# Supplementary material for: Are transient protein-protein interactions more dispensable?
Source: PLoS Comput Biol. 2022 Apr 11;18(4):e1010013. doi: 10.1371/journal.pcbi.1010013 (PMC9000134; doi:10.1371/journal.pcbi.1010013)
Supplement: S1 Data — PPIs in the human structural interactome annotated with interface residue positions on canonical protein sequences from UniProt. (A) Y2H-SI. (B) Lit-SI. (XLSX) [file pcbi.1010013.s001.xlsx]

## Sheet: (A) Y2H-SI
Ensembl_1	Ensembl_2	Protein_1	Protein_2	Template_ID	Protein_1_template_chain	Protein_2_template_chain	Protein_1_interface_residues	Protein_2_interface_residues
ENSG00000001167	ENSG00000066136	P23511	Q13952	4awl-A-C	A	C	263,267,268,271,275,278,279,282,288,295	56,98,109,110,111,112,113,115,116,117
ENSG00000001167	ENSG00000120837	P23511	P25208	4awl-A-B	A	B	268,270,271,274,275,278,282,290,292,294,295,296,299,300	50,51,52,53,54,55,57,58,84,87,88,92,95,96,99,100,103,124,125,126,127
ENSG00000002330	ENSG00000129473	Q92934	Q92843	1g5j-A-B	B	A	96,98,100,101,102,103,104,105,106,107,108,110,111,112,113,114,115,117,118,119,120,121,122,123,124,125,126	49,50,52,53,56,57,59,60,61,64,67,68,69,71,77,78,79,81,82,85,86,88,89,92,93,94,95,97,98,102,106,113,150,151,155,156,158,159,163
ENSG00000002330	ENSG00000171552	Q92934	Q07817	1g5j-A-B	B	A	98,99,100,101,103,104,105,106,107,108,110,111,112,114,115,117,118,119,120,121,122,124,125,126,127	93,94,96,97,100,101,104,105,108,111,112,113,115,121,122,123,125,126,129,130,132,136,138,139,141,146,150,194,195,199,200,202,203
ENSG00000002822	ENSG00000164109	Q9Y6D9	Q13257	1go4-B-E	E	B	530,531,533,534,535,537,542,543,544,558,584,585,586,588,590,595	9,41,44,45,46,57,92,174,176,177,179,201,202,205
ENSG00000003987	ENSG00000104643	Q9Y216	Q96QG7	5gnh-A-B	A	B	297,299,300,301,302,304,305,306,310,311,314,492,493,494,501	288,289,290,294,295,296,297,300,306,309,310,488,489,495,499
ENSG00000004487	ENSG00000117625	O60341	Q9P2K3	4czz-A-B	A	B	170,171,172,173,176,179,219,223,239,381,384,385,387,388,390,391,392,395,396,398,401,414,415,417,418,419,420,421,422,424,425,427,428,431,432,434,435,438,441,442,445,446,448,449,452,453,455,456,459,462,474,475,477,478,479,481,482,483,484,485,486,487,488,491,494,495,501,505,508,512,518,557,559,560,561,562	199,201,203,204,205,206,207,208,212,213,214,215,216,217,218,219,220,221,222,223,224,225,227,228,231,232,238,241,242,245,246,248,249,252,253,255,256,259,260,262,263,266,267,269,270,271,272,273,274,276,277,278,279,280,281,293,296,297,300,301,304,305,308,311,314,315
ENSG00000005075	ENSG00000171453	P52435	O15160	3j0k-C-K	K	C	6,7,9,10,11,39,40,41,44,45,48,49,94,97,98,100,101,104,105,110,111,113,114,116,117	40,46,47,48,49,50,51,52,53,55,56,57,58,61,63,65,68,69,71,72,75,76,78,79,83,125,218,220,221
ENSG00000005102	ENSG00000037965	P50221	P31273	2h1k-A-B	A	B	191,192,193,194,195,196,197,199,223,226,227	158,159,161,162,165,166,169,200,203,204,207,212
ENSG00000005249	ENSG00000072062	P31323	P17612	3j4q-B-D	B	D	109,110,111,112,113,114,115,116,117,118,119,120,122,153,154,223,224,227,228,253,256,257,260,261,264,282,283,286,287,290,291,379,380,381,382,383,384,385,386,387	84,85,88,128,130,131,134,167,169,171,188,193,194,195,197,198,199,200,201,202,203,204,205,206,210,211,212,213,214,215,216,231,237,244,245,248,249,252,277,278,279,280,283,284,285,286,326,327,328
ENSG00000006194	ENSG00000171222	O14978	P57086	1y7q-A-B	A	B	44,45,47,48,49,55,58,59,62,63,66,67,69,70,72,76,77,80,81,84,85,86,88,89,91,92,93,94,109,110,113,116,117,120	111,112,113,114,115,116,122,123,125,126,129,130,133,134,136,137,138,139,144,147,148,149,150,151,152,155,156,158,159,160
ENSG00000006194	ENSG00000182318	O14978	P10073	5v3j-E-F	E	F	523,634,635,657	284,292,364,378
ENSG00000006194	ENSG00000197279	O14978	P49910	2i13-A-B	A	B	356,460,461,462,463,474,477	399,400,401,402,403,412,485
ENSG00000006453	ENSG00000175866	Q9UHR4	Q9UQB8	1y2o-A-B	A	B	3,4,5,7,8,11,15,22,23,26,27,29,30,33,34,36,37,40,41,43,44,47,48,50,51,52,53,54,55,57,58,61,62,65,66,67,68,70,71,74,75,78,82,85,96,100,175,178,179,180,183,186,187,189,190,191,193,194,196,197,198,200,201,203,204,205,207,208,210,211,212,214,215,218,222,225,226,228,229,231,232,233,234,235,236,239,242,243,245,246,247	2,5,6,9,12,16,23,24,27,30,31,34,35,37,38,40,41,42,44,45,48,49,51,52,53,55,56,59,62,63,65,66,67,68,69,71,72,75,76,79,83,86,97,101,176,179,180,183,184,187,188,190,191,192,194,195,197,198,199,201,202,205,206,208,209,211,212,213,215,216,219,220,223,226,227,230,232,233,234,235,236,237,239,240,243,244,246,247,248,249
ENSG00000006611	ENSG00000175311	Q9Y6N9	Q8N8V4	5f3x-A-B	A	B	96,97,98,99,100,101,102,103,104,106,107,108,115,116,136,140,141,144,145,146,147,148,149,151,152,153,154,155,156,171,172,173,174,175,176,180,188	344,345,347,349,350,351,353,354,355,356,401,402,405,406,408,409,410,411,412,413,414,415,416,417
ENSG00000006634	ENSG00000097046	Q9UBU7	O00311	4f99-A-B	B	A	228,229,245,246,247,248,249,250,255,268,269,270,271,272,273,274,275,276,277,288,295,296,297,298,303,306,309,310,315,318,319,320,321,323,324,326,327,328,330,331,333,334,335,336,337,338,339,340,341,342	23,25,26,27,28,30,36,37,38,39,40,53,56,57,58,63,64,65,66,69,77,78,79,80,81,85,87,93,94,95,96,97,98,99,100,101,102,105,106,109,120,121,122,123,124,125,127,128,130,133,141,142,143,144,146,147,176,177,180,204,210,218,219
ENSG00000007255	ENSG00000054116	O75865	O43617	2j3t-A-B	B	A	1,2,3,4,5,6,7,9,10,12,13,14,17,18,21,23,36,40,43,44,47,48,51,77,122,126	14,15,16,17,18,19,21,22,23,25,26,28,29,30,32,33,43,46,47,50,51,54,55,58,62,84,85,86,87,88,114,115,130
ENSG00000007372	ENSG00000037965	P26367	P31273	3a01-A-B	B	A	234,236,252,255	129,131,206
ENSG00000007372	ENSG00000105991	P26367	P49639	3a01-A-F	F	A	226,261,268,269,270,271,272	214,215,216,217,219,220,224,225,226,227,233
ENSG00000007372	ENSG00000180806	P26367	P31274	2h1k-A-B	A	B	230,231,232,233,234,235,236,262,265,266,268,269,270	200,201,202,204,205,208,209,212,243,246,247
ENSG00000007866	ENSG00000102243	Q99594	Q99990	5z2q-A-D	A	D	278,334,337,338,341,342,343,344,345,346,347,348,349,363,365,366,368,369,370,373,374,377,378,381,383,385,386,389,390,393,394	9,24,25,26,27,28,29,30,31,32,33,37,38,40,41,42,44,45,47,48,49,52,53,54,55
ENSG00000007866	ENSG00000144560	Q99594	Q14135	4ln0-A-C	A	C	326,341,342,343,344,345,346,347,348,350,351,352,353,354,355,358,368	207,208,211,214,225,229,230,231,232,233,234,235
ENSG00000007866	ENSG00000206538	Q99594	A8MV65	5z2q-A-D	A	D	334,337,338,340,341,342,343,344,345,346,347,348,349,350,365,366,368,369,370,373,374,377,378,381,386,389,390,391,393,394	85,86,87,88,89,90,91,92,93,94,98,99,101,102,103,105,106,108,109,110
ENSG00000008018	ENSG00000129084	P20618	P25786	5gjq-G-f	f	G	91,94,95,97,98,101,102,104,105,106,108	61,65,66,67,68,89,93,96,97,98,100
ENSG00000008018	ENSG00000159377	P20618	P28070	5gjq-f-g	f	g	28,29,30,31,32,33,34,36,57,59,62,63,64,65,66,85,86,87,88,90,91,94,105,106,107,108,109,127,130,131,132	11,12,13,14,15,17,18,20,34,35,47,48,138,139,142,145,148,150,152,169,171,172,173,174,175,176,177,178,179,188,189,196,200
ENSG00000008256	ENSG00000142675	O43739	Q969H4	1fhw-A-B	A	B	293,295,308,310,312,313,335,338,341,343,349,350,351,352,353,355,385,387,388,392	400,435,445,446,447,450,451,452,454,455,476,477,478,479,480,481,483,484,485,486,487,488
ENSG00000009844	ENSG00000255112	Q9NP79	Q7LBR1	4txq-A-C	A	C	36,40,43,44,47,51,52,57,60,61,64,65,67,68,71,83,130,131	183,184,185,188,191,192,194,195,196
ENSG00000010803	ENSG00000163935	Q96GD3	Q9UHJ3	3oq5-A-C	A	C	96,241,242,243,244,245,246,247,248,249,250,251,252,253,254	167,169,170,171,172,173,175,176,177,178,179,180,181,182,196,197,214,215,216,217,220,221,222,223,226,227,228,229,230,231,232,233,235,238,239,240,241,242,243,244,247,254,276,301,303,304
ENSG00000010803	ENSG00000198879	Q96GD3	Q5VUG0	3oq5-A-C	A	C	84,96,98,102,242,243,244,245,246,247,248,249,250,251,252,253,254	160,162,169,172,306,307,308,309,310,311,313,314,315,316,317,318,319,335,354,355,356,357,360,362,363,369,370,371,372,373,378,379,380,381,382,407,412,434,437,453
ENSG00000011590	ENSG00000100105	Q9Y2Y4	Q9HBE1	2i13-A-B	B	A	426,427,428,429,430,431,440,443	411,412,413,414,428
ENSG00000011590	ENSG00000105576	Q9Y2Y4	O14787	3w5k-A-B	B	A	366,367,369,370,373,377,378,383,384,385,386,387,389,393,401,408,413,414,417,418,419,421,422,425,427,428,431,432,433,434,435,436,443,444,464,466,468,469,470	43,44,45,47,68,157,158,201,202,205,235,238,239,242,243,273,276,283,285,288,289,312,317,321,368,557,571,601,602,605,607,608,611,612,615,652,653,655,656,657,660,667,680,682,724
ENSG00000012504	ENSG00000143171	Q96RI1	P48443	6a5y-A-D	A	D	378,381,385,408,415,419,422,423,426,430,434,441,442,444,445,446,448,449,450,451,452,453,455,456,459	352,353,357,378,379,380,382,391,394,395,398,399,402,406,413,416,417,418,420,421,422,423,424,425,427,428,431,432,435
ENSG00000012504	ENSG00000204231	Q96RI1	P28702	6a5z-A-D	A	D	385,407,408,410,415,416,419,422,423,426,430,441,442,444,445,446,448,449,450,451,452,453,455,456,459,460	419,422,423,427,430,448,450,461,464,465,468,469,472,483,484,486,487,488,490,491,492,493,494,495,497,498,501,502,505
ENSG00000012822	ENSG00000139112	Q9P1Z2	Q9H0R8	3vvw-A-B	A	B	93,94,95,96,117,119,121,124,125,126,127,128,129,130,131	13,16,20,21,24,25,28,45,46,47,48,49,50,51,52,63,67
ENSG00000013275	ENSG00000087191	P43686	P62195	4cr2-J-K	K	J	32,33,35,41,43,44,47,48,50,51,54,55,57,58,60,61,62,64,65,68,69,71,72,75,76,78,79,80,82,83,93,96,97,99,100,102,108,109,110,111,112,114,115,116,117,135,136,137,138,175,178,179,180,183,187,190,191,193,194,195,196,197,199,205,206,207,240,273,274,275,276,277,279,280,281,282,283,286,289,312,314,315,316,317,318,319,320,322,323,324,329,330,335	15,20,22,27,28,31,32,34,35,38,39,41,42,45,46,48,49,52,53,55,56,59,62,63,65,66,67,68,69,70,71,72,73,74,90,91,113,114,115,116,124,125,127,135,136,137,139,141,201,213,217,218,220,221,222,223,250,254,256,257,258,259,264,265,266,335,336,337,363,364,365,368,371,372,374,375,376,377,378,400,404,406
ENSG00000013275	ENSG00000101843	P43686	O75832	5vhi-D-G	D	G	171,172,335,337,338,339,342,353,356,357,358,359,361,362,364,365,366,368,369,390,391,392,393,395,397	1,4,5,15,38,39,41,46,49,70,71,74,79,103,105,107,111,112,115,138,144,145,147,148,149,169,170,171,173,178,179,181,182,183,203,204,213
ENSG00000013441	ENSG00000136450	P49759	Q07955	3beg-A-B	A	B	142,144,146,149,152,169,170,171,249,252,253,256,257,258,291,314,345,371,374,375,376,377,378,379,382,383,385,389,390,393,394,423,425,426,427,429,434,437,438,439	130,131,134,135,139,142,143,154,170,184,198,201,204,205,206,207,208,209,210,211,212,213,214,227,232
ENSG00000013441	ENSG00000176444	P49759	P49760	6khd-A-B	A	B	195,196,197,198,199,335,337,338,339,340,343,382,404,405,407,408,409,410	173,196,198,200,337,341,355,384,385,406,407,408,409,410,411,412
ENSG00000015153	ENSG00000121481	Q8IY57	Q99496	3ixs-A-B	B	A	101,102,103,104,105,107,108,110,114,116,117,118,119,120,123,124,125,126,127,128,129,130,131,132	223,224,225,227,228,229,245,247,248,249,250,251,253,254,255,257,258,259,261,262,265,266,269,288,321,322,323,324
ENSG00000015153	ENSG00000204227	Q8IY57	Q06587	3ixs-A-B	B	A	92,93,94,95,96,97,98,99,100,102,103,104,105,107,108,110,114,116,117,118,119,120,121,122,123,124,125,126,127,128,129,130,132	251,252,253,254,255,256,257,258,260,261,262,263,264,265,281,283,284,285,286,287,288,289,290,293,294,295,297,298,301,302,305,322,323,325,326,327,328,329,330,331,332,358,382,385,391,392,393,394
ENSG00000016082	ENSG00000198728	P61371	Q86U70	2ypa-C-D	C	D	25,26,27,28,29,30,31,32,33,34,43,52,57,58,59,60,61,68,71,72,75,77,78,79,86,87,88,89,90,91,92,93,94,96,99,102,105,114,115,116,117,118,119,120,121,122,123	336,337,338,339,340,341,342,343,344,345,346,347,348,350,351,353,354,355,356,357,358,359,360,361,362,363,364,366
ENSG00000018408	ENSG00000074219	Q9GZV5	Q15562	3kys-A-B	B	A	14,15,16,17,18,19,20,21,24,27,28,29,30,31,32,34,35,36,41,42,43,44,46,47,48,49,51,52,53,54,55,56,57,60,61	208,209,212,267,268,269,273,274,276,277,299,301,303,349,350,352,353,354,355,356,357,358,359,360,361,377,378,380,382,385,386,389,390,393,398,401,402,404,405,406,427,429,432,438,439,440,442
ENSG00000018408	ENSG00000187079	Q9GZV5	P28347	3kys-A-B	B	A	12,13,14,15,16,17,18,19,20,21,24,27,28,29,30,31,32,34,35,36,41,42,43,44,46,47,48,49,51,52,53,54,55,56,57,58,59	255,256,257,261,262,264,265,287,288,289,291,328,329,331,332,333,334,335,336,337,338,339,340,354,356,357,359,361,364,365,368,369,372,377,380,381,383,384,385,394,406,408,409,410,411,412,414,417,418,419,421
ENSG00000018408	ENSG00000197905	Q9GZV5	Q15561	3kys-A-B	B	A	12,13,14,15,16,17,18,19,20,21,24,27,28,29,30,31,32,34,35,36,41,42,43,44,46,47,48,49,51,52,53,54,55,56,57,58,59	182,183,184,185,186,187,188,190,263,264,265,269,270,272,273,295,297,299,336,337,340,341,342,343,344,345,346,347,348,362,363,364,365,367,368,369,372,373,376,377,380,385,387,388,389,390,391,392,393,414,415,416,418,419,420,422,425,426,427,429
ENSG00000019549	ENSG00000065029	O43623	P36508	2i13-A-B	A	B	163,175,182,183,184,185,186,188,197,200,201	252,254,255,256,257,258,259,260,272,273
ENSG00000020633	ENSG00000067955	Q13761	Q13951	3wts-A-B	A	B	70,71,72,73,98,99,108,110,111,112,113,114,116,117,118,119,120,151,153,155,157,158,159,160,161,162,163,164,165,167	1,2,3,4,5,11,15,17,28,29,30,33,34,40,54,56,58,59,60,61,62,63,64,65,67,71,100,101,102,103,104,105,131
ENSG00000023892	ENSG00000128805	Q9H4E7	Q7Z5H3	1zm0-A-B	A	B	206,207,209,211,213,263,264,265,266,267,268,269,270,271,272,275,297,300,301,304,305,308,309,311,312,313,314,315,318,319	34,83,84,85,86,87,88,89,90,91,92,93,94,95,110,114,130,134,137,138,141,142,143,144,145,146,147,153,154,155,157,158,160
ENSG00000025434	ENSG00000143171	Q13133	P48443	4nqa-A-B	B	A	86,90,92,108,111,121,125,126,128,129,130,131,151,152,155,156,159,164,165,166,167,168,169,170,171,172,173,174,176,177,180,194,195,196,197,202,203,204,205,206,207,208,210,211,334,338,362,367,368,370,379,382,386,387,390,394,395,398,399,401,402,404,405,406,408,409,411,412,413,415,416,419,420,423,447	145,165,168,169,170,171,172,173,174,176,186,187,189,190,207,209,210,211,212,213,214,215,216,217,218,219,220,221,222,225,226,227,228,229,230,231,232,233,235,237,238,289,349,353,357,374,380,394,395,396,398,399,402,406,416,417,418,420,421,423,424,425,427,428,431,432,435,462,463
ENSG00000025434	ENSG00000204231	Q13133	P28702	4nqa-A-B	B	A	90,92,108,121,125,126,128,129,130,131,151,152,155,156,159,165,166,170,171,172,173,196,197,203,348,367,368,370,375,379,382,383,386,390,394,398,399,401,402,404,405,406,408,409,411,412,413,415,416,419,423	242,252,253,255,256,283,284,285,288,290,291,292,293,294,295,296,297,298,300,302,303,359,419,422,423,427,444,450,461,464,465,466,468,469,472,476,477,486,487,488,490,491,492,493,494,495,497,498,501,505
ENSG00000025800	ENSG00000093000	O60684	Q9UKX7	3tj3-A-C	A	C	232,235,236,239,241,242,271,274,278,308,309,312,313,316,320,322,323,324,325,326,329,349,351,358,361,362,365,366,392,393,395,396,397,400,404,430,431,432,433,434,436,438,463,468,471,472,476,477,480,481,482,483,484,485,486,487,488,491,495,498,499,502,503,504,505	2,3,4,5,6,7,8,9,10,11,12,13,15,16,22,23,24,25,26,27,28,29,30,35,38,39,40,41,42,43,44,45,46,47,48,49
ENSG00000025800	ENSG00000196313	O60684	Q96HA1	4yi0-A-C	C	A	105,106,107,108,109,110,111,114,143,147,150,151,153,154,155,156,160,186,189,192,193,194,196,197,229,232,235,236,239,271,274,278,281,282,283,284,287,308,312,316,319,320,322,323,324,351,355,358,361,362,365,393,397,400,403,404,407,408,443,489	316,317,318,319,320,321,322,323,326,329,330,332,334,335,336,337,338,339,340,341,342,343,344,345,346
ENSG00000026025	ENSG00000104722	P08670	P07197	1gk4-A-B	A	B	329,330,332,333,334,336,337,340,341,343,344,347,351,354,355,358,359,361,362,365,366,368,369,372,375,376,379,382,383,386,387,389,390,393,394,396,397,400,401,404	330,331,334,335,337,338,339,341,342,344,345,348,349,352,356,359,360,362,363,366,367,369,370,373,374,377,380,383,384,387,388,390,391,394,395,397,398,401,402,404,405
ENSG00000026025	ENSG00000131095	P08670	P14136	1gk4-A-B	A	B	330,333,334,336,337,340,341,343,344,347,348,351,354,355,358,359,361,362,365,366,369,372,373,375,376,379,382,383,386,387,389,390,393,394,396,397,400,401,403,404	295,296,299,300,302,303,306,307,309,310,313,314,317,320,321,324,325,327,328,331,332,334,335,338,339,341,342,345,348,349,352,353,355,356,359,360,362,363,366,367,369,370
ENSG00000026025	ENSG00000135406	P08670	P41219	1gk4-A-B	A	B	329,330,333,334,336,337,340,341,343,344,347,351,354,355,358,359,362,365,366,368,369,372,375,376,379,382,383,386,387,389,390,393,394,396,397,400,401,403,404	325,326,329,330,332,333,334,336,337,339,340,343,344,347,350,351,354,355,358,361,362,364,365,368,369,371,372,375,378,379,382,383,385,386,389,390,392,393,396,397,399,400
ENSG00000026025	ENSG00000170454	P08670	O95678	6jfv-B-D	B	D	367,370,374,381,388	407,414,418,421,422,425
ENSG00000026025	ENSG00000171431	P08670	P35900	3tnu-A-B	B	A	315,316,319,320,322,323,326,327,329,330,333,334,336,337,340,341,343,344,347,348,351,352,354,355,358,361,362,365,366,368,369,372,373,375,376,379,380,382,383,386,387,389,390,393,394,396,397,400,401,403,404	289,290,292,293,296,297,299,300,303,304,306,307,310,311,313,314,317,318,320,321,322,325,328,329,331,332,335,336,338,339,342,343,345,346,349,350,352,353,356,357,359,360,363,364,366,367,370,371,373,374
ENSG00000026025	ENSG00000175084	P08670	P17661	3uf1-A-B	A	B	147,150,151,153,154,157,158,160,161,164,165,167,168,170,171,172,174,175,178,179,181,182,185,186,188,189,191,192,193,195,196,199,200,202,203,206,207,209,210,213,214,216,217,220,221,223,224,227,228,230,231,234,235,238,241,242,245,248	150,151,152,155,158,159,162,163,165,166,169,170,172,173,176,177,179,180,183,184,186,187,190,191,193,194,197,198,200,201,203,204,205,207,208,211,212,214,215,217,218,221,222,225,226,228,229,232,233,235,236,239,240,243,246,247,250,253
ENSG00000028528	ENSG00000129515	Q13596	Q9UNH7	5tgh-A-C	A	C	154,155,156,157,158,159,160,161,162,186,188,189,191,192,195,199,220,221,224,227	42,43,44,45,46,48,69,70,71,74,78,82,95,96,97,98,99,104,108,109,112,136,139,140,141,143,144
ENSG00000028528	ENSG00000172803	Q13596	Q86XE0	5tgh-A-C	A	C	153,154,155,156,157,158,159,160,161,162,166,168,186,188,189,191,195,196,199,214,220,221,224	37,38,39,40,42,63,64,65,68,72,90,91,92,93,94,95,98,99,102,103,106,130,133,134,137,138,169,173
ENSG00000028839	ENSG00000165417	P62380	P52655	1nvp-A-C	A	C	37,48,50,51,52,55	344,346,347,376
ENSG00000029153	ENSG00000116016	Q8WYA1	Q99814	4zp4-A-B	A	B	112,113,119,123,126,127,129,130,133,134,146,147,150,151,154,156,157,158,160,163,164,165,166,167,168,172,173,174,175,176,177,178,179,180,181,182,183,184,185,186,188,189,190,191,194,196,206,208,209,219,234,235,237,238,241,242,246,247,278,279,280,281,283,285,296,297,298,299,300,301,302,303,304,305,306,307,308,309,310,312,313,315,317,318,319,321,338,347,348,349,351,353,354,355,356,357,366,367,368,372…	24,25,26,27,29,30,32,33,34,36,37,40,41,42,43,44,53,54,57,58,60,61,63,64,65,66,67,70,71,73,74,82,83,84,85,86,87,88,89,90,91,92,93,94,95,96,99,110,112,113,117,123,150,162,163,164,165,166,167,194,196,197,198,200,223,224,225,227,228,229,230,231,232,235,236,237,238,239,240,241,242,243,244,245,250,251,252,253,260,264,276,278,279,280,281,282,283,284,286,287,290,293,294,297,302,303,304,305,306,310,318,31…
ENSG00000029153	ENSG00000134852	Q8WYA1	O15516	4f3l-A-B	B	A	122,123,126,127,129,130,133,134,135,145,147,150,151,153,154,156,157,158,160,161,163,164,167,170,171,172,173,174,176,177,179,180,181,182,183,184,185,186,187,188,189,190,191,192,193,194,196,206,207,208,209,210,213,219,241,242,245,246,247,248,272,273,274,275,276,277,278,279,280,281,283,315,317,318,319,321,322,323,324,345,347,348,349,351,353,359,364,365,366,367,369,372,374,383,385,386,387,390,429,452…	46,49,50,53,54,56,57,59,60,61,62,70,71,74,75,77,78,80,81,82,84,85,88,93,95,96,97,98,99,100,101,102,104,105,107,108,109,110,111,112,113,114,115,116,117,118,119,122,124,132,133,135,159,162,182,184,185,190,192,196,199,207,208,209,210,211,212,216,217,218,220,222,250,252,253,254,256,259,260,261,262,263,264,266,270,271,274,282,283,284,291,294,295,296,297,298,299,300,303,308,310,311,312,313,314,315,318,…
ENSG00000029153	ENSG00000170485	Q8WYA1	Q99743	4f3l-A-B	B	A	109,119,122,123,126,127,129,130,133,134,145,147,150,151,153,154,156,157,158,160,161,162,163,166,170,171,172,173,174,175,176,177,178,179,180,181,182,183,184,185,186,187,188,189,190,191,192,193,194,196,206,207,208,209,210,213,219,241,242,244,245,246,271,272,273,274,275,276,277,278,279,280,281,283,315,317,318,319,321,322,323,324,345,347,348,349,351,353,359,363,364,365,366,367,369,372,374,383,386,387…	1,2,3,4,5,14,21,24,25,28,29,31,32,35,36,37,44,45,46,49,50,52,53,55,56,57,59,60,63,68,70,71,73,74,75,76,77,79,80,82,83,84,85,86,87,88,89,90,91,92,93,94,97,99,107,108,110,111,134,136,137,159,160,165,166,171,174,182,183,184,185,186,187,191,192,193,195,197,210,212,216,217,218,219,220,222,223,227,228,229,231,234,235,236,237,238,241,245,246,249,257,258,259,266,269,270,271,272,273,275,278,283,285,286,29…
ENSG00000029725	ENSG00000167578	Q15276	P61018	1tu3-A-F	F	A	815,818,822,825,826,829,830,833,836,837,839,843	1,2,29,30,43,44,45,46,47,58,62,72,73,76,77
ENSG00000029725	ENSG00000168118	Q15276	P20338	1tu3-A-F	F	A	822,823,826,829,830,833,836,837,858,859,860,861,862	8,9,10,11,34,35,48,49,50,51,52,67,78,81,82,84
ENSG00000030110	ENSG00000129473	Q16611	Q92843	5fmk-A-B	B	A	65,68,69,70,71,72,74,75,76,77,78,79,80,81,82,83,84,85,86,87,88,89	49,52,53,56,57,60,61,64,67,68,69,78,81,82,85,86,92,93,94,95,97,98,102,137,146,149,150,151,155,156,157,159
ENSG00000030110	ENSG00000140379	Q16611	Q16548	4lvt-A-B	A	B	13,14,25,27,29,30,31,34,35,36,37,38,39,42,43,61,65,102,103,104,105,106,107,111,128,131,132,134,135,136,138,139,140,141,142,143,145,146,147,148,149,150,151,152,154,155,156,157,158,159,162,163,167,168,169,171,172,176,177	45,51,52,53,54,55,56,57,58,59,60,61,62,63,64,65,66,106,107,108,109,110
ENSG00000030110	ENSG00000143384	Q16611	Q07820	2xa0-A-B	A	B	101,105,106,107,108,109,110,112,113,157	240,241,242,243,244,245,247,248,251
ENSG00000030110	ENSG00000171552	Q16611	Q07817	5fmk-A-B	B	A	69,70,71,72,74,75,76,77,78,79,80,81,82,83,84,85,86,87,88,89	93,96,97,100,101,104,105,108,111,112,113,122,123,125,126,129,130,132,133,136,137,138,139,141,142,145,146,150,181,185,189,190,191,193,194,195,199,200,203
ENSG00000034693	ENSG00000162735	P56589	P40855	3ajb-A-B	A	B	78,90,93,94,100,101,104,107,196,197,298,321,323,324,326,327,328,330,331,334,335	14,17,18,19,21,22,23,24,25,26,28,29,30,31,32,33,34,41
ENSG00000034713	ENSG00000106052	P60520	Q86VP1	3vvw-A-B	B	A	3,20,21,24,25,28,46,47,48,49,50,51,52,55,59,63,67	121,132,133,135,136,137,138,139,140,141,142,143,144,145
ENSG00000034713	ENSG00000136436	P60520	Q13137	3vvw-A-B	B	A	13,17,20,24,25,28,46,47,48,49,50,51,52,55,63,67	31,104,128,129,130,131,132,133,134,135,136,137,138
ENSG00000034713	ENSG00000168397	P60520	Q9Y4P1	2z0e-A-B	B	A	36,37,40,58,61,62,65,72,73,74,75,76,77,79,82,83,85,86,87,88,110,111,112,113,114,115,116,117	54,71,72,74,75,135,137,141,142,143,144,145,146,147,150,154,170,171,172,173,227,228,229,230,231,232,239,257,258,259,260,261,262,263,280,314,316,317,318,346,347,350,356,358
ENSG00000035115	ENSG00000109686	Q96HL8	Q5HYK7	2a08-A-B	A	B	297,298,299,300,301,313,314,315,316,322,323,324,326,331,332,333	738,739,765,781,782,783,784,785,786,787,788,789
ENSG00000036257	ENSG00000064726	Q13618	Q9H0C5	4hxi-A-B	B	A	11,13,14,15,16,17,18,19,20,21,22,23,24,44,49,50,51,52,53,54,55,57,58,59,62,65,66,68,118,121,122,124,125,128,129,130,133	77,102,103,106,107,111,112,113,119,120,121,122,123,149,150,151,152,153,154,155,156,157,158,159,160,161,163,164,165,166,167,168,169,171,172,189,190,191,192,193,194,195,196,197,198,199,200,201,202,204,205,220,222
ENSG00000036257	ENSG00000079999	Q13618	Q14145	5nlb-A-B	B	A	5,44,49,50,51,52,53,54,55,57,58,59,62,66,68,118,121,122,124,125,128,129,133	105,106,109,110,112,113,114,115,116,117,118,124,125,126,127,149,157,160,161,162,163,165,193,194,195,196,197
ENSG00000036257	ENSG00000117153	Q13618	Q53G59	4hxi-A-B	B	A	4,5,6,8,10,15,16,17,18,19,20,21,22,23,49,50,51,52,53,54,55,58,59,62,65,66,68,114,118,121,124,125,128,129,133	56,57,60,61,64,65,66,67,68,75,76,77,87,90,94,95,96,98,99,100,102,103,104,105,106,107,108,109,110,111,112,113,114,116,117,118,119,120,121,122,123,124,125,126,128,129,141,143,144,145,146,148,149,152,181
ENSG00000036257	ENSG00000132640	Q13618	Q9Y2F9	4eoz-A-B	B	A	49,50,51,52,53,54,55,58,59,62,121,124,125,128	147,148,151,152,156,157,158,159,164,165,166,167,168,195,197,198,201,202,203,204
ENSG00000036257	ENSG00000133243	Q13618	Q9BX70	4hxi-A-B	B	A	16,17,18,19,20,21,22,23,24,25,27,28,44,49,50,51,52,53,54,55,57,58,59,62,63,65,66,68,118,121,122,124,125,128,129,130,133	144,145,148,149,153,154,155,161,162,163,164,165,191,192,193,194,195,196,197,198,199,201,202,203,205,206,207,209,210,213,224,225,228,231,232,233,234,235,236,237,238,239,240,241,262,264,295,297
ENSG00000036257	ENSG00000146021	Q13618	Q9UH77	4hxi-A-B	B	A	8,10,13,14,15,16,17,18,19,20,21,22,23,25,26,28,29,32,35,36,39,43,44,46,47,48,49,50,51,52,53,54,55,56,57,58,59,62,63,65,66,68,106,110,114,118,121,122,124,125,128,129,133,179,180,181,185	73,74,77,78,82,83,84,85,91,92,93,94,95,113,114,115,116,117,119,120,121,122,123,124,125,128,129,131,133,136,138,139,140,141,142,143,144,145,146,154,155,158,159,160,161,162,163,164,165,167,170,193,194,227,228,229,230,231,232,233,234,235,236,237,239,241,244,246,249
ENSG00000036257	ENSG00000184887	Q13618	Q96KE9	4hxi-A-B	B	A	8,9,10,17,18,19,20,21,22,23,24,25,49,50,51,52,53,54,55,57,58,59,62,65,66,67,68,114,118,121,122,124,125,128,129,130,133,134	110,111,114,115,119,120,121,122,127,128,129,130,131,156,157,158,160,161,162,164,165,167,169,170,172,173,176,177,179,190,193,194,195,196,197,198,199,200,201,202,203,228,229
ENSG00000037897	ENSG00000160193	Q9UBP6	P57081	2vdu-B-E	E	B	37,39,40,41,42,140,142,143,144,146,151,173,178,179,182,183,186,213,214,215,216,261,264,265,266,267,268	125,139,140,142,143,144,145,146,156,157,159,165,166,167,168,170,173,177,178,179,180,181,182,183,185,186,187,188,219,223
ENSG00000037965	ENSG00000105717	P31273	Q9BYU1	1b8i-A-B	A	B	139,141,142,143,144,152,153,155,206	229,233,234,235,236,237,255,265,266,268,269,272
ENSG00000037965	ENSG00000106511	P31273	P50222	2h1k-A-B	A	B	169,170,171,172,173,201,204,205,207,208,209,211,214,215,216,217,218	64,65,66,67,68,69,195,196,197,199,200,203,204,207,238,241,242,245
ENSG00000037965	ENSG00000106689	P31273	P50458	3a01-A-B	A	B	206,207	308
ENSG00000037965	ENSG00000107187	P31273	Q9UBR4	3a01-A-B	A	B	129,130,202,206	181,184,197,198,199
ENSG00000037965	ENSG00000122145	P31273	Q9Y458	5flv-A-I	A	I	173,175,176,177,181,208,209,210,211	104,107,158,159,266,269,280,283
ENSG00000037965	ENSG00000128652	P31273	P31249	5jlw-A-D	A	D	158,159,163,166,167,169,170,178,181	204,208,211,212,214,215,216,223,226,230
ENSG00000037965	ENSG00000143178	P31273	O60806	5flv-A-I	A	I	171,173,175,177,178,181,194,198,201	56,201,205,208,223,225,226,227
ENSG00000037965	ENSG00000151650	P31273	O95231	2h1k-A-B	A	B	169,170,171,172,173,174,175,176,201,202,204,205,208,209,214	97,99,100,101,103,104,107,108,111,142,145,146,149
ENSG00000037965	ENSG00000163666	P31273	Q9UBX0	3a01-A-B	A	B	131,202,206	132,150,151,153
ENSG00000037965	ENSG00000185630	P31273	P40424	1b8i-A-B	A	B	139,141,142,151,152,153,155,206	252,256,257,258,259,260,278,288,289,291,292,293
ENSG00000037965	ENSG00000204304	P31273	P40425	1b8i-A-B	A	B	139,141,142,144,152,153,155,156,206	263,267,268,270,271,289,293,299,300,302,303,304
ENSG00000041353	ENSG00000089169	O00194	Q9Y2J0	1zbd-A-B	A	B	6,7,8,9,11,42,43,44,45,46,48,63,64,65,66,71,73,79,80,81,82,83,84,86,87,88,90,91,92,93,111,112,113,114,115,116,118,119,120,122,123,124,125,126,152,153,154,155,156,157,158,180,181,184,185,188,189,190,191,192,193,200,203,204,205,207	43,45,46,48,49,50,51,52,54,57,58,61,64,65,68,69,71,72,75,76,78,79,116,131,133,134,135,137,147,151,152,154,156,157,158,159,162,164,165,166,195,196,197,198,199,200,201,202,203,204,205,206,207,209,214,216,217,219
ENSG00000041353	ENSG00000115648	O00194	Q9BV36	2zet-A-C	A	C	3,6,7,8,9,10,11,42,44,45,46,47,48,55,56,57,58,59,62,63,64,66,69,71,73,80,81,83,84,87,88,90,91,92,93,118,119,120,121,122,123,124,184,185,186,188,189,191,194,195,204,205,207	5,6,7,9,10,11,14,17,18,21,22,24,25,28,29,31,32,35,57,58,61,82,83,94,95,96,97,98,99,100,108,111,112,114,115,116,118,120,121,122,124,125,128,129,130,131,132,133,134,136,137
ENSG00000041353	ENSG00000147041	O00194	Q8TDW5	2zet-A-C	A	C	1,2,3,4,6,7,8,9,11,42,43,44,45,46,47,48,49,50,55,56,61,62,63,64,66,69,71,72,73,80,81,83,84,87,88,90,91,92,93,118,119,120,121,122,123,124,181,184,185,186,188,190,197,200,201,205	4,8,10,12,13,14,17,21,24,27,28,31,32,34,35,37,38,51,57,58,94,95,96,97,98,99,100,110,111,113,114,115,119,120,121,123,124,127,128,130,131,132,133,134,135,136,137,139,140,141
ENSG00000041353	ENSG00000170011	O00194	Q8NFW9	2zet-A-C	A	C	2,3,4,5,6,7,8,9,11,42,43,44,45,46,48,55,56,57,58,59,60,62,63,64,66,69,71,73,80,81,83,84,87,88,90,91,92,93,118,119,120,121,122,123,124,184,185,186,188,189,190,191,206	5,6,7,9,10,11,14,17,18,21,22,24,25,28,29,31,32,35,38,57,94,95,96,97,98,99,100,108,111,112,114,115,116,118,119,120,121,122,124,125,128,129,131,132,133,134,136,137
ENSG00000041353	ENSG00000181031	O00194	Q9UNE2	1zbd-A-B	A	B	6,7,8,9,42,43,44,45,46,48,58,71,73,80,81,84,87,88,90,91,92,93,122,125,126,181,184,185,188,189,190,192,193,194,200,201	46,47,48,49,51,54,55,58,59,61,62,65,69,72,113,114,130,131,132,135,137,145,146,149,150,154,155,156,157,162,164
ENSG00000041357	ENSG00000101182	P25789	O14818	1iru-C-D	C	D	1,2,3,6,8,10,11,12,13,14,15,16,17,18,108,112,115,116,119,122,123,124,125,126,143,146,148,153,154,155,156,157,158,159,160,161,162,172,175,176,179,181	3,5,7,18,21,22,24,25,27,28,51,52,53,54,55,57,58,76,77,78,79,81,82,85,118,123,124,125,126,127,128
ENSG00000047230	ENSG00000171793	Q9NRF8	P17812	5u03-A-B	A	B	1,2,3,4,5,6,7,10,11,12,37,125,126,129,130,139,140,141,142,143,145,147,150,152,153,159,162,163,164,166,167,169,170,171,174,175,176,177,179,186,187,189,191,193,195,196,197,198,199,200,201,202,203,204,205,208,209,210,211,212,214,217,233,234,235,272,569,570,571,572,573,574,575	10,11,12,13,150,152,153,182,186,188,193,195,196,199,202,217,246,310,312,573,574,575,576,577,578,579,580,581,582,583,584,585,586,587,588,590
ENSG00000047634	ENSG00000198879	Q9UN30	Q5VUG0	1pk3-A-B	A	B	284,285,286,287,288,290,291,294,295,296,297,298,299,303,304,308	837,860,861,864,870,871,872,873,875,876,879,890,891,892
ENSG00000048540	ENSG00000089159	Q8TAP4	P49023	6cme-A-B	A	B	119,120,121,131,132,136,138,140,141,142,143,144	453,473,474,475,477,478,479,480,481,482,491,492,512,513,514,515,517,536,537,538,540
ENSG00000048540	ENSG00000110031	Q8TAP4	O60711	6cme-A-B	B	A	121,122	322,325
ENSG00000048540	ENSG00000162458	Q8TAP4	Q8WUP2	2dfy-C-X	C	X	13,14,15,16,17,19,31,41,42,58,59,60,62,70,71	182,183,184,185,186,187,200,202,212,213,227,228,229,231,239,248,249
ENSG00000048540	ENSG00000169744	Q8TAP4	O43679	2ypa-C-D	C	D	19,20,21,22,23,24,25,26,27,28,29,35,38,47,48,52,53,54,55,56,57,64,67,68,71,72,73,74,75,84,85,86,87,88,89,90,91,92,94,97,100,103,112,113,114,115,116,117,118,119,120,121,128,143,144,145	293,296,298,299,300,301,302,303,304,305,306,307,308,309,310,311,312,313,314,316,317,318,319,320,321,322,323,324,325,326,327,328,329,330,331
ENSG00000048540	ENSG00000169756	Q8TAP4	P48059	6cme-A-B	B	A	3,32,94,95,120,121,122,123	305,308,309,310,312,313,325
ENSG00000048540	ENSG00000198728	Q8TAP4	Q86U70	2ypa-C-D	C	D	19,20,21,22,23,24,25,26,27,28,29,35,38,47,48,52,53,54,55,56,57,64,67,68,73,74,75,76,84,85,86,87,88,89,90,91,92,94,97,100,103,112,113,114,115,116,117,118,119,120,121,131	335,336,337,338,339,340,341,342,343,344,345,346,347,348,350,351,352,354,355,356,357,358,359,360,361,362,363,364,365,367,368,369,370
ENSG00000049245	ENSG00000099940	Q15836	O95721	4wy4-A-C	A	C	35,39,46,53,60,71	81,84,85,88,98,105,112
ENSG00000049245	ENSG00000103496	Q15836	Q12846	6ip1-A-B	A	B	9,10,11,12,15,16,18,19,22,25,26,29,32,33,36,37,39,40,43,44,46,47,50,51,53,54,57,58,60,61,64,67	206,209,210,212,213,216,217,219,220,223,224,227,230,231,234,237,240,241,244,247,248,251,252,254,255,256,257
ENSG00000049245	ENSG00000106089	Q15836	Q16623	1sfc-A-B	A	B	2,3,12,15,16,18,19,22,23,25,26,29,30,32,33,36,37,39,40,43,44,46,47,50,51,53,54,57,58,60,61,64,65,67,68,71,72,75	194,197,198,201,202,204,205,208,209,211,212,215,216,219,222,223,225,226,227,229,230,232,233,236,237,239,240,243,244,246,247,250,251,253,254,257,258
ENSG00000049245	ENSG00000111450	Q15836	P32856	6ip1-A-B	A	B	10,11,12,15,16,18,19,22,25,26,29,32,36,37,39,40,43,44,46,47,50,51,53,54,57,58,60,61,64,67,68,69	197,200,201,203,204,207,208,210,211,214,215,218,221,222,225,228,229,231,232,235,236,238,239,242,243,245,246,249,250,254,255,256
ENSG00000050730	ENSG00000145901	Q96KP6	Q15025	6n5m-B-D	B	D	188,190,193,194,196,197,200,201,203,204,207,208,210,211,213,214,215,217,218,220,221,222,224,225,228,229,231,232,235,236,238,239,242,243,245,246,249,250	451,452,455,456,458,459,462,463,465,466,469,470,472,473,476,477,479,480,482,483,484,486,487,490,491,493,494,497,498,500,501,504,505,507,508,511
ENSG00000050748	ENSG00000111266	P45984	Q9BY84	4yr8-A-B	A	B	179,180,181,186,189,196,197,198,199,228,229,230,231,234,253,255,256,258,259,262,263	172,215,216,218,246,248,267,268,271,275,279,280,281,282,283,284,285,286,288,289,290,292,293,296
ENSG00000050748	ENSG00000120875	P45984	Q13115	4yr8-A-B	A	B	177,178,180,181,182,184,185,189,196,197,198,199,228,229,230,231,234,253,255,256,258,259,260,262,263	191,209,231,248,250,251,252,281,282,284,303,304,307,311,315,316,317,318,319,320,321,322,324,325,326,328
ENSG00000050748	ENSG00000143507	P45984	Q9Y6W6	4yr8-A-B	A	B	177,178,179,180,181,182,183,189,197,198,199,228,229,230,231,253,255,256,258,259,262,263	333,334,335,357,376,377,379,380,409,410,431,432,435,439,443,444,445,446,447,448,449,450,452,453,454,456
ENSG00000051128	ENSG00000106689	Q9NSC5	P50458	2xqn-M-T	M	T	13,15,17,25,26,27,29,33,34,74,76,77,79,93,94,95,96	104,107,116,117,118,119,120,134,144,147,159,160,161,162,164
ENSG00000051128	ENSG00000152413	Q9NSC5	Q86YM7	5zz9-A-B	A	B	7,9,41,43,44,45,46,47,48,105,108,109,112,115,116,117,118,119,120,121,122,123,124,125,126,131	1,3,5,33,37,39,42,44,46,48,50,52,53,54,55,58,59,60,62,64,65,66,78,79,80,81,82,104,107
ENSG00000051620	ENSG00000249915	Q9Y5Z4	O75340	5gqq-A-C	A	C	11,12,13,14,15,16,21,22,23,24,25,39,41,43,48,51,52,53,54,55,56,58,60,61,62,63,64,65,66,68,69,85,86,87,88,89,90,91,95,97,98,99,100,101,102,105,106,107,108,109,110,152,155,156,159,163,169,170,171,172,173,174,177,178,179,182,183,185,186,187,188,191,193,194	1,2,3,4,6,7,8,9,10,11,12,13,14,15,16,17,18,19,31,34,37,48,51,52,53,54,55,56,57,58,59,85,88,89,92,96,100,140,141,143,148
ENSG00000053371	ENSG00000162482	O43488	O95154	1gve-A-B	A	B	175,176,179,180,183,184,186,187,206,209,210,211,213,214,217,218,347,348,351,352,356,357,358	122,146,147,148,151,152,155,156,159,178,181,182,183,185,186,189,190,320,323,324,328,329,330
ENSG00000054116	ENSG00000170043	O43617	Q9Y5R8	2j3t-A-C	A	C	54,56,57,58,60,61,62,64,65,66,67,141,142,143,173,174,175,176,177,178,179,180	11,12,13,39,43,46,47,50,51,56,57,58,74,75,76,77,78,79,80,98,101,102,105,106,109,110,111,112,113,115,116,117
ENSG00000054116	ENSG00000181029	O43617	Q8IUR0	2j3w-D-F	D	F	11,12,13,14,15,16,17,18,19,21,22,23,25,26,28,29,30,32,33,34,43,46,47,50,51,54,55,58,62,85,86,87,88,111,130	22,23,24,25,26,27,28,29,31,32,33,34,35,36,38,39,43,53,57,60,61,64,65,68,72,96,97,126,127,129,142
ENSG00000054116	ENSG00000196459	O43617	P0DI81	2j3w-A-D	D	A	32,33,34,35	132,136
ENSG00000054116	ENSG00000256060	O43617	P0DI82	2j3w-A-D	D	A	32,33,34,35	132,136
ENSG00000056558	ENSG00000127191	Q13077	Q12933	1ca9-A-B	A	B	228,232,235,236,239,242,243,246,247,249,250,252,253,256,257,260,300,301,332,333,335,336	314,317,318,321,322,324,325,328,331,332,335,338,339,342,343,345,346,348,349,350,351,353,354,355,357,435,437,487,491
ENSG00000056558	ENSG00000175104	Q13077	Q9Y4K3	5e1t-A-B	A	B	225,228,229,232,235,236,239,242,246,249,250,252,253,256,257,260,265,271,273,276,277,279,280,281,291,296,297,298,299,300,301,302,303,304,305,306,307,309,311,312,322,324,325,326,327,328,329,330,331,332,333,334,335,336,337,339,341,343,344,345,346,347,348,349,373,374,387,388,390,391,393,394,401,406,408,409,410,411,412,413	129,130,131,132,133,134,135,136,137,138,139,140,141,142,143,144,145,306,307,309,310,313,316,317,320,321,323,324,327,330,331,334,337,338,339,340,341,348,352,353,354,355,356,435,437,444,490,494
ENSG00000057663	ENSG00000205356	Q9H1Y0	Q7Z6L1	4tq1-A-B	A	B	2,3,4,6,7,10,11,14,15,16,17,18,35,36,37,38,39,40,41,48,51,96,97,158,159,160,161,241,242,243,244,245,246,248,249,250,253,254	575,577,578,579,581,582,583,585,586,589,590,592,593,594,597,598,600,601,602,603,604,605,606,607,608
ENSG00000058404	ENSG00000070808	Q13554	Q9UQM7	2bdw-A-B	A	B	17,18,20,29,30,39,92,94,147,289,292,293,296,297,299,300,303,304,306,307,310,311,313,314	15,16,17,18,19,28,29,38,91,93,146,292,295,296,298,299,302,303,305,306,309,310,313,314,317
ENSG00000058404	ENSG00000145349	Q13554	Q13557	2bdw-A-B	A	B	18,19,20,29,30,39,92,94,100,147,293,296,297,299,300,303,304,306,307,310,311,313,314	16,17,18,19,20,22,29,30,39,94,147,293,296,297,299,300,303,304,306,307,310,311,314
ENSG00000058404	ENSG00000148660	Q13554	Q13555	2bdw-A-B	A	B	17,18,19,20,29,30,39,92,94,146,147,293,296,297,299,300,303,304,306,307,310,311,313,314	16,17,18,20,29,30,39,92,94,147,293,296,297,299,300,303,304,306,307,310,311,314,316
ENSG00000061455	ENSG00000100105	Q9NQX0	Q9HBE1	2i13-A-B	A	B	489,499,500,501,502,507,516,517	382,383,384,385,386,391,395,398
ENSG00000063244	ENSG00000160201	P26368	Q01081	1jmt-A-B	B	A	90,91,92,93,94,95,96,99,102,103,104,105,107,108,111	37,48,77,80,81,84,85,88,89,92,130,131,132,133,134,135,136,137,138,139,140,141
ENSG00000063244	ENSG00000162613	P26368	Q96AE4	2kxh-A-B	A	B	217,218,269,270,271,273,274,275,277,278,280,281,282,315,318,319,320,322,323,324,325,326,329	24,25,27,30,31,33,34,35,37,38,41,42,44,45,46,57,59,63
ENSG00000063244	ENSG00000168066	P26368	Q15637	2m0g-A-B	B	A	371,372,373,381,382,387,396,397,398,400,401,404,405,431,446,449,450,451,452,453,454,455,456,458,459,460,461,462,475	13,14,15,16,19,20,21,22,23,24,25,26,36,37,38,39,40,41,42,46,49,50,53,56,57,60,63,64,69,70,71,72,79
ENSG00000063244	ENSG00000169800	P26368	Q15415	1cvj-A-B	A	B	158,159,160,161,162,163,164,166,167,171,173,191,193,194,196	20,21,22,25,36,37,38,41,42,43,44,45,46
ENSG00000063244	ENSG00000179950	P26368	Q9UHX1	3vaf-A-B	A	B	139,140,141,142,143,153,154,155,156,157,158,159,160,161,164,165,166,167,168,169,189,192,193,194,195,196,198,199,200,217,218,219,220,221,222,223,224,225	114,115,116,117,118,122,215,218,219,220,221,222,223,224,256,259,302,303,304,305,306,307,308,309,310,311,314
ENSG00000063244	ENSG00000275895	P26368	P0DN76	1jmt-A-B	B	A	90,91,92,93,94,95,96,99,102,103,104,105,107,108,111	37,48,77,80,81,84,85,88,89,92,130,131,132,133,134,135,136,137,138,139,140,141
ENSG00000063515	ENSG00000175329	O15499	Q2M1V0	3a01-B-F	B	F	149,150,178,181,182,183,184	102,103,104,105,106
ENSG00000063587	ENSG00000152475	Q9NSD4	Q96EG3	5v3j-E-F	E	F	173,174,240,244,348,351,352,353	256,394,395,396,403,413,415,519,523
ENSG00000063587	ENSG00000179930	Q9NSD4	Q5T619	5v3j-E-F	E	F	136,237,244,348,353,372	323,326,423,424,442,443,444,551
ENSG00000063587	ENSG00000180884	Q9NSD4	Q3KQV3	5v3j-E-F	E	F	157,164,258,353	354,454,473,474,475,486
ENSG00000063587	ENSG00000181894	Q9NSD4	Q86UD4	5v3j-E-F	E	F	244,258,348,349,353,368,371	299,303,306,402,420,423,425,437
ENSG00000063978	ENSG00000103275	P78317	P63279	4ap4-A-E	A	E	122,123,124,133,134,135,136,137,145,147,161,162,166,169,170,172,173,174,175,177	1,2,3,7,8,11,12,18,19,69,70,100,101,102,104,105,106,108
ENSG00000063978	ENSG00000112343	P78317	O00635	6s53-G-H	H	G	126,127,128,129,139,144,145,146,147,148,149,150,151,154,155,157,186,187,188,189,190	13,28,29,30,31,32,33,34,54,57,69,70,71,72,73,74,75,76,77,79
ENSG00000063978	ENSG00000116030	P78317	P63165	2mp2-A-C	C	A	50,52,53,54,55,56,57,58,59,60,61,62,63,64,65,66	19,21,32,33,34,35,36,37,38,39,41,42,43,45,46,50,51,53,54,55,73,74,100,101
ENSG00000064655	ENSG00000126778	O00167	Q15475	4egc-A-B	B	A	269,495,496,497,498,507,514,515,516,517,518,519,525,528,531,532,535,536,537,538	4,5,7,9,12,13,16,17,19,20,21,23,24,26,29,33,36
ENSG00000064999	ENSG00000164512	Q92625	Q3KP44	5lel-A-D	A	D	229,232,233,236,264,268	176,177,179,180,184,217,221,222,254
ENSG00000065029	ENSG00000143442	P36508	Q7Z3K3	5yef-A-B	A	B	230,246,249,250,252,253,258,259,260,261	548,549,550,551,553,613,614,616,618
ENSG00000065029	ENSG00000161405	P36508	Q9UKT9	2i13-A-B	A	B	2,150,151,152,153,154,156,157,158,163,165,166,167,169,252,253,254,255,256,259,260,261,262,263,265,272,273	128,171,173,174,175,176,177,186,190,200,206,207,209,227,228,230,231,232,233,234,236,237
ENSG00000065029	ENSG00000163884	P36508	Q9UIH9	6b0o-A-D	A	D	198,199,200,213,216,219,220,222	354,355,356,369,372,373,375,376,377,378,379,380
ENSG00000065029	ENSG00000167625	P36508	Q8TF50	5v3j-E-F	E	F	115,118,119,120,121,198,200,202,204,318,319	236,237,238,239,348,484,496,498,588,589,592
ENSG00000065029	ENSG00000183309	P36508	O75123	2i13-A-B	A	B	243,247,253,254,255,256,269,272	206,207,208,209,210,219,222,223
ENSG00000065029	ENSG00000197050	P36508	Q8TAQ5	2i13-A-B	A	B	183,252,253,254,255,256,258,269,272,273	584,586,587,588,589,590,591,599,602
ENSG00000065135	ENSG00000121957	P08754	P81274	4g5s-A-E	A	E	39,40,41,42,43,46,47,68,69,72,75,76,79,80,83,147,148,149,178,179,180,181,200,201,202,203,205,209,210,211,212,213,215,216,239,242,245,248,249,252,253,256,258,259	597,598,600,601,602,603,604,605,607,608,609,610,611,612,613,614,615,616,617,618,624,625,626,628,630
ENSG00000065135	ENSG00000169220	P08754	O43566	2ihb-A-B	A	B	21,29,68,71,72,75,90,115,116,145,147,179,180,181,182,183,184,185,204,206,207,209,210,213,233,234,235,236,237,238	44,46,47,48,49,87,88,89,90,92,93,128,129,130,131,132,133,134,135,136,137,138,139,140,141,142,145,146,147,148,149,165,167,168,169,170,173,176,187,188,189,190
ENSG00000065427	ENSG00000106305	Q15046	Q13155	4dpg-A-I	A	I	100,101,102,103,104,107,110,111,150,241,245,248,249,252,253,256,257,259,260,261,262,263,264,265,313,314,342,343,344,345,349,352,353,356,359,360,363,364,369	1,2,4,5,6,7,9,10,14,15,16,17,18,19,20,21,23,24,25,27,28,29,30,31
ENSG00000066136	ENSG00000117505	Q13952	Q01658	1n1j-A-B	B	A	36,39,40,41,42,43,44,47,48,49,50,51,52,54,55,57,58,60,61,62,63,64,65,67,68,69,71,72,73,74,75,76,77,78,79,80,81,82,85,89,94,95,96,97,98,99,101,102,105,110,113,114,117,118	5,9,11,12,13,14,17,18,20,21,22,25,26,27,29,30,31,32,34,35,37,38,39,41,42,43,44,45,46,47,48,49,50,51,52,55,64,65,66,67,68,71,72,79,80,82,83,86,87,89,90,91,93,94,95,96,97,98,99
ENSG00000066136	ENSG00000120837	Q13952	P25208	1n1j-A-B	B	A	37,38,39,40,41,42,43,44,47,48,50,51,52,54,55,58,60,61,62,64,65,67,68,69,71,72,73,74,75,76,77,78,79,80,81,82,85,89,94,95,96,97,98,101,105,110,113,114,117,118	55,57,58,59,60,63,64,66,67,68,71,72,73,75,76,77,78,79,81,82,84,85,86,88,89,90,91,92,93,94,96,97,98,99,102,111,112,113,114,115,116,118,119,122,126,127,129,130,133,134,136,137,138,140,141,142
ENSG00000066557	ENSG00000119661	Q9H9A6	Q4LDG9	6hkw-D-E	D	E	79,82,105,128,129,152	42,44,68,70,93
ENSG00000067560	ENSG00000116584	P61586	Q92974	4d0n-A-B	A	B	1,5,7,27,33,34,35,36,37,38,39,40,41,42,43,45,54,58,59,60,61,62,63,65,66,67,68,69,72,73,75,76	215,235,238,239,242,245,246,249,342,345,346,349,353,356,366,367,368,370,371,376,377,382,385,386,388,389,391,392,393,395,396,397,400,423,426,427,429,430,433,434,437
ENSG00000067955	ENSG00000159216	Q13951	Q01196	3wts-A-B	B	A	1,2,3,4,5,11,17,28,29,30,33,34,40,54,56,58,59,60,61,62,63,64,65,67,71,100,101,102,103,104,105,131	66,67,68,69,94,95,96,104,106,107,108,109,110,112,113,114,115,116,147,149,151,153,154,155,156,157,158,159,160,161,163
ENSG00000068028	ENSG00000104375	Q9NS23	Q13188	4lgd-B-E	E	B	265,266,267,268,269,270,271,272,289,290,291,292,293,294,295,296,297,299,300,301,302,303,304,307,308,310,311,314	16,19,20,60,64,65,66,68,69,71,72,75,85,86,87,88,89,90,95,174,175,334,335,336,337,338,339,340,341
ENSG00000068971	ENSG00000105568	Q15173	P30153	2iae-A-B	B	A	140,141,142,143,193,196,203,233,234,237,240,241,244,245,246,276,280,321,322	61,62,100,101,102,103,105,140,141,177,178,179,180,183,216,217,219,255,256,257,258,295,297
ENSG00000068976	ENSG00000100504	P11217	P06737	1gpa-A-B	A	B	1,2,3,4,5,6,7,8,9,10,11,12,13,14,15,16,19,20,29,31,32,33,34,36,37,38,39,40,41,42,43,44,45,46,47,49,51,52,61,62,65,68,69,73,115,116,117,118,164,178,180,185,186,192,194,195,196,251,254,267,268,270,271,274,278,840,841,842	8,9,10,11,12,13,14,15,16,19,29,30,31,32,33,34,36,37,38,39,40,41,42,43,44,45,48,49,51,52,53,56,61,62,63,65,68,69,73,94,95,96,97,100,109,110,113,115,116,117,118,119,120,121,122,123,124,125,126,127,129,164,185,186,192,194,195,196,197,251,255,267,270,271,274,278,279,495,496,498,542,545,548,549,650,651,652,653,655,656
ENSG00000068976	ENSG00000100994	P11217	P11216	1abb-A-B	A	B	4,6,7,8,9,10,11,12,13,14,15,16,19,29,30,31,32,33,34,35,36,37,38,39,40,41,42,43,44,45,46,51,52,61,62,65,68,69,73,114,115,116,117,118,164,178,179,180,185,186,192,194,195,196,197,251,253,254,264,267,268,270,271,274,278,840,841,842	10,11,12,13,14,15,16,19,29,30,31,32,33,34,35,36,37,38,39,40,41,42,43,44,45,51,52,53,56,61,62,65,68,69,73,110,112,113,114,115,116,117,118,119,120,121,123,164,185,186,192,194,195,196,197,251,253,254,256,267,268,270,271,274,278,840,841,842,843
ENSG00000069011	ENSG00000105991	P78337	P49639	2h1k-A-B	A	B	109,110,111,112,113,114,115,116,121,144,145,148,167,168,169,172	213,214,216,237,238,239,241,242,243,245,246,249,252,280,283,284,287,289
ENSG00000069011	ENSG00000120149	P78337	P35548	3a01-E-F	F	E	129,130,131,132,134	196,199,200,201,204
ENSG00000069011	ENSG00000122145	P78337	Q9Y458	4s0h-A-B	B	A	105,112,140,143,145,146,147,148,149,150,151,152,153,154,155,157,214,216,217,218,219,220,221	6,7,8,9,10,11,12,94,95,96,97,98,99,101,102,103,105,106,107,108,109,110,111,112,120,121,122,123,124,125,126,127,144,148,152,161,180,191,193,195,197,198,219,222,224,251,252,253,254,255,256,257,267,271,274,275,277
ENSG00000069011	ENSG00000143178	P78337	O60806	4s0h-A-B	B	A	109,112,140,145,146,147,148,149,150,151,152,153,154,155	45,46,47,48,50,51,52,54,55,56,57,58,59,60,61,70,71,72,73,74,75,76,91,93,126,127,137,139,141,142,143,145,164,167,186,187,188,189,190,191,192,206,209,211
ENSG00000069329	ENSG00000111237	Q96QK1	Q9UBQ0	2r17-A-C	C	A	469,471,472,473,474,475,476,477,478,479,480,488,489,492,493,495,496,499,527,530,531,534,537,538,541,579,582,583,586,589,590,593,626,629,630,632,633,634,636,637,672,675,679,722,725,726,729,732,733,768,769,772,773,775,776	4,6,12,13,14,15,16,18,23,25,26,27,28,29,30,31,32,33,34,42,43,44,45,47,48,49,50,51,52,53,54,55,56,60,62,63,65,71,88,89,91,92,93,95,97,98,101,103,104,105,107,124,125,127,139,141,142,143,144
ENSG00000069329	ENSG00000122958	Q96QK1	O75436	5f0j-A-B	A	B	54,95,96,99,100,101,102,103,104,105,107,111,132,135,136,138,139,140,141,142,145,189,192,196	190,232,233,234,235,236,237,238,239,240,241,244,245,246,247,249,251,253,254,255,313,323
ENSG00000069329	ENSG00000151502	Q96QK1	Q4G0F5	5f0j-A-B	A	B	54,56,95,96,99,100,101,102,103,104,105,107,111,132,135,136,138,139,140,141,142,145,189,192,196	192,203,230,231,232,233,234,235,236,237,238,239,242,243,244,245,247,249,251,252,253
ENSG00000069493	ENSG00000134545	Q9UHP7	P26715	6e7d-A-Q	A	Q	130,159,160,161,162,165,167,168,169,172,173,174,175,177,178,179,180	135,137,138,139,172,201,202,203,204,207,212,213,218,219,220,222,223,224,225,226
ENSG00000069493	ENSG00000188393	Q9UHP7	Q6UVW9	4wco-A-B	A	B	70,71,72,73,74,75,79,80,81,89,91,121,124,125	55,56,57,58,59,60,61,62,63,64,72,73,104,107,108,109,112,114,164
ENSG00000069956	ENSG00000089022	Q16659	Q8IW41	4nif-A-B	B	A	1,2,3,4,5,6,7,8,9,10,11,12,28,29,30,31,32,33,75,76,112,113,117,118,120,121,124,127,128,131,132,134,135,138,162,163,164,165,166,191,192,195,229,235,236,248,318,319,320,321,324	57,58,60,64,72,73,74,75,95,110,128,129,130,131,132,133,134,135,136,137,138,140,146,147,149,154,155,163,164,165,166,167,176,177,178,179,191,192,193,194,196,197,200,201,212,214,215,216,217,218,219,220,221,222,223,224,225,226,227,228,230,234,284,289,290,291,292,293,294,295,296,298,346,347,348,349,350,351,352,353,354,355,357,358,359,360,361,363,364
ENSG00000069974	ENSG00000102362	P51159	Q96C24	1zbd-A-B	A	B	5,6,7,8,9,42,43,44,45,46,66,71,73,80,81,88,90,91,92,93,122,125,126,181,184,185,188,189,190,191,192	10,11,14,17,18,21,22,24,25,28,32,35,81,95,97,99,101,109,110,113,114,116,118,119,120,121,122,126
ENSG00000069974	ENSG00000142765	P51159	Q8IYJ3	3bc1-A-B	A	B	3,4,6,7,8,9,11,42,43,44,45,46,48,69,71,73,80,81,84,88,90,91,92,93,122,181,184,185,188,189	41,44,45,48,49,51,52,55,56,58,59,62,65,75,78,79,83,84
ENSG00000069974	ENSG00000147041	P51159	Q8TDW5	2zet-A-C	A	C	1,2,3,4,6,7,8,9,11,42,43,44,45,46,48,50,55,56,62,63,64,66,69,71,73,80,81,83,84,90,91,92,93,118,119,120,121,122,123,124,184,185,186,188,189,191,221	8,9,10,12,13,17,20,21,24,25,27,28,30,31,32,34,35,38,58,59,82,94,95,96,97,98,99,100,110,111,113,114,115,119,120,121,123,124,127,128,130,131,132,133,134,135,136,137,138,139,140,141
ENSG00000069974	ENSG00000164674	P51159	Q4VX76	2zet-A-C	A	C	4,5,6,7,8,9,11,42,44,45,46,47,48,53,55,56,57,58,61,62,63,64,66,71,73,80,81,83,84,87,88,90,91,92,93,118,119,120,121,122,123,124,182,184,185,186,188	5,6,7,10,11,14,17,18,21,24,25,28,29,31,32,35,93,94,95,96,97,98,107,110,111,112,113,114,115,117,119,120,121,123,124,127,128,130,131,132,133,135,136
ENSG00000069974	ENSG00000170011	P51159	Q8NFW9	2zet-A-C	A	C	4,6,7,8,9,10,11,42,44,45,46,48,55,56,57,58,61,62,63,64,66,69,71,73,80,81,83,84,87,88,90,91,92,93,118,119,120,121,122,123,124,181,184,185,186,188,189,190	5,6,7,9,10,11,14,17,18,21,22,24,25,28,29,32,35,94,95,96,97,98,99,100,108,111,112,114,115,116,118,120,121,122,124,125,128,129,131,132,133,134,136,137
ENSG00000070423	ENSG00000072401	Q9BV68	P51668	2lxp-A-C	C	A	230,231,232,233,234,258,259,262,263,267,268,270	1,4,5,59,61,62,63,88,91,92,93,94,95,96,97
ENSG00000070423	ENSG00000078967	Q9BV68	Q9Y2X8	2lxp-A-C	C	A	230,231,233,234,255,258,259,262,263,266,267,268,270	4,5,8,59,61,62,63,87,88,91,92,93,94,95,96,97
ENSG00000070423	ENSG00000109332	Q9BV68	P61077	2lxp-A-C	C	A	230,231,232,233,234,236,255,258,259,262,263,266,267,268,270	4,5,8,61,62,63,91,92,93,94,95,96
ENSG00000070423	ENSG00000131508	Q9BV68	P62837	2lxp-A-C	C	A	230,231,232,233,234,255,258,259,262,267,268,270	1,4,5,8,9,61,62,63,91,92,93,94,95,96,97
ENSG00000070423	ENSG00000170035	Q9BV68	Q969T4	5zbu-A-B	A	B	227,230,231,232,233,234,255,258,259,262,266,267,268,270	64,65,68,69,72,121,122,123,151,152,153,154,155,156,158
ENSG00000070423	ENSG00000182247	Q9BV68	Q96LR5	5zbu-A-B	A	B	230,231,232,233,234,255,258,259,263,267,268,270,281,282,284,285,286	42,43,45,47,58,59,62,63,66,115,116,145,146,147,148,149,150,151,152
ENSG00000070476	ENSG00000143442	Q2QGD7	Q7Z3K3	5yel-A-B	A	B	294,295,296,331,332,333,334,344,352,374,375,377,378,394	557,558,559,570,592,593,594,609,614,678,679,680,681,682,692,694
ENSG00000070770	ENSG00000204435	P19784	P67870	1jwh-A-C	A	C	42,43,44,45,48,50,51,53,55,73,106	34,37,91,126,166,169,170
ENSG00000070808	ENSG00000145349	Q9UQM7	Q13557	2bdw-A-B	A	B	17,18,19,28,29,38,91,93,99,105,106,146,147,292,295,296,298,299,302,303,305,306,309,310,312,313	1,2,3,15,16,17,18,19,20,29,30,39,94,147,293,296,297,299,300,303,304,306,307,310,311,313,314
ENSG00000070808	ENSG00000148660	Q9UQM7	Q13555	2bdw-A-B	A	B	16,17,18,19,28,29,38,91,93,146,292,295,296,298,299,302,303,305,306,309,310,312,313	16,17,18,20,29,30,39,92,94,147,293,296,297,299,300,303,304,306,307,310,311,313,314
ENSG00000070831	ENSG00000101349	P60953	Q9P286	5upl-A-B	B	A	26,27,28,30,31,51,153,160,166,171,174,177,178,179	416,417,418,419,420,422,425,486,603,615,617,649,650,652,653
ENSG00000070831	ENSG00000124171	P60953	Q9BYG5	1nf3-A-C	A	C	23,24,25,36,37,38,39,40,41,42,43,44,45,46,47,48,56,64,66,67,70,74,166,170,173,174	131,132,133,134,135,136,137,138,139,140,141,142,143,144,145,148,149,152,153,154,156,204,205,206,207,208
ENSG00000070831	ENSG00000180370	P60953	Q13177	5upl-A-B	B	A	153,167,170,171,174,175,177,178,179,180	401,403,417,449,450
ENSG00000071051	ENSG00000074966	O43639	P42681	1k9a-A-B	A	B	331,333,338,339,341,344,345,346,347,348,365,366,367,369	119,125,126,128,133,136,293,295,324,330,344,345,399,400,401,402
ENSG00000071051	ENSG00000105251	O43639	Q96IW2	5cdw-A-B	A	B	272,273,275,304,305,360,361	258,259,316,317,318,319,326,327,328,329
ENSG00000071051	ENSG00000106069	O43639	P52757	5cdw-A-E	A	E	281,282,283,284,285,286,308,310,320,322,335,339,341,342,343,344,345,346,347,348,349,350,351,352,355,356,359,360,364,365,366,367,368,369,370,371	80,82,94,96,105,107,110,111,112,113,114,115,117,118,119,120,121,123,124,125,126,127,128,129,131
ENSG00000071051	ENSG00000128656	O43639	P15882	5cdw-A-E	A	E	279,280,281,282,283,285,308,310,320,335,339,341,342,343,344,345,346,347,348,349,350,351,352,355,356,359,360,364,365,366,367,368,369,370,371,372,373,374,375,376	49,50,68,70,72,77,78,79,86,93,94,95,96,97,98,99,101,102,103,104,105,106,107,108,109,110,111,112,113,114,116,117,119,120,121,122
ENSG00000071051	ENSG00000138443	O43639	Q9NYB9	4e6r-A-B	A	B	127,142,150,155,159	467,468,482,495
ENSG00000071051	ENSG00000213672	O43639	Q9NZQ3	1g83-A-B	A	B	338,339,340,342,346,347,348	6,8,32,33,34,49,50,51,52
ENSG00000071242	ENSG00000100030	Q15349	P28482	4nif-A-B	A	B	458,562,563,564,565,566,577,578,579,580,581,582,584,585,588,655,656,657,709,710,711,712,713,714,716,717,718,719,720,722,723	13,15,16,17,30,33,34,35,36,37,38,55,57,61,64,81,82,109,115,119,121,125,128,129,131,132,135,158,159,160,161,162,187,191,231,232,315,316,317,318,321
ENSG00000071462	ENSG00000173113	O43709	Q9UI30	6g4w-q-r	q	r	1,2,3,4,5,14,54,55,56,77,79,88,89,92,97,99,100,101,102,103,104,107,108,109,110,111,112,114,115,116,117,134,216	1,2,4,5,6,7,8,9,10,12,14,21,35,36,41,44,48,50,89,111,112,113,114,115,116,117,119,121
ENSG00000071539	ENSG00000124688	Q15645	Q15013	6f0x-D-P	D	P	27,29,32,33,34,35,101,102,103,104,105,107,109,111,113,114,115,116,117,124,126,205,206,207,208,235,238,239,241,242,244,245	44,46,49,155,156,157,158,159,160,162,204,205,207,209,219,227,228,229,230,231,232,233,237,258,259,261,263,264,268
ENSG00000071564	ENSG00000113196	P15923	O96004	2ypa-A-B	B	A	564,565,567,568,569,572,575,579,588,589,592,593,595,596,598,599,600,602,603,605,606,609,615,616,618	106,109,110,113,114,116,117,120,133,136,137,139,140,142,143,144,146,147,149,150,155,157
ENSG00000071564	ENSG00000117318	P15923	Q02535	6mgn-A-B	A	B	558,559,560,561,562,564,565,568,569,571,572,575,579,588,589,592,593,595,596,598,599,600,602,603,605,606,609	41,42,43,44,47,48,50,51,54,67,70,71,72,73,74,75,76,77,78,79,80,81,83,84,86
ENSG00000071564	ENSG00000125968	P15923	P41134	6mgn-A-B	A	B	508,510,511,512,560,561,562,564,565,568,569,571,572,575,579,588,589,592,593,595,596,598,599,600,602,603,605,606,609	23,24,25,66,67,68,69,72,73,75,76,79,91,92,95,96,98,99,101,102,103,105,106,108,109
ENSG00000071564	ENSG00000176009	P15923	Q9NQ33	2ypa-A-B	B	A	564,565,567,568,569,571,572,575,576,579,589,592,595,596,598,599,600,602,603,605,606,609,611,612,613,614,615	107,108,111,112,114,115,118,130,131,134,135,137,138,140,141,142,144,145,147,148,149,151,152,153,154,155,156,157
ENSG00000071655	ENSG00000167491	O95983	Q86YP4	2l2l-A-B	B	A	218,220,221,222,225,228,229,232,235,236,238,239,242,243,246,247,249,250,251	134,135,136,137,138,141,142,144,145,149,152,153,155,156,159,162,165,166,179
ENSG00000072062	ENSG00000108946	P17612	P10644	5jr7-A-B	A	B	2,3,51,52,54,55,84,87,128,130,131,134,135,169,170,171,188,193,194,195,197,198,199,200,201,202,203,204,205,206,211,212,213,214,215,216,231,237,244,245,248,249,252,277,279,280,285,286,329,331	92,94,95,96,97,98,99,100,101,102,103,104,105,107,136,137,140,141,142,145,202,203,206,207,231,232,235,236,239,240,242,243,262,265,266,269,270,354,357,358,359,360,376,377,379
ENSG00000072062	ENSG00000188191	P17612	P31321	5jr7-A-B	A	B	1,54,55,84,87,130,131,134,169,170,171,188,193,194,195,197,198,199,200,201,202,203,204,205,211,212,213,214,215,231,244,245,248,249,252,277,279,280,285,286,329,331	94,95,96,97,98,99,100,101,102,103,104,105,107,134,136,137,140,141,142,145,202,203,206,207,231,232,235,236,239,240,243,262,265,266,269,270,354,357,358,359,360,361
ENSG00000072110	ENSG00000164877	P12814	Q8IY33	2r0o-A-B	A	B	46,47,48,49,50,51,67,76,82	12,19,20,22,24,25,28,29,32,55,89
ENSG00000072110	ENSG00000248746	P12814	Q08043	1hci-A-B	A	B	306,310,313,314,316,317,320,321,324,325,328,329,332,335,336,339,340,343,346,347,379,383,386,387,390,391,394,398,401,402,426,427,428,432,435,436,439,442,443,447,450,512,519,523,526,530,534,535,536,537,539,591,592,594,686,689,690,692,693,696,697,699,701,711,714,715,718,721,722,725,726,729,732,733,737,740	320,324,327,328,330,331,334,335,339,342,343,346,348,349,350,353,354,357,360,361,393,397,400,401,404,405,408,412,415,416,419,442,446,449,450,453,456,457,461,464,526,533,537,544,548,549,550,551,553,605,606,607,608,700,703,704,706,707,710,711,713,715,725,728,729,732,735,736,739,740,743,747,750,751
ENSG00000072201	ENSG00000078967	Q8TBB1	Q9Y2X8	5h7s-A-B	B	A	28,35,40,42,43,44,45,46,64,67,68,71,72,74,76,77,79	4,5,8,9,61,62,91,92,93,94,95,96,98
ENSG00000072201	ENSG00000172349	Q8TBB1	Q14005	2opg-A-B	A	B	289,290,291,292,297,298,300,302,304,307,321,358,360,361,362,364	232,236,237,238,239,245,246,247,266,279,282
ENSG00000072364	ENSG00000118985	Q9UHB7	O00472	5jw9-A-B	A	B	310,311,312,313,315,316,317,319,320,322,323,324,325,327,328,329,330,331,332,333,334,335,336,337,338,340,342,343,344,345,347,348,351,353	528,541,544,545,548,552,555,556,559,562,563,565,566,569,570,572,573,576,581,586,590,593,594,597,600,606,607,608,609,611,612,614,615,618,619,621,622,624,625,626,628,629,632
ENSG00000072401	ENSG00000072609	P51668	Q96EP1	4orh-B-C	B	C	1,2,4,5,8,59,61,62,63,92,93,94,95,96,97	305,306,307,308,309,327,328,331,332,335,339,340,341,343
ENSG00000072401	ENSG00000080561	P51668	Q9UJV3	5eya-A-F	A	F	4,5,8,61,62,88,91,92,93,94,95,96,97	31,32,33,34,35,53,56,57,60,75,76,77,78,80
ENSG00000072401	ENSG00000101695	P51668	Q96EQ8	5vo0-A-B	B	A	1,4,5,8,9,12,61,62,93,94,95,96,97	19,20,22,23,26,38,39,40,41,42,63,64,67,68,73,74,76
ENSG00000072401	ENSG00000101871	P51668	O15344	5fer-A-B	B	A	4,5,8,9,12,61,62,63,87,88,91,92,93,94,95,96,98	11,12,13,14,15,33,36,37,48,51,55,56,57,58,60
ENSG00000072401	ENSG00000101966	P51668	P98170	3eb6-A-B	B	A	1,4,5,8,9,12,15,61,62,92,94,95,96,98	438,439,442,446,449,451,452,453,454,455,473,474,477,478,482,483,485
ENSG00000072401	ENSG00000110171	P51668	O75382	5vzw-A-F	A	F	1,4,5,8,61,62,63,92,93,94,95,96	23,24,25,26,27,41,44,45,48,49,59,60,61,63
ENSG00000072401	ENSG00000116525	P51668	Q9BVG3	4tkp-A-B	A	B	1,3,5,8,9,61,91,92,93,94,95,96,97,98,101	12,13,14,15,16,33,37,51,52,54
ENSG00000072401	ENSG00000121481	P51668	Q99496	3rpg-A-C	A	C	4,5,8,9,12,15,16,61,62,63,88,92,93,94,95,96,97	43,46,52,53,54,55,56,75,78,79,82,84,86,87,88,89,91
ENSG00000072401	ENSG00000123091	P51668	Q9Y3C5	4v3k-A-C	A	C	1,4,5,8,61,62,63,92,93,94,95,96,98	100,101,102,103,104,124,125,128,129,132,137,138,140
ENSG00000072401	ENSG00000146755	P51668	Q86XT4	4tkp-A-B	A	B	4,5,8,9,16,61,92,94,95,96,97,98	8,17,18,19,20,21,54,55,57
ENSG00000072401	ENSG00000163481	P51668	Q96BH1	5d1k-A-B	A	B	1,3,4,5,7,8,9,10,11,12,14,15,22,24,25,34,36,49,50,51,59,61,62,63,69,70,71,72,80,81,92,94,95,96,98,144,145,146,147	136,137,138,139,140,160,161,164,165,168,199,200,202,217,218,220,222,223,224,225,226,227,228,231,238,241,242,244,245,248,249,250,251,252,254
ENSG00000072401	ENSG00000165886	P51668	Q9HAC8	4whv-A-B	B	A	87,88,92,96,97,100,101,104,108,111,112	154,156,192,195,196,216,217,218,219,220,221,222
ENSG00000072401	ENSG00000167770	P51668	Q96FW1	4ddg-A-C	A	C	1,2,5,8,9,12,19,38,39,44,45,46,47,48,49,50,60,61,62,63,66,69,70,71,72,73,74,77,78,79,80,81,82,83,84,85,90,91,92,93,94,95,96,97,98,101,110,119,120,137,138,139,141,142,143,145,146,147	11,12,13,15,16,17,18,19,20,21,22,23,24,27,28,31,35,130,131,133,134,135,136,137,138,166,169,170,173,177,205,206,209,210,211
ENSG00000072401	ENSG00000168894	P51668	Q9P0P0	5d0m-A-C	A	C	5,8,9,12,59,61,62,63,92,93,94,95,96,97,98	75,77,78,79,80,81,102,105,106,109,114,115,117
ENSG00000072401	ENSG00000171206	P51668	Q9BZR9	5eya-A-F	A	F	4,5,8,9,12,61,62,92,94,95,96	16,17,18,19,20,38,41,42,45,52,53,54,56
ENSG00000072401	ENSG00000186187	P51668	Q8ND25	5ywr-A-B	A	B	4,5,8,9,59,61,62,91,93,94,95,96	183,185,186,187,188,189,210,213,214,217,218,221,222,223
ENSG00000072401	ENSG00000204227	P51668	Q06587	4s3o-A-B	A	B	5,8,9,12,15,61,62,91,92,93,94,95,96,97,98	43,49,50,51,52,53,72,75,76,81,83,84,85,86,88
ENSG00000072401	ENSG00000204599	P51668	Q9HCM9	6fga-A-I	I	A	112,116,128	43,71,74
ENSG00000072401	ENSG00000265491	P51668	Q9Y4L5	4v3k-A-C	A	C	4,5,8,9,12,61,62,63,88,91,92,93,94,95,96,97,98	229,230,231,232,233,254,257,258,261,262,266,267,269
ENSG00000072609	ENSG00000131508	Q96EP1	P62837	4orh-B-C	C	B	305,306,307,308,309,328,331,332,335,340,341,343,363,365	4,5,8,59,61,62,63,91,92,93,94,95,96
ENSG00000072609	ENSG00000170035	Q96EP1	Q969T4	4orh-B-C	C	B	299,305,306,307,308,309,328,330,331,332,335,339,340,341,343,365,367,369	64,65,68,75,119,121,122,123,152,153,154,155,156,157
ENSG00000072609	ENSG00000182247	Q96EP1	Q96LR5	4orh-B-C	C	B	305,306,307,308,309,328,331,332,335,340,341,343,365,367,368,369	58,59,62,68,69,113,115,116,117,145,146,147,148,149,150
ENSG00000072832	ENSG00000092964	Q14194	Q16555	1kcx-A-B	A	B	23,28,29,30,258,259,262,265,268,269,316,319,320,322,323,325,370,371,372,373,374,375,376,377,379,390,395,396,400,476,477,480,481,484,485,488,489	23,28,29,268,269,316,319,320,322,323,325,370,371,372,373,374,375,376,377,378,379,390,395,396,400,476,477,480,481,484,485,488,500,501,502
ENSG00000072832	ENSG00000113657	Q14194	Q14195	1kcx-A-B	A	B	23,28,29,262,266,268,269,316,319,320,322,323,325,370,371,372,373,374,375,376,377,379,390,395,396,400,476,477,480,481,484,485,488,489	23,28,29,30,262,268,269,316,319,320,323,324,325,370,371,372,373,374,375,376,377,378,379,390,395,396,400,476,477,480,481,484,485,488,503
ENSG00000073111	ENSG00000111875	P49736	Q9Y294	5bnx-C-D	C	D	60,75,111,118,126,127,128,129,130,131,132,133,136,138	45,46,47,48,49,50,51,52,53,54,85,86,87,88,94,104,105,124,125,126,150,151,152
ENSG00000074219	ENSG00000102243	Q15562	Q99990	5z2q-A-D	A	D	346,349,350,352,353,354,355,356,357,358,359,378,380,381,382,385,386,389,390,393,395,397,398,401,402,405,406	17,24,25,26,27,28,29,30,31,32,33,37,38,40,41,42,44,45,47,48,49,52,53,54,55
ENSG00000074219	ENSG00000137693	Q15562	P46937	3kys-A-B	A	B	204,206,208,209,260,261,262,263,264,267,268,269,273,274,276,277,299,301,303,349,350,352,353,354,355,356,357,358,359,360,361,362,363,364,365,377,378,380,382,385,386,389,390,392,393,398,401,402,404,405,406,427,429,435,438,439,440,442	45,47,49,50,51,52,53,54,55,56,57,58,60,61,62,64,65,66,67,68,69,71,72,73,80,81,83,85,86,89,90,91,92,94,95,96,97,98,99,100,101,102,103,104,105,107
ENSG00000074219	ENSG00000144560	Q15562	Q14135	4ln0-A-C	A	C	338,353,354,355,356,357,358,359,360,362,363,364,365,366,367,368,370	207,208,210,211,214,225,229,230,231,232,233,234,235
ENSG00000074219	ENSG00000206538	Q15562	A8MV65	5z2q-A-D	A	D	349,350,353,354,355,356,357,358,359,360,361,376,377,378,380,381,382,385,386,389,390,393,395,397,398,401,402,403,405,406	85,86,87,88,89,90,91,92,93,94,98,99,101,102,103,105,106,108,109,110,115
ENSG00000074266	ENSG00000106462	O75530	Q15910	4w2r-A-E	E	A	106,107,154,155,156,157,159,181,182,183,185,204,221,232,233,247,249,278,296,298,341,342,345,346	411,412,413,414,416,418,420,423,448,449,450,467,470,473,475,477,524,525,526,527,528
ENSG00000074266	ENSG00000108799	O75530	Q92800	5hyn-A-B	B	A	190,232,236,237,256,257,308	625,662,680,681
ENSG00000074319	ENSG00000160948	Q99816	Q9UK41	2caz-A-B	A	B	335,339,342,346,349,350,356,357,359,360,363,364,367,368,370,371,372,373,374,375,376,378	36,37,39,40,41,43,44,45,47,48,51,52,55,58,60,61,62,65,69,73,76,95,98,99,100,101
ENSG00000074966	ENSG00000177885	P42681	P62993	1k9a-A-B	B	A	125,126,127,128,292,293,294,330,400,401	106,108,119,120,121,122,123,124,125,134,137
ENSG00000075426	ENSG00000115966	P15408	P15336	5vpa-A-B	A	B	52,54,137,141,144,145,148,149,152,153,155,156,159,160,162,163,166,167,169,170,173,174,176,177,180,181,183,184,187,190,191,192,193,194,195,196,197,198,200,201,203	320,365,369,373,376,377,380,381,383,384,387,388,390,391,394,395,397,398,401,402,404,405,408,409,411,412,417,420,421,422,423,424,425,426,427,429,433
ENSG00000075426	ENSG00000146592	P15408	Q02930	5vpa-A-B	A	B	41,42,43,45,51,132,141,142,144,145,149,152,153,155,156,159,160,162,163,166,167,169,170,173,174,176,177,180,181,183,184,186,187,188,189,190	139,145,146,147,385,392,393,395,396,399,400,403,404,406,407,410,411,413,414,417,418,420,421,424,425,427,428,431,432,434,435,442,443,445
ENSG00000075426	ENSG00000171223	P15408	P17275	1fos-E-F	E	F	84,145,148,149,150,152,153,155,156,159,160,162,163,166,167,169,170,173,174,176,177,180,181,183,184	239,289,290,292,293,296,297,299,300,303,304,306,307,310,311,313,314,317,318,320,321,324,325,327,328
ENSG00000075426	ENSG00000177606	P15408	P05412	1fos-E-F	E	F	145,148,149,152,153,155,156,159,160,162,163,166,167,169,170,173,174,176,177,180,181,183	274,276,277,280,281,283,284,287,288,290,291,294,295,297,298,301,302,304,305,308,309,312
ENSG00000075624	ENSG00000125868	P60709	P60981	5yu8-A-H	A	H	24,26,27,28,30,56,91,92,93,95,96,97,100,336,337	18,19,20,21,22,23,86,93,94,95,96,97,98,99,129,130,132
ENSG00000075624	ENSG00000165410	P60709	Q9Y281	5yu8-A-H	A	H	3,26,27,28,30,47,48,50,56,57,91,92,93,95,96,97,100,214,336,337	18,19,20,21,22,23,24,86,93,94,95,96,97,98,99,126,129,130,132
ENSG00000075624	ENSG00000172757	P60709	P23528	3j0s-A-M	A	M	23,25,133,135,139,140,143,144,145,146,147,148,167,168,291,292,326,328,330,331,332,333,334,341,342,343,345,346,349,350,351,352,354,355,375	1,2,3,4,5,6,44,45,105,107,111,112,114,115,116,118,119,121,122,125,134,136,137,138,141,142,151
ENSG00000075624	ENSG00000184009	P60709	P63261	2oan-A-B	A	B	72,73,110,111,112,113,172,173,175,177,179,187,270,284	222,224,225,227,228,229,232,314,315,319,323
ENSG00000076321	ENSG00000113916	Q9Y2M5	P41182	4cp3-A-B	A	B	47,48,50,51,52,54,55,57,58,61,66,67,82,83,84,85,87,88,89,97,98,103,125,126,127,128,129,130,131,132,133,134,135,156,160,166	1,4,5,6,7,9,10,11,12,14,15,16,17,18,19,21,22,25,28,30,31,33,46,47,48,51,52,53,58,61,62,67,89,90,93
ENSG00000076321	ENSG00000175946	Q9Y2M5	Q2WGJ6	3i3n-A-B	A	B	62,64,65,66,67,69,82,83,84,85,87,88,89,94,98,126,127,129	20,23,24,27,32,33,35,48,49,50,63,64
ENSG00000077092	ENSG00000143171	P10826	P48443	5uan-A-B	B	A	114,120,121,122,123,124,125,135,136,137,138,139,141,142,315,316,317,318,319,320,321,336,337,338,340,349,352,353,356,357,360,364,366,367,368,369,370,371,372,373,374,375,376,377,378,379,380,381,382,383,385,386,389,390	211,213,215,216,217,218,219,220,221,222,223,224,225,255,256,349,353,357,380,391,395,398,402,406,413,414,416,417,418,420,421,422,423,424,425,427,428,431
ENSG00000077092	ENSG00000204231	P10826	P28702	5uan-A-B	B	A	25,125,135,136,137,138,139,173,174,315,332,336,337,338,340,349,352,353,356,357,360,364,371,372,374,375,376,378,379,381,382,383,385,386,390	196,213,246,277,279,280,283,285,419,422,423,427,444,450,461,464,465,468,472,483,484,486,487,488,490,491,492,493,494,495,497,498,501,533
ENSG00000077264	ENSG00000126785	O75914	Q9H4E5	5upl-A-B	A	B	251,255,257,437,449,451,487,490,491	42,43,44,61,68,189,192,195,196,197
ENSG00000077312	ENSG00000131876	P09012	P09661	5mqf-W-X	X	W	21,24,25,26,27,28,29,31,32,33,35,36,37,38,39,40,41,42,43,71,75,76,77,78,79	17,18,19,20,23,25,27,48,50,70,72,73,91,92,94,96,97,117,121,122,143,144,146,147,148,149,151
ENSG00000077348	ENSG00000120699	Q9NQT4	Q96B26	6h25-C-D	D	C	89,90,92,93,96,97,99,100,101,104,191,192,193,194,195,196,197,198,199,200,201,202,203,206,207,210	100,101,103,104,107,115,230,231,232,233,234,235,236,237,238,239,240,241,242,243,244,245,248,249,252
ENSG00000077348	ENSG00000171311	Q9NQT4	Q9Y3B2	2nn6-D-I	D	I	113	124
ENSG00000077380	ENSG00000146425	Q13409	P63172	2pg1-F-I	I	F	136,137,138,139,140,141,142,143,144,145,146,147,148,149,150,151	73,74,75,76,77,78,79,80,81,82,83,84,85,86,87,94,96,97,98,103,104,105
ENSG00000077380	ENSG00000165169	Q13409	P51808	2pg1-F-I	I	F	137,138,139,140,141,142,143,144,145,146,147,148,149,150,151	75,76,77,78,79,80,81,82,83,84,85,86,87,88,95,97,98,99,104,105,106,108
ENSG00000077522	ENSG00000164877	P35609	Q8IY33	2r0o-A-B	A	B	53,54,55,56,57,58,74,83,220,224,226	19,20,22,24,25,28,29,31,55,88,89
ENSG00000078043	ENSG00000116030	O75928	P63165	5jne-A-C	A	C	274,275,276,326,327,330,333,334,335,336,337,338,339,340,341,342,343,363,364,365,366,387,388,415	23,25,30,31,32,33,34,35,36,37,38,42,46,47,50,53,54,55,56,98,101
ENSG00000078061	ENSG00000126934	P10398	P36507	6nyb-A-B	A	B	391,395,396,398,433,465,466,467,468,469,470,478,479,480,481,512,513,514,515,516,517,518,519,520,521,523,524	82,106,107,108,220,221,223,224,225,226,227,228,229,230,232,234,238,239,241,317,318,319,320,322,323,326
ENSG00000078140	ENSG00000080561	P61086	Q9UJV3	5eya-A-F	A	F	67,68,98,99,100,101,102,103	31,32,53,56,57,60,68,75,77,78,80
ENSG00000078140	ENSG00000101695	P61086	Q96EQ8	5vo0-A-B	B	A	67,68,69,99,100,101,102,103	38,39,60,63,67,68,69,73,74
ENSG00000078140	ENSG00000101871	P61086	O15344	5fer-A-B	B	A	1,2,3,7,8,11,12,65,67,68,69,95,98,99,100,101,102,103,104,105	11,12,13,14,15,32,33,36,37,48,49,55,57,58,60
ENSG00000078140	ENSG00000103429	P61086	Q9NZS9	4orh-B-C	B	C	30,31,36,66,67,68,69,97,98,99,100,101,102,103,105	20,21,22,23,35,36,38,57,60,61,66,67,71,72,74
ENSG00000078140	ENSG00000104228	P61086	Q9UPQ4	5eya-A-F	A	F	65,67,68,99,100,101,102,103,104,105	22,23,25,44,47,48,51,58,59,61
ENSG00000078140	ENSG00000132256	P61086	Q9C035	4tkp-A-B	A	B	67,98,99,100,101,102,103,104	16,17,48,56,57,59
ENSG00000078140	ENSG00000134758	P61086	Q8WVD3	4s3o-A-B	A	B	1,3,7,8,11,12,15,65,67,68,69,98,99,100,101,102,103,104,105	17,19,20,21,22,23,24,26,41,42,45,46,49,53,55,56,58
ENSG00000078140	ENSG00000146755	P61086	Q86XT4	4tkp-A-B	A	B	67,68,99,101,102,103,104,105	17,18,20,41,54,55,57
ENSG00000078140	ENSG00000204227	P61086	Q06587	4s3o-A-B	A	B	1,3,7,8,11,12,15,67,68,95,98,99,100,101,102,103,104,105	43,49,50,51,52,53,71,72,75,76,80,81,85,86,88
ENSG00000078140	ENSG00000204599	P61086	Q9HCM9	6fga-A-I	I	A	121,123,135	43,71,74
ENSG00000078140	ENSG00000204616	P61086	Q9BZY9	6fga-A-I	I	A	48	50
ENSG00000078140	ENSG00000204713	P61086	P14373	6fga-A-I	I	A	48	48
ENSG00000078699	ENSG00000129993	O43439	O75081	5ecj-A-B	A	B	125,128,129,132,133,134,135,136,137,166,167,168,169,171,220,221,222,225,226,227,228,229,230,232	145,146,147,148,149,150,156,183,186,187,190,191,224,225,226,227,229,274,275,276,277,278,279,280,281,282,283,284,285,287
ENSG00000078967	ENSG00000080561	Q9Y2X8	Q9UJV3	5eya-A-F	A	F	4,5,8,9,12,61,62,63,87,88,92,94,95,96	31,32,33,34,35,53,56,57,60,68,75,76,77,78,80
ENSG00000078967	ENSG00000101871	Q9Y2X8	O15344	5fer-A-B	B	A	1,4,5,8,9,12,15,61,62,63,88,92,93,94,95,96,97	5,11,12,13,14,15,33,36,37,48,49,55,56,57,58,60,94
ENSG00000078967	ENSG00000116525	Q9Y2X8	Q9BVG3	4tkp-A-B	A	B	5,8,9,16,61,91,92,93,94,95,96,97,98	2,12,13,14,15,37,40,41,51,52,54
ENSG00000078967	ENSG00000121481	Q9Y2X8	Q99496	3rpg-A-C	A	C	4,5,8,9,12,15,61,62,63,88,91,92,93,94,95,96,97,98	43,52,53,54,55,56,75,78,79,82,84,86,87,88,89,91
ENSG00000078967	ENSG00000123091	Q9Y2X8	Q9Y3C5	4v3k-A-C	A	C	4,5,8,61,62,63,92,93,94,95,96,97,98	100,101,102,103,104,125,128,129,132,136,137,138,140
ENSG00000078967	ENSG00000146755	Q9Y2X8	Q86XT4	4tkp-A-B	A	B	4,5,8,9,15,61,92,93,94,95,96,97	8,17,18,19,20,21,54,55,57
ENSG00000078967	ENSG00000158717	Q9Y2X8	Q96A37	6fga-A-I	I	A	128	74,75
ENSG00000078967	ENSG00000165886	Q9Y2X8	Q9HAC8	4whv-A-B	B	A	87,88,92,96,97,100,101,104,105,108,111	154,155,156,157,190,192,195,217,218,219,220,221
ENSG00000078967	ENSG00000167770	Q9Y2X8	Q96FW1	4ddg-A-C	A	C	1,2,4,5,8,9,12,39,44,45,46,47,48,49,50,51,60,61,62,63,66,68,69,70,71,72,73,74,77,78,79,80,81,82,83,84,85,90,91,92,93,94,95,96,97,98,101,119,137,138,139,141,142,143,145,146,147	15,16,17,18,19,20,21,22,23,24,27,28,31,35,130,131,133,134,135,136,137,138,166,169,170,173,177,205,206,209,210,211
ENSG00000078967	ENSG00000168246	Q9Y2X8	Q8WUN7	3zni-C-D	C	D	16,17,20,40,41,42,88,92,96,97,98,101,104,105,107,108,109,111,112,117	157,158,159,161,193,195,197,198,199,200,219,220,221,222,224,233
ENSG00000078967	ENSG00000168894	Q9Y2X8	Q9P0P0	5d0m-A-C	A	C	4,5,8,9,61,62,63,88,92,93,94,95,96,97,98	75,77,78,79,80,81,102,105,106,109,114,115,117
ENSG00000078967	ENSG00000171206	Q9Y2X8	Q9BZR9	5eya-A-F	A	F	1,4,5,8,9,61,62,92,94,95,96	16,17,18,19,20,38,41,42,45,51,52,53,54,56
ENSG00000078967	ENSG00000186187	Q9Y2X8	Q8ND25	5ywr-A-B	A	B	4,5,8,9,61,62,91,92,93,94,95,96	183,185,186,187,188,189,210,213,214,217,218,221,222,223,225
ENSG00000078967	ENSG00000204227	Q9Y2X8	Q06587	4s3o-A-B	A	B	5,8,9,12,61,62,63,88,92,93,94,95,96,97,98	43,47,49,50,51,52,53,72,75,76,79,80,81,84,85,86,88
ENSG00000078967	ENSG00000204599	Q9Y2X8	Q9HCM9	6fga-A-I	I	A	116,127,128	43,71
ENSG00000078967	ENSG00000265491	Q9Y2X8	Q9Y4L5	4v3k-A-C	A	C	5,8,61,62,63,88,91,92,93,94,95,96,97,98	229,230,231,232,233,254,257,258,261,262,265,266,267,269
ENSG00000079246	ENSG00000196419	P13010	P12956	1jeq-A-B	B	A	44,46,47,49,88,89,144,145,147,148,151,155,203,206,207,209,210,213,214,217,218,221,234,241,243,250,253,254,255,256,257,258,259,260,264,265,266,267,268,269,270,274,275,276,277,278,279,280,281,284,287,288,289,290,291,292,293,294,295,296,297,298,299,302,304,305,308,309,310,311,312,313,314,315,316,317,318,319,320,321,322,323,328,331,333,336,341,342,343,344,345,346,347,348,350,351,352,353,354,355,356,3…	72,75,76,110,111,112,113,114,116,226,227,228,229,233,244,247,248,249,251,252,253,254,263,264,266,267,268,269,274,275,276,277,278,279,280,283,284,285,286,287,288,289,290,292,293,294,295,296,297,298,299,300,301,302,303,304,305,306,311,314,315,316,317,318,319,320,321,322,325,326,327,328,329,330,333,334,336,337,338,339,340,341,347,348,349,350,351,352,355,356,357,358,359,360,361,362,363,364,365,367,36…
ENSG00000079387	ENSG00000116030	Q9P0U3	P63165	2iy0-A-B	A	B	440,441,449,450,453,455,456,465,466,467,468,469,472,494,495,496,499,500,508,511,512,514,515,529,531,532,533,534,552,597,599,600,601,602,603,604	15,17,29,60,61,63,65,67,68,70,72,74,75,79,86,89,91,92,93,94,95,96,97,98,99
ENSG00000079387	ENSG00000188612	Q9P0U3	P61956	2io0-A-B	A	B	440,441,448,449,450,455,456,463,464,465,466,467,468,469,472,494,495,496,499,500,511,512,514,515,529,531,532,534	23,56,59,61,62,63,64,65,66,68,76,77,85,87,88,89,90,91,92,93,94,95
ENSG00000079462	ENSG00000168092	Q15102	P68402	1fxw-A-F	A	F	18,19,20,22,25,26,29,50,51,53,54,106,141,142,143,146,147,148,187,191,192,193,194,195,196,197,198	19,20,21,23,26,27,30,51,52,54,55,56,57,107,142,143,144,145,147,148,149,186,188,192,193,194,195,196
ENSG00000079950	ENSG00000103496	O15400	Q12846	3hd7-B-F	B	F	244,247,250,251,254,255	281,282,283,284,287,288,291
ENSG00000079950	ENSG00000106089	O15400	Q16623	3hd7-B-F	B	F	244,247,248,251,254,255,260,261	265,268,269,272,273,275,276,279
ENSG00000079950	ENSG00000111450	O15400	P32856	3hd7-B-F	B	F	248,251,252,254,255	268,271,272,274,275,278,288
ENSG00000079999	ENSG00000109466	Q14145	O95198	5wfl-A-B	A	B	318,319,320,321,322,323,327,346,348,349,350,351,353,399,422,469,470,471,491,516,517,540,587,610,611,614,615,617,620	291,292,293,294,295,296,297,298,299,300,301,423,446,447,448,468,470,472,473,477,479,496,518,519
ENSG00000079999	ENSG00000146021	Q14145	Q9UH77	6hrl-A-B	A	B	382,415,508,525,527,528,529,530,572,574,575,576	346,347,348,368,370,371,372,416,417,584,585,586
ENSG00000080561	ENSG00000101871	Q9UJV3	O15344	5hm7-A-B	A	B	528,530,531,532,533,535,548,550,551,552,555,557,558,559,696,697,698	494,508,511,512,513,514,515,516,523,524,526,527,528,552,565,566,567,568,644
ENSG00000080561	ENSG00000109332	Q9UJV3	P61077	5eya-A-F	F	A	31,32,33,34,35,56,57,60,75,76,77,78,80	4,5,8,9,61,62,87,88,92,93,94,95,96,97
ENSG00000080561	ENSG00000131508	Q9UJV3	P62837	5eya-A-F	F	A	31,32,33,34,35,53,56,57,60,68,75,76,77,78,80	4,5,8,9,61,62,63,88,92,93,94,95,96
ENSG00000080561	ENSG00000146063	Q9UJV3	Q8WV44	5hm7-A-B	A	B	530,531,532,533,551,552,554,555,557,558,559,560,561	441,455,457,458,459,461,470,471,511,512,519,520,521,547,620,621
ENSG00000080561	ENSG00000170035	Q9UJV3	Q969T4	5eya-A-F	F	A	31,32,33,34,35,53,56,57,66,68,75,76,77,78,80	64,65,68,69,121,122,148,151,152,153,154,155,156,157,161
ENSG00000080561	ENSG00000182247	Q9UJV3	Q96LR5	5eya-A-F	F	A	17,18,31,32,33,34,35,56,57,60,75,76,77,78,80	58,59,62,63,66,73,115,116,117,142,145,146,147,148,149,150,151
ENSG00000080561	ENSG00000185880	Q9UJV3	Q86WT6	5hm7-A-B	A	B	533,548,549,551,552,555,557,558,559,563,565,697	335,350,351,362,363,365,400,403,404,405,482,484,485,486
ENSG00000080561	ENSG00000186628	Q9UJV3	A1L4K1	6j06-A-B	A	B	452,454,455,456,457,458,459,460,461,462,463,465,530,531,532,533,534,535,537,539,541,550,551,552,553,568,569,570,581,582,583,585,587	289,293,294,295,296,297,298,299,300,301,561,562,563,564,565,566,569,571,599,601,614,615,616,617,618,619,721
ENSG00000080815	ENSG00000205155	P49768	Q9NZ42	5a63-B-D	B	D	180,182,183,186,187,190,191,192,193,194,195,196,197,198,200,203,204,207,208,211,215,216,217,218,219,221,225	1,2,6,14,17,18,24,25,26,27,28,29,32,36,67,71,74,75,78,79,82,91,92,93,94,95,96,97,98,99,100
ENSG00000081870	ENSG00000100360	Q9Y547	Q9BW83	2yc2-A-C	A	C	34,36	77
ENSG00000082512	ENSG00000127191	O00463	Q12933	1qsc-A-B	A	B	309,310,312,379,382,384,385,386,387,388,389,390,393,394,397,402,437,438,469,470,472,473,510	253,254,257,258,320,325,326,329,332,333,335,336,339,342,345,346,347,348,349,355,357,435,437,439,487,491
ENSG00000082512	ENSG00000131323	O00463	Q13114	4gjh-A-B	A	B	386,390,393,394,397,437,438,469,470,472,473,510,555,556,557	399,402,403,406,407,409,410,412,413,414,417,419,421,499,501,505,550,551,555,557
ENSG00000082512	ENSG00000175104	O00463	Q9Y4K3	5e1t-A-B	A	B	365,369,372,373,376,379,380,383,387,390,393,394,397,402,406,408,410,413,417,418,421,428,430,433,435,437,438,439,440,441,442,443,444,445,446,447,448,449,450,454,456,457,458,459,460,461,462,463,464,465,466,467,468,469,470,471,472,473,474,475,476,478,482,483,484,499,507,508,510,511,512,513,519,520,521,524,525,527,528,529,530,531,532,543,545,547,549,556,557	130,131,132,133,134,135,136,137,138,139,140,141,142,143,144,306,307,309,310,313,314,316,317,320,323,324,327,330,331,334,337,338,339,340,341,348,354,356,435,437,439,446,490,494,496
ENSG00000083635	ENSG00000273611	Q9UHK0	Q15649	5l85-A-B	B	A	456,457,458,459,460,461,463,465,466,467,468,469,470,471,472,473,474,475,476,477,478,481,482,483	83,84,85,86,87,89,92,93,95,96,101,105,111,114,115,117,118,127,128,131,136,139,140,143,144,147,148,149,150,151,153
ENSG00000083838	ENSG00000121413	Q9NWS9	Q8TBC5	2fi2-A-B	A	B	29,30,31,32,33,34,36,37,40,41,43,44,47,48,51,52,54,55,56,57,60,61,62,63,65,66,67,69,70,72,73,74,77,78,79,82,94,95,98,101,102,105,127,129,131,132,133	52,53,55,56,57,59,63,64,66,67,70,71,74,75,77,78,79,80,81,83,84,85,86,88,89,90,92,93,95,96,97,100,101,102,117,118,121,124,125,128,129,130,131,155,157,160,161,162
ENSG00000083838	ENSG00000137185	Q9NWS9	O15535	3lhr-A-B	A	B	29,30,32,33,34,40,41,43,44,47,48,51,52,55,57,58,60,62,65,66,67,69,70,72,73,74,77,78,79,82,94,95,98,99,101,102	55,56,58,60,66,67,69,70,73,74,77,81,83,86,87,88,89,91,92,93,95,96,97,98,99,100,103,104,105,108,120,121,124,125,127,128
ENSG00000083838	ENSG00000137338	Q9NWS9	Q96JS3	1y7q-A-B	A	B	29,30,31,32,33,34,38,39,40,41,43,44,45,47,48,51,52,54,55,57,62,65,66,68,69,70,71,73,74,76,77,78,79,98,101,102,104	47,48,49,50,51,52,58,61,62,65,66,69,70,72,73,74,75,80,83,84,85,86,87,88,91,92,94,95,96,116,119,120,123
ENSG00000083838	ENSG00000140265	Q9NWS9	Q8IWY8	1y7q-A-B	A	B	29,30,31,32,33,34,38,40,41,43,44,47,48,51,52,54,55,57,62,65,66,68,69,70,71,73,74,76,77,78,79,94,98,101,102	21,22,23,24,25,26,32,35,36,39,40,43,44,46,47,48,49,54,57,58,60,61,62,64,65,66,68,69,70,87,90,93,94,97
ENSG00000083838	ENSG00000140987	Q9NWS9	Q9NX65	1y7q-A-B	A	B	29,30,31,32,33,34,38,39,40,41,43,44,45,47,48,51,52,54,55,56,57,61,62,63,65,66,68,69,70,71,72,73,74,76,77,78,79,94,98,101,102	40,41,42,43,44,45,51,54,55,58,59,62,63,65,66,67,68,73,76,77,78,79,80,81,82,84,85,87,88,89,109,112,113,116
ENSG00000083838	ENSG00000154957	Q9NWS9	P17022	1y7q-A-B	A	B	29,30,31,32,33,34,40,41,43,44,45,47,48,51,52,54,55,57,61,62,63,65,66,67,69,70,73,74,76,77,78,79,95,98,101,102	44,45,46,47,48,49,55,56,58,59,62,63,66,67,69,70,71,72,77,80,81,83,84,85,86,88,89,91,92,93,113,116,117
ENSG00000083838	ENSG00000158691	Q9NWS9	O43309	1y7q-A-B	A	B	29,30,31,32,33,34,38,39,40,41,43,44,47,48,51,52,54,55,57,61,62,65,66,69,70,71,73,74,76,77,78,79,98,101,102	49,50,51,52,53,54,60,63,64,67,68,71,72,74,75,76,77,82,85,86,88,89,90,93,94,96,97,98,115,118,121,122,125
ENSG00000083838	ENSG00000162714	Q9NWS9	Q96IT1	3lhr-A-B	A	B	29,30,31,32,33,34,35,40,41,43,44,47,48,51,54,55,57,60,61,62,65,66,67,69,70,72,73,74,77,78,79,94,95,98,99,101,102	45,46,47,48,50,56,57,59,60,63,64,67,68,70,71,73,76,77,78,79,81,82,83,85,86,89,90,93,94,95,98,110,111,114,117,118
ENSG00000083838	ENSG00000166529	Q9NWS9	Q9Y5A6	1y7q-A-B	A	B	29,30,31,32,33,34,38,39,40,41,43,44,47,48,51,52,54,55,57,62,63,65,66,67,69,70,71,73,74,76,77,78,79,98,101,102	48,49,50,51,52,53,59,62,63,66,67,70,71,73,74,75,76,81,84,85,86,87,88,89,92,93,95,96,97,114,117,120,121,124
ENSG00000083838	ENSG00000167840	Q9NWS9	Q9UNY5	3lhr-A-B	A	B	29,30,32,33,34,40,41,43,44,47,48,51,54,55,57,60,61,62,65,66,67,69,70,72,73,74,77,78,79,82,94,95,98,101,102	55,56,57,58,60,66,67,69,70,73,74,77,80,81,83,86,87,88,91,92,93,95,96,97,98,99,100,103,104,105,108,120,121,124,125,127,128,131
ENSG00000083838	ENSG00000171222	Q9NWS9	P57086	1y7q-A-B	A	B	29,30,32,33,34,43,44,47,48,51,52,54,55,57,58,61,62,65,66,69,70,71,73,74,77,78,79,94,98,101,102,105	111,112,113,114,115,116,118,122,125,126,129,130,133,134,136,137,139,144,147,148,149,151,152,153,154,155,156,158,159,160
ENSG00000083838	ENSG00000172466	Q9NWS9	P17028	1y7q-A-B	A	B	29,30,31,32,33,34,38,39,40,41,43,44,47,48,51,52,54,55,57,61,62,65,66,69,70,73,74,76,77,78,79,98,101,102	55,56,57,58,59,60,66,69,70,73,74,77,78,80,81,82,83,88,91,92,94,95,96,97,99,100,102,103,104,124,127,128,131
ENSG00000083838	ENSG00000173258	Q9NWS9	Q8TF39	1y7q-A-B	A	B	29,30,31,32,33,34,40,41,43,44,45,47,48,51,52,54,55,57,61,62,65,66,69,70,72,73,74,76,77,78,79,98,101,102	55,56,57,58,59,60,66,69,70,73,74,77,78,79,80,81,82,83,88,91,92,95,96,97,99,100,102,103,104,120,121,124,127,128
ENSG00000083838	ENSG00000182318	Q9NWS9	P10073	2fi2-A-B	A	B	29,30,32,33,34,36,37,40,41,43,44,47,48,51,52,54,55,56,57,60,61,62,63,65,66,67,69,70,72,73,74,77,78,79,82,94,95,98,99,101,102,105	52,53,54,55,56,57,59,63,64,66,67,70,71,74,75,77,78,80,83,84,85,86,88,89,90,92,93,95,96,97,100,101,102,105,117,118,121,124,125,128,131
ENSG00000083838	ENSG00000186496	Q9NWS9	Q96N95	1y7q-A-B	A	B	29,30,31,32,33,34,38,39,40,41,43,44,45,47,48,51,52,54,55,56,57,61,62,65,66,69,70,71,72,73,74,76,77,78,79,95,98,101,102,105	55,56,57,58,59,60,62,66,67,69,70,73,74,77,78,80,81,82,83,88,91,92,93,94,95,96,99,100,102,103,104,124,127,128,131
ENSG00000083838	ENSG00000186812	Q9NWS9	Q8NF99	1y7q-A-B	A	B	29,30,31,32,33,34,38,39,40,41,43,44,47,48,51,52,54,55,57,61,62,65,66,67,69,70,72,73,74,76,77,78,79,94,95,98,101,102	53,54,55,56,57,58,64,65,67,68,71,72,75,76,78,79,80,81,86,89,90,92,93,94,95,97,98,100,101,102,122,125,126,129
ENSG00000083838	ENSG00000186814	Q9NWS9	Q86W11	3lhr-A-B	A	B	29,30,32,33,34,40,41,43,44,47,48,51,52,54,55,57,58,60,61,62,65,66,67,69,70,72,73,74,77,78,79,94,95,98,99,101,102	51,52,54,56,62,63,65,66,69,70,73,77,79,82,83,84,85,87,88,89,91,92,93,94,95,96,99,100,101,104,116,117,120,121,123,124
ENSG00000083838	ENSG00000187626	Q9NWS9	Q969J2	1y7q-A-B	A	B	29,30,31,32,33,34,38,40,41,43,44,47,48,51,52,54,55,57,62,63,65,66,69,70,71,73,74,77,78,79,95,98,101,102	56,57,58,59,60,61,67,68,70,71,74,75,78,79,81,82,83,84,89,92,93,94,96,97,100,101,103,104,105,121,122,125,128,129,132
ENSG00000083838	ENSG00000187987	Q9NWS9	Q3MJ62	1y7q-A-B	A	B	29,30,31,32,33,34,38,40,41,43,44,45,47,48,51,52,54,55,57,61,62,65,66,68,69,70,71,73,74,76,77,78,79,98,101,102	51,52,53,54,55,56,62,65,66,69,70,73,74,76,77,78,79,84,87,88,89,90,91,92,93,95,96,98,99,100,120,123,124,127
ENSG00000083838	ENSG00000196812	Q9NWS9	Q9H4T2	1y7q-A-B	A	B	29,30,31,32,33,34,40,41,43,44,47,48,51,52,54,55,57,61,62,65,66,68,69,70,71,73,74,76,77,78,79,95,98,101,102,105	44,45,46,47,48,49,51,55,56,58,59,62,63,66,67,69,70,71,72,77,80,81,82,84,85,87,88,89,91,92,93,113,116,117
ENSG00000083838	ENSG00000197279	Q9NWS9	P49910	1y7q-A-B	A	B	29,30,31,32,33,34,38,39,40,41,43,44,47,48,51,52,54,55,56,57,62,65,66,67,69,70,71,73,74,76,77,78,79,98,101,102	52,53,54,55,56,57,63,66,67,70,71,74,75,77,78,79,80,85,88,89,90,91,92,93,96,97,99,100,101,121,124,125,128
ENSG00000083844	ENSG00000105497	O43296	Q9Y473	5v3j-E-F	E	F	454,458,459	435,534,543
ENSG00000083844	ENSG00000167625	O43296	Q8TF50	5v3j-E-F	E	F	456,458,459,476,477,478,479	345,348,355,472,484,488
ENSG00000084070	ENSG00000112305	Q8WU79	Q8IYB5	2iqj-A-B	A	B	56,57,58,59,60,61,121,131,134,136,137,138,140,142	46,47,69,79,81,82,84,85,88,101,127,131,132,133
ENSG00000084734	ENSG00000106633	Q14397	P35557	3w0l-A-B	B	A	8,127,282,297,301,305,308,309,413,414,440,441,442,443,444,447,448,458,460,461,462,463,464,465,466,467,468,471	47,48,50,51,56,58,59,60,61,63,67,141,142,143,171,173,174,186,190,193,194,195,196,198,199,200,242,243,244,245,247
ENSG00000084764	ENSG00000101367	Q9UPY8	Q15691	2r8u-A-B	A	B	14,15,16,17,18,19	17,34,36,100,101,102
ENSG00000084764	ENSG00000166974	Q9UPY8	Q15555	2r8u-A-B	A	B	1,10,11,12,13,16,17,18,19,34,116,117,118,119	60,76,77,79,141,142,143,144,145,183,184,185,187,189,190,193
ENSG00000085644	ENSG00000166529	O14771	Q9Y5A6	2i13-A-B	A	B	371,372,373,374,385,388	387,388,389,390,391,400
ENSG00000085644	ENSG00000171222	O14771	P57086	1y7q-A-B	A	B	48,49,50,51,52,53,59,62,63,66,67,70,71,73,74,75,76,80,81,82,84,85,88,89,92,93,95,96,97,98,113,117,120,121,124,125	111,112,113,114,115,116,118,120,122,123,125,126,129,130,133,134,136,137,138,139,144,147,148,149,150,151,152,153,154,155,156,158,159,160
ENSG00000086159	ENSG00000240583	Q13520	P29972	3j41-A-B	A	B	51,52,53,55,56,94,136,138,139,143,146,147,150,151,154,157,158,161,164,165,166,167,168,169,170,171,174,175,178,179,181,182,185,186,189,190,230,231,234,235,236,237,238,239,240,241,243,244,245,246,247,248,250,251	1,2,3,4,5,6,7,8,9,12,15,19,23,26,27,30,31,34,35,42,50,51,54,55,58,59,61,62,65,66,67,69,70,93,111,112,114,115,116,117,120,159,166,167,169,170,239,240,242,243,244
ENSG00000086506	ENSG00000130656	P09105	P02008	1bab-A-C	A	C	1,2,124,127,128,139,142	1,2,4,124,127,128,139,142
ENSG00000086506	ENSG00000188536	P09105	P69905	1bab-A-C	A	C	1,2,124,127,128,131,138,139,142	1,2,124,127,128,138,139,141,142
ENSG00000086506	ENSG00000196565	P09105	P69892	3fh9-A-B	A	B	31,32,35,36,37,104,105,107,108,111,112,115,118,119,120,121,123,124,127	31,34,35,36,52,56,109,110,112,113,116,117,120,121,122,123,124,125,126,128,129,132
ENSG00000086506	ENSG00000213931	P09105	P02100	3fh9-A-B	A	B	31,32,35,36,37,104,105,107,108,111,112,115,118,119,120,121,123,124,127	31,34,35,36,52,56,109,110,112,113,116,117,120,121,123,124,125,126,128,129,132
ENSG00000086506	ENSG00000223609	P09105	P02042	6kye-A-B	A	B	28,31,32,35,36,37,100,101,104,105,107,108,111,112,115,116,118,119,120,121,123,124,127	27,31,34,35,36,52,56,105,109,110,112,113,116,117,120,121,123,124,125,126,128,129,132
ENSG00000086506	ENSG00000244734	P09105	P68871	6kye-A-B	A	B	31,32,35,36,37,100,101,104,105,107,108,111,112,114,115,116,118,119,120,121,123,124,127	31,34,35,36,52,56,105,109,110,112,113,116,117,120,121,122,123,124,125,126,128,129,132
ENSG00000087191	ENSG00000100519	P62195	P62333	4cr2-J-L	J	L	222	246,247,248
ENSG00000087365	ENSG00000143368	Q13435	Q15427	5z58-2-4	2	4	597,598,603,604,605,606,607,608,609,610,612,613,616,617,630,631,632,633,634,635,636,639,640,641,642,643,644,645	28,30,31,32,34,35,36,37,38,65,66,69,72,73,76,77,78,79,80,81
ENSG00000088002	ENSG00000173597	O00204	O43704	2a3r-A-B	A	B	31,33,34,35,36,38,181,183	35,36,37,38,39,102,103,212,213,214
ENSG00000088002	ENSG00000196228	O00204	Q6IMI6	2a3r-A-B	A	B	30,31,33,34,35,36,181,183	43,44,45,46,47,70,72,110,111,130,220,221,222
ENSG00000088038	ENSG00000111596	O75175	Q9NZN8	4c0d-B-C	C	B	585,586,587,588,589,590,591,592,593,594,595,596,597,598,599,600,601,622,623,624,625,626,627,628,632,633,635,636,637,638,639,640,641,642,643,644,645,646,647,648,649,650,651,652,653,654,657,658,662,663,665,666,667,669,670,673,674,675,676,677,678,679,680,681,682,683,684,685,686,688,692,698,700,703,705,729,730,731,732,748,749	380,385,398,402,403,405,406,407,408,409,410,411,412,413,414,415,417,420,421,422,423,424,425,426,427,428,430,431,432,433,434,438,439,440,441,442,443,444,445,446,447,448,449,450,451,452,453,454,455,456,457,458,460,461,463,464,467,468,469,471,473,476,477,478,479,480,502,504,505,506,507,508,522,528,530,533,534,535,536,537,538,539,540
ENSG00000088808	ENSG00000172531	Q96KQ4	P62136	6ghm-B-C	C	B	878,882,883,884,885,886,887,888,891,894,895,898,900,903,919,920,1028,1029,1030,1031,1033,1034,1036,1037,1055,1056,1058,1059,1070,1072,1073,1074,1075	56,168,169,240,241,242,243,252,253,257,260,261,283,287,288,289,290,291,292,293,295,297,316,317,318,319,320,321,322,323,324,325
ENSG00000088876	ENSG00000127903	Q6P1L6	Q9Y2P0	5v3j-E-F	E	F	384,386,387,388,402,403,494,496,497,515,516,517	234,235,238,241,245,334,358,360,369,370,458,465
ENSG00000088876	ENSG00000166188	Q6P1L6	Q9P2F9	5v3j-E-F	E	F	286,304,384,388,492,494,496,497,516	271,274,277,278,346,371,373,374,375,384,387,395,502,505
ENSG00000088876	ENSG00000179930	Q6P1L6	Q5T619	5v3j-E-F	E	F	304,492,497	323,423,425
ENSG00000088986	ENSG00000100246	P63167	O96015	1cmi-A-B	A	B	30,31,32,33,34,37	43,44,45,46,47,48,51
ENSG00000089159	ENSG00000166407	P49023	P25800	6cme-A-B	A	B	529	133
ENSG00000089289	ENSG00000113575	P78318	P67775	4iyp-A-C	A	C	27,33,34,90,93,98,152,153,154,155,158,159,162,163,166,206,207,210,211,213,214,217,218,220,221	25,29,33,36,37,40,41,43,44,125,126,127,130,138,139,140,141,143,144,147,148,151,152,153,154,155
ENSG00000089289	ENSG00000119414	P78318	O00743	4iyp-A-C	A	C	27,33,34,90,93,95,98,153,155,158,159,162,163,166,206,207,209,210,213,214,217,218,221	21,25,29,32,33,35,36,39,40,118,121,122,123,126,127,130,134,135,136,137,139,140,143,144,147,148,149,150
ENSG00000089289	ENSG00000149923	P78318	P60510	4iyp-A-C	A	C	27,33,90,93,98,153,154,155,156,158,159,162,163,166,206,207,210,213,214,216,217,218,220,221	22,26,30,33,34,36,37,38,40,118,122,123,124,127,128,135,136,137,140,141,144,145,148,149,151,152,153
ENSG00000089775	ENSG00000126804	P24278	Q9Y2K1	3m52-A-B	A	B	1,3,4,6,7,8,9,10,11,13,14,17,22,23,38,39,40,41,43,44,45,50,53,54	6,7,8,9,10,11,13,14,17,22,23,38,39,40,41,43,44,45,50,53,54,81,82,83,84,85,86,87,108
ENSG00000089775	ENSG00000181472	P24278	Q8N680	3m52-A-B	A	B	1,3,4,6,7,8,9,10,11,13,14,17,22,23,38,39,40,41,43,44,45,50,53,54	4,6,7,8,9,10,11,13,14,17,20,22,23,38,39,40,41,43,44,45,50,53,54,79,80,81,82,83,84,85
ENSG00000089818	ENSG00000100280	Q8NC96	Q10567	6owo-B-N	N	B	117,118,121,129,132,133	322,328,353,356
ENSG00000090266	ENSG00000099795	O95178	P17568	6g2j-j-o	j	o	83,84,85,86,87,88,89,90,92,93,94,96,97,98,99	29,30,31,32,85,88,89,92,95,96,99,100,103,104,107,109
ENSG00000091140	ENSG00000110435	P09622	O00330	1zy8-A-K	A	K	62,140,144,446,447,448,449,472,473,474,476,478,479,482,502	168,169,171,173,185,186,187,188,190,191,207,208,210,212,213,214,217
ENSG00000092010	ENSG00000100911	Q06323	Q9UL46	5mx5-A-B	A	B	27,30,31,34,35,37,38,41,65,66,68,69,70,148,152,155,156,159,166,187,191,192,193,194,195,196,197,198,199,200,203,206,207,210,211,213,214,217,218,220,221,224,225,227,228,232,233,236	9,13,14,16,17,20,21,82,89,90,91,92,93,94,95,96,101,108,109,112,115,116,119,123,126,127,128,129,130,131,132,133,134,144,154,158,161,164,165,168,169,171,172,173,175,176,179
ENSG00000092068	ENSG00000168003	Q9UHI5	P08195	6jmq-A-B	A	B	147,150,151,152,153,154,155,157,159,160,163,164,166,167,170,171,173,174,218,220,292,294,295,376	186,189,190,193,196,197,199,200,203,204,207,208,209,210,213,513,514,524,532,534,557,559,560
ENSG00000092094	ENSG00000196976	Q9NPF4	Q14657	6gwj-B-K	K	B	47,50,51,53,54,55,57,58,61,69,84,87,88,90,91,92,94,95,98,99,100,101,315,316,318,319,320	76,77,78,80,81,82,84,85,122,125,126,129,130,132,133,134,136,137,138,139,140,141,143
ENSG00000092199	ENSG00000179172	P07910	O60812	1txp-A-B	A	B	193,196,198,199,200,202,203,205,206,207,208,210,211,212,213,214,215,220	178,182,183,185,186,187,189,190,193,194,196,197,200,201,204,205,207,208,209,210,211,212,213
ENSG00000092199	ENSG00000275774	P07910	B2RXH8	1txp-A-B	A	B	189,191,193,195,196,198,199,200,202,203,205,206,207,210,213,214,217,220,223	179,182,183,185,186,189,190,193,194,196,197,200,201,204,205,206,207,208,209,210,211
ENSG00000092208	ENSG00000139343	O14893	P62306	5xjl-2-F	2	F	18,19,20,24,25,52,56,59,60,63,64,65,66,67,68,69,71,74,75,76,77,78,79,80,81	3,4,6,7,8,9,12,15,16,21,29,32,33,34,35,36,37,38,39,40,41,42,43,44,45,46,47,49,57,58,59,60,61,62,63,64,65,66,67,69
ENSG00000092208	ENSG00000172062	O14893	Q16637	5xjl-2-M	2	M	95,96,98,99,102,105,106,109,113,116,117,120,123,177,178,179,180,181,183,207,209,212,213,216,217,220,221,251,256,257,258,260,261	31,32,33,35,36,38,39,40,42,43,44,45,46,47,49,50,51,52,53
ENSG00000092330	ENSG00000102977	Q9BSI4	Q96AP0	5xyf-A-B	A	B	6,7,8,9,11,12,14,15,17,18,19,21,22,30,33,36,37,40,44,45,46,47,48,93,95,158,160,161,162,163,170,173,174,178,183,184,185,186,187,188,189	415,417,421,425,426,428,429,430,432,434,435,437,438,439,441,442,443,445,446,447,448
ENSG00000092531	ENSG00000135604	O00161	O75558	6mdm-H-I	H	I	10,11,16,17,19,20,22,23,24,26,27,30,31,33,34,37,38,41,44,45,48,51,54,55,57,58,61,62,65,68,69,71,72,73,74,75,76,78,79,80,81,82,83,84,85,86,87,88,93	202,204,207,210,211,214,215,217,218,221,222,225,228,232,234,235,236,237,238,239,241,242,243,245,246,247,249,250,251,252,253,254,256,257,260,263,264,266,267,272
ENSG00000092607	ENSG00000105991	Q96SF7	P49639	4s0h-A-B	A	B	201,203,204,211	249,252,284,285
ENSG00000092607	ENSG00000149922	Q96SF7	O95947	5bqd-A-B	A	B	102,104,107,109,111,112,114,115,116,117,120,121,124,268,269,270,271,272,273,274,361,362,363,364,373	144,145,146,167,168,171,172,174,179,219,221,227,229,231,233,234,235,236,237,238,239,338,339,340,341,349
ENSG00000092964	ENSG00000113657	Q16555	Q14195	1kcx-A-B	A	B	28,29,30,262,266,268,269,316,319,322,323,325,370,371,372,373,374,375,376,377,379,390,395,396,400,440,476,477,480,481,484,485,487,488,498,499,500,501,502,505	23,28,29,30,262,268,269,316,319,320,322,323,324,325,370,371,372,373,374,375,376,377,378,379,390,395,396,400,476,477,480,481,484,485,487,488,500,502,503,504,505,507
ENSG00000092964	ENSG00000157851	Q16555	Q9BPU6	1kcx-A-B	A	B	23,28,29,30,265,268,269,270,271,319,323,325,370,371,372,373,374,375,376,377,378,379,390,395,396,400,476,477,480,481,484,485,488,506,507,508	16,21,22,23,255,259,261,262,263,309,312,313,316,363,364,365,366,367,368,369,370,372,383,388,389,393,469,470,473,474,477,478,481
ENSG00000093000	ENSG00000102753	Q9UKX7	O00505	3tj3-A-C	C	A	2,3,4,5,6,7,8,9,10,11,12,13,15,16,22,23,24,25,26,27,28,29,30,35,38,39,40,41,42,43,44,45,46,47,48,50	186,222,225,226,229,230,231,261,264,267,268,271,272,298,299,302,303,306,312,313,314,316,319,339,341,345,348,351,352,355,356,382,383,387,390,394,420,421,422,423,424,428,451,454,455,459,463,464,465,466,467,468,469,470,471,474,478,481,482,485,486,487,488,489
ENSG00000093000	ENSG00000114030	Q9UKX7	P52294	3tj3-A-C	C	A	2,3,4,5,6,7,8,9,10,11,12,13,15,16,19,20,22,23,24,25,26,27,28,29,30,35,38,39,40,41,42,43,44,45,46,47,48,49	198,234,237,238,241,243,273,276,279,280,284,310,311,314,315,318,322,324,325,326,327,328,331,351,353,360,363,364,365,367,394,395,397,398,399,402,406,432,433,434,435,436,438,440,465,470,473,474,478,479,482,483,484,485,486,487,488,490,493,494,497,500,501,504,505,506,507,508
ENSG00000093000	ENSG00000182481	Q9UKX7	P52292	3tj3-A-C	C	A	1,2,3,4,5,6,7,8,9,10,11,12,13,15,16,19,20,22,23,24,25,26,27,28,29,30,35,36,38,39,40,41,42,43,44,45,46,47,48	191,231,234,235,238,239,240,270,273,276,277,280,281,283,307,308,311,312,315,319,321,322,323,324,325,328,348,350,353,354,357,360,361,362,364,391,392,395,396,399,403,429,430,431,432,433,461,465,470,471,474,475,476,477,478,479,480,481,482,485,489,492,493,495,496,497,498,499,500,501,502,504,506
ENSG00000093000	ENSG00000186432	Q9UKX7	O00629	3tj3-A-C	C	A	2,3,4,5,6,7,8,9,10,11,12,13,15,16,17,18,22,23,24,25,26,27,28,29,30,34,35,38,39,40,41,42,43,44,45,46,47,48	186,222,225,226,229,230,231,261,264,268,272,298,299,302,303,306,312,313,314,315,316,319,339,341,345,348,351,352,355,356,382,383,386,387,390,394,420,421,422,423,424,454,455,459,463,464,465,466,467,468,469,470,471,474,478,481,482,485,486,487,488,489
ENSG00000093000	ENSG00000196911	Q9UKX7	O15131	3tj3-A-C	C	A	2,3,4,5,6,7,8,9,10,11,12,13,15,16,19,20,21,22,23,24,25,26,27,28,29,30,35,38,39,40,41,42,43,44,45,46,47,48,49,50	196,232,235,236,239,240,241,271,274,277,278,281,282,308,309,312,313,316,320,322,323,324,325,326,329,349,351,355,358,361,362,365,366,391,392,393,395,396,397,400,404,430,431,432,433,434,438,468,469,471,472,476,477,480,481,482,483,484,485,486,488,491,495,498,499,502,503,504,505
ENSG00000094796	ENSG00000131095	Q15323	P14136	3tnu-A-B	A	B	273,275,276,278,279,282,283,285,286,289,290,292,293,296,297,299,300,303,304,306,307,308,311,314,315,317,318,321,322,324,325,328,329,332,335,336,338,339,342,343,345,346,349,350,352,353,356,357,359,360	282,285,286,288,289,292,293,295,296,299,300,302,303,306,307,309,310,313,314,316,317,318,320,321,324,327,328,331,332,334,335,338,339,341,342,345,346,348,349,352,353,355,356,359,360,362,363,366,367,369,370
ENSG00000094796	ENSG00000135406	Q15323	P41219	3tnu-A-B	A	B	273,275,276,278,279,282,283,285,286,289,290,292,293,296,297,299,300,303,304,306,307,308,310,311,314,318,321,322,324,325,328,329,331,332,335,336,338,339,342,343,345,346,349,350,352,353,356,357,359,360	311,312,315,318,319,322,325,326,329,330,332,333,336,339,340,343,344,347,348,350,351,354,357,358,361,362,364,365,368,369,371,372,375,376,378,379,382,383,385,386,389,390,392,393,396,397,399,400
ENSG00000094796	ENSG00000135443	Q15323	P78386	3tnu-A-B	A	B	271,275,276,278,279,282,283,285,286,289,290,292,293,296,297,299,300,303,306,307,310,311,314,317,318,321,322,324,325,328,329,331,332,335,336,338,339,342,343,345,346,349,350,352,353,356,357,359,360	333,339,342,343,345,346,349,350,352,353,356,357,359,360,363,364,366,367,370,371,374,375,377,378,381,382,384,385,388,389,391,392,395,396,398,399,402,403,405,406,409,410,412,413,416,417,419,420,423,424,426,427
ENSG00000094796	ENSG00000139648	Q15323	Q3SY84	3tnu-A-B	A	B	273,275,276,278,279,282,283,285,286,289,290,292,293,296,297,299,300,303,307,310,311,314,315,317,318,321,322,324,325,328,329,332,335,336,338,339,342,343,345,346,349,350,352,353,356,357,359,360,363	344,347,348,351,352,354,355,358,359,361,362,365,366,368,369,372,373,375,376,379,380,383,384,386,387,390,391,393,394,397,398,400,401,404,407,408,411,412,414,415,418,419,421,422,425,426,428,429,432,433,435,436,439
ENSG00000094796	ENSG00000161850	Q15323	Q9NSB4	3tnu-A-B	A	B	271,273,275,276,278,279,282,283,285,286,289,290,292,293,296,297,299,300,303,307,310,311,314,317,318,321,322,324,325,328,329,331,332,335,336,338,339,342,345,346,349,350,352,353,356,357,359,360,367,368	332,335,336,338,339,340,342,343,346,347,349,350,353,354,356,357,360,361,363,364,367,368,371,372,374,375,378,379,381,382,385,386,388,389,392,393,395,396,399,400,402,403,406,407,409,410,413,414,416,417,420,421,423,424,428,430
ENSG00000094796	ENSG00000167767	Q15323	Q6KB66	3tnu-A-B	A	B	275,276,278,279,282,283,285,286,289,290,292,293,296,297,299,300,303,306,307,310,311,314,315,317,318,321,322,324,325,328,329,332,335,336,338,339,342,343,345,346,349,350,352,353,356,357,360	298,299,302,303,305,306,309,310,312,313,316,317,319,320,323,324,326,327,330,331,334,335,337,338,341,342,344,345,348,349,351,352,354,355,356,358,359,362,363,365,366,369,370,372,373,376,377,379,380,383,384,386
ENSG00000094796	ENSG00000167768	Q15323	P04264	3tnu-A-B	A	B	271,275,276,278,279,282,283,285,286,289,290,292,293,296,297,299,300,303,307,310,311,314,315,317,318,321,322,324,325,328,329,332,335,336,338,339,342,343,345,346,349,350,352,353,356,357,359,360,412	393,397,398,401,402,404,405,408,409,411,412,415,416,418,419,422,423,425,426,429,430,433,434,436,437,440,441,443,444,447,448,450,451,454,455,457,458,461,462,464,465,468,469,471,472,475,476,478,479,482,483,485,486,510
ENSG00000094796	ENSG00000170421	Q15323	P05787	3tnu-A-B	A	B	275,276,278,279,282,283,285,286,289,290,292,293,296,297,299,300,303,306,307,311,314,315,317,318,321,322,324,325,328,329,331,332,335,336,338,339,342,343,345,346,349,350,352,353,356,357,359,360	307,310,311,313,314,316,317,318,320,321,324,325,327,328,331,332,334,335,338,339,342,343,345,346,349,350,352,353,356,357,359,360,363,364,366,367,370,371,373,374,377,378,380,381,384,385,387,388,391,392,394,395
ENSG00000094796	ENSG00000170423	Q15323	Q8N1N4	3tnu-A-B	A	B	273,275,276,278,279,282,283,285,286,289,290,292,293,296,297,299,300,303,304,306,307,310,311,314,315,317,318,321,322,324,325,328,329,331,332,335,336,338,339,342,343,345,346,349,350,352,353,356,357,359,360	328,332,335,336,339,340,342,343,346,347,349,350,353,354,356,357,360,361,363,364,365,367,368,371,372,374,375,378,379,381,382,385,386,388,389,392,393,395,396,399,400,402,403,406,407,409,410,413,414,416,417
ENSG00000094796	ENSG00000170442	Q15323	O43790	3tnu-A-B	A	B	275,276,278,279,282,283,285,286,289,292,293,296,297,299,300,303,306,307,310,311,314,317,318,321,322,324,325,328,329,331,332,335,336,338,339,342,343,345,346,349,350,352,353,356,357,359,360	321,322,325,326,328,329,332,335,336,339,340,342,343,346,347,349,350,353,354,355,357,358,360,361,364,365,367,368,371,372,374,375,377,378,381,382,385,386,388,389,391,392,393,395,396,399,400,402,403,406,407,409,410
ENSG00000094796	ENSG00000170454	Q15323	O95678	3tnu-A-B	A	B	271,273,275,276,278,279,282,283,285,286,289,290,292,293,296,297,299,300,303,306,307,310,311,314,317,318,321,322,324,325,328,329,331,332,335,336,338,339,342,343,345,346,349,350,352,353,356,357,359,360	361,366,367,370,371,373,374,377,378,380,381,384,385,387,388,391,392,394,395,398,399,402,403,405,406,409,410,412,413,416,417,419,420,423,424,426,427,430,431,433,434,437,438,440,441,444,445,447,448,451,452,454,455
ENSG00000094796	ENSG00000170465	Q15323	P48668	3tnu-A-B	A	B	275,276,278,279,282,283,285,286,289,290,292,293,296,297,299,300,303,306,307,310,311,314,315,317,318,321,322,324,325,328,329,332,335,336,338,339,342,343,345,346,349,350,352,353,356,357,359,360	380,381,384,385,387,388,391,392,394,395,398,399,401,402,405,406,408,409,412,413,416,417,419,420,423,424,426,427,430,431,433,434,437,438,440,441,444,445,447,448,451,452,454,455,458,459,461,462,465,466,468,469
ENSG00000094796	ENSG00000170477	Q15323	P19013	3tnu-A-B	A	B	275,276,278,279,282,283,285,286,289,290,292,293,296,297,299,300,303,306,307,310,311,314,317,318,321,322,324,325,328,329,331,332,335,336,338,339,342,343,345,346,349,350,352,353,356,357,359,360	368,369,372,373,375,376,379,380,382,383,386,387,389,390,393,394,396,397,400,401,404,405,407,408,411,412,414,415,418,419,421,422,425,426,428,429,432,433,435,436,439,440,442,443,446,447,449,450,453,454,456,457
ENSG00000094796	ENSG00000170484	Q15323	Q7RTS7	3tnu-A-B	A	B	273,275,276,278,279,282,283,285,286,289,290,292,293,296,297,299,300,303,306,307,310,311,314,315,317,318,321,322,324,325,328,329,332,335,336,338,339,342,343,345,346,349,350,352,353,356,357,359,360	358,361,362,364,365,368,369,371,372,375,376,378,379,382,383,385,386,389,390,393,394,396,397,400,401,403,404,407,408,410,411,414,415,417,418,421,422,424,425,428,429,431,432,435,436,438,439,442,443,445,446
ENSG00000094796	ENSG00000170486	Q15323	Q14CN4	3tnu-A-B	A	B	275,276,278,279,282,283,285,286,289,290,292,293,296,297,299,300,303,306,307,310,311,314,317,318,321,322,324,325,328,329,332,335,336,338,339,342,343,345,346,349,350,352,353,356,357,359,360	343,346,347,349,350,353,354,356,357,360,361,363,364,367,368,370,371,374,375,378,379,381,382,385,386,388,389,392,393,395,396,398,399,400,402,403,406,407,409,410,413,414,416,417,420,421,423,424,427,428,430,431
ENSG00000094796	ENSG00000170523	Q15323	P78385	3tnu-A-B	A	B	275,276,278,279,282,283,285,286,289,290,292,293,296,297,299,300,303,304,306,307,310,311,314,315,317,318,321,322,324,325,328,329,331,332,335,336,338,339,342,343,345,346,349,350,352,353,356,357,359,360	326,327,330,331,333,334,337,338,340,341,344,345,347,348,351,352,354,355,358,359,362,363,365,366,369,370,372,373,376,377,379,380,383,384,386,387,390,391,393,394,397,398,400,401,404,405,407,408,411,412,414,415
ENSG00000094796	ENSG00000170819	Q15323	Q13515	3tnu-A-B	B	A	275,278,279,282,283,285,286,289,290,292,293,296,297,299,300,303,304,307,310,311,314,315,317,318,321,322,324,325,328,329,332,335,336,338,339,342,343,345,346,349,350,352,353,356,357,359,360	327,328,331,332,334,335,338,339,341,342,345,346,348,349,352,353,356,359,360,363,364,366,367,370,371,373,374,377,378,380,381,384,385,387,388,391,392,394,395,398,399,401,402,405,406,409
ENSG00000094796	ENSG00000171431	Q15323	P35900	3tnu-A-B	B	A	271,272,275,276,278,279,282,283,285,286,289,290,292,293,296,297,299,300,303,304,306,307,310,311,314,315,317,318,321,322,324,325,328,329,331,332,335,336,338,339,342,343,345,346,349,350,352,353,356,357,359,360	286,289,290,292,293,296,297,299,300,303,304,306,307,310,311,313,314,317,318,320,321,322,324,325,328,329,331,332,335,336,338,339,342,343,345,346,349,350,352,353,356,357,359,360,363,364,366,367,370,371,373,374
ENSG00000094796	ENSG00000172867	Q15323	P35908	3tnu-A-B	A	B	263,264,265,266,267,268,269,270,271,273,275,276,278,279,282,283,285,286,289,290,292,293,296,297,299,300,303,306,307,310,311,314,315,317,318,321,322,324,325,328,329,331,332,335,336,338,339,342,343,345,346,349,350,352,353,356,357,359,360	384,385,386,387,388,389,391,393,395,396,399,400,402,403,406,407,409,410,413,414,416,417,420,421,423,424,427,428,431,432,434,435,438,439,441,442,445,446,448,449,451,452,453,455,456,459,460,462,463,466,467,469,470,473,474,476,477,480,481,483,484
ENSG00000094796	ENSG00000185069	Q15323	Q01546	3tnu-A-B	A	B	275,276,278,279,282,283,285,286,289,290,292,293,296,297,299,300,303,306,307,310,311,314,315,317,318,321,322,324,325,328,329,332,335,336,338,339,342,343,345,346,349,350,352,353,356,357,360	400,401,404,405,407,408,411,412,414,415,418,419,421,422,425,426,428,429,432,433,436,437,439,440,443,444,446,447,450,451,453,454,457,458,460,461,464,465,467,468,471,472,474,475,478,479,481,482,485,486,488,489
ENSG00000094796	ENSG00000185479	Q15323	P04259	3tnu-A-B	A	B	275,276,278,279,282,283,285,286,289,290,292,293,296,297,299,300,303,306,307,310,311,314,317,318,321,322,324,325,328,329,331,332,335,336,338,339,342,343,345,346,349,350,352,353,356,357,359,360	380,381,384,385,387,388,391,392,394,395,398,399,401,402,405,406,408,409,412,413,416,417,419,420,423,424,426,427,430,431,433,434,437,438,440,441,444,445,447,448,451,452,454,455,458,459,461,462,465,466,468,469
ENSG00000094796	ENSG00000185640	Q15323	Q5XKE5	3tnu-A-B	A	B	275,276,278,279,282,283,285,286,289,290,292,293,296,297,299,300,303,306,307,310,311,314,317,318,321,322,324,325,328,329,331,332,335,336,338,339,342,343,345,346,349,350,352,353,356,357,359,360	362,365,366,368,369,372,373,375,376,377,379,380,382,383,386,387,389,390,393,394,395,397,398,400,401,404,405,407,408,411,414,415,418,419,421,422,424,425,426,428,429,432,433,435,436,439,440,442,443,446,447,449,450
ENSG00000094796	ENSG00000186049	Q15323	Q86Y46	3tnu-A-B	A	B	275,276,278,279,282,283,285,286,289,290,292,293,296,297,299,300,303,306,307,310,311,314,317,318,321,322,324,325,328,329,332,335,336,338,339,342,343,345,346,349,350,352,353,356,357,359,360	349,350,353,356,357,360,361,363,364,367,368,370,371,374,375,377,378,381,382,385,386,388,389,392,393,395,396,399,400,402,403,406,407,409,410,412,413,414,416,417,420,421,423,424,427,428,430,431,434,435,437,438
ENSG00000094796	ENSG00000186081	Q15323	P13647	3tnu-A-B	A	B	271,273,275,276,278,279,282,283,285,286,289,290,292,293,296,297,299,300,303,306,307,310,311,314,315,317,318,321,322,324,325,328,329,331,332,335,336,338,339,342,343,345,346,349,350,352,353,356,357,359,360	380,382,385,386,389,390,392,393,396,397,399,400,403,404,406,407,410,411,413,414,417,418,421,422,424,425,428,429,431,432,435,436,438,439,442,445,446,449,450,452,453,456,457,459,460,463,464,466,467,470,471,473,474
ENSG00000094796	ENSG00000186442	Q15323	P12035	3tnu-A-B	A	B	273,275,276,278,279,282,283,285,286,289,290,292,293,296,297,299,300,303,304,306,307,310,311,314,315,317,318,321,322,324,325,328,329,332,335,336,338,339,342,343,345,346,349,350,352,353,356,357,359,360	414,417,418,421,422,424,425,428,429,431,432,435,436,438,439,442,443,445,446,449,450,453,454,456,457,460,461,463,464,467,468,470,471,473,474,475,477,478,480,481,482,484,485,488,489,491,492,495,496,498,499,502,503,505,506
ENSG00000094796	ENSG00000189182	Q15323	Q7Z794	3tnu-A-B	A	B	275,276,278,279,282,283,285,286,289,290,292,293,296,297,299,300,303,304,306,307,310,311,314,315,317,318,321,322,324,325,328,329,331,332,335,336,338,339,342,343,345,346,349,350,352,353,356,357,359,360	381,382,385,386,388,389,392,393,395,396,399,400,402,403,406,407,409,410,413,414,417,418,420,421,424,425,427,428,431,432,434,435,438,439,441,442,445,446,448,449,452,453,455,456,459,460,462,463,466,467,469,470
ENSG00000094796	ENSG00000205420	Q15323	P02538	3tnu-A-B	A	B	275,276,278,279,282,283,285,286,289,290,292,293,296,297,299,300,303,304,307,310,311,314,317,318,321,322,324,325,328,329,332,335,336,338,339,342,343,345,346,349,350,352,353,356,357,360	380,381,384,385,387,388,391,392,394,395,398,399,401,402,405,406,408,409,412,413,415,416,417,419,420,423,424,426,427,430,431,433,434,437,438,440,441,444,445,447,448,451,452,454,455,458,459,461,462,465,466,468,469
ENSG00000094796	ENSG00000205426	Q15323	Q14533	3tnu-A-B	A	B	271,273,275,276,278,279,282,283,285,286,289,290,292,293,296,297,299,300,303,304,306,307,310,311,314,315,317,318,321,322,324,325,328,329,331,332,335,336,338,339,342,343,345,346,349,350,352,353,356,357,360	316,318,322,325,326,328,329,332,333,335,336,339,340,342,343,346,347,349,350,353,354,357,358,360,361,364,365,367,368,371,372,374,375,377,378,379,381,382,385,386,388,389,391,392,393,395,396,399,400,402,403,406,407,409,410
ENSG00000094880	ENSG00000129055	Q9UJX2	Q9BS18	4ui9-C-M	C	M	97,128,131,132,135,136,313,317,320,321,324,328,329,334,337,340,341,344,346,349,353,356,359,360	8,10,11,13,14,15,18,19,20,22,23,24,25,26,27,28
ENSG00000094916	ENSG00000101945	P45973	O43463	3dm1-A-C	A	C	58,59,61,62,65,66	81,82,84,85,88
ENSG00000095139	ENSG00000129083	P48444	P53618	5a1u-G-H	H	G	1,14,15,16,17,18,19,20,21,22,23,26,27,30,44,45,46,74,75,76,77,78,81,99,100,101,103,104,106,107,108,110,111,114,115,118,119,121,122,123,124,129,132,133,134,135,136,137,138,141	14,15,16,17,18,33,35,39,43,46,47,49,50,51,52,53,71,72,73,76,77,79,80,83,84,85,86,87,113,114,115,116,119,122,123,126,127,128,129,148,149,150,151,153,154,157,160,161,164,194,196,198,219,222,223,226,239,243,267,270,271,272,273,274
ENSG00000095906	ENSG00000151413	Q9Y5Y2	Q8TB37	3kb1-A-B	A	B	163,194,196,197,198,199,201,203,204,205,206,207,228,230,233,234,236,237,238	211,242,244,245,246,247,249,251,252,253,254,255,276,278,281,282,285
ENSG00000097021	ENSG00000172497	O00154	Q8WYK0	3b7k-A-B	A	B	42,44,46,47,48,49,50,54,55,56,57,59,61,62,63,82,86,87,89,90,92,93,96,97,98,99,118,119,121,123,145,147,148,149,150,236,237,239,241	17,18,19,20,21,22,27,160,164,184,185,186,187,188,190,191,192,210,211,215,218,219,222,223,224,241,242,244,246,266,268,270,271,273,274,275,276,277
ENSG00000097033	ENSG00000148341	Q9Y371	Q9NR46	1zww-A-B	A	B	48,51,52,55,58,59,62,63,65,66,69,70,71,86,93,94,96,97,100,101,104,105,107,108,112,113,114,115,117,118,121,124,125,128,217,220,221,223,224,227,230,231,234,235,238,239,241,242,245,246,247,248	45,48,49,51,52,53,55,56,59,60,62,63,66,67,68,87,90,91,93,94,97,98,99,101,102,104,105,107,109,110,111,114,115,118,122,125,129,140,210,213,214,216,217,221,222,223,225,226,228,229,230,232,233,235,236,237
ENSG00000099139	ENSG00000140479	Q92824	P29122	1p8j-A-B	A	B	94,96,198,248,250,252,256,259,260,261,286,287,289,290,293,294,297,298,331,464,465,466,467,469,470,471,474,496,497,498,499,511,550,551,590,592,594,596	117,230,282,284,285,286,290,293,295,296,320,321,323,324,327,328,331,332,365,498,499,501,502,503,504,505,508,528,530,531,532,533,545,585,624,625,626,627,628,630
ENSG00000099204	ENSG00000115641	O14639	Q14192	2rgt-A-B	A	B	295,306,319,320	106,109,111,112,125
ENSG00000099256	ENSG00000165704	Q9NRG1	P00492	1bzy-A-B	A	B	30,31,32,33,34,35,36,68,75,76,79,80,83,86,87,90,93,94,95,99,100,101,102,103,104,105,106,108,124,125,127,128,204,205,207,208,209,210	23,24,25,26,27,28,39,68,69,72,73,75,76,79,80,83,86,87,88,89,90,91,92,93,94,95,96,97,98,99,101,117,118,119,121,197,198,200,201,202,203
ENSG00000099284	ENSG00000233822	Q9P0M6	Q99877	6k1i-C-D	C	D	15,18,19,21,22,23,24,27,28,30,31,32,36,37,38,39,40,41,42,43,44,45,47,48,49,51,52,53,54,55,56,57,58,59,60,61,62,63,65,66,68,69,74,75,76,77,78,81,90,91,93,94,95,98,100,101,102	34,36,37,38,41,42,43,44,45,46,48,49,50,52,53,54,55,56,58,59,62,63,66,67,69,70,71,72,73,74,75,76,79,82,83,87,88,89,90,91,92,95,96,99,102,103,104,105,106,107,110,111,112,113,114,115,116,118,119,121,122,125,126
ENSG00000099365	ENSG00000099940	P61266	O95721	6mdm-H-I	I	H	201,204,218,229,232	206,223,230
ENSG00000099365	ENSG00000103496	P61266	Q12846	1s94-A-B	A	B	54,55,58,60,61,62,63,64,65,71,139,140,141,142,143,144,145,146,147,148	69,70,71,72,73,74,75,77,80,81,84,148,149,151,152,154,155,156,158,159,160,161
ENSG00000099365	ENSG00000111450	P61266	P32856	1s94-A-B	A	B	54,55,58,60,61,62,63,71,72,75,136,139,140,141,142,143,144,145,146,147	60,61,62,63,64,65,66,68,71,72,75,140,143,144,147,150,151,153,154,155
ENSG00000099365	ENSG00000125814	P61266	Q9H115	6mdm-I-K	I	K	205,208,212,233,237,240,241,244,245,248,249,252,262	31,79,80,82,83,111,114,116,118,119,122,235,265,267,268,269,270,271
ENSG00000099365	ENSG00000139190	P61266	P23763	3hd7-A-B	B	A	197,200,201,203,204,207,208,210,211,214,215,218,221,222,225,228,229,231,232,235,236,238,239,242,243,245,246,247,249,250,252,253,256,257,259,260,263,264,266,267,270,271,273,274	34,35,37,38,41,42,44,45,48,49,51,52,55,56,58,59,62,63,65,66,69,70,72,73,76,77,79,80,83,84,86,87,90,91,93,94,97,98,100,101,104,105,107,108
ENSG00000099365	ENSG00000168899	P61266	O95183	3hd7-A-B	B	A	197,200,201,203,204,207,208,210,211,214,215,218,221,222,225,228,229,231,232,235,236,238,239,242,243,245,246,247,249,250,252,253,256,257,259,260,263,264,266,267,270,274,278,281	6,7,9,10,13,14,16,17,20,21,23,24,27,28,30,31,34,35,37,38,41,42,44,45,48,49,51,52,55,56,58,59,62,63,65,66,69,70,72,73,76,77,78,84,85
ENSG00000099365	ENSG00000220205	P61266	P63027	6ip1-A-B	B	A	197,200,201,203,204,207,208,210,211,214,215,218,221,222,225,228,229,231,232,235,236,238,239,242,243,245,246,249,250,264	26,27,28,29,32,33,35,36,39,42,43,46,49,50,53,54,56,57,60,61,63,64,67,68,70,71,74,75,77,78,79,81,82,85,94
ENSG00000099622	ENSG00000112081	Q14011	P84103	5tbx-A-B	A	B	28,31,56	32,57
ENSG00000099624	ENSG00000124172	P30049	P56381	2w6h-H-I	H	I	46,64,79,80,81,82,98,99,100,101,102,103,117,118,120,123,124,125,126,129,133,147,148,151,152,154,155,156,158,159,160,163	1,3,4,5,7,8,10,12,13,14,15,16,17,18,19,20,21,22,23,24,25,26,27,28,31,34,38
ENSG00000099940	ENSG00000111450	O95721	P32856	6mdm-H-I	H	I	209,223,243,245	208,218,232,236,237,240
ENSG00000099940	ENSG00000125814	O95721	Q9H115	6mdm-H-K	H	K	172,174,178,179,180,181,182,183,184,185,186,187,188,189,191,198,200,203,204,207,208,211,215,218,219,222,226,229	6,7,8,9,70,73,74,78,79,80,82,83,86,110,111,112,113,114,116,119,123,196,197,200,235,236,239,268,269,270,271
ENSG00000099940	ENSG00000166900	O95721	Q13277	6mdm-H-I	H	I	206,216	204,211
ENSG00000099940	ENSG00000168899	O95721	O95183	6mdm-H-J	H	J	203,206,213,216,217,220,223,224,227,231,234,237,238,241,242	5,6,12,13,16,19,20,23,26,29,30,33,36,37,40,43,44
ENSG00000099956	ENSG00000139613	Q12824	Q8TAQ2	6lth-M-N	M	N	176,177,179,180,181,182,183,184,186,201,202,204,205,206,207,210,212,213,218,221,222,225,226,286,291,292,295,304,305,306,308,309,312	443,444,445,447,448,451,453,454,455,456,457,461,480,482,483,484,487,488,489,490,491,492,493,494,495,498,499
ENSG00000100030	ENSG00000162734	P28482	Q15121	4iz5-A-G	A	G	61,180,181,182,185,186,191,194,198,199,200,201,202,205,233,234,257,259,260,263	14,16,19,22,29,65,68,69,70,71,72,73,74,76,77,80
ENSG00000100053	ENSG00000108255	P26998	P05813	1oki-A-B	A	B	79,80,81,82,83,84,85,86,87,88,89,90,91,92,93,94,95,96,134,135,137,138,140,141,146,161,163,164,165,166,167,170,192,195,196,198,199,200	86,87,88,89,90,91,92,93,94,95,97,98,99,100,101,102,103,104,105,139,143,144,145,146,147,149,150,151,171,173,174,175,176,177,180,208,211,212,214,215
ENSG00000100055	ENSG00000142675	Q9UIA0	Q969H4	1fhw-A-B	A	B	200,203,205,206,207,208,209,210,213,214,215,216,218,304,306,307,329,332,335,337,343,344,345,346,347,379	433,435,437,439,445,446,447,450,452,454,455,456,474,477,478,479,480,481,483,484,485,578,582,583,584,586,589,592,593,594
ENSG00000100065	ENSG00000187796	Q9BWT7	Q9H257	6n2m-A-B	A	B	102,103,105,118,129,130,132,133,134,136,137,139,140,141,143,144,148	84,85,86,88,101,103,107,112,115,116,119,120,122,123,126,127,130,137
ENSG00000100105	ENSG00000105610	Q9HBE1	Q13351	2i13-A-B	B	A	395,569,570,571,572,573	94,95,96,287
ENSG00000100105	ENSG00000147596	Q9HBE1	Q9GZV8	2i13-A-B	A	B	403,411,412,413,416,428	488,489,490,491,492,495,508
ENSG00000100105	ENSG00000152977	Q9HBE1	Q15915	2i13-A-B	A	B	408,411,412,413,414,416,428	299,301,302,303,304,305,306,320,323
ENSG00000100105	ENSG00000269699	Q9HBE1	Q9NZV7	2i13-A-B	A	B	406,408,410,411,412,413,416,428	381,383,384,385,386,387,403
ENSG00000100129	ENSG00000178982	Q9Y262	Q9UBQ5	5a5t-K-L	L	K	244,249,250,251,254,255,258,259,263,290,291,292,293,294,295,298,325,326,327,442,445,446,449,450,453,491,492,494,495,497,498,499,502,503,504,505,506,507,508,509,514,516,519,520,521,523,527,530,531,534,537,538	16,17,18,20,21,22,44,45,48,52,55,56,57,58,80,83,84,86,87,88,89,90,91,94,107,110,111,112,113,114,115,145,148,149,150,151,152,157,160,161,183,184,186,192,195,196,198,200,201,204,206,210,213,214,216,217,218
ENSG00000100146	ENSG00000106536	P56693	P78424	1o4x-A-B	B	A	103,104,105,106,107,108,157,158,160,161,162,164,165,166,167,168,169,170,171,172,173,174	492,495,496,497,498,499,500,501,502,524,525,526,528,530,532,536,549,552,553,554,555,556,557,558,559,562,563,565
ENSG00000100167	ENSG00000180096	Q9UH03	Q8WYJ6	3t5d-A-C	A	C	69,70,71,72,130,131,132,133,134,135,136,180,181,182,183,186,187,188,191,208,210,211,212,213,214,215,216,253,254,255,270,271,280,281,282,283,284,285,286,287,293,294	33,34,35,94,95,96,97,98,99,100,102,103,142,143,144,145,149,150,151,171,173,174,175,176,177,178,179,245,246,247,248,249,250,251,252,259
ENSG00000100201	ENSG00000110367	Q92841	P26196	4kbf-A-B	A	B	168,174,175,177,180,196,199,200,203,204,206,207,209,232,235,236,239,240,364,367,368,371,372,373,374,375,376,377,378,379,381,382,384,385,386,387,388,391,515,516,517,519,520,521,522,523,524,525,526,527,529	81,82,85,86,87,88,89,90,91,92,94,96,101,121,124,125,128,129,134,293,294,295,296,297,298,299,300,302,303,304,305,307,308,309,319,440,441,443,444,473,474,475,476,483
ENSG00000100266	ENSG00000124507	Q9UNF0	Q9BY11	3haj-A-B	A	B	13,14,16,17,18,19,20,26,27,30,33,36,37,40,41,43,44,47,48,51,52,54,55,58,59,62,65,66,69,73,74,75,79,82,83,86,87,89,90,93,97,145,149,205,208,209,210,212,213,214,215,216,219,222,227,230,234,237,238,240,241,242,244,245,248,249,252,255,256,257,258,259,263,264,267,268,270,271,274,275,276,277,278,279,282,283,286,287,290,291,292,294,295,296,298,299,300,301	17,18,19,20,21,24,27,28,31,34,37,38,41,42,44,45,48,49,52,53,55,56,59,60,62,63,66,67,70,74,75,76,80,83,84,87,88,90,98,146,150,153,160,206,209,210,213,220,223,224,227,228,231,232,235,238,239,241,242,243,245,246,249,250,252,253,256,257,258,259,264,265,268,271,272,275,276,277,278,280,281,283,284,287,288,291,292,293,295,296,297,298,299,300,301,302,303,304,305,307,308
ENSG00000100266	ENSG00000165912	Q9UNF0	Q9UKS6	4bne-A-B	A	B	12,14,16,17,18,19,20,23,26,27,29,30,33,36,37,40,41,43,44,45,47,48,51,52,54,55,58,59,62,65,66,69,73,74,75,79,82,83,86,87,89,90,97,145,149,156,159,160,164,205,208,209,212,215,216,219,222,223,226,227,230,231,234,237,238,240,241,242,244,245,248,249,251,252,255,256,257,258,259,263,264,267,270,271,274,275,276,277,279,280,282,283,284,286,287,290,291,292,294,295,296,298,299,300,301,302,303,304,305,306,30…	14,15,16,17,18,21,24,25,28,31,34,35,38,39,41,42,43,45,46,49,50,52,53,56,57,60,63,64,67,71,72,73,77,80,81,84,85,88,91,95,143,147,154,157,158,159,161,162,165,166,169,173,203,206,207,210,213,214,217,220,221,225,228,232,233,235,236,238,239,240,242,243,246,247,249,250,253,254,255,256,261,262,265,268,269,272,273,275,277,278,280,281,282,284,285,288,289,290,292,293,294,295,296,297,298,299,300,301,302,304
ENSG00000100280	ENSG00000213983	Q10567	O75843	4hmy-A-B	B	A	6,9,11,415,416,419,450,454,478,482,483,486,515,516,517,518,520,521,522,524,525,526,528,529,531,532,533,535,536,539,540,541,543,544,545,546,547,548,551,553,554,556,575,576,577,578,579	284,324,327,365,439,440,443,444,479,483,512,515,516,517,518,522,524,525,526,529,533,553,554,555,556,557,558,559,561,562,563,565,566,567,569,570,573,574,577,581,582,584,585,586
ENSG00000100320	ENSG00000152430	O43251	Q8N9W6	5tbx-A-B	A	B	139,142,143,146,168	29,84
ENSG00000100351	ENSG00000104611	O75791	Q9H788	5x94-A-B	A	B	52,53,54,55,56,57,58,59,61,109,124,125,126,127	399,400,401,402,403,404,409,410,411,412,413,414,415,416,417,418,419
ENSG00000100351	ENSG00000172680	O75791	P00540	1k9a-A-B	A	B	98,99,103,105,110,111,116,118,119,120,121,122,123,136,137,138,139,140	81,82,83,119,150,151,210,211,212,213,216,341,342,343,344,345,346
ENSG00000100387	ENSG00000108094	P62877	Q13617	1u6g-A-B	B	A	17,18,19,20,21,22,23,24,25,26,27,28,29,30,31,32,33,34,35,36,37,50,62,63,64,66,67,72,73,74,75,76,81,82,85,86,89,102,104,105,106,108	433,444,472,475,504,505,506,507,508,509,510,511,512,513,514,515,516,517,518,519,520,521,522,523,529,532,533,536,537,544,549,550,551,552,553,554,555,556,557,559,560,561,562,563,564,565,566,567,568,569,574,579,582,585,586,588,589,592,622,640,667,671,674,675,678,679,681,689,720,724,727,728,729,730,743,744,745
ENSG00000100387	ENSG00000130725	P62877	P61081	4p5o-B-I	B	I	43,44,45,46,47,54,57,58,59,61,83,86,87,93,95,96	14,28,29,30,32,33,36,37,40,86,87,88,119,120,121,122,123,124
ENSG00000100387	ENSG00000174842	P62877	Q92990	4f52-B-E	B	E	34,35,36,37,38,39,41,43,44,45,46,47,48,51,54,55,57,58,59,83,86,87,91,94,95,96,97,98	372,373,374,375,381,385,413,415,416,418,419,422,425,426,429,469,472,473,476,479,480,483,484,563,566,567,569,570,571,574,577,578
ENSG00000100479	ENSG00000177084	P56282	Q07864	5vbn-A-B	A	B	92,117,118,119,120,121,122,123,124,126,127,128,130,131,134,186,190,198,199,200,203,223,333,335,370,371,372,374,375,379,382,383,384,385,456,457,460,461,462,463,465	2197,2201,2204,2207,2208,2211,2212,2214,2215,2216,2217,2219,2228,2229,2230,2231,2232,2233,2234,2235,2242,2243,2244,2248,2251,2252,2269,2272,2273,2276,2277,2280,2281,2282
ENSG00000100504	ENSG00000100994	P06737	P11216	1gpa-A-B	A	B	1,2,3,4,5,6,7,8,9,10,11,12,13,14,15,16,19,20,29,30,32,33,34,35,36,37,38,39,40,41,42,43,44,45,47,52,61,62,63,65,66,68,69,73,115,116,117,118,164,178,180,185,186,192,194,195,196,197,251,256,267,268,270,271,274,278,279	9,10,11,12,13,14,15,16,19,29,30,31,32,33,34,36,37,38,39,40,41,42,43,44,45,47,49,52,53,54,56,57,61,62,63,65,66,68,69,70,73,93,94,95,96,97,98,112,113,115,116,117,118,119,120,121,122,123,124,125,126,127,129,139,164,180,185,186,190,192,194,195,196,198,251,254,255,267,270,271,274,278,491,492,493,495,496,545,651,652,654,655,656,658,659,681,682,685
ENSG00000100519	ENSG00000165916	P62333	P17980	4cr2-L-M	L	M	15,18,19,22,23,25,26,29,30,32,33,36,37,40,41,42,43,44,46,47,49,50,51,52,53,54,55,56,57,58,59,60,61,72,73,74,75,76,77,78,97,98,99,100,102,109,110,111,112,114,115,116,117,118,119,120,129,130,175,176,177,178,179,181,182,185,197,199,200,201,202,204,205,206,207,208,209,210,212,213,216,233,234,236,237,242,243,249,250,253,279,280,281,283,284,319,320,321,340,341,342,344,345,347,348,349,351,352,354,355,35…	52,55,56,58,59,60,61,62,65,66,69,70,72,73,76,79,83,93,94,95,97,100,101,102,103,104,105,106,107,108,109,110,111,112,113,114,115,116,117,118,119,120,123,125,129,130,131,132,133,137,138,139,147,154,156,157,158,159,161,200,204,211,212,215,216,217,218,220,260,261,262,265,266,269,294,295,296,297,298,299,300,301,302,304,307,308,311,312,314,315,318,319,321,340,341,343,344,345,347,349,350,351
ENSG00000100554	ENSG00000128524	Q9Y5K8	Q16864	3j9t-M-N	M	N	41,44,45,48,51,52,55,56,58,59,62,63,66,67,69,70,73,78,79,80,83,84,87,88,89,90,91,92,93,94,96,97,98,107,109,112,119,121,131,135,138,139,142,145,146,149,150,152,153,155,156,157,159,160,162,163,164,166,167,170	2,3,5,6,7,8,13,14,15,16,18,19,20,21,22,23,24,25,26,27,28,36,62,63,65,67,82,83,84,87,88,89,90,91,92,93,94,95,96,97,98,103,105,106,108,109,111,112,113,115,116,117,119
ENSG00000100567	ENSG00000100902	P25788	P60900	1iru-A-G	G	A	6,7,8,12,13,14,15,16,17,18,19,20,21,24,41,114,118,121,124,125,126,127,149,150,155,156,157,158,159,160,161,162,163,174,177,178,182,183	11,12,24,27,28,30,31,34,58,59,60,61,62,65,66,67,83,84,85,86,88,89,92,129,130,131,132,133,134,135
ENSG00000100567	ENSG00000129084	P25788	P25786	1iru-F-G	G	F	5,7,9,10,23,26,27,29,30,33,55,56,57,58,59,60,63,64,81,82,83,84,86,87,90,123,127,128,129,130,131,132,133	5,6,10,11,12,13,14,15,16,17,19,22,39,114,117,120,121,122,123,146,150,151,152,153,154,155,156,157,158,159,169,172,173,176
ENSG00000100568	ENSG00000103496	Q9UEU0	Q12846	2nps-B-C	C	B	138,142,145,146,148,149,150,152,153,155,156,159,160,163,166,167,170,173,174,176,177,180,181,184,186,187,188,190,191,194,195,197,198,201,202,203	207,210,213,214,217,218,220,221,224,225,227,228,231,232,234,238,241,242,245,246,248,249,252,253,255,256,259,260,262,263,266,267,272,273
ENSG00000100568	ENSG00000106089	Q9UEU0	Q16623	2nps-B-C	C	B	138,141,142,144,145,146,148,149,150,152,153,155,156,159,160,163,166,167,170,173,174,176,177,180,181,183,184,187,188,190,191,194,195,197,198,199,201,202,203	199,202,203,205,206,209,210,212,213,216,217,219,220,223,224,226,227,230,233,234,237,238,240,241,244,245,248,251,252,254,255,258,259,262,263
ENSG00000100568	ENSG00000111450	Q9UEU0	P32856	2nps-B-C	C	B	141,142,144,145,146,148,149,152,153,155,156,159,160,163,166,167,170,173,174,176,177,180,181,183,184,187,188,190,191,194,195,197,198,199,201,202	201,202,204,205,208,209,211,212,215,216,218,219,222,223,225,226,229,230,232,233,236,237,239,240,243,244,247,248,250,251,253,254,257,258
ENSG00000100568	ENSG00000170310	Q9UEU0	Q9UNK0	1gl2-C-D	C	D	146,149,150,153,154,156,157,160,161,163,164,167,170,171,174,175,177,178,181,182,184,185,186,188,189,191,192,195,196	154,155,157,158,161,162,164,165,168,171,172,175,176,178,179,182,183,185,186,189,190,193,196,197,200,203,204
ENSG00000100603	ENSG00000137168	Q13573	Q9Y3C6	5mqf-C-V	C	V	96,97,103	141,144,145,146
ENSG00000100764	ENSG00000175166	P62191	Q13200	4cr2-I-Z	I	Z	53,54,55,74,75,76,77,78,79,80,83,84,87,88,91,140,142,199,203,204,207,209,210,212,213,214,216,217,218,219,316,317,341,342,343,344,345,346,347,348,349	606,609,610,613,616,669,670,673,674,676,677,680,681,682,702,704,712,736,737,738,739,740,845,846,847,848,849,850,851,852,853,854,855,860,862,871,872,881
ENSG00000100811	ENSG00000105750	P25490	Q03923	2i13-A-B	A	B	323,324,325,326,340,341,344	313,314,315,316,317,329
ENSG00000100842	ENSG00000138443	O43281	Q9NYB9	6a9c-A-B	A	B	21,33,35,50,52,53,54,55,56	449,450,451,452,453,455,479,481,492,494,495,496,497
ENSG00000100842	ENSG00000154556	O43281	O94875	6a9c-A-B	A	B	17,18,20,21,22,23,25,33,35,50,52,53,54,55	860,861,862,863,864,865,866,891,893,904,906,907
ENSG00000100842	ENSG00000156463	O43281	Q8TEC5	6a9c-A-B	A	B	18,19,20,21,22,23,24,25,33,50,52,53,54,55	121,122,123,124,125,126,127,129,153,166,169,170,171
ENSG00000100934	ENSG00000101310	Q15436	Q15437	1m2o-A-C	A	C	171,172,175,177,179,180,181,182,183,184,185,186,187,188,189,190,198,199,200,201,202,203,204,205,206,207,208,209,210,211,212,213,214,215,216,217,218,219,220,221,222,223,224,225,226,227,228,229,231,246,248,249,252,274,277,278	172,177,179,180,181,182,183,184,185,186,187,188,189,190,191,193,199,200,201,202,203,204,205,206,207,208,209,210,211,212,213,214,215,216,217,218,219,220,221,222,223,224,225,226,227,228,230,231,248,251,254,276
ENSG00000100934	ENSG00000150961	Q15436	O94855	3efo-A-B	A	B	172,174,182,183,184,185,186,187,188,189,190,193,203,204,251,252	497,505,506,507,508,509,510,511,512,513,516,517,518,519,520,521,522,523,542,546
ENSG00000100949	ENSG00000137955	Q92696	P53611	1dce-A-B	A	B	1,2,3,4,5,6,9,11,17,19,22,25,26,28,29,36,39,58,59,61,62,63,64,67,70,71,74,107,111,115,140,141,142,143,146,147,150,175,176,178,179,181,182,185,186,225,226,230,231,233,234,263,264,265,270,293,295,296,382,383,386,415,417,418,420,421,424,428,455,457,479,480	1,2,6,34,36,37,40,41,44,90,91,92,136,138,139,140,142,144,164,165,166,168,169,176,177,178,183,184,186,187,188,189,190,193,205,206,208,209,213,214,217,218,220,221,222,223,224,225,227,232,233,234,235,238,240,256,257,258,259,262,272,274,275,280,281,283,284,285,286,287,289,290,328,331
ENSG00000101132	ENSG00000155959	Q9NQP4	P61758	6nr8-3-4	4	3	16,17,18,28,66,68,71,72,73,74,75,76,77,86,120	40,41,42,43,45,47,87,90,91,97,101,102,103,104,105,106,112,117,160,164
ENSG00000101158	ENSG00000185049	Q8IXH7	Q9H3P2	6gml-U-W	W	U	195,196,197,198,199,201,202,203,206,209,210,212,213,214,216,217,220,232,233,234,235,236,237,239,240,243,244,246,247,248,250,251,253,254,255,256,257,258,259,260,261,263,264,267,272,273,274,275,278,279,282,283,284,285,287,288,290,294,329,331,334,335,338,363,364,365,366,367,368,382,386,405,408,409,410,411,412,415,419,420,421,422,425,449,450,453,456,457,461,462,463,464,465,468,498,499,501,502,504,505…	23,24,25,54,58,61,62,63,65,66,88,89,92,93,96,100,103,104,105,106,108,111,116,117,119,120,121,123,124,125,127,128,129,130,131,134,135,136,137,138,139,140,141,142,143,144,145,146,147,148,149,151,152,156,157,158,159,160,161,162,163,164,165,166,167,168,169,170,171,174,175,178,179,181,182,185,186
ENSG00000101189	ENSG00000123562	Q9NV56	Q15014	2n1d-A-B	A	B	73,77,78,80,81,84,85,87,90,94,96,98,100,101,102,103,104,105,106,107,108,110,111,112,114,115,116	125,127,130,131,133,134,137,138,142,177,181,182,184,185,188,189,192,193,195,196,197,198,199,200,201,202,204,230,233,234,238,239,242,243,244,245,247,248,251,252
ENSG00000101189	ENSG00000185787	Q9NV56	Q9UBU8	2n1d-A-B	A	B	73,77,78,80,81,84,85,87,90,94,96,98,100,101,102,103,104,105,106,107,108,110,111,112,114,115	185,201,204,205,207,208,211,251,255,256,258,259,262,263,266,267,270,271,272,273,274,275,278,304,307,308,309,312,313,315,316,317,318,319,321,322,325,326
ENSG00000101197	ENSG00000132906	Q96CA5	P55211	1nw9-A-B	A	B	77,111,113,121,122,123,124,127,129,130,131,132,133,134,135,138,140,141,142,143,144,145,146,147,148,149,150,151,152,153,154,155,156,157,158,159,160,161,162,163,164,167,168,169,170,171,178	141,242,243,244,245,247,308,309,310,311,312,313,314,315,316,317,318,319,320,334,336,337,338,342,379,380,381,382,383,384,385,388,396,397,398,399,401,402,403,404,405,406,410
ENSG00000101213	ENSG00000155926	Q13882	Q13239	1k9a-A-B	B	A	12,34,51,52,53,56,58,212,214,251,265,322,323,324	131,132,137,138,140,143,144,145,147,148,149,159,165,166,167
ENSG00000101255	ENSG00000131791	Q96RU7	O43741	5iso-B-C	C	B	265	180
ENSG00000101266	ENSG00000204435	P68400	P67870	1jwh-A-C	A	C	41,42,43,44,47,50,52,54,72,105	34,37,91,126,166,169,170
ENSG00000101310	ENSG00000150961	Q15437	O94855	3efo-A-B	A	B	172,174,181,182,183,184,185,186,187,188,189,190,192,203,204,248,253,254	495,497,503,505,506,507,508,509,510,511,512,513,516,517,518,519,520,521,522,523,542,546,566
ENSG00000101349	ENSG00000126785	Q9P286	Q9H4E5	5upl-A-B	A	B	486,603,616,617,649,653,656,657	184,188,189,192,193,194,195,196,197,199,208,209
ENSG00000101367	ENSG00000166974	Q15691	Q15555	2r8u-A-B	A	B	1,3,10,11,12,13,16,17,18,19,52,59,84,117,118,119,131,132,133	60,79,141,142,143,144,145,186,187,188,189,191,193,194,195,196,197,199,200,201,202,205,206,207,208,209
ENSG00000101413	ENSG00000141425	Q9NQG5	Q96P16	4fu3-A-B	A	B	20,21,23,24,57,60,61,62,64,65,68,71,72,135,136,137,138,139,140,141,142,143,144	2,3,4,5,6,7,8,9,10,11,12,15,18,19,20,21,24,25,26,29,36,38,39,40,42,43,54,57,58,61,64,65,68,69,72
ENSG00000101421	ENSG00000254505	Q9H444	Q9BY43	4abm-A-B	A	B	14,15,16,17,21,22,24,25,28,29,31,32,35,36,39,71,81,82,84,85,88,89,91,92,95,96	10,22,25,26,28,29,32,33,35,36,39,43,71,74,75,78,79,81,82,85,86,88,89,92,93
ENSG00000101445	ENSG00000172531	Q96T49	P62136	1s70-A-B	B	A	25,26,29,30,33,34,36,37,40,41,42,44,45,46,53,54,55,56,57,61,62,63,64,65,66,67,70,71,73,74,75,78,83,86,87,99,100,132,133,134,165,166,204,206,207,208,210,211,223,224,226,228,230,232,234,235,238,239,259,261,263,264,268,272,291,292,293,294,295,296,301,303	20,21,22,23,24,70,168,169,177,178,179,181,197,198,199,200,203,216,222,223,224,225,230,231,233,234,237,238,240,241,242,243,255,257,258,259,260,261,262,279,283,288,289,290,291,292,293,295,296,297,299,300,303,304,305,306,307,308,309,310,311,312,313,315,316,317
ENSG00000101460	ENSG00000168397	Q9H492	Q9Y4P1	2z0e-A-B	B	A	38,41,43,64,65,68,75,76,77,78,79,80,82,85,86,87,88,89,90,91,92,112,114,115,116,117,118,119,120,121	54,71,72,74,75,135,137,141,142,143,144,145,146,150,170,171,172,173,227,228,229,230,231,232,233,239,257,258,259,260,261,262,263,314,315,316,317,346,350
ENSG00000101489	ENSG00000151923	Q9BZC1	Q01085	4ed5-A-B	A	B	141,142,143,144,145,146,147,201,202,203,206,207,209,210	86,87,88,89,92,95,96,148,149,152,155,156
ENSG00000101654	ENSG00000169612	O43148	Q9BTL3	5e8j-A-C	A	C	175,294,295,320,321,322,323,325,326,329,351,352,353,354,374,376,377,380,381,392,394,396,397,399,403,409,412,413,416,417,418,420,439,440,443,448,449,450,451,452,453,454,455,456,457,458,461,465	1,3,4,7,8,11,12,14,15,18,19,23,25,26,29,30,32,34,35,36,37,38,39,40,41,42,43,44,45
ENSG00000101695	ENSG00000156587	Q96EQ8	O14933	5vo0-A-B	A	B	5,7,25,32,36,38,39,40,41,42,60,63,64,67,68,69,72,73,74,75,76	4,6,9,10,12,32,33,59,60,62,63,64,93,94,95,96,97,98
ENSG00000101695	ENSG00000185651	Q96EQ8	P68036	5vo0-A-B	A	B	1,2,3,4,5,7,8,9,10,11,12,13,17,23,25,26,32,36,38,39,40,41,42,60,63,64,67,68,71,72,73,74,75,76,77	1,2,3,4,5,6,7,8,9,10,32,58,59,60,62,63,64,89,94,95,96,97,98,99,100,103
ENSG00000101844	ENSG00000139112	Q8WYN0	Q9H0R8	2z0d-A-B	A	B	57,74,75,76,77,78,138,140,145,146,147,148,149,150,153,157,173,174,175,176,228,229,230,231,232,233,237,240,258,259,260,261,262,263,264,265,279,281,315,317,318,319,342,343,344,345,350	37,38,40,61,65,72,73,74,75,76,77,79,82,83,84,85,86,87,88,110,111,112,113,114,115,116,117
ENSG00000101856	ENSG00000164040	O00264	O15173	4x8y-A-B	A	B	71,72,73,74,75,77,78,81,90,91,92,93,94,95,96,97,98,100,106,107,113,116,118,119,120,121,122,123,125,126,128,138,142,151,153,155,156,157,158,159,160,161,162,163,164,169,170,171,177,180,181,182	88,89,90,91,92,93,94,95,96,97,98,99,100,101,103,111,118,119,120,129,131,195,196,197
ENSG00000101871	ENSG00000109332	O15344	P61077	5fer-A-B	A	B	1,11,12,13,14,15,33,36,37,48,49,55,56,57,58,60,94,95,96	4,5,8,9,12,15,59,61,62,63,88,91,92,93,94,95,96,98
ENSG00000101871	ENSG00000131508	O15344	P62837	5fer-A-B	A	B	11,12,13,14,15,33,36,37,48,49,55,56,57,58,60	4,5,8,12,61,62,63,87,91,92,93,94,95,96
ENSG00000101871	ENSG00000156587	O15344	O14933	5fer-A-B	A	B	11,12,13,14,15,18,32,33,36,37,48,49,55,57,58,60	1,5,6,9,10,13,60,62,63,64,92,93,94,95,96,97,98,100
ENSG00000101871	ENSG00000170035	O15344	Q969T4	5fer-A-B	A	B	11,12,13,14,15,32,33,36,37,48,49,51,56,57,58,60	59,60,64,65,68,69,72,121,122,123,148,151,152,153,154,155,156,157
ENSG00000101871	ENSG00000182247	O15344	Q96LR5	5fer-A-B	A	B	9,11,12,13,14,15,33,36,37,46,48,49,56,57,58,60	52,53,54,55,58,59,62,63,66,115,116,117,142,146,147,148,149,150,151
ENSG00000101871	ENSG00000185651	O15344	P68036	5fer-A-B	A	B	11,12,13,14,15,33,36,37,48,49,55,57,58,60	5,6,9,10,60,62,63,64,92,93,94,95,96,97,98,100
ENSG00000101888	ENSG00000147206	Q9NPJ8	Q9H4D5	4wyk-A-B	B	A	7,8,11,12,15,18,22,43,44,45,47,48,49,50,51,52,62,65,66,67,68,73,74,75,76,77,78,79,80,81,82,83,84,85,86,87,93,95,97,102,103,104,105,111,113,114,115,130,131,132,133,135,136,137,138,139,140,141	325,326,327,328,329,330,331,332,333,334,335,369,371,373,374,375,376,377,378,379,380,397,398,399,400,401,402,406,407,409,410,413,415,438,440,441,442,443,447,448,450,452,454,472,474,476,478,488,489,490,491,493,495,500
ENSG00000101888	ENSG00000269405	Q9NPJ8	Q9GZY0	1jkg-A-B	A	B	7,8,11,12,15,18,19,29,31,33,45,46,47,48,49,50,51,52,53,62,63,64,65,66,67,68,69,71,73,74,75,76,77,78,79,80,81,82,84,85,86,87,91,93,95,97,100,102,109,111,113,115,131,132,133,134,135,136,137,138,139,140,141	370,371,372,373,374,375,376,377,378,379,380,381,382,416,418,420,421,422,423,424,425,426,427,428,445,446,447,448,449,453,454,456,457,460,462,485,487,489,490,492,494,495,497,499,501,519,521,523,525,526,535,536,537,538,540,542,547
ENSG00000101911	ENSG00000141127	P11908	O60256	4lzn-A-B	A	B	34,35,36,37,38,39,40,41,42,43,44,46,47,61,62,63,64,65,67,68,71,72,75,76,79,80,93,94,95,96,97,100,103,104,105,106,107,108,110,111,114,115,118,119,224,252,254,255	53,54,55,56,57,58,59,60,61,62,63,64,65,66,67,68,80,81,82,83,84,86,87,90,91,94,95,98,99,113,115,116,119,121,122,123,124,125,126,129,130,132,133,136,137,273,274,301,303,304
ENSG00000101911	ENSG00000161542	P11908	Q14558	4lzn-A-B	A	B	35,36,37,38,39,40,41,42,43,44,46,47,48,49,61,62,63,64,65,67,68,71,72,73,75,76,79,80,93,94,95,96,97,100,103,104,105,106,107,108,110,111,114,115,118,119,224,225,252,254,255	42,43,44,45,46,47,49,50,51,52,53,54,55,68,69,70,71,72,74,75,78,79,80,82,83,86,87,101,103,104,107,109,110,111,112,113,114,117,120,121,124,125,260,261,288,290,291
ENSG00000101945	ENSG00000108468	O43463	P83916	3mts-B-C	B	C	44,46,47,48,65,84,85,87,88,89,91,92,94,95	22,23,24,25,26,27,43,60,62,63,65,66,67,68,69
ENSG00000101945	ENSG00000122565	O43463	Q13185	3dm1-A-C	A	C	38,40,42,78,79,80,81,82,84,85,88	24,25,26,27,28,68,69,71,72
ENSG00000101966	ENSG00000132906	P98170	P55211	1nw9-A-B	A	B	289,292,294,297,298,299,300,303,305,306,307,308,309,310,314,317,318,319,320,321,322,323,324,325,326,327,328,330,331,332,334,335,336,337,338,339,340,342,343,344,345,346,347	240,242,243,244,245,247,308,309,310,311,312,313,314,315,316,317,318,319,321,332,334,336,337,338,381,384,385,388,398,399,400,401,402,403,404,405,406,410
ENSG00000102048	ENSG00000196372	Q96DX5	Q8WXK3	3zkj-A-D	A	D	47,48,49,50,51,54,83,180,209,210,212,213,216,242,244,247,248	25,29,30,31,32,33,34,37,64,66,192,193,195,196,227,228
ENSG00000102055	ENSG00000172531	O14990	P62136	2o8a-A-I	I	A	132,133,134,136,137,140,141,142,144,145,146,147,148,149,150,151,153,154,155,157,158,161	96,124,125,128,129,130,132,133,134,149,194,195,196,197,206,211,220,221,222,223,248,249,250,251,252,256,267,272,273,275,276,305,308,309
ENSG00000102055	ENSG00000186298	O14990	P36873	2o8a-A-I	I	A	134,137,140,141,142,144,145,146,147,148,149,150,151,153,154,155,157,158,161,166,168	96,124,125,128,129,130,132,133,134,137,147,149,150,195,197,206,220,221,222,223,248,249,250,251,252,256,267,272,273,275,276
ENSG00000102055	ENSG00000213639	O14990	P62140	2o8a-A-I	I	A	133,134,137,138,140,141,142,144,145,146,147,148,149,150,151,153,154,155,157,161	63,95,123,124,127,128,129,131,132,133,136,145,148,149,193,194,196,205,210,219,220,221,222,247,248,249,250,251,266,271,272,274,275
ENSG00000102081	ENSG00000114416	Q06787	P51114	4qvz-A-B	A	B	132,134,135,136,137,138,165,166,175,176,178,179,182,183,185,186,189,190,193,196,200	9,11,12,13,40,43,44,45,46,81,97,98,99,101,102,116,117,118,119,120,121,122,123,124
ENSG00000102081	ENSG00000129245	Q06787	P51116	4qvz-A-B	A	B	124,127,128,132,133,134,135,136,175,176,178,179,182,183,185,186,189,190,193,196,357,358,359,360,361,362,363,367	19,21,22,23,37,53,54,55,56,91,93,107,108,109,110,111,128,129,130,131,132,133,346,347,351,352,353,354,355,356,357,358
ENSG00000102098	ENSG00000198879	Q9UQR0	Q5VUG0	3oq5-A-C	A	C	22,23,24,25,26,27,28,31,33,75,101,103,259	153,154,155,156,157,158,166,409,410,411,412,485
ENSG00000102119	ENSG00000175334	P50402	O75531	2odg-A-C	C	A	22,23,24,25,30,33,34,36,37	48,51,52,55,58,61,62,65
ENSG00000102225	ENSG00000112576	Q00536	P30281	3qhr-A-B	A	B	201,202,203,204,205,206,209,210,212,213,214,216,217,229,231,233,236,271,278,279,280,281,309,310,311,312,313,314,316,318,319,340,341,342,345,346,348,349,353,359,360,361,362,372,373,374,376,377,378,404,405,406,407,408,410,411,412,421,422,423,424,425,426,427,428,429,431,432,433,434,435,436,437,440	1,2,4,10,11,12,13,14,15,16,17,18,19,20,21,22,23,25,27,28,29,31,32,34,74,108,109,112,113,114,115,116,118,120,121,138,139,141,142,145,149,150,151,152,153,155,159,162,164,165
ENSG00000102230	ENSG00000161217	Q9Y5K3	P49585	4mvd-A-B	A	B	32,36,38,39,40,41,42,43,44,45,54,56,73,74,88,89,90,93,94,97,100,101,103,104,126,127,128,131,134,135,137,138,139,140,141,142,143,200,205,208,209,210,213,214,257,260,261,264,268,271,275	29,30,31,32,33,34,35,36,39,40,41,42,43,44,45,46,49,50,51,52,74,78,87,88,89,90,93,94,97,100,106,107,108,126,128,131,134,137,138,139,140,141,142,143,205,208,209,210,213,214,250,253,257,260,264,267,271
ENSG00000102243	ENSG00000197905	Q99990	Q15561	5z2q-B-C	C	B	10,11,25,26,27,28,29,30,31,32,33,37,38,40,41,42,44,45,47,48,49,52,54,55	278,336,337,339,340,341,342,343,344,345,346,348,365,367,368,369,372,373,376,377,380,384,385,388,389,390,392,393
ENSG00000102317	ENSG00000112081	P98179	P84103	5tbx-A-B	A	B	56,58,59	55,57
ENSG00000102317	ENSG00000147274	P98179	P38159	5tbx-A-B	A	B	58	60
ENSG00000102362	ENSG00000105514	Q96C24	O95716	1zbd-A-B	B	A	8,9,10,11,14,17,18,21,22,24,25,28,32,35,38,81,96,97,98,107,109,110,113,114,116,118,119,120,121,122	1,16,19,20,21,22,23,55,56,57,58,59,74,76,83,84,86,87,91,92,93,94,95,96,125,127,128,129,183,186,187,190,191,192,193,194,195,197
ENSG00000102572	ENSG00000135932	Q9Y6E0	Q9Y376	3zhp-B-C	C	B	31,69,70,71,72,73,74,76,77,80,83,84,87,88,90,97,99,100,102,104,105,107,151,188,189,209,276	55,59,60,92,100,141,142,145,176,178,179,182,183,189,222,223,224,227,228,231,266,267,268,269,270,272,273,313,315,316
ENSG00000102781	ENSG00000119541	Q9BW62	O75351	2qpa-A-B	A	B	221,222,225,226,229,230,232,233,235,236,237,238,241,326,365,490	122,207,208,211,313,314,315,316,317,318,343,346,349,350,352,353,356,357,377,396,397,399,400,401,404,405,406,409
ENSG00000102870	ENSG00000127903	Q9UEG4	Q9Y2P0	5v3j-E-F	E	F	375,377,396,397,633,634,635	43,45,46,47,234,241,334,346
ENSG00000102870	ENSG00000183621	Q9UEG4	Q7Z4V0	1p47-A-B	B	A	480,497,498,499,500,502,503,504,506,507	517,518,563,574,582,583,584,585,586,587
ENSG00000102871	ENSG00000127191	Q15628	Q12933	1f3v-A-B	A	B	16,18,63,65,67,68,72,76,119,120,121,122,143,144,145,146,147,149,150	400,401,403,406,445,446,447,448,449,450,452,453,454,455,456,467,468,469,470,471,474,476
ENSG00000102882	ENSG00000162734	P27361	Q15121	4iz5-A-G	A	G	78,80,197,198,199,202,203,208,211,215,216,217,218,219,222,250,251,254,274,276,277,280	19,22,29,65,68,69,70,71,72,73,74,76,77,80
ENSG00000102931	ENSG00000138175	Q9Y2Y0	P36405	3doe-A-B	B	A	28,56,57,58,59,60,62,63,70,73,74,77,90,93,94,97,98,102,105,109,110,112,113,115,116,118,119	1,2,3,4,5,6,7,8,9,10,11,35,40,46,47,48,49,50,51,52,53,54,66,74,77,80,81
ENSG00000102931	ENSG00000213465	Q9Y2Y0	P36404	3doe-A-B	B	A	28,56,57,58,59,60,62,63,70,73,74,77,78,90,91,93,94,97,98,99,102,105,109,110,111,112,113,115,116,118,119	1,2,3,4,5,6,7,8,10,11,34,39,46,47,48,49,50,51,52,53,54,65,67,73,76,79,80
ENSG00000103035	ENSG00000115233	P51665	O00487	5gjq-U-V	U	V	12,13,14,16,17,18,20,21,22,25,26,51,52,55,57,71,74,77,78,81,82,84,85,86,89,124,125,126,127,128,131,132,133,134,162,165,166,167,168,169,170,171,172,173,174,175,176,177,178,179,180,181,186,187,190,191,193,194,196,197,198,200,201,204,237,238,239,241,249,252,253,255,256,259,260,262,263,264,266,267,269,270,271,273,274	35,36,38,39,40,42,43,44,46,47,70,71,74,75,76,77,88,90,91,94,95,98,99,101,102,103,104,105,106,150,151,152,153,154,155,207,209,212,213,214,215,216,217,218,219,220,221,222,223,224,225,227,228,229,234,237,238,241,245,248,255,262,281,284,285,288,289,291,292,293,295,296,297,298,299,300,301,302,303,304,306,309,310
ENSG00000103202	ENSG00000143156	O00746	Q9Y5B8	3vvt-A-B	A	B	52,53,54,55,56,58,59,62,68,69,70,71,72,73,171,173,175	103,106,107,108,110,111,114,115,117,120,121,122,123,124,125,126,127,157,159
ENSG00000103202	ENSG00000239672	O00746	P15531	1zs6-A-B	A	B	14,15,16,17,19,20,21,22,23,24,25,26,27,60,63,64,65,66,114,118,122,123,135,136,179,180,181,182	17,18,27,53,54,55,56,57,58,59,60,61,62,63,66,96,97,98,101,102,105,106,107,108,109,110,114,124,125,128
ENSG00000103275	ENSG00000110171	P63279	O75382	5vzw-A-F	A	F	2,3,4,8,11,67,69,70,100,101,102,104,105,106	24,25,26,44,48,49,50,51,53,58,60,61,63
ENSG00000103275	ENSG00000112343	P63279	O00635	6fga-A-I	I	A	122,126	30,67
ENSG00000103275	ENSG00000116030	P63279	P63165	2pe6-A-B	A	B	13,17,18,19,20,21,22,23,24,25,27,49,157,158	25,27,28,29,63,66,67,68,80,81,82,83,85,86,87,89,90,91
ENSG00000103275	ENSG00000132109	P63279	P19474	6fga-A-I	I	A	122,126,137,138,141	30,55,56,57
ENSG00000103275	ENSG00000148356	P63279	Q6UWE0	3eb6-A-B	B	A	7,8,11,69,70,101,104,105,106,108	676,677,678,679,680,702,703,705,707,708,710,712
ENSG00000103343	ENSG00000121413	Q15697	Q8TBC5	2fi2-A-B	A	B	49,50,51,52,53,54,55,56,57,60,61,63,64,67,68,71,72,74,75,76,77,78,80,81,82,83,85,86,87,89,90,92,93,94,96,97,98,99,107,108,114,115,118,119,121,122,125	52,53,55,56,57,59,63,64,66,67,70,71,74,75,77,78,80,83,84,85,86,88,89,90,92,93,95,96,97,100,101,102,105,117,118,121,124,125,128,129,130,131,132,134,135,140
ENSG00000103343	ENSG00000140987	Q15697	Q9NX65	1y7q-A-B	A	B	49,50,51,52,53,54,58,60,61,63,64,67,68,71,72,74,75,77,81,82,83,85,86,87,89,90,91,93,94,96,97,98,99,114,118,121,122,125,126	40,41,42,43,44,45,47,49,50,51,52,54,55,58,59,62,63,65,66,67,68,73,76,77,79,80,81,84,85,87,88,89,109,112,113,116
ENSG00000103343	ENSG00000171222	Q15697	P57086	1y7q-A-B	A	B	49,50,51,52,53,54,60,63,64,67,68,71,72,74,75,77,81,82,85,86,89,90,91,93,94,96,97,98,99,114,118,121,122,125,126	111,112,113,114,115,116,118,120,121,122,123,124,125,126,129,130,133,134,136,137,138,139,144,147,148,149,150,151,152,155,156,158,159,160
ENSG00000103343	ENSG00000172466	Q15697	P17028	2i13-A-B	A	B	351,352,353,354,355,366,369,373	304,306,307,308,309,310,319
ENSG00000103343	ENSG00000182318	Q15697	P10073	2i13-A-B	A	B	285,287,288,290,351,352,353,354,355,366	39,40,41,42,43,44,45,349,351,352,353,354,355,364
ENSG00000103363	ENSG00000154582	Q15370	Q15369	1vcb-A-B	A	B	4,6,8,11,12,13,14,15,16,17,30,34,68,69,70,71,72,91,92,93,94,95,96,97,98	18,25,26,27,28,29,30,31,32,66,67,68,71,74,75,78,79,82,83,91,92,93,94,98,99,102
ENSG00000103496	ENSG00000104915	Q12846	O60499	2nps-B-D	B	D	210,213,217,220,224,227,245,248,252,259	166,167,170,177,180,181,184,198,209,216
ENSG00000103496	ENSG00000106089	Q12846	Q16623	1s94-A-B	A	B	63,64,66,67,69,70,71,72,73,77,78,80,144,147,148,149,150,151,152,153,154,156	60,61,62,63,64,65,66,67,68,72,73,75,76,141,144,148,151,152,155
ENSG00000103496	ENSG00000111450	Q12846	P32856	1s94-A-B	A	B	63,64,67,69,70,71,72,73,74,75,77,78,79,80,140,144,148,149,150,151,152,154	60,61,62,63,64,65,66,71,75,140,142,143,144,146,147,148,150,151,152,153
ENSG00000103496	ENSG00000117533	Q12846	O75379	3hd7-A-B	B	A	202,206,209,210,212,213,216,217,219,220,223,224,227,230,231,234,237,238,240,241,244,245,247,248,251,252,254,255,256,258,259,261,262,263,265,266,269,270,272,273,275,276,281,282	49,50,52,53,56,57,60,61,63,64,67,68,70,71,74,75,77,78,81,82,84,85,88,89,91,92,95,96,98,99,102,103,105,106,109,110,112,113,116,117,119,120,122
ENSG00000103496	ENSG00000117758	Q12846	Q86Y82	3hd7-B-F	B	F	280,288,291,294,295	256,259,260,265,266,268,269,270
ENSG00000103496	ENSG00000124222	Q12846	O14662	3hd7-B-F	B	F	279,280,281,287,288,291,292,294,295	309,310,312,313,316,319
ENSG00000103496	ENSG00000125814	Q12846	Q9H115	6mdm-I-K	I	K	217,220,221,224,242,246,249,250,251,253,254,257,258	78,79,80,82,83,111,114,116,118,119,122,268,269,270,271
ENSG00000103496	ENSG00000135604	Q12846	O75558	3hd7-B-F	B	F	287,291,294,295	283,284,286
ENSG00000103496	ENSG00000135823	Q12846	O43752	2nps-B-D	B	D	213,217,220,224,227,241,245,248,251,266	173,176,180,183,187,190,194,204,208,215,222,225,229
ENSG00000103496	ENSG00000139190	Q12846	P23763	6ip1-A-B	B	A	206,209,210,212,213,216,217,219,220,223,224,227,230,231,233,234,237,238,240,241,244,247,248,251,252,254,255,256	28,30,31,34,35,37,38,41,44,45,48,51,52,55,56,58,59,62,63,65,66,69,70,72,73,76,77,80,81,83,84
ENSG00000103496	ENSG00000166900	Q12846	Q13277	1s94-A-B	A	B	63,64,66,67,70,71,72,73,75,76,77,78,80,143,144,147,148,149,150,151,152,153,154	62,63,64,65,66,67,68,69,70,74,78,141,144,145,147,148,149,151,152
ENSG00000103496	ENSG00000168899	Q12846	O95183	3hd7-A-B	B	A	206,209,210,212,213,216,219,220,223,224,227,230,231,234,237,238,240,241,244,245,247,248,251,252,254,255,256,258,259,261,262,265,266,268,269,272,273,276,279,282,283,284	6,7,9,10,13,14,16,17,20,21,23,24,27,30,31,34,35,37,38,41,42,44,45,48,49,51,52,55,56,58,59,62,63,65,66,69,70,72,73,76,78
ENSG00000103496	ENSG00000220205	Q12846	P63027	6mdm-I-J	I	J	202,206,209,210,212,213,216,217,219,220,223,224,226,227,230,234,237,238,240,241,244,248,250,251,252,254,255,256,258,259,261,262,264,265	26,27,28,29,32,33,35,36,39,40,42,43,46,49,50,53,56,57,60,61,63,64,67,71,74,75,77,78,81,85,88,89
ENSG00000103569	ENSG00000135517	O43315	P30301	3d9s-A-C	A	C	24,31,34,35,38,39,43,44,45,46,50,51,52,53,54,55,58,59,62,63,66,67,70,73,74,77,78,120,125,135,136,137,138,139,140,142,189,190,191,192,193	40,41,42,46,122,124,126,128,129,132,133,135,136,137,139,140,143,144,147,148,149,153,155,156,157,158,159,160,163,166,167,169,170,173,174,175,177,178,222,223,224,225
ENSG00000103769	ENSG00000107560	P62491	Q7L804	2gzd-A-C	A	C	1,13,28,33,45,46,47,48,49,50,61,65,72,74,75,76,79,80,82	478,481,482,483,485,486,489,490,493,494,496,497,498
ENSG00000104064	ENSG00000154727	Q06547	Q06546	1awc-A-B	B	A	36,37,47,69,70,72,101,102,103,105,110,113,114,135,136,137,138,146	321,323,324,327,328,329,331,332,385,386,404,405,406,407,408,409,414,416,417,418,420,421,424
ENSG00000104081	ENSG00000143384	Q96LC9	Q07820	2vog-A-B	B	A	122,124,125,129,130,131,132,133,134,135,136,137,138,140,141,144,145,148,149	216,220,223,224,227,228,231,232,234,236,245,246,248,249,250,252,253,260,261,262,263,265,266,270,315,318,319
ENSG00000104140	ENSG00000137843	Q96L33	Q9NQU5	5upl-A-B	B	A	53,54,181,191,195,203,206,207,208,209,210	377,378,379,380,381,444,561,573,575,605,607,608,610,611
ENSG00000104228	ENSG00000204613	Q9UPQ4	Q9UDY6	6j0g-A-B	A	B	376,393,456	327,328,330,331
ENSG00000104313	ENSG00000126778	Q99502	Q15475	4egc-A-B	B	A	322,323,550,551,552,561,568,570,571,572,573,579,582,585,586,589,590,591,592	4,5,7,9,12,13,16,17,19,20,21,23,24,25,26,29,33,36
ENSG00000104343	ENSG00000213186	Q96B02	Q8IWR1	5fer-A-B	B	A	7,10,11,63,65,66,67,94,97,98,100,101,102,103,104	11,12,13,14,15,33,36,37,40,44,56,57,58,60
ENSG00000104472	ENSG00000148229	Q9NRG0	Q9NRF9	2byk-A-B	A	B	34,35,36,38,39,40,41,43,44,45,47,48,49,50,51,52,53,54,55,56,57,58,61,68,69,70,71,72,73,74,77,84,85,86,87,89,90,93,94,98,100,102,103,113,117	12,15,18,19,21,22,23,24,26,27,28,29,30,32,33,34,35,36,37,39,40,41,43,44,45,47,49,62,63,64,66,69,70,73,76,77,78,81,85,88,89,92,93,108,113,114
ENSG00000104611	ENSG00000177885	Q9H788	P62993	2h5k-A-B	A	B	338,339,340,343,344,345,347,349,361,364,366,367,368,369,370,371,372,381,383,385,387,392,394,396,399,402,403,404,405,406,407,408,409,410,411,412,413,414,415,416,417,419,420,423,424,427,428,429,430,434	60,83,85,95,97,106,108,110,113,116,117,118,119,120,121,122,123,124,125,126,127,128,129,130,131,132,135,136,139,140,141,142,144,145,146,147,148,149,150,151,152
ENSG00000104643	ENSG00000139505	Q96QG7	Q9Y217	5gnh-A-B	A	B	285,287,288,289,290,291,294,295,296,297,300,305,306,478,488,489,491,495,499,507,509	293,295,296,297,298,299,300,301,302,303,308,309,312,478,484,487,488,489,490,491,496,500,504,513
ENSG00000104722	ENSG00000277586	P07197	P07196	1gk4-A-B	A	B	330,331,334,335,337,338,341,342,344,345,348,352,356,359,362,363,366,367,369,370,373,376,377,380,383,384,387,388,390,391,394,395,397,398,401,402,404,405	318,319,322,323,325,326,327,329,330,333,336,337,340,343,344,347,348,350,351,354,355,357,358,361,362,364,365,368,369,371,372,375,376,378,379,382,383,385,386,389,390,392,393
ENSG00000104765	ENSG00000176171	O60238	Q12983	2j5d-A-B	A	B	178,179,180,181,185,189,193,196,197,200,201,203,204,205,207,208,211	222,223,225,226,227,229,230,234,237,238,241,242,245,246,248,249,252
ENSG00000104863	ENSG00000150054	Q9HAP6	Q5T2T1	4e34-A-B	A	B	99,100,101,102,103,123,124,125,126,129,153,154,157,158,161	129,130,132,135,136,137,138,186,187,190,191,192,194,195,215
ENSG00000104879	ENSG00000223572	P06732	P12532	1crk-A-C	A	C	3,13,15,17,18,20,35,36,37	39,170,171,172,173,182,186,189,297,298,299,300,301,302,303
ENSG00000104915	ENSG00000106089	O60499	Q16623	2nps-B-D	D	B	167,170,174,177,180,181,184,188,198,202,219	202,205,209,212,216,219,233,236,237,258
ENSG00000104969	ENSG00000197860	O43765	Q96EQ0	2vyi-A-B	A	B	94,97,101,104,106,108,109,112,113,116	88,91,94,95,98,100,103,106,107,110
ENSG00000105048	ENSG00000130598	P13805	P48788	6kn7-T-U	T	U	182,185,186,187,189,190,191,192,193,195,196,199,200,203,204,205,206,207,208,209,211,215,216,217,218,219,220,222,223,224,226,227,229,230,231,233,234,235,236,237,238,239,240,241,243,244,246,247,248,250,251,254,255,257,258,260,261,262,263,264	34,37,39,40,41,44,45,48,49,50,51,52,53,54,55,56,57,58,60,61,62,63,64,65,66,67,68,69,71,72,73,75,76,77,78,79,80,81,82,83,85,86,89,90,92,93,96,97,99,100,103,104,106,107
ENSG00000105048	ENSG00000159173	P13805	P19237	6kn7-T-U	T	U	181,182,185,186,189,190,191,192,193,195,196,198,199,200,201,203,204,205,206,207,216,217,218,219,220,222,223,224,226,227,229,230,231,233,234,235,236,237,238,239,240,241,242,243,244,246,247,248,250,251,254,255,257,258,261,262,263,272,273,274	33,37,40,41,44,45,48,49,50,51,52,53,54,55,56,57,58,59,61,62,63,65,66,67,68,69,70,72,73,74,76,77,78,79,80,81,82,83,84,86,87,90,91,93,94,97,98,100,101,104,105,107,108
ENSG00000105122	ENSG00000108551	Q86YV0	Q9Y272	6ob3-A-B	B	A	456,457,495,498,500,501,502,507,510,542,544,545,547,549,602,610,611,614,615,618,619,622,636,639,642,643,646,650,656,657,658,659,660	33,34,38,46,50,51,52,53,54,55,56,57,58,59,60,61,62,82,83,84,85,87,88,106,107,109,112,203,205
ENSG00000105392	ENSG00000131721	O43186	Q9BQY4	3a01-B-F	B	F	18,19,23,62,63,91,94,95,96,97	132,134,154,155,156,157,158,162
ENSG00000105392	ENSG00000149922	O43186	O95947	5flv-A-I	A	I	65,67,101	153,256,259
ENSG00000105392	ENSG00000159387	O43186	P78412	4uus-A-B	A	B	48,100,103	150,189
ENSG00000105392	ENSG00000164438	O43186	O43711	3a01-A-B	B	A	63,65,66,67,70,79,81,82,84	148,152,154,158,159,223,227
ENSG00000105398	ENSG00000173597	Q06520	O43704	3bfx-A-B	A	B	33,34,35,58,91,92,93,111,112,113,115,202,203,204,205,207,210	37,38,39,63,64,123,124,125,210,212,213,214,216,217,219,220
ENSG00000105443	ENSG00000142675	Q99418	Q969H4	1fhw-A-B	A	B	272,303,305,307,308,329,330,333,336,338,344,345,346,348,378,380,383,384	394,433,435,437,445,446,450,452,454,455,456,474,476,477,478,479,480,483,484,485,486
ENSG00000105514	ENSG00000127328	O95716	Q96QF0	4uj4-A-B	A	B	47,48,49,50,138,139,140,141,142,143,144,145,146,147,148,152,167,168	367,368,369,370,371,372,373,376,428,431,432,435,438,439,442,444,446,447
ENSG00000105514	ENSG00000183155	O95716	P47224	2fu5-B-C	C	B	5,6,8,11,13,14,15,18,19,22,35,36,42,44,46,47,48,49,50,51,52,55,56,57,58,59,60,61,62,63,70,72,74,82,84,198	13,14,16,22,23,24,25,26,27,28,32,37,48,49,70,72,73,74,75,76,77,78,79,80,81,82,83,84,86,90,93,94,95,96,97,98,99,100,101,121,122,123
ENSG00000105568	ENSG00000112640	P30153	Q14738	2iae-A-B	A	B	61,62,100,101,102,103,105,140,141,142,167,177,178,179,180,183,197,199,200,203,216,217,218,219,255,256,257,258,295,297	82,84,86,182,183,184,185,238,241,278,279,282,285,286,289,290,325,332,366,367
ENSG00000105568	ENSG00000115808	P30153	O43815	6iur-A-C	A	C	34,36,37,40,41	99,102,106,109,110,113
ENSG00000105568	ENSG00000196792	P30153	Q13033	6iur-A-C	A	C	34,36,37,40,41,43	115,118,119,122,125,126,129
ENSG00000105576	ENSG00000132341	O14787	P62826	1qbk-B-C	B	C	17,18,20,21,22,25,29,32,59,62,63,66,67,68,70,71,73,74,77,78,108,112,115,116,159,163,237,273,276,277,310,313,314,317,330,331,332,333,334,335,337,338,356,357,359,360,362,363,364,367,368,370,371,374,375,378,578,634,636,639,677,679	12,29,44,45,46,47,49,64,72,73,74,75,76,77,78,79,80,81,82,106,110,111,113,124,125,126,127,129,132,133,134,136,139,140,141,143,144,145,146,147,148,150,153,154,155,156,157,158,159,163,166,172,173,174,175
ENSG00000105642	ENSG00000143933	Q92952	P0DP24	6cnm-A-E	A	E	389,391,392,393,395,396,397,398,399,400,402,403,404,406,407,410,411,424,426,427,428,431,437,438	78,80,81,82,85,86,89,90,92,93,109,110,113,114,115,116,121,124,125,128,142,145,146,147
ENSG00000105642	ENSG00000160014	Q92952	P0DP25	6cnm-A-E	A	E	389,391,392,393,395,396,397,398,399,400,402,403,404,406,407,410,411,424,426,427,428,431,437,438	78,80,81,82,85,86,89,90,92,93,109,110,113,114,115,116,121,124,125,128,142,145,146,147
ENSG00000105642	ENSG00000198668	Q92952	P0DP23	6cnm-A-E	A	E	389,391,392,393,395,396,397,398,399,400,402,403,404,406,407,410,411,424,426,427,428,431,437,438	78,80,81,82,85,86,89,90,92,93,109,110,113,114,115,116,121,124,125,128,142,145,146,147
ENSG00000105649	ENSG00000127328	P20336	Q96QF0	4uj3-A-B	A	B	47,49,50,138,140,141,142,143,144,145,146,148,167	367,368,369,370,371,372,373,407,409,424,427,428,431,432,438,439,442,444,447
ENSG00000105649	ENSG00000167994	P20336	Q8TBN0	4li0-A-E	A	E	24,47,49,51,55,57,58,59,60,61,74,76,86,87,89,90,91,93,94	101,104,105,108,111,112,115,116,119,120,122,123,130
ENSG00000105649	ENSG00000183155	P20336	P47224	2fu5-B-C	C	B	18,19,22,46,47,48,49,50,51,52,55,56,57,58,59,60,61,62,63,70,72,74,82	22,23,24,25,26,27,28,32,35,48,49,74,75,76,77,78,79,80,81,82,83,84,86,90,93,94,95,96,97,98,99,100,101,121,123
ENSG00000105662	ENSG00000118260	Q6UUV9	P16220	5zko-A-G	G	A	10,11,13,14,17,18,20,21,24,25,28,31,32,35,39,40,41,42,44,45	300,303,304,306,307,310,311,313,314,317,318,321,324,325,328,331,332,335,336,339,340
ENSG00000105717	ENSG00000120075	Q9BYU1	P09067	2r5y-A-B	B	A	211,213,214,217,229,233,234,235,236,237,255,259,262,263,265,266,267,268,269,270,272,274	172,173,174,176,177,179,180,181,182,183,195,196,197,198,199,200,201,206,251,265,267,268,269
ENSG00000105717	ENSG00000134138	Q9BYU1	O14770	3k2a-A-B	A	B	213,214,215,216,217,218,230,233,234,256,260,263,264,267,268,269,270,271,272,273,274,275,276,277,278,279,280,282	271,273,274,275,276,277,278,279,280,283,288,292,299,300,325,328,329,332,333,334,335,336,337,338,339,340,341,342,343,344,345,346,347,348
ENSG00000105717	ENSG00000160199	Q9BYU1	P55347	3k2a-A-B	A	B	214,216,218,221,222,230,233,234,248,250,251,252,256,260,263,264,267,268,269,272,273,274,275,276,277	261,263,264,265,266,279,282,283,305,316,317,318,319,321,323,324,325,326,327,329,330,331,332
ENSG00000105717	ENSG00000165495	Q9BYU1	Q96KN3	3k2a-A-B	A	B	230,231,233,234,255,259,260,263,264,267,268,269,270,271,276	311,312,333,334,337,338,345,346,347,348,349,350,351,352,353,354,356,357
ENSG00000105717	ENSG00000170166	Q9BYU1	P09016	2r5y-A-B	B	A	229,230,233,234,235,236,237,238,240,243,255,258,265,268,269,270,271,272,273,274	125,126,127,128,129,130,133,134,136,137,138,139,140,145,207,210,211
ENSG00000105717	ENSG00000172789	Q9BYU1	Q00444	2r5y-A-B	B	A	211,215,216,229,233,234,235,236,237,253,255,259,265,266,268,269,272,273,274,275,278,290	117,132,134,135,136,137,138,139,140,141,143,144,146,149,151,159,160,161,162,208,212,217
ENSG00000105717	ENSG00000173917	Q9BYU1	P14652	1b72-A-B	B	A	210,211,212,253,254,255,258	144,149,150,151,152,200,204
ENSG00000105750	ENSG00000173480	Q03923	Q8TAU3	5v3j-E-F	E	F	278,280,373,377,391,481,482,485,486	308,312,384,403,411,420,424,432,434,539
ENSG00000105810	ENSG00000112576	Q00534	P30281	3g33-A-D	A	D	49,50,53,54,56,58,59,60,62,63,66,67,69,70,71,80,81,82,84,94,303,309,312,314,317,319	4,18,29,30,33,34,36,37,38,108,109,112,113,115,116,118,121,138,141,142,145,146,148,149,150,151,152,153
ENSG00000105810	ENSG00000118816	Q00534	Q14094	1w98-A-B	A	B	47,51,52,53,54,56,59,60,62,63,66,67,82,84,90,92,94,168,169,170,171,172,173,174,176,177	96,97,100,101,102,103,104,105,106,108,109,110,111,112,128,129,131,132,135,136,139,140,141,142,143,149,152,153,156
ENSG00000105810	ENSG00000123080	Q00534	P42773	1g3n-A-B	A	B	14,15,16,17,18,19,28,29,31,35,36,37,38,39,102,103,104,107,111,153,154,155,156	10,11,14,15,35,37,39,43,44,45,46,47,48,49,50,67,68,69,71,76,79,80,81,82,84,115
ENSG00000105810	ENSG00000129355	Q00534	P55273	1bi8-A-B	A	B	1,2,14,15,16,17,18,19,20,26,28,29,31,33,37,38,39,102,103,104,107,111,153,154,155,156,166,168	4,5,10,13,14,17,18,19,20,22,39,40,41,43,47,48,49,50,51,52,53,54,71,72,73,75,80,83,84,85,86,88,119
ENSG00000105810	ENSG00000147883	Q00534	P42772	1bi7-A-B	A	B	14,15,16,17,18,19,28,29,31,33,34,35,36,37,38,39,100,101,102,103,104,107,110,111,149,153,154,155,166,167,168,169	19,20,23,24,25,26,29,44,46,48,52,53,54,55,56,57,58,59,60,76,78,79,81,86,89,90,91,92,94,110,112,114,125
ENSG00000105866	ENSG00000136451	Q02446	Q14119	2i13-A-B	A	B	645,648,649,650,651,652,661,665	228,231,232,233,235,244,247
ENSG00000105866	ENSG00000143442	Q02446	Q7Z3K3	5yef-A-B	A	B	443,445,447,448,449,450,643,644,645,646,647,648,649,650,651,668,671,672,674,682	549,551,574,578,589,590,591,592,593,597,598,599,600,601,602,603,604,605,608,609,614,616,797,800,802
ENSG00000105991	ENSG00000136944	P49639	O60663	1p7j-B-D	B	D	226,227,228,229,230,231,232,233,234,235,238,241,242,245,271,275,279,282,283	224,226,227,229,230,231,232,233,234,235,236,237,239,251,252,255,256,258,262,263,266,267,270,273,274,275,276,277,278,279,280
ENSG00000105991	ENSG00000159387	P49639	P78412	4xrs-A-G	G	A	232,233,234,235,267	173,202
ENSG00000105991	ENSG00000164093	P49639	Q99697	2h1k-A-B	A	B	247,248,249,250,251,252,253,254,255,256,258,281,284,285,288,290,291	91,92,93,94,95,98,101,102,105,108,136,139,140,143,144
ENSG00000105991	ENSG00000170689	P49639	P17482	5jlw-A-D	A	D	239,243,246,247,249,250,258,261,265	194,195,198,199,202,203,205,206,207,214,217,221
ENSG00000105991	ENSG00000175325	P49639	O75360	3a01-A-F	A	F	214,215,216,217,218,219,220,221,223,224,227	120,127,128,129,130,131,132,133,134
ENSG00000106004	ENSG00000204304	P20719	P40425	2r5y-A-B	A	B	173,174,175,176,177,179,180,181,182,252	263,267,268,269,270,271,289,299,302,303,306
ENSG00000106052	ENSG00000119318	Q86VP1	P54727	5yt6-A-B	B	A	734,735,737,739,740,741,742,743,753,754,755,756,758,759,770,773,774,777,778,781	6,8,9,10,45,47,49,50,52,76,77,78,79,80,82
ENSG00000106052	ENSG00000139112	Q86VP1	Q9H0R8	3vvw-A-B	A	B	95,97,98,99,119,131,132,133,135,136,137,138,139,140,141,142,143,144	8,9,13,17,20,21,24,25,28,45,46,47,48,49,50,51,52,63,67
ENSG00000106052	ENSG00000150991	Q86VP1	P0CG48	5yt6-A-B	B	A	753,755,756,758,759,770,773,774,777,778,781	82,84,85,86,118,120,122,123,124,125,144,146,147
ENSG00000106052	ENSG00000170315	Q86VP1	P0CG47	5yt6-A-B	B	A	753,755,756,758,759,770,773,774,777,778,781	84,85,86,118,120,122,123,125,144,146,147
ENSG00000106052	ENSG00000197769	Q86VP1	Q9BXW4	3vvw-A-B	A	B	97,98,99,121,127,129,130,131,134,135,136,137,138,139,140,141,142,143,144,145,146	1,16,17,18,21,24,29,31,32,33,36,54,55,56,57,58,59,60,61,63,64,72,76
ENSG00000106069	ENSG00000138606	P52757	Q7M4L6	5cdw-A-E	A	E	78,80,82,92,94,98,107,110,112,113,114,115,116,117,118,119,120,121,122,123,124,126,127,128	323,345,347,372,373,378,379,380,381,382,384,385,387,388,389,390,391,392,395,396,401,403
ENSG00000106069	ENSG00000158092	P52757	P16333	5cdw-A-E	A	E	78,80,82,92,94,96,98,103,105,107,109,110,112,113,114,115,116,117,118,119,120,121,122,123,124,126,127,129,132	282,302,305,307,317,332,333,336,338,339,340,341,343,345,346,347,348,349,352,353,356,357,361,362,363,365,366
ENSG00000106089	ENSG00000111450	Q16623	P32856	1s94-A-B	A	B	55,56,58,59,62,63,65,137,140,141,142,143,144,145,146,147,148	60,61,62,63,64,65,66,71,75,140,144,147,148,150,151
ENSG00000106089	ENSG00000117533	Q16623	O75379	3hd7-A-B	B	A	198,201,202,204,205,208,209,211,212,215,216,218,219,222,223,226,229,230,232,233,236,237,239,240,243,244,247,248,250,251,253,254,257,258,261,264,265,267,268	49,50,52,53,56,57,60,61,63,64,67,68,70,71,74,77,78,81,82,84,85,88,89,91,92,95,96,98,99,102,103,105,106,109,110,112,113,116,117,119,120
ENSG00000106089	ENSG00000117758	Q16623	Q86Y82	3hd7-B-F	B	F	272,279,280,282,283,286,287,288	256,259,260,265,266,269,271,273
ENSG00000106089	ENSG00000124222	Q16623	O14662	3hd7-B-F	B	F	276,279,282,283,286,288	306,309,310,312,313,316
ENSG00000106089	ENSG00000125814	Q16623	Q9H115	6ip1-B-E	B	E	207,210,213,217,221,224,228,232,235	118,152,155,156,157,159,160,162,195,197,198,200,201,203,205,239,268,269,270
ENSG00000106089	ENSG00000135604	Q16623	O75558	3hd7-B-F	B	F	279,282,283,288	279,280,283,284,286,287
ENSG00000106089	ENSG00000135823	Q16623	O43752	2nps-B-D	B	D	205,209,212,216,226,233,237,244,258	173,176,180,183,186,187,201,204,208,215,225,229
ENSG00000106089	ENSG00000139190	Q16623	P23763	3hd7-A-B	B	A	198,201,202,204,205,208,209,211,212,215,216,219,222,223,226,227,229,230,232,233,236,237,239,240,243,244,246,247,250,251,253,254,257,258,260,261,264,265,267,268,271,272,274,275	31,34,37,38,41,42,44,45,48,49,51,52,55,56,58,59,62,63,65,66,69,70,72,73,76,77,79,80,83,84,86,87,90,91,93,94,97,98,100,101,104,105,107,108
ENSG00000106089	ENSG00000166900	Q16623	Q13277	1s94-A-B	A	B	55,56,58,59,61,62,63,68,69,72,133,137,140,141,142,143,144,145,146,147,148,150	63,64,65,66,67,68,69,74,75,78,141,145,148,149,151,152,154,155,156
ENSG00000106089	ENSG00000168899	Q16623	O95183	3hd7-A-B	B	A	198,201,202,204,205,208,209,211,212,215,216,219,222,226,229,230,232,233,234,235,236,237,239,240,243,244,246,247,248,250,251,253,254,257,258,260,261,262,264,265,267,268,271,275	4,6,7,9,10,13,14,16,17,20,21,23,24,27,30,31,34,35,37,38,41,42,44,45,48,49,51,52,55,56,58,59,62,63,65,66,69,70,72,73,76,78
ENSG00000106089	ENSG00000171045	Q16623	Q96NA8	3hd7-B-F	B	F	272,275,276,279,280,282,283,286	491,492,493,494,495,499,500,501,503,504
ENSG00000106089	ENSG00000220205	Q16623	P63027	6ip1-A-B	B	A	198,201,202,204,205,208,209,212,213,215,216,219,222,223,225,226,229,230,232,233,236,237,239,240,243,244,246,247,250,251,255	20,26,27,28,29,32,33,35,36,39,42,43,46,49,50,53,54,56,57,60,61,63,64,67,68,70,71,74,75,77,78,79,81,82,86
ENSG00000106299	ENSG00000126785	O00401	Q9H4E5	1cee-A-B	B	A	194,195,196,197,198,199,200,202,203,204,205,206,207,208,209,210,211,212,213,214,215,216,217,223,228,229,231,232,235,236,238,239,240,241,242	20,39,41,42,43,51,54,55,56,57,58,59,60,61,62,63,64,65,66,70,74,82,84,85,88,184,187,188,189,191,192,195,196,197,198,199
ENSG00000106305	ENSG00000115866	Q13155	P14868	5y6l-D-E	D	E	96,114,116,117,118,119,121,123,152,153,154,155,156,157,166,178,179,186,188,190,198,199,200,201,202	337,338,339,340,341,342,343,344,345,347,349,350,353,357,358,379,382,383,384,385,393
ENSG00000106348	ENSG00000178035	P20839	P12268	1b3o-A-B	A	B	147,150,151,152,153,154,155,156,157,355,477,478,481,485,486,487	6,7,8,9,12,14,15,19,21,22,25,27,485,486,487,489
ENSG00000106355	ENSG00000130332	Q9Y4Y9	Q9UK45	6ah0-t-y	t	y	1,2,3,6,8,11,12,13,14,15,17,18,27,29,30,31,32,33,35,45,46,47,59,76,77,79,80,81,82,83,84	4,5,6,7,8,16,19,27,28,29,31,33,38,39,40,41,43,45,46,47,51,53,55,69,71,72,73,74,75,76,77,79,80
ENSG00000106355	ENSG00000139343	Q9Y4Y9	P62306	6ah0-t-x	t	x	30,32,34,41,42,43,44,48,50,56,65,66,67,68,69,70,71,72,73,74,75,78	4,5,6,7,10,11,14,20,22,23,24,26,28,40,50,51,67,69,70,71,72,73,74,75,76
ENSG00000106355	ENSG00000164167	Q9Y4Y9	P62312	6ah0-t-x	t	x	30,34,36,42,43,44,46,48,50,56,65,66,68,69,70,71,72,73,74,75,78	5,7,8,11,12,14,18,23,25,27,41,52,53,70,71,72,73,74,75,76,77,78
ENSG00000106355	ENSG00000170860	Q9Y4Y9	P62310	4m7a-C-L	L	C	31,32,33	67
ENSG00000106355	ENSG00000182004	Q9Y4Y9	P62304	4pjo-S-s	s	S	1,2,3,4,6,8,10,12,20	1,2,3,4,5,6,7,8,27,28
ENSG00000106511	ENSG00000120075	P50222	P09067	2h1k-A-B	A	B	56,57,59,207,208,209,210,211,212,213,214,239,240,241,242,243	203,204,206,207,210,211,214,245,248,249,251,252,256,258
ENSG00000106511	ENSG00000159387	P50222	P78412	5eg0-A-B	B	A	190,193	173,176
ENSG00000106536	ENSG00000143190	P78424	P14859	5wc9-A-E	A	E	388,475,476,477,481,527,528,529,631,634,635,637,649,652,662	374,378,383,405,407,408,410,411,414,415,419,560,561,562,563
ENSG00000106588	ENSG00000129084	P25787	P25786	5gjq-C-G	C	G	1,3,4	121,122,123
ENSG00000106689	ENSG00000198728	P50458	Q86U70	2ypa-C-D	C	D	59,60,61,62,63,64,65,66,67,68,69,75,78,85,86,91,92,93,94,95,96,103,106,107,110,111,112,114,122,123,124,125,126,127,128,129,130,132,135,138,141,150,151,152,153,154,155,156,157,158,166	336,337,338,339,340,341,342,343,344,345,346,347,348,349,350,351,352,354,355,356,357,358,359,360,361,362,363,364,366,367,368,369
ENSG00000106852	ENSG00000183733	Q9UPM6	Q6QHK4	2ypa-A-C	C	A	99,100,101,102,114,116,121,122,126	93,94,95,112,113,116,117,120
ENSG00000106852	ENSG00000198728	Q9UPM6	Q86U70	2ypa-C-D	C	D	76,77,79,80,81,82,83,84,85,86,95,109,110,111,112,113,120,123,124,127,128,129,130,138,139,140,141,142,143,144,145,146,151,157,166,167,168,169,170,171,172,173,174,175,182,184	333,336,337,338,339,340,341,342,343,344,345,346,347,348,350,351,354,355,356,357,358,359,360,361,362,363,364,366,367
ENSG00000107187	ENSG00000172789	Q9UBR4	Q00444	1p7j-B-D	B	D	164,165,166,168,203,204,206,207,210,211,214	175,178,210,211,212,213,222
ENSG00000107187	ENSG00000183733	Q9UBR4	Q6QHK4	2ypa-A-C	C	A	60,61,62,63,64,77,80,81,84,85,159	62,91,92,93,94,95,97,112,113,116,117,120
ENSG00000107187	ENSG00000198728	Q9UBR4	Q86U70	2ypa-C-D	C	D	40,41,42,43,44,45,46,53,65,66,67,68,69,70,71,72,79,82,83,86,88,89,97,98,99,100,101,102,103,104,105,106,107,110,113,116,125,126,127,128,129,130,131,132,133,134	335,336,337,338,339,340,341,342,343,344,345,346,347,348,349,350,351,354,355,356,357,358,359,360,361,362,363,364
ENSG00000107404	ENSG00000161202	O14640	Q92997	3fy5-A-B	A	B	266,267,268,269,270,271,272,273,274,311,312,313,314,315,318,322	259,260,261,262,263,264,265,266,267,268,269,270,311,312,313,316,320
ENSG00000107560	ENSG00000132698	Q7L804	P57735	2gzd-A-C	C	A	478,479,481,482,483,485,486,489,490,493,494,496,497,498,505,511,512	1,6,7,8,9,34,46,47,48,49,50,51,66,73,75,76,77,80,81,83
ENSG00000107560	ENSG00000185236	Q7L804	Q15907	2gzd-A-C	C	A	478,479,481,482,483,485,486,489,490,493,494,496,497,498,499	1,4,13,33,44,45,46,47,48,49,50,61,65,72,74,75,76,79,82
ENSG00000107643	ENSG00000111266	P45983	Q9BY84	4yr8-A-B	A	B	178,185,186,189,196,197,198,199,228,229,230,231,232,234,253,255,256,258,259,260,262,263	215,216,246,248,268,271,275,278,279,280,281,282,283,284,285,286,288,289,290,292,293
ENSG00000107643	ENSG00000143507	P45983	Q9Y6W6	4yr8-A-B	A	B	179,180,189,197,198,199,228,229,230,231,232,253,255,256,258,259,260,262,263	379,380,409,410,412,432,435,439,443,444,445,446,447,448,449,450,452,453,454,456,457
ENSG00000107960	ENSG00000257949	Q9H668	Q86WV5	4joi-A-D	A	D	30,33,49,62,63,64,67,76,78,79,80,81,82,83,84,85,128,129,144,158,159,160,163,164,167,168,171,174,175,179	1,2,3,4,5,6,7,8,9,27,74,76,92,93,95,96,97,98,99,100,101,104,105,107,108,109,111,112,115,116,118,119
ENSG00000108001	ENSG00000221818	Q9H4W6	Q9HAK2	3mlp-A-B	A	B	144,146,147,148,149,162,266,267,269,270,271,272,274,280,282,284,286,298,299,306,307,309,310,312,319,346,356,357,359,360,361,362,363,365,373,376,377,380,381,383,384,385,386,387,388,390,391	10,12,13,14,15,143,144,145,146,147,148,158,161,164,257,259,260,270,272,274,276,296,297,299,300,302,340,341,342,343,344,346,347,349,350,353,354,355,363,364,365,367,370,371,373,374,375,376,377,378,380,382,383,384,385
ENSG00000108010	ENSG00000163170	O76003	Q53S33	2mma-A-B	A	B	223,294,297,298,299,300,301,308,311,312,316,317,319,320,321,323,326	75,76,77,78,80,81,85,92,95,96,97,98,99,100,101,102
ENSG00000108010	ENSG00000169627	O76003	Q9H3K6	2mma-A-B	A	B	224,226,294,297,298,299,300,301,310,311,312,314,315,316,317,320,321,324,326,334,335	36,48,49,50,52,53,54,57,64,65,66,67,68,69,70,71,72,73,75,77,78,79,80,81
ENSG00000108010	ENSG00000178096	O76003	Q9Y3E2	2mma-A-B	A	B	220,222,226,294,297,298,299,300,301,307,310,311,312,313,316,317,320,321,323,324,326,334,335	55,56,57,58,60,62,69,82,83,85,86,87,90,97,98,101,102,103,104,105,106,107,108,109,112,113,114,115,116
ENSG00000108255	ENSG00000244752	P05813	P43320	1oki-A-B	A	B	87,88,89,90,91,92,93,94,95,96,97,98,99,100,101,103,104,105,142,143,144,145,146,147,149,150,151,156,171,173,174,175,176,177,180,206,208,211,212,214,215	73,74,75,76,77,78,79,80,81,82,83,84,85,86,87,88,89,90,127,128,130,131,133,134,139,154,156,157,158,159,160,163,183,185,188,189,191,192,193,198
ENSG00000108306	ENSG00000113558	Q96IG2	P63208	6o60-C-D	C	D	19,20,21,22,23,24,25,27,28,29,31,32,35,36,37,38,39,40,41,42,43,44,46,47,48,49,50,51,52,53,54,55,56,60,64,67,68,69,71,73,75,77,81,84,85,88,94,95,99,328,382,405,406,420	64,66,67,68,76,77,78,79,80,81,82,87,97,98,101,102,104,105,108,113,116,117,119,120,121,123,124,127,128,129,130,131,132,135,136,139,140,141,142,143,144,145,150,153,154,156,157,158,159,160,161,163
ENSG00000108349	ENSG00000141543	O15234	P38919	6icz-u-x	x	u	171,172,173,179,180,181,182,183,187,188,189,190,191,192,193,194	195,259,260,261,262,285,286,288,289,292,353,354,355,356,357,358,382,387,388,390,391
ENSG00000108381	ENSG00000132744	P45381	Q96HD9	2o4h-A-B	A	B	25,29,30,33,34,37,40,62,119,183,184,185,186,187,188,189,192,196,238,239,240,241,242,243,244,245,248,249,263,265,266,284,285,286,289	25,29,32,33,62,119,183,184,185,186,187,188,189,192,196,239,240,242,243,244,245,248,249,263,264,265,284,285,286,289
ENSG00000108417	ENSG00000135443	O76014	P78386	3tnu-A-B	A	B	321,323,324,326,327,330,331,333,334,337,341,344,345,348,351,352,354,355,358,359,362,365,366,369,370,372,373,376,377,379,380,383,384,386,387,390,391,393,394,397,398,400,401,404,405,407,408	338,339,342,343,345,346,349,350,352,353,356,357,359,360,363,364,366,367,370,371,372,374,375,377,378,381,384,385,388,389,391,392,394,395,396,398,399,402,403,405,406,409,410,412,413,416,417,419,420,423,424,426,427
ENSG00000108417	ENSG00000139648	O76014	Q3SY84	3tnu-A-B	A	B	319,321,323,324,326,327,330,331,333,334,337,338,341,344,345,347,348,351,352,354,355,358,359,362,365,366,369,370,372,373,376,377,380,383,384,386,387,390,391,393,394,397,398,400,401,404,405,407,408	342,344,347,348,351,352,354,355,358,359,361,362,365,366,368,369,372,373,375,376,379,380,382,383,384,386,387,390,391,393,394,397,398,400,401,404,407,408,411,412,414,415,418,419,421,422,425,426,428,429,432,433,435,436
ENSG00000108417	ENSG00000167768	O76014	P04264	3tnu-A-B	A	B	321,323,324,326,327,330,331,333,334,337,338,340,341,344,345,347,348,351,355,358,359,362,365,366,369,370,372,373,376,377,379,380,383,384,386,387,390,391,393,394,397,398,400,401,404,405,407,408	397,398,401,402,404,405,408,409,411,412,413,415,416,418,419,422,423,425,426,429,430,433,434,436,437,440,441,443,444,447,448,450,451,454,455,457,458,461,462,464,465,468,469,471,472,475,476,478,479,482,483,485,486
ENSG00000108417	ENSG00000170442	O76014	O43790	3tnu-A-B	A	B	321,323,324,326,327,330,331,333,334,337,338,340,341,344,345,347,348,351,352,354,355,358,359,362,365,366,369,370,372,373,376,377,379,380,383,384,386,387,390,391,393,394,397,398,400,401,404,405,407,408	321,322,325,326,328,329,332,333,335,336,339,340,342,343,346,347,349,350,353,354,355,357,358,360,361,364,365,367,368,371,372,374,375,378,379,381,382,385,388,389,392,393,396,399,400,402,403,406,407,409,410
ENSG00000108417	ENSG00000170454	O76014	O95678	3tnu-A-B	A	B	321,323,324,326,327,330,331,333,334,337,338,340,341,344,345,347,348,352,354,355,358,359,362,365,366,369,370,372,373,376,377,379,380,383,384,386,387,390,391,393,394,397,398,400,401,404,405,407,408	366,367,370,371,373,374,377,378,380,381,384,385,387,388,391,392,394,395,398,399,402,403,405,406,409,410,412,413,416,417,419,420,423,424,426,427,430,431,433,434,437,438,440,441,444,445,447,448,451,452,454,455
ENSG00000108417	ENSG00000170465	O76014	P48668	3tnu-A-B	A	B	321,323,324,326,327,330,331,333,334,337,338,340,341,344,345,347,348,351,352,354,355,358,359,362,365,366,369,370,372,373,376,377,380,383,384,386,387,390,391,393,394,397,398,400,401,404,405,407,408	380,381,384,385,387,388,391,392,394,395,398,399,401,402,405,406,408,409,412,413,416,417,419,420,423,424,426,427,430,431,433,434,437,438,440,441,444,445,447,448,451,452,454,455,458,459,461,462,465,466,468,469
ENSG00000108417	ENSG00000170477	O76014	P19013	3tnu-A-B	A	B	321,323,324,326,327,330,331,333,334,337,340,341,344,345,347,348,351,354,355,358,359,362,363,365,366,369,370,372,373,376,377,380,383,384,386,387,390,391,393,394,397,398,400,401,404,405,407,408	368,369,372,373,375,376,379,380,383,386,387,389,390,393,394,396,397,400,401,404,405,407,408,411,414,415,418,419,421,422,425,426,428,429,432,433,435,436,439,440,442,443,446,447,449,450,453,454,456,457
ENSG00000108417	ENSG00000170484	O76014	Q7RTS7	3tnu-A-B	A	B	321,323,324,326,327,330,331,333,334,337,338,340,341,344,345,347,348,351,354,355,358,359,362,363,365,366,369,370,372,373,376,377,379,380,383,384,386,387,390,391,393,394,397,398,400,401,404,405,407,408	357,358,361,362,364,365,368,369,371,372,375,376,378,379,382,383,385,386,389,390,393,394,396,397,400,401,403,404,407,408,410,411,413,414,415,417,418,421,422,424,425,428,429,431,432,435,436,438,439,442,443,445,446
ENSG00000108417	ENSG00000170523	O76014	P78385	3tnu-A-B	A	B	321,323,324,326,327,330,331,333,334,337,340,341,344,345,348,351,352,354,355,358,359,362,363,365,366,369,370,372,373,376,377,379,380,383,384,386,387,389,390,393,394,397,398,400,401,404,405,407,408	326,327,330,331,333,334,337,338,340,341,344,345,347,348,351,352,354,355,358,359,362,363,365,366,369,370,372,373,376,377,379,380,383,384,386,387,390,391,393,394,397,398,400,401,404,405,407,408,411,412,414,415
ENSG00000108417	ENSG00000170819	O76014	Q13515	3tnu-A-B	B	A	342,344,345,347,348,351,352,355,358,359,362,363,365,366,369,370,372,373,376,377,380,383,387,390,391,393,394,397,398,400,401,404,405,407,408	342,345,346,348,349,353,356,359,360,363,364,367,370,371,373,374,377,378,380,381,384,385,387,388,391,392,394,395,398,399,401,402,405,406,408,409
ENSG00000108417	ENSG00000175084	O76014	P17661	3tnu-A-B	A	B	317,318,319,321,323,324,326,327,330,331,333,334,337,338,340,341,344,345,347,348,351,352,355,356,358,359,362,363,365,366,369,370,373,376,377,379,380,383,386,387,390,391,393,394,397,398,400,401,404,405,407,408	315,318,320,321,324,327,328,330,331,332,334,335,338,339,341,342,345,348,349,352,353,356,357,359,360,363,366,367,370,371,373,374,376,377,380,381,384,385,387,388,391,392,394,395,398,399,401,402,405,406,408,409
ENSG00000108417	ENSG00000185069	O76014	Q01546	3tnu-A-B	A	B	319,321,323,324,326,327,330,331,333,334,337,338,341,344,345,347,348,351,354,355,358,359,362,366,369,370,372,373,376,379,380,383,384,386,387,390,391,393,394,397,398,400,401,404,405,408	397,400,401,404,405,407,408,411,412,414,415,418,419,421,422,425,426,428,429,432,433,436,437,439,440,443,444,446,447,450,451,453,454,457,458,460,461,464,465,467,468,471,472,474,475,478,479,481,482,485,486,488
ENSG00000108417	ENSG00000185479	O76014	P04259	3tnu-A-B	A	B	321,323,324,326,327,330,331,333,334,337,340,341,344,345,347,348,351,354,355,358,359,362,363,365,366,369,370,372,373,376,377,379,380,383,384,386,387,390,391,393,394,397,398,400,401,404,405,407,408	377,381,384,385,387,388,391,392,394,395,398,399,401,402,405,406,408,409,412,413,416,417,419,420,423,424,426,427,430,431,433,434,437,438,440,441,444,445,447,448,451,452,454,455,458,459,461,462,465,466,468,469
ENSG00000108417	ENSG00000186442	O76014	P12035	3tnu-A-B	A	B	323,324,326,327,330,331,333,334,337,338,340,341,344,345,347,348,351,355,358,359,362,365,366,369,370,372,373,376,377,380,383,384,386,387,390,391,393,394,397,398,400,401,404,405,407,408	417,418,421,422,424,425,428,429,431,432,435,436,438,439,442,443,445,446,449,450,453,454,456,457,460,461,463,464,467,468,470,471,474,475,477,478,481,482,484,485,488,489,491,492,495,496,498,499,502,503,505,506
ENSG00000108417	ENSG00000205426	O76014	Q14533	3tnu-A-B	A	B	321,323,324,326,327,330,331,333,334,337,338,340,341,344,345,347,348,351,352,354,355,358,359,362,365,366,369,370,372,373,376,379,380,383,384,386,387,390,391,393,394,397,398,400,401,404,405,407,408	321,322,325,326,328,329,332,333,335,336,339,340,342,343,346,347,349,350,353,354,357,358,360,361,364,365,367,368,371,372,374,375,378,379,381,382,385,386,388,389,392,393,395,396,399,400,402,403,406,407,409,410
ENSG00000108669	ENSG00000142675	Q15438	Q969H4	1fhw-A-B	A	B	274,308,309,331,334,337,339,345,346,347,349,351,381,384	400,433,435,437,445,446,450,452,454,455,456,474,477,478,479,480,481,483,484,485
ENSG00000108671	ENSG00000166200	O00231	P61201	4d10-B-J	B	J	300,304,308,355	306,328,332,333,336
ENSG00000108759	ENSG00000167767	Q14532	Q6KB66	3tnu-A-B	A	B	309,313,315,316,318,319,322,323,325,326,329,330,332,333,336,337,339,340,343,346,347,350,351,354,355,357,358,361,362,364,365,368,371,372,375,376,378,379,382,383,385,386,389,390,392,393,396,397,400	293,299,302,303,306,309,310,312,313,316,317,319,320,323,324,326,327,330,331,334,335,337,338,341,342,344,345,348,349,351,352,355,356,358,359,362,363,365,366,369,370,372,373,376,377,379,380,383,384,386,387
ENSG00000108759	ENSG00000170442	Q14532	O43790	3tnu-A-B	A	B	210,211,212,213,214,307,309,310,311,313,315,316,318,319,322,323,325,326,329,330,332,333,336,337,339,340,343,346,347,350,351,354,357,358,361,362,364,365,368,369,371,372,375,376,378,379,382,383,385,386,388,389,390,392,393,396,397,399,400	228,229,230,231,233,313,314,315,316,318,321,322,324,325,326,328,329,332,333,335,336,339,340,342,343,346,347,349,350,353,354,357,358,360,361,364,365,367,368,371,372,374,375,378,379,381,382,385,386,388,389,392,393,395,396,399,400,402,403,406,407,409,410
ENSG00000108759	ENSG00000170486	Q14532	Q14CN4	3tnu-A-B	A	B	311,313,315,316,318,319,322,323,325,326,329,330,332,333,336,337,339,340,343,346,347,350,351,354,357,358,361,362,364,365,368,371,372,375,376,378,379,382,383,385,386,389,390,392,393,396,397,399,400	339,342,343,346,347,349,350,353,354,356,357,360,361,363,364,367,368,370,371,374,375,376,378,379,381,382,385,388,389,392,393,395,396,399,400,402,403,406,407,409,410,413,414,416,417,420,421,423,424,427,428,430,431
ENSG00000108798	ENSG00000112290	Q9P2A4	Q92558	3p8c-D-F	F	D	4,7,8,12,16,19,20,22,23,24,26,27,29,30,31,33,34,37,43,44,46,47,50,51,53,54,57,58,61,65,68,69,72,75,76,79,82,83,86,89,90,93,96,97,100,103,104,107,108	27,28,30,31,32,34,35,37,38,39,41,42,43,44,45,46,48,49,52,53,54,56,57,59,60,62,63,66,69,70,73,76,77,80,81,83,84,85,86,88,90
ENSG00000108798	ENSG00000138443	Q9P2A4	Q9NYB9	2esw-A-B	A	B	330,332,333,334,336,349,351,366	485,486,489,502,503,507,508,509
ENSG00000108946	ENSG00000187699	P10644	Q9BSF0	5hvz-A-C	A	C	1,2,5,6,7,8,9,10,11,12,13,14,15,16,18,19,21,22,25,27,28,31,32,35,36,39,40,41,42,43,44,48,49,51,58	3,5,12,14,15,16,17,19,20,27,28,29,41,42,44,47,48,49,50,51,58,59,61,62,63,65,66,67,69,70,74,77,78,79,80,82,85
ENSG00000108946	ENSG00000188191	P10644	P31321	1rl3-A-B	A	B	117,119,120,121,122,123,125,146,147,150,151	117,119,120,121,122,123,125,143,146,147,150,151
ENSG00000109079	ENSG00000110906	Q13829	Q9H3F6	5fta-A-B	A	B	27,28,29,38,39,40,41,42,45,82,85,88,89,93,94,95,96,100	37,39,40,68,70,76,77,78,79,80,101,102,103,106,107,110,111
ENSG00000109079	ENSG00000174943	Q13829	Q8WZ19	5fta-A-B	A	B	27,28,29,38,39,40,41,42,45,82,85,88,89,93,94,95,96,100	46,48,49,77,79,85,86,87,88,89,91,111,112,116,119,120
ENSG00000109103	ENSG00000138175	Q13432	P36405	4goj-A-C	C	A	92,94,96,106,142,146,149,175,177,178,179,181,182,183,184,185,186,187,188,189,190,191,192,193,194,195	3,4,38,39,40,44,49,50,51,52,53,54,55,56,57,58,59,62,64,66,74,77,80,81
ENSG00000109103	ENSG00000185305	Q13432	Q9NXU5	4gok-A-C	C	A	90,106,108,113,142,148,149,177,179,180,181,182,183,184,185,186,187,188,189,190,191,192,193,195	53,58,62,64,65,66,67,68,69,70,71,72,77,79,81,83,89,92,95,96,194,196,198,200
ENSG00000109103	ENSG00000213465	Q13432	P36404	4gok-A-C	C	A	90,94,149,157,177,178,179,181,182,183,184,185,186,187,188,189,190,191,192,193	37,38,39,41,47,48,49,50,51,52,53,54,55,56,61,63,65,73,76,79,80
ENSG00000109270	ENSG00000116586	Q9UHA4	Q9Y2Q5	5y3a-B-C	C	B	41,42,43,44,46,48,49,52,53,55,56,59,60,62,63,64,65,66,67,68,69,70,71,72,73,74,75,76,77,78,80,82	44,45,47,48,51,52,55,56,59,60,62,63,64,65,67,68,69,70,71,72,73,74,75,76,77,78,79,80,81,94,95,105
ENSG00000109332	ENSG00000116525	P61077	Q9BVG3	4tkp-A-B	A	B	5,8,9,12,15,16,61,91,92,93,94,95,96,97,98	1,2,10,12,13,14,15,16,40,51,52,54
ENSG00000109332	ENSG00000121481	P61077	Q99496	3rpg-A-C	A	C	4,5,8,9,12,15,16,61,62,63,91,92,93,94,95,96,98	43,52,53,54,55,56,75,78,79,82,84,86,87,88,89,91
ENSG00000109332	ENSG00000163481	P61077	Q96BH1	5d1k-A-B	A	B	1,3,4,5,7,8,9,10,11,12,15,22,24,25,30,34,36,49,50,51,59,61,62,63,69,70,71,72,80,81,92,94,95,96,144,145,146,147	134,136,137,138,139,140,160,161,164,165,168,172,199,200,202,217,220,222,223,224,225,234,238,241,242,244,245,248,249,250,251,252,254,257
ENSG00000109332	ENSG00000165886	P61077	Q9HAC8	4whv-A-B	B	A	88,92,96,97,98,101,104,105,108,111	156,192,195,216,217,218,219,220,221
ENSG00000109332	ENSG00000167770	P61077	Q96FW1	4ddg-A-C	A	C	1,2,5,8,9,12,38,39,44,45,46,47,48,49,50,51,60,61,62,63,66,68,69,70,71,72,73,74,77,78,79,80,81,82,83,84,85,90,91,92,93,94,95,96,97,98,101,119,137,138,139,141,142,143,144,145,146,147	14,15,16,17,18,19,20,21,22,23,24,27,28,31,35,130,131,133,134,135,136,137,138,166,169,170,173,177,205,206,209,210,211
ENSG00000109332	ENSG00000204599	P61077	Q9HCM9	6fga-A-I	I	A	112,116	43,74
ENSG00000109332	ENSG00000265491	P61077	Q9Y4L5	4v3k-A-C	A	C	4,5,8,61,62,88,91,92,93,94,95,96	229,230,231,232,233,254,257,258,262,265,266,267,269
ENSG00000109466	ENSG00000117153	O95198	Q53G59	6fmp-A-B	A	B	315,316,317,345,408,411,412,455,460,504,506,507,508,534,535,553,583	291,292,317,318,338,339,340,341,389,390
ENSG00000109466	ENSG00000146021	O95198	Q9UH77	4ch9-A-B	A	B	507,508,509,511,531,532,552,553,554,555	501,502,503,504,505,525,526,546,548,549
ENSG00000109654	ENSG00000110171	Q9C040	O75382	6fpt-A-B	A	B	364,368,370,374,375,376,377,378,396,406,409,410,411,585,586,588,612,614,615,616,617,618,621,633,649,650,651,652,653,654,655,656,657,658	361,362,363,365,370,371,372,373,374,375,376,377,393,403,405,406,407,408,585,586,609,615,616,617,618,621,632,633,634,647,651,652,654,655,656,657,658
ENSG00000109686	ENSG00000154447	Q5HYK7	Q7Z6J0	3iql-A-B	A	B	729,730,731,732,733,756,758,759,760,761,771,772,773,774,775	133,134,135,136,137,162,163,164,165,175,178,179,180,194,195
ENSG00000109819	ENSG00000173153	Q9UBK2	P11474	3d24-A-B	B	A	204,205,206,207,208,209,210,211,213,214,215,216,217,218,219,221,223,224,225,226	207,208,210,237,238,240,241,244,245,254,257,258,261,262,412,413,416,417,419,421
ENSG00000109819	ENSG00000196482	Q9UBK2	P62508	3d24-A-B	B	A	204,206,207,208,209,210,211,212,213,214,215,216,217,218,225	250,277,280,281,282,284,285,294,297,298,301,302,381,448,449,452,453,456,457,458
ENSG00000109846	ENSG00000160202	P02511	P02489	2klr-A-B	A	B	80,82,103,106,107,109,111,112,113,114,115,116,117,118,119,120,121,122,123,124,127,154,155,157	76,78,101,102,103,105,107,108,109,110,111,112,113,114,115,116,117,118,119,120,123
ENSG00000109846	ENSG00000276076	P02511	A0A140G945	2klr-A-B	A	B	80,82,103,106,107,109,111,112,113,114,115,116,117,118,119,120,121,122,123,124,127,154,155,157	76,78,101,102,103,105,107,108,109,110,111,112,113,114,115,116,117,118,119,120,123
ENSG00000109906	ENSG00000177842	Q05516	Q6ZNG0	5v3j-E-F	E	F	493,601,602,605,614	180,283,408
ENSG00000109906	ENSG00000178935	Q05516	Q9H707	5v3j-E-F	E	F	493,497,604,605,606,608,621	159,268,280,294,306,396
ENSG00000109906	ENSG00000179627	Q05516	B2RXF5	2i13-A-B	A	B	446,448,449,450,454,455,456,457,458,459,460,534,538,543,544,545,546,547,558,561	137,138,139,140,141,142,152,153,154,155,159,359,361,362,363,364,365,368,374
ENSG00000109906	ENSG00000197343	Q05516	Q8N720	5v3j-E-F	E	F	491,493,494,497,512,601,605,606,625	231,333,342,346,354,363,448,452,455
ENSG00000109971	ENSG00000156735	P11142	O95429	3a8y-A-C	A	C	57,60,61,257,258,261,262,265,269,283,284,285,286,287,292,294	409,410,411,413,414,415,417,418,420,421,424,425,435,438,439,442,443,446,449,453
ENSG00000110031	ENSG00000166407	O60711	P25800	6cme-A-B	A	B	325	133
ENSG00000110171	ENSG00000159202	O75382	Q9H832	5vzw-A-F	F	A	23,24,25,26,27,44,45,48,49,50,51,53,58,60,61,63	97,100,102,103,106,157,159,160,191,195,196,197,198,199,200,201,202,203,204
ENSG00000110171	ENSG00000182247	O75382	Q96LR5	5vzw-A-F	F	A	23,24,25,26,27,30,44,45,48,49,50,59,60,61,63	52,54,58,59,62,115,116,145,146,147,148,149,150
ENSG00000110330	ENSG00000127191	Q13490	Q12933	3m0a-B-D	D	B	41,42,43,47,50,65,69,120,121	283,286,290,293,294,298,302
ENSG00000110367	ENSG00000179151	P26196	Q96F86	2wax-A-B	A	B	313,314,315,316,318,319,320,321,322,323,324,326,327,328,330,331,340,341,342,343,344,345,346,347,348,349,350,353,357,364,365,366,367,389,390,391,392,409,410,414,416,417,421,443,444,446,447,450,456,457,459,460,461,462	184,185,186,189,190,191,192,193,194,195,196,197,198,199,200,202,203,204,206,207,209,210,212,213,215,218,219,221,222,223,226
ENSG00000110367	ENSG00000184708	P26196	Q9NRA8	5anr-B-C	B	C	313,314,315,318,319,320,321,322,323,324,326,327,328,330,331,342,343,345,346,349,350,352,353,356,357,409,413,459,460,461,462	214,216,217,218,219,220,221,222,224,225,226,227,228,229,231,232,233,235,236,237,238
ENSG00000110768	ENSG00000153767	P32780	P29083	6o9l-1-Q	1	Q	1,3,4,5,6,7,8,11,13,25,51,52,53,54,55,56,57,60,62,64,66,72,76,93,97,98,100,101,102,103,104,105,107,108,109,110,113,115,122,123,125,126,128,129,133,138,139,140,143,158,159,160,161,164,180,181,182,183,184,185,186,187,189,190,191,193,194,207,216,217,218,219,221,222,225,226,227,230,232,233,234,235,236,291,292,294,297,298,301,305,321,455,456,459,460,483,484	202,203,204,212,218,219,222,223,236,242,245,246,247,248,249,250,251,252,253,254,255,256,257,258,259,260,261,262,263,264,267,268,271,275,308,310,311,312,313,314,315,316,320,321,324,325,328,331,340,352,353,354,355,356,357,358,359,360,361,362,363,365,368,369,378,380,385,386,387,388,389,390,391,392,393,394,395,397,404,428,429,431,432,435,436,437,438,439
ENSG00000110801	ENSG00000165916	O00233	P17980	3whl-A-B	B	A	23,27,30,31,34,38,41,45,86,90,91,93,94,97,98,100,101,102	238,369,372,373,374,397,398,400,401,402,404,405,408,409,413,429,430,431,434
ENSG00000110906	ENSG00000174943	Q9H3F6	Q8WZ19	4uij-A-B	A	B	40,42,44,74,89,92,100	49,51,53,83,91,109
ENSG00000111052	ENSG00000150054	O14910	Q5T2T1	4e34-A-B	A	B	114,115,116,117,118,137,138,139,144,148,149,150,169,172,173,176,179,188	125,126,128,130,131,132,133,134,136,137,138,139,186,187,192,195,196,215
ENSG00000111057	ENSG00000139648	P05783	Q3SY84	6ec0-A-B	B	A	126,129,132,133,136,137,139,140,143,144,147,150,151,153,154,157,158,161,164,165,167,168,171,172,174,175,178,181,182,185,189,192,195,196,199,200,202,203,206,207,209,210,213,216,217,220,224	177,178,181,182,185,188,189,191,192,195,198,199,202,203,205,206,209,213,216,217,219,220,223,224,226,227,230,231,233,234,237,238,240,241,244,245,247,248,251,252,254,255,258,259,261,262,265,266,269,272,273,276
ENSG00000111057	ENSG00000170421	P05783	P05787	6ec0-A-B	B	A	126,129,130,132,133,136,137,139,140,143,144,146,147,150,151,153,154,157,158,161,164,165,167,168,171,172,174,175,178,179,181,182,185,186,188,189,192,195,196,199,200,202,203,206,207,209,210,213,214,217,220,224	137,140,141,143,144,147,148,150,151,154,157,158,161,162,164,165,168,171,172,175,176,178,179,182,183,185,186,189,190,192,193,196,197,199,200,203,206,207,210,211,214,217,218,220,221,224,225,228,231,235
ENSG00000111057	ENSG00000170465	P05783	P48668	6e2j-A-B	B	A	126,129,130,132,133,136,137,139,140,143,144,146,147,150,151,153,154,157,158,160,161,164,165,167,168,171,172,174,175,178,179,181,182,185,186,188,189,192,195,196,199,200,202,203,206,207,209,210,213,214,217,220,221,224,225	210,211,214,215,217,218,221,222,224,225,228,229,231,232,235,236,238,239,242,243,245,246,249,250,252,253,256,257,259,260,263,264,266,267,270,271,273,274,276,277,278,280,281,284,285,287,288,291,292,294,295,298,299,302,305,306,309
ENSG00000111057	ENSG00000185640	P05783	Q5XKE5	6ec0-A-B	B	A	126,129,130,132,133,136,139,140,143,144,146,147,150,151,153,154,157,158,161,164,165,167,168,171,172,174,175,178,181,182,185,188,189,192,195,196,199,200,203,206,207,209,210,213,214,217,224	191,192,195,196,199,202,203,205,206,209,212,213,216,217,219,220,223,226,227,230,231,233,234,235,237,238,240,241,244,245,247,248,251,252,254,255,258,259,262,265,266,269,272,273,275,276,279,280,283,286,290
ENSG00000111057	ENSG00000205420	P05783	P02538	6e2j-A-B	B	A	126,129,130,132,133,136,137,139,140,142,143,144,146,147,150,151,153,154,157,158,160,161,164,165,167,168,171,172,174,175,178,179,181,182,185,186,188,189,192,195,196,199,200,202,203,206,207,209,210,213,214,217,220,221,224,225	211,214,215,217,218,221,222,224,225,228,229,231,232,235,236,238,239,242,243,245,246,249,250,252,253,256,257,258,259,260,261,263,264,266,267,270,271,273,274,277,278,280,281,284,285,287,288,291,292,294,295,298,299,302,303,305,306,309
ENSG00000111057	ENSG00000205426	P05783	Q14533	6ec0-A-B	B	A	124,126,129,130,132,133,136,137,140,143,144,147,150,151,153,154,157,158,160,161,164,165,167,168,171,172,174,175,178,181,182,185,188,189,192,195,196,199,200,202,203,206,207,209,210,213,217,220,224	151,152,155,156,158,159,162,163,165,166,169,172,173,176,177,179,180,183,187,190,191,193,194,197,198,200,201,204,205,207,208,211,212,215,218,219,221,222,225,226,229,232,233,235,236,239,240,243,246,247,250
ENSG00000111196	ENSG00000136527	Q96A72	P62995	1oo0-A-B	A	B	2,3,4,5,6,7,8,9,28,29,30,31,32,33,34,52,53,54,55,56,57,58,59,60,61,62,63,64,65,94,95,125,126,129,130,131,133,134,135,137,138,139,141,142,143,144	110,111,112,113,114,115,116,117,118,119,120,121,122,123,128,130,146,148,150,151,152,153,154,159,160,161,163,165,192,193,194,195,196,197,198,199,200
ENSG00000111196	ENSG00000164548	Q96A72	Q13595	1p27-A-B	A	B	31,53,54,55,56,57,58,61,64,65,68,69,96,122,123,126,129,130,133,134,137,138,141,142,144	118,120,124,146,149,151,152,153,154,155,160,161,162,164,166,193,194,195,196,197,198,199,200,201,202,208
ENSG00000111196	ENSG00000265241	Q96A72	Q9Y5S9	6icz-v-w	v	w	31,33,34,52,53,54,55,56,57,58,61,122,126,130,133,137,138,141,142,143,144,145,146	67,68,69,70,71,74,76,78,103,105,108,109,114,116,118,147,148,149,150,151,152,153,154,155
ENSG00000111218	ENSG00000126457	Q9NR22	Q99873	4x41-A-B	A	B	251,252,255,256,301,303,343,344,345,346,347,349,381,382,383,384,385,386,387,388,389,390,391	212,214,217,225,228,229,232,233,280,320,321,322,323,324,326,358,359,360,361,362,363,364,365,366
ENSG00000111262	ENSG00000143105	Q09470	Q16322	6ebk-B-D	B	D	42,44,45,46,47,74,77,79,81,83,84,85,86,87,108,109,111,112,115,181,184,185,188,189,190,193,292,295,296,299,302,303,305,309,310,311,312,314,315,318,326,329,333,364,367,371,372,373,374,375,377,378,400,404,407,408,409,411,412,415,418,423,424,425,426,427,428,429,430,431,432,433,434,436,437,438	87,89,90,91,92,94,95,96,97,98,99,100,103,112,125,126,128,129,130,131,135,136,137,138,139,142,143,146,150,152,153,154,155,156,373,374,377,380,381,383,384,387,388,391,392,394,395,398,399,406,407,408,409,414,417,418,421,422,423,424,425,427,428,429,434,435,438,439,442,443,446,447,450,451,452,454,455,474,477
ENSG00000111262	ENSG00000177272	Q09470	P22001	6ebk-B-D	B	D	42,44,45,46,47,74,77,79,81,83,84,85,86,87,107,109,111,112,115,116,181,184,185,188,189,190,193,292,295,296,299,302,303,305,309,310,311,312,314,315,326,329,330,361,364,367,371,372,373,374,375,377,400,404,407,408,411,412,415,422,423,424,425,426,427,428,429,430,431,432,433,434,435,436	105,107,108,109,110,112,113,114,115,116,117,118,121,130,140,141,142,143,144,145,146,147,148,149,153,154,156,157,158,160,161,164,168,170,171,172,173,174,396,397,400,403,404,406,407,410,411,414,415,417,418,419,422,429,430,431,432,437,440,441,444,445,446,447,448,450,451,452,457,458,461,462,465,466,469,470,473,474,475,477,478
ENSG00000111276	ENSG00000163806	P46527	Q5MJ70	5uq3-B-C	C	B	52,53,87,88,95,102,104,105	56,57,58,138,169,172,173,208,213,215,217,221
ENSG00000111424	ENSG00000143171	P11473	P48443	4j5w-A-D	A	D	315,323,324,325,326,329,336,341,342,343,353,356,357,360,361,364,367,368,371,372,373,374,375,376,377,378,379,380,381,382,384,385,387,388,389,391,392,395,399	222,223,224,225,226,227,228,229,349,353,357,378,379,380,391,394,395,398,414,416,417,418,420,421,422,423,424,425,427,428,431,432,435
ENSG00000111445	ENSG00000163918	P40937	P35249	1sxj-C-D	C	D	12,13,14,19,20,21,22,23,24,27,62,63,67,71,89,91,92,93,94,95,125,126,129,156,157,212,214,215,218,221,222,224,225,226,237,238,239,240,258,259,260,263,270,271,272,273,274,276,279,304,308,310,311,312,313,314,315,316,317,318,319,320,321,323,324,327,330,331	57,61,64,65,67,69,70,71,72,79,120,124,143,161,162,163,164,165,166,168,169,171,172,175,182,184,188,189,192,193,194,195,196,198,200,201,205,307,308,311,315,316,321,324,325,326,328,329,331,332,333,335,336,339,361
ENSG00000111450	ENSG00000117758	P32856	Q86Y82	3hd7-B-F	B	F	275,278,281,282	256,259,260,265,266,269
ENSG00000111450	ENSG00000124222	P32856	O14662	3hd7-B-F	B	F	275,278,281,282,286,287,288	306,309,310,312,313,316,317,320,322,325
ENSG00000111450	ENSG00000125814	P32856	Q9H115	6mdm-I-K	I	K	208,211,212,215,233,237,241,244,245,248,249,252	78,79,80,82,83,111,114,116,118,119,122,235,239,265,268,269,270,271
ENSG00000111450	ENSG00000135823	P32856	O43752	2nps-B-D	B	D	204,208,211,215,218,232,236,250,257	173,176,183,187,194,204,222,229
ENSG00000111450	ENSG00000145087	P32856	Q9Y2K9	1urq-A-B	B	A	197,200,201,203,204,207,208,210,211,214,215,217,218,221,222,225,228,229,232,235,236,238,239,242,243,245,246,249,250,252,253,256,257	1122,1123,1125,1126,1129,1132,1133,1136,1137,1139,1140,1143,1144,1146,1147,1150,1151,1153,1154,1157,1158,1160,1161,1164,1165,1167,1168,1171,1172,1174,1175,1178,1179
ENSG00000111450	ENSG00000166900	P32856	Q13277	1s94-A-B	A	B	54,55,58,60,61,62,64,71,136,139,140,141,142,143,144,145,146,147,148	63,64,65,66,67,68,69,71,74,75,78,141,145,148,149,151,152,154
ENSG00000111450	ENSG00000168899	P32856	O95183	3hd7-A-B	B	A	197,200,201,203,204,205,207,210,211,214,215,218,221,222,225,228,229,231,232,233,235,236,238,239,242,243,245,246,247,249,250,252,253,254,256,257,259,260,263,264,266,267,270	6,9,10,13,14,16,17,20,21,23,24,27,30,31,34,35,37,38,41,42,44,45,48,49,51,52,55,56,58,59,62,63,65,66,69,70,72,73,76,77
ENSG00000111450	ENSG00000220205	P32856	P63027	6ip1-A-B	B	A	197,200,201,203,204,207,208,211,214,215,218,221,222,225,228,229,231,232,235,238,239,242,243,245,246,247,249,250,252,261,262,263,264	20,26,27,28,29,32,33,35,36,39,42,43,46,47,49,50,53,54,56,57,60,61,63,64,67,68,70,71,74,75,77,78,84,85,95,96,97,98,99,100
ENSG00000111605	ENSG00000167005	Q16630	O43809	3q2s-A-C	C	A	90,91,119,120,122,421,422,423,424,425,426,427,428,429	39,40,41,42,85,86,87,88,89,90,91,92,93,194,195,199,202,203,223,224,226
ENSG00000111615	ENSG00000164587	Q13601	P62263	5jpq-g-w	g	w	54,55,56,57,58,108,109,110,111,112,114,115,117,118,142,143,146,149,150,196,200,203,204,206,207,208,210,211,213	37,97,104,105,106,107,108,109,110,111,112,113,114,116,117,126,127,128,129,130,131,138,141,142,143,144,145,147
ENSG00000111716	ENSG00000134333	P07195	P00338	4aj4-A-B	A	B	1,2,3,4,5,7,8,9,31,34,35,38,39,42,43,57,58,60,61,62,64,65,66,67,68,69,70,71,72,73,76,165,166,169,170,172,173,174,177,178,179,180,181,182,183,184,207,210,212,215,216,219,224,226,228,238,241,242,244,245,246,248,249,250,251,252,253,255,256,259	2,3,4,5,7,8,9,33,34,37,41,56,57,59,60,61,63,64,65,66,67,68,69,70,71,72,73,75,164,165,168,169,171,172,177,178,179,180,181,182,183,206,209,211,214,215,218,224,225,227,237,240,241,244,245,247,248,249,250,251,252,254,255,258
ENSG00000111725	ENSG00000162409	Q9Y478	P54646	4cfe-A-B	B	A	71,72,73,74,75,79,80,81,83,106,108,109,111,113,114,115,153,154,155,159,160,161,162,163,165,166,167,168,169,170,172,173,189,190,191,192,193,194,195,197,200,201,202,203,204,205,206,207,208,209,210,211,212,213,215,216,218,219,220,221,222,223,224,225,227,228,229,230,233,234,235,236,237,238,239,240,241,242,243,245,250,251,252,255,256,259,260,265,267	9,10,11,12,13,15,21,29,31,35,37,38,48,49,53,58,61,62,65,66,69,82,83,84,85,86,87,88,89,90,134,164,165,166,167,168,169,171,187,188,189,190,191,193,194,252,253,254,294,331,334,339,340,341,342,343,344,345,346,362,364,365,366,368,369,370,378,379,380,393,398,399,400,401,402,403,404,405,407,411,412,413,420,424,427,428,429,430,432,434,435,436,456,457,458,459,460,465,466,468,469,470,471
ENSG00000111725	ENSG00000181929	Q9Y478	P54619	4cfe-B-E	B	E	214,215,222,224,225,226,227,228,229,230,231,245,246,248,257,258,259,260,261,262,263,264,265,266,267,268,269	37,39,40,42,43,44,45,46,47,48,49,50,51,52,54,55,59,63,66,67,68,75,77,134,135,157,163,164,165,171,296
ENSG00000111752	ENSG00000198879	P78364	Q5VUG0	1pk3-A-B	A	B	964,965,966,967,968,970,971,974,975,979,983	837,860,864,870,871,872,873,875,876,879
ENSG00000111786	ENSG00000136527	Q13242	P62995	5tbx-A-B	A	B	63	168
ENSG00000111786	ENSG00000147274	Q13242	P38159	5tbx-A-B	A	B	63,64,67,176,177,178,179,180	33,58,59,215,216,217
ENSG00000111786	ENSG00000205937	Q13242	Q15287	5tbx-A-B	A	B	7,61,63	153,212,214
ENSG00000111875	ENSG00000158406	Q9Y294	P62805	5c3i-A-C	A	C	6,7,8,9,107,109,111,143,144,145,146,147,148,149,150	92,93,94,95,96,97,98,99,100,101,102,103
ENSG00000112038	ENSG00000171517	P35372	Q9UBY5	6ibl-A-B	A	B	168,173,180,206,207,208,209,210,212,231,232,233,234,241	53,56,57,58,59,62,77,104,105,106,173,307,308,309
ENSG00000112081	ENSG00000147274	P84103	P38159	5tbx-A-B	A	B	57	33,57
ENSG00000112081	ENSG00000205937	P84103	Q15287	5tbx-A-B	A	B	55,57	186,211
ENSG00000112081	ENSG00000263465	P84103	Q9BRL6	5tbx-A-B	A	B	54	66
ENSG00000112130	ENSG00000131508	O76064	P62837	4orh-B-C	C	B	402,404,405,406,407,408,409,426,429,430,433,434,438,439,441,471	3,4,5,8,59,61,62,63,90,91,92,93,94,95,96
ENSG00000112182	ENSG00000112365	Q9BYV9	O43167	3m52-A-B	A	B	14,15,16,18,19,20,21,23,24,26,27,30,36,51,52,53,54,56,57,58,63,66,67,93,94,95,97,118,120,121	14,15,17,18,19,20,21,22,23,24,26,27,30,35,36,51,52,53,54,56,57,66,93,94,95,97,99,101,120,124
ENSG00000112182	ENSG00000177125	Q9BYV9	Q8NCN2	4u2n-A-B	A	B	63,64,66,67,149,150,151,152,153,154,155,156,157,158,160	1,2,21,22,23,24,25,26,27,28,29,30,31,32,33,34,35,37,40,41,42,44,45,46,47,48,49,67,88
ENSG00000112186	ENSG00000184009	P40123	P63261	6rsw-A-C	C	A	107,110,111,114,115,118,121,122,125,126,137,138,139,141,144,147,148,149,150,155,157,158,159,161,162,164,165,166,168,169,171,172,175	43,44,45,46,47,48,50,53,56,57,59,60,61,63,64,88,91,92,95,202,203,204,207,208,211,240,243,244
ENSG00000112232	ENSG00000131773	Q5VWX1	O75525	5emo-A-B	A	B	5,7,9,10,13,16,17,21,22,23,24,26,27,28,31,35,38,39,41,42,45,47,48,49,50,51,52,53,55,60,61,62,63,64,65,67,69,70,71,104,114,117,128,129,130,131,132,141,142,145,146,148,149,152,153,155,156,159,160	1,2,4,5,8,9,12,15,16,17,19,20,21,22,23,25,26,27,29,30,42,44,45,46,47,48,49,50,54,56,57,58,59,60,61,63,66,67,121,125,126,128,137,138,139,141,142,144,145,148,149,152,155,156
ENSG00000112245	ENSG00000119946	Q93096	Q9NRU3	5lxq-A-B	B	A	2,3,4,5,6,7,72,73,74,104,106,107,108,109,110,137,138,139,140,141,142,144,145	506,507,508,510,511,512,533,534,535,537,540,541,542,543,544,545
ENSG00000112246	ENSG00000172379	P81133	Q9HBZ2	5sy7-A-B	B	A	12,15,16,19,20,22,23,26,27,28,29,30,31,39,40,43,44,45,46,47,49,50,51,52,56,57,60,61,62,63,64,65,67,68,69,70,71,72,73,74,75,76,77,78,79,80,81,82,83,84,85,86,87,88,89,92,93,94,100,103,106,116,120,155,157,158,159,184,186,187,188,190,196,197,198,199,200,201,202,203,204,205,206,207,208,211,212,213,215,230,238,239,240,264,266,267,269,270,271,272,273,274,275,278,281,282,285,291,293,294,296,298,304,306,3…	78,79,82,83,85,86,89,90,91,101,102,103,106,107,109,110,112,113,114,115,116,117,118,119,120,121,125,126,127,128,129,130,131,132,133,134,135,136,137,138,139,140,141,142,143,144,145,146,150,161,162,163,164,165,175,179,190,191,194,197,234,235,236,238,240,266,267,268,269,271,279,281,283,284,285,286,287,288,291,312,313,314,316,318,319,320,321,322,323,324,326,338,340,346,347,348,349,350,351,352,361,362,…
ENSG00000112339	ENSG00000152684	Q9Y450	Q9BRX2	3mca-A-B	A	B	361,493,494,495,496,497,506,562,563,564,591,592,593,595,596,597,598,599,601,607,608,609,610,611,612,613,615,625,626,648,649,670,671	143,164,166,167,168,169,171,177,246,247,249,250,251,254,255,282,283,285,286,289,294,355,358,359,360
ENSG00000112365	ENSG00000121864	O43167	Q9UID6	5v3j-E-F	E	F	285,287,295,297,298,299,300,301,302,304,320,329,332,336,342,343,344,349,351,352,353,354,355,356,357,358,359,365,366,367,368,369,370,371,372,373,374,375,376,377,385,386,388,400,489,490,493,494,496,514,517,518,519,557,558,559,560,561,562	224,225,229,230,231,236,312,314,318,320,321,323,324,325,326,327,328,329,330,331,332,333,334,336,337,338,339,340,341,343,349,367,370,381,454,455,460,472
ENSG00000112365	ENSG00000143442	O43167	Q7Z3K3	5yel-A-B	A	B	347,348,349,381,382,385,420,423,426	557,558,559,593,594,614,676,679,682
ENSG00000112365	ENSG00000152475	O43167	Q96EG3	5v3j-E-F	E	F	236,237,238,239,240,243,244,245,246,281,282,283,284,285,383,385,386,489,491,492,493,496,513,514,520,557,558,559,560,561,562,564,566	18,19,20,21,25,28,251,252,259,261,262,263,264,265,266,268,270,272,273,274,290,391,394,403,417,478,479,515
ENSG00000112365	ENSG00000160062	O43167	Q96BR9	3m52-A-B	A	B	7,8,9,14,15,16,19,20,21,22,23,24,25,26,27,30,35,36,37,38,51,52,53,54,56,57,58,62,63,66,67,93,94,95,96,97,98,99,120,124	1,2,3,4,5,6,7,8,9,10,11,13,14,17,23,25,38,39,40,41,43,44,53,58,59,82,83,84,86,91,92,95,109,112,113,115
ENSG00000112365	ENSG00000163884	O43167	Q9UIH9	1mey-C-G	C	G	438,455,456,457	375,376,377,379,388,389,391,392,395
ENSG00000112365	ENSG00000167625	O43167	Q8TF50	5v3j-E-F	E	F	282,286,301,379,381,385,400,493,494,512,514,559,560,561,562,563,565	348,353,354,355,356,357,358,359,360,372,473,477,478,484,488,498,507,567,568,589
ENSG00000112365	ENSG00000180884	O43167	Q3KQV3	5v3j-E-F	E	F	301,386,494,512,513,514,558,559,560,561,562,563	342,354,357,359,360,361,362,367,374,455,456,574
ENSG00000112365	ENSG00000196152	O43167	Q15937	5v3j-E-F	E	F	288,301,385,489,494,514,557,558,559,560,561,563,564	225,237,242,243,244,245,246,247,248,336,338,339,359,420,421
ENSG00000112365	ENSG00000197951	O43167	Q9NQZ8	5v3j-E-F	E	F	301,512,513,514,559,560,561,563	261,264,265,266,267,268,357
ENSG00000112365	ENSG00000213588	O43167	Q96C00	4u2n-A-B	A	B	60,63,64,66,67	51,53,56,58,84
ENSG00000112530	ENSG00000197889	Q96M98	Q5JSS6	6ndu-A-B	A	B	84,86,88,90,93,94,95,96,97,98,99,100,101,132,133,136,137	29,50,57,58,61,63,64,65,66,67,68,69,70,71,74
ENSG00000112576	ENSG00000117266	P30281	Q07002	3qhr-A-B	B	A	9,10,12,13,14,15,16,17,18,19,20,21,22,23,24,25,27,28,31,32,34,74,108,109,112,113,114,115,116,118,119,120,121,138,141,142,145,149,150,151,152,153,155,159,162,164,165	181,182,183,184,185,188,189,191,192,193,195,196,208,210,211,212,236,246,250,253,254,257,258,259,260,288,289,290,291,292,293,295,296,297,298,309,319,320,321,322,323,324,325,326,327,328,329,331,332,333,335,336,337,338,340,341,357,389,390,391,392,393,394,401,402,403,404,405,406,407,408,410,411,413,414,415,416,417,419
ENSG00000112576	ENSG00000124762	P30281	P38936	6p8h-A-C	A	C	56,59,60,63,66,67,70,88,95,96,97,98,99,100,101,126,127,128,129,131,135,136,139,140,142,143,147,149	10,14,15,16,17,18,19,20,21,22,23,24,25,27,29,30,31,33,34,35,37,38,41,48
ENSG00000112576	ENSG00000135446	P30281	P11802	3g33-B-C	B	C	2,3,4,5,17,18,26,30,33,34,37,38,109,111,112,113,114,115,116,118,121,122,138,139,141,142,145,146,148,149,150,151,152,153,154,155	41,45,46,47,48,49,50,51,53,54,55,57,58,59,61,62,64,65,66,75,76,77,79,81,87,89,287,301,303
ENSG00000112576	ENSG00000164885	P30281	Q00535	4i3z-A-B	B	A	2,10,11,12,13,14,15,16,17,18,19,20,21,22,23,24,25,27,28,29,31,32,34,38,74,76,108,109,112,113,114,115,116,121,122,138,141,142,145,149,150,151,152,153,159,162,164,165,278	37,39,40,41,42,43,44,45,46,48,49,50,52,53,54,56,57,69,71,73,76,111,118,119,120,121,149,150,151,152,153,154,156,158,159,166,169,170,180,181,182,183,184,185,186,187,189,190,192,193,197,200,201,202,203,204,206,210,214,217,218,219,242,251,252,262,263,264,265,266,267,268,269,271,272,274,275,276,277,278,280
ENSG00000112576	ENSG00000250506	P30281	Q00526	4ii5-A-B	B	A	10,12,13,14,15,16,17,18,19,20,21,22,23,25,27,28,29,31,32,34,38,74,108,109,112,113,114,115,116,119,120,121,138,141,142,145,149,150,151,152,153,159,162,164,165,277,279,280,281	37,38,39,40,41,42,43,44,45,46,48,49,50,52,53,54,56,57,69,71,73,74,76,101,102,104,105,108,111,112,115,116,119,120,121,122,125,128,133,143,150,151,152,153,154,155,157,158,159,160,181,182,183,185,186,189,190,193,194,197,254,255,256,257,258,259,260,262,263,266,271,274,275,276,277,278,280,283,285,286
ENSG00000112578	ENSG00000135521	Q13895	Q96GA3	6g18-t-w	w	t	163,165,166,167,168,169,170,171,172,174,180,181,183,184,185,187,188,191,201,202,203,206,209,210,211,212,244,247,284,287,288,289,292,293,296,320,321,324,327,328,331,351,352,353,354,355,356,358,361,362,365,394,396,397,426,427	240,241,242,243,246,247,248,250,251,252,253,254,255,256,257,258,259,261,262,263,265,266,267,268,269,270,271,272,273,274,275,276,277,288,293,294,295,297,298,299,300,301,302,303
ENSG00000112592	ENSG00000117505	P20226	Q01658	1jfi-B-C	C	B	151,153,155,156,276,277,279,280,293,294,295,296,297,299,327,328,330,331,333,334	113,115,118,119,121,122,123,125,126,129,130,132,133,134,138
ENSG00000113141	ENSG00000122692	Q13123	Q2TAY7	5o9z-L-R	R	L	188,189,190,191,192,193,194,195,196,197,198,199,200,201,202,203,204,205,206,208,210,212,213,215,216,217,219,220,221,222,223,224,225,226,227,228,229,230,231,232,233,237,238,239,240	54,55,56,57,58,60,61,64,87,88,89,91,92,95,96,99,204,205,206,211,212,213,214,215,217,218,219,220,221,222,228,229,230,231,239,241,242,243,246,247,248,249,250,268,269,270,271,275,277,292,294,295,309,310,311,312,313,314,318,320,321,323,324,325,326,327,328,329,330,331,337,342,344,345,346,347,348,349,350,351,352,353,354,355,356,366,367,376,379,403,405,443,444,445,446,447,460,466,487,488,489,490,491,500…
ENSG00000113196	ENSG00000140262	O96004	Q99081	2ypa-A-B	A	B	106,109,110,113,114,116,117,120,121,133,136,137,139,140,142,143,144,146,147,149,150,152	592,593,595,596,597,599,600,603,607,616,617,620,621,623,624,626,627,628,630,631,633,634,637,641,643,644
ENSG00000113368	ENSG00000176619	P20700	Q03252	6jlb-A-B	A	B	45,47,49,50,51,53,54,56,57,60,61,64,67,68,71,75,79,82,83,85,86,89,90,92,93,96,97,99,100,103,104,106,107,110,111,113,114,117,118,120,121,124,125,127,128,131,132,135,138,139,141,142,145,148,149,152,153,155,156,159,160,162,163,166,167,169,170,173,176,177,180,181,183,184,187,188,190,191,194,195,197,198,201,204,205,208,209,212,215,216,219,223,226,227,230,234,237,238,241,242,245,246	56,60,61,64,65,67,68,70,71,74,78,81,85,88,89,92,93,96,97,99,100,103,106,107,110,111,113,114,117,118,120,121,124,125,127,128,131,132,134,135,138,139,141,142,145,148,149,152,153,155,156,159,160,162,163,166,167,169,170,173,174,176,177,180,181,183,184,187,188,190,191,194,195,197,198,201,202,204,205,208,209,211,212,215,216,218,219,222,223,226,229,230,233,234,237,240,241,244,245,248,251,252,256,259,260…
ENSG00000113407	ENSG00000185418	P26639	A2RTX5	4hwt-A-B	A	B	328,331,334,336,337,338,339,340,342,343,344,345,346,347,350,353,354,361,365,366,370,371,372,373,374,375,376,377,378,379,380,381,382,397,398,399,401,402,406,408,415,418,419,422,423,425,434,439,441,443,446,456,457,459,598,642,645,646	407,410,413,415,416,417,418,419,421,422,423,424,425,426,427,429,432,433,440,441,444,445,449,450,451,452,453,454,455,456,457,458,460,461,476,477,478,480,481,485,487,494,497,498,501,502,504,513,518,520,522,523,524,525,535,536,538,721,722
ENSG00000113460	ENSG00000117395	Q8TDN6	Q99848	5z3g-a-b	a	b	86,157,158,159,160,163,165,167,168,169,170,171,197,199,200,201,202,203,204,205,207,209,210,211,212,214,216,218,220,221,222,223,226,227,228,229,231,232,235	88,89,90,91,92,98,101,104,105,108,109,111,112,113,115,116,117,119,120,122,123,128,129,130,131,132,133,136,137,138,139,140,141,142
ENSG00000113558	ENSG00000116661	P63208	Q9UK22	2e31-A-B	B	A	116,117,120,121,123,124,127,128,129,130,132,135,136,139,141,142,143,144,145,149,150,151,152,153,154,155,156,157	57,58,59,61,62,63,66,68,69,70,71,72,73,74,75,76,77,78,79,82,83,109,111,115,119,184,185,188,189,190,191,192,196
ENSG00000113558	ENSG00000116663	P63208	Q9NRD1	3wso-A-B	B	A	9,10,97,98,101,102,104,105,108,116,117,119,120,121,123,124,127,128,129,130,131,132,135,136,139,140,141,142,143,144,145,149,150,152,153,154,156,157,158,159,160,161,162,163	7,9,10,11,12,13,14,16,17,19,20,23,24,25,27,28,29,31,32,34,35,36,37,38,39,40,41,42,43,44,45,60,76,77,80,154,155,156,157,160
ENSG00000113558	ENSG00000118564	P63208	Q9UKA1	6o60-C-D	D	C	75,76,77,78,79,80,81,82,98,101,102,104,105,108,116,117,119,120,121,123,124,127,128,129,130,131,132,135,136,139,141,142,143,144,145,149,150,153,154,156,157,158,159,160,161,162,163	205,206,207,208,209,211,212,215,216,217,218,219,220,221,222,223,224,226,227,228,229,230,231,232,233,234,235,236,240,247,248,249,250,253,269,270,271,272,274,277,278,281,288,290,318
ENSG00000113558	ENSG00000127452	P63208	Q9NXK8	6o60-C-D	D	C	76,79,80,81,82,98,101,102,104,105,108,116,117,120,121,123,124,127,128,130,131,132,135,136,139,141,142,143,144,145,149,150,153,154,155,156,157,158,159,160,162,163	1,6,7,8,11,14,15,16,17,18,19,20,21,22,23,24,25,26,27,28,29,30,31,32,34,35,39,46,48,52,54,55,58,61,62,64,75
ENSG00000113558	ENSG00000132879	P63208	Q9H4M3	3wso-A-B	B	A	49,51,98,101,102,104,105,108,116,117,120,121,123,124,127,128,129,130,131,132,135,136,139,140,141,142,143,144,145,149,153,154,156,157,158,159,160,161,162	1,2,3,5,6,7,9,10,13,16,17,18,20,21,22,24,25,27,28,29,30,31,32,33,34,35,36,37,38,42,53,69,70,73,147,149,150,153,154
ENSG00000113558	ENSG00000151876	P63208	Q9UKT5	3l2o-A-B	A	B	74,77,78,79,81,82,97,101,104,105,108,113,116,117,120,121,123,124,127,128,129,130,131,132,135,136,139,140,141,142,143,144,145,149,153,154,155,156,157,158,159,160,161,162,163	56,57,58,59,60,62,63,65,66,69,70,73,74,75,76,77,78,80,81,82,83,84,85,86,87,89,90,94,99,101,109,144,149,151,152,153,154,155,170,171,174,211
ENSG00000113558	ENSG00000153558	P63208	Q9UKC9	6o60-C-D	D	C	51,53,66,67,68,69,70,72,74,75,76,78,79,80,81,82,97,98,101,102,104,105,108,113,116,117,120,121,123,124,127,128,129,130,131,132,133,135,136,139,140,141,142,143,144,145,149,150,153,154,156,157,158,159,160,161,163	1,8,9,10,11,12,14,15,16,18,19,22,23,24,25,26,27,28,29,30,31,33,34,35,36,37,38,39,40,41,42,43,47,54,55,56,58,63,68,71,72,75,86,108,110,134,136,344,369,370,392,393,406
ENSG00000113558	ENSG00000161243	P63208	Q8NI29	3wso-A-B	B	A	98,101,104,105,108,111,113,116,117,120,121,123,124,127,128,129,130,131,132,135,136,139,140,141,142,143,144,145,149,152,153,154,156,157,158,159,160,161,162	24,25,26,29,30,33,36,37,40,41,42,44,45,47,48,49,50,51,52,53,54,55,56,57,58,73,82,97,98,99,100,175,177,178,181
ENSG00000113558	ENSG00000171823	P63208	Q8N1E6	6o60-C-D	D	C	66,67,72,73,76,77,79,80,81,82,101,104,105,108,116,117,120,121,123,124,127,128,129,130,131,132,135,136,139,141,142,143,144,145,150,153,154,156,157,158,159,160	8,9,11,12,15,16,17,18,19,20,21,22,23,24,25,26,27,28,29,30,31,32,33,35,36,44,47,48,49,51,53,54,61,64,65,68,75,94,121,147,333,359,381,382
ENSG00000113558	ENSG00000269190	P63208	Q96EF6	3wso-A-B	B	A	10,12,51,52,97,98,101,102,104,105,108,116,117,120,121,123,124,127,128,129,130,131,132,135,136,139,141,142,143,144,145,149,150,153,154,156,157,158,159,160,161,162,163	3,5,16,17,18,19,21,22,25,28,29,32,33,34,36,39,40,41,42,43,44,45,46,47,48,49,50,97,98,101,170,171,172,173,176
ENSG00000113595	ENSG00000125447	P36406	Q9NZ52	1j2j-A-B	A	B	406,411,412,413,414,415,436,437,438,453,458,459,460,461,462,463,464,467,468,470,477,478,479,480,481,482,483,484,486,487,488,489,490,491,492,494,521,526,529,530,531	154,155,156,157,158,159,160,161,162,163,164,165,166,167,169,175,178,179,182,183,190,193,194,197,198,201,205
ENSG00000113595	ENSG00000185009	P36406	Q9Y2T2	6cm9-H-M	H	M	466,467,470,501,502,504	282,283,285,286,287,288,289,290,359,360,361,362
ENSG00000113643	ENSG00000164022	P54136	Q12904	4r3z-A-B	B	A	38,40,41,44,45,47,48,51,52,54,55,58,59,61,62,65,66,68,69,70,72,73,74,75,78,79,82,86,89,93,94,95,96,186,188,189,190,192	42,45,46,48,49,51,52,54,55,56,57,58,59,61,62,63,65,66,68,69,70,71,72,73,76,77,78,80
ENSG00000113648	ENSG00000233822	O75367	Q99877	6k1i-C-D	C	D	10,12,15,18,19,20,21,22,23,24,27,28,30,31,32,37,38,39,40,41,42,43,44,45,47,48,49,51,52,53,54,55,56,57,58,59,60,61,62,65,66,68,69,73,74,75,76,77,78,81,90,91,93,94,95,98,100,101	36,37,38,41,42,44,45,46,48,49,50,52,53,54,55,56,58,59,62,63,66,67,69,70,71,72,73,74,75,79,82,83,87,88,89,90,91,92,95,96,99,100,102,103,104,105,106,107,110,111,112,113,114,115,116,118,119,121,122,125,126
ENSG00000113657	ENSG00000157851	Q14195	Q9BPU6	1kcx-A-B	A	B	23,28,29,30,262,265,268,269,316,319,320,323,325,369,370,371,372,373,374,375,376,377,378,379,390,395,400,440,476,477,480,481,484,485,488	21,22,23,261,262,309,312,313,316,363,364,365,366,367,368,369,370,371,372,383,388,389,393,469,470,473,474,477,478,480,481
ENSG00000113916	ENSG00000117153	P41182	Q53G59	3ohu-A-B	A	B	2,3,4,5,6,7,8,9,10,11,12,13,14,15,16,18,19,21,22,25,30,31,33,46,47,48,49,51,52,53,58,61,62,63,64,65,67,68,89,90,91,92,93,94,115,116,119	6,9,10,11,12,14,15,16,17,18,19,20,22,23,26,31,32,34,47,48,49,50,52,53,54,59,62,63,67,68,69,70,71,90,91,92,94,95,96,97,98,99,100,103,104,106,107,118,119,120,122,123,124,125
ENSG00000114062	ENSG00000150991	Q05086	P0CG48	3jvz-C-X	C	X	807,808,809,810,811,835,836,837,838,839,840,841,842,861,864,865,867,868,869,870,871,872,874,875	7,8,9,11,34,35,36,37,39,40,42,44,69,70,71,72,73,74,75,76
ENSG00000114125	ENSG00000166266	Q9UBF6	Q93034	4a0k-A-B	B	A	27,28,29,30,31,32,33,34,35,36,37,38,39,40,41,42,43,44	463,499,522,523,524,525,526,527,528,529,530,531,532,533,536,537,538,551,554,555,562,568,569,570,571,572,573,574,577,578,579,580,581,582,583,584,585,597,600,603,604,606,607,609,668,683
ENSG00000114126	ENSG00000169016	Q14188	O75461	1cf7-A-B	B	A	132,133,136,137,140,183,186,187,189,190,191,193,194,196,209,210,211,212,213,214,215,216	68,69,72,73,76,80,81,82,83,101,102,105,106,107,108,109,110,111,112,113,115,118,129
ENSG00000114126	ENSG00000205250	Q14188	Q16254	5tuu-A-B	A	B	212,213,216,217,220,221,223,224,227,228,230,231,234,235,237,238,241,242,244,245,248,249,251,252,254,255,256,259,266,268,269,270,271,272,273,274,275,276,277,278,279,280,281,282,283,285,287,294,295,296,297,298,299,300,301,302,303,304,305,306,308,309,313,314,315,317,318,342,344,345,348	97,100,101,103,104,107,108,110,111,113,114,115,117,118,120,121,122,124,125,128,129,133,134,135,136,137,138,139,140,141,142,144,145,148,149,151,152,153,154,155,156,157,158,165,167,177,178,179,180,181,182,183,184,185,186,187,188,189,190,191,192,193,195,196,200,208
ENSG00000114268	ENSG00000158571	Q16877	P16118	1k6m-A-B	A	B	135,136,139,140,142,143,209,210,212,229	162,163,164,165,169,172,187,190
ENSG00000114473	ENSG00000143933	Q9H095	P0DP24	4m1l-A-B	B	A	385,387,388,389,390,391,392,393,394,395,396,397,398,399,400,401,402,403,404,405,406,407,408,409	6,8,9,12,13,15,16,19,20,33,37,40,42,43,44,45,47,48,51,52,53,55,56,64,69,72,73,76,77,79,80,81,85,88,89,92,93,106,110,113,115,117,120,121,124,125,128,129,142,145,146
ENSG00000114473	ENSG00000160014	Q9H095	P0DP25	4m1l-A-B	B	A	385,387,388,389,390,391,392,393,394,395,396,397,398,399,400,401,402,403,404,405,406,407,408,409	6,8,9,12,13,15,16,19,20,33,37,40,42,43,44,45,47,48,51,52,53,55,56,64,69,72,73,76,77,79,80,81,85,88,89,92,93,106,110,113,115,117,120,121,124,125,128,129,142,145,146
ENSG00000114473	ENSG00000198668	Q9H095	P0DP23	4m1l-A-B	B	A	385,387,388,389,390,391,392,393,394,395,396,397,398,399,400,401,402,403,404,405,406,407,408,409	6,8,9,12,13,15,16,19,20,33,37,40,42,43,44,45,47,48,51,52,53,55,56,64,69,72,73,76,77,79,80,81,85,88,89,92,93,106,110,113,115,117,120,121,124,125,128,129,142,145,146
ENSG00000114520	ENSG00000162627	O95219	Q9UNH6	3iq2-A-B	A	B	40,54,56,57,58,87,89,92,93,94,95,96,97,98,99,100,172,173,178,181,182,193	41,42,43,44,45,46,47,48,49,71,72,73,76,79,89,143,146,147,156,157,158,159
ENSG00000114796	ENSG00000117153	Q6TFL4	Q53G59	3i3n-A-B	A	B	46,47,48,49,50,52,53,55,56,59,63,64,65,67,80,81,82,83,85,86,87,95,96,123,124,125,126,127,128,129,130,131,132,148,150,151,154,155,158,161	6,7,8,9,10,11,12,15,16,17,19,20,22,23,26,32,33,34,47,48,49,50,52,53,54,58,59,62,90,91,92,93,94,115
ENSG00000114853	ENSG00000160908	Q9UFB7	Q53GI3	2i13-A-B	A	B	589,601,602,603,604,605,606,607,608,609,610,612,616,619,620	424,425,466,468,469,470,471,472,473,475,481,484,485,488
ENSG00000114853	ENSG00000170631	Q9UFB7	P17020	2i13-A-B	A	B	531,534,592,601,602,603,604,605,607,612,616	374,375,376,377,378,379,380,381,384,385,389,393,396,399,400
ENSG00000114854	ENSG00000159173	P63316	P19237	1ytz-C-I	C	I	9,10,11,13,15,16,19,20,22,23,24,26,27,44,48,50,60,63,77,80,81,84,85,88,89,90,91,94,95,96,97,98,99,100,102,103,104,106,117,120,121,123,124,126,127,128,132,135,136,139,150,153,154,156,157,158,160,161	11,14,15,16,17,18,19,20,21,22,23,24,25,26,27,29,30,33,107,109,110,111,114,116,117,118,119,120,121,123,124,126,127,128,131,132,133,134,136,137,138,140,141,142
ENSG00000114942	ENSG00000254772	P24534	P26641	5dqs-A-D	D	A	19,20,21,22,23,24,28,29,50,51,54,57,58,61,62,65	146,147,148,149,150,151,155,156,185,186,189,192,193,196,197
ENSG00000115145	ENSG00000138443	O75886	Q9NYB9	3iql-A-B	A	B	230,232,241,243,248	479,480,481,492,497
ENSG00000115211	ENSG00000119718	Q9UI10	P49770	6caj-C-E	E	C	178,179,181,182,410,411,445,447,449,450,452,453,510,513,514,517,523	157,158,159,160,161,162,163,185,231,264,266,322,323,325,330,331,332,334,335,337,338
ENSG00000115289	ENSG00000121481	Q9BSM1	Q99496	4r8p-K-L	K	L	25,26,27,28,29,31,33,34,35,36,37,38,39,40,41,42,43,44,50,51,52,53,55,56,58,59,61,62,63,64,68,69,70,71,73,95,96,98,99,100,101,103,104,106,107,110,111,112,113,115,118,119,122,123,126,127	15,17,18,19,20,21,22,23,25,26,27,28,29,30,31,32,33,34,35,36,37,38,39,40,41,44,45,48,49,63,65,66,68,70,101,102,103,105,106,108,109,112,113,114,117,118,122
ENSG00000115350	ENSG00000120837	Q9NR33	P25208	1n1j-A-B	B	A	37,38,39,40,41,42,45,46,48,49,50,53,55,56,57,58,59,60,62,63,65,66,67,68,69,70,71,72,73,74,75,76,77,78,79,80,83,92,93,94,95,96,99,103,108,111,112	57,58,59,60,63,64,66,67,68,70,71,72,73,75,76,77,78,79,81,82,84,85,86,88,89,90,91,92,93,94,96,98,99,102,111,112,113,114,115,116,118,119,122,126,127,130,133,134,137,138,141,142
ENSG00000115350	ENSG00000148229	Q9NR33	Q9NRF9	4awl-B-C	C	B	32,33,37,39,40,41,42,45,46,48,49,50,53,55,56,57,58,59,60,62,63,65,66,67,69,70,71,72,73,74,75,76,77,78,79,80,83,92,93,94,95,96,97,99,108,111,112	6,7,8,9,10,11,14,15,17,18,19,21,22,23,24,26,27,28,29,30,32,33,36,37,40,41,42,43,44,45,46,47,49,50,53,57,62,63,64,65,66,69,70,73,77,78,80,81,84,85,88,89,92,93
ENSG00000115484	ENSG00000166226	P50991	P78371	4b2t-B-D	D	B	1,2,3,7,8,15,16,17,18,19,20,21,22,25,27,86,129,131,132,135,260,261,262,263,264,343,349,350,354,446,527,531,532,534,535,536,537,538,539	6,7,8,9,10,14,17,19,23,27,34,38,41,46,47,48,49,50,51,52,53,54,55,59,61,73,74,75,77,78,223,226,249,250,251,297,298,452,453,454,455,456,523,524,525,526,527,528
ENSG00000115561	ENSG00000124356	Q9Y3E7	O95630	2xze-A-Q	Q	A	207,210,213,214,216,217,219,220,221,222	16,19,20,23,60,64,67,68,70,71,72,75,80,88,92,95,96,100,101,103,104,107
ENSG00000115592	ENSG00000131791	Q9UGI9	O43741	6b2e-B-C	C	B	194,197,198,199,200,201,202,203,204,205,206,207,209,210,214,218,222,223,232,289,312,314,315,317,318,319,326,451	217,224,227,228,229,230,231,232,233,248,250,259,260,261,262,263,264,265,266,267,268,269,270,271
ENSG00000115685	ENSG00000213639	Q15435	P62140	6obn-A-C	C	A	82,83,84,85,86,87,106,107,111,126,128,129,131,148,150,151,170,172,190,192,194,195,214,216,217,234,236,238,239,256,258,261,282,300,302,304,324,325,327,329,330,352,354,355,357	22,23,24,26,35,39,42,95,96,97,98,127,128,129,130,131,132,133,134,136,137,140,141,145,146,149,153,156,191,192,193,270,272,273,274,275,276
ENSG00000115758	ENSG00000143450	P11926	Q9UMX2	4zgz-A-B	A	B	90,91,92,110,112,113,114,115,116,117,118,119,121,122,134,135,137,138,141,144,165,166,167,168,169,170,171,172,277,323,327,330,331,332,359,361,363,365,389,392,396,397,398	152,153,154,155,156,157,158,159,161,162,165,166,169,170,183,188,189,190,192,193,194,196,197,198,199,201,202,203,204,205,207,214,216,217,220,221,223,224,228,229,230
ENSG00000115875	ENSG00000205937	Q16629	Q15287	5tbx-A-B	A	B	58	212
ENSG00000115946	ENSG00000141101	Q9NRX1	Q9ULX3	6g18-x-y	x	y	18,49,51,53,54,55,56,57,58,59,60,62,75,86,90,92,96,98,100,102,104,105,106,107,108,117,118,119,123,145,147,148,149,150,151,154,155,158,173,174,177,178,186,187,189,192,193,195,196,197,199,200,201,206,212,213,251,252	161,164,182,183,184,185,186,187,188,189,190,194,206,207,208,209,210,211,212,214,358,359,361,362,363,366,367,368,370,371,372,373,374,375,376,378,383,384,386,388,391,398,406,407,408
ENSG00000115966	ENSG00000125740	P15336	P53539	5vpa-A-B	B	A	365,369,373,376,377,380,381,383,384,387,388,390,391,394,395,397,398,401,402,404,405,408,409,411,412,414,415,416,417,418	172,173,174,175,176,177,180,183,184,187,190,191,193,194,197,198,200,201,204,205,207,208,211,212,214,215,218,219,221,222,223
ENSG00000115966	ENSG00000170345	P15336	P01100	5vpa-A-B	B	A	362,365,369,372,373,376,377,380,381,383,384,387,388,390,391,394,395,397,398,401,402,404,405,408,409,411,412,415	145,150,153,154,155,157,158,162,165,166,168,169,172,173,175,176,179,180,182,183,186,187,189,190,193,194,196,197,201
ENSG00000116016	ENSG00000133794	Q99814	O00327	4zp4-A-B	B	A	25,26,29,30,32,33,34,36,37,40,41,52,53,54,57,58,60,61,63,64,65,66,67,68,70,71,73,74,78,79,81,82,83,84,85,86,87,88,89,90,91,92,93,94,95,96,99,110,112,117,162,163,164,165,166,167,168,169,179,180,194,196,197,198,200,207,209,223,224,225,227,230,231,232,233,235,236,237,238,239,240,241,242,243,245,249,250,251,252,253,258,260,276,278,279,280,281,282,283,284,285,286,287,288,290,291,292,293,294,297,303,30…	79,84,88,91,92,94,95,98,99,111,112,115,116,118,119,121,122,123,125,129,130,131,132,134,136,138,139,140,141,142,143,144,145,146,147,148,149,150,151,153,154,155,158,159,171,173,174,175,178,184,199,200,202,203,206,207,218,220,223,224,226,243,244,245,246,248,250,258,259,260,261,262,263,264,265,266,267,268,269,281,283,285,286,287,315,316,317,319,321,322,323,324,325,326,327,328,329,330,331,332,334,336,…
ENSG00000116030	ENSG00000126261	P63165	Q9UBT2	1y8r-B-C	C	B	29,30,31,52,53,54,55,56,57,58,59,60,61,63,65,67,68,70,87,89,91,92,93,94,95,96,97,98,99,100,101	22,23,24,25,26,27,28,29,30,31,32,33,36,45,46,47,48,62,72,73,76,113,114,115,116,117,118,119,122,137,138,139,140,141,142,145,146,147,157,159,162,163,164,165,384,390,391,394,395,398,415,417,418,419,420,421,423,424,425,430,432,433,435,552,553,554,555,556,557
ENSG00000116120	ENSG00000179115	Q9NSD9	Q9Y285	3l4g-A-B	B	A	26,29,30,31,32,33,34,68,69,70,71,150,152,156,259,261,262,305,315,316,317,318,319,356,358,359,360,361,362,363,365,366,369,370,374,375,377,378,379,380,381,382,384,385,386,387,388,389,390,391,393,394,395,398,401,402,405,408,409,410,411,412,413,414,415,416,417,436,437,438,439,440,443,444,446,447,451,457,460,461,464,465,467,468,472,474,475,476,478,479,480,481,483,485,487,488,489,490,491,493,495	221,222,223,224,225,227,228,229,231,232,235,239,241,242,243,244,245,246,247,248,249,250,251,252,253,254,257,263,266,267,268,277,278,279,280,281,282,284,285,286,287,305,306,307,308,309,310,311,312,322,324,334,347,348,349,355,357,359,360,361,362,367,368,369,371,379,381,382,383,384,385,386,388,389,390,392,393,403,404,405,406,407,408,409,414,415,416,417,420,439,440,441,477,478,479,480,481,482,483,484…
ENSG00000116350	ENSG00000136527	Q08170	P62995	5tbx-A-B	A	B	44,46	170
ENSG00000116525	ENSG00000156587	Q9BVG3	O14933	4tkp-A-B	B	A	2,12,13,14,15,40,51,52,53,54	6,9,10,17,62,94,95,96,97,98,99,100
ENSG00000116525	ENSG00000170035	Q9BVG3	Q969T4	4tkp-A-B	B	A	1,2,10,12,13,14,15,38,40,51,52,54	65,68,69,76,121,152,154,155,156,157,158,161
ENSG00000116701	ENSG00000158517	P19878	P14598	1k4u-P-S	S	P	465,466,467,468,469,472,473,474,475,480,487,488,489,490,491,494,495,496,503,504,505,507,509,510	360,361,362,363,365,366,367,368,369,373,374,377,378,379,381,382,385,386
ENSG00000116750	ENSG00000170322	Q9Y5K5	Q6P4R8	4uf5-A-B	A	B	34,35,36,37,38,39,41,57,58,59,60,61,81,82,83,85,122,124,125,128,164,180,181,183,208,210,213,214,218,219,220,283,286,287,288,289,290,291,292,293,294,295,296,297,298,299,301,302,303,306,308,312,313,316,317,320	48,49,50,53,54,57,58,61,65,68,69,72,73,74,75,76,77,78,79,84,88,91,92,96,97,98,99,100,101,103,104,107,110,111,115,116,124,128,131,132,134,135,139,142,143,145,146,149,150,153,154,155
ENSG00000116809	ENSG00000160062	Q13105	Q96BR9	3m52-A-B	A	B	1,3,4,6,7,8,9,10,11,12,13,14,17,20,22,23,38,39,40,41,43,44,45,50,53,54,76,77,78,79,80,81,82,101,103,111	1,2,3,4,5,6,7,8,9,10,11,12,13,14,16,17,23,25,38,39,40,41,43,44,45,50,53,58,59,60,82,83,84,85,86,87,88,109,110,113
ENSG00000116918	ENSG00000211460	Q99598	Q15631	3pja-B-J	J	B	211,215,260,261,263,264,265,266,267,268	48,50,51,52,53,54,55,108,109
ENSG00000117153	ENSG00000146021	Q53G59	Q9UH77	6ttk-A-C	A	C	472,474,494,543,545	489,490,511,559,560,562
ENSG00000117153	ENSG00000174282	Q53G59	Q9P1Z0	2nn2-A-B	A	B	1,2,3,4,5,15,16,17,19,20,22,23,26,31,32,34,47,48,49,50,52,53,54,59,62,63,90,91,92,93,94,95,96,97,98,99,100,101,102,387,388,389,390	1,2,3,4,5,6,7,8,9,10,11,12,13,14,16,17,19,20,23,24,25,29,31,34,40,41,42,43,44,45,46,47,48,49,50,51,52,55,60,61,69,70,71,363,364,365,366,367
ENSG00000117222	ENSG00000129691	Q15291	Q9UBL3	6kiu-N-T	N	T	344,346,348,349,350,351,352,353,354,355,356,357,358,359,360,361,362,363	405,406,407,433,437,450,452,461,463,464,465,466,467,468,469,470,471,472,473,474,475,476,552,553,554,569
ENSG00000117318	ENSG00000140262	Q02535	Q99081	6mgn-A-B	B	A	41,42,43,44,47,48,50,51,54,55,59,66,67,68,70,71,72,73,74,75,76,77,78,80,81,83,84	587,588,589,590,592,593,596,597,599,600,603,604,607,616,617,620,621,623,624,626,627,628,630,631,633,634,637
ENSG00000117318	ENSG00000196628	Q02535	P15884	6mgn-A-B	B	A	41,42,43,44,47,48,50,51,54,66,67,68,70,71,73,74,76,77,78,80,81,83,84,86	573,575,576,577,579,580,583,584,586,587,590,594,603,604,607,608,610,611,613,614,615,617,618,620,621,624
ENSG00000117461	ENSG00000171608	Q92569	O00329	3hhm-A-B	B	A	72,73,76,80,81,84,93,94,97,105,107,108,109,111,112,113,114,116,124,125,148,149,150,151,173,195,199,202,213,214,215,217,218,219,221,222,225,226,228,229,232,233,236,237,240,252,255,256,259,262,263,266,289,292,293,294,295,296,297,298,299,300,301,303,304,307,308,315	23,24,25,26,27,28,29,30,31,57,58,60,61,72,73,74,75,76,77,79,95,96,98,100,332,334,335,336,338,351,352,354,355,356,397,398,399,400,401,402,405,413,414,415,416,417,418,443,444,445,446,447,451,452,464,465,466,496,497,498,499,500,511,518,521,522,523,524,525,526,527,529,554,922,923,993,996,1005
ENSG00000117461	ENSG00000177885	Q92569	P62993	1r1p-A-B	A	B	358,359,361,384,386,387,388,389,390,391,407,408,409,410,412,425,426,448,449,450,451	54,61,63,64,87,88,92,93,94,95,111,112,113,114,118,119,126,128,129,130
ENSG00000117533	ENSG00000124222	O75379	O14662	2nps-A-B	A	B	49,50,51,53,54,56,57,60,61,63,64,67,68,70,71,74,75,77,78,81,82,84,85,88,89,91,92,95,96,98,99,102,103,105,106,109,110,111	236,239,240,242,243,246,247,249,250,253,254,257,260,261,262,264,267,270,271,273,274,275,277,278,281,282,284,285,286,288,289,291,292,295,296,299
ENSG00000117533	ENSG00000143858	O75379	Q8N9I0	2n1t-A-E	A	E	85,89,92	364,365
ENSG00000117748	ENSG00000132383	P15927	P27694	1l1o-B-C	B	C	43,44,45,46,47,48,73,107,127,129,144,145,147,150,153,154,157,160,161,163,164,165,167,168,169,171,174	467,469,521,522,523,524,525,526,563,564,565,566,567,568,598,599,600,602,603,604,606,607,609,610,613,616
ENSG00000117751	ENSG00000172531	Q12972	P62136	3v4y-A-B	B	A	161,163,164,166,167,169,170,171,173,174,175,177,178,179,180,181,199,200,201,202,203,204,206,207,208,209,210,211,213,214,215,216,217,218,219,222,224,225	43,74,75,78,150,154,157,168,169,179,181,182,184,185,188,189,190,191,192,193,194,195,196,197,198,199,200,201,211,212,242,243,252,253,255,257,261,277,278,279,283,287,288,289,290,291,292,293,294,295,296,297,298,299,300,301
ENSG00000117751	ENSG00000186298	Q12972	P36873	3v4y-A-B	B	A	163,164,166,167,169,170,171,173,174,175,176,177,178,179,180,181,182,193,199,200,201,202,203,204,205,206,207,208,209,210,211,214,215,216,217,218,222,225	43,74,75,78,150,154,157,167,168,169,179,181,182,184,185,188,189,190,191,192,193,194,196,197,198,199,200,201,211,212,242,243,252,255,257,261,266,277,281,282,283,284,287,288,289,290,291,292,293,294,295,296,297,298,299,300
ENSG00000117758	ENSG00000145087	Q86Y82	Q9Y2K9	1urq-A-B	B	A	187,188,190,191,194,195,197,198,201,202,204,205,208,209,212,215,216,218,219,221,222,223,225,226,229,230,232,233,234,236,237,239,240,243,244	1122,1125,1126,1129,1132,1133,1136,1137,1139,1140,1143,1144,1146,1147,1150,1151,1153,1154,1157,1158,1160,1161,1164,1165,1167,1168,1171,1172,1174,1175,1178,1179,1180
ENSG00000118194	ENSG00000159173	P45379	P19237	1j1e-B-C	B	C	224,226,227,228,230,231,232,236,239,240,242,243,244,246,247,249,250,251,253,254,255,256,257,258,259,260,261,262,263,264,266,267,270,271,274,275,277,278,281,282,283,284	37,40,41,44,45,48,49,50,51,52,54,59,62,63,65,66,67,68,69,70,71,72,73,74,76,77,79,80,83,84,86,87,90,91,93,94,97,98,100,101,103,104,108,115,116,117
ENSG00000118260	ENSG00000160741	P16220	Q53ET0	5zko-A-G	A	G	300,303,304,306,307,310,311,313,314,317,318,321,324,325,328,331,332,335,336,340,341	21,22,23,25,26,29,30,32,33,36,37,40,43,44,47,50,51,54,55,57,58
ENSG00000118526	ENSG00000140262	O43680	Q99081	2ypa-A-B	A	B	94,95,98,99,101,102,105,106,117,118,121,122,124,125,127,128,129,131,132,134,135,136,139,140,141	589,592,593,596,597,600,603,607,616,617,620,621,623,624,626,627,630,631,633,634,637,638,640,641,642,643
ENSG00000118816	ENSG00000164885	Q14094	Q00535	1w98-A-B	B	A	62,64,96,97,100,101,102,103,104,106,109,110,111,112,128,131,132,135,139,140,141,142,143,149,152,153,156	37,41,42,43,44,45,46,47,48,49,50,52,53,54,56,57,69,71,76,149,150,152,153,154,156,158,159,160,161
ENSG00000118816	ENSG00000250506	Q14094	Q00526	1w98-A-B	B	A	62,64,96,97,100,101,102,103,104,105,106,109,110,111,128,131,132,135,136,139,140,141,142,143,145,149,152,153,156,165	37,40,41,42,43,44,45,46,47,49,50,52,53,54,56,57,69,71,76,121,122,150,151,152,153,154,155,157,158,159,160,178
ENSG00000118971	ENSG00000124762	P30279	P38936	6p8h-A-C	A	C	55,58,59,61,62,65,66,69,91,95,96,97,98,99,100,125,126,127,128,130,132,135,138,139,142,146,261,262,263,265	8,9,10,14,15,16,17,18,19,20,21,22,23,24,25,27,29,30,33,34,35,37,38,41
ENSG00000118971	ENSG00000135446	P30279	P11802	3g33-B-C	B	C	18,29,30,32,33,36,37,107,108,110,111,112,113,114,115,117,120,121,137,140,141,144,145,148,149,150,151,152,154	41,45,46,47,48,49,50,51,53,54,55,57,58,59,61,62,64,65,66,75,76,77,78,79,87,89,134,287,291
ENSG00000118971	ENSG00000164885	P30279	Q00535	1e9h-A-B	B	A	26,27,29,31,34,36,73,75,107,108,111,112,113,114,115,119,120,137,140,141,144,148,149,150,151,152,158,161,163,164	37,39,41,42,43,44,45,46,49,50,52,53,54,56,57,69,71,72,73,76,119,120,149,150,153,154,156,158,159,278
ENSG00000119318	ENSG00000150991	P54727	P0CG48	4xkl-A-C	C	A	49,50,51,52,53,62	138,139,140
ENSG00000119318	ENSG00000151092	P54727	Q96IV0	2f4m-A-B	B	A	279,282,283,284,285,286,287,288,290,291,292,295,298,301,302,305,306,309,310,313,332,333,334,338	164,389,395,399,406,407,408,411,412,415,434,437,438,439,441,442,443,444,445,446
ENSG00000119318	ENSG00000159352	P54727	P55036	1p9d-S-U	U	S	6,7,8,9,10,34,37,38,39,47,49,50,68,69,71,72,73,74,75,76	271,274,275,276,277,278,282,283,285,286,287,289,290,291,293,294,296,298
ENSG00000119318	ENSG00000170315	P54727	P0CG47	5xbo-A-B	B	A	172,173,174,196,199,200,202,219,220,223,226,366	6,8,42,44,68,70,71,72,73,85,86,87,97
ENSG00000119318	ENSG00000188021	P54727	Q9UHD9	2bwf-A-B	A	B	14,15,16,18,19,33,60,63,64,65,66	75,78,79,80,101,104,105,106,107,109
ENSG00000119396	ENSG00000175137	P61106	Q7L8J4	6ixv-A-E	E	A	4,6,8,9,10,11,13,35,36,37,38,39,40,42,43,44,46,48,58,63,65,72,73,76,79,82,83,95	53,55,56,57,60,61,64,65,67,68,71,72,74,75,78,79,82,85,247,254,257,258,261,264,265,267,268,271,272,275,280,287
ENSG00000119715	ENSG00000196482	O95718	P62508	5yso-A-B	A	B	188,189,190,191,192,193,194,195,196,197,198,200,222,223,225,227,228,229,230,231,233,234,235,295,298,303,304,306,308,310,311,314	226,227,228,229,230,231,236,240,243,248,250,281,284,285,290,291,310,311,313,314,315,316,317,318,319,320,321,322,323,324,325,328,331,349,350,351,352,353,354,355,356,357,361,366,369,390,419,420,421,422,423,424,426,456,457,458
ENSG00000119725	ENSG00000143442	Q86VK4	Q7Z3K3	5yef-A-B	A	B	283,284,300,303,304,306	609,610,613,614,615,616,617,618
ENSG00000119725	ENSG00000172466	Q86VK4	P17028	2i13-A-B	A	B	271,277,278,279,280,289,293,296	306,307,308,309,310,319
ENSG00000119729	ENSG00000124171	P17081	Q9BYG5	1nf3-A-C	A	C	5,11,29,30,31,42,43,44,45,46,47,48,49,50,51,52,53,62,70,73,76,80,172,176,179,200,202,204,205	131,132,133,134,135,136,137,138,139,140,141,142,143,144,145,148,149,156,167,204,205,206,207,208,267,268,269
ENSG00000119917	ENSG00000119922	O14879	P09913	4g1t-A-B	A	B	12,14,15,16,17,19,22,23,24,26,27,32,33,35,36,37,38,39,40,41,42,43,46,47,52,53,55,56,91,92,94,95,117,120,121,124,127,128,129,130,131,132,133,134,135,137,138,141,142,144,145,146,147,148,149,150,151,153,154,156,157,160,161,164,168,169,170,171,173,174,176,177,178,180,181,182,183,184,185,188,190,192,195,196,198,199,202,203,206,208,209,212,215,216,219,249,253,271,272,273,274,275,276,279,290,294,321,324…	12,15,16,17,19,22,24,25,26,28,34,37,38,39,41,42,52,53,55,56,88,91,92,94,95,96,117,120,121,124,127,128,129,130,131,132,133,134,135,137,138,139,141,142,144,145,146,147,148,149,150,151,152,155,156,158,159,162,163,170,171,172,175,176,178,179,180,182,183,184,185,186,187,188,191,192,193,194,197,198,200,201,204,205,208,210,211,214,217,218,221,224,259,448,451,452,453,455,456,457,458,459,460,461,462,463,4…
ENSG00000119917	ENSG00000204010	O14879	Q5T764	4g1t-A-B	A	B	12,13,14,15,16,17,19,22,23,24,26,27,37,38,41,42,44,46,47,50,52,53,55,56,91,94,95,117,120,121,122,123,124,125,127,128,129,130,131,132,133,134,135,137,138,139,141,142,145,146,148,149,150,151,153,154,156,157,160,161,163,164,168,169,170,171,173,174,176,177,178,180,181,183,184,185,187,188,189,190,191,192,195,196,198,199,202,203,208,209,212,215,216,219,249,253,290,353,354,355,389,390	13,16,17,18,20,23,24,25,26,27,28,38,39,47,50,53,54,57,85,86,89,92,93,95,96,118,121,122,125,128,129,130,131,132,133,134,135,136,137,140,141,142,144,145,147,148,149,150,151,152,155,156,157,158,159,161,162,165,166,173,174,175,178,179,181,182,183,185,186,187,188,189,190,192,193,195,196,197,198,199,200,201,202,205,206,208,209,212,213,216,218,219,222,225,226,229,252,263,458,462,465,474
ENSG00000119946	ENSG00000184007	Q9NRU3	Q12974	5lxq-A-B	A	B	508,510,512,534,535,536,537,538,539,540,541,542,543,544,545	3,4,69,70,71,101,103,104,105,106,107,134,135,136,137,138,139,142
ENSG00000120075	ENSG00000185630	P09067	P40424	2r5y-A-B	A	B	160,162,163,164,165,166,167,168,170,173,174,176,177,179,180,181,182,185,198,203,251,263,264,265,266,267,268	233,234,235,237,252,256,257,258,259,260,278,285,286,288,289,290,291,292,293,295,296,297,298,299,301,302,303
ENSG00000120075	ENSG00000204304	P09067	P40425	2r5y-A-B	A	B	173,174,176,177,179,180,181,182,183,196,198,203,251,254	263,267,268,269,270,271,289,293,299,300,302,303,304,306
ENSG00000120149	ENSG00000131721	P35548	Q9BQY4	3a01-E-F	E	F	158,162,196,199,200,204	174,176,177,179,180,183,184
ENSG00000120149	ENSG00000164438	P35548	O43711	2h1k-A-B	A	B	162,163,164,165,166,167,168,169,171,197,198,199	175,176,179,182,183,186,189,217,220,221,224
ENSG00000120149	ENSG00000180806	P35548	P31274	6es3-K-M	K	M	151,152,154,155,158,159,161,162,163,193,200,204	201,202,204,205,208,209,211,212,213,243,246,247,250
ENSG00000120457	ENSG00000157551	P48544	Q99712	5twv-A-C	A	C	48,50,51,52,53,54,59,60,61,62,63,64,65,66,68,69,72,73,75,76,78,79,80,82,83,142,146,149,150,151,152,153,155,156,157,159,165,168,169,173,177,180,181,183,184,185,187,188,193,235,237,244,245,246,248,249,250,251,252,254,255,256,258,283,300,304,306,313,314,315,317,319,365,376,380	63,67,74,78,110,112,113,115,116,118,119,122,126,127,128,129,130,132,133,161,164,165,167,168,173,174,176,179,188,189,190,191,201,202,203,204,205,206,208,209,239,240,241,243,245,246,247,249,250,252,286,288,289,290,291,310,313,315,317,318,320,321,322,323,324,325,326,327,328,350,352,355,358
ENSG00000120509	ENSG00000187391	Q5EBL8	Q86UL8	4h11-A-B	A	B	55,56,76,77,78,79,80,81	1147,1195,1196,1199,1201,1203,1222,1224
ENSG00000120616	ENSG00000172977	Q9H2F5	Q92993	5j9q-A-C	C	A	72,73,74,75,76,77,78,80,81,82,83,86,89,90,91,92,93,94,97,98,99,100,101,102,103,104,105,106,107,110,111,112,113,115,116,117,118,119,122,133,153,154,156,186,192,193,194,195,197,203,206,207,208,209,210,211,212,213,214	223,225,227,228,229,230,236,238,239,240,241,243,245,247,249,250,251,252,253,254,255,262,263,264,265,266,268,269,271,272,274,275,276,277,278,279,280,281,282,283,284,285,286,287,289,290,291,292,293,294,295,302,308,309,310,311,312,314,317,318,327,329,330,331,332,333,334,345,346,347,348,349,350,374,375,376,377,378,408,409,412,499,501
ENSG00000120693	ENSG00000141646	O15198	Q13485	1u7v-A-B	A	B	270,279,282,284,288,402,403,406,409,413,415,432,437,439,441,443,446,447,449,450,453,454,457,458,459,461	337,352,353,354,355,356,357,361,363,365,366,367,368,370,371,380,381,382,404,405
ENSG00000120693	ENSG00000174106	O15198	Q9Y2U8	5zoj-A-D	A	D	193,194,195,196,197,198,365,366,367,368,369,372,373,374,375,376,377,378,379,380,381,382,424,425,426	634,635,636,637,638,640,766,768,769,770,771,772,773,775,776,789,852,855,858,859,860,862
ENSG00000120699	ENSG00000171311	Q96B26	Q9Y3B2	2nn6-C-I	C	I	1,2,5,7,8,9	88,89,92,93,95,97,100
ENSG00000120798	ENSG00000131759	P13056	P10276	1dsz-A-B	B	A	95,96,98,99,100,102,184,187,188,189,190,191,192,193,194	95,96,97,98,101,106,111,115,120,121,122,123,124,125,138,139,140,141,142,143,145,146
ENSG00000120896	ENSG00000138443	O60504	Q9NYB9	3iql-A-B	A	B	374,375,376,377,379,380,381,382,383,385,386,387,388,389,399,401,402,403,404,405,406,407,408,409,410,421,422,423,424,426,429,434,435,440	445,447,448,449,450,451,452,453,454,461,473,474,475,477,479,480,481,482,490,492,494,495,497
ENSG00000120910	ENSG00000221823	P48454	P63098	1mf8-A-B	A	B	18,20,21,49,51,164,335,336,337,338,339,343,344,345,346,347,348,349,350,351,352,353,354,355,356,357,358,359,360,361,362,363,364,365,367,368,369,370	23,26,27,29,30,43,46,48,49,51,52,53,54,55,58,59,62,75,79,82,94,95,98,99,107,109,112,116,119,120,124,127,128,130,131,132,133,134,135,136,138,139,140,148,153,156,157,160,162,165,166,167,168,169,170
ENSG00000121390	ENSG00000147140	Q8WXF1	Q15233	3sde-A-B	A	B	68,70,72,81,128,131,132,135,136,162,165,166,167,168,169,170,171,175,178,179,184,186,187,188,189,190,191,193,194,195,200,215,216,217,218,219,220,221,222,223,224,225,226,227,228,229,231,237,238,239,240,241,242,243,244,245,246,249,250,252,254,255,257,258,259,260,261,262,263,264,265,266,271,272,273,275,276,278,279,280,282,283,285,286,289,290,293,294,296,297,300,301,304,305,307,308,311,312,315	67,73,119,120,123,124,126,127,128,154,156,157,158,159,160,161,162,163,166,167,171,176,178,179,180,181,182,183,187,188,207,208,210,211,212,213,214,215,216,217,218,219,220,221,223,228,229,230,231,232,233,234,235,236,237,238,241,242,247,249,250,251,252,253,254,255,256,257,258,263,264,266,267,268,269,270,271,272,274,275,277,278,281,282,285,286,288,289,292,293,296,297,299,300,303,304
ENSG00000121413	ENSG00000137338	Q8TBC5	Q96JS3	2fi2-A-B	A	B	52,53,54,55,56,57,59,60,63,64,66,67,70,71,74,75,77,78,80,83,84,85,86,88,89,90,92,93,95,96,97,99,100,101,102,117,118,121,122,124,125,128,129,130,131,137,138,139,140,141,142,143,144	47,48,49,50,51,52,54,57,58,59,61,62,65,66,69,70,72,73,74,75,78,79,80,81,83,84,85,87,88,90,91,92,94,95,96,97,98,99,100,101,102,103,106,112,113,116,117,119,120,123,127,128,129
ENSG00000121413	ENSG00000171222	Q8TBC5	P57086	3lhr-A-B	A	B	52,53,55,56,57,58,63,66,67,70,71,74,75,77,78,80,83,84,85,88,89,90,92,93,94,95,96,97,100,101,102,117,118,121,122,124,125,129,132,150	63,111,112,113,114,115,116,117,122,123,125,126,129,130,133,134,136,137,139,142,143,144,145,147,148,149,151,152,153,154,155,156,159,160,161,171
ENSG00000121413	ENSG00000182318	Q8TBC5	P10073	2fi2-A-B	A	B	52,53,55,56,57,59,63,64,66,67,70,71,74,75,77,78,80,81,83,84,85,86,88,89,90,92,93,95,96,97,99,100,101,102,117,118,121,122,124,125,128,129,131,134	52,53,55,56,57,59,63,64,66,67,70,71,74,75,77,78,79,80,81,83,84,85,86,88,89,90,92,93,95,96,97,100,101,102,105,117,118,121,122,124,125,128
ENSG00000121454	ENSG00000172789	Q969G2	Q00444	1p7j-B-D	B	D	148,150,161,169,173,203,206,207,208,211	22,27,164,168,175,178,210,211,212,213,215
ENSG00000121454	ENSG00000198728	Q969G2	Q86U70	2ypa-C-D	C	D	36,37,38,39,40,41,42,43,44,45,46,52,55,64,65,66,67,68,69,70,71,81,82,85,86,87,88,96,97,98,99,100,101,102,103,104,106,109,112,115,124,125,126,127,128,129,130,131,132,133,141	335,336,337,338,339,340,341,342,343,344,345,346,347,348,350,351,354,355,356,357,358,359,360,361,362,363,364,366,367,368,369
ENSG00000121481	ENSG00000131508	Q99496	P62837	3rpg-A-C	C	A	43,46,52,53,54,55,56,75,78,79,82,84,86,87,88,89,91	4,5,8,9,12,15,61,62,63,88,91,92,93,94,95,96,97,98
ENSG00000121481	ENSG00000163602	Q99496	Q8N488	3ixs-A-B	A	B	224,225,226,227,229,247,248,249,250,251,253,254,257,258,259,261,262,265,266,269,288,315,316,321,322,323,324,325	140,141,142,143,144,145,146,147,148,150,151,153,157,159,161,162,163,166,167,168,169,170,171,172,173,174,175
ENSG00000121481	ENSG00000168283	Q99496	P35226	3rpg-B-C	C	B	15,17,18,19,21,22,23,24,25,26,27,28,29,30,31,32,33,34,35,36,37,38,39,40,41,42,44,45,48,49,57,63,65,66,68,70,101,102,103,105,106,108,109,112,113,114	1,2,3,4,5,6,7,8,9,10,11,12,13,15,17,21,22,23,24,26,27,29,30,32,33,34,35,39,40,41,42,44,45,66,67,69,70,71,72,74,75,77,78,81,82,83,84,86,89,90,93,94,97,101
ENSG00000121481	ENSG00000170035	Q99496	Q969T4	3rpg-A-C	C	A	43,52,53,54,55,56,75,78,79,82,84,86,87,88,89,91	64,65,68,69,76,121,122,123,148,151,152,153,154,155,156,157,158
ENSG00000121481	ENSG00000182247	Q99496	Q96LR5	3rpg-A-C	C	A	43,52,53,54,55,56,75,78,79,82,83,84,87,88,89,91	58,59,62,63,66,69,115,116,117,142,145,146,147,148,149,150,151
ENSG00000121481	ENSG00000185619	Q99496	Q3KNV8	2ckl-A-B	B	A	11,15,16,17,18,19,20,21,22,23,24,25,26,27,28,29,30,31,32,33,34,35,36,37,38,40,44,45,47,48,49,63,65,68,70,101,102,103,105,106,108,109,112,113,115	4,5,6,7,8,9,10,11,12,13,14,18,20,21,22,23,25,26,28,29,31,32,34,35,38,39,40,41,43,44,65,67,68,69,70,71,72,73,74,76,77,80,81,82,83,84,85,89,92,93,96,97
ENSG00000121481	ENSG00000277258	Q99496	P35227	3rpg-B-C	C	B	7,11,16,17,18,19,21,22,23,24,25,26,27,28,29,30,31,32,33,34,35,36,37,38,39,40,41,42,44,45,48,63,65,66,67,68,70,101,102,103,105,106,108,109,112,113,114	2,3,4,5,6,7,8,9,10,11,12,13,14,15,16,17,21,22,23,24,26,27,29,30,32,33,34,35,36,39,40,41,42,44,45,66,67,69,70,71,72,74,77,78,81,82,83,84,86,89,90,93,94,97,101,107,111
ENSG00000121634	ENSG00000165474	P48165	P29033	2zw3-A-B	A	B	2,3,4,5,6,13,14,15,16,17,18,21,24,25,27,28,31,32,35,36,39,43,44,47,51,52,53,55,179,180,182,193,195,196,197,198,199,200,201,204,205,208	1,2,3,6,40,41,47,48,57,58,59,61,62,63,65,66,69,70,71,72,74,75,78,79,82,83,86,90,93,97,98,100,101,104,172,173
ENSG00000121864	ENSG00000152475	Q9UID6	Q96EG3	5v3j-E-F	E	F	261,263,264,265,266,267,283,284,404,405,406,407,418,425	259,403,415,417,424,426,515,519,522
ENSG00000121864	ENSG00000180884	Q9UID6	Q3KQV3	5v3j-E-F	E	F	263,264,266,284,425,426	357,483,562,563,565,581
ENSG00000121864	ENSG00000181472	Q9UID6	Q8N680	2i13-A-B	A	B	429,430,431,432,434,437,439,443,446	306,307,308,309,310,311,338,339,340,341,342,350,354
ENSG00000121864	ENSG00000196150	Q9UID6	P15622	5v3j-E-F	E	F	263,264,266,283,406	379,402,480,482,491,498
ENSG00000121957	ENSG00000188487	P81274	Q1MX18	3sf4-A-D	A	D	25,28,29,32,36,47,60,62,63,64,66,67,70,73,74,76,78,88,92,100,101,102,103,104,107,110,113,114,128,143,146,147,150,153,154,157,167,185,202,203,206,207,210,213,214,228,242,243,246,247,250,253,254,265,283,286,287,290,291,293,294,298,323,326,327,330,333,359,363	70,71,73,74,75,77,78,79,81,82,83,84,85,86,87,88,89,90,91,92,93,94,95,96,97,98,99,100,105,108,109,110,111,112,113,114,115,116
ENSG00000122145	ENSG00000151650	Q9Y458	O95231	4s0h-A-B	A	B	97,100,104,107,181,183,191,192,274	111,146,147,148,152,154,155,157,159,160,161,162,164
ENSG00000122591	ENSG00000165914	Q9BYI3	Q86TV6	5dse-A-B	B	A	23,24,69,73,124,125,126,127,128,130,132,133,134,135,136,137,138,139,140,141,142,160,161,162,169,172,173,174,175,177,186,189,190,191,192,193,194,214,215,216,228,229,230,231,238,239,242,245,246,249,250,268,269,270,271,273,274,276,277,278,280,281,282,284,285	243,246,247,248,250,258,265,270,271,272,273,274,275,276,277,281,282,288,291,293,298,299,302,316,317,318,319,320,321,323,325,326,327,329,330,331,333,334,337,367,368,370,371,374,375,376,378,379,381,382,386,398,401,402,405,406,408,409,430,432,435,436,439,467,468,471,511,513,514,515,544,545,547,577,578,579,580,581,582
ENSG00000122859	ENSG00000140262	Q9Y4Z2	Q99081	2ql2-A-B	B	A	98,99,102,103,105,106,109,121,122,125,126,128,129,131,132,133,135,136,138,139	592,593,596,597,599,600,603,604,607,616,617,620,621,623,624,626,627,628,630,631,633,634,637
ENSG00000122859	ENSG00000196628	Q9Y4Z2	P15884	2ql2-A-B	B	A	95,98,99,102,103,105,106,109,110,121,122,125,126,128,129,131,132,133,135,136,138,139	579,580,582,583,584,586,587,590,594,603,604,607,608,610,611,613,614,617,618,620,621,625,627
ENSG00000123080	ENSG00000135446	P42773	P11802	1g3n-A-B	B	A	10,11,14,15,16,35,37,39,43,44,45,46,47,48,49,50,67,68,69,71,76,79,80,81,82,84,115	7,8,9,10,11,12,21,22,24,28,29,30,31,96,97,98,99,101,102,106,148,149,150
ENSG00000123091	ENSG00000131508	Q9Y3C5	P62837	4v3k-A-C	C	A	100,101,102,103,104,125,128,129,137,138,140	5,8,61,62,93,94,95,96,97,98
ENSG00000123136	ENSG00000198563	O00148	Q13838	5sup-A-C	A	C	24,26,28,29,30,31,43,45,48,66,67,68,69,70,72,73,89,92,255,257,258,259,260,381,383,424	27,28,29,30,31,268,272,273,276,277,279,280,283,413,415,416,417,419,420
ENSG00000123307	ENSG00000196628	Q9HD90	P15884	2ql2-A-B	B	A	99,103,106,107,109,110,113,114,125,126,129,130,132,133,134,135,136,137,139,140,142,143,144,145	576,579,580,583,584,586,587,590,594,603,604,607,610,611,613,614,615,617,618,621,624,625,626
ENSG00000123349	ENSG00000143256	Q99471	Q9UHV9	6nr8-2-5	5	2	63,71	73,78
ENSG00000123349	ENSG00000155959	Q99471	P61758	6nr8-3-5	5	3	42,43,45,46,49,50,53,61,63,64,65,66,67,68,69,70,71,72,73,74,75,76,77,78,79,81,82,83,84,85,91,93,99,103,106	80,83,84,87,88,91,105,106,107,108,109,110,111,112,113,114,115,116,117,118,119,120,122,123,124,125,126,132,140,144
ENSG00000123395	ENSG00000175224	Q9BSB4	O75143	5xuy-A-B	B	A	27,30,31,33,34,36,47,48,49,50,51,52,53,54,56,61,62,63,65,68,142,149,152,153,156,157,159,160,168,183,184	35,36,37,38,39,40,41,42,43,45,49,52,53,54,115,123,126,127,129,130,131,133,134,138,139,142,171,172,173,174,175
ENSG00000123700	ENSG00000157551	P63252	Q99712	5twv-A-C	A	C	45,46,47,49,54,55,56,57,58,59,60,61,67,68,70,71,73,74,75,77,78,135,139,142,143,144,145,146,148,149,150,152,161,162,165,166,169,173,174,176,177,178,180,186,187,228,230,235,238,239,240,241,242,244,245,246,247,249,251,293,297,299,306,307,308,309,310,312,371	63,70,71,74,78,112,113,115,116,119,122,126,127,128,129,130,132,133,161,164,165,167,168,170,173,174,176,177,179,188,189,190,201,202,203,204,205,206,208,209,239,241,243,245,246,247,249,250,252,286,287,288,289,290,291,313,315,318,319,321,322,323,324,325,326,327,328,331,334,355,366
ENSG00000123700	ENSG00000260458	P63252	B7U540	3syq-A-B	A	B	81,85,88,89,92,96,127,128,130,131,133,134,137,138,141,142,143,144,145,147,148,172,175,176,179,180,183,184,203,204,205,206,207,211,219,220,221,223,224,254,255,256,257,258,260,261,262,263,264,265,267,301,302,303,304,305,306,325,328,330,331,333,334,336,337	39,40,41,42,43,46,47,53,54,55,57,70,71,72,73,76,77,136,139,140,143,144,145,146,147,149,150,151,152,153,159,162,163,166,167,168,170,171,174,175,177,178,181,182,186,187,228,229,231,238,239,240,241,242,243,244,245,246,248,249,250,255,256,292,296,298,300,311,313
ENSG00000123975	ENSG00000250506	P33552	Q00526	1buh-A-B	B	A	7,12,13,14,15,19,21,23,57,58,59,60,61,62,63,66,68,70	174,206,207,208,209,210,212,213,217,235,237,239,240,241,242,243
ENSG00000124171	ENSG00000126785	Q9BYG5	Q9H4E5	1nf3-A-C	C	A	130,131,132,133,134,135,136,137,138,139,140,141,142,143,144,145,148,149,156,166,167,205,206,207,208,257	1,2,23,41,42,43,44,54,55,56,57,58,59,60,61,62,63,64,65,66,74,82,85,88,92,121,184,188,191,192
ENSG00000124214	ENSG00000180228	O95793	O75569	6htu-A-C	A	C	190,193,194,196,197,198,199,200,201,202,203,234	123,124,125,126,127,175,182,186
ENSG00000124222	ENSG00000136631	O14662	Q9NRW7	4jeh-A-B	B	A	60,62,63,64,67,69,70,71,72,73,75,79,82,86,156,157,160,161,163,164,167,168,170,174,177,181,184,205,206,207,247,251,254,255,257,258,259,261,262,266,267,268,269,270,271,272,275,276,278,279,280	22,29,32,33,35,36,39,40,41,42,44,45,46,50,51,52,54,58,59,60,61,63,244,245,247,255,259,262,263,264,296,298,299,300,301,302,303,304,305,317,319,320,321,322,323,550,551,552,553,557,559
ENSG00000124222	ENSG00000168899	O14662	O95183	3hd7-A-B	B	A	236,239,240,242,243,246,249,250,253,254,257,260,261,264,267,268,270,271,274,275,277,278,281,282,284,285,286,288,289,291,292,295,296,298,299,301,302,304,305,308,316	6,9,10,13,16,17,20,21,23,24,27,30,31,34,37,38,41,42,44,45,48,49,51,52,55,56,58,59,62,63,66,68,69,70,72,73,80
ENSG00000124507	ENSG00000165912	Q9BY11	Q9UKS6	4bne-A-B	A	B	16,17,18,19,20,21,24,27,28,31,34,37,38,41,42,44,45,48,49,52,53,55,56,59,60,63,66,67,74,75,76,80,83,84,87,88,90,91,94,98,146,150,153,157,160,161,164,165,168,206,209,210,213,220,223,224,228,231,235,238,239,240,241,242,243,245,246,249,250,252,253,256,257,258,259,260,264,265,268,271,272,275,276,277,278,279,280,281,283,284,286,287,288,291,292,293,295,296,297,298,299,300,301,302,303,304,305	14,15,16,17,18,24,25,28,31,34,35,38,39,41,42,45,46,49,50,52,53,56,57,60,63,64,67,71,72,73,77,80,81,84,85,88,91,95,143,147,154,157,158,161,203,206,207,210,213,214,217,220,221,225,228,229,232,235,236,238,239,240,242,243,246,247,249,250,253,254,255,256,261,262,265,268,269,272,273,274,275,277,278,280,281,282,284,285,288,289,290,292,293,294,295,296,297,298,299,300,301,302,303,304
ENSG00000124688	ENSG00000164109	Q15013	Q13257	6f0x-P-Z	P	Z	79,82,83,85,88,89,90,93,96,97,185,187,188,191,192,194,195,196,198,199,200,201,202,203,204,205,273,274	33,34,40,41,45,47,50,51,52,54,122,126,127,129,130,133,134,136,137,138,140,141,143,179,181,182,183,184,199,205
ENSG00000124762	ENSG00000132646	P38936	P12004	5e0u-A-D	D	A	136,138,140,141,142,143,144,145,146,147,148,149,150,151,152,153,154,155,156,157,158,159,160,161,162,163,164	27,29,40,43,44,45,46,47,67,68,69,95,96,97,118,119,120,121,122,123,124,125,126,127,128,129,131,133,211,232,233,234,250,251,252,253,254,255,256,257,258,259
ENSG00000124762	ENSG00000250506	P38936	Q00526	1jsu-A-C	C	A	38,41,42,45,48,49,51,53,54,55,56,57,58,62,63,64,65,66,67,68,69,70,71,72,73,74,75,76,77,78,82,88	9,11,12,13,14,15,16,17,18,19,20,21,22,23,28,30,31,32,33,36,64,67,68,69,70,71,72,73,75,77,79,80,81,82,83,84,85,86,131,132,133,134,144,145,299,300,301,302,303,304,305
ENSG00000125249	ENSG00000143344	P10114	Q9NZL6	5cm8-A-B	B	A	5,11,12,13,17,18,20,21,29,30,31,32,33,34,35,36,37,39,40,41,54,56,57,59,60,61,62,63,64,65,66,67,69,70,71,73,99,102,103,171,173,174,176,177,178,179,180	261,262,264,265,277,280,283,284,287,288,329,332,333,334,336,337,338,341,367,368,369,370,371,372,375,419,420,421,424,425,426,428,429,430,432,433,434,450,457,488,489,492,508,509,511,512,516,517,518
ENSG00000125354	ENSG00000180096	Q14141	Q8WYJ6	2qag-A-B	B	A	50,51,52,70,71,74,75,105,106,107,157,158,159,163,185,187,188,189,190,191,242,243,244,245,254,255,256,257,258,259,260,261	33,35,36,93,144,145,146,147,148,149,150,151,171,172,173,174,175,176,177,178,179,245,246,247,248,249,250,251,252,253,258,259
ENSG00000125457	ENSG00000134030	A9UHW6	O43310	2i2o-A-B	A	B	171,175,178,179,181,182,183,192,193,196,199,200,203,204,209,211,212,215,216	544,548,551,552,554,555,556,561,564,565,568,571,572,575,576,584,585,588,589
ENSG00000125457	ENSG00000157349	A9UHW6	Q9UMR2	4jhj-A-C	A	C	73,76,77,80,81,83,84,87,88,104,117,118,120,121,122,123,124,125,128	4,5,6,7,9,10,11,13,14,17,18
ENSG00000125740	ENSG00000146592	P53539	Q02930	5vpa-A-B	A	B	162,168,172,180,183,184,187,190,191,193,194,197,198,200,201,204,205,207,208,211,212,214,215,218	383,388,392,396,399,400,403,404,406,407,410,411,413,414,417,418,420,421,424,425,427,428,431,432,434,435,438
ENSG00000125740	ENSG00000171223	P53539	P17275	5vpa-A-B	A	B	149,151,152,153,154,155,157,165,168,172,173,175,176,177,180,183,184,186,187,190,191,193,194,197,198,200,201,204,205,207,208,211,212,214,215,219,221,222,223	266,268,270,272,277,285,289,292,293,296,297,299,300,303,304,306,307,310,311,313,314,317,318,320,321,324,325,327,328,331,334
ENSG00000125743	ENSG00000139343	P62316	P62306	4f7u-B-F	B	F	23,26,27,28,29,30,31,32,34,45,47,61,62,63,103,104,105,106,107,108,109,110,111,112,115,116,117,118	23,25,27,29,35,36,37,39,41,42,43,49,56,58,59,61,62,63,64,65,67,68
ENSG00000125814	ENSG00000166900	Q9H115	Q13277	6mdm-I-K	K	I	31,79,80,82,83,111,114,116,119,122,123	233,237,238,240,241,244,245,248,249,262
ENSG00000125814	ENSG00000178750	Q9H115	Q8N4C7	6ip1-B-E	E	B	118,155,156,157,159,160,163,197,198,200,201,205,239,268,269,270	223,224,227,230,234,237,238,241,242,245,249
ENSG00000125816	ENSG00000214513	Q9H2Z4	A8MTQ0	3a01-A-F	A	F	180,181,182,183,184,185,186,187,188,189,190,192	169,172,173,207,210,211,214,215,217
ENSG00000125835	ENSG00000204392	P14678	Q9Y333	4c8q-A-B	A	B	18,20,24,26,37,38,49,51,53,74,75,77,78,79,80,81,82,83,84,88,103,104	19,21,50,51,52,54,55,56,57,58,59,60,61,62,63,65,66
ENSG00000125850	ENSG00000167625	Q9BRP0	Q8TF50	2i13-A-B	A	B	167,172,173,174,175,176,187,190,234,235,236,237	399,401,499,500,501,502,503,512
ENSG00000125868	ENSG00000184009	P60981	P63261	5yu8-A-H	H	A	18,19,20,21,22,23,86,93,94,95,96,97,98,99,126,129,130,132	2,26,27,28,30,44,47,48,56,57,91,92,93,94,95,96,97,100,214,336,337
ENSG00000125888	ENSG00000175334	Q9H503	O75531	1ci4-A-B	A	B	15,16,17,18,39,41,44,45,47,48,49,51,52,54,55,85,89,90	14,15,16,17,38,39,40,43,44,46,47,48,50,51,52,53,54,84,88,89
ENSG00000125945	ENSG00000213015	Q9C0F3	Q9UK33	1mey-C-G	C	G	282,283,299,300,301,302	118,127,128,130,131,134
ENSG00000125952	ENSG00000136997	P61244	P01106	6g6j-A-B	B	A	38,39,42,43,45,46,49,51,60,61,63,64,65,67,68,70,71,72,74,75,77,78,81,82,84,85,88,89,91,92,95,96,98,99,102,103,104	369,370,373,374,376,377,380,381,392,393,396,397,399,400,402,403,404,406,407,409,410,413,414,416,417,420,421,423,424,427,428,430,431,434,435,438,439
ENSG00000125968	ENSG00000140262	P41134	Q99081	6mgn-A-B	B	A	66,67,68,69,72,73,75,76,79,80,92,93,95,96,97,98,99,100,101,102,103,105,106,108,109,111,113,115	588,589,590,592,593,596,597,599,600,603,607,616,617,620,621,623,624,626,627,628,630,631,633,634,637,638,642
ENSG00000125968	ENSG00000196628	P41134	P15884	6mgn-A-B	B	A	66,67,68,69,72,73,75,76,79,80,91,92,93,95,96,98,99,100,101,102,103,105,106,108,109,111,112,113,114,115	575,576,577,579,580,583,584,586,587,590,603,604,607,608,610,611,613,614,615,617,618,620,621,624,625,627
ENSG00000126003	ENSG00000136451	Q9UPG8	Q14119	2i13-A-B	A	B	124,125,126,127,128,130,131,133,167,168,169,172,175,183,185,186	219,230,231,232,233,234,235,236,237,238,239,244,252,260,261,262,264,267,273
ENSG00000126003	ENSG00000171425	Q9UPG8	Q9P0T4	5v3g-A-G	A	G	83,87,90,93,94,95,96,97,98,99,100,101,104,106,108,110	113,120,122,123,124,126,128,129,130,132,133,136
ENSG00000126003	ENSG00000249709	Q9UPG8	Q8TBZ8	2i13-A-B	A	B	18,19,21,124,125,126,127,128,135,162,165,168,169,170,172,175,176	96,98,195,196,197,198,199,200,202,203,204,205,212,216
ENSG00000126262	ENSG00000171517	O15552	Q9UBY5	2j4y-A-B	A	B	172,173,176,177,185,189,192,193,196,197,200,201,203,204,207,208,209,242,246	185,186,189,192,193,199,200,201,204,207,208,211,212,214,215,217,218,219,260,263,264
ENSG00000126337	ENSG00000135443	O76013	P78386	3tnu-A-B	A	B	310,312,313,315,316,319,320,322,323,326,327,329,330,333,334,337,340,341,343,344,347,348,351,354,355,358,359,361,362,365,366,368,369,372,373,375,376,379,380,382,383,386,387,389,390,393,394,396,397	338,339,342,343,345,346,349,350,352,353,355,356,357,359,360,363,364,366,367,370,371,374,375,377,378,381,382,384,385,388,389,391,392,395,396,398,399,402,403,405,406,409,410,412,413,416,417,419,420,423,424,426,427
ENSG00000126337	ENSG00000167767	O76013	Q6KB66	3tnu-A-B	A	B	312,313,315,316,319,320,322,323,326,327,329,330,333,334,336,337,340,341,343,344,347,348,351,354,355,358,359,361,362,365,366,369,372,373,375,376,378,379,380,382,383,386,387,389,390,393,394,397	299,302,303,305,306,309,310,312,313,316,317,319,320,323,324,326,327,330,331,334,335,337,338,341,344,345,348,349,351,352,355,356,358,359,362,363,365,366,369,370,372,373,376,377,379,380,383,384,386,387
ENSG00000126337	ENSG00000167768	O76013	P04264	3tnu-A-B	A	B	312,313,315,316,319,320,322,323,326,327,329,330,333,334,336,337,340,343,344,347,348,351,354,355,358,359,361,362,365,368,369,372,373,375,376,378,379,380,382,383,386,387,389,390,393,394,396,397,403	397,401,402,404,405,408,409,411,412,415,416,418,419,422,423,425,426,429,430,433,434,436,437,440,441,443,444,447,448,450,451,454,455,457,458,461,462,464,465,468,469,471,472,475,476,478,479,482,483,485,486,490,492
ENSG00000126337	ENSG00000170421	O76013	P05787	3tnu-A-B	A	B	310,312,313,315,316,319,320,322,323,326,327,329,330,333,334,336,337,340,341,343,344,347,348,351,354,355,358,359,361,362,365,366,368,369,372,373,375,376,379,380,382,383,386,387,389,390,393,394,396,397	306,309,310,311,313,314,317,318,320,321,322,324,325,327,328,331,332,334,335,338,339,340,342,343,345,346,349,350,352,353,356,357,359,360,362,363,364,367,370,371,373,374,377,378,380,381,384,385,387,388,391,392,394,395
ENSG00000126337	ENSG00000170423	O76013	Q8N1N4	3tnu-A-B	A	B	308,310,312,313,315,316,319,320,322,323,326,327,330,333,334,336,337,340,341,343,344,347,348,351,355,358,359,361,362,365,366,369,372,373,375,376,379,380,382,383,386,387,389,390,393,394,396,397	325,328,332,333,335,336,339,340,342,343,346,347,349,350,353,354,356,357,360,361,363,364,365,367,368,371,372,374,375,378,379,381,382,385,386,388,389,392,393,395,396,399,400,402,403,406,407,409,410,413,414,416,417
ENSG00000126337	ENSG00000170442	O76013	O43790	3tnu-A-B	A	B	208,210,211,212,214,308,312,313,315,316,319,320,322,323,326,329,330,333,334,336,337,340,341,343,344,347,348,351,354,355,358,359,361,362,365,366,368,369,371,372,373,375,376,379,380,382,383,386,387,389,390,393,394,396,397	230,232,233,234,235,316,321,322,325,326,328,329,332,333,335,336,339,340,342,343,346,347,349,350,353,354,357,358,360,361,364,365,367,368,371,372,374,375,378,379,381,382,385,386,388,389,392,393,395,396,399,400,402,403,406,407,409,410
ENSG00000126337	ENSG00000170454	O76013	O95678	3tnu-A-B	A	B	218,219,220,221,310,312,313,315,316,319,320,322,323,326,327,329,330,333,334,336,337,340,343,344,347,348,351,354,355,358,359,361,362,365,366,368,369,372,373,375,376,379,380,382,383,386,387,389,390,393,394,397	284,285,286,287,288,289,366,370,371,373,374,377,378,380,381,384,385,387,388,391,392,394,395,398,399,402,403,405,406,409,410,412,413,416,417,419,420,423,424,426,427,430,431,433,434,437,438,440,441,444,445,447,448,451,452,454,455
ENSG00000126337	ENSG00000170465	O76013	P48668	3tnu-A-B	A	B	225,308,312,313,315,316,319,320,322,323,326,327,329,330,333,334,336,337,340,343,344,347,348,351,354,355,358,359,361,362,365,366,369,372,373,375,376,379,380,382,383,386,387,389,390,393,394,396,397	305,377,380,381,384,385,387,388,391,392,394,395,398,399,401,402,405,406,408,409,412,413,416,417,419,420,423,424,426,427,430,431,433,434,437,438,440,441,444,445,447,448,451,452,454,455,458,459,461,462,465,466,468,469
ENSG00000126337	ENSG00000170477	O76013	P19013	3tnu-A-B	A	B	310,312,313,315,316,319,320,322,323,326,327,329,330,333,334,336,337,340,343,344,347,348,351,355,358,359,361,362,365,366,369,372,373,375,376,379,380,382,383,386,387,389,390,393,394,396,397	368,369,372,373,375,376,379,380,382,383,386,387,389,390,393,394,396,397,400,401,404,405,407,408,411,412,414,415,418,419,421,422,425,426,428,429,432,433,435,436,439,440,442,443,446,447,449,450,453,454,456,457
ENSG00000126337	ENSG00000172867	O76013	P35908	3tnu-A-B	A	B	300,302,304,305,306,308,310,312,313,315,316,319,320,322,323,326,327,329,330,333,334,336,337,340,341,343,344,347,348,351,354,355,358,359,361,362,365,366,368,369,372,373,375,376,379,380,382,383,386,387,389,390,393,394,396,397	384,390,391,393,395,396,399,400,402,403,406,407,409,410,413,414,416,417,420,421,423,424,427,428,431,432,434,435,438,439,441,442,445,446,448,449,452,453,455,456,459,460,462,463,466,467,469,470,473,474,476,477,480,481,483,484
ENSG00000126337	ENSG00000185069	O76013	Q01546	3tnu-A-B	A	B	215,312,313,315,316,319,320,322,323,326,327,329,330,333,334,336,337,340,341,343,344,347,348,351,354,355,358,359,361,362,365,366,369,372,373,375,376,379,380,382,383,386,387,389,390,393,394,396,397	318,400,401,404,405,407,408,411,412,414,415,418,419,421,422,425,426,428,429,432,433,435,436,437,439,440,443,444,446,447,450,451,453,454,457,458,460,461,464,465,467,468,471,472,474,475,478,479,481,482,485,486,488,489
ENSG00000126337	ENSG00000185640	O76013	Q5XKE5	3tnu-A-B	A	B	306,307,308,310,312,313,315,316,319,320,323,326,327,329,330,333,334,336,337,340,343,344,347,348,351,354,355,358,359,361,362,365,366,368,369,372,373,375,376,379,380,382,383,386,387,389,390,393,394,396,397	356,358,361,362,365,366,368,369,372,373,375,376,379,380,382,383,386,387,389,390,393,394,397,398,400,401,404,405,407,408,411,412,414,415,418,419,421,422,425,426,428,429,432,433,435,436,439,440,442,443,446,447,449,450
ENSG00000126337	ENSG00000186049	O76013	Q86Y46	3tnu-A-B	A	B	312,313,315,316,319,320,322,323,326,327,330,333,334,336,337,340,343,344,347,348,351,354,355,358,359,361,362,365,366,368,369,372,373,375,376,379,380,382,383,386,387,389,390,393,394,396,397	349,353,354,356,357,360,361,363,364,367,368,370,371,374,375,377,378,381,382,385,386,388,389,392,393,395,396,399,400,402,403,406,407,409,410,413,414,416,417,420,421,423,424,427,428,430,431,434,435,437,438
ENSG00000126337	ENSG00000186442	O76013	P12035	3tnu-A-B	A	B	306,312,313,315,316,319,320,322,323,326,327,329,330,333,334,336,337,340,343,344,347,348,351,354,355,358,359,361,362,365,366,368,369,372,373,375,376,379,380,382,383,386,387,389,390,393,394,396,397	415,417,421,422,424,425,428,429,431,432,435,436,438,439,442,443,445,446,449,450,453,454,456,457,460,461,463,464,467,468,470,471,474,475,477,478,481,482,484,485,488,489,491,492,495,496,498,499,502,503,505,506
ENSG00000126337	ENSG00000189182	O76013	Q7Z794	3tnu-A-B	A	B	308,310,312,313,316,319,320,322,323,326,327,329,330,333,334,336,337,340,341,343,344,347,348,351,354,355,358,359,361,362,365,366,369,372,373,375,376,379,380,382,383,386,387,389,390,393,394,396	378,381,382,385,386,388,389,392,393,395,396,399,400,402,403,406,407,409,410,413,414,417,418,420,421,424,425,427,428,431,432,434,435,438,439,441,442,445,446,448,449,452,453,455,456,459,460,462,463,466,467,470
ENSG00000126337	ENSG00000205420	O76013	P02538	3tnu-A-B	A	B	308,312,313,315,316,319,320,322,323,326,327,329,330,333,334,336,337,340,341,343,344,347,348,351,354,355,358,359,361,362,365,366,369,372,373,375,376,378,379,380,382,383,386,387,389,390,393,394,396,397	377,381,384,385,387,388,391,392,394,395,398,399,401,402,405,406,408,409,412,413,416,417,419,420,423,424,426,427,430,431,433,434,437,438,440,441,444,445,447,448,451,452,454,455,458,459,461,462,465,466,468,469
ENSG00000126581	ENSG00000198382	Q14457	Q9P2Y5	5yr0-A-B	A	B	180,183,184,187,188,190,191,194,195,197,198,201,202,204,205,208,211,212,215,216,218,219,222	233,234,236,237,240,241,243,244,247,248,250,251,253,254,255,257,258,261,262,264,265,268,269,272
ENSG00000126785	ENSG00000180370	Q9H4E5	Q13177	5upl-A-B	B	A	42,43,44,171,188,189,192,194,196,197,198,214	223,224,403,417,449,453,457
ENSG00000126803	ENSG00000156735	P54652	O95429	3a8y-A-C	A	C	58,61,62,260,261,264,265,268,272,286,287,288,289,290,295,297	409,411,413,414,417,418,420,421,424,425,435,438,439,442,443,446,449,450,453
ENSG00000127191	ENSG00000175104	Q12933	Q9Y4K3	5e1t-A-B	A	B	313,314,317,320,324,327,328,331,335,338,341,342,345,350,356,357,358,359,360,361,362,364,365,366,368,369,376,381,382,383,384,385,386,387,388,389,390,391,392,393,394,395,396,397,404,406,407,408,409,410,411,412,413,414,415,416,417,418,419,420,421,422,423,424,426,430,431,432,434,447,455,456,457,458,459,467,468,472,473,474,475,476,477,478,479,490,491,492,494,495,496	130,131,132,133,134,135,136,137,138,139,140,141,142,143,144,145,146,306,307,309,310,313,316,320,324,327,330,331,334,338,339,341,347,348,352,353,354,356,435,437,439,490,492,494
ENSG00000127903	ENSG00000147596	Q9Y2P0	Q9GZV8	2i13-A-B	A	B	378,382,387,388,389,390,391,405	488,489,490,491,492,497,501,504,505
ENSG00000127903	ENSG00000152475	Q9Y2P0	Q96EG3	5v3j-E-F	E	F	279,285,297,391,393,394,412,413	259,392,403,415,515,531
ENSG00000127903	ENSG00000166261	Q9Y2P0	O95125	2i13-A-B	A	B	316,317,387,388,389,390,391,393,402	536,537,538,539,540,541,542,549,556,559
ENSG00000127903	ENSG00000167625	Q9Y2P0	Q8TF50	5v3j-E-F	E	F	186,189,190,201,279,281,391,393,394,413,414	348,355,467,468,469,472,478,484,488,585,589
ENSG00000127903	ENSG00000169957	Q9Y2P0	Q9H5H4	5v3j-E-F	E	F	186,285,299,393	389,413,425,437
ENSG00000127903	ENSG00000171443	Q9Y2P0	Q96C55	5t0u-A-D	A	D	226,227,229,231,239,240,243,244,245,246	141,142,143,144,145,154,157,158,161
ENSG00000127903	ENSG00000174586	Q9Y2P0	Q6ZNH5	5v3j-E-F	E	F	186,188,283,285,393,394,412,413,414	209,278,296,297,314,328
ENSG00000127903	ENSG00000178935	Q9Y2P0	Q9H707	2i13-A-B	A	B	316,317,318,387,388,389,390,391,393,402,405	321,323,324,325,326,327,328,336,343,346
ENSG00000127903	ENSG00000180884	Q9Y2P0	Q3KQV3	5v3j-E-F	E	F	279,283,285,391,393	450,462,466,470,476,562,574
ENSG00000127903	ENSG00000180938	Q9Y2P0	Q7Z3I7	5v3j-E-F	E	F	188,200,201,202,285,301,389,390,391,393	297,299,300,303,306,312,326,356
ENSG00000127903	ENSG00000197951	Q9Y2P0	Q9NQZ8	5v3j-E-F	E	F	279,299,300,391,393,394	255,258,354,370,389,390,485
ENSG00000127903	ENSG00000197961	Q9Y2P0	P58317	5v3j-E-F	E	F	279,389,390,393,394	160,259,268,380
ENSG00000128272	ENSG00000153879	P18848	P53567	1ci6-A-B	A	B	295,303,306,307,309,310,313,314,316,317,320,321,323,324,327,328,330,331,334,335,337,338	80,83,86,87,90,91,93,94,97,98,100,101,104,105,107,108,111,112,114,115,118,119,121,122
ENSG00000128340	ENSG00000132254	P15153	P53365	1i4d-A-D	D	A	1,3,36,37,38,39,52,56,57,58,59,63,64,66,67,68,70,71,73,74,182,183,184,185	145,148,151,152,153,155,156,158,159,160,162,163,193,194,197,200,204,205,207,208,215,216,219,220,223,226,227
ENSG00000128609	ENSG00000213619	Q16718	O75489	5xtb-H-P	H	P	43,44,47,51,79,80,83,86,87,89,90,93,94,97,100,101,102,103,104,105,106,107,108,110,111,112,113,116	64,67,68,69,70,71,72,73,74,75,77,85,86,87,89,95,98,99,101,102,103,104,105,107,109,119,121,122,123,124,126,136,144,146,247
ENSG00000129158	ENSG00000154813	Q9UGK8	Q96FX2	4d4o-A-C	A	C	22,25,27,58,110,186,188,221,222,271,272,291,293,294,300,342,343,358,360,361	3,4,5,7,11,12,24,25,26,27,28,29,30,31,50,51,52,53,54
ENSG00000129355	ENSG00000135446	P55273	P11802	1bi8-A-B	B	A	10,13,14,17,18,19,20,21,22,39,40,41,43,47,48,49,50,51,52,53,54,71,72,73,75,80,83,84,85,86,88,119	7,8,9,10,11,12,13,21,22,24,29,30,31,97,98,99,101,102,105,106,148,150,161,163
ENSG00000129473	ENSG00000153094	Q92843	O43521	3fdl-A-B	A	B	49,52,53,57,60,61,63,64,66,67,68,69,78,81,82,85,86,88,92,93,94,95,97,98,99,102,141,150,152	142,143,145,146,147,148,149,150,151,152,153,154,155,156,157,158,159,160,163,164,168
ENSG00000129473	ENSG00000165138	Q92843	Q68DC2	4k5b-A-C	C	A	76,77,80,81,84,85,88,129,132,133,186	105,134,135,136,138,140,143,144,167,168,169,170,171,172,173,174,179,213,214,216,343
ENSG00000129515	ENSG00000205302	Q9UNH7	O60749	5tp1-A-B	A	B	71,74,75,78,79,81,82,84,97	198,199,201,202,203,204,221,224,245,249,250
ENSG00000129691	ENSG00000162961	Q9UBL3	Q9C005	6pwv-D-E	D	E	251,254,256,258,315,352,353,354,355,356,366,368,372,373,603,606,607,609,610,613,614,618,619,620,621,622,623,624,625,626	49,50,51,53,54,55,56,57,58,59,60,62,65,66,68,69,70,72,73,74,80,81,83,84,85,92,96,97,98
ENSG00000130066	ENSG00000141504	P21673	Q96F10	3bj7-A-B	A	B	21,25,28,30,33,34,35,36,40,41,43,44,49,51,52,76,78,79,80,81,82,83,84,85,86,87,90,92,93,110,111,114,115,117,118,119,120,123,124,125,126,127,128,129,130,131,132,137,140,141,143,144,145,146,147,148,149,151,153,154,155,156,157,158,159,160,161,163,164,165,167,168	21,25,28,30,33,34,35,36,40,41,44,49,51,52,76,78,79,80,81,82,83,84,85,86,87,90,92,93,110,111,114,115,117,118,120,121,122,123,124,125,126,127,128,129,130,131,132,137,140,141,143,144,145,146,147,148,150,152,153,154,155,156,157,158,159,160,161,163,164,165,167,168,169,170
ENSG00000130177	ENSG00000176386	Q13042	Q8NHZ8	4ui9-K-W	K	W	174,239,242,243,244,245,247,269,270,273,276,277,307,310,335,338,339,342,345,346,357,368,369,373,376,377,401,403,406,407,410,413,414,425,442,443,444,445,446,449,450,453,456,457,459,461,478,480,481,483,484,487,490,491,495,514,517,518,521,522,524,525	1,2,3,4,5,6,7,8,9,10,11,12,13,15,16,17,18,19,20,22,23
ENSG00000130227	ENSG00000132341	Q9UIA9	P62826	5dlq-A-D	A	D	18,19,22,27,31,34,58,61,69,102,103,106,110,160,163,164,165,169,171,221,224,225,275,282	45,47,64,70,74,75,76,78,79,81,82,100,103,106,110,111,140,141,142
ENSG00000130332	ENSG00000130520	Q9UK45	Q9Y4Z0	6ah0-s-y	y	s	11,12,13,17,24,26,28,32,43,44,56,78,79,80,81,82,83,84,85,86,87,88,90	19,21,23,31,32,37,38,39,49,50,52,53,56,57,58,59,60,61,62,65
ENSG00000130332	ENSG00000139343	Q9UK45	P62306	3swn-C-E	C	E	1,2,3,5,9,11,12,13,14,15,18,24,26,28,29,42,43,44,78,79,80,81,82,83,84,85,86,88	4,6,8,9,23,24,27,29,37,38,39,41,43,49,58,59,60,61,62,63,64,65,68
ENSG00000130332	ENSG00000204392	Q9UK45	Q9Y333	6ah0-s-y	y	s	9,10,11,12,13,14,26,27,28,29,30,79,81,82,83,84,85,86,88,89,91	20,21,23,30,31,32,33,37,38,39,43,55,56,57,58,59,60,61,62,63,65,66
ENSG00000130402	ENSG00000164877	O43707	Q8IY33	2r0o-A-B	A	B	65,66,67,68,69,70,86,95,232,236	19,20,22,24,25,28,29,31,55,88
ENSG00000130402	ENSG00000248746	O43707	Q08043	1hci-A-B	A	B	329,332,333,335,336,339,340,343,344,347,348,351,353,354,355,358,359,362,365,398,402,405,406,409,413,417,420,421,424,445,447,451,454,455,458,461,462,465,466,469,527,531,534,535,538,541,542,549,552,553,554,555,556,558,610,611,613,705,708,709,711,712,715,716,718,720,730,733,734,737,740,741,744,745,748,751,752,755,756,759	320,324,327,328,331,334,335,339,342,343,346,349,350,353,354,357,360,361,389,393,397,400,401,404,405,408,411,412,415,416,419,442,446,449,450,453,456,457,460,461,464,526,529,533,536,537,540,544,547,548,549,550,551,553,605,606,608,700,703,704,706,707,710,711,713,715,725,728,729,732,735,736,739,740,743,747,751
ENSG00000130511	ENSG00000198728	Q9BWG4	Q86U70	6tyd-A-V	A	V	11,12,13,14,59,62,63,65,66,67,69,70,71,76,84,86,87,89,90,91,93,94,95,96,97,98,99,100,101	86,87,88,91,115,126,129,245,248,249,251,252,254,255,256,259,265,266,267,270,271,273,274,276,277,278,279,280,281,282,284
ENSG00000130656	ENSG00000206177	P02008	Q6B0K9	1hbr-A-C	A	C	1,2,4,7,121,124,128,139,140,141,142	1,3,6,77,127,134,135,138,140,141
ENSG00000130656	ENSG00000213931	P02008	P02100	1a4f-A-B	A	B	31,32,35,36,37,100,104,105,107,108,111,112,115,118,119,120,121,123,124,127,128	31,34,35,36,52,53,56,102,105,109,110,112,113,116,117,120,121,123,124,125,126,128,129,132
ENSG00000130656	ENSG00000223609	P02008	P02042	6kye-A-B	A	B	28,31,32,35,36,100,101,104,105,107,108,111,112,113,115,116,118,119,120,121,123,124,127,128	31,34,35,36,37,52,56,105,109,110,112,113,116,117,120,121,123,124,125,126,128,129,132
ENSG00000130656	ENSG00000244734	P02008	P68871	6kye-A-B	A	B	28,31,32,35,36,37,100,104,105,107,108,111,112,114,115,118,119,120,121,123,124,127,128	31,34,35,36,37,52,56,105,109,110,112,113,116,117,120,121,123,124,125,126,128,129,132
ENSG00000130669	ENSG00000185614	O96013	Q96EL1	4xbu-A-B	A	B	284,295,296,297,298,329,330,331,355,358,359,361,362,404,442,443,444,461,475,476,477,478,479,480,481,482,489,507,512,516,517,518,519,520,521,522,524	171,177,179,180,181,182,183,184,185,186,187,188,189,190,191,192,193,194,196,197,198,200
ENSG00000130803	ENSG00000171443	Q96PQ6	Q96C55	5t0u-A-D	A	D	281,282,283,285,296,299,300,301,302,381,385,386,387,388,390	87,89,90,93,100,141,142,143,144,145,154,157,158,231,232,233,234,235
ENSG00000130803	ENSG00000175213	Q96PQ6	Q9H9D4	5v3j-E-F	E	F	227,229,242,337,339,449,469,470,472	308,309,311,400,404,471,472,473,508,512,522,623
ENSG00000130803	ENSG00000179930	Q96PQ6	Q5T619	5v3j-E-F	E	F	242,337,339,341,449,450,468,470	323,330,395,396,397,398,432,443,444,446,548
ENSG00000130803	ENSG00000204859	Q96PQ6	P10074	5v3j-E-F	E	F	242,244,257,335,337,446,449,450,470	362,366,372,373,439,440,441,468,471,477,481,594
ENSG00000130818	ENSG00000187987	Q9BUY5	Q3MJ62	2i13-A-B	A	B	256,258,259,325,328,333,334,335,336,337,339,348,351	302,304,305,306,307,308,317,321,365,382,384
ENSG00000130957	ENSG00000165140	O00757	P09467	1nv7-A-B	A	B	8,9,11,49,50,51,52,53,54,55,58,59,60,64,65,67,125,126,127,128,129,130,131,132,133,167,168,169,170,171,172,173,186,187,188,189,190,191,193,195,196,197,210,213,214,215,217,218,219,232,233,234,238,240,241,242,243,244,245,246,247,254,255,258,259	7,8,9,11,49,50,51,52,53,54,55,56,58,59,60,63,125,126,127,128,129,130,131,132,133,167,168,169,170,171,172,173,186,187,188,189,190,191,195,196,197,210,213,214,215,217,218,232,233,234,237,238,240,241,242,243,244,245,246,247,254,255,258,259
ENSG00000131095	ENSG00000171345	P14136	P08727	3tnu-A-B	B	A	282,285,286,288,289,292,293,295,296,299,300,302,303,306,307,309,310,313,314,317,318,320,321,324,325,327,328,331,332,334,335,338,342,345,346,348,349,352,353,355,356,359,360,362,363,366,367,369,370	299,300,302,303,306,307,309,310,313,314,316,317,320,321,324,327,328,331,332,334,335,338,339,341,342,345,346,349,352,353,356,359,360,362,363,366,367,369,370,373,374,376,377,380,381,383,384
ENSG00000131095	ENSG00000171346	P14136	P19012	3tnu-A-B	B	A	281,282,285,286,288,289,292,293,295,296,299,300,302,303,306,307,309,310,313,314,317,318,320,321,324,325,327,328,331,332,334,335,338,339,341,342,344,345,346,348,349,352,353,355,356,359,360,362,363,366,367,369,370	325,326,328,329,332,333,335,336,339,340,342,343,346,347,349,350,353,354,356,357,361,364,365,367,368,371,372,374,375,378,379,381,382,385,386,388,389,392,393,395,396,399,400,402,403,406,407,409,410
ENSG00000131095	ENSG00000171401	P14136	P13646	3tnu-A-B	B	A	282,285,286,288,289,292,293,295,296,299,300,302,303,306,307,309,310,313,314,317,318,320,321,324,325,327,328,331,332,334,335,338,339,341,342,345,346,348,349,352,353,356,359,360,362,363,366,367,369,370	324,325,327,328,329,331,332,334,335,338,339,341,342,345,346,348,349,352,353,355,356,357,359,360,363,366,367,370,371,374,377,378,380,381,384,385,387,388,391,392,394,395,398,399,401,402,405,406,408,409
ENSG00000131095	ENSG00000171446	P14136	Q7Z3Y8	3tnu-A-B	B	A	285,288,289,292,293,295,296,297,299,300,302,303,306,307,309,310,313,314,317,318,320,324,327,328,331,332,334,335,338,341,342,345,346,348,349,352,353,356,359,360,362,363,366,367,370	307,308,310,311,314,315,317,318,321,322,324,325,328,329,331,332,335,336,339,340,342,343,346,349,350,353,354,356,357,360,361,364,367,370,371,374,375,377,378,381,382,384,385,388,389,392
ENSG00000131095	ENSG00000175084	P14136	P17661	1gk4-A-B	A	B	296,299,300,302,303,306,307,309,310,313,317,320,321,324,325,327,328,331,332,334,335,338,341,342,345,348,349,352,353,355,356,359,360,362,363,366,367,369,370	334,335,338,339,341,342,343,345,346,348,349,352,353,356,359,360,363,364,367,370,371,374,377,380,381,384,387,388,390,391,392,394,395,398,399,401,402,405,406,408,409
ENSG00000131095	ENSG00000196859	P14136	Q6A163	3tnu-A-B	B	A	278,279,281,282,285,286,288,289,292,293,295,296,298,299,300,302,303,306,307,309,310,313,314,317,318,320,321,324,325,327,328,331,332,334,335,338,341,342,345,346,348,349,352,353,355,356,359,360,362,363,366,367,369,370	310,312,313,315,316,318,319,322,323,325,326,329,330,332,333,336,337,339,340,343,344,346,347,348,350,351,354,355,357,358,361,362,365,368,369,371,372,375,376,378,379,382,383,385,386,388,389,390,392,393,396,397,400
ENSG00000131095	ENSG00000277586	P14136	P07196	1gk4-A-B	A	B	295,296,299,300,302,303,306,307,309,310,313,317,320,321,324,325,327,328,331,332,334,335,338,341,342,345,346,347,348,349,352,353,355,356,359,360,362,363,366,367,369,370	318,319,322,323,325,326,329,330,332,333,336,337,340,344,347,348,350,351,354,355,358,361,364,365,368,371,372,375,376,378,379,382,383,385,386,389,390,392,393
ENSG00000131153	ENSG00000147536	Q9Y248	Q9BRT9	2e9x-B-D	B	D	1,5,8,9,11,12,21,22,23,24,25,26,27,28,29,30,31,47,48,51,52,55,57,135,139,140,141,142,143,144,145,146,147,148,150,153,154,157,160,161,164,165,168,169,171,172,175,176,178,179,181,182,183,184,185	23,24,27,28,31,34,35,38,39,42,45,57,68,69,70,73,74,76,77,78,80,81,84,85,87,88,91,107,110,111,112,113,114,115,116,118,119,120,121,122,127,164,165,166,167,168,169,170,171,172,184,185,186,187,188,192,194,196,198,201,202,203,204,205,206,207,209,212,223
ENSG00000131381	ENSG00000168118	Q9H1K0	P20338	1z0k-A-B	B	A	439,440,442,443,444,445,447,450,454,455,456,458,459,461,462,465,466,469,478,479,480,481,483,484,485,488,492,495	3,5,6,7,8,10,30,31,34,35,36,41,46,47,48,49,50,51,52,53,54,63,65,67,72,74,75,77,78,81,82
ENSG00000131408	ENSG00000143171	P55055	P48443	4nqa-A-B	B	A	75,79,81,97,110,114,117,118,119,120,121,122,142,143,146,150,155,156,157,158,159,160,161,162,163,164,165,166,167,168,171,194,195,196,197,198,199,200,201,202,204,205,206,207,208,210,211,213,214,215,216,217,345,347,375,380,381,383,392,395,399,403,407,411,412,414,415,417,418,419,421,422,424,425,426,428,429,432,436,439,440,443,460	144,165,168,169,170,171,172,174,176,185,189,190,206,207,210,211,212,213,214,215,216,217,218,220,221,222,223,224,225,226,227,228,229,230,231,232,233,235,237,238,288,289,349,353,374,380,391,394,395,396,398,399,402,406,407,413,416,417,418,420,421,423,424,425,427,428,431,432,435,460,461,462,463
ENSG00000131408	ENSG00000204231	P55055	P28702	4nqa-A-B	B	A	73,79,81,97,110,114,115,117,118,119,120,121,122,142,143,146,150,156,161,163,164,171,182,187,191,192,193,194,195,196,197,198,199,200,201,206,207,208,209,210,211,212,213,215,217,218,354,375,380,381,392,395,399,400,403,407,412,414,415,417,418,419,421,422,424,425,428,429,432	211,235,236,237,238,242,252,253,255,256,263,266,267,272,279,281,282,283,284,285,286,287,288,289,290,291,292,293,294,295,296,297,298,300,302,303,306,358,359,419,423,444,452,461,464,465,466,468,469,472,483,486,487,488,490,491,492,493,494,495,497,498,501,505
ENSG00000131475	ENSG00000136100	Q9BRG1	Q86VN1	3cuq-B-C	C	B	21,22,23,24,27,28	338,340,341,344,372,373,374,376
ENSG00000131475	ENSG00000159210	Q9BRG1	Q96H20	3cuq-A-C	C	A	6,7,9,12,13,14,15,16,17,18,19,20,21,22,25,28,29,66,67,68,69,70	113,114,217,218,220,222,223,224,225,226,227,228,229,235,236,237,240,242,244
ENSG00000131475	ENSG00000176108	Q9BRG1	Q96FZ7	3htu-A-B	A	B	122,124,125,126,128,129,132,160,163,165,167,168,169,170,171,172,173,174,176	11,12,13,14,17,18,20,21,22,24,25,27,28,31,32,35
ENSG00000131508	ENSG00000146755	P62837	Q86XT4	4tkp-A-B	A	B	5,8,9,61,92,93,94,95,96,97,98	17,18,19,20,21,54,55,57
ENSG00000131508	ENSG00000165886	P62837	Q9HAC8	4whv-A-B	B	A	87,88,91,92,96,97,98,101,104,105,108,111,112,114	154,156,190,192,195,216,218,219,220,221,222,223
ENSG00000131508	ENSG00000167770	P62837	Q96FW1	4ddg-A-C	A	C	1,2,5,8,9,12,37,38,39,44,45,46,47,48,49,50,60,61,62,63,66,69,70,71,72,73,74,77,78,79,80,81,82,83,84,85,90,91,92,93,94,95,96,97,98,101,110,119,120,138,139,141,142,143,145,146,147	11,13,14,15,16,17,18,19,20,21,22,23,24,27,28,31,35,130,131,133,134,135,136,137,138,166,169,170,173,177,205,206,209,210,211
ENSG00000131508	ENSG00000175104	P62837	Q9Y4K3	3hct-A-B	B	A	3,4,5,6,7,8,9,30,31,33,55,56,57,58,59,60,61,62,63,64,65,66,89,90,92,94,95,96,99	44,45,46,47,48,49,50,51,52,53,57,71,72,73,74,75,96,97,100,101,106,107,109
ENSG00000131508	ENSG00000186187	P62837	Q8ND25	5ywr-A-B	A	B	3,4,5,8,9,61,62,91,93,94,95,96	183,185,186,187,188,189,210,213,214,217,218,221,222,223
ENSG00000131508	ENSG00000204227	P62837	Q06587	4s3o-A-B	A	B	4,5,8,9,12,61,62,63,88,91,92,93,94,95,96,97,98	43,47,49,50,51,52,53,72,75,76,79,81,84,85,86,88
ENSG00000131508	ENSG00000204599	P62837	Q9HCM9	6fga-A-I	I	A	112,113,114,116	43,62,63,74
ENSG00000131508	ENSG00000265491	P62837	Q9Y4L5	4v3k-A-C	A	C	1,4,5,8,9,12,61,62,63,91,92,93,94,95,96,98	229,230,231,232,233,254,257,258,262,265,266,267,269,270
ENSG00000131721	ENSG00000151650	Q9BQY4	O95231	2h1k-A-B	A	B	154,155,156,157,158,159,186,187,189,190,193,194	100,101,103,104,107,108,111,142,145,146,149
ENSG00000131721	ENSG00000167034	Q9BQY4	Q99801	3a01-A-F	F	A	189,192,193,194,195	122,123,124,125
ENSG00000131721	ENSG00000229544	Q9BQY4	Q9UD57	3a01-B-F	B	F	125,126,127,128,129,130,157,158,189,190,191,192	183,184,185,186,187,189,218,225,227,229,232,233
ENSG00000131737	ENSG00000135443	O76011	P78386	3tnu-A-B	A	B	311,317,318,320,321,324,325,327,328,331,334,335,338,339,342,345,346,349,352,353,356,359,360,363,364,366,367,370,371,373,374,377,378,380,381,384,387,388,391,392,394,395,398,399,402	331,339,342,343,345,346,349,350,352,353,354,356,357,359,360,363,364,366,367,370,371,374,375,377,378,381,382,384,385,388,389,391,392,395,396,398,399,402,403,405,406,409,410,412,413,416,417,419,420,423,424,426,427
ENSG00000131737	ENSG00000139648	O76011	Q3SY84	3tnu-A-B	A	B	315,317,318,320,321,324,325,327,328,331,332,335,338,339,341,342,345,346,349,352,353,356,357,359,360,363,364,366,367,370,371,374,377,378,380,381,384,385,387,388,391,392,394,395,398,399,401,402	344,347,348,351,352,354,355,358,359,361,362,365,366,368,369,372,373,375,376,379,380,383,384,386,387,390,391,393,394,397,398,400,401,404,405,407,408,411,412,414,415,418,419,421,422,425,426,428,429,432,433,435,436
ENSG00000131737	ENSG00000161850	O76011	Q9NSB4	3tnu-A-B	A	B	313,315,317,318,320,321,324,325,327,328,331,332,334,335,338,339,341,342,345,349,352,353,356,357,359,360,363,364,366,367,370,371,373,374,377,378,380,381,384,387,388,391,392,394,395,398,399,401,402,405	333,335,336,339,340,342,343,346,347,349,350,353,354,356,357,360,361,363,364,367,368,371,372,374,375,378,379,381,382,385,386,388,389,392,393,395,396,399,400,402,403,406,407,409,410,413,414,416,417,420,421,423,424,427
ENSG00000131737	ENSG00000167767	O76011	Q6KB66	3tnu-A-B	A	B	315,317,318,320,321,324,325,327,328,331,332,334,335,338,339,341,342,345,346,348,349,352,353,356,357,359,360,363,364,366,367,370,371,373,374,377,378,380,381,384,385,387,388,391,392,394,395,398,399,402	298,299,302,303,306,309,310,312,313,316,317,319,320,323,324,326,327,330,331,334,335,337,338,341,342,344,345,348,349,351,352,355,356,358,359,362,363,365,366,369,370,372,373,376,377,379,380,383,384,386,387
ENSG00000131737	ENSG00000167768	O76011	P04264	3tnu-A-B	A	B	315,317,318,320,321,324,325,327,328,331,332,334,335,338,339,341,342,345,346,349,352,353,356,357,359,360,363,364,366,367,370,371,374,377,378,380,381,383,384,385,387,388,390,391,392,394,395,398,399,401,402	394,397,398,401,402,404,405,408,409,411,412,415,416,418,419,422,423,425,426,429,430,432,433,434,436,437,440,441,443,444,447,448,450,451,454,455,457,458,461,462,464,465,468,469,471,472,475,476,478,479,482,483,485,486
ENSG00000131737	ENSG00000170421	O76011	P05787	3tnu-A-B	A	B	313,315,317,318,320,321,324,325,327,328,331,332,334,335,338,339,341,342,345,349,352,353,356,359,360,363,364,366,367,370,371,373,374,377,378,380,381,384,385,387,388,391,392,394,395,398,399,401,402	303,306,307,309,310,311,313,314,317,318,320,321,324,325,327,328,331,332,334,335,338,339,342,343,345,346,349,350,352,353,356,357,359,360,363,364,366,367,370,371,373,374,377,378,380,381,384,385,387,388,391,392,394,395
ENSG00000131737	ENSG00000170423	O76011	Q8N1N4	3tnu-A-B	A	B	317,318,320,321,324,325,327,328,331,332,334,335,338,339,341,342,345,349,352,353,356,357,360,363,364,366,367,370,371,374,377,378,380,381,384,385,387,388,391,392,394,395,398,399,401,402	328,329,332,333,335,336,339,340,342,343,346,347,349,350,353,354,356,357,360,361,364,365,367,368,371,372,374,375,378,379,381,382,385,386,388,389,392,393,395,396,399,400,402,403,406,407,409,410,413,414,416,417
ENSG00000131737	ENSG00000170442	O76011	O43790	3tnu-A-B	A	B	317,318,320,321,324,325,327,328,331,332,334,335,338,339,342,345,346,349,352,353,356,359,360,363,364,366,367,370,371,373,374,377,378,380,381,384,385,387,388,390,391,392,394,395,398,399,402,405,406	321,322,325,326,328,329,332,333,335,336,339,340,342,343,345,346,347,349,350,353,354,357,358,360,361,364,365,367,368,371,372,374,375,378,381,382,385,388,389,392,393,395,396,399,400,402,403,406,407,409,410,413
ENSG00000131737	ENSG00000170454	O76011	O95678	3tnu-A-B	A	B	315,317,318,320,321,324,325,327,328,331,332,334,335,338,339,341,342,345,346,349,352,353,356,357,359,360,363,364,366,367,370,371,373,374,377,378,380,381,384,385,387,388,391,392,394,395,398,399,401,402	363,367,370,371,373,374,377,378,380,381,384,385,387,388,391,392,394,395,398,399,402,403,405,406,409,410,412,413,416,417,419,420,423,424,426,427,430,431,433,434,437,438,440,441,444,445,447,448,451,452,454,455
ENSG00000131737	ENSG00000170465	O76011	P48668	3tnu-A-B	A	B	315,317,318,320,321,324,325,327,328,331,332,334,335,338,339,341,342,345,349,352,353,356,357,359,360,363,364,366,367,370,371,373,374,377,378,380,381,384,385,387,388,391,392,394,395,398,399,401,402	377,381,384,385,387,388,391,392,394,395,398,399,401,402,405,406,408,409,412,413,414,416,417,419,420,423,424,426,427,430,431,433,434,437,438,440,441,444,445,447,448,451,452,454,455,458,459,461,462,465,466,468,469
ENSG00000131737	ENSG00000170484	O76011	Q7RTS7	3tnu-A-B	A	B	317,318,320,321,324,325,327,328,331,332,334,335,338,339,341,342,345,346,349,352,353,356,357,359,360,363,364,366,367,370,373,374,377,378,380,381,384,385,387,388,391,392,394,395,398,399,401,402	357,361,362,364,365,368,369,371,372,375,376,378,379,382,383,385,386,389,390,393,394,396,397,400,401,403,404,407,408,410,411,414,415,417,418,421,422,424,425,428,429,431,432,435,436,438,439,442,443,445,446
ENSG00000131737	ENSG00000170523	O76011	P78385	3tnu-A-B	A	B	313,315,317,318,320,321,324,325,327,328,331,332,334,335,338,339,341,342,345,349,352,353,356,359,360,363,364,366,367,370,371,373,374,377,378,380,381,384,385,387,388,391,392,394,395,398,399,401,402	323,326,327,330,331,333,334,337,338,340,341,344,345,347,348,351,352,354,355,358,359,362,363,365,366,369,370,372,373,376,377,379,380,383,384,386,387,390,391,393,394,397,398,400,401,404,405,407,408,411,412,414,415
ENSG00000131737	ENSG00000171431	O76011	P35900	1gk4-A-B	A	B	331,335,338,339,341,342,345,349,352,353,356,357,359,360,363,364,366,367,370,373,374,377,378,380,381,384,385,387,388,391,392,394,395,398,399,401,402	306,307,308,310,311,313,314,317,318,321,324,325,328,329,331,332,335,338,339,342,346,349,350,352,353,356,357,359,360,363,364,366,367,370,371,373,374
ENSG00000131737	ENSG00000185640	O76011	Q5XKE5	3tnu-A-B	A	B	315,317,318,320,321,324,325,328,331,332,334,335,338,339,341,342,345,346,349,352,353,356,357,359,360,363,364,366,367,370,371,374,377,378,380,381,384,385,387,388,391,392,394,395,398,399,401,402	361,362,365,366,368,369,372,373,375,376,377,379,380,382,383,386,387,389,390,393,394,397,398,400,401,404,405,407,408,411,412,414,415,418,419,421,422,425,426,428,429,432,433,435,436,439,440,442,443,446,447,449,450
ENSG00000131737	ENSG00000186442	O76011	P12035	3tnu-A-B	A	B	317,318,320,321,324,325,327,328,331,332,334,335,338,339,341,342,345,349,352,353,356,359,360,363,364,366,367,370,371,374,377,378,380,381,384,385,387,388,391,392,394,395,398,399,401,402	417,418,421,422,424,425,428,429,431,432,435,436,438,439,442,443,445,446,449,450,453,454,456,457,460,461,463,464,467,468,470,471,474,475,477,478,481,482,484,485,488,489,491,492,495,496,498,499,502,503,505,506
ENSG00000131737	ENSG00000205420	O76011	P02538	3tnu-A-B	A	B	315,317,318,320,321,324,325,327,328,331,332,334,335,338,339,341,342,345,346,349,352,353,356,359,360,363,364,366,367,370,371,373,374,377,378,380,381,384,385,387,388,391,392,394,395,398,399,401,402	380,381,384,385,387,388,391,392,394,395,398,399,401,402,405,406,408,409,412,413,415,416,417,419,420,423,424,426,427,430,431,433,434,437,438,440,441,444,445,447,448,451,452,454,455,458,459,461,462,465,466,468,469
ENSG00000131737	ENSG00000205426	O76011	Q14533	3tnu-A-B	A	B	315,317,318,320,321,324,325,327,328,331,335,338,339,341,342,345,346,349,352,353,356,359,360,363,364,366,367,370,371,373,374,377,378,380,381,384,387,388,391,392,394,395,398,399,401,402	318,321,322,325,326,328,329,332,333,335,336,339,340,342,343,346,347,349,350,353,354,357,358,360,361,364,365,367,368,371,372,374,375,378,379,381,382,385,386,388,389,392,393,395,396,399,400,402,403,406,407,409,410
ENSG00000131738	ENSG00000135443	Q14525	P78386	3tnu-A-B	A	B	275,276,278,279,282,283,285,286,289,290,292,293,296,297,299,300,303,307,310,311,314,315,317,318,321,322,324,325,328,329,331,332,335,336,338,339,342,343,345,346,349,350,352,353,356,357,359,360	338,339,342,343,345,346,349,350,352,353,354,356,357,359,360,363,364,366,367,370,371,374,375,377,378,381,382,384,385,388,389,391,392,395,396,398,399,402,403,405,406,409,410,412,413,416,417,419,420,423,424,426,427
ENSG00000131738	ENSG00000139648	Q14525	Q3SY84	3tnu-A-B	A	B	273,275,276,278,279,282,283,285,286,289,290,293,296,297,299,300,303,304,306,307,310,311,314,315,317,318,321,322,324,325,328,329,331,332,335,336,338,339,342,343,345,346,349,350,352,353,356,357,360	347,348,351,352,355,358,359,361,362,365,366,368,369,372,373,375,376,379,380,383,384,386,387,390,391,393,394,397,398,400,401,404,405,407,408,411,412,414,415,418,419,422,425,426,428,429,432,433,435,436
ENSG00000131738	ENSG00000161850	Q14525	Q9NSB4	3tnu-A-B	A	B	260,261,262,263,264,265,266,267,268,271,275,276,278,279,282,283,285,286,289,290,292,293,296,297,299,300,303,304,306,307,310,311,314,315,317,318,321,322,324,325,328,329,331,332,335,336,338,339,342,343,345,346,349,350,352,353,356,357,360,368	320,322,324,326,328,333,335,336,339,340,342,343,346,347,349,350,353,354,356,357,360,361,363,364,367,368,371,372,374,375,378,379,381,382,385,386,388,389,392,393,395,396,399,400,402,403,406,407,409,410,413,414,416,417,420,421,423,424,429
ENSG00000131738	ENSG00000167767	Q14525	Q6KB66	3tnu-A-B	A	B	273,275,276,278,279,282,283,285,286,289,290,292,293,296,297,299,300,303,304,306,307,310,311,314,317,318,321,322,324,325,328,329,331,332,335,336,338,339,342,343,345,346,349,350,352,353,356,357,360	295,298,299,302,303,305,306,309,310,312,313,316,317,319,320,323,324,326,327,330,331,334,335,337,338,341,342,344,345,348,349,351,352,355,356,358,359,362,363,365,366,369,370,372,373,376,377,379,380,383,384,386,387
ENSG00000131738	ENSG00000167768	Q14525	P04264	3tnu-A-B	A	B	275,276,278,279,282,283,285,286,289,290,292,293,296,297,299,300,303,304,306,307,310,311,314,317,318,321,322,324,325,328,329,332,335,336,338,339,342,343,345,346,349,350,352,353,356,357,359,360	398,401,402,404,405,408,409,411,412,415,416,418,419,422,423,425,426,429,430,432,433,434,436,437,440,441,443,444,447,448,450,451,454,455,457,458,461,462,464,465,468,469,471,472,475,476,478,479,482,483,485,486
ENSG00000131738	ENSG00000170421	Q14525	P05787	3tnu-A-B	A	B	273,275,276,278,279,282,283,285,286,289,290,292,293,296,297,299,300,303,306,307,310,311,314,315,317,318,321,322,324,325,328,329,331,332,335,336,338,339,342,343,345,346,349,350,352,353,356,357,359,360	306,307,310,311,314,317,318,320,321,324,325,327,328,331,332,334,335,338,339,342,343,345,346,349,350,352,353,356,357,359,360,363,364,366,367,370,371,373,374,377,378,381,384,385,387,388,391,392,394,395
ENSG00000131738	ENSG00000170423	Q14525	Q8N1N4	3tnu-A-B	A	B	275,276,278,279,282,283,285,286,289,290,292,293,296,297,299,300,303,304,306,307,310,311,314,315,318,321,322,324,325,328,329,331,332,335,336,338,339,342,343,345,346,349,350,352,353,356,357,359,360	328,329,331,332,333,335,336,339,340,342,343,346,347,349,350,353,354,356,357,360,361,364,365,367,368,371,372,374,375,378,379,381,382,385,386,388,389,392,393,395,396,399,400,402,403,406,407,409,410,413,414,416,417
ENSG00000131738	ENSG00000170442	Q14525	O43790	3tnu-A-B	A	B	271,275,276,278,279,282,283,285,286,289,290,292,293,296,297,299,300,303,307,310,311,314,317,318,321,322,324,325,328,329,331,332,335,336,338,339,342,343,345,346,349,350,352,353,356,357,359,360	318,321,322,325,326,328,329,332,333,335,336,339,340,342,343,346,347,349,350,353,354,357,358,360,361,364,365,367,368,371,372,374,375,378,379,381,382,385,386,388,389,392,393,395,396,399,400,402,403,406,407,409,410
ENSG00000131738	ENSG00000170454	Q14525	O95678	3tnu-A-B	A	B	273,275,276,278,279,282,283,285,286,289,290,292,293,296,297,299,300,303,307,310,311,314,315,317,318,321,322,324,325,328,329,331,332,335,336,338,339,342,343,345,346,349,350,352,353,356,357,359,360	366,367,370,371,374,377,378,380,381,384,385,387,388,391,392,394,395,398,399,402,403,405,406,409,410,412,413,416,417,419,420,423,424,426,427,430,431,433,434,437,438,440,441,444,445,447,448,451,452,454,455
ENSG00000131738	ENSG00000170465	Q14525	P48668	3tnu-A-B	A	B	273,275,276,278,279,282,283,285,286,289,290,292,293,296,297,299,300,303,304,306,307,310,311,314,317,318,321,322,324,325,328,329,332,335,336,338,339,342,343,345,346,349,350,352,353,356,357,360	380,381,384,385,387,388,391,392,394,395,398,399,401,402,405,406,408,409,412,413,415,416,417,419,420,423,424,426,427,430,431,433,434,437,438,440,441,444,445,447,448,451,452,454,455,458,459,461,462,465,466,468,469
ENSG00000131738	ENSG00000170477	Q14525	P19013	3tnu-A-B	A	B	275,276,278,279,282,283,285,286,289,290,292,293,296,297,299,300,303,304,306,307,310,311,314,315,317,318,321,322,324,325,328,329,332,335,336,338,339,342,343,345,346,349,350,352,353,356,357,359,360	368,369,372,373,375,376,379,380,382,383,386,387,389,390,393,394,396,397,400,401,403,404,405,407,408,411,412,414,415,418,419,421,422,425,426,428,429,432,433,435,436,439,440,442,443,446,447,449,450,453,454,456,457
ENSG00000131738	ENSG00000170486	Q14525	Q14CN4	3tnu-A-B	A	B	273,275,276,278,279,282,283,285,286,289,293,296,297,299,300,303,304,306,307,310,311,314,315,317,318,321,322,324,325,328,329,331,332,335,336,338,339,342,343,345,346,349,350,352,353,356,357,359,360	343,346,347,350,353,354,356,357,360,361,363,364,366,367,368,370,371,374,375,378,379,381,382,385,386,388,389,392,393,395,396,399,400,402,403,406,407,409,410,413,414,416,417,420,421,423,424,427,428,430,431
ENSG00000131738	ENSG00000170523	Q14525	P78385	3tnu-A-B	A	B	271,275,276,278,279,282,283,285,286,289,292,293,296,297,299,300,303,304,306,307,310,311,314,317,318,321,322,324,325,328,329,331,332,335,336,338,339,342,343,345,346,349,350,352,353,356,357,359,360	323,326,327,330,331,333,334,337,338,340,341,342,344,345,347,348,351,352,354,355,358,359,361,362,363,365,366,369,370,372,373,376,377,379,380,383,384,386,387,390,393,394,397,398,400,401,404,405,407,408,411,412,415
ENSG00000131738	ENSG00000172867	Q14525	P35908	3tnu-A-B	A	B	268,275,276,278,279,282,283,285,286,289,290,292,293,296,297,299,300,303,306,307,310,311,314,317,318,321,322,324,325,328,329,331,332,335,336,338,339,341,342,343,345,346,349,350,352,353,356,357,360	389,395,396,399,400,402,403,406,407,409,410,413,414,416,417,420,421,423,424,427,428,431,432,434,435,438,439,441,442,445,446,448,449,451,452,453,455,456,459,460,462,463,466,467,469,470,473,474,476,477,480,481,483,484
ENSG00000131738	ENSG00000175084	Q14525	P17661	3tnu-A-B	A	B	271,273,275,276,278,279,282,283,285,286,289,290,292,293,296,297,300,303,304,306,307,308,310,311,314,315,317,318,321,322,324,325,328,329,331,332,335,336,338,339,342,343,345,346,349,350,352,353,356,357,359,360	315,316,317,321,324,325,327,328,331,332,334,335,338,339,341,342,345,348,349,352,353,356,357,359,360,363,366,367,370,371,373,374,377,378,380,381,384,385,387,388,391,392,394,395,398,399,401,402,405,406,408,409
ENSG00000131738	ENSG00000185479	Q14525	P04259	3tnu-A-B	A	B	275,276,278,279,282,283,285,286,289,290,292,293,296,297,299,300,303,304,306,307,310,311,314,317,318,321,322,324,325,328,329,332,335,336,338,339,342,343,345,346,349,350,352,353,356,357,360	380,381,384,385,387,388,391,392,394,395,398,399,401,402,405,406,408,409,412,413,415,416,417,419,420,423,424,426,427,430,431,433,434,437,438,440,441,444,445,447,448,451,452,454,455,458,459,461,462,465,466,468,469
ENSG00000131738	ENSG00000185640	Q14525	Q5XKE5	3tnu-A-B	A	B	275,276,278,279,282,283,285,286,289,290,292,293,296,297,299,300,303,304,307,310,311,314,317,318,321,322,324,325,328,329,332,335,336,338,339,342,343,345,346,349,350,352,353,356,357,359,360	361,362,365,366,368,369,372,373,375,376,379,380,382,383,386,387,389,390,393,394,395,396,397,398,400,401,404,405,407,408,411,412,414,415,418,419,421,422,425,426,428,429,432,433,435,436,439,440,442,443,446,447,449,450
ENSG00000131738	ENSG00000186442	Q14525	P12035	3tnu-A-B	A	B	271,273,275,276,278,279,282,283,285,286,289,290,292,293,296,297,299,300,303,304,306,307,310,311,314,317,318,321,322,324,325,328,329,331,332,335,336,338,339,342,343,345,346,349,350,352,353,356,357,359,360	414,421,422,425,428,429,431,432,435,436,438,439,442,443,445,446,449,450,453,454,456,457,460,461,463,464,467,468,470,471,474,475,477,478,481,482,484,485,488,489,491,492,495,496,498,499,502,503,505,506
ENSG00000131759	ENSG00000132170	P10276	P37231	3dzu-A-D	A	D	58,64,68,74,112,119,128,142,146,149,150,152,153,154,155,156,157,160,162,163,164,165,315,332,338,352,353,356,357,360,371,372,374,375,376,378,379,381,382,383,385,386,389,390,393	120,121,123,178,180,181,185,188,189,262,265,266,267,276,278,363,364,365,377,379,401,406,418,422,423,424,435,438,439,442,443,446,455,457,458,460,461,462,464,465,467,468,469,471,472,475,479,505
ENSG00000131759	ENSG00000143171	P10276	P48443	5uan-A-B	B	A	119,120,121,122,123,124,125,135,136,137,138,139,141,271,312,315,316,317,318,319,320,321,322,325,329,332,336,337,338,340,349,352,353,356,357,360,364,366,367,368,369,370,372,374,375,376,377,378,379,380,381,382,383,385,386,390,423	211,212,213,214,215,216,217,218,219,220,221,222,223,224,225,226,256,339,349,352,353,357,380,391,395,398,402,406,412,413,414,415,416,417,418,420,421,422,423,424,425,427,428,431
ENSG00000131759	ENSG00000204231	P10276	P28702	5uan-A-B	B	A	120,121,122,123,125,135,136,138,139,141,165,166,315,318,319,320,332,336,338,340,349,352,353,356,357,360,364,366,367,368,369,370,372,373,374,375,376,377,378,379,380,381,382,383,385,386,390,418,419,420,421,422,423,424,425,426,428	187,188,191,277,279,280,281,282,283,284,285,286,287,288,289,290,291,330,333,410,411,412,415,419,422,423,427,450,461,465,468,472,483,484,486,487,488,490,491,492,493,494,495,497,498,501,502,506
ENSG00000131791	ENSG00000162409	O43741	P54646	6b2e-A-B	B	A	55,56,57,60,61,63,64,65,67,68,69,71,73,74,75,76,78,79,80,81,82,106,108,110,111,113,114,115,139,153,154,155,158,159,160,161,163,164,165,167,168,172,174,175,176,177,178,179,180,181,182,183,184,185,186,187,188,189,190,191,192,193,194,195,196,198,202,203,204,205,206,207,208,209,210,211,212,213,214,215,217,218,219,220,221,222,223,224,225,226,227,228,229,230,231,232,235,236,238,239,240,241,242,243,244,…	9,10,11,12,13,29,31,48,49,50,52,56,58,61,62,65,66,69,72,81,82,83,84,85,86,87,88,89,90,134,164,165,166,167,168,169,188,189,191,193,194,253,254,274,275,278,281,284,286,287,288,293,297,309,312,313,325,331,339,340,341,342,343,344,345,346,347,363,364,365,366,368,369,385,386,387,388,391,392,393,395,399,400,401,402,403,404,405,406,407,408,409,410,411,412,413,414,415,416,417,418,419,420,421,423,424,426,4…
ENSG00000131791	ENSG00000181929	O43741	P54619	6b2e-B-C	B	C	217,224,226,227,228,229,230,231,232,233,247,248,250,259,260,261,262,263,264,265,266,267,268,269,270,271	37,39,42,43,44,45,46,47,48,49,50,51,52,54,55,56,59,63,67,68,134,135,157,159,160,162,163,164,165,170,171,174,296
ENSG00000131910	ENSG00000196482	Q15466	P62508	5uan-A-B	A	B	142,151,152,153,154,178,192,193,196,211,212,215,216,218,219,221,222,223,225,226,229	355,372,377,378,385,386,389,392,393,396,397,412,415,416,418,419,421,422,423,425,426
ENSG00000132010	ENSG00000173480	P17024	Q8TAU3	5v3j-E-F	E	F	245,246,247,249,343,450,451,452,453,454,455	308,309,312,408,411,420,443,489,491,492
ENSG00000132109	ENSG00000204599	P19474	Q9HCM9	4cg4-A-B	A	B	129,131,132,135,136,138,139,140,142,143,146,149,150,152,153,154,156,157,159,160,161,163,164,165,167,168,170,171,172,174,175,178,181,182,185,186,188,189,192,193,195,196,200,203,204,207,211,214,215,218,219,221,222,225,226,228,229,232,233,235,236,240,243,244,247,251,254,255,256,257,259,260,261,262,263,264,265,266,267,268,269,270,272,273,275,282,426,427,428,429	145,149,150,151,153,154,157,158,161,162,164,165,167,168,171,172,174,175,176,178,179,180,182,183,186,189,190,193,196,197,199,200,201,203,204,207,211,215,218,219,222,223,225,226,227,229,230,233,234,237,240,241,243,244,247,248,250,251,258,259,262,265,266,269,270,271,272,273,274,275,276,281,282,284,286,287,290,293,294,295,296,297,298,299,301,302,304,305,306,307,308,309,311,312,313,315,316
ENSG00000132254	ENSG00000164144	P53365	P53367	1i49-A-B	A	B	135,139,140,142,143,146,147,149,150,153,154,156,157,160,161,163,164,167,168,170,171,174,177,178,181,182,184,185,188,189,192,206,287,290,291,294,295,298,299,301,302,305,306,308,309,310,312,313,316,319,320,321,322,323,324,325,326,327,328,329,330,333,340,341	171,172,175,178,179,181,182,185,188,189,192,193,195,196,199,200,202,203,206,207,209,210,213,214,216,217,220,221,224,237,238,239,241,242,244,245,248,249,319,321,322,323,324,325,326,327,328,329,330,331,332,333,334,337,338,339,340,341,342,343,344,345,348,349,352,354
ENSG00000132254	ENSG00000169750	P53365	P60763	1i4d-A-D	A	D	145,148,151,152,153,155,156,158,159,160,162,163,166,197,200,204,207,208,211,223	1,3,5,37,38,39,52,56,57,58,59,63,64,66,67,68,70,71,73,74,183
ENSG00000132254	ENSG00000172602	P53365	Q92730	1i4d-A-D	A	D	141,145,148,149,151,152,153,155,156,158,159,160,162,163,166,193,197,200,204,207,208,211,219	10,11,12,13,47,48,49,62,66,67,68,69,73,74,76,77,78,80,81,83,84
ENSG00000132326	ENSG00000179094	O15055	O15534	4dj2-A-B	A	B	464,465,467,468,471	197,200,204,207
ENSG00000132341	ENSG00000184575	P62826	O43592	3icq-B-T	B	T	1,29,33,35,37,38,39,44,45,46,47,64,70,71,72,73,74,75,76,77,78,79,81,91,93,99,100,102,106,109,110,111,112,113,123,126,128,138,140,141,142,145,147,152,154,156,159,176,177,178,179,180,181,182,183,184,185,186,187,188,189,190,191,192,193,194,195,196,197	8,9,10,11,18,22,26,51,54,55,58,61,62,65,98,99,100,103,104,107,151,152,155,157,158,159,267,274,277,278,280,292,295,296,298,299,300,328,331,332,333,334,335,336,337,338,344,345,347,348,350,351,352,354,355,371,375,378,379,382,385,389,390,391,392,393,394,395,396,397,398,399,402,403,406,407,408,410,411,414,539,580,581,584,737,781,782,783,784,785,789,792
ENSG00000132475	ENSG00000204209	P84243	Q9UER7	4hga-A-B	B	A	40,42,43,44,46,47,49,50,51,52,53,54,55,56,57,58,59,60,61,65,66,69,70,72,73,76,77,81,82,83,84,85,86,87,88,90,91,92,94,95,96,99,100,102,103,106,107,109,110,111,112,113,114,117,121,122,123,125,126,129,131,132,134,135,136	185,189,192,193,195,196,199,202,203,205,206,207,208,209,210,211,212,214,215,216,217,218,220,221,222,223,225,226,229,230,232,233,236,239,243,247,249,250,251,254,283,284,285,286,287,288,314,317,318,321,322,324,325,328,331,332,334,335,336,337,338,339,340,341,342,365,369,372,373,376,377,379,380,381,383,384,387
ENSG00000132639	ENSG00000135604	P60880	O75558	6mdm-H-I	H	I	5,14,15,16,18,21,22,24,25,26,27,28,29,31,32,35,36,38,39,42,43,46,49,52,53,56,59,60,62,63,66,67,70,71,74,77,80,81,100,101,102,103,104,105,106,108,109,124,189,190,192,193,194,197	198,200,201,202,203,204,207,210,211,214,215,216,217,218,220,221,222,223,224,225,227,228,229,230,231,232,234,235,236,238,239,242,245,246,249,250,252,253,256,257,260,263,264,266,267
ENSG00000132639	ENSG00000178750	P60880	Q8N4C7	6ip1-B-C	C	B	11,14,17,18,21,24,25,27,28,29,31,32,35,36,38,39,42,43,45,46,49,50,53,56,57,59,60,63,64,66,67,70,71,73	204,205,207,209,210,212,213,216,219,222,223,226,227,229,230,233,236,237,240,241,243,244,247,248,250,251,254,257,258,261,262,263
ENSG00000132640	ENSG00000184887	Q9Y2F9	Q96KE9	2vkp-A-B	A	B	102,106,121,122,139,148,149,151,152,153,154,155,156,158,159,160,161,162,163,164,168,190,191,193,194,197,198,201,202,203,204,205,206,213,214,216,217,220,221,222,223,224,225,226,227	72,106,107,110,113,117,157,160,161,164,167,169,172,173,176,177,179,180,183,184,185,186,187,188,189,190,191,192,193,196,198,199,200
ENSG00000132646	ENSG00000166803	P12004	Q15004	6gws-A-E	A	E	77,80,84	47,48,49,50,51
ENSG00000132661	ENSG00000147206	Q9UKK6	Q9H4D5	6e5u-A-B	B	A	6,7,10,11,14,15,18,22,42,43,44,45,46,47,48,49,50,51,61,64,65,66,67,72,73,74,75,76,77,78,79,80,81,83,84,86,92,94,96,98,101,102,103,104,106,107,108,110,112,114,129,130,131,132,134,135,136,137,138,139,140	324,325,326,327,328,329,330,331,332,333,334,335,369,371,373,374,375,376,377,378,379,380,381,383,384,398,399,400,401,404,406,407,409,410,413,415,438,440,441,442,443,445,447,448,450,452,454,472,474,476,478,488,489,490,491,493,495,500
ENSG00000132698	ENSG00000175137	P57735	Q7L8J4	6ixv-A-E	E	A	8,9,10,11,12,13,14,36,37,38,39,40,41,43,44,45,49,64,66,73,74,76,77,80,83,84,85,131	52,57,60,61,64,65,67,68,71,74,75,78,79,82,254,257,261,264,265,267,268,271,272,275,288
ENSG00000132970	ENSG00000138443	Q9UPY6	Q9NYB9	3p8c-D-F	D	F	25,27,28,30,31,32,34,35,37,38,39,41,42,43,44,45,46,48,49,52,53,55,56,57,59,60,62,63,65,66,67,69,70,73,76,77,80,83,84,85,86,88,90	1,4,8,12,13,16,18,19,20,22,23,26,27,29,30,31,33,34,37,43,44,46,47,50,51,53,54,57,58,61,65,68,69,72,75,76,79,82,83,85,86,89,90,93,96,97,100,101,103,104,107,108
ENSG00000133119	ENSG00000163918	P40938	P35249	1sxj-D-E	E	D	18,36,41,42,43,105,109,113,143,146,147,149,150,151,153,154,156,157,167,168,169,170,173,174,176,177,178,181,183,184,185,186,187,188,220,221,289,292,293,296,300,305,308,309,312,313,315,316,317,319,320,323,324,356	36,39,42,45,80,85,107,109,110,111,112,113,150,151,154,156,181,237,239,240,243,250,265,266,267,273,286,287,290,294,297,298,299,300,301,302,303,304,305,333,336,337,338,340,341,342,343,344,346,347,349,350,357,358,359
ENSG00000133466	ENSG00000173918	Q9BXI9	Q9BXJ1	6u66-A-B	A	B	74,75,76,77,79,190,192,206,208,216,217,218,219,220,221,222,224,229,230,231,232,233,234,235,236,237,249,273,274,278	63,64,65,145,147,148,149,171,172,174,194,196,198,200,203,228,229,230,231,232,233,264,265,266,267,269,271,272,273,274,275,276
ENSG00000133731	ENSG00000141401	P29218	O14732	2bji-A-B	A	B	39,40,42,96,97,99,100,101,102,103,104,156,157,158,162,163,166,167,169,172,173,176,179,180,183,184,186,187,188,191,192,193,194,202,205,206,207,208,209	50,51,53,107,108,111,112,113,114,155,167,168,169,173,174,178,183,184,187,190,191,194,195,197,198,199,200,201,202,203,204,205,213,216,217,218,219,220
ENSG00000133794	ENSG00000134852	O00327	O15516	4f3l-A-B	B	A	67,74,81,84,87,88,91,92,94,95,97,98,99,110,111,112,115,116,118,119,121,122,123,125,126,135,136,137,138,139,141,142,143,144,145,146,147,148,149,150,151,152,153,154,155,156,157,158,159,161,171,172,173,174,175,184,206,207,209,211,212,235,236,237,238,239,240,241,242,243,244,245,246,248,283,285,286,287,289,291,313,315,316,317,319,321,327,333,334,335,336,338,341,343,352,354,355,356,359,398,421,423,424,…	39,41,43,46,47,49,50,53,54,56,57,60,61,62,70,71,74,75,77,78,80,81,82,84,85,88,93,95,96,98,99,100,101,102,103,104,105,107,108,109,110,111,112,113,114,115,116,117,118,119,122,124,132,133,135,136,159,162,182,184,185,190,191,192,196,199,207,208,209,210,211,212,216,217,218,220,222,250,252,253,254,256,259,260,261,262,263,264,266,270,282,283,284,294,295,296,297,298,299,302,303,308,310,311,315,318,319,32…
ENSG00000133794	ENSG00000170485	O00327	Q99743	4f3l-A-B	B	A	81,84,87,88,91,92,94,95,98,99,110,112,115,116,118,119,121,122,123,125,126,127,128,129,131,135,136,137,138,139,140,141,142,143,144,145,146,147,148,149,150,151,152,153,154,155,156,157,158,159,161,171,172,173,174,175,184,206,207,209,210,211,213,225,235,236,237,238,239,240,241,242,243,244,245,246,248,283,285,286,287,289,290,291,292,313,315,316,317,319,321,327,332,333,334,335,336,338,341,343,352,354,3…	18,20,21,22,24,25,28,29,31,32,35,36,37,45,46,49,50,52,53,55,56,57,59,60,63,67,68,70,71,73,74,75,76,77,79,80,82,83,84,85,86,87,88,89,90,91,92,93,94,97,108,110,134,136,137,159,160,165,166,167,171,174,182,183,184,185,186,187,191,192,193,195,197,207,210,212,217,218,219,220,221,222,227,228,229,231,234,235,236,237,238,239,241,245,246,257,258,259,269,270,271,272,273,274,275,277,283,285,286,290,293,294,2…
ENSG00000133818	ENSG00000205517	P62070	Q3MIN7	6epl-R-S	R	S	16,28,29,32,41,42,43,44,45,46,47,48,50,51,68,69,70,71,72,73,74,75,76,77,78,80,81,82,84,113,114,116	276,277,281,282,292,295,298,299,302,344,347,348,351,352,353,356,402,403,404,405,406,423,424,425,428,429,430,432,433,434,436,437,438,439,450,454,461
ENSG00000134030	ENSG00000157349	O43310	Q9UMR2	4jhj-A-C	A	C	446,449,450,453,454,456,457,460,481,490,491,492,495,496,497,498,499,502	4,5,6,7,9,10,11,12,13,14,17,18,22,23
ENSG00000134046	ENSG00000167491	Q9UBB5	Q86YP4	2l2l-A-B	B	A	362,364,366,369,372,373,376,379,380,382,383,386,387,393,394,395,396,405	138,139,141,142,145,148,149,151,152,155,156,158,159,162,163,165,166,177
ENSG00000134138	ENSG00000185630	O14770	P40424	3k2a-A-B	A	B	299,300,332,333,334,335,336,337,338,340,341,342,343,344	236,237,238,239,240,253,256,257,274,276,279,283,286,287,290,291,292,293,294,295,296
ENSG00000134138	ENSG00000214513	O14770	A8MTQ0	1b8i-A-B	B	A	269,271,272,274,275,276,277,282,286,303,305,306,309,313,314,317,318,319,321,322,324,328,331	158,162,165,169,173,177,178,203,206,210,213,214,215,216
ENSG00000134201	ENSG00000134202	P46439	P21266	3gtu-A-B	A	B	55,56,57,58,68,70,71,72,74,75,78,79,82,91,94,95,96,98,99,100,101,102,103,105,106,113,137,138,140,141	60,61,62,63,72,73,74,75,76,78,79,82,83,86,87,95,96,98,99,102,103,104,105,106,107,109,110,117,141,142,144,145
ENSG00000134201	ENSG00000168765	P46439	Q03013	1xw6-A-B	A	B	56,57,58,59,68,69,70,71,72,74,75,78,79,82,91,94,95,98,99,100,101,102,103,106,137,138,141	56,57,58,68,69,70,71,72,74,75,78,79,82,91,92,94,95,96,98,99,100,101,102,103,106,137,138,141
ENSG00000134201	ENSG00000213366	P46439	P28161	1xw6-A-B	A	B	51,56,57,58,59,68,69,70,71,72,74,75,78,79,82,91,92,94,95,98,99,100,101,102,103,106,137,138,140,141	56,57,58,59,68,69,70,71,72,74,75,78,79,82,91,94,95,96,97,98,99,100,101,102,103,106,133,137,138,141
ENSG00000134202	ENSG00000168765	P21266	Q03013	3gtu-A-B	B	A	55,60,61,62,63,71,72,74,75,76,78,79,82,83,86,87,95,96,98,99,102,103,104,105,106,107,109,110,117,138,141,142,144,145	56,57,58,59,68,69,70,71,72,73,74,75,78,79,82,91,92,94,95,98,99,100,101,102,103,106,113,137,138,141
ENSG00000134215	ENSG00000177885	Q9UKW4	P62993	1gri-A-B	A	B	653,656,657,658,659,660,661,662,667,668,669,670,673,674,675,676,677,678,681,698,700,701,703,704,706,723,724,737,738,739,764,767,768,769,770,771,774,775,776,796,810,811,812,813,814,816,820,821,823,827,830,831,832,833,840,843,844,845,846,847	6,7,51,55,56,57,58,61,62,63,64,65,69,87,89,90,92,93,95,112,115,116,117,118,126,127,128,129,130,133,157,158,159,160,162,164,178,179,180,181,182,188,189,190,191,194,198,199,200,207,211,212,213,214,215,216,217
ENSG00000134243	ENSG00000176697	Q99523	P23560	6ffy-A-B	A	B	468,469,470,471,500,501,541,542,564,565,566,591,592,593	135,136,137,139,143,145,147,149,151,178,180,182
ENSG00000134248	ENSG00000188186	O43504	Q0VGL1	5x6u-C-D	C	D	44,47,48,51,52,54,55,56,61,62,63,64,65,66,67,68,69,70	38,42,43,45,46,49,50,53,62,63,64,65,66,67,68,69,70,71,72,75
ENSG00000134504	ENSG00000153885	Q719H9	Q96SI1	5bxb-A-B	A	B	29,30,31,33,40,41,42,43,44,47,74,85,88,89,92,93,95,97,98,99,100,101	61,62,63,64,65,93,94,95,97,98,102,104,105,106,108,109,129,130,132,133,136,139
ENSG00000134545	ENSG00000139187	P26715	Q96E93	4pp8-A-B	A	B	114,115,116,118,119,120,121,122,123,124,125,126,127,133,161,162,163,165,167,168,169,170,171	70,71,72,73,74,75,76,77,78,79,80,81,82,89,121,125,126,127,128
ENSG00000134545	ENSG00000172243	P26715	Q9BXN2	5j2s-A-B	A	B	140,141,143,144,145,146,147,148,149,150,151,152,153,154,178,188,189,190,232	141,142,143,145,146,148,149,150,151,152,153,154,155,157,195,196,243,246,247
ENSG00000134709	ENSG00000168172	Q9UJC3	Q86VS8	5j8e-A-B	A	B	11,12,14,16,17,18,20,21,23,26,27,29,30,31,32,95,97,98,100,101,122,125,126,129,130,138,141,144,145,146,147,148,149,150,151,152,154,155,157,158,159,160,161,162	11,12,14,15,16,18,19,21,24,29,30,93,94,95,96,98,120,123,124,127,128,136,139,141,142,143,144,145,146,147,148,149,150,152,153,156,157,159,161
ENSG00000135018	ENSG00000188021	Q9UMX0	Q9UHD9	6mun-B-C	B	C	31	79
ENSG00000135018	ENSG00000204463	Q9UMX0	P46379	2bwf-A-B	A	B	35,36,37,38,49,50,51,54,67,97,98	58,60,62,63,64,65,85,86,87,88,89,90
ENSG00000135363	ENSG00000143013	P25791	P61968	4kfz-A-B	A	B	102	92
ENSG00000135363	ENSG00000169744	P25791	O43679	2ypa-C-D	C	D	15,16,17,18,20,22,23,24,26,38,39,40,41,42,43,44,45,46,52,55,64,69,70,71,72,73,74,81,84,85,88,89,90,91,92,101,102,103,104,105,106,107,108,109,110,111,114,117,120,129,130,131,132,133,134,135,136,137,138	296,298,299,300,301,302,303,304,305,306,307,308,309,310,311,312,313,316,317,318,319,320,321,322,323,324,325,326,327,328,329,330,331,332
ENSG00000135363	ENSG00000198728	P25791	Q86U70	2ypa-C-D	C	D	27,36,37,38,39,40,41,42,43,44,45,46,52,55,64,69,70,71,72,73,74,81,84,85,88,89,90,91,92,93,101,102,103,104,105,106,107,108,109,110,111,114,117,120,129,130,131,132,133,134,135,136,137,138	336,337,338,339,340,341,342,343,344,345,346,347,348,349,350,351,354,355,356,357,358,359,360,361,362,363,364,366
ENSG00000135406	ENSG00000167916	P41219	Q2M2I5	3tnu-A-B	B	A	312,315,316,318,319,322,323,325,326,329,330,332,333,336,337,339,340,343,344,347,350,351,354,355,357,358,361,362,364,365,368,369,372,375,376,378,379,382,383,385,386,389,390,392,393,396,397,399,400	364,365,367,368,371,372,374,375,378,379,382,385,386,388,389,392,393,396,399,400,403,404,406,407,410,411,413,414,417,418,420,421,424,425,427,428,431,432,434,435,438,439,441,442,445,446,448,449
ENSG00000135406	ENSG00000170454	P41219	O95678	6jfv-B-D	B	D	337,363,366,370,377,402,403,406,407,408,409,414,415,416,417,418,419	355,356,357,358,359,362,371,375,378,382,385,414,415,418,421,425,432,453
ENSG00000135406	ENSG00000171345	P41219	P08727	3tnu-A-B	B	A	311,312,314,315,316,318,319,322,323,325,326,329,330,332,333,336,337,339,340,343,344,347,350,354,355,357,358,361,362,364,365,368,369,372,375,376,378,379,382,383,385,386,389,390,392,393,396,397,399,400	299,300,302,303,306,307,309,310,313,314,316,317,320,321,323,324,327,328,330,331,332,334,335,338,342,345,346,348,349,352,353,355,356,359,360,362,363,366,367,369,370,373,374,376,377,380,381,383,384
ENSG00000135406	ENSG00000171431	P41219	P35900	3tnu-A-B	B	A	311,312,315,316,318,319,322,323,325,326,329,330,332,333,336,337,339,340,343,344,347,348,350,351,354,355,357,358,361,362,364,365,368,369,371,372,375,376,378,379,381,382,383,385,386,389,390,392,393,396,397,399,400	289,290,292,293,296,297,299,300,303,304,307,310,311,313,314,317,318,320,321,322,325,328,329,331,332,335,336,338,339,342,343,345,346,349,350,352,353,356,357,359,360,363,364,366,367,370,371,373,374
ENSG00000135406	ENSG00000171446	P41219	Q7Z3Y8	3tnu-A-B	B	A	311,312,315,318,319,322,323,325,326,327,329,330,332,333,336,337,339,340,343,344,347,350,351,354,357,358,361,362,364,365,368,369,372,375,376,378,379,382,383,385,386,389,390,392,393,396,397,400	307,308,310,311,314,315,317,318,321,322,324,325,328,329,331,332,335,336,339,340,342,343,346,347,349,350,353,354,356,357,360,361,363,364,367,368,370,371,374,375,377,378,381,382,384,385,388,389,391,392
ENSG00000135406	ENSG00000175084	P41219	P17661	1gk4-A-B	A	B	325,326,329,330,332,333,336,337,339,340,343,347,350,351,354,355,361,362,364,365,368,369,371,372,375,378,379,382,383,385,386,389,390,392,393,396,397,399,400,403	334,335,338,339,341,342,345,346,348,349,352,353,356,359,360,363,364,367,369,370,371,373,374,377,378,380,381,384,385,387,388,391,392,394,395,398,399,401,402,405,406,408,409
ENSG00000135406	ENSG00000186832	P41219	P08779	3tnu-A-B	B	A	312,315,316,318,319,322,323,325,326,327,329,330,332,333,336,337,339,340,343,344,347,348,350,351,354,355,358,361,362,364,365,368,369,371,372,375,376,378,379,382,383,385,386,389,390,392,393,396,397,399,400	336,337,339,340,343,344,346,347,350,351,354,357,358,360,361,364,365,368,369,371,372,375,376,379,382,383,385,386,389,390,392,393,396,397,399,400,403,404,406,407,410,411,413,414,417,418,421
ENSG00000135406	ENSG00000186847	P41219	P02533	3tnu-A-B	B	A	311,312,315,316,318,319,322,323,325,326,329,330,332,333,336,339,340,343,344,347,348,350,351,354,361,362,364,365,368,369,371,372,375,376,378,379,382,383,385,386,389,390,392,393,396,397,399,400	331,334,335,337,338,341,342,344,345,348,349,351,352,355,356,358,359,362,363,365,366,367,369,370,373,374,376,377,380,381,383,384,387,388,390,391,394,395,397,398,401,402,404,405,408,409,411,412,415,416,418,419
ENSG00000135443	ENSG00000171345	P78386	P08727	3tnu-A-B	B	A	335,338,339,342,343,345,346,349,350,352,353,356,357,359,360,363,364,366,367,370,371,374,375,377,378,381,382,384,385,388,389,391,392,395,396,399,402,403,405,406,409,410,413,416,417,419,420,423,424,426,427	295,299,300,302,303,306,307,309,310,313,314,316,317,320,321,323,324,327,330,331,334,335,338,341,342,345,346,348,349,352,353,355,356,359,360,362,363,366,367,369,370,373,374,376,377,380,381,383,384,389
ENSG00000135443	ENSG00000171346	P78386	P19012	3tnu-A-B	B	A	338,339,342,343,345,346,349,350,352,353,356,357,359,360,363,364,366,367,370,371,374,375,377,378,381,382,384,385,388,389,391,392,395,396,398,399,402,403,405,406,409,410,412,413,416,417,419,420,423,424,426,427	325,326,328,329,332,333,335,336,339,340,342,343,346,347,349,350,353,354,356,357,360,361,364,365,367,368,371,372,374,375,378,379,381,382,385,386,388,389,392,393,395,396,399,400,402,403,406,407,409,410
ENSG00000135443	ENSG00000171360	P78386	O76015	3tnu-A-B	B	A	338,339,342,343,345,346,349,350,352,353,356,357,359,360,363,364,366,367,370,371,374,375,377,378,381,382,384,385,388,389,391,392,395,396,398,399,402,403,405,406,409,410,412,413,416,417,419,420,423,424,426,427	323,324,326,327,330,331,333,334,337,340,341,344,345,348,351,354,355,358,359,362,365,366,369,370,372,373,376,377,379,380,383,384,386,387,389,390,391,393,394,397,398,400,401,404,405,407,408
ENSG00000135443	ENSG00000171446	P78386	Q7Z3Y8	4zry-A-B	B	A	331,332,334,335,338,339,342,343,346,349,350,352,353,356,357,359,360,363,364,366,367,370,371,374,375,377,378,381,384,385,388,389,391,392,395,399,402,403,405,406,409,410,412,413,416,417,419,420,423,424,426,430,431,432,433,434,435	297,300,301,304,307,308,311,314,315,317,318,321,322,324,325,328,329,331,332,335,339,342,343,346,347,350,353,354,356,357,360,361,363,364,367,368,370,371,374,377,378,381,382,384,385,388,392,395,397,398,399,400
ENSG00000135443	ENSG00000186393	P78386	Q7Z3Y9	4zry-A-B	B	A	334,335,338,339,342,345,346,349,350,352,353,356,357,359,360,363,364,366,367,370,371,374,375,377,378,381,384,385,388,389,391,392,394,395,396,399,402,403,405,406,409,410,412,413,416,417,419,420,423,426,427,430	299,300,303,306,307,309,310,313,316,317,320,323,324,327,328,330,331,334,335,338,341,342,345,346,348,349,352,353,355,356,359,360,362,363,366,367,369,370,373,374,377,380,381,383,384,387,388,391,394
ENSG00000135443	ENSG00000186832	P78386	P08779	3tnu-A-B	B	A	338,342,343,345,346,349,350,352,353,356,357,359,360,363,364,366,367,370,371,374,375,377,378,381,382,384,385,388,389,391,392,395,396,398,399,402,403,405,406,409,410,412,413,416,417,419,420,423,424,426,427	336,337,340,343,344,346,347,350,351,353,354,357,358,360,361,364,368,371,372,375,376,378,379,382,383,385,386,389,392,393,396,397,399,400,403,404,406,407,410,411,413,414,417,418,420,421
ENSG00000135443	ENSG00000196859	P78386	Q6A163	3tnu-A-B	B	A	338,339,342,343,345,346,349,350,352,353,356,357,359,360,363,364,366,367,370,371,374,375,377,378,381,382,384,385,388,389,391,392,395,396,398,399,402,403,405,406,409,410,413,416,417,419,420,423,424,426,427	315,316,318,319,322,323,325,326,329,332,333,336,337,340,343,344,347,350,351,354,357,358,361,362,364,365,368,369,372,375,376,378,379,382,383,385,386,389,390,392,393,396,397,399,400
ENSG00000135443	ENSG00000197079	P78386	Q92764	3tnu-A-B	B	A	338,342,343,345,346,349,350,352,353,356,357,359,360,361,363,364,366,367,370,371,374,375,377,378,381,382,384,385,388,389,391,392,395,396,398,399,402,403,405,406,409,410,412,413,416,417,419,420,423,424,426,427	316,317,319,320,323,324,326,327,330,331,333,334,337,338,341,344,345,347,348,351,352,355,356,358,359,362,363,365,366,369,370,372,373,376,377,379,380,383,384,386,387,390,391,393,394,397,398,400,401
ENSG00000135443	ENSG00000204889	P78386	Q6A162	3tnu-A-B	B	A	333,338,339,342,343,345,346,349,350,352,353,356,357,359,360,363,364,366,367,370,371,374,375,377,378,381,382,384,385,388,389,391,392,395,396,398,399,402,403,405,406,409,410,412,413,416,417,419,420,423,424,426,427	303,306,308,309,311,312,315,316,318,319,322,326,329,330,332,333,336,340,343,344,347,350,351,354,355,357,358,361,362,364,365,368,369,371,372,375,376,378,379,382,383,385,386,389,390,393
ENSG00000135443	ENSG00000204897	P78386	Q7Z3Z0	4zry-A-B	B	A	331,332,335,338,339,342,345,346,349,350,352,353,356,357,359,360,363,364,366,367,370,371,374,375,377,378,381,384,385,388,389,391,392,395,399,402,403,405,406,409,410,412,413,416,417,419,420,423,426,430	288,292,295,299,302,303,306,309,310,312,313,316,317,319,320,323,324,326,327,330,331,334,337,338,341,342,344,345,348,349,351,352,355,356,358,359,362,363,365,366,369,372,373,376,377,379,380,383,384,387
ENSG00000135446	ENSG00000147883	P11802	P42772	1bi7-A-B	A	B	7,8,9,10,11,12,21,22,24,26,27,28,29,30,31,95,96,97,98,99,101,102,105,106,144,148,149,150,161,162,163,164	19,20,23,24,25,26,27,29,44,45,46,48,52,53,54,55,56,57,58,60,76,78,79,81,86,89,90,91,92,94,110,112,114,119,122,125
ENSG00000135930	ENSG00000146830	O60573	O75420	5nvk-A-B	A	B	54,55,56,57,64,83,84,85,86,91,92,94,95,96,97,98,99,100,101,102,103,107,113,137,138,139,140,142,143,145,146,147,149,150,153,156,157,158,159,161,162,163,164,176,177,188,189,191,204,205,206,207,208,209,210,211	28,30,31,32,33,35,36,37,38,39,40,41,42,43,45,46,47,49,50,53,54,55,56,57,59,60,64,65,67,68,69,70,71,72,73,74,75,76,77,78,80,82,85,86,89,90,91,92,93,94,95,96,98,99,100,101,102,103
ENSG00000136044	ENSG00000157500	Q8NEU8	Q9UKG1	5c5b-A-B	B	A	5,6,9,10,13,14,15,16,17,18,20,21,29,32,33,36,39,40,43,44,46,47,50,51,53,54,56,57,58,60,61,64,65,67,68,71,73,74,75,78,79,80,81,82,85,86,89,92,93,96,99,100,137,141,144,147,148,149,150,151,152,153,154,155,160,164,167,168,171,172,174,175,176,179,180,183,186,187,189,190,191,192,193,194,196,197,200,201,203,204,205,207,208,210,211,212,214,215,218,222,223,226,229,230,232,233,236,237,239,240,243,244,247,2…	1,2,3,5,9,10,13,14,15,16,17,18,20,21,25,26,28,29,32,33,36,39,40,42,43,44,46,47,50,51,53,54,56,57,58,60,61,64,65,68,72,76,78,79,81,82,85,86,89,93,96,99,100,137,140,141,144,147,148,149,150,151,152,153,154,155,160,164,167,168,171,172,174,175,176,179,180,183,186,187,189,190,191,192,193,194,196,197,198,200,201,203,204,205,207,208,210,211,214,215,218,219,222,225,226,229,230,232,233,236,237,239,240,243,…
ENSG00000136100	ENSG00000159210	Q86VN1	Q96H20	2zme-A-B	B	A	173,174,176,177,178,180,181,182,184,185,187,188,189,190,191,192,194,195,198,201,213,216,217,220,222,223,224,225,226,228,240,241,242,266,267,270,271,274,275,278,279,280,281,282,283,284,285,286,287,288,308,309,310,311,351,354,370,371,372,374,375	28,31,32,33,34,35,36,37,39,40,43,46,47,50,53,54,56,57,64,67,68,71,72,75,76,77,78,80,81,82,83,84,85,86,87,89,95,97,98,99,101,102,103,105,106,150,151,153,154,155,156,173,214,217,218,219
ENSG00000136231	ENSG00000169564	O00425	Q15365	6rol-A-B	A	B	393,394,395,396,397,399,401,434,461,464,465,468,469,475,483,484,485,511,515,516,518,542,543,544,545,547,548,551	32,34,38,41,42,65,66,69,70,73,74,76,77,80,81,83,152,153,154,155,156,157,159,160,161
ENSG00000136271	ENSG00000141543	Q9NY93	P38919	4ct5-A-B	A	B	7,11,12,13,14,15,35,36,39,40,42,43,44,45,67,68,69,92,93,96,124,125,126,214,217,221,222,294,295,298,299,301,302,305,306,308,345,346,347,350,351,352,376,378,379	10,11,12,13,15,42,43,44,45,46,47,48,66,67,70,71,73,74,76,98,99,101,182,235,237,242,243,244,317,320,321,324,325,338,339,342,344,345,370,371,372,373
ENSG00000136273	ENSG00000172613	O60921	Q99638	3a1j-A-B	B	A	86,87,90,93,94,110,123,125,126,127,128,129,130,131,132,133,134	151,154,155,157,158,159,160,175,191,192,193,194,195,196,197,198,199,200,202,203
ENSG00000136436	ENSG00000139112	Q13137	Q9H0R8	3vvw-A-B	A	B	11,31,104,128,129,130,131,132,133,134,135,136,137	12,13,16,17,20,21,24,25,28,45,46,47,48,49,50,51,52,55,63,66,67
ENSG00000136436	ENSG00000197769	Q13137	Q9BXW4	3vvw-A-B	A	B	4,5,128,129,130,131,132,133,134,135,136,137,138,139	19,20,29,32,33,36,54,55,56,57,58,59,60,61,63,64,72,76
ENSG00000136451	ENSG00000143442	Q14119	Q7Z3K3	5yel-A-B	A	B	171,172,173,184,205,206,207,208,209,216,243,245,246,248,249,252,253	557,558,594,614,666,668,669,675,678,679,680,681,682,683
ENSG00000136527	ENSG00000263465	P62995	Q9BRL6	5tbx-A-B	A	B	168	66
ENSG00000136738	ENSG00000185359	Q92783	O14964	3f1i-C-H	C	H	347,363,366,368,374,375,377,378,379,380	464,478,481,484,488,498,500,501,502,503,505
ENSG00000136754	ENSG00000138443	Q8IZP0	Q9NYB9	5nvj-A-B	A	B	474,475,487,490,491,492	479,480,492,495,496,497
ENSG00000136754	ENSG00000154556	Q8IZP0	O94875	6gbu-A-C	A	C	462,463,490,491,492	904,905,906,907
ENSG00000136810	ENSG00000265972	P10599	Q9H3M7	4ll1-A-B	B	A	31,32,33,34,60,63,72,73,74,75,90,91,92	200,201,202,203,204,240,243,244,245,246,247,248,249,251
ENSG00000136854	ENSG00000178750	P61764	Q8N4C7	4jeh-A-B	A	B	25,26,28,33,38,39,41,42,45,46,47,48,50,51,52,56,57,58,59,60,63,64,65,66,67,68,261,270,271,272,275,278,279,280,315,331,332,335,336,337,338,340	51,54,55,58,127,128,131,132,135,136,138,139,142,143,145,146,149,152,156,159,183,226,230,233,234,237,238,240,241,242,245,246,247,248,249,250,251,253,254,255,257,258,259,260,261,262
ENSG00000136888	ENSG00000250565	O75348	Q96A05	3j9t-G-H	H	G	2,4,7,10,11,14,15,18,19,21,22,25,26,28,29,32,33,35,36,37,39,40,41,43,44,47,48,51,52,54,55,58,59,61,62,63,65,66,68,69,70,72,73,74,76,77,81,84,85,87,88,91,92,95,96,98,99,100,102,103,104,105,106,107,108,109	1,2,8,12,15,16,19,20,23,26,27,30,31,33,34,35,37,38,41,42,45,46,49,50,53,54,56,57,60,61,63,64,67,68,71,74,75,78,79,82,83,86,87,90,91,93,94,95,97,98,101,102,105,106,112,115,116,118,119,122,126,180,194,195,196,199,200,202,203,207,210,211,214,215,217,219,223
ENSG00000136931	ENSG00000169297	Q13285	P51843	3f5c-A-B	A	B	281,290,291,292,294,295,299,449,450,451,454	271,272,273,274,276,277,278,279,282,395,396,398,399
ENSG00000136944	ENSG00000198728	O60663	Q86U70	2xjy-A-B	A	B	49,50,51,52,63,64,65,66,67,68,69,70,71,72,81,90,91,92,93,94,95,96,97,104,107,108,112,113,114,115,122,123,124,125,126,127,128,129,130,131,132,135,138,141,150,151,152,153,154,155,156,157,158,166,174	333,336,337,338,339,340,341,342,343,344,345,346,347,348,350,351,352,354,355,356,357,358,359,360,361,362,363,365,366,367
ENSG00000136950	ENSG00000241553	Q9BPX5	P59998	1k8k-F-G	G	F	23,113,116,117,119,124,125,128,129,131,135,140,143,144,146,147,148,149,150,152,153	4,7,8,11,14,15,17,18,19,21,44,45,48,49,50,51,52,53,54,55,56,57
ENSG00000137185	ENSG00000182318	O15535	P10073	2i13-A-B	A	B	307,308,309,310,311,322	349,350,351,352,353,354,355,360
ENSG00000137185	ENSG00000187987	O15535	Q3MJ62	2i13-A-B	A	B	307,308,309,310,311,322,325	303,304,305,306,307,308,311,317,320,321
ENSG00000137338	ENSG00000140987	Q96JS3	Q9NX65	3lhr-A-B	A	B	47,48,50,51,52,58,59,61,62,65,66,69,70,72,73,75,78,79,80,83,84,85,87,88,89,90,91,92,95,96,97,100,111,112,113,115,116,119	40,41,43,44,45,51,52,54,55,58,59,62,63,65,66,68,69,71,72,73,74,76,77,78,80,81,83,84,85,88,89,90,105,106,109,112,113
ENSG00000137338	ENSG00000158691	Q96JS3	O43309	3lhr-A-B	A	B	47,48,49,50,51,52,58,59,61,62,65,66,69,70,72,73,75,76,78,79,80,83,84,85,87,88,90,91,92,95,96,97,100,112,113,116,117,119,120	49,50,51,52,53,54,60,61,63,64,67,68,71,72,74,75,77,80,81,82,83,85,86,87,89,90,92,93,94,97,98,99,102,114,115,117,118,121,122
ENSG00000137338	ENSG00000162714	Q96JS3	Q96IT1	3lhr-A-B	A	B	47,48,50,51,52,58,59,61,62,65,66,69,70,72,73,75,76,78,79,80,83,84,85,87,88,90,91,92,95,96,97,112,113,116,117,119,120	45,46,47,48,49,50,56,57,59,60,63,64,67,68,70,71,73,76,77,78,79,81,82,83,85,86,88,89,90,93,94,95,98,110,111,113,114,117,118
ENSG00000137338	ENSG00000171222	Q96JS3	P57086	1y7q-A-B	A	B	47,48,50,51,52,58,61,62,65,66,69,70,72,73,75,79,80,83,84,87,88,91,92,94,95,96,97,113,116,119,120,123	111,112,113,114,115,116,122,123,125,126,129,130,133,134,136,137,139,144,147,148,149,150,151,152,155,156,158,159,160
ENSG00000137338	ENSG00000196345	Q96JS3	Q9P0L1	3lhr-A-B	A	B	47,48,50,51,52,58,59,61,62,65,66,69,70,72,73,75,76,78,79,80,83,84,85,87,88,90,91,92,95,96,97,112,113,116,119,120	57,58,59,60,61,62,68,69,71,72,75,76,79,82,83,85,88,89,90,91,93,94,95,97,98,99,100,101,102,105,106,107,110,122,123,125,126,129,130
ENSG00000137764	ENSG00000166484	Q13163	Q13164	4ic7-A-B	B	A	20,22,23,27,28,29,30,31,32,33,34,41,42,43,46,47,50,51,56,58,73,74,107,109,110,111,112,114,115,116,117,118,119,120,121,122,124,125,126,127,128,129,130,131,132,133,134,135,136,137,138	108,110,111,112,141,142,145,146,147,149,150,151,152,153,154,155,156,157,158,161,162,164,165,168,172,190,191,192,193,194,195,226,257,258,259,260,263,315,317,349,350,352,354,355,357,358,359,360,361,391,392,393,395,396,397,398,399,402
ENSG00000137875	ENSG00000153094	Q9HD36	O43521	4b4s-A-B	A	B	52,55,56,59,60,63,64,67,77,80,81,84,85,88,89,90,91,93,94,95,96,98,99,100,103,169,170,172,173,174,175	145,148,149,151,152,153,155,156,157,158,159,160,162,163,164,165,166,167,168,169
ENSG00000138069	ENSG00000183155	P62820	P47224	2fu5-B-C	C	B	8,11,38,39,40,41,44,45,46,47,48,49,50,51,52,61,63,69,70	46,47,48,49,50,73,74,75,76,77,78,79,80,81,82,83,84,85,86,90,91,93,94,95,96,97,98,99,100,101
ENSG00000138175	ENSG00000156973	P36405	O43924	1ksg-A-B	A	B	1,4,5,8,11,19,35,38,39,40,42,48,49,50,51,52,53,54,55,56,57,62,64,66,68,73,74,77,80,81	23,25,27,28,30,60,65,70,72,92,93,94,95,96,97,98,99,100,101,102,103,104,105,106,107,108,109,110,111,113,114,115,116,117
ENSG00000138382	ENSG00000173113	Q9NRN9	Q9UI30	6h2v-A-B	A	B	21,52,53,54,75,76,78,80,82,84,85,87,88,91,100,102,103,104,105,106,107,108,114,115,116,117,119,120,121,150	1,2,4,5,8,9,10,11,12,21,22,23,34,35,36,38,40,41,44,45,48,89,92,101,111,112,113,114,115,116,117,121,122,123,124
ENSG00000138443	ENSG00000178996	Q9NYB9	Q96RF0	3iql-A-B	B	A	445,446,447,448,449,450,451,452,453,454,477,479,480,481,482,483,494,495,496	1,2,3,5,6,7,8,9,10,20,21,22,23,24,25,26,27,28,29,30,39,42,43,44,45,46,48,51,56,57,58,62,63,64,65
ENSG00000138663	ENSG00000168090	Q9BT78	Q7L5N1	4d10-D-F	D	F	212,213,215,222,241,244,245,247,248,250,251,252,253,254,256,268,269,270,271,365,366,367,369,370,373,374,375,377,378,379,380,381,382,384,385,386,387,388,391,392,395,399,400,403	35,36,37,38,39,79,147,148,162,169,170,171,172,173,174,177,178,179,189,190,192,229,231,232,233,234,236,237,238,240,241,244,250,253,255,256,259,260,262,263,266,267,269,270,274,275,278,279,282
ENSG00000138750	ENSG00000139496	Q7Z3B4	Q9BVL2	5ijn-F-G	F	G	134,138,141,330,331,333,334,337,340,341,344,347,351,354,355,358,362,365,372,375,376,379,382,383,386,387,389,390,393,394,397,398,403,406,407,409,410,413,414,416,417,420,421,426,430,433,434,437,441,448,452,455,456,459,463,466,468,470,471,473,474,477,480,481,484,485,487,488,491,493,494	251,254,258,261,265,268,269,271,272,275,276,277,279,280,283,286,287,290,292,293,294,296,297,299,300,301,307,310,311,314,315,318,321,322,324,325,329,332,333,335,338,339,342,343,345,346,347,349,350,351,353,354,357,360,361,364,367,368,371,374,375,378,379,380,382,385,389,392,396,399,400,403,406,407,408,410,411,413,414,416,417
ENSG00000138750	ENSG00000213024	Q7Z3B4	P37198	5ijn-F-H	F	H	120,121,122,123,124,130,137,140,149,150,151,154,155,158,250,251,321,327,329,330,333,336,340,343,344,347,350,351,354,357,358,360,361,362,364,365,368,371,372,375,378,380,382,384,385,386,387,388,389,391,392,393,394,395,396,397,399,401,403,404,407,410,411,414,417,418,421,426,431,435,438,441,442,449,452,454,456,457,458,460,461,463,464,467,470,471,474,477,478,481,484,485,488,491	323,324,325,326,328,332,333,337,340,341,344,348,351,354,355,358,359,361,362,365,366,367,368,369,370,372,375,376,379,380,382,383,386,390,393,394,396,397,399,400,403,407,410,414,417,418,421,428,429,430,431,433,434,435,436,437,438,439,440,441,442,445,447,450,454,457,458,461,462,463,464,465,466,469,470,471,473,474,477,478,480,481,484,485,487,488,489,491,492,494,495,498,502
ENSG00000138758	ENSG00000180096	Q9NVA2	Q8WYJ6	2qag-A-B	B	A	49,50,51,73,74,104,105,106,155,156,157,158,183,184,186,187,188,189,190,191,192,238,239,240,241,242,254,255,256,257,258,259,260,261	35,36,93,144,145,146,148,149,150,171,172,173,174,175,176,178,179,232,245,246,247,248,249,250,251,252,258,259
ENSG00000138758	ENSG00000184702	Q9NVA2	Q99719	2qag-A-B	B	A	49,50,51,72,74,104,105,108,154,155,156,157,158,159,160,161,162,163,164,166,184,186,187,188,189,190,192,196,199,200,203,237,238,239,240,241,242,253,254,255,256,257,259,260,261	53,54,55,111,112,113,114,115,116,117,118,120,163,164,165,166,168,169,170,190,191,192,193,194,195,197,198,263,264,265,266,267,268,269,270,277
ENSG00000138767	ENSG00000155508	Q96LI5	Q9UFF9	4b8c-A-D	D	A	32,33,34,35,36,37,38,39,40,41,44,45,46,47,48,49,51,52,55	47,48,49,50,51,52,53,54,55,63,66,67,70,71,72,103,104,105,106,107,108,109,110,111,113,173,176
ENSG00000138767	ENSG00000198791	Q96LI5	Q9UIV1	4b8c-A-D	D	A	32,33,34,35,36,37,38,39,40,41,44,45,46,47,48,49,51,52,54,55,62	47,48,49,50,51,52,53,54,55,63,66,67,70,71,73,103,104,105,106,107,108,109,110,113,173,176,177
ENSG00000138814	ENSG00000188386	Q08209	Q96LZ3	1mf8-A-B	A	B	1,2,8,9,11,12,13,14,17,18,21,22,23,24,53,339,340,341,342,343,347,348,349,350,351,352,353,354,355,356,357,358,359,360,361,362,363,364,365,366,367,368,369,370,371,372,373,374	23,26,29,30,43,46,48,49,50,51,52,53,54,55,56,58,59,62,75,79,82,94,95,98,99,101,107,109,110,112,114,116,117,118,119,120,122,124,126,127,128,129,130,131,132,133,134,135,136,138,140,148,153,156,157,160,162,165,166,167,168,169
ENSG00000138814	ENSG00000221823	Q08209	P63098	1mf8-A-B	A	B	1,2,3,4,6,7,8,9,16,18,21,23,24,53,55,168,339,340,341,342,343,347,348,349,350,351,352,353,354,355,356,357,358,359,360,361,362,363,364,365,366,367,368,369,370,371,372,373	23,26,29,30,40,43,44,46,48,49,51,52,53,54,55,56,57,58,59,60,62,75,79,82,94,95,98,99,101,102,107,109,110,111,112,114,116,119,120,122,124,126,127,128,129,130,131,132,133,134,135,136,138,139,140,148,153,156,157,160,162,165,166,167,168,169
ENSG00000138964	ENSG00000166333	Q9HBI0	Q13418	3kmu-A-B	B	A	226,227,246,249,250,252,253,254,255,256,257,258,259,260,263,280,281,283,284	225,346,347,348,349,350,351,353,356,360,361,362,363,364,365,396,397,398,399,401,402,403,405,406
ENSG00000139112	ENSG00000168397	Q9H0R8	Q9Y4P1	2z0d-A-B	B	A	37,38,40,61,62,65,71,72,73,74,75,76,77,79,82,83,84,85,86,87,88,110,111,112,113,114,115,116,117	54,70,71,72,73,74,75,135,137,142,143,144,145,146,147,150,154,170,171,172,173,227,228,229,231,232,239,257,258,259,260,261,262,263,278,280,314,316,317,346,350,358,362
ENSG00000139343	ENSG00000170860	P62306	P62310	6ah0-r-x	x	r	23,24,25,27,29,35,36,37,39,41,42,43,48,58,59,61,62,63,64,65,68	14,15,16,17,18,20,21,23,32,34,35,36,48,49,50,89,90,91,92,93,94,95,96,97,99
ENSG00000139343	ENSG00000182004	P62306	P62304	4f7u-E-F	F	E	4,5,6,7,10,20,22,23,24,25,26,28,40,66,67,69,70,71,72,73,74,79,80,81,82	35,37,38,41,43,48,49,50,51,55,56,57,63,65,72,73,74,76,77,78,79,80,82,83
ENSG00000139546	ENSG00000180228	Q15633	O75569	3llh-A-B	A	B	22,26,27,28,29,30,31,32,79,81,82,85,89,92,93,94,96,97,98,99,100	33,38,41,42,45,46,47,48,93,96,97,99,100,102,103,104,105,106
ENSG00000139648	ENSG00000167916	Q3SY84	Q2M2I5	6uui-C-X	C	X	337,340,344,347,348,351,352,354,355,358,359,361,362,365,366,368,369,372,373,375,376,379,380,383,384,386,387,390,391,393,394,397,398,400,401,404,405,407,408,411,412,414,415,418,419,421,422,425,426,428,429,432	347,350,354,357,358,360,361,364,365,367,368,371,372,374,375,378,379,381,382,385,386,388,389,392,393,396,399,400,403,404,406,407,410,411,413,414,417,418,420,421,424,425,427,428,431,432,435,438,439,442
ENSG00000139648	ENSG00000171345	Q3SY84	P08727	3tnu-A-B	B	A	347,348,351,352,354,355,358,359,361,362,365,366,368,369,372,373,375,376,379,380,383,384,386,387,390,391,393,394,397,398,400,401,404,405,407,408,411,412,414,415,417,418,419,421,422,425,426,428,429,432,433,435,436	299,300,302,303,306,307,309,310,313,314,316,317,320,321,323,324,327,330,331,334,335,338,341,342,345,346,348,349,352,353,356,359,360,362,363,365,366,367,369,370,373,374,376,377,380,381,383,384
ENSG00000139648	ENSG00000171346	Q3SY84	P19012	3tnu-A-B	B	A	347,348,351,352,354,355,358,359,361,362,365,366,368,369,372,373,375,376,379,380,383,384,386,387,390,391,393,394,397,398,400,401,404,405,407,408,411,412,414,415,418,419,421,422,425,426,428,429,432,433,435,436	325,326,328,329,332,333,335,336,339,340,343,346,347,349,350,353,356,357,360,361,364,367,368,371,372,374,375,378,379,381,382,385,386,388,389,392,393,395,396,399,400,402,403,406,407,409,410
ENSG00000139648	ENSG00000171360	Q3SY84	O76015	3tnu-A-B	B	A	347,348,351,352,354,355,358,359,361,362,365,366,368,369,372,373,375,376,379,380,382,383,384,386,387,390,393,394,397,398,400,401,404,405,407,408,411,412,414,415,418,419,422,425,426,428,429,432,433,435,436	323,324,326,327,330,331,333,334,337,338,341,344,345,347,348,351,352,354,355,358,359,362,363,365,366,369,370,372,373,376,377,380,383,384,386,387,390,391,393,394,397,398,400,401,404,405,408
ENSG00000139648	ENSG00000171446	Q3SY84	Q7Z3Y8	4zry-A-B	B	A	341,344,347,348,351,354,355,358,359,361,362,365,366,368,369,372,373,375,376,379,380,382,383,384,386,387,390,394,397,398,400,401,404,407,408,411,412,414,415,418,419,421,422,425,426,428,429,432,433,435	297,300,304,307,308,310,311,314,317,318,321,322,325,328,329,331,332,335,336,339,342,343,346,347,349,350,353,354,356,357,360,361,363,364,367,368,370,371,374,377,378,381,382,384,385,388,392
ENSG00000139648	ENSG00000173908	Q3SY84	Q7Z3Y7	6ec0-A-B	A	B	177,178,181,182,184,185,188,189,191,192,195,198,199,202,203,205,206,209,213,216,217,219,220,223,224,226,227,230,231,233,234,237,238,240,241,244,245,247,248,251,252,254,255,258,259,262,265,266,269,272,273,276	137,140,143,144,147,150,151,154,155,157,158,161,162,164,165,168,169,172,175,176,177,178,179,180,182,183,185,186,189,192,193,196,199,200,203,206,207,210,214,217,218,220,221,224,225,228,231,232,235
ENSG00000139648	ENSG00000186393	Q3SY84	Q7Z3Y9	6ec0-A-B	A	B	177,178,181,182,184,185,188,189,191,192,195,198,199,201,202,203,205,206,209,210,213,216,217,219,220,223,224,226,227,230,231,234,237,238,240,241,244,245,247,248,251,252,255,258,259,261,262,265,266,269,272,273,276	132,134,137,138,140,141,144,145,147,148,151,152,154,155,158,159,161,162,165,168,169,172,173,175,176,179,180,182,183,186,189,190,193,194,196,197,200,203,204,207,208,210,211,214,217,218,221,225,228,229,232
ENSG00000139648	ENSG00000186832	Q3SY84	P08779	3tnu-A-B	B	A	344,347,351,354,355,358,359,361,362,365,366,368,369,372,373,375,376,379,380,383,384,386,387,390,391,393,394,397,398,400,401,404,405,407,408,411,412,414,415,418,419,421,422,425,426,428,429,432,433,435,436	332,336,337,339,340,343,344,346,347,350,351,354,357,358,360,361,364,365,368,371,372,375,378,379,382,383,385,386,389,392,393,396,397,399,400,403,404,406,407,410,411,413,414,417,418,420,421
ENSG00000139648	ENSG00000197079	Q3SY84	Q92764	3tnu-A-B	B	A	344,347,348,351,352,354,355,358,359,361,362,365,366,368,369,372,373,375,376,379,380,383,384,386,387,390,393,394,397,398,400,401,404,405,407,408,411,412,414,415,418,419,421,422,425,426,428,429,432,433,435,436,439	316,317,319,320,323,324,326,327,330,331,334,337,338,340,341,344,347,348,351,352,355,358,359,362,363,365,366,369,370,373,376,377,379,380,383,384,386,387,390,391,393,394,397,398,400,401
ENSG00000139648	ENSG00000204889	Q3SY84	Q6A162	3tnu-A-B	B	A	347,348,351,352,355,358,359,361,362,365,366,368,369,372,373,375,376,379,380,383,384,386,387,390,391,393,394,397,398,400,401,404,405,407,408,411,412,414,415,418,419,422,425,426,428,429,432,433,436	306,308,309,311,312,315,316,318,319,322,323,326,329,330,332,333,336,340,343,344,347,348,350,351,354,355,357,358,361,362,364,365,368,369,371,372,375,376,378,379,382,383,385,386,389,390,392,393
ENSG00000139648	ENSG00000204897	Q3SY84	Q7Z3Z0	4zry-A-B	B	A	340,341,344,347,348,351,354,355,358,359,361,362,365,366,368,369,372,373,375,376,379,380,383,384,386,387,390,393,394,397,398,400,401,403,404,405,408,411,412,414,415,418,419,422,425,426,428,429,432,435,439	288,292,295,299,302,303,306,309,310,312,313,316,317,320,323,324,326,327,330,331,334,337,338,341,342,344,345,348,349,351,352,355,356,358,359,362,363,365,366,369,370,372,373,376,377,379,380,383,387,391,392,393
ENSG00000139726	ENSG00000232119	O43583	Q9ULC4	6ms4-A-B	B	A	25,27,28,29,31,33,37,38,39,40,42,43,45,46,47	39,42,82,83,86,87,88,89,90,99,102,103,106,136,138,139,140,141,142,143,170,171,175,176
ENSG00000140153	ENSG00000152484	Q8TBZ3	O75317	5k1c-A-C	C	A	1,41,42,44,151,170,241,259,260,261,262,263,264,282,283,284,285,301,303,304,305,306,374,375,376	207,209,210,211,213,214,217,270,277,279,280,281,282,283,284,285,286,287,296,297,299,342,345,348,351,352
ENSG00000140262	ENSG00000146618	Q99081	Q96RJ6	2ql2-A-B	A	B	592,593,596,597,599,600,601,603,607,616,617,620,621,623,624,626,627,628,630,631,633,634,642	116,117,120,121,123,124,127,128,139,140,143,144,146,147,149,150,151,153,154,156,157,158
ENSG00000140262	ENSG00000162992	Q99081	Q13562	2ql2-A-B	A	B	574,591,592,593,596,597,598,599,600,602,603,607,616,617,620,623,624,626,627,628,630,631,633,634,639,641	116,117,120,121,123,124,127,128,139,140,143,144,146,147,149,150,151,153,154,156,157,158,295,302,303,304,305,306,307
ENSG00000140262	ENSG00000164107	Q99081	P61296	2ypa-A-B	B	A	592,593,595,596,597,599,600,603,607,617,620,621,623,624,626,627,628,630,631,633,634,637,638,641,642	111,114,115,118,119,121,122,125,137,138,141,142,144,145,147,148,149,151,152,154,155,158,159,161
ENSG00000140262	ENSG00000176009	Q99081	Q9NQ33	2ypa-A-B	B	A	592,593,595,596,597,599,600,603,607,617,620,623,624,626,627,628,630,631,633,634,637,642,643,644,645,646	107,108,111,112,114,115,118,131,134,135,137,138,140,141,142,144,145,147,148,150,151,152,153,154,155
ENSG00000140262	ENSG00000177551	Q99081	Q02577	2ypa-A-B	B	A	589,592,593,596,597,599,600,602,603,607,616,617,620,623,624,626,627,628,630,631,633,634,637	92,93,96,97,99,100,103,115,116,119,120,122,123,125,126,129,130,132,133
ENSG00000140262	ENSG00000178860	Q99081	O60682	2ypa-A-B	B	A	589,592,593,595,596,597,599,600,603,606,607,615,616,617,620,621,623,624,626,627,628,630,631,633,634,637,638,641,642,643	119,122,123,126,127,129,130,133,145,146,149,150,152,153,155,156,159,160,162,163,166,167,168,170
ENSG00000140262	ENSG00000181965	Q99081	Q92886	2ql2-A-B	A	B	592,593,596,597,599,600,603,604,607,616,617,620,621,623,624,626,627,628,630,631,633,634,637,639,642	107,108,111,112,114,115,118,119,130,131,134,135,137,138,140,141,142,144,145,147,148,149,150,151,153
ENSG00000140262	ENSG00000183733	Q99081	Q6QHK4	2ypa-A-B	B	A	592,593,595,596,597,599,600,603,607,616,617,620,621,623,624,626,627,628,630,631,633,634,637,644,645,646,647,649,651,672	80,81,84,85,87,88,91,104,107,108,110,111,113,114,115,117,118,120,121,124,126,127,128,129,150
ENSG00000140262	ENSG00000187855	Q99081	Q6XD76	2ypa-A-B	B	A	589,592,593,596,597,599,600,602,603,604,607,617,620,621,623,624,626,627,628,630,631,633,634,637,638	87,88,91,92,94,95,98,109,110,111,114,115,117,118,120,121,122,124,125,127,128,131
ENSG00000140265	ENSG00000140987	Q8IWY8	Q9NX65	2i13-A-B	A	B	687,688,689,754,759,760,761,762,763,765,774	574,576,577,578,579,580,581,583,589,596,599,600
ENSG00000140307	ENSG00000165417	P52657	P52655	5iy6-N-O	O	N	3,5,6,10,44,48,51,52,53,54,55,56,57,58,59,60,61,62,63,64,65,66,67,70,72,74,75,76,81,86,88,90,92,93,94,95,96,97,98,99,100,101,102,103	326,327,328,331,332,333,334,335,336,337,338,339,340,341,342,349,351,353,354,355,357,358,359,360,361,363,364,365,366,367,368,369,370,371,372,373,374,375,376
ENSG00000140319	ENSG00000143742	P37108	P49458	4uyj-A-B	B	A	17,20,21,22,23,24,25,26,27,28,29,30,31,32,33,34,53,54,55,56,71,72,73,76,79,80,83,84,87,88,90,91,92,93,94	18,22,23,24,25,26,27,28,29,30,31,32,33,34,36,38,54,56,57,59,60,63,64,66,67,70,71,73,74,76
ENSG00000140379	ENSG00000153094	Q16548	O43521	2vm6-A-B	A	B	40,43,44,47,48,51,52,54,55,56,58,59,70,73,74,75,77,78,79,80,81,85,86,87,88,91,95,102,138,142,143,146,147,148,150,151,152,153,155	142,144,145,146,147,148,149,151,152,153,154,155,156,157,158,159,160,161,162,163,164,165,166
ENSG00000140548	ENSG00000143442	Q8N1W2	Q7Z3K3	5yel-A-B	A	B	429,430,431,435,461,464,466,467,468,469,470,471,474,485,501,504	557,558,559,561,593,594,595,596,613,614,618,622,666,667,668,669,670,671,672,678,680
ENSG00000140623	ENSG00000180096	Q8IYM1	Q8WYJ6	3tw4-A-B	A	B	58,59,60,64,116,117,119,120,121,122,123,167,168,169,170,173,174,175,195,197,198,203	34,35,36,52,95,96,97,98,99,100,101,103,143,144,145,146,149,150,151,154,171,173,174,175,179
ENSG00000140623	ENSG00000184702	Q8IYM1	Q99719	4z54-A-B	A	B	58,59,84,85,86,87,88,117,118,119,120,121,122,123,167,168,170,171,173,174,175,178,195,196,197,198,199,200,201,203,210,266,267,269,270,271,272,273,274,280	52,53,54,55,83,84,85,114,115,116,117,118,119,122,162,163,164,165,166,168,169,170,190,192,193,194,195,196,198,263,264,265,266,267,268,269,270,276,277
ENSG00000140941	ENSG00000168397	Q9GZQ8	Q9Y4P1	2z0e-A-B	B	A	38,41,43,61,64,68,75,76,77,78,79,80,82,85,86,87,88,89,90,91,92,112,114,115,116,117,118,119,120,121,122,123	54,71,72,74,75,135,137,141,142,143,144,145,146,150,154,170,171,172,173,227,228,229,230,231,232,233,239,257,258,259,260,261,262,263,280,314,316,317,318,350,354
ENSG00000140987	ENSG00000158691	Q9NX65	O43309	2i13-A-B	A	B	509,510,511,603,604,605,606,608,611,612,613,617	426,427,428,496,497,498,499,500,509,516
ENSG00000140987	ENSG00000166529	Q9NX65	Q9Y5A6	2i13-A-B	A	B	514,516,525,597,602,603,604,605,606,613,620	322,324,325,385,387,388,389,390,391,400,403,411
ENSG00000140987	ENSG00000167840	Q9NX65	Q9UNY5	5v3j-E-F	E	F	552,581,582,583,584,665,684,687,688,692,693,694,695	164,166,168,174,175,176,185,188,191,407
ENSG00000140987	ENSG00000171222	Q9NX65	P57086	1y7q-A-B	A	B	40,41,42,43,44,45,54,55,58,59,62,63,65,66,68,72,73,76,77,80,81,82,84,85,87,88,89,90,105,109,112,113,116,117	111,112,113,114,115,116,118,120,122,123,125,126,129,130,133,134,136,137,138,139,142,143,144,147,148,149,151,152,153,154,155,156,158,159,160
ENSG00000140987	ENSG00000172466	Q9NX65	P17028	2i13-A-B	A	B	602,603,604,605,606,617,620	304,306,307,308,309,310,319,322
ENSG00000140987	ENSG00000182318	Q9NX65	P10073	2i13-A-B	A	B	518,519,520,528,597,602,603,604,605,606,620	284,285,286,288,349,351,352,353,354,355,364,367,368,371,375,376
ENSG00000140987	ENSG00000186496	Q9NX65	Q96N95	3lhr-A-B	A	B	40,41,42,43,44,45,51,52,54,55,58,59,62,66,68,71,72,73,76,77,78,80,81,83,84,85,88,89,90,93,105,106,109,112,113	55,56,58,59,60,66,67,69,70,73,74,77,78,80,81,83,86,87,88,89,91,92,93,95,96,97,98,99,100,103,104,105,108,120,121,124,127,128
ENSG00000140987	ENSG00000187626	Q9NX65	Q969J2	2i13-A-B	A	B	602,603,604,605,606,607,608,613,620,636,637,638	302,304,373,375,376,377,378,379,388,395
ENSG00000140987	ENSG00000196345	Q9NX65	Q9P0L1	2i13-A-B	A	B	524,597,602,603,604,605,606,608,613,620	632,633,634,635,636,637,638,647,654,659
ENSG00000140987	ENSG00000196812	Q9NX65	Q9H4T2	2i13-A-B	A	B	602,603,604,605,606,608,611,613,617,620,624	289,291,292,293,294,295,304,307,311
ENSG00000141030	ENSG00000198612	Q9UNS2	Q99627	6r6h-C-H	C	H	116,118,119,152,153,154,155,156,190,191,194,195,196,342,343,349,350,351,352,353,354,368,369,370,373,374,376,377,380,383,384,387,388,391	24,25,26,27,28,29,51,52,55,56,58,59,84,120,122,123,124,125,126,127,128,129,132,161,166,170,171,172,173,195,196,199,202,203,206,209
ENSG00000141127	ENSG00000147224	O60256	P60891	4lzn-A-B	A	B	54,55,56,57,58,59,60,61,62,63,64,65,66,67,80,81,82,83,84,86,87,90,91,94,95,98,99,110,112,113,114,116,119,121,122,123,124,125,126,129,130,132,133,136,137,273,274,301,303,304	35,36,37,38,39,40,41,42,43,44,46,47,49,61,62,63,64,65,67,68,71,72,73,75,76,79,80,93,94,95,96,97,100,103,104,105,106,107,108,110,111,114,115,118,119,224,225,252,254,255
ENSG00000141127	ENSG00000161542	O60256	Q14558	2c4k-A-B	A	B	141,159,160,161,352,354,355,356,357,358,363	2,50,54,56,85,86,88
ENSG00000141543	ENSG00000150593	P38919	Q53EL6	2zu6-A-B	A	B	81,114,115,116,117,141,142,143,144,145,163,165,166,169,191,194,195,196,197,200,219,220,221,222,245,246,247,248,249,285,286,288,314,334,335,336,337,339,356,357,358,359,360,362,391,394,395,396,397	160,161,162,170,173,174,177,178,182,183,186,187,190,206,209,210,212,249,250,252,253,254,255,256,319,320,321,322,323,324,327,348,352,355,356,357,358,359,361,392,393,394,395,397,399,403,407
ENSG00000141646	ENSG00000170365	Q13485	Q15797	1u7v-A-B	B	A	337,352,353,354,355,356,357,361,363,365,366,368,370,371,372,380,381,382,385,404	277,280,281,282,285,286,400,404,407,411,413,430,435,437,439,441,444,445,447,448,451,452,455,456,457,458
ENSG00000142252	ENSG00000152147	Q9H840	Q8WXD5	1y96-A-B	B	A	42,51,54,55,58,59,61,62,63,65,66,68,69,71,72,81,82,83,84,85,86,87,97,98,99,102,121,122,124,125,126,127,128,129,130,131	9,10,12,13,16,17,24,25,26,28,30,35,36,37,38,39,40,41,43,45,52,54,55,56,57,58,59,60,61,63,64,73,86,87,88
ENSG00000142528	ENSG00000152475	Q8WTR7	Q96EG3	5v3j-E-F	E	F	569,647,649,653,667,670,757,759,760,761,762,764,777	256,259,394,396,403,415,417,515,519,530,531
ENSG00000142528	ENSG00000174586	Q8WTR7	Q6ZNH5	5v3j-E-F	E	F	653,761,762,780,781	202,206,209,325,326
ENSG00000142528	ENSG00000175213	Q8WTR7	Q9H9D4	5v3j-E-F	E	F	499,500,501,502,649,651,667,757,759,761,762,780	236,237,238,239,397,404,496,499,508,512,522,623
ENSG00000142751	ENSG00000198522	Q9H9Y4	Q9HCN4	5hci-A-B	A	B	34,37,38,39,57,58,59,62,98,102,104,105,106,137	8,9,10,15,16,17,18,19,46,117,256,263,266,267
ENSG00000142875	ENSG00000171033	P22694	P61925	1cmk-E-I	E	I	36,85,87,88,90,91,94,128,130,134,166,167,169,170,171,187,188,189,190,198,199,200,201,202,203,204,205,231,235,236,237,240,241,242,244,247,248,349,350,351	7,8,10,11,14,16,17,18,19,20,21,22,23,24,25,26,27,28,29,30,31,32,33,34
ENSG00000142920	ENSG00000143450	Q96A70	Q9UMX2	4zgz-A-B	A	B	70,91,92,93,113,114,115,116,117,118,120,135,136,137,138,139,142,167,168,169,170,171,172,323,324,328,331,332,333,335,362,364,394,397,398	153,154,155,156,157,158,159,161,162,165,166,169,188,189,190,191,192,193,194,196,197,198,199,201,202,203,204,205,207,214,217,220,221,223,224,225,227,228
ENSG00000143013	ENSG00000169744	P61968	O43679	2ypa-C-D	C	D	29,30,31,32,33,34,35,36,37,38,39,45,48,58,63,64,65,66,67,74,77,78,81,82,83,85,94,95,96,97,98,99,100,101,102,107,110,113,122,123,124,125,126,127,128,129,130,131,138	297,298,299,300,301,302,303,304,305,306,307,308,309,310,312,313,316,317,318,319,320,321,322,323,324,325,326,328
ENSG00000143013	ENSG00000196628	P61968	P15884	2ypa-B-C	C	B	67,79,80,81,82	618,621,622,625
ENSG00000143013	ENSG00000198728	P61968	Q86U70	2ypa-C-D	C	D	4,5,6,31,32,33,34,35,36,37,38,48,57,60,62,63,64,65,66,67,74,77,78,81,82,83,84,85,94,95,96,97,98,99,100,101,102,104,107,110,113,122,123,124,125,126,127,128,129,130,131	336,337,338,339,340,341,342,343,344,345,346,347,348,349,350,351,352,354,355,356,357,358,359,360,361,362,363,364,366,367,370,371,372
ENSG00000143171	ENSG00000172819	P48443	P13631	5uan-A-B	A	B	135,137,149,154,211,213,214,215,216,217,218,219,220,221,222,223,224,225,226,242,243,244,245,246,247,248,249,251,252,253,254,255,256,257,258,259,260,261,262,263,264,265,272,273,276,277,279,280,282,283,286,304,305,306,307,308,309,310,311,313,314,316,317,349,353,357,365,368,372,374,380,382,391,394,395,398,402,406,413,414,416,417,418,420,421,422,423,424,425,427,428,430,431,432,433,434,435,438,439,455…	4,5,6,7,8,9,10,11,12,13,14,15,16,17,18,19,21,72,74,75,76,78,116,122,123,124,125,126,127,137,138,139,140,141,142,143,144,317,318,319,320,321,322,323,334,338,339,340,342,351,354,355,358,359,362,366,368,369,370,371,372,373,374,375,376,377,378,379,380,381,382,383,384,385,387,388,391,392
ENSG00000143178	ENSG00000149922	O60806	O95947	1xbr-A-B	A	B	86,128,129,130,131,175	136,178,179,180,181
ENSG00000143178	ENSG00000151650	O60806	O95231	4s0h-A-B	A	B	44,46,47,49,52,53,56,134	146,155,156,159,164,166
ENSG00000143256	ENSG00000155959	Q9UHV9	P61758	6nr8-2-3	2	3	53,54,57,60,61,64,65,68,69,70,71,72,73,74,78,86,90,93	124,126,127,128,129,130,131,132,133,134,135,139,143
ENSG00000143355	ENSG00000198728	Q9NQ69	Q86U70	2ypa-C-D	C	D	63,64,65,78,80,81,82,83,84,85,86,93,96,103,105,109,110,111,112,113,114,121,124,125,128,129,130,131,132,140,141,142,143,144,145,146,147,148,150,153,156,159,168,169,170,171,172,173,174,175,176	336,337,338,339,340,341,342,343,344,345,346,347,348,349,350,351,354,355,356,357,358,359,360,361,362,363,364,365,367,368,369,370,371,373
ENSG00000143374	ENSG00000185418	Q9BW92	A2RTX5	4hwt-A-B	A	B	310,313,315,317,318,319,321,322,323,324,325,326,329,332,333,340,344,345,349,350,351,352,353,354,355,356,357,358,360,361,376,377,378,380,381,382,383,402,404,411,414,415,418,419,421,430,435,437,441,442,443,452,453,637	407,410,413,415,416,417,418,419,421,422,423,424,425,426,429,432,433,440,443,444,447,449,450,451,452,453,454,455,456,457,458,460,461,476,477,478,480,481,485,487,494,497,498,501,502,504,513,518,520,522,524,525,535,536,538,677,721,722
ENSG00000143442	ENSG00000166478	Q7Z3K3	P52747	5yef-A-B	A	B	593,602,609,613,614,616,618,834,835,836,837,839	231,232,233,234,235,331,351,352,353,354,355,356,358
ENSG00000143442	ENSG00000172845	Q7Z3K3	Q02447	5yel-A-B	A	B	557,558,559,560,593,594,614,668	648,649,650,661,684,685,687
ENSG00000143450	ENSG00000155096	Q9UMX2	O14977	4zgz-A-B	B	A	152,153,154,155,156,157,158,159,161,162,163,165,166,168,169,186,187,188,189,190,192,193,194,196,197,198,199,201,202,203,204,205,207,214,221,223,224,225,229	90,92,93,110,112,113,114,115,116,117,118,119,121,125,134,135,137,141,165,166,167,168,169,170,318,321,322,328,329,356,357,359,360,361,387,390,394,395,396
ENSG00000143458	ENSG00000154727	Q8TAK5	Q06546	1awc-A-B	B	A	36,37,47,69,70,72,101,102,103,105,110,113,114,135,136,138,143,146	319,321,323,324,327,328,331,332,333,385,386,404,405,406,407,408,409,414,416,417,418,420,421,424
ENSG00000143514	ENSG00000172531	Q13625	P62136	6ghm-B-C	C	B	920,921,922,923,924,925,926,928,929,932,933,936,938,941,951,954,957,958,1021,1023,1066,1067,1068,1069,1071,1072,1073,1074,1075,1093,1094,1095,1096,1097,1108,1110,1112,1113	166,168,169,240,242,243,257,260,261,264,283,287,288,289,290,291,292,293,295,297,305,306,308,316,317,318,319,320,321,322,323,324,325,330
ENSG00000143514	ENSG00000186298	Q13625	P36873	6ghm-B-C	C	B	920,921,922,923,924,925,926,928,929,932,933,936,938,941,957,958,1021,1066,1067,1068,1071,1072,1073,1074,1075,1093,1094,1096,1097,1099,1108,1110,1111,1112,1113	166,168,169,240,242,243,257,260,261,264,283,287,288,289,290,291,292,293,295,297,307,308,309,310,311,312,313,314,318,319,322,323
ENSG00000143514	ENSG00000213639	Q13625	P62140	6ghm-B-C	C	B	920,921,922,923,924,925,926,929,932,933,938,941,951,953,954,955,957,958,959,984,988,1021,1066,1067,1068,1069,1071,1072,1074,1075,1092,1093,1094,1095,1096,1097,1108,1110,1111,1112,1113,1125,1127	165,167,168,239,241,242,251,252,256,259,260,282,286,287,288,289,290,291,292,294,296,307,308,309,310,311,313,314,315,316,317,318,319,320,321,322,323
ENSG00000143549	ENSG00000159173	P06753	P19237	6kn7-P-b	P	b	77,78,81,82,84,85,88,89,92,142,146,150,153,154,157,169,176,180	6,8,9,117,121,124,128,164,165,166,167,168,169,171,172,173,174
ENSG00000143549	ENSG00000167460	P06753	P67936	2w49-A-B	A	B	40,44,47,48,50,51,54,55,57,58,61,62,65,68,69,71,72,75,76,78,79,82,83,85,86,89,90,92,93,96,97,99,100,103,104,106,107,110,111,113,114,117,118,121,124,125,127,128,131,132,135,138,139,141,142,145,146,148,149,152,153,155,156,159,160,162,163,166,167,169,170,173,174,176,177,180,181,184,187,188,190,191,194,195,198,201,202,205,208,209,212,215,216,218,219,222,223,225,226,229,230,232,233,236,237,239,240,243…	7,10,11,13,14,17,18,20,21,24,25,27,28,31,34,35,38,41,42,45,46,48,49,52,53,55,56,59,60,62,63,66,67,69,70,73,74,76,77,80,81,84,87,88,90,91,94,95,97,98,101,102,104,105,108,109,111,112,115,116,118,119,122,125,126,127,129,130,132,133,136,137,139,140,143,144,146,147,150,151,153,154,157,158,160,161,164,165,167,168,171,172,175,178,179,181,182,185,186,188,189,192,193,195,196,199,200,202,203,206,207,209,21…
ENSG00000143556	ENSG00000197364	P31151	Q5SY68	1psr-A-B	A	B	2,3,4,5,6,7,9,10,11,12,13,14,15,16,17,18,25,38,39,40,41,42,43,72,76,79,80,82,83,84,86,87,90	3,4,5,6,7,9,10,12,13,14,16,17,38,39,40,41,42,43,72,76,80,82,83,84,86,87,90,91
ENSG00000143622	ENSG00000205517	Q92963	Q3MIN7	5cm8-A-B	B	A	23,29,30,31,35,36,38,39,47,48,50,51,52,53,54,55,57,58,59,72,73,74,75,76,77,78,79,80,81,82,83,84,85,87,88,89,91,106,120,121,198,199,200,201	63,64,276,277,279,280,292,295,298,299,302,344,347,348,349,351,352,353,354,356,359,360,363,364,377,382,383,384,385,386,387,390,407,408,410,411,412,413,414,423,424,425,428,429,430,432,433,434,436,437,438,450,454,458,492,493,496
ENSG00000143947	ENSG00000179262	P62979	P54725	5xbo-A-B	A	B	6,7,8,9,11,34,42,49,68,70,71,72,73,80,83	148,149,150,151,152,153,154,169,172,173,175,192,193,195,196,199
ENSG00000143977	ENSG00000182004	P62308	P62304	4f7u-E-G	G	E	1,2,3,5,8,9,10,11,12,13,14,17,21,22,23,25,27,31,32,33,34,35,38,39,40,41,47,57,59,60,61,62,63,65,66,67,68,70	1,2,3,4,5,6,7,8,9,10,11,12,13,14,15,16,17,18,20,24,34,35,36,38,39,42,53,54,81,84,85,86,87,88,89
ENSG00000144591	ENSG00000173540	Q96IJ6	Q9Y5P6	5z09-A-C	A	C	276,278,294	150,152
ENSG00000144744	ENSG00000159593	Q8TBC4	Q13564	1r4m-A-B	B	A	30,33,34,36,37,39,40,43,44,46,47,48,49,50,51,52,56,83,86,87,90,91,106,107,109,110,111,112,113,114,116,131,134,135,136,137,138,205,206,207,235,238,241,242,243,244,245,248,292,293,294,295,300,301,303,304,309,310,311,312,313,314,315,318,319,322,323,325,326,327,330,335,336,337,339,343,345,346,347,348,349,350,351,353,355	8,10,11,12,13,14,15,16,17,18,19,20,21,22,44,47,48,51,52,67,68,69,70,71,72,73,74,75,77,78,81,92,95,96,157,158,162,174,175,177,210,211,331,332,333,334,335,336,339,340,347,391,444,445,446,447,450,477,478,480,481,483,484,485,486,488,489,490,491,492,493,495,496,499,500,502,503,504,507,513,514,515,516,520,522,524,525,526,527,528,529,531
ENSG00000144792	ENSG00000196418	Q6AZW8	Q15973	5v3j-E-F	E	F	139,141,245,246,247,249,250,258,269	166,169,262,265,278,286,288
ENSG00000145349	ENSG00000148660	Q13557	Q13555	2bdw-A-B	A	B	17,18,19,20,29,30,39,92,94,95,96,147,148,293,296,297,299,300,303,304,306,307,310,311,313,314	15,16,17,18,19,20,29,30,39,92,94,147,293,296,297,299,300,303,304,306,307,310,311,314
ENSG00000145675	ENSG00000171608	P27986	O00329	2rd0-A-B	B	A	427,428,429,430,432,433,434,459,463,467,470,475,478,481,482,483,485,486,487,489,490,493,494,496,497,500,501,504,505,507,508,521,523,524,527,530,531,534,556,557,560,561,563,564,565,566,567,568,569,571,572,594,595	23,25,26,27,28,29,30,31,32,33,57,58,60,61,73,74,75,76,77,78,79,95,96,98,100,334,335,336,396,397,398,400,404,413,414,415,416,417,418,443,444,445,446,447,449,465,466,820,847,848,849,850,925,1026,1027,1028,1029,1044
ENSG00000146063	ENSG00000162931	Q8WV44	Q9Y577	5hm7-A-B	A	B	444,445,448,449,454,455,456,460,622,623,624,625,627	305,307,323,335,336,337,338,377,378,379
ENSG00000146143	ENSG00000198056	P49643	P49642	4bpu-A-B	B	A	150,165,167,168,169,170,171,172,173,188,189,192,195,196,198,199,200,201,202,203,204,205,206,263,264,265,266,267,268,269,270,271	147,148,149,150,151,152,177,180,181,184,185,187,188,189,190,191,199,200,201,202,203,204,207,208,209,210,211,212,213,214,220,223,224,233,234,243,246,247,248,269,272,273,274,276,290,292,293,294,295,296,297,299,412,413
ENSG00000146192	ENSG00000196155	Q7Z6J4	Q58EX7	1rj2-A-D	A	D	137,139,140,142,205,208,209,212,213,307,310,326,328,333,334,335,336,338,354,355,356,357,358,361	792,795,802,803,806,809,812,813,815,880,881,882,883,884,885,886,887,892,893,896,926,929,950,951,1010,1013,1014,1017,1024,1027,1028
ENSG00000146425	ENSG00000165169	P63172	P51808	5jpw-A-B	A	B	1,3,4,61,62,64,65,66,67,68,69,70,71,74,75,76,77,78,79,80,81,82,83,90,109,111,113	1,4,63,65,66,67,68,69,70,71,75,76,77,78,79,80,81,82,83,84,87,91,110,112,114
ENSG00000146425	ENSG00000213123	P63172	Q8WW35	5wi4-A-B	A	B	34,36,39,43,44,47,48,51,55,61,62,63,64,65,66,67,68,69,70,71,72,73,74,75,76,77,78,79,80,81,82,83,84,85,86,89,90,109,111,112,113	66,70,71,74,78,82,89,90,91,92,93,94,95,96,97,98,101,103,104,105,106,107,108,109,110,111,112,113,114,117,118,137,139,140,141,142
ENSG00000146587	ENSG00000179930	Q9NYW8	Q5T619	5v3j-E-F	E	F	254,346,458,461,481	323,326,329,330,417,420,548
ENSG00000146587	ENSG00000197961	Q9NYW8	P58317	5v3j-E-F	E	F	268,346,352,456,457,458,460,481	166,167,168,259,260,261,268,282,380
ENSG00000146592	ENSG00000170345	Q02930	P01100	5vpa-A-B	B	A	376,379,384,385,392,393,396,399,400,403,404,406,407,410,411,413,414,417,418,420,421,424,425,427,428,430,431,432,434,435,438,439,440	141,143,153,154,155,157,158,161,162,165,166,168,169,172,173,175,176,179,180,182,183,186,187,189,190,193,194,196,197,199,200,201
ENSG00000146592	ENSG00000175592	Q02930	P15407	5vpa-A-B	B	A	385,392,393,395,396,399,400,403,404,406,407,410,411,413,414,417,418,420,421,424,425,427,428,431,432,434,435,438,439,440,441,442	114,122,123,129,130,133,134,136,137,140,141,143,144,147,148,150,151,154,155,157,158,160,161,162,163,164,165,167,168,175,176,177
ENSG00000146618	ENSG00000196628	Q96RJ6	P15884	2ql2-A-B	B	A	116,117,120,121,123,124,127,128,139,140,143,144,146,147,149,150,151,153,154,156,157,160	576,579,580,583,584,586,587,588,590,591,594,603,604,607,608,610,611,613,614,615,617,618,620,621,627
ENSG00000146755	ENSG00000170035	Q86XT4	Q969T4	4tkp-A-B	B	A	15,17,18,19,20,21,54,55,57	64,65,68,69,72,121,152,153,154,155,156,157,158
ENSG00000146755	ENSG00000182247	Q86XT4	Q96LR5	4tkp-A-B	B	A	17,18,19,20,21,54,55,57	58,59,62,63,115,146,148,149,150,151
ENSG00000146755	ENSG00000204713	Q86XT4	P14373	6j06-A-B	A	B	297,301,326,328,330,341,342,343,344,345,449	317,319,320,321,322,323,331,335,352,363,364,367,469
ENSG00000146809	ENSG00000197256	Q8WXK1	Q63ZY3	6ndz-B-D	B	D	307	662
ENSG00000146955	ENSG00000183155	A4D1S5	P47224	2fu5-B-C	C	B	3,4,5,6,7,8,9,10,11,12,14,17,37,40,41,42,43,44,45,46,47,50,51,52,53,54,55,56,57,58,65,67,69	8,9,10,11,12,15,16,17,18,19,20,21,22,23,24,25,26,27,28,30,31,32,33,34,35,36,37,38,40,47,48,49,50,59,67,69,70,71,72,74,75,76,77,78,79,80,81,82,83,84,86,90,91,92,93,94,95,96,97,98,99,100,101,102,103,115,117,120,121,122
ENSG00000147224	ENSG00000161542	P60891	Q14558	4lzn-A-B	A	B	34,35,36,37,38,39,40,41,42,43,44,45,46,47,48,61,62,63,64,65,67,68,71,72,75,76,79,93,94,95,96,97,100,103,104,105,106,107,108,110,111,114,115,118,119,224,225,252,254,255	42,43,44,45,46,47,48,49,50,51,52,53,54,68,69,70,71,72,74,75,78,79,80,82,83,86,98,101,103,104,107,109,110,111,112,113,114,117,120,121,124,125,260,261,288,290,291
ENSG00000147596	ENSG00000196150	Q9GZV8	P15622	2i13-A-B	A	B	336,452,458,459,460,461,462,473	351,352,353,476,478,479,480,481,482,491
ENSG00000147596	ENSG00000198466	Q9GZV8	Q96SQ5	2i13-A-B	A	B	448,458,459,460,461,462,467,473	377,379,380,381,382,383,392,395,396,399
ENSG00000148229	ENSG00000175550	Q9NRF9	Q14919	1jfi-A-B	B	A	5,6,8,9,10,11,14,15,17,18,19,21,22,23,25,27,28,29,30,32,33,36,37,40,41,42,44,45,46,49,50,53,62,63,64,65,66,69,70,73,78,81,84,85,88,89,92	8,9,10,11,12,13,16,17,19,20,21,23,24,26,27,28,29,30,31,32,33,34,36,37,38,40,41,42,43,44,45,46,47,50,51,54,57,63,64,65,66,67,70,74
ENSG00000148688	ENSG00000163684	P78346	O95059	6ahr-H-I	I	H	139,163,166,167,170,171,174,175,178,209	18,45,49,54,55,57,58,59,60,78
ENSG00000148688	ENSG00000167272	P78346	Q969H6	6ahr-E-I	I	E	27,28,63,64,65,66,159,160,166,195,197,198,199,200,201,202,204,205,206,208,209	12,14,39,75,78,79,82,83,85,94,96,98,99,100,101,117,120,121,124,128
ENSG00000148737	ENSG00000173801	Q9NQB0	P14923	2gl7-A-B	B	A	11,12,13,14,15,16,17,18,19,20,21,22,23,24,25,26,27,28,35,36,37,38,40,41,44,45,47,48,49	210,244,245,247,248,251,252,255,256,281,283,284,286,287,290,297,298,303,324,326,329,330,333,336,337,340,345,367,377,378,381,384,413,416,417,419,420,421,422,426,453,454,457,460,461,464,465,499,503,506,507,510,572,602
ENSG00000148943	ENSG00000150054	Q9NUP9	Q5T2T1	4e34-A-B	A	B	99,100,101,102,106,121,122,123,124,125,135,136,154,157,158,161	125,126,127,129,131,132,133,134,135,136,137,138,186,187,192,195,215,221
ENSG00000149100	ENSG00000175390	Q7L2H7	O00303	5a5t-F-M	M	F	5,6,7,8,9,10,11,12,29,32,53,54,64,65,67,68,71,88,90,91,92,94,95,96,97,100,101,104,105,106,107,110,111,129,130,131,132,134,135,138,221,224,225,226,227,230,291,323,330,333,334,335,336,337,338,339,344,345,347,348,349,351,352,355,356,359,360,363,366,369,370,372	67,68,69,71,72,75,76,77,78,79,80,81,82,83,84,85,86,87,90,127,216,219,220,221,222,223,224,225,226,227,228,229,230,231,232,233,234,261,263,267,270,271,274,277,278,280,281,284,288,291,297,298,299,301,302,303,305,306,308,309,311,312,313,317,318,320,322
ENSG00000149532	ENSG00000167005	Q8N684	O43809	3n9u-A-C	C	A	91,92,120,121,123	88,89,91,93,199,200,202,203
ENSG00000150048	ENSG00000172322	Q8NC01	Q5QGZ9	1ypo-A-B	A	B	133,134,135,136,137,138,139,140,141,142,143,144,145,146,182,183,185,186,188,189,190,191,192,196,254,278,279,280	118,120,122,129,130,131,132,133,134,135,136,137,138,139,140,141,145,146,147,148,149,179,183,184,185,186,187,189,245,254,255,256,257
ENSG00000150593	ENSG00000156976	Q53EL6	Q14240	2zu6-A-B	B	A	160,162,166,169,170,171,173,174,177,178,179,182,183,184,186,187,190,209,210,211,212,218,249,252,253,254,255,256,319,320,321,322,323,324,327,348,352,355,356,357,358,359,361,392,393,394,395,397,399,402,403,407,432	11,76,109,110,111,112,136,137,138,139,140,141,159,161,162,165,187,190,191,192,193,196,215,216,217,218,241,242,243,245,281,282,283,284,308,309,330,331,332,333,335,352,353,354,355,356,358,387,390,391,392,393
ENSG00000150991	ENSG00000184787	P0CG48	P60604	4mdk-A-E	E	A	84,116,118,120,121,122,123,124,125,144,146,148,149,150,151,152,153,154,155	22,44,45,46,47,81,91,104,105,106,107,108,118,121,122,124,125,126,128,129,130,131,132,133,145
ENSG00000151012	ENSG00000168003	Q9UPY5	P08195	6irs-A-B	B	A	151,155,156,157,158,159,161,164,167,168,171,174,175,178,295,353,357,360,485,486,489,490,491,492,493,494,495,496,497,498	162,163,164,165,166,167,170,171,173,174,178,182,189,193,196,197,199,200,203,204,207,208,209,210,211,212,213,532,534,559
ENSG00000151092	ENSG00000179262	Q96IV0	P54725	2f4m-A-B	A	B	389,395,407,411,412,415,434,435,437,438,439,441,442,443,444,445,446	235,238,239,240,241,242,243,244,246,247,248,250,251,254,258,261,262,265,266,269,288,289,290,291
ENSG00000151224	ENSG00000168906	Q00266	P31153	1o90-A-B	A	B	1,18,19,20,21,55,57,59,61,68,69,70,109,111,134,135,136,137,139,181,183,185,190,201,202,204,243,246,257,258,259,261,262,263,264,266,267,273,275,276,277,278,279,317,319,322,328,329,331,333	17,18,19,20,21,55,57,59,61,66,68,69,70,109,134,135,136,137,139,181,183,185,201,202,204,243,256,257,258,259,261,262,263,264,266,267,272,273,275,276,277,278,279,317,319,322,328,329,331,333,341,342,343
ENSG00000151247	ENSG00000243056	P06730	O60516	5bxv-A-B	A	B	17,19,24,34,36,37,38,39,40,47,61,62,63,64,69,70,71,73,74,75,76,77,78,79,80,85,91,132,135,138,139,140,141,143,144,145,146,147,186	36,37,38,39,40,42,44,45,46,48,49,51,52,53,54,55,56,57,58,59,60,61,62,63,64,66,67,68,69,72
ENSG00000151692	ENSG00000185651	P50876	P68036	5tte-B-E	B	E	21,22,23,24,25,42,46,49,50,53,56,59,64,65,66,67,68,70	1,3,5,6,9,10,62,63,64,93,95,96,97,98,99,103
ENSG00000151923	ENSG00000162613	Q01085	Q96AE4	2kxh-A-B	A	B	107,108,109,112,113,115,116,119,120,153,156,157,158,160,161,162,163,164	24,25,26,27,28,30,31,33,34,35,37,38,39,41,42,44,45,46
ENSG00000152137	ENSG00000173641	Q9UJY1	Q9UBY9	5lum-A-B	A	B	87,111,113,114,152,153,154,155,157,160	83,130,141,142,150,151,152,155
ENSG00000152214	ENSG00000205517	Q99578	Q3MIN7	6epl-R-S	R	S	34,35,38,47,48,49,50,51,52,57,58,71,72,73,74,75,76,77,78,80,81,82,83,84,86,87,88,90,116,119,120	235,236,276,277,281,282,292,295,298,299,302,344,347,348,351,352,353,356,402,404,405,406,423,424,425,426,428,429,430,432,433,434,436,437,438,439,454
ENSG00000152253	ENSG00000161888	Q9HBM1	Q8NBT2	3vz9-B-D	B	D	127,128,130,131,133,134,135,137,138,139,141,142,143,144,145,146,147,148,154,156,158,160,161,162,163,166,167,197,200,201,204,206,207,208,209,210,211,212,213,215,216	133,134,135,136,137,138,139,140,142,143,144,145,146,147,148,149,150,151,152,153,154,155,157,159,160,182,183,185,186,187,189,190,193,194,195,196,197
ENSG00000152422	ENSG00000174405	Q13426	P49917	3ii6-A-X	A	X	150,153,154,157,158,161,165,168,169,172,173,174,177,179,180,181,183,184,185,186,187,188,191,192,195	763,764,765,766,767,768,769,770,771,774,775,778,802,803,805,808,810,835,837,840,844,847,867,895,898,899
ENSG00000152433	ENSG00000173480	Q8IVP9	Q8TAU3	5v3j-E-F	E	F	217,233,234,323,324,327,328	312,411,420,424,434,443
ENSG00000152433	ENSG00000196150	Q8IVP9	P15622	5v3j-E-F	E	F	217,234,325	367,379,402
ENSG00000152433	ENSG00000198466	Q8IVP9	Q96SQ5	5v3j-E-F	E	F	215,233,323,324,325,326,327,328,347	312,315,408,411,420,424,434,539
ENSG00000152467	ENSG00000182318	Q8NBB4	P10073	2fi2-A-B	A	B	41,42,44,45,46,48,52,53,55,56,59,60,63,64,66,67,68,69,72,73,74,75,77,78,79,80,81,82,84,85,86,88,89,90,91,94,106,107,110,111,113,114,117	52,53,55,56,57,59,62,63,64,66,67,70,71,74,75,77,78,79,80,83,84,85,86,88,89,90,92,93,95,96,97,100,101,102,105,117,118,121,122,124,125,128
ENSG00000152475	ENSG00000160062	Q96EG3	Q96BR9	1mey-C-G	C	G	354,394,395,412,413,414,415	74,76,301,302,305,306,307,308,317,318,320,321,324
ENSG00000152475	ENSG00000166261	Q96EG3	O95125	2i13-A-B	A	B	360,362,364,366,367,369,439,444,445,446,447,459	536,537,538,539,540,541,558,559,560,561,566,571,573
ENSG00000152475	ENSG00000166529	Q96EG3	Q9Y5A6	2i13-A-B	A	B	439,444,445,446,447,448,452,459,462,463	343,385,387,388,389,390,391
ENSG00000152475	ENSG00000167625	Q96EG3	Q8TF50	5v3j-E-F	E	F	215,216,217,232,233,300,303,306,332,346,347,348,349,451,468,470,471,473	348,355,468,471,473,478,498,507,576,588,589,592,593,597
ENSG00000152475	ENSG00000169951	Q96EG3	Q96H86	2i13-A-B	A	B	374,444,445,446,447,448,459,462,463	284,286,287,288,289,290,291,303
ENSG00000152475	ENSG00000171443	Q96EG3	Q96C55	5kkq-A-D	A	D	449,450,451,452,453,454,455,507,524,525,526	96,97,98,111,115,117,118,119,120
ENSG00000152475	ENSG00000173480	Q96EG3	Q8TAU3	5v3j-E-F	E	F	232,302,304,322,323,325,327,344,345,346,348,349,446,447,450	411,412,413,414,420,434,440,441,458,523,524,539,542,543,545,546,547
ENSG00000152475	ENSG00000174586	Q96EG3	Q6ZNH5	5v3j-E-F	E	F	212,218,219,232,322,327,328,344,345,346,348,349,350,351,352,354,451,470,471	206,209,286,287,290,294,297,299,305,306,335,414,415,417,418,426,429,430,433,434,437,439,440,441
ENSG00000152475	ENSG00000175213	Q96EG3	Q9H9D4	5v3j-E-F	E	F	232,284,296,300,302,306,322,353,354,446,450,451	397,499,501,502,508,522,529,530,531,561,607,610,623
ENSG00000152475	ENSG00000178935	Q96EG3	Q9H707	2i13-A-B	A	B	363,364,365,444,445,446,447,450,459,463	321,323,324,325,326,327,328,343,359,370,373,374
ENSG00000152475	ENSG00000179930	Q96EG3	Q5T619	5v3j-E-F	E	F	209,211,214,216,219,232,302,306,322,323,324,325,329,330,331,332,334,341,342,347,348,349,361,363,375,379,450,451	306,308,323,404,405,408,411,412,416,417,418,419,420,423,424,446,447,449,450,451,452,453,454,545,548,551,560,561,562,563,564,565,567,568
ENSG00000152475	ENSG00000180884	Q96EG3	Q3KQV3	5v3j-E-F	E	F	210,211,216,232,303,306,321,325,326,451	358,434,438,447,455,456,476,485,587,591
ENSG00000152475	ENSG00000186272	Q96EG3	P17021	5v3j-E-F	E	F	214,216,217,219,232,330,347,350,353,354,355,356,446,450,451	294,374,381,383,389,390,398,412,415,419,421,423,424,432,514,518
ENSG00000152475	ENSG00000196150	Q96EG3	P15622	5v3j-E-F	E	F	210,211,216,232,345,346,347,348,349,354,447,449,450,453	351,359,368,370,373,379,399,498,499,502,503,504
ENSG00000152475	ENSG00000196418	Q96EG3	Q15973	5v3j-E-F	E	F	217,218,219,296,306,322,324,331,446,447,451	166,259,261,262,265,293,295,296,297,300,350
ENSG00000152475	ENSG00000197279	Q96EG3	P49910	2i13-A-B	A	B	361,364,444,445,446,447,455,459,462,463,466	397,399,400,401,402,403,404,449,454,466,470,473
ENSG00000152475	ENSG00000197343	Q96EG3	Q8N720	5v3j-E-F	E	F	216,217,219,297,300,304,308,316,320,321,322,323,325,326,327,328,329,330,332,338,339,340,342,347,348,350,351,352,353,354,358,359,360,362,446	319,326,327,329,333,354,356,363,365,367,390,394,420,436,437,438,439,448,451,455,456,461,462,463,464,465,466,467,468,469,470
ENSG00000152475	ENSG00000197961	Q96EG3	P58317	5v3j-E-F	E	F	210,211,212,219,300,322,323,324,325,326,342,344,345,346,347,352,354,446,447,451,469,470,472	147,160,163,240,253,259,287,288,289,290,291,302,305,306,308,310,326,380,381,384,385,388
ENSG00000152475	ENSG00000198466	Q96EG3	Q96SQ5	5v3j-E-F	E	F	323,324,326,327,343,344,345,346,348,350,351,352,354,446,447,448,449,450,451,469,470	312,315,411,420,440,441,458,519,520,521,522,523,524,535,536,539,540,545
ENSG00000152475	ENSG00000204859	Q96EG3	P10074	5v3j-E-F	E	F	210,211,232,300,306,322,323,324,349,353,355,356,446,450,451	366,448,468,471,477,489,491,498,499,500,511,515,590,594
ENSG00000152932	ENSG00000183155	Q96E17	P47224	2fu5-B-C	C	B	24,26,27,30,56,57,58,59,60,63,64,65,66,67,68,69,70,71,78,80,82,90	32,35,46,47,48,49,50,74,75,76,77,78,79,80,81,82,83,84,85,86,90,93,94,95,96,98,101
ENSG00000152977	ENSG00000177842	Q15915	Q6ZNG0	2i13-A-B	A	B	330,331,332,333,335,336,337,349	335,336,337,338,339,348,352,355
ENSG00000152977	ENSG00000196378	Q15915	Q8IZ26	2i13-A-B	A	B	320,324,330,331,332,333,335,336,349,350	390,391,392,393,394,397,403,407,410
ENSG00000153094	ENSG00000171552	O43521	Q07817	3fdl-A-B	B	A	138,142,143,145,146,147,148,149,150,151,152,153,154,155,156,157,158,159,160,162,163,164	93,96,97,101,103,104,105,107,108,111,112,113,122,125,126,129,130,133,136,137,138,139,141,142,143,146,194,197
ENSG00000153767	ENSG00000197265	P29083	P29084	5iy6-Q-R	Q	R	19,20,21,23,24,25,26,28,29,32,35,39,51,52,53,54,58,67,68,69,70,101,102,103,104,105,106,107,108,109,110,111,112,113,114,116,180,184,187,188,191,207,210	158,159,160,161,163,190,191,192,194,195,201,203,205,206,207,209,210,211,212,213,214,215,217,218,219,220,221,222,223,224,225,226,228,231,234,237,238
ENSG00000153879	ENSG00000169136	P53567	Q9Y2D1	1ci6-A-B	B	A	76,78,80,87,90,91,93,94,97,98,100,101,104,105,108,111,112,114,115,118,119,121,122	225,226,236,239,240,243,244,246,247,250,251,253,254,257,258,260,261,264,265,267,268
ENSG00000154447	ENSG00000154556	Q7Z6J0	O94875	3iql-A-B	A	B	135,136,137,162,163,164,165,175,180,192,195	891,892,893,894,904,905,906,907,909
ENSG00000154447	ENSG00000158517	Q7Z6J0	P14598	1k4u-P-S	S	P	142,143,144,145,149,150,151,152,157,164,165,166,167,168,171,172,173,174,179,180,181,182,184,186,187	358,360,361,362,363,364,365,366,367,368,369,373,374,377,378,379,381,382,385,386
ENSG00000154447	ENSG00000212864	Q7Z6J0	Q9H0X6	5fey-A-B	A	B	1,9,25,27,28,29,30,31,64,65,66,67,68,69,71,72	136,137,140,141,159,161,162,163,164,205,206,207,208,209,210,212,214
ENSG00000154839	ENSG00000165480	Q96BD8	Q8IX90	4aj5-A-V	A	V	6,9,10,13,14,17,20,21,24,27,28,32,34,35,38,39,41,42,45,46,48,49,52,53,55,56,59,60,63,66,70,73,77	7,10,11,14,17,18,21,25,28,29,36,37,40,41,44,45,47,48,51,52,54,55,58,59,61,62,63,65,66,68,69,72,73,75,76,80,83
ENSG00000155744	ENSG00000165914	Q8IXS8	Q86TV6	5dse-A-B	B	A	69,73,124,125,126,127,128,130,132,133,134,135,136,137,138,140,141,142,145,147,148,149,150,160,161,162,169,173,174,175,177,186,189,190,191,192,193,194,214,215,216,229,230,231,238,239,242,245,246,249,250,265,268,269,271,273,274,276,277,278,280,281,282,284,285	122,243,246,247,248,250,258,265,270,271,272,273,274,275,276,277,281,282,313,314,315,316,317,318,319,320,321,323,325,326,327,329,330,331,333,334,337,363,367,368,370,371,374,375,376,378,379,381,382,386,398,401,402,405,406,408,409,430,432,435,436,439,467,468,471,511,513,514,515,545,547,577,578,579,580,581,582
ENSG00000156127	ENSG00000171223	Q16520	P17275	1fos-E-F	E	F	44,47,51,52,54,55,57,58,61,62,64,65,68,69,71,72,75,76,78,79,82,85,86	286,289,290,292,293,296,297,299,300,303,304,306,307,310,311,313,314,317,318,320,321,324,325,327,328
ENSG00000156374	ENSG00000204227	Q9BYE7	Q06587	2h0d-A-B	A	B	118,121,122,123,124,125,126,127,128,129,130,131,132,133,137,138,139,140,141,142,143,145,146,148,149,150,151,155,156,157,158,160,161,164,182,185,186,187,188,190,191,193,194,197,198,199,201,202,205,206,209,210,213,214	12,13,14,15,16,17,18,19,20,21,22,23,25,26,27,28,29,30,31,32,33,34,35,36,37,42,43,45,46,60,62,63,65,66,67,95,98,99,100,102,103,106,109,110,111,112,113,114,115,118
ENSG00000156587	ENSG00000171206	O14933	Q9BZR9	5eya-A-F	A	F	6,9,10,60,62,63,64,96,97,98,100	16,17,18,19,20,38,41,42,45,52,53,54,56
ENSG00000156587	ENSG00000177479	O14933	O95376	5tte-B-E	E	B	5,6,9,62,63,64,93,95,96,97,98,99,100,103	140,141,142,143,144,160,164,167,168,171,174,177,180,182,183,184,185,186,188
ENSG00000156735	ENSG00000173110	O95429	P17066	3a8y-A-C	C	A	409,410,411,413,414,417,420,421,424,425,435,438,439,442,443,446,449,453	62,63,259,260,263,264,267,271,285,286,287,288,289,294,296
ENSG00000156735	ENSG00000204388	O95429	P0DMV9	3a8y-A-C	C	A	368,370,371,373,409,410,411,413,414,417,418,420,421,424,425,435,438,439,442,443,446,449,453	33,48,57,60,61,257,258,261,262,265,269,283,284,285,286,292,294
ENSG00000156735	ENSG00000204389	O95429	P0DMV8	3a8y-A-C	C	A	368,370,371,373,409,410,411,413,414,417,418,420,421,424,425,435,438,439,442,443,446,449,453	33,48,57,60,61,257,258,261,262,265,269,283,284,285,286,292,294
ENSG00000156735	ENSG00000204390	O95429	P34931	3a8y-A-C	C	A	367,369,371,373,409,410,411,413,414,417,418,420,421,424,425,435,438,439,442,443,446,449,453	34,35,36,50,59,62,63,259,260,263,264,267,271,285,286,287,288,289,294,296
ENSG00000156973	ENSG00000185305	O43924	Q9NXU5	1ksg-A-B	B	A	23,25,27,28,30,60,65,70,72,92,93,94,96,97,98,99,100,101,102,103,104,105,106,107,108,109,111,113,115,116,117	22,24,29,53,54,55,57,59,63,64,65,66,67,68,69,70,71,72,77,79,81,89,92,95,96
ENSG00000156973	ENSG00000213465	O43924	P36404	1ksg-A-B	B	A	23,25,27,28,30,60,65,70,90,92,93,94,95,96,97,98,99,100,101,102,103,104,105,106,107,108,109,110,111,112,113,114,115,116	1,3,4,7,11,34,37,38,39,41,48,49,50,51,52,53,54,55,56,61,63,65,73,76,79,80
ENSG00000156973	ENSG00000214087	O43924	Q0P5N6	1ksg-A-B	B	A	23,25,26,27,28,60,72,92,93,94,96,97,98,100,101,102,103,104,105,106,107,108,109,110,111	25,41,44,46,56,57,59,64,65,66,67,68,69,70,71,72,73,79,81,83,87,90,93,94
ENSG00000157110	ENSG00000166831	Q93062	Q6ZRY4	5det-A-B	A	B	32,34,35,36,37,38,39,41,42,43,45,46,47,80,81,84,85,86,87,88,89,111,112,113,114,115,116	39,41,42,43,44,45,46,48,49,50,52,88,91,92,93,94,95,96,118,119,120,121,122,123,124,125
ENSG00000157216	ENSG00000198728	Q9BWW4	Q86U70	6tyd-A-V	A	V	10,11,12,13,58,61,62,64,65,66,68,69,70,75,85,86,88,89,90,92,93,94,95,96,97,98,100,101	86,87,88,91,115,117,126,129,244,245,248,249,251,252,254,255,256,259,265,266,267,270,271,273,274,276,277,278,279,280,281,285
ENSG00000157429	ENSG00000173480	P17023	Q8TAU3	5v3j-E-F	E	F	248,249,250,252,266,267,356,357,360,381	319,411,420,434,443,444,539
ENSG00000158571	ENSG00000170525	P16118	Q16875	1k6m-A-B	A	B	137,138,141,142,144,145,210,211	156,157,158,159,166,220
ENSG00000158691	ENSG00000166529	O43309	Q9Y5A6	5v3j-E-F	F	E	314,318,321,417,426,429,430,438	312,415,416,417,419,420,439
ENSG00000158691	ENSG00000171222	O43309	P57086	1y7q-A-B	A	B	49,50,51,52,53,54,63,64,67,68,71,72,74,75,77,81,82,85,86,89,90,91,93,94,96,97,98,99,114,118,121,122,125	111,112,113,114,115,116,118,122,123,125,126,129,130,133,134,136,137,138,139,144,147,148,149,151,152,155,156,158,159,160
ENSG00000158691	ENSG00000172466	O43309	P17028	2i13-A-B	A	B	346,350,355,356,357,358,359,361,370,373	304,305,306,307,308,309,310,311,313,319,322,323,326
ENSG00000158691	ENSG00000186812	O43309	Q8NF99	5v3j-E-F	E	F	266,268,269,270,271,272,359,365,468,472,473,475,565,567,568,569,570	238,239,240,241,243,325,329,389,394,396,397,398,400,402,403,404,409,413,421,423,521
ENSG00000158805	ENSG00000160062	Q8N554	Q96BR9	2i13-A-B	A	B	445,446,516,521,522,523,524,525,536	264,265,266,267,268,269,281,282,283,285,294
ENSG00000158806	ENSG00000181163	Q86SE8	P06748	1k5j-A-B	A	B	2,13,16,18,19,20,45,47,48,50,51,52,53,85,86,87,88,89,90,92,93,114,115,116,118,120	39,57,59,62,73,74,75,76,77,78,79,83,84,87,88,89,90,91,92,93,94,95,103,104,120
ENSG00000159352	ENSG00000179262	P55036	P54725	1p9d-S-U	S	U	274,275,276,277,278,282,283,285,286,287,289,290,291,293,294,296,298	8,9,10,11,12,13,36,39,40,41,49,51,52,54,70,71,73,74,75,76,77,78,79
ENSG00000159388	ENSG00000198791	P78543	Q9UIV1	2d5r-A-B	B	A	52,53,54,55,60,61,62,63,64,65,67,68,69,71,72,73,75,76,83,88,101,103,105,108,110,112,115,119	57,197,200,201,202,203,204,205,243,244,245,246,247,249,251,253,254,255,258,260,284,285
ENSG00000159556	ENSG00000198728	Q96A47	Q86U70	2ypa-C-D	C	D	13,14,15,24,25,33,34,35,36,37,38,39,40,41,43,62,63,64,67,68,69,70,71,78,81,82,85,86,87,88,89,96,97,98,99,100,101,102,103,104,105,106,109,112,115,124,125,126,127,128,129,130,131,132,133	336,337,338,339,340,341,342,343,344,345,346,347,348,350,351,354,355,356,357,358,359,360,361,362,363,364,365,366,367,368,369,370
ENSG00000160049	ENSG00000169598	O00273	O76075	1ibx-A-B	B	A	38,63,66,67,68,69,70,71,72,73,74,75,77,78,96	1,5,6,7,8,9,11,17,18,19,20,21,22,23,24,32,36
ENSG00000160062	ENSG00000168826	Q96BR9	Q6ZSB9	3m52-A-B	A	B	1,2,3,4,6,7,8,9,10,11,13,14,16,17,20,22,23,38,39,40,41,43,44,45,50,53,59,60,82,83,84,86,109	3,6,7,8,9,10,11,12,14,15,17,18,22,23,24,39,40,41,42,44,45,46,50,51,54,55,81,82,84,85,86,87,108,109,111,112
ENSG00000160062	ENSG00000169635	Q96BR9	Q96JB3	2nn2-A-B	A	B	4,6,7,8,9,10,11,13,14,17,20,23,38,39,40,41,43,44,45,53,82,83,84,86,87,88,89,90,91,92,109,113,117	18,19,20,21,22,23,24,25,28,29,30,31,32,33,35,36,38,39,44,45,60,61,62,63,65,66,67,72,75,99,100,101,102,103,104,130
ENSG00000160062	ENSG00000169981	Q96BR9	P13682	1mey-C-G	G	C	305,306,308,317,318,320,321,324	338,355,356,357,358
ENSG00000160062	ENSG00000173480	Q96BR9	Q8TAU3	1mey-C-G	G	C	14,304,305,306,307,317,318,320,321,324	384,401,402,403,404,405,406,518
ENSG00000160062	ENSG00000174586	Q96BR9	Q6ZNH5	1mey-C-G	G	C	305,306,308,317,318,320,321,324	138,139,155,156,157,158
ENSG00000160062	ENSG00000175213	Q96BR9	Q9H9D4	1mey-C-G	G	C	105,107,305,306,308,317,320,321,324	432,433,434,472,489,490,491,493,506
ENSG00000160062	ENSG00000179930	Q96BR9	Q5T619	1mey-C-G	G	C	56,58,60,61,62,64,304,305,306,317,320,321,324	424,425,439,441,442,443,444,445,524,529,531,533
ENSG00000160062	ENSG00000180938	Q96BR9	Q7Z3I7	1mey-C-G	G	C	59,60,61,62,63,64,305,306,308,317,320,321,324	227,228,229,230,231,276,293,294,295,296
ENSG00000160062	ENSG00000181894	Q96BR9	Q86UD4	1mey-C-G	G	C	304,305,306,317,318,319,320,321,324	235,252,253,254
ENSG00000160062	ENSG00000196150	Q96BR9	P15622	1mey-C-G	G	C	299,302,303,305,306,308,317,318,320,321,324	202,203,204,220,221,222,224
ENSG00000160062	ENSG00000197008	Q96BR9	P52744	1mey-C-G	G	C	304,305,306,317,318,320,321,324	142,157,159,160,161,162,163
ENSG00000160062	ENSG00000198466	Q96BR9	Q96SQ5	1mey-C-G	G	C	14,16,18,305,306,308,317,318,319,320,321,324	384,385,401,402,403,515,517
ENSG00000160062	ENSG00000204859	Q96BR9	P10074	3m52-A-B	A	B	1,3,4,5,6,7,8,9,10,11,13,14,17,20,23,25,38,39,40,41,43,44,45,50,53,54,58,59,60,82,83,84,85,86,87,88,106,107,108,109,113	4,5,6,7,8,9,10,11,12,13,14,15,16,18,19,22,24,25,40,41,42,43,45,46,47,52,55,56,79,80,82,83,84,85,106,107,110
ENSG00000160087	ENSG00000213186	Q8N2K1	Q8IWR1	5eya-A-F	A	F	9,11,16,19,20,23,72,73,91,92,93,94,95,96,97,98,99,104,105,106,107,108,109,110	6,11,12,13,14,36,37,40,45,46,47,48,49,50,56,57,58,59,60,61,62,63,92,96
ENSG00000160202	ENSG00000276076	P02489	A0A140G945	6t1r-A-B	A	B	6,7,8,9,10,12,57,58,59,60,61,62,64,76,78,79,80,93,102,103,104,105,106,107,108,109,110,111,112,113,114,115,116,117,118,119,120,121	12,14,15,16,17,37,50,52,53,55,56,59,60,61,64,71,78,79,80,93,102,103,104,105,106,107,108,109,110,111,112,113,114,115,116,117,118,119,120,121,172,173
ENSG00000160307	ENSG00000160678	P04271	P23297	2jpt-A-B	A	B	1,2,3,4,5,6,7,8,10,11,12,13,14,16,17,26,36,37,39,40,41,44,72,74,75,76,78,79,81,82,83,86,90	1,2,3,4,5,6,8,9,11,12,13,14,15,17,21,37,38,41,42,45,46,49,73,75,76,77,78,79,80,82,83,84,87,88,91
ENSG00000160307	ENSG00000163220	P04271	P06702	2m9g-A-B	A	B	1,2,3,4,5,6,7,8,9,10,11,12,14,17,18,39,40,41,42,43,44,71,72,75,78,79,81,82,83,85,86,88,91	2,5,6,7,8,9,10,11,12,13,14,15,16,17,18,20,21,22,30,43,44,45,47,48,76,80,83,84,86,87,88,90,91
ENSG00000160307	ENSG00000163993	P04271	P25815	2l0p-A-B	A	B	2,3,4,5,6,7,8,9,10,11,12,13,14,16,25,26,40,41,42,43,44,71,72,75,76,78,79,80,82,83,86,90,91,92	1,2,3,4,5,7,8,10,11,12,14,25,26,40,41,42,43,44,71,72,75,76,78,79,80,82,83,86,87,90,91
ENSG00000160307	ENSG00000171643	P04271	Q8WXG8	2jpt-A-B	A	B	1,2,3,4,5,6,7,8,10,11,12,13,14,17,20,36,37,39,40,41,44,72,74,75,76,78,79,80,81,82,83,86,87,90	1,2,3,4,5,6,8,9,11,12,13,14,15,17,18,21,22,27,37,38,41,42,45,49,73,75,76,77,79,80,82,83,84,87,91
ENSG00000160307	ENSG00000196154	P04271	P26447	2y5i-A-B	A	B	2,3,4,5,7,8,10,11,12,13,14,15,16,17,26,36,40,41,43,44,71,72,74,75,78,79,81,82,83,85,86,90	1,2,3,4,5,6,8,9,11,12,13,15,16,17,27,37,40,41,42,44,45,72,73,75,76,79,80,82,83,84,86,87,90,91
ENSG00000160307	ENSG00000196754	P04271	P29034	2y5i-A-B	A	B	1,2,3,4,5,7,8,10,11,12,14,15,16,17,26,36,39,40,41,44,71,72,74,75,78,79,81,82,83,86,90	4,5,6,7,9,10,12,13,14,15,16,17,18,19,28,38,41,42,43,44,45,46,73,74,76,77,80,81,83,84,85,87,88,91,92,93,95
ENSG00000160678	ENSG00000163993	P23297	P25815	2l0p-A-B	A	B	4,5,6,8,9,11,12,13,15,17,26,27,41,43,45,72,73,75,76,77,79,80,81,83,84,87,91	2,3,4,5,7,8,10,11,12,14,25,40,41,42,44,71,72,75,76,78,79,80,82,83,86,87,88,90
ENSG00000160678	ENSG00000171643	P23297	Q8WXG8	2y5i-A-B	A	B	3,4,5,6,7,8,9,10,11,12,13,15,17,26,27,37,40,41,42,45,72,73,75,76,79,80,82,83,84,86,87,90,91	3,4,5,6,8,9,11,12,13,14,15,17,25,27,40,41,42,44,45,72,73,75,76,78,79,80,82,83,84,86,87,90,91,94,95
ENSG00000160678	ENSG00000188015	P23297	P33764	2mrd-A-B	A	B	1,2,3,5,6,8,9,10,11,12,13,15,27,28,37,38,40,41,42,43,44,45,64,65,71,72,73,75,76,77,78,79,80,82,83,84,86,87,93,94	1,2,3,5,6,7,8,9,10,11,12,13,15,37,38,40,41,42,43,44,45,71,72,73,75,76,77,78,79,80,82,83,84,86,87,88,91,96,97,98,101
ENSG00000160678	ENSG00000196154	P23297	P26447	2y5i-A-B	A	B	1,3,4,5,6,7,8,9,11,12,13,14,15,16,17,18,19,22,27,37,41,42,43,44,45,72,73,75,76,79,80,82,83,84,87,90,91	1,2,3,4,5,6,8,9,10,11,12,13,14,15,17,27,37,40,41,42,43,44,45,48,72,73,75,76,79,80,82,83,84,86,87,90,91
ENSG00000160678	ENSG00000196754	P23297	P29034	2y5i-A-B	A	B	2,3,4,5,6,8,9,11,12,13,15,17,27,37,40,41,42,44,45,72,73,75,76,79,80,82,83,84,87,91	4,5,6,7,8,9,10,12,13,14,15,16,18,19,28,38,41,42,43,44,45,46,73,74,76,77,80,81,82,83,84,85,87,88,91,92,93
ENSG00000160685	ENSG00000161940	O15156	Q8N143	2i13-A-B	A	B	315,316,317,318,319,320,321,322,323,331,332,390,394,399,400,401,402,403,410,414,415,417,418	383,384,385,386,387,392,396,406,407,408,412,413,414,415,416,417,418,419,420,421,427,428,430,431,432,433,434,435,437
ENSG00000160685	ENSG00000168795	O15156	O15062	2q81-A-B	A	B	11,12,13,14,16,17,18,19,20,21,22,23,24,27,30,32,33,34,35,48,49,50,51,53,54,55,60,63,64,105,106,107,108,109,110	1,2,3,4,6,7,8,9,10,11,12,13,14,17,22,23,25,38,39,40,41,43,44,45,50,53,54,59,61,83,84,85,86,87
ENSG00000160685	ENSG00000179627	O15156	B2RXF5	2q81-A-B	A	B	11,13,14,16,17,18,19,20,21,22,23,24,27,32,33,35,48,49,50,51,53,54,55,60,63,64,80,81,105,106,107,108,109,132	2,3,4,6,7,8,10,11,12,13,14,17,21,22,23,38,40,41,43,44,45,50,53,54,61,62,82,83,84,85,86
ENSG00000160685	ENSG00000197213	O15156	A6NJL1	2i13-A-B	A	B	317,318,319,320,321,322,329,331,332,335,390,394,400,401,402,403,410,414,417,418	410,411,412,414,418,419,423,429,432,433,437,439,440,441,442,443,444,445,446,447,448,454,457,458,461,462
ENSG00000160783	ENSG00000167842	Q6P1K2	Q9H081	5lsj-A-B	B	A	34,37,38,41,42,45,48,49,52,53,57,58,61,62,64,65,68,69,72,76,80,83,84,87,88,91,92,95,98,101,104,105,107,108,111,112,114,115,116,118,119,120,121,122,123,124,125,131,132,134,135,136,137,138,141,142,144,145,148,149,151,152,155,156,158,159,162,163,165,166,169,170,172,173,176,177,179,180,183,184,187,190,192,193,194,196,197,200,203	7,8,12,13,15,23,24,27,28,31,32,34,35,36,38,39,42,43,46,50,55,59,60,63,64,66,67,70,71,74,75,78,79,82,85,86,89,90,91,92,93,94,95,96,97,98,99,100,102,104,105,106,107,108,109,110,111,114,117,118,120,121,124,125,127,128,131,132,134,135,138,139,141,142,145,148,149,152,153,155,156,159,160,162,163,174,175,178,179,181,182,183,185,186,189
ENSG00000160908	ENSG00000171222	Q53GI3	P57086	1y7q-A-B	A	B	1,2,3,4,15,16,17,18,19,20,21,24,44,67,68,69,70,71,72,78,81,82,85,86,89,90,92,93,95,99,100,103,104,107,108,109,111,112,114,115,116,117,132,136,139,140,143	3,4,5,6,7,8,9,10,11,12,22,26,27,111,112,113,114,115,116,118,121,122,123,125,126,129,130,133,134,136,137,138,139,144,147,148,149,151,152,153,155,156,158,159,160
ENSG00000160972	ENSG00000186298	Q96I34	P36873	1s70-A-B	B	A	20,25,26,29,30,33,34,36,37,40,41,42,44,45,46,50,51,52,53,54,55,56,58,60,61,65,66,67,68,69,70,73,74,77,78,81,83,86,101,102,103,134,135,136,137,162,164,166,167,168,196,197,202,206,209,210,213,230,231,262,264,266,274,275,294,295,296,297,298,299,303,304,307	21,22,23,24,70,74,77,166,168,169,177,178,179,181,195,196,197,198,199,200,203,216,218,222,223,224,225,230,231,233,234,237,238,240,241,242,243,253,255,257,258,259,260,261,279,283,288,289,290,291,292,293,295,296,297,299,300,301,302,303,304,305,306,307,308,310,313,316,322,323
ENSG00000160972	ENSG00000213639	Q96I34	P62140	1s70-A-B	B	A	25,26,29,30,33,34,37,40,41,42,44,45,46,47,48,51,52,53,54,55,56,58,60,61,62,65,66,67,68,69,70,73,74,76,77,78,81,83,86,102,103,135,136,137,164,168,169,206,207,210,211,214,218,224,225,226,230,231,233,235,237,238,241,242,262,264,266,271,274,275,294,295,296,297,298,299,304,307	20,21,22,23,69,73,76,165,167,168,176,177,178,180,196,197,198,199,202,215,221,222,223,224,229,230,232,233,235,236,237,239,240,241,242,254,256,259,260,261,282,287,288,289,290,291,292,294,296,298,299,300,301,302,303,304,305,306,307,308,309,310,311,312,314
ENSG00000160973	ENSG00000166949	O75593	P84022	5xoc-A-B	B	A	322,323,324,325,327,328,330,331,334,335,336,337,338,339,340,341,342,343	316,318,324,326,327,328,329,330,331,332,333,334,335,338,339,340,351,354,355,358,361,362,365,366,368,369,380,381,382,383,384,387
ENSG00000160973	ENSG00000175387	O75593	Q15796	5xoc-A-B	B	A	322,323,324,325,326,327,328,330,331,333,334,335,336,337,338,339,340,341,342,343	358,360,366,368,369,370,371,372,373,374,375,376,377,380,381,382,393,396,397,400,403,404,407,408,410,411,422,423,424,425,426,429
ENSG00000160973	ENSG00000186564	O75593	O60548	6o3t-A-B	A	B	25,61,64,65,74,75	105,107,108,109,110
ENSG00000161057	ENSG00000175166	P35998	Q13200	4cr2-H-Z	H	Z	44,45,46,48,49,50,52,53,56,363,366,394,397,398,400,401,402	354,356,357,672,673,676,679,680,681,682,687,705,708,709,712,713,843,848,871,872,873,878
ENSG00000161082	ENSG00000163694	Q8N6W0	A0AV96	6es4-A-B	A	B	66,67,68,69,70,94,95,97,98,101	40,41,42,44,59,60,62,92,96
ENSG00000161202	ENSG00000185009	Q92997	Q9Y2T2	3ml6-A-C	A	C	433,434,443,479,481,483,489,490,491	323,324,325,326,327,328,329,330,351,353,354,355
ENSG00000161405	ENSG00000198466	Q9UKT9	Q96SQ5	2i13-A-B	A	B	134,135,138,143,144,145,146,147,149,158	377,379,380,381,382,383,384,392,395,399
ENSG00000161850	ENSG00000171346	Q9NSB4	P19012	3tnu-A-B	B	A	335,336,339,340,342,343,346,347,349,350,353,354,356,357,360,361,363,364,367,368,371,372,374,375,378,379,381,382,385,386,388,389,392,393,395,396,399,400,402,403,406,407,409,410,413,414,416,417,420,421,423,424	321,325,326,328,329,332,333,335,336,339,340,342,343,346,347,349,350,353,354,356,357,360,361,364,367,368,371,372,374,375,378,379,381,382,385,386,388,389,392,393,395,396,399,400,402,403,406,407,410
ENSG00000161850	ENSG00000171446	Q9NSB4	Q7Z3Y8	4zry-A-B	B	A	329,332,335,336,339,342,343,346,347,349,350,353,354,356,357,360,361,363,364,367,368,371,372,374,375,378,379,381,382,385,386,388,389,392,396,399,400,402,403,406,407,410,413,414,416,417,420,423,427,428,429,430	297,300,303,304,307,308,311,314,315,317,318,321,322,324,325,328,329,331,332,335,336,339,342,343,346,347,349,350,353,354,356,357,360,361,364,367,368,370,371,374,375,377,378,381,382,384,385,388,389,392,393,396,398
ENSG00000161850	ENSG00000197079	Q9NSB4	Q92764	3tnu-A-B	B	A	326,328,331,332,335,336,339,340,342,343,346,347,349,350,353,354,356,357,360,361,363,364,367,368,371,372,374,375,378,381,382,385,386,388,389,392,393,395,396,399,400,402,403,406,407,409,410,413,414,416,417,420,421,423,424	307,309,312,314,316,317,319,320,323,324,326,327,330,331,333,334,337,338,340,341,344,345,347,348,351,352,355,358,359,362,363,365,366,369,370,372,373,376,377,379,380,383,386,387,390,391,393,394,397,398,401
ENSG00000161850	ENSG00000204889	Q9NSB4	Q6A162	3tnu-A-B	B	A	332,336,339,340,343,346,347,349,350,353,354,356,357,360,361,363,364,367,368,371,372,374,375,378,379,381,382,385,386,388,389,391,392,393,395,396,399,400,402,403,406,407,409,410,413,414,416,417,420,421,423,424	304,306,308,309,311,312,315,316,318,319,321,322,323,325,326,329,330,332,333,336,340,343,344,347,350,351,354,355,357,358,361,362,365,368,369,371,372,375,376,378,379,382,383,385,386,389,390,392,393
ENSG00000161944	ENSG00000172243	P07307	Q9BXN2	3zhg-A-D	D	A	179	150
ENSG00000161944	ENSG00000187912	P07307	Q6ZS10	2ox9-A-B	A	B	209,210,211,212,247,248,249,303	299,302,303,304,306,307,308,309,310,336,356
ENSG00000162227	ENSG00000187325	Q9Y6J9	Q9HBM6	6mzd-H-L	H	L	11,20,21,24,25,26,28,32,35,36,39,40,43,44,45,46,48,49,52,56,61,62,63,64,65,72,74,75,76,77,78,79,81	18,22,25,26,28,29,30,31,32,34,35,38,39,43,44,46,47,48,50,51,55,58,64,66,67,71,72,74,75,78,79,82,83,84,85,86,87,89,90
ENSG00000162227	ENSG00000273841	Q9Y6J9	Q16594	6mzd-H-L	H	L	9,12,13,17,20,21,24,25,26,27,28,32,35,36,39,40,43,44,45,46,48,52,53,61,62,63,64,65,68,69,74,75,76,77,78,79,80,81	18,19,21,22,25,26,28,30,31,32,34,35,38,39,44,47,50,51,52,55,58,64,66,67,71,72,75,78,79,81,82,83,84,86,89,90,91,93,94
ENSG00000162385	ENSG00000265241	P61326	Q9Y5S9	6icz-v-w	v	w	1,29,50,51,52,53,54,55,56,59,62,124,127,132,135,136,139,140,141,142,144	64,67,68,69,70,71,74,76,101,103,107,108,109,114,116,118,120,147,148,149,150,151,152,153,154,155,159,161,162
ENSG00000162409	ENSG00000181929	P54646	P54619	4cfe-A-E	A	E	294,311,312,326,329,330,333,334,337,340,341,342,364,365,366,367,368,369,370,371,372,373,374,444,446,447	25,36,37,40,41,42,43,44,45,62,64,65,66,68,69,70,78,79,80,170,171,174,175,178,179,182,183,184,244,247,248,250,251,252,253,273,294,295,296
ENSG00000162517	ENSG00000249915	Q9UBV8	O75340	2zn9-A-B	A	B	96,98,101,102,103,215,216,217,218,220,221,224,225,228,229,250,253,254,256,257,266,267,268,269,270,271,272,273,274,275,276,277,278,279,280,282	10,66,70,76,125,126,127,130,133,137,158,161,162,163,164,165,167,174,175,176,177,178,179,180,181,183,184,185,186,187,188,190,191
ENSG00000162521	ENSG00000182979	Q09028	Q13330	5fxy-A-B	A	B	10,14,18,20,21,23,24,25,26,27,28,29,30,31,32,33,34,35,36,37,38,39,87,101,103,104,105,106,107,108,109,110,111,114,227,251,268,270,282,285,288,300,302,304,308,309,310,311,312,314,329,330,331,332,340,341,346,347,348,349,350,351,354,357,358,359,361,362,363,364,366,367,368,369,370,371,373,374,388,395,396,397,398,405,406,407,408,409,410,411,413	445,446,448,461,462,463,464,465,466,468,469,470,471,472,473,474,475,476,478,479,480,482,483,484,487,490,491,492,493,494,495,496,497,498,499,500,501,502,503,505,508,509,512,528,529,531,532,533,534,537,538,540,541,545,546
ENSG00000162613	ENSG00000179950	Q96AE4	Q9UHX1	2kxh-A-B	B	A	25,27,30,31,33,34,35,37,38,39,41,42,44,45,46,57,58,59,60,61,62,63,64,65	192,193,194,234,236,237,238,241,242,244,245,247,248,249,282,285,286,287,289,290,291,292,293,296
ENSG00000162624	ENSG00000169744	Q68G74	O43679	2ypa-C-D	C	D	63,64,65,66,67,68,69,71,72,73,81,82,84,85,86,87,88,89,90,100,109,113,114,115,116,117,118,125,128,129,132,133,134,135,136,143,144,145,146,147,148,149,150,151,153,156,159,162,171,172,173,174,175,176,177,178,179,180	298,299,300,301,302,303,304,305,306,307,308,309,310,312,313,316,317,318,319,320,321,322,323,324,325,326,327,328,329,330,331,332,333,334
[truncated: 480 more rows]

## Sheet: (B) Lit-SI
Gene_1	Gene_2	Protein_1	Protein_2	Protein_1_IntAct_ID	Protein_2_IntAct_ID	Interaction_ID	Template_ID	Protein_1_template_chain	Protein_2_template_chain	Protein_1_interface_residues	Protein_2_interface_residues
[truncated: 4,676 more rows]
