# Supplementary material for: Are transient protein-protein interactions more dispensable?
Source: PLoS Comput Biol. 2022 Apr 11;18(4):e1010013. doi: 10.1371/journal.pcbi.1010013 (PMC9000134; doi:10.1371/journal.pcbi.1010013)
Supplement: S2 Data — (A) Common mutations in Y2H-SI. (B) Disease mutations in Y2H-SI. (C) Common mutations in Lit-SI. (D) Disease mutations in Lit-SI. (XLSX) [file pcbi.1010013.s002.xlsx]

## Sheet: (A) Y2H-SI_comMut_edgotypes
ID	species	class	1000genome	date	genotype	submitterlink	allele_origin	alleles	het	se(het)	max_prob	min_prob	validated	validation	method	MAF	frequency_reporting_allele	count	assertion	gene	mut_position	variation_allele	frame	fxn-class	locus_id	mrna_acc	prot_acc	mut_res	protein	wt_context	mut_context_pos	wt_res	partners	edgetic_disruptions	edgotype
rs1921	human	snp	yes	updated 2017-02-15 16:05	YES	YES	?	'A/C/G'	0.466328	0.125308	?	?	yes	notwithdrawn	byCluster,byFrequency,byHapMap	0.338858	A	5008	?	ISG15	83	A	2	missense	9636	NM_005101.3	NP_005092.1	N	P05161	LVVDKCDEPLSILVRNNKGRS	11	S	P41226,Q9UMW8	0,0	non-edgetic
rs4603	human	snp	yes	updated 2017-02-15 16:05	YES	YES	?	'C/T'	0.312308	0.242111	?	?	yes	notwithdrawn	byCluster,byFrequency,byHapMap	0.192093	C	5008	?	PSMB4	234	C	2	missense	5692	NM_002796.2	NP_002787.2	T	P28070	RDARSYNRFQIATVTEKGVEI	11	I	P20618	0	non-edgetic
rs7483	human	snp	yes	updated 2017-02-15 16:05	YES	YES	?	'A/G'	0.449738	0.150349	99	95	yes	notwithdrawn	byCluster,byFrequency,by2Hit2Allele,byHapMap	0.360623	T	5008	?	GSTM3	224	A	1	missense	2947	NM_000849.4	NP_000840.2	I	P21266	NKMAQWGNKPVC	11	V	P46439,Q03013	0,0	non-edgetic
rs9614	human	snp	yes	updated 2017-02-15 16:05	YES	YES	?	'A/C'	0.385922	0.209822	99	95	yes	notwithdrawn	byCluster,byFrequency,byHapMap	0.24361	G	5008	?	FBXO2	118	C	2	missense	26232	NM_012168.5	NP_036300.2	T	Q9UK22	DHWQQFYFLSKRRRNLLRNPC	11	K	P63208	0	non-edgetic
rs11574	human	snp	yes	updated 2017-02-15 16:05	YES	YES	?	'A/G'	0.31553	0.241259	?	?	yes	notwithdrawn	byCluster,byFrequency,byOtherPop,by2Hit2Allele,byHapMap	0.109625	T	5008	?	ID3	105	G	1	missense	3399	NM_002167.4	NP_002158.3	A	Q02535	PHLPIQTAELTPELVISNDKR	11	T	P15923,Q99081,P15884	0,0,0	non-edgetic
rs368844	human	snp	yes	updated 2017-02-15 16:05	YES	YES	?	'C/T'	0.138885	0.22395	?	?	yes	notwithdrawn	byCluster,byFrequency,by2Hit2Allele,byHapMap,suspect	0.102636	A	5008	?	HSPA6	577	A	2	missense	3310	NM_002155.4	NP_002146.2	Q	P17066	EDRRKMQDKCREVLAWLEHNQ	11	R	O95429	0	non-edgetic
rs753856	human	snp	yes	updated 2017-02-15 16:05	YES	YES	?	'C/G'	0.204835	0.245886	?	?	yes	notwithdrawn	byCluster,byFrequency,by2Hit2Allele,byHapMap	0.123203	G	5008	?	HSPA6	562	G	3	missense	3310	NM_002155.4	NP_002146.2	E	P17066	KGSLQEESLRDKIPEEDRRKM	11	D	O95429	0	non-edgetic
rs785467	human	snp	yes	updated 2017-02-15 16:05	YES	YES	?	'A/T'	0.424722	0.178808	?	?	yes	notwithdrawn	byCluster,byFrequency,by2Hit2Allele,byHapMap	0.317891	A	5008	?	PIK3R3	283	A	3	missense	8503	NM_001114172.1	NP_001107644.1	K	Q92569	SKMRLEQDLKNQALDNREIDK	11	N	O00329,P62993	0,0	non-edgetic
rs1043657	human	snp	yes	updated 2017-02-15 16:05	YES	YES	?	'A/C/G'	0.119632	0.213317	?	?	yes	notwithdrawn	byCluster,byFrequency,byHapMap	0.0375399	T	5008	?	AKR7A2	142	A	1	missense	8574	NM_001320979.1	NP_001307908.1	T	O43488	CPQVDLFYLHAPDHGTPVEET	11	A	O95154	0	non-edgetic
rs1044808	human	snp	yes	updated 2017-02-15 16:05	YES	YES	?	'C/G'	0.0899264	0.192032	?	?	yes	notwithdrawn	byCluster,byFrequency,byHapMap	0.0231629	C	5008	?	BOLA1	98	C	2	missense	51027	NM_001321025.1	NP_001307954.1	A	Q9Y3E2	LVHAALAEELGGPVHALAIQA	11	G	O76003	0	non-edgetic
rs1045105	human	snp	yes	updated 2017-02-15 16:05	YES	YES	?	'A/C/T'	0.238833	0.253005	?	?	yes	notwithdrawn	byCluster,byFrequency,byOtherPop,byHapMap	0.118011	A	5008	?	CNKSR1	694	T	1	missense	10256	NM_001297647.1	NP_001284576.1	Y	Q969H4	LTSDSTEQSPHSLPSDPEEHS	11	H	O43739,Q9UIA0,Q99418,Q15438	0,0,0,0	non-edgetic
rs1052053	human	snp	yes	updated 2017-02-15 16:05	YES	YES	?	'A/C/G'	0.474974	0.112533	?	?	yes	notwithdrawn	byCluster,byFrequency,by2Hit2Allele,byHapMap	0.447284	G	5008	?	PMF1	75	C	2	missense	11243	NM_001199653.1	NP_001186582.1	P	Q6P1K2	FYQLQPAMTQQIYDKFIAQLQ	11	Q	Q9H081	0	non-edgetic
rs1052571	human	snp	yes	updated 2017-02-15 16:05	YES	YES	?	'C/T'	0.499987	0.00255763	?	?	yes	notwithdrawn	byCluster,byFrequency,byHapMap	0.415335	G	5008	?	CASP9	28	T	2	missense	842	NM_001229.4	NP_001220.2	V	P55211	EELQVDQLWDALLSRELFRPH	11	A	Q96CA5,P98170	0,0	non-edgetic
rs1052576	human	snp	yes	updated 2017-02-15 16:05	YES	YES	?	'A/G'	0.497271	0.0368359	?	?	yes	notwithdrawn	byCluster,byFrequency,by2Hit2Allele,byHapMap	0.415136	T	5008	?	CASP9	221	G	2	missense	842	NM_001229.4	NP_001220.2	R	P55211	KMVLALLELAQQDHGALDCCV	11	Q	Q96CA5,P98170	0,0	non-edgetic
rs1079109	human	snp	yes	updated 2017-02-15 16:05	YES	YES	?	'C/T'	0.20582	0.246065	?	?	yes	notwithdrawn	byCluster,byFrequency,byHapMap	0.124201	T	5008	?	HSPA6	198	T	1	missense	3310	NM_002155.4	NP_002146.2	F	P17066	DRRGAGERNVLIFDLGGGTFD	11	L	O95429	0	non-edgetic
rs1132312	human	snp	yes	updated 2017-02-15 16:05	YES	YES	?	'A/C/G/T'	0.497333	0.0364167	?	?	yes	notwithdrawn	byCluster,byFrequency,byHapMap	0.415136	A	5008	?	CASP9	136	A	3	missense	842	NM_001229.4	NP_001220.2	L	P55211	PRPVDIGSGGFGDVGALESLR	11	F	Q96CA5,P98170	0,0	non-edgetic
rs1140523	human	snp	yes	updated 2017-02-15 16:05	YES	YES	?	'C/G/T'	0.454188	0.144267	?	?	yes	notwithdrawn	byCluster,byFrequency,byHapMap	0.227037	A	5008	?	NME7	7	G	3	missense	29922	NM_013330.4	NP_037462.1	L	Q9Y5B8	MNHSERFVFIAEWYDPN	7	F	O00746	0	non-edgetic
rs1738023	human	snp	yes	updated 2017-02-15 16:05	YES	YES	?	'A/G'	0.289194	0.246909	?	?	yes	notwithdrawn	byCluster,byFrequency,byOtherPop,byHapMap	0.192292	T	5008	?	AKR7A3	215	G	1	missense	22977	NM_012067.2	NP_036199.2	D	O95154	LTGKYKYEDKNGKQPVGRFFG	11	N	O43488	0	non-edgetic
rs1738025	human	snp	yes	updated 2017-02-15 16:05	YES	YES	?	'A/G'	0.286062	0.247385	?	?	yes	notwithdrawn	byCluster,byFrequency,byHapMap	0.16853	T	5008	?	AKR7A3	323	G	1	missense	22977	NM_012067.2	NP_036199.2	A	O95154	DAFNQAWHLVTHECPNYFR	11	T	O43488	0	non-edgetic
rs2227963	human	snp	yes	updated 2017-02-15 16:05	YES	YES	?	'C/T'	0.171598	0.237388	?	?	yes	notwithdrawn	byCluster,byFrequency	0.140375	C	5008	?	GSTM5	179	C	2	missense	2949	NM_000851.3	NP_000842.2	P	P46439	IFEPKCLDAFLNLKDFISRFE	11	L	P21266,Q03013,P28161	0,0,0	non-edgetic
rs2229059	human	snp	yes	updated 2017-02-15 16:05	YES	YES	?	'A/C/T'	0.106694	0.204853	?	?	yes	notwithdrawn	byCluster,byFrequency	0.0285543	C	5008	?	GSTM5	128	A	1	missense	2949	NM_000851.3	NP_000842.2	M	P46439	PDFEKLKPKYLEELPEKLKLY	11	L	P21266,Q03013,P28161	0,0,0	non-edgetic
rs2229330	human	snp	yes	updated 2017-02-15 16:05	YES	YES	?	'G/T'	0.101738	0.201292	?	?	yes	notwithdrawn	byCluster,byFrequency,byHapMap	0.0347444	G	5008	?	ZBTB48	675	G	1	missense	3104	NM_001278647.1	NP_001265576.1	A	P10074	SFTGPGVLEPSLIITAAVPED	11	S	Q96PQ6,Q96EG3,Q96BR9,Q9HCK0,Q9H9D4,Q15916,Q96C00	0,0,0,0,0,0,0	non-edgetic
rs2230677	human	snp	yes	updated 2017-02-15 16:05	YES	YES	?	'A/C/G/T'	0.449706	0.150528	?	?	yes	notwithdrawn	byCluster,byFrequency,by2Hit2Allele,byHapMap	0.495208	G	5008	?	SRSF4	338	A	2	missense	6429	NM_005626.4	NP_005617.2	E	Q08170	RQSRSRSRSKGGSRSRSRSRS	11	G	P62995	0	non-edgetic
rs2230678	human	snp	yes	updated 2017-02-15 16:05	YES	YES	?	'A/G'	0.448577	0.151879	?	?	yes	notwithdrawn	byCluster,byFrequency,by2Hit2Allele,byHapMap	0.495008	T	5008	?	SRSF4	356	A	1	missense	6429	NM_005626.4	NP_005617.2	S	Q08170	SRSKSKDKRKGRKRSREESRS	11	G	P62995	0	non-edgetic
rs2230679	human	snp	yes	updated 2017-02-15 16:05	YES	YES	?	'A/C'	0.2979	0.245368	?	?	yes	notwithdrawn	byCluster,byFrequency,by2Hit2Allele,byHapMap	0.279752	T	5008	?	SRSF4	253	C	3	missense	6429	NM_005626.4	NP_005617.2	D	Q08170	KKEKSRSPSKEKSRSRSHSAG	11	E	P62995	0	non-edgetic
rs2231198	human	snp	yes	updated 2017-02-15 16:05	YES	YES	?	'A/G'	0.488402	0.0752615	?	?	yes	notwithdrawn	byCluster,byFrequency	0.463259	T	5008	?	AKR7A3	138	A	1	missense	22977	NM_012067.2	NP_036199.2	M	O95154	CHQLHQEGKFVELGLSNYAAW	11	V	O43488	0	non-edgetic
rs2274064	human	snp	yes	updated 2017-02-15 16:05	YES	YES	?	'C/T'	0.499779	0.0105108	?	?	yes	notwithdrawn	byCluster,byFrequency,byOtherPop,by2Hit2Allele,byHapMap	0.491613	C	5008	benign	NCF2	181	G	2	missense	4688	NM_000433.3	NP_000424.2	R	P19878	LYEPVVIPVGKLFRPNERQVA	11	K	P14598	0	non-edgetic
rs2275558	human	snp	yes	updated 2017-02-15 16:05	YES	YES	?	'A/G'	0.418168	0.184985	?	?	yes	notwithdrawn	byCluster,byFrequency	0.307308	A	5008	?	PBX1	21	A	1	missense	5087	NM_001204961.1	NP_001191890.1	S	P40424	HAGVGMAGHPGLSQHLQDGAG	11	G	P31273,P09067,O14770,Q00444	0,0,0,0	non-edgetic
rs2297710	human	snp	yes	updated 2017-02-15 16:05	YES	YES	?	'A/C/T'	0.0308625	0.120329	?	?	yes	notwithdrawn	byCluster,byFrequency,byHapMap	0.0339457	A	5008	?	CNKSR1	357	A	2	missense	10256	NM_001297647.1	NP_001284576.1	Q	Q969H4	PEPLPIPPEPPAILPAGVAGT	11	P	O43739,Q9UIA0,Q99418,Q15438	0,0,0,0	non-edgetic
rs2982225	human	snp	yes	updated 2017-02-15 16:05	YES	YES	?	'A/G'	0.00406458	0.0448973	?	?	yes	notwithdrawn	byCluster,byFrequency,by2Hit2Allele,byHapMap	0.0329473	A	5008	?	HNRNPCL2	80	T	2	missense	440563	NM_001136561.3	NP_001130033.3	V	B2RXH8	EDGRMIASQVAVINLAAEPKV	11	A	P07910,O60812	0,0	non-edgetic
rs3006414	human	snp	yes	updated 2017-02-15 16:05	YES	YES	?	'A/G'	0.216977	0.247809	?	?	yes	notwithdrawn	byCluster,byFrequency,byHapMap	0.209065	A	5008	?	S100A7A	84	A	1	missense	338324	NM_176823.3	NP_789793.1	T	Q86SG5	EFLSLLGDIAADYHKQSHGAA	11	A	Q5SY68	0	non-edgetic
rs3014837	human	snp	yes	updated 2017-02-15 16:05	YES	YES	?	'C/G'	0.0751883	0.17872	?	?	yes	notwithdrawn	byCluster,byFrequency,byHapMap	0.0165735	C	5008	?	S100A7	28	C	3	missense	6278	NM_002963.3	NP_002954.2	D	P31151	HKYTRRDDKIEKPSLLTMMKE	11	E	Q5SY68	0	non-edgetic
rs3088371	human	snp	yes	updated 2017-02-15 16:05	YES	YES	?	'A/T'	0.166675	0.235705	?	?	yes	notwithdrawn	byCluster,byFrequency,byHapMap	0.0734824	T	5008	?	DR1	171	T	3	missense	1810	NM_001938.2	NP_001929.1	D	Q01658	SNQAGSSQDEEDDDDI	11	E	Q13952,P20226	0,0	non-edgetic
rs3125818	human	snp	yes	updated 2017-02-15 16:05	YES	YES	?	'C/T'	0.240456	0.249818	?	?	yes	notwithdrawn	byCluster,byFrequency,byHapMap	0.136382	A	5008	?	FBXO6	60	A	2	missense	26270	NM_018438.5	NP_060908.1	Q	Q9NRD1	LMTLWKRKCLREGFITKDWDQ	11	R	P63208	0	non-edgetic
rs3170660	human	snp	yes	updated 2017-02-15 16:05	YES	YES	?	'A/G'	0.392366	0.205504	?	?	yes	notwithdrawn	byCluster,byFrequency,byOtherPop,byHapMap	0.126797	T	5008	?	GPN2	264	G	1	missense	54707	NM_018066.3	NP_060536.3	G	Q9H9Y4	AVDKANGYCFRAQEQRSLEAM	11	R	Q9HCN4	0	non-edgetic
rs3813795	human	snp	yes	updated 2017-02-15 16:05	YES	YES	?	'A/G'	0.454516	0.143782	?	?	yes	notwithdrawn	byCluster,byFrequency,by2Hit2Allele,byHapMap	0.482228	G	5008	?	SYTL1	456	G	2	missense	84958	NM_001193308.1	NP_001180237.1	R	Q8IYJ3	VQCFVLPDDSQASRQRTRVVR	11	Q	P51159	0	non-edgetic
rs4623769	human	snp	yes	updated 2017-02-15 16:05	YES	YES	?	'A/G'	0.203863	0.245706	?	?	yes	notwithdrawn	byCluster,byFrequency	0.100439	A	5008	?	CDK18	67	A	1	missense	5129	NM_002596.3	NP_002587.2	R	Q07002	ECSTFSPTDSGEEPGQLSPGV	11	G	P30281	0	non-edgetic
rs4845920	human	snp	yes	updated 2017-02-15 16:05	YES	YES	?	'C/T'	0.000280179	0.0118326	?	?	yes	notwithdrawn	byCluster,byFrequency,by2Hit2Allele,byHapMap,suspect	0.0179712	C	5008	?	HNRNPCL1	14	G	1	missense	343069	NM_001013631.2	NP_001013653.1	V	O60812	NVTNKMDPHSMNSRVFIGNLN	11	M	P07910,B2RXH8	0,0	non-edgetic
rs6659176	human	snp	yes	updated 2017-02-15 16:05	YES	YES	?	'C/G'	0.115457	0.210709	?	?	yes	notwithdrawn	byCluster,byFrequency,byHapMap	0.0465256	G	5008	?	NR0B2	171	C	2	missense	8431	NM_021969.2	NP_068804.1	A	Q15466	LSPKEYACLKGTILFNPDVPG	11	G	P62508	0	non-edgetic
rs7528153	human	snp	yes	updated 2017-02-15 16:05	YES	YES	?	'A/T'	0.484405	0.0869167	?	?	yes	notwithdrawn	byCluster,byFrequency,by2Hit2Allele,byHapMap	0.492212	T	5008	?	VAV3	298	T	1	missense	10451	NM_006113.4	NP_006104.4	S	Q9UKW4	AISSLDYISKTKEDVKLKLEE	11	T	P62993	0	non-edgetic
rs7536561	human	snp	yes	updated 2017-02-15 16:05	YES	YES	?	'A/G'	0.499551	0.014974	?	?	yes	notwithdrawn	byCluster,byFrequency,by2Hit2Allele,byHapMap	0.426318	G	5008	benign	LHX4	328	G	2	missense	89884	NM_033343.3	NP_203129.1	S	Q969G2	SSLPSHAPLLNGLDYTVDSNL	11	N	Q00444,Q86U70	0,0	non-edgetic
rs10494217	human	snp	yes	updated 2017-02-15 16:05	YES	YES	?	'G/T'	0.248548	0.249996	?	?	yes	notwithdrawn	byCluster,byFrequency,byHapMap	0.0844649	T	5008	?	TBX15	156	A	1	missense	6913	NM_001330677.1	NP_001317606.1	N	Q96SF7	MRVKITGLDPHQQYYIAMDIV	11	H	P49639,O95947	0,0	non-edgetic
rs10919225	human	snp	yes	updated 2017-02-15 16:05	YES	YES	?	'A/G'	0.00546785	0.0520003	?	?	yes	notwithdrawn	byCluster,byFrequency,by2Hit2Allele,byHapMap,suspect	0.0125799	G	5008	?	HSPA6	153	G	2	missense	3310	NM_002155.4	NP_002146.2	S	P17066	HAVITVPAYFNDSQRQATKDA	11	N	O95429	0	non-edgetic
rs10919226	human	snp	yes	updated 2017-02-15 16:05	YES	YES	?	'A/G'	0.00546859	0.0520037	?	?	yes	notwithdrawn	byCluster,byFrequency,by2Hit2Allele,byHapMap,suspect	0.0125799	A	5008	?	HSPA6	154	A	1	missense	3310	NM_002155.4	NP_002146.2	N	P17066	AVITVPAYFNDSQRQATKDAG	11	D	O95429	0	non-edgetic
rs10927851	human	snp	yes	updated 2017-02-15 16:05	YES	YES	?	'C/T'	0.434074	0.169164	?	?	yes	notwithdrawn	byCluster,byFrequency,by2Hit2Allele,byHapMap	0.357628	C	5008	?	FBLIM1	191	T	2	missense	54751	NM_001024215.1	NP_001019386.1	F	Q8WUP2	DICAFCHKTVSPRELAVEAMK	11	S	Q8TAP4	0	non-edgetic
rs11204774	human	snp	yes	updated 2017-02-15 16:05	YES	YES	?	'A/G'	0.113197	0.209248	?	?	yes	notwithdrawn	byCluster,byFrequency,byHapMap	0.0549121	A	5008	?	GABPB2	62	A	1	missense	126626	NM_001323906.1	NP_001310835.1	I	Q8TAK5	STAEVLLRAGVSRDARTKVDR	11	V	Q06546	0	non-edgetic
rs11264680	human	snp	yes	updated 2017-02-15 16:05	YES	YES	?	'C/T'	0.437455	0.16541	?	?	yes	notwithdrawn	byCluster,byFrequency,by2Hit2Allele,byHapMap	0.262979	C	5008	?	CRTC2	147	G	1	missense	200186	NM_181715.2	NP_859066.1	V	Q53ET0	PPPESSWRRTMAWGNFPAEKG	11	M	P16220	0	non-edgetic
rs11542317	human	snp	yes	updated 2017-02-15 16:05	YES	YES	?	'G/T'	0.025157	0.109296	?	?	yes	notwithdrawn	byCluster,byFrequency,byHapMap	0.0483227	C	5008	?	ID3	111	G	1	missense	3399	NM_002167.4	NP_002158.3	A	Q02535	TAELTPELVISNDKRSFCH	11	S	P15923,Q99081,P15884	0,0,0	non-edgetic
rs11806812	human	snp	yes	updated 2017-02-15 16:05	YES	YES	?	'C/T'	0.0174706	0.0918154	?	?	yes	notwithdrawn	byCluster,byFrequency,byHapMap	0.0299521	C	5008	?	KCNA10	254	G	2	missense	3744	NM_005549.2	NP_005540.1	S	Q16322	DRELKVVRDPNLNMSKTVLSQ	11	N	Q09470	0	non-edgetic
rs12564283	human	snp	yes	updated 2017-02-15 16:05	YES	YES	?	'C/T'	0.279651	0.248235	?	?	yes	notwithdrawn	byCluster,byFrequency,byHapMap	0.175719	T	5008	?	ZNF648	42	A	1	missense	127665	NM_001009992.1	NP_001009992.1	K	Q5T619	NLESDDEDGGEAEKEGTADPV	11	E	Q9NSD4,Q6P1L6,Q96PQ6,Q9NYW8,Q96EG3,Q96BR9,Q9H5H4,Q6ZNG0,Q9H707,Q3KQV3,Q7Z4V0,P15622,Q8N720,Q9NQZ8,Q3ZCT1	0,0,0,0,0,0,0,0,0,0,0,0,0,0,0	non-edgetic
rs12568050	human	snp	yes	updated 2017-02-15 16:05	YES	YES	?	'C/G/T'	0.279987	0.248202	?	?	yes	notwithdrawn	byCluster,byFrequency,by2Hit2Allele,byHapMap	0.176917	C	5008	?	ZNF648	111	A	3	missense	127665	NM_001009992.1	NP_001009992.1	K	Q5T619	ASWSRDVTKINETQGSPGASR	11	N	Q9NSD4,Q6P1L6,Q96PQ6,Q9NYW8,Q96EG3,Q96BR9,Q9H5H4,Q6ZNG0,Q9H707,Q3KQV3,Q7Z4V0,P15622,Q8N720,Q9NQZ8,Q3ZCT1	0,0,0,0,0,0,0,0,0,0,0,0,0,0,0	non-edgetic
rs16835244	human	snp	yes	updated 2017-02-15 16:05	YES	YES	?	'G/T'	0.0399437	0.135559	?	?	yes	notwithdrawn	byCluster,byFrequency,byHapMap	0.0385383	T	5008	?	AZIN2	288	T	1	missense	113451	NM_001293562.1	NP_001280491.1	S	Q96A70	RYYVTSAFTVAVSIIAKKEVL	11	A	Q9UMX2	0	non-edgetic
rs17022678	human	snp	yes	updated 2017-02-15 16:05	YES	YES	?	'C/G'	0.0166398	0.089683	?	?	yes	notwithdrawn	byCluster,byFrequency,byHapMap	0.0305511	C	5008	?	TBX15	493	G	1	missense	6913	NM_001330677.1	NP_001317606.1	A	Q96SF7	AGNAASSSSSPHMFGGSHMQQ	11	P	P49639,O95947	0,0	non-edgetic
rs17163640	human	snp	yes	updated 2017-02-15 16:05	YES	YES	?	'C/T'	0.00722617	0.059673	?	?	yes	notwithdrawn	byCluster,byFrequency,byHapMap	0.0117812	T	5008	?	CNKSR1	662	T	1	missense	10256	NM_001297647.1	NP_001284576.1	W	Q969H4	EKFRQWKEQNRELYSEGLGAW	11	R	O43739,Q9UIA0,Q99418,Q15438	0,0,0,0	non-edgetic
rs17848596	human	snp	yes	updated 2017-02-15 16:05	NO	YES	?	'C/G/T'	0.0906768	0.192661	?	?	yes	notwithdrawn	byCluster,byFrequency	0.0930511	T	5008	?	PRKAA2	150	G	3	missense	5563	NM_006252.3	NP_006243.2	Q	P54646	LKPENVLLDAHMNAKIADFGL	11	H	Q9Y478,O43741,P54619	0,0,0	non-edgetic
rs17849502	human	snp	yes	updated 2017-02-15 16:05	YES	YES	?	'A/G/T'	0.066217	0.169483	?	?	yes	notwithdrawn	byCluster,byFrequency	0.0181709	T	5008	likely benign	NCF2	389	A	3	missense	4688	NM_000433.3	NP_000424.2	Q	P19878	VSKKLELRLEHTKLSYRPRDS	11	H	P14598	0	non-edgetic
rs17854972	human	snp	yes	updated 2017-02-15 16:05	YES	YES	?	'A/G'	0.153731	0.230721	?	?	yes	notwithdrawn	byCluster,byFrequency	0.0401358	A	5008	?	GSTM5	67	A	1	missense	2949	NM_000851.3	NP_000842.2	T	P46439	FPNLPYLIDGAHKITQSNAIL	11	A	P21266,Q03013,P28161	0,0,0	non-edgetic
rs17856257	human	snp	yes	updated 2017-02-15 16:05	YES	YES	?	'C/T'	0.00789269	0.0623222	?	?	yes	notwithdrawn	byCluster,byFrequency,byHapMap	0.0121805	C	5008	?	GPN2	227	G	2	missense	54707	NM_018066.3	NP_060536.3	R	Q9H9Y4	HYRQLNEKLVQLIEDYSLVSF	11	Q	Q9HCN4	0	non-edgetic
rs28564063	human	snp	yes	updated 2017-02-15 16:05	YES	YES	?	'C/T'	0.198488	0.244635	?	?	yes	notwithdrawn	byCluster,byFrequency	0.15635	C	5008	?	HNRNPCL2	151	G	1	missense	440563	NM_001136561.3	NP_001130033.3	D	B2RXH8	VPSKRQRISGNTSRRGKSGFN	11	N	P07910,O60812	0,0	non-edgetic
rs28713604	human	snp	yes	updated 2017-02-15 16:05	YES	YES	?	'C/T'	0.370778	0.21889	?	?	yes	notwithdrawn	byCluster,byFrequency	0.320288	T	5008	?	HNRNPCL2	145	A	2	missense	440563	NM_001136561.3	NP_001130033.3	H	B2RXH8	PIALAVVPSKRQRISGNTSRR	11	R	P07910,O60812	0,0	non-edgetic
rs28730668	human	snp	yes	updated 2017-02-15 16:05	NO	YES	?	'A/G'	0.0169915	0.0905926	?	?	yes	notwithdrawn	byCluster,byFrequency	0.0319489	A	5008	?	PIK3CD	296	A	1	missense	5293	NM_005026.3	NP_005017.3	I	O00329	RDEQSNPAPQVQKPRAKPPPI	11	V	Q92569,P27986	0,0	non-edgetic
rs34970857	human	snp	yes	updated 2017-02-15 16:05	YES	YES	?	'A/C/T'	0.130021	0.219332	?	?	yes	notwithdrawn	byCluster,byFrequency	0.0726837	T	5008	?	KCNA10	220	A	1	missense	3744	NM_005549.2	NP_005540.1	M	Q16322	ESSSAARAVAVVSVLVVVISI	11	V	Q09470	0	non-edgetic
rs35258161	human	snp	yes	updated 2017-02-15 16:05	YES	YES	?	'C/T'	0.00719373	0.0595409	?	?	yes	notwithdrawn	byCluster,byFrequency	0.0139776	G	5008	likely benign	GLMN	336	C	2	missense	11146	NM_001319683.1	NP_001306612.1	S	Q92990	RTEESVISKGLELLENSLLRI	11	L	P62877	0	non-edgetic
rs35783598	human	snp	yes	updated 2017-02-15 16:05	YES	YES	?	'A/T'	0.00712482	0.0592592	?	?	yes	notwithdrawn	byCluster,byFrequency	0.0121805	A	5008	?	DFFA	255	T	3	missense	1676	NM_004401.2	NP_004392.1	F	O00273	LREKQAPELSLSSQDLELVTK	11	L	O76075	0	non-edgetic
rs35867643	human	snp	yes	updated 2017-02-15 16:05	NO	YES	?	'C/G'	0.039893	0.135481	?	?	yes	notwithdrawn	byCluster,byFrequency	0.0229633	C	5008	?	S100A7A	28	C	3	missense	338324	NM_176823.3	NP_789793.1	D	Q86SG5	HKYTGRDGKIEKPSLLTMMKE	11	E	Q5SY68	0	non-edgetic
rs35937854	human	snp	yes	updated 2017-02-15 16:05	YES	YES	?	'C/T'	0.00742068	0.0604589	?	?	yes	notwithdrawn	byCluster,byFrequency	0.0135783	G	5008	benign	NCF2	297	C	2	missense	4688	NM_000433.3	NP_000424.2	A	P19878	GLVPCNYLEPVELRIHPQQQP	11	V	P14598	0	non-edgetic
rs35997569	human	snp	yes	updated 2017-02-15 16:05	YES	YES	?	'A/G'	0.0116288	0.0753604	?	?	yes	notwithdrawn	byCluster,byFrequency	0.0195687	G	5008	likely benign	ACTN2	604	G	1	missense	88	NM_001103.3	NP_001094.1	V	P35609	SSSNPYSTVTMDELRTKWDKV	11	M	Q8IY33	0	non-edgetic
rs36022742	human	snp	yes	updated 2017-02-15 16:05	YES	YES	?	'C/T'	0.154152	0.230896	?	?	yes	notwithdrawn	byCluster,byFrequency	0.142372	T	5008	?	S100A3	3	A	2	missense	6274	NM_002960.1	NP_002951.1	K	P33764	MARPLEQAVAAIV	3	R	P23297,Q8WXG8,P29034,P60903	1,1,0,0	edgetic
rs41265164	human	snp	yes	updated 2017-02-15 16:05	YES	YES	?	'A/C/G/T'	0.153917	0.230799	?	?	yes	notwithdrawn	byCluster,byFrequency	0.151757	A	5008	?	S100A3	87	A	3	missense	6274	NM_002960.1	NP_002951.1	Q	P33764	RSLACLCLYCHEYFKDCPSEP	11	H	P23297,Q8WXG8,P29034,P60903	0,1,0,1	edgetic
rs41279678	human	snp	yes	updated 2017-02-15 16:05	YES	YES	?	'A/G'	0.157997	0.232455	?	?	yes	notwithdrawn	byCluster,byFrequency	0.0688898	A	5008	likely benign	GPSM2	127	A	2	missense	29899	NM_001321038.1	NP_001307967.1	Q	P81274	NFDEAIVCCQRHLDISRELND	11	R	P08754,Q1MX18	0,0	non-edgetic
rs41303853	human	snp	yes	updated 2017-02-15 16:05	NO	YES	?	'A/G/T'	0.0208683	0.0999946	?	?	yes	notwithdrawn	byCluster,byFrequency	0.0121805	A	5008	?	UBE2J2	226	A	3	missense	118424	NM_058167.2	NP_477515.2	Q	Q8N2K1	LAGLQQANRHHGLLGGALANL	11	H	Q8IWR1	0	non-edgetic
rs55985140	human	snp	yes	updated 2017-02-15 16:05	YES	YES	?	'A/C/G'	0.0541015	0.155327	?	?	yes	notwithdrawn	byCluster,byFrequency	0.0105831	A	5008	?	S100A7A	23	A	2	missense	338324	NM_176823.3	NP_789793.1	H	Q86SG5	MIDMFHKYTGRDGKIEKPSLL	11	R	Q5SY68	0	non-edgetic
rs58970370	human	snp	yes	updated 2017-02-15 16:05	YES	YES	?	'C/G/T'	0.00784392	0.0621324	?	?	yes	notwithdrawn	byCluster,byFrequency	0.0159744	T	5008	?	LPAR3	288	A	1	missense	23566	NM_012152.2	NP_036284.1	M	Q9UBY5	FLLLALLNSVVNPIIYSYKDE	11	V	P35372,O15552	0,0	non-edgetic
rs59454556	human	snp	yes	updated 2017-02-15 16:05	YES	YES	?	'A/C'	0.131094	0.219912	?	?	yes	notwithdrawn	byCluster,byFrequency	0.152556	C	5008	?	GABPB2	315	C	1	missense	126626	NM_001323906.1	NP_001310835.1	Q	Q8TAK5	GQQVLTVPAGKVAEETVIKEE	11	K	Q06546	0	non-edgetic
rs61730011	human	snp	yes	updated 2017-02-15 16:05	YES	YES	?	'A/C/G'	0.0843968	0.187288	?	?	yes	notwithdrawn	byCluster,byFrequency	0.0415335	C	5008	?	TBX15	566	C	2	missense	6913	NM_001330677.1	NP_001317606.1	T	Q96SF7	QYLPSGMEHSMHMISPSPNNQ	11	M	P49639,O95947	0,0	non-edgetic
rs61731550	human	snp	yes	updated 2017-02-15 16:05	YES	YES	?	'A/G/T'	0.00575582	0.0533365	?	?	yes	notwithdrawn	byCluster,byFrequency	0.0101837	A	5008	?	S100A3	22	A	1	missense	6274	NM_002960.1	NP_002951.1	S	P33764	IVCTFQEYAGRCGDKYKLCQA	11	R	P23297,Q8WXG8,P29034,P60903	0,0,0,0	non-edgetic
rs62621412	human	snp	yes	updated 2017-02-15 16:05	YES	YES	?	'C/G'	0.084243	0.187149	?	?	yes	notwithdrawn	byCluster,byFrequency	0.0822684	C	5008	?	GABPB2	314	C	1	missense	126626	NM_001323906.1	NP_001310835.1	R	Q8TAK5	DGQQVLTVPAGKVAEETVIKE	11	G	Q06546	0	non-edgetic
rs74055698	human	snp	yes	updated 2017-02-15 16:05	YES	YES	?	'C/T'	0.332797	0.235891	?	?	yes	notwithdrawn	byCluster,byFrequency	0.232029	C	5008	?	HNRNPCL1	255	G	2	missense	343069	NM_001013631.2	NP_001013653.1	G	O60812	EDSAEEGDPLDDDVNEDQGDD	11	D	P07910,B2RXH8	0,0	non-edgetic
rs74866336	human	snp	yes	updated 2017-02-15 16:05	NO	YES	?	'C/T'	0.148874	0.228634	?	?	yes	notwithdrawn	byCluster,byFrequency	0.0648962	C	5008	?	HNRNPCL1	105	G	2	missense	343069	NM_001013631.2	NP_001013653.1	C	O60812	AGVKRSAAEMYGSSFDLDYGF	11	Y	P07910,B2RXH8	0,0	non-edgetic
rs75390903	human	snp	yes	updated 2017-02-15 16:05	NO	YES	?	'A/G'	0.00573022	0.0532191	?	?	yes	notwithdrawn	byCluster,byFrequency	0.0111821	A	5008	?	FBLIM1	174	A	1	missense	54751	NM_001024215.1	NP_001019386.1	I	Q8WUP2	EELPPPPAEPVEKGASTDICA	11	V	Q8TAP4	0	non-edgetic
rs75956311	human	snp	yes	updated 2017-02-15 16:05	NO	YES	?	'A/G'	0.00562246	0.0527221	?	?	yes	notwithdrawn	byCluster,byFrequency	0.0105831	A	5008	?	DFFA	305	T	2	missense	1676	NM_004401.2	NP_004392.1	F	O00273	LRLQQTQSLHSLRSISASKAS	11	S	O76075	0	non-edgetic
rs78469326	human	snp	yes	updated 2017-02-15 16:05	NO	YES	?	'A/G'	0.375	0.216506	?	?	yes	notwithdrawn	byCluster,byFrequency	0.124002	A	5008	?	FOXD2	65	A	1	missense	2306	NM_004474.3	NP_004465.3	T	O60548	GHEPPAEEAEADLAEDEEESG	11	A	O75593	0	non-edgetic
rs78955679	human	snp	yes	updated 2017-02-15 16:05	NO	YES	?	'C/G'	0.0116606	0.0754609	?	?	yes	notwithdrawn	byCluster,byFrequency	0.0151757	C	5008	?	GSTM5	173	C	3	missense	2949	NM_000851.3	NP_000842.2	N	P46439	VLDMKRIFEPKCLDAFLNLKD	11	K	P21266,Q03013,P28161	0,0,0	non-edgetic
rs80009603	human	snp	yes	updated 2017-02-15 16:05	YES	YES	?	'A/T'	0.00436172	0.0464955	?	?	yes	notwithdrawn	byCluster,byFrequency	0.0329473	T	5008	?	HNRNPCL2	81	A	2	missense	440563	NM_001136561.3	NP_001130033.3	D	B2RXH8	DGRMIASQVAVINLAAEPKVN	11	V	P07910,O60812	0,0	non-edgetic
rs80137217	human	snp	yes	updated 2017-02-15 16:05	YES	YES	?	'A/C'	0.0183745	0.0940724	?	?	yes	notwithdrawn	byCluster,byFrequency	0.0303514	A	5008	?	AZIN2	188	A	1	missense	113451	NM_001293562.1	NP_001280491.1	N	Q96A70	CRHLLENAKKHHVEVVGVSFH	11	H	Q9UMX2	0	non-edgetic
rs80257412	human	snp	yes	updated 2017-02-15 16:05	NO	YES	?	'A/G'	0.0143539	0.083492	?	?	yes	notwithdrawn	byCluster,byFrequency	0.0257588	A	5008	likely benign	ACTN2	475	A	1	missense	88	NM_001103.3	NP_001094.1	N	P35609	AQELNELDYHDAVNVNDRCQK	11	D	Q8IY33	0	non-edgetic
rs111682618	human	snp	yes	updated 2017-02-15 16:05	NO	YES	?	'C/T'	0.0155095	0.0866846	?	?	yes	notwithdrawn	byCluster,byFrequency	0.0259585	T	5008	?	AKR7A2	166	A	1	missense	8574	NM_003689.3	NP_003680.2	M	O43488	CQRLHQEGKFVELGLSNYASW	11	V	O95154	0	non-edgetic
rs112330158	human	snp	yes	updated 2017-02-15 16:05	YES	YES	?	'A/T'	6.60208e-05	0.00574509	?	?	yes	notwithdrawn	byCluster,byFrequency	0.0235623	T	5008	?	GSTM4	209	T	2	missense	2948	NM_000850.4	NP_000841.1	F	Q03013	KSSRFLPKPLYTRVAVWGNK	11	Y	P46439,P21266	0,0	non-edgetic
rs112419376	human	snp	yes	updated 2017-02-15 16:05	YES	YES	?	'A/G'	0.000165085	0.00908378	?	?	yes	notwithdrawn	byCluster,byFrequency	0.0261581	G	5008	?	GSTM4	206	G	2	missense	2948	NM_000850.4	NP_000841.1	R	Q03013	AYMKSSRFLPKPLYTRVAVWG	11	K	P46439,P21266	0,0	non-edgetic
rs112611763	human	snp	yes	updated 2017-02-15 16:05	YES	YES	?	'C/G'	6.60229e-05	0.00574518	?	?	yes	notwithdrawn	byCluster,byFrequency	0.0241613	G	5008	?	GSTM4	208	G	1	missense	2948	NM_000850.4	NP_000841.1	V	Q03013	MKSSRFLPKPLYTRVAVWGNK	11	L	P46439,P21266	0,0	non-edgetic
rs113120872	human	snp	yes	updated 2017-02-15 16:05	YES	YES	?	'A/G'	0.0411754	0.137449	?	?	yes	notwithdrawn	byCluster,byFrequency	0.0157748	A	5008	?	SYTL1	377	A	2	missense	84958	NM_001193308.1	NP_001180237.1	D	Q8IYJ3	VEVPLDTWDWGSEPTWLPLQP	11	G	P51159	0	non-edgetic
rs116188608	human	snp	yes	updated 2017-02-15 16:05	NO	YES	?	'C/T'	0.00806731	0.0629966	?	?	yes	notwithdrawn	byCluster,byFrequency	0.0107827	T	5008	?	TRIM17	173	A	1	missense	51127	NM_001024940.2	NP_001020111.1	K	Q9Y577	LQAREEQSLAEWQGKVKERRE	11	E	Q8WV44	0	non-edgetic
rs138145027	human	snp	yes	updated 2017-02-15 16:05	NO	YES	?	'C/T'	0.112696	0.20892	?	?	yes	notwithdrawn	byCluster,byFrequency	0.0742812	C	5008	?	HNRNPCL1	212	G	2	missense	343069	NM_001013631.2	NP_001013653.1	G	O60812	EKIEKEQSKQEVEVKNAKSEE	11	E	P07910,B2RXH8	0,0	non-edgetic
rs139566100	human	snp	yes	updated 2017-02-15 16:05	NO	YES	?	'A/C'	0.49998	0.0031309	?	?	yes	notwithdrawn	byCluster,byFrequency	0.0119808	A	5008	?	HNRNPCL2	208	T	3	missense	440563	NM_001136561.3	NP_001130033.3	H	B2RXH8	LENLEKIEKEQSKQEVEVKNA	11	Q	P07910,O60812	0,0	non-edgetic
rs139723325	human	snp	yes	updated 2017-02-15 16:05	NO	YES	?	'A/G'	0.0176785	0.0923404	?	?	yes	notwithdrawn	byCluster,byFrequency	0.0173722	A	5008	?	CNKSR1	425	A	2	missense	10256	NM_001297647.1	NP_001284576.1	H	Q969H4	APGGFMGPRWRRRWFVLKGHT	11	R	O43739,Q9UIA0,Q99418,Q15438	0,0,0,0	non-edgetic
rs141765631	human	snp	yes	updated 2017-02-15 16:05	NO	YES	?	'A/G'	0.0560362	0.157728	?	?	yes	notwithdrawn	byCluster,byFrequency	0.0429313	G	5008	?	HNRNPCL2	26	C	2	missense	440563	NM_001136561.3	NP_001130033.3	P	B2RXH8	SRVFIGNLNTLVVKKSDVEAI	11	L	P07910,O60812	0,0	non-edgetic
rs145104812	human	snp	yes	updated 2017-02-15 16:05	NO	YES	?	'A/G'	0.00825295	0.0637053	?	?	yes	notwithdrawn	byCluster,byFrequency	0.0151757	A	5008	?	AKR7A3	309	T	2	missense	22977	NM_012067.2	NP_036199.2	L	O95154	LAAAEEGPLEPAVVDAFNQAW	11	P	O43488	0	non-edgetic
rs148182255	human	snp	yes	updated 2017-02-15 16:05	NO	YES	?	'G/T'	0.0803736	0.183649	?	?	yes	notwithdrawn	byCluster,byFrequency	0.0107827	T	5008	?	AKR7A2	21	A	2	missense	8574	NM_001320979.1	NP_001307908.1	Q	O43488	RAAVHCALRSPPPEARALAMS	11	P	O95154	0	non-edgetic
rs149370166	human	snp	yes	updated 2017-02-15 16:05	NO	YES	?	'A/G'	0.00113828	0.0238295	?	?	yes	notwithdrawn	byCluster,byFrequency	0.0203674	A	5008	?	GSTM4	212	A	1	missense	2948	NM_000850.4	NP_000841.1	M	Q03013	RFLPKPLYTRVAVWGNK	11	V	P46439,P21266	0,0	non-edgetic
rs149817424	human	snp	yes	updated 2017-02-15 16:05	NO	YES	?	'C/G'	0.0205409	0.0992397	?	?	yes	notwithdrawn	byCluster,byFrequency	0.0217652	G	5008	?	AZIN2	27	G	2	missense	113451	NM_001293562.1	NP_001280491.1	S	Q96A70	FSTRDLLKELTLGASQATTDE	11	T	Q9UMX2	0	non-edgetic
rs200333663	human	snp	yes	updated 2017-02-15 16:05	NO	YES	?	'G/T'	0.0110138	0.0733866	?	?	yes	notwithdrawn	byCluster,byFrequency	0.0105831	T	5008	?	CRTC2	500	A	3	missense	200186	NM_181715.2	NP_859066.1	Q	Q53ET0	SPSLVLPTQPHTPKSLQQPGL	11	H	P16220	0	non-edgetic
rs200675176	human	snp	yes	updated 2017-02-15 16:05	NO	YES	?	'A/G'	3.3012e-05	0.00406262	?	?	yes	notwithdrawn	byCluster,byFrequency	0.019369	A	5008	?	GSTM4	211	A	2	missense	2948	NM_000850.4	NP_000841.1	K	Q03013	SRFLPKPLYTRVAVWGNK	11	R	P46439,P21266	0,0	non-edgetic
rs547905371	human	snp	yes	updated 2017-02-15 16:05	NO	YES	?	'G/T'	0.0225045	0.103662	?	?	yes	notwithdrawn	byFrequency	0.0113818	G	5008	?	KCNA3	84	C	2	missense	3738	NM_002232.4	NP_002223.3	A	P22001	PQGGCGGGGCDRYEPLPPSLP	11	D	Q09470	0	non-edgetic
rs557745273	human	snp	yes	updated 2017-02-15 16:05	NO	YES	?	'C/T'	0.000563688	0.0167788	?	?	yes	notwithdrawn	byFrequency	0.151158	C	5008	?	AZIN2	104	C	2	missense	113451	NM_001293562.1	NP_001280491.1	T	Q96A70	AEMELVQHIGIPASKIICANP	11	I	Q9UMX2	0	non-edgetic
rs6643	human	snp	yes	updated 2017-02-15 16:05	YES	YES	?	'C/T'	0.176751	0.239028	?	?	yes	notwithdrawn	byCluster,byFrequency,by2Hit2Allele,byHapMap	0.227436	C	5008	?	RNF181	118	C	1	missense	51255	NM_016494.3	NP_057578.1	H	Q9P0P0	SKTNSCPLCRYELPTDDDTYE	11	Y	P51668,Q9Y2X8	0,0	non-edgetic
rs7185	human	snp	yes	updated 2017-02-15 16:05	YES	YES	?	'C/T'	0.208261	0.246491	?	?	yes	notwithdrawn	byCluster,byFrequency,byOtherPop,by2Hit2Allele,byHapMap	0.163938	C	5008	?	FARSB	585	A	1	missense	10056	NM_005687.4	NP_005678.3	I	Q9NSD9	TMPCSSLEINVGPFL	11	V	Q9Y285	0	non-edgetic
rs12366	human	snp	yes	updated 2017-02-15 16:05	YES	YES	?	'G/T'	0.485418	0.0841341	?	?	yes	notwithdrawn	byCluster,byFrequency,by2Hit2Allele,byHapMap	0.341653	T	5008	?	POLE4	17	T	2	missense	56655	NM_019896.2	NP_063949.2	V	Q9NR33	AGSGTPREEEGPAGEAAASQP	11	G	P25208,Q9NRF9	0,0	non-edgetic
rs364891	human	snp	yes	updated 2017-02-15 16:05	YES	YES	?	'A/G'	0.289762	0.246818	?	?	yes	notwithdrawn	byCluster,byFrequency,byHapMap	0.158147	A	5008	?	RNF144A	4	G	1	missense	9781	NM_014746.4	NP_055561.2	A	P50876	MTTTRYRPTWDLAL	4	T	P68036	0	non-edgetic
rs692243	human	snp	yes	updated 2017-02-15 16:05	YES	YES	?	'C/G'	0.29311	0.246255	?	?	yes	notwithdrawn	byCluster,byFrequency,byHapMap	0.18131	C	5008	?	PRKAG3	71	G	1	missense	53632	NM_017431.2	NP_059127.2	A	Q9UGI9	TRQKSVEEGEPPGQGEGPRSR	11	P	O43741	0	non-edgetic
rs934945	human	snp	yes	updated 2017-02-15 16:05	YES	YES	?	'A/G'	0.340456	0.233062	?	?	yes	notwithdrawn	byCluster,byFrequency,byOtherPop,byHapMap	0.17472	T	5008	?	PER2	1244	A	2	missense	8864	NM_022817.2	NP_073728.1	E	O15055	EVSDTKEDENGSPLNHRIEEQ	11	G	O15534	0	non-edgetic
rs1056104	human	snp	yes	updated 2017-02-15 16:05	YES	YES	?	'A/C/G'	0.184258	0.241206	?	?	yes	notwithdrawn	byCluster,byFrequency,byOtherPop,byHapMap	0.115216	A	5008	?	GEMIN6	140	A	2	missense	79833	NM_024775.9	NP_079051.9	D	Q8WXD5	AGVLTIDPPYGPENCSSSNEI	11	G	Q9H840	0	non-edgetic
rs1128416	human	snp	yes	updated 2017-02-15 16:05	YES	YES	?	'A/C/G'	0.496007	0.0445041	?	?	yes	notwithdrawn	byCluster,byFrequency,byHapMap	0.495407	G	5008	?	PPP1CB	67	C	3	missense	5500	NM_002709.2	NP_002700.1	H	P62140	PLKICGDIHGQYTDLLRLFEY	11	Q	O14990,Q15435,Q13625,Q96I34,Q6NXS1	0,0,0,0,0	non-edgetic
rs1864492	human	snp	yes	updated 2017-02-15 16:05	YES	YES	?	'C/G'	0.399911	0.200066	?	?	yes	notwithdrawn	byCluster,byFrequency,by2Hit2Allele	0.220847	C	5008	?	NOTO	5	C	2	missense	344022	NM_001134462.1	NP_001127934.1	T	A8MTQ0	MPSPRPRGSPPPAPS	5	R	Q9H2Z4,O14770	0,0	non-edgetic
rs2017800	human	snp	yes	updated 2017-02-15 16:05	YES	YES	T(germline)/C(germline)	'C/G/T'	0.0748016	0.178344	?	?	yes	notwithdrawn	byCluster,byFrequency,by2Hit2Allele,byHapMap	0.133986	T	5008	benign	DES	31	G	3	missense	1674	NM_001927.3	NP_001918.3	R	P17661	APGFPLGSPLSSPVFPRAGFG	11	S	P08670,O76014,P14136,Q14525,P41219,O95678,P19012,P13646,P35900,P07196	0,0,0,0,0,0,0,0,0,0	non-edgetic
rs2044693	human	snp	yes	updated 2017-02-15 16:05	YES	YES	?	'C/T'	0.414826	0.187969	?	?	yes	notwithdrawn	byCluster,byFrequency,by2Hit2Allele,byHapMap	0.231629	A	5008	?	PNO1	11	G	1	missense	56902	NM_001329916.1	NP_001316845.1	G	Q9NRX1	MESEMETQSARAEEGFTQVTR	11	R	Q9ULX3	0	non-edgetic
rs2219078	human	snp	yes	updated 2017-02-15 16:05	YES	YES	?	'A/G'	0.403465	0.197353	?	?	yes	notwithdrawn	byCluster,byFrequency,byOtherPop,by2Hit2Allele,byHapMap	0.34984	A	5008	?	SULT1C3	179	A	1	missense	442038	NM_001008743.2	NP_001008743.1	R	Q6IMI6	EKFMSGKVVGGSWFDHVKGWW	11	G	O00204	0	non-edgetic
rs2292880	human	snp	yes	updated 2017-02-15 16:05	YES	YES	?	'C/T'	0.0226657	0.104015	?	?	yes	notwithdrawn	byCluster,byFrequency,byHapMap	0.013778	T	5008	?	MLPH	139	T	1	missense	79083	NM_001042467.2	NP_001035932.1	W	Q9BV36	FKRFGSAKVIRSLHGRLQGGA	11	R	O00194	0	non-edgetic
rs2292884	human	snp	yes	updated 2017-02-15 16:05	YES	YES	?	'A/G'	0.410994	0.191261	?	?	yes	notwithdrawn	byCluster,byFrequency,by2Hit2Allele,byHapMap	0.371406	G	5008	?	MLPH	347	G	2	missense	79083	NM_024101.6	NP_077006.1	R	Q9BV36	SESQIFELNKHISAVECLLTY	11	H	O00194	0	non-edgetic
rs2305160	human	snp	yes	updated 2017-02-15 16:05	YES	YES	?	'C/T'	0.414104	0.1886	?	?	yes	notwithdrawn	byCluster,byFrequency,by2Hit2Allele,byHapMap	0.201877	A	5008	?	NPAS2	394	G	1	missense	4862	NM_002518.3	NP_002509.2	A	Q99743	SSLEPRQHFNTLDVGASGLNT	11	T	Q8WYA1,O00327	0,0	non-edgetic
rs3751107	human	snp	yes	updated 2017-02-15 16:05	YES	YES	?	'C/T'	0.264119	0.249601	?	?	yes	notwithdrawn	byCluster,byFrequency,byHapMap	0.178714	A	5008	?	MLPH	172	A	2	missense	79083	NM_001042467.2	NP_001035932.1	D	Q9BV36	SDQTDEDGEPGSEAQAQAQPF	11	G	O00194	0	non-edgetic
rs3751109	human	snp	yes	updated 2017-02-15 16:05	YES	YES	?	'A/G'	0.277477	0.248485	?	?	yes	notwithdrawn	byCluster,byFrequency,byHapMap	0.178714	C	5008	?	MLPH	153	C	2	missense	79083	NM_001042467.2	NP_001035932.1	P	Q9BV36	GRLQGGAGPELISEERSGDSD	11	L	O00194	0	non-edgetic
rs6722745	human	snp	yes	updated 2017-02-15 16:05	YES	YES	?	'C/T'	0.476502	0.105816	?	?	yes	notwithdrawn	byCluster,byFrequency,by2Hit2Allele,byHapMap	0.491613	T	5008	?	SULT1C3	194	C	2	missense	442038	NM_001008743.2	NP_001008743.1	T	Q6IMI6	HVKGWWAAKDMHRILYLFYED	11	M	O00204	0	non-edgetic
rs6753459	human	snp	yes	updated 2017-02-15 16:05	YES	YES	?	'C/T'	0.394748	0.203833	?	?	yes	notwithdrawn	byCluster,byFrequency,by2Hit2Allele,byHapMap	0.353634	T	5008	?	C2ORF88	56	T	2	missense	84281	NM_001042519.1	NP_001035984.1	I	Q9BSF0	EEVKEPPGTNTVILEYAHRLS	11	T	P10644	0	non-edgetic
rs7566476	human	snp	yes	updated 2017-02-15 16:05	YES	YES	?	'C/G'	0.469674	0.119346	?	?	yes	notwithdrawn	byCluster,byFrequency,by2Hit2Allele,byHapMap	0.237021	C	5008	benign	FIGLA	141	C	2	missense	344018	NM_001004311.3	NP_001004311.2	T	Q6QHK4	DPDEQSYSNNSSESHTSSARQ	11	S	Q9UPM6,Q9UBR4,Q99081,Q68G74,P15884	0,0,0,0,0	non-edgetic
rs7590838	human	snp	yes	updated 2017-02-15 16:05	YES	YES	?	'C/G'	0.0179738	0.0930798	?	?	yes	notwithdrawn	byCluster,byFrequency,by2Hit2Allele,byHapMap	0.0373403	C	5008	?	PNO1	71	C	2	missense	56902	NM_001329916.1	NP_001316845.1	A	Q9NRX1	PPLCGDGLLSGKEETRKIPVP	11	G	Q9ULX3	0	non-edgetic
rs7601000	human	snp	yes	updated 2017-02-15 16:05	YES	YES	?	'A/T'	0.301156	0.24471	?	?	yes	notwithdrawn	byCluster,byFrequency	0.120607	T	5008	?	ATG4B	354	A	2	missense	23192	NM_013325.4	NP_037457.3	Q	Q9Y4P1	GALPMFELVELQPSHLACPDV	11	L	P60520,Q9H492,Q9H0R8,Q9GZQ8,Q9BXW4	0,0,0,0,0	non-edgetic
rs11541353	human	snp	yes	updated 2017-02-15 16:05	YES	YES	?	'A/G'	0.235732	0.249593	?	?	yes	notwithdrawn	byCluster,byFrequency	0.0826677	T	5008	?	NPAS2	471	T	2	missense	4862	NM_002518.3	NP_002509.2	L	Q99743	ATMPAPLPSPSSCDLTQQLLP	11	S	Q8WYA1,O00327	0,0	non-edgetic
rs11546386	human	snp	yes	updated 2017-02-15 16:05	YES	YES	?	'A/G'	0.024934	0.108836	?	?	yes	notwithdrawn	byCluster,byFrequency	0.0177716	A	5008	?	EEF1B2	89	A	1	missense	1933	NM_001037663.1	NP_001032752.1	R	P24534	YGPADVEDTTGSGATDSKDDD	11	G	P26641	0	non-edgetic
rs11883500	human	snp	yes	updated 2017-02-15 16:05	YES	YES	?	'A/C/T'	0.238156	0.249719	?	?	yes	notwithdrawn	byCluster,byFrequency,by2Hit2Allele,byHapMap	0.13119	T	5008	?	MLPH	289	A	2	missense	79083	NM_001042467.2	NP_001035932.1	N	Q9BV36	PGGSHRMALGTAAALGSNVIR	11	T	O00194	0	non-edgetic
rs11903659	human	snp	yes	updated 2017-02-15 16:05	YES	YES	?	'A/G'	0.00454996	0.0474792	?	?	yes	notwithdrawn	byCluster,byFrequency,byHapMap	0.0111821	A	5008	?	SULT1C3	88	A	1	missense	442038	NM_001008743.2	NP_001008743.1	T	Q6IMI6	CKRAQTLDRHAFLELKFPHKE	11	A	O00204	0	non-edgetic
rs12328317	human	snp	yes	updated 2017-02-15 16:05	YES	YES	?	'A/G/T'	0.0435575	0.141002	?	?	yes	notwithdrawn	byCluster,byFrequency,byHapMap	0.0748802	A	5008	?	PRKAG3	139	A	3	missense	53632	NM_017431.2	NP_059127.2	L	Q9UGI9	STDDVELATEFPATEAWECEL	11	F	O43741	0	non-edgetic
rs17035911	human	snp	yes	updated 2017-02-15 16:05	YES	YES	?	'A/G'	0.0088133	0.0657949	?	?	yes	notwithdrawn	byCluster,byFrequency,byHapMap	0.0163738	G	5008	?	SULT1C3	148	G	2	missense	442038	NM_001008743.2	NP_001008743.1	C	Q6IMI6	ARNPKDCLVSYYHFHRMASFM	11	Y	O00204	0	non-edgetic
rs33985460	human	snp	yes	updated 2017-02-15 16:05	YES	YES	?	'A/G'	0.0905723	0.192569	?	?	yes	notwithdrawn	byCluster,byFrequency	0.0307508	A	5008	?	PRKAG3	340	T	1	missense	53632	NM_017431.2	NP_059127.2	W	Q9UGI9	FLHIFGSLLPRPSFLYRTIQD	11	R	O43741	0	non-edgetic
rs34727427	human	snp	yes	updated 2017-02-15 16:05	YES	YES	?	'C/T'	0.388754	0.20796	?	?	yes	notwithdrawn	byCluster,byFrequency,byHapMap	0.236422	C	5008	?	HOXD4	123	C	1	missense	3233	NM_014621.2	NP_055436.2	P	P09016	YSQSDPKQPPSGTALKQPAVV	11	S	Q9BYU1	0	non-edgetic
rs35050588	human	snp	yes	updated 2017-02-15 16:05	YES	YES	?	'C/G/T'	0.0220433	0.10269	?	?	yes	notwithdrawn	byCluster,byFrequency	0.0379393	C	5008	?	PRKAG3	153	A	1	missense	53632	NM_017431.2	NP_059127.2	M	Q9UGI9	EAWECELEGLLEERPALCLSP	11	L	O43741	0	non-edgetic
rs35333999	human	snp	yes	updated 2017-02-15 16:05	YES	YES	?	'C/T'	0.0572297	0.159184	?	?	yes	notwithdrawn	byCluster,byFrequency	0.0169728	T	5008	?	PER2	903	A	1	missense	8864	NM_022817.2	NP_073728.1	I	O15055	PPPFPAPLAPVMAFMLPSYSF	11	V	O15534	0	non-edgetic
rs41288789	human	snp	yes	updated 2017-02-15 16:05	YES	YES	?	'A/G'	0.0649176	0.168061	?	?	yes	notwithdrawn	byCluster,byFrequency	0.0147764	A	5008	?	DPYSL5	512	A	1	missense	56896	NM_001253723.1	NP_001240652.1	T	Q9BPU6	PGKKEMGTPLADTPTRPVTRH	11	A	Q16555,Q14195	0,0	non-edgetic
rs55704277	human	snp	yes	updated 2017-02-15 16:05	NO	YES	?	'C/T'	0.0216833	0.10184	?	?	yes	notwithdrawn	byCluster,byFrequency	0.0339457	T	5008	?	PER2	828	A	1	missense	8864	NM_022817.2	NP_073728.1	T	O15055	SARPPLVGLNATAWSPSDTSQ	11	A	O15534	0	non-edgetic
rs59901247	human	snp	yes	updated 2017-02-15 16:05	YES	YES	?	'A/C'	0.109726	0.206937	?	?	yes	notwithdrawn	byCluster,byFrequency	0.163339	C	5008	benign	EPAS1	766	C	1	missense	2034	NM_001430.4	NP_001421.2	P	Q99814	LSANVPNDKFTQNPMRGLGHP	11	T	Q8WYA1,O00327	0,0	non-edgetic
rs61518065	human	snp	yes	updated 2017-02-15 16:05	YES	YES	?	'A/C'	0.0262026	0.111421	?	?	yes	notwithdrawn	byCluster,byFrequency	0.0509185	A	5008	benign	EPAS1	785	A	1	missense	2034	NM_001430.4	NP_001421.2	T	Q99814	HPLRHLPLPQPPSAISPGENS	11	P	Q8WYA1,O00327	0,0	non-edgetic
rs61743196	human	snp	yes	updated 2017-02-15 16:05	YES	YES	?	'A/G'	0.0107469	0.0725119	?	?	yes	notwithdrawn	byCluster,byFrequency	0.0177716	A	5008	?	SULT1C3	203	A	1	missense	442038	NM_001008743.2	NP_001008743.1	K	Q6IMI6	DMHRILYLFYEDIKKDPKREI	11	E	O00204	0	non-edgetic
rs62176112	human	snp	yes	updated 2017-02-15 16:05	YES	YES	?	'A/G'	0.337621	0.234142	?	?	yes	notwithdrawn	byCluster,byFrequency	0.0457268	A	5008	likely benign	PRKRA	11	T	2	missense	8575	NM_003690.4	NP_003681.1	L	O75569	MSQSRHRAEAPPLEREDSGTF	11	P	O95793,Q15633	0,0	non-edgetic
rs77146655	human	snp	yes	updated 2017-02-15 16:05	NO	YES	?	'C/T'	0.00818845	0.06346	?	?	yes	notwithdrawn	byCluster,byFrequency	0.0105831	A	5008	?	PER2	401	T	1	missense	8864	NM_022817.2	NP_073728.1	C	O15055	QPFDYSPIRFRARNGEYITLD	11	R	O15534	0	non-edgetic
rs78832829	human	snp	yes	updated 2017-02-15 16:05	NO	YES	?	'C/T'	0.0472605	0.146276	?	?	yes	notwithdrawn	byCluster,byFrequency	0.0279553	G	5008	?	PER2	876	C	1	missense	8864	NM_022817.2	NP_073728.1	L	O15055	AAPPAPPHASFTVPAVPVDLQ	11	F	O15534	0	non-edgetic
rs80243841	human	snp	yes	updated 2017-02-15 16:05	NO	YES	?	'A/G'	0.0401346	0.135855	?	?	yes	notwithdrawn	byCluster,byFrequency	0.0111821	A	5008	?	STRN	380	T	1	missense	6801	NM_003162.3	NP_003153.2	S	O43815	LQPSVGSPSRPSSSRLPEHEI	11	P	P30153	0	non-edgetic
rs80292002	human	snp	yes	updated 2017-02-15 16:05	NO	YES	?	'A/G'	0.0319533	0.122293	?	?	yes	notwithdrawn	byCluster,byFrequency	0.0227636	G	5008	?	MLPH	72	G	2	missense	79083	NM_001042467.2	NP_001035932.1	R	Q9BV36	THCARCLQPYQLLVNSKRQCL	11	Q	O00194	0	non-edgetic
rs111455491	human	snp	yes	updated 2017-02-15 16:05	NO	YES	?	'C/T'	0.0465591	0.145299	?	?	yes	notwithdrawn	byCluster,byFrequency	0.0173722	C	5008	?	SULT1C3	202	C	1	missense	442038	NM_001008743.2	NP_001008743.1	H	Q6IMI6	KDMHRILYLFYEDIKKDPKRE	11	Y	O00204	0	non-edgetic
rs113188481	human	snp	yes	updated 2017-02-15 16:05	NO	YES	?	'A/G'	0.0107205	0.0724245	?	?	yes	notwithdrawn	byCluster,byFrequency	0.0177716	T	5008	benign	FHL2	177	A	2	missense	2274	NM_001039492.2	NP_001034581.1	Q	Q14192	KPITTGGVTYREQPWHKECFV	11	R	O14639	0	non-edgetic
rs115868270	human	snp	yes	updated 2017-02-15 16:05	NO	YES	?	'C/G/T'	0.00646525	0.0564888	?	?	yes	notwithdrawn	byCluster,byFrequency	0.014377	G	5008	?	RNF25	343	A	2	missense	64320	NM_022453.2	NP_071898.2	N	Q96BH1	QKAMLDPPKPSRGPWRQPERR	11	S	P51668,P61077	0,0	non-edgetic
rs138274580	human	snp	yes	updated 2017-02-15 16:05	NO	YES	?	'A/G'	0.0900328	0.192121	?	?	yes	notwithdrawn	byCluster,byFrequency	0.0780751	G	5008	?	ATG4B	330	G	2	missense	23192	NM_013325.4	NP_037457.3	S	Q9Y4P1	GFFCKTEDDFNDWCQQVKKLS	11	N	P60520,Q9H492,Q9H0R8,Q9GZQ8,Q9BXW4	0,0,0,0,0	non-edgetic
rs1055153	human	snp	yes	updated 2017-02-15 16:05	YES	YES	?	'C/G/T'	0.188538	0.242327	?	?	yes	notwithdrawn	byCluster,byFrequency,byHapMap	0.0738818	T	5008	?	WWTR1	74	A	2	missense	25937	NM_001168278.2	NP_001161750.1	Q	Q9GZV5	QSSTDSSGGHPGPRLAGGAQH	11	P	Q15562,P28347,Q15561	0,0,0	non-edgetic
rs1801282	human	snp	yes	updated 2017-02-15 16:05	YES	YES	G(germline)/C(germline)	'C/G'	0.196018	0.244102	?	?	yes	notwithdrawn	byCluster,byFrequency,byHapMap	0.0702875	G	5008	likely benign	PPARG	12	G	1	missense	5468	NM_015869.4	NP_056953.2	A	P37231	GETLGDSPIDPESDSFTDTLS	11	P	P10276	0	non-edgetic
rs2229362	human	snp	yes	updated 2017-02-15 16:05	YES	YES	G(germline)/A(germline)	'A/G'	0.289928	0.246791	?	?	yes	notwithdrawn	byCluster,byFrequency,byHapMap	0.185104	T	5008	untested	BCL6	493	A	1	missense	604	NM_001130845.1	NP_001124317.1	T	P41182	PQHAEMCLHTAGPTFPEEMGE	11	A	Q9Y2M5,Q53G59	0,0	non-edgetic
rs2230149	human	snp	yes	updated 2017-02-15 16:05	YES	YES	?	'A/G'	0.0139024	0.0822065	?	?	yes	notwithdrawn	byCluster,byFrequency,byHapMap	0.0275559	C	5008	?	UBA7	817	G	2	missense	7318	NM_003335.2	NP_003326.2	R	P41226	MFEKDDDSNFHVDFVVAAASL	11	H	P05161	0	non-edgetic
rs2234390	human	snp	yes	updated 2017-02-15 16:05	YES	YES	?	'C/G/T'	0.0269388	0.11289	?	?	yes	notwithdrawn	byCluster,byFrequency,byHapMap	0.0153754	A	5008	?	UBA7	999	G	3	missense	7318	NM_003335.2	NP_003326.2	E	P41226	VLVLELSCEGDDEDTAFPPLH	11	D	P05161	0	non-edgetic
rs2272044	human	snp	yes	updated 2017-02-15 16:05	YES	YES	?	'C/G/T'	0.365178	0.221898	?	?	yes	notwithdrawn	byCluster,byFrequency,byOtherPop	0.315296	G	5008	?	ZNF35	2	A	2	missense	7584	NM_003420.3	NP_003411.3	N	P13682	MTAELREAMALA	2	T	Q96BR9	0	non-edgetic
rs3732401	human	snp	yes	updated 2017-02-15 16:05	YES	YES	?	'C/T'	0.2007	0.245091	?	?	yes	notwithdrawn	byCluster,byFrequency,by2Hit2Allele,byHapMap	0.168131	T	5008	?	GTF2E1	366	T	1	missense	2960	NM_005513.2	NP_005504.2	S	P29083	SETSESDDDSPPRPAAVAVHK	11	P	P32780,P29084	0,0	non-edgetic
rs4688725	human	snp	yes	updated 2017-02-15 16:05	YES	YES	?	'A/C'	0.113168	0.209229	?	?	yes	notwithdrawn	byCluster,byFrequency,by2Hit2Allele	0.234625	G	5008	?	RASSF1	21	C	1	missense	11186	NM_007182.4	NP_009113.3	Q	Q9NS23	RELAPAGRAGKGRTRLERANA	11	K	Q13188	0	non-edgetic
rs7624748	human	snp	yes	updated 2017-02-15 16:05	YES	YES	?	'C/G'	0.00967719	0.0688836	?	?	yes	notwithdrawn	byCluster,byFrequency	0.0119808	G	5008	?	ZXDC	118	G	1	missense	79364	NM_001040653.3	NP_001035743.1	A	Q2QGD7	PEQGPSGPAAPPGPGVAPAGA	11	P	Q7Z3K3	0	non-edgetic
rs9830744	human	snp	yes	updated 2017-02-15 16:05	YES	YES	?	'C/T'	0.140752	0.224867	?	?	yes	notwithdrawn	byCluster,byFrequency,byHapMap	0.105032	T	5008	?	RBSN	722	A	3	missense	64145	NM_001302378.1	NP_001289307.1	I	Q9H1K0	EEPTCINPFEMDSDSGPEAEE	11	M	P20338	0	non-edgetic
rs9835485	human	snp	yes	updated 2017-02-15 16:05	YES	YES	?	'A/G'	0.386342	0.209549	?	?	yes	notwithdrawn	byCluster,byFrequency,by2Hit2Allele,byHapMap	0.220048	G	5008	?	ZKSCAN7	432	G	1	missense	55888	NM_001288590.1	NP_001275519.1	A	Q9P0L1	QTSQLIVHLRTHTGEKPYECS	11	T	Q96JS3,Q9NX65,Q9Y5A6,P57086,P10073,Q969J2,Q3MJ62	0,0,0,0,0,0,0	non-edgetic
rs9851219	human	snp	yes	updated 2017-02-15 16:05	YES	YES	?	'C/T'	0.126191	0.21719	?	?	yes	notwithdrawn	byCluster,byFrequency,byHapMap	0.0730831	C	5008	?	RBSN	641	G	1	missense	64145	NM_001302378.1	NP_001289307.1	A	Q9H1K0	EDLSSPMEEATTGPPAAGVSL	11	T	P20338	0	non-edgetic
rs9868848	human	snp	yes	updated 2017-02-15 16:05	YES	YES	?	'A/G'	0.126018	0.217091	?	?	yes	notwithdrawn	byCluster,byFrequency,by2Hit2Allele,byHapMap	0.0734824	G	5008	?	RBSN	591	C	2	missense	64145	NM_001302378.1	NP_001289307.1	P	Q9H1K0	PSSTAPKTPSLSSTQPTRVWS	11	L	P20338	0	non-edgetic
rs9873604	human	snp	yes	updated 2017-02-15 16:05	YES	YES	?	'C/G/T'	0.381666	0.212563	?	?	yes	notwithdrawn	byCluster,byFrequency,by2Hit2Allele,byHapMap	0.247804	C	5008	?	ZKSCAN7	483	G	2	missense	55888	NM_001288590.1	NP_001275519.1	S	Q9P0L1	AKAFTQSSRLTDHQRTHTGEK	11	T	Q96JS3,Q9NX65,Q9Y5A6,P57086,P10073,Q969J2,Q3MJ62	0,0,0,0,0,0,0	non-edgetic
rs9878928	human	snp	yes	updated 2017-02-15 16:05	YES	YES	?	'C/T'	0.0423009	0.139144	?	?	yes	notwithdrawn	byCluster,byFrequency,byHapMap	0.0758786	C	5008	likely benign	HESX1	125	G	2	missense	8820	NM_003865.2	NP_003856.1	S	Q9UBX0	FTQNQIEVLENVFRVNCYPGI	11	N	P31273	0	non-edgetic
rs9880989	human	snp	yes	updated 2017-02-15 16:05	YES	YES	?	'G/T'	0.309357	0.242851	?	?	yes	notwithdrawn	byCluster,byFrequency,by2Hit2Allele,byHapMap	0.281749	T	5008	?	IQCG	112	A	2	missense	84223	NM_001134435.2	NP_001127907.1	D	Q9H095	EGTNLDKLPMASTITKIPSPL	11	A	P0DP24,P0DP25,P0DP23	0,0,0	non-edgetic
rs11544593	human	snp	yes	updated 2017-02-15 16:05	YES	YES	?	'A/G'	0.225837	0.24883	?	?	yes	notwithdrawn	byCluster,byFrequency,byHapMap	0.0726837	G	5008	?	APPL1	700	G	2	missense	26060	NM_012096.2	NP_036228.1	G	Q9UKG1	SSQSEESDLGEGGKKRESEA	11	E	Q8NEU8	0	non-edgetic
rs13081859	human	snp	yes	updated 2017-02-15 16:05	YES	YES	?	'C/T'	0.371406	0.218542	?	?	yes	notwithdrawn	byCluster,byFrequency,by2Hit2Allele,byHapMap	0.178115	C	5008	?	ZKSCAN7	153	C	2	missense	55888	NM_001288590.1	NP_001275519.1	S	Q9P0L1	SAPAQKQEMHFEETTALGTTK	11	F	Q96JS3,Q9NX65,Q9Y5A6,P57086,P10073,Q969J2,Q3MJ62	0,0,0,0,0,0,0	non-edgetic
rs16837497	human	snp	yes	updated 2017-02-15 16:05	YES	YES	?	'A/G'	0.10244	0.201807	?	?	yes	notwithdrawn	byCluster,byFrequency,byHapMap	0.0379393	A	5008	?	ZXDC	562	T	2	missense	79364	NM_001040653.3	NP_001035743.1	L	Q2QGD7	NLPANNSSLGPMEPLVLVAHS	11	P	Q7Z3K3	0	non-edgetic
rs17249244	human	snp	yes	updated 2017-02-15 16:05	YES	YES	?	'C/G'	0.242386	0.249884	?	?	yes	notwithdrawn	byCluster,byFrequency,byHapMap	0.0898562	G	5008	?	STXBP5L	568	G	2	missense	9515	NM_001308330.1	NP_001295259.1	S	Q9Y2K9	RLQYDVEDIITPEPETSPPFP	11	T	P32856,Q86Y82	0,0	non-edgetic
rs28763914	human	snp	yes	updated 2017-02-15 16:05	YES	YES	?	'A/T'	0.0285578	0.116032	?	?	yes	notwithdrawn	byCluster,byFrequency	0.0195687	A	5008	?	WWTR1	285	T	1	missense	25937	NM_001168278.1	NP_001161750.1	S	Q9GZV5	VQAAVNPPTMTPDMRSITNNS	11	T	Q15562,P28347,Q15561	0,0,0	non-edgetic
rs34221642	human	snp	yes	updated 2017-02-15 16:05	YES	YES	?	'A/C'	0.0585409	0.160759	?	?	yes	notwithdrawn	byCluster,byFrequency	0.013778	C	5008	?	ARIH2	29	C	3	missense	10425	NM_001317333.1	NP_001304262.1	D	O95376	PNCEEEEEEEEDDPGDIEDYY	11	E	O14933,P68036	0,0	non-edgetic
rs34800524	human	snp	yes	updated 2017-02-15 16:05	YES	YES	?	'C/T'	0.0840653	0.186991	?	?	yes	notwithdrawn	byCluster,byFrequency	0.0676917	T	5008	?	MYRIP	673	T	1	missense	25924	NM_001284423.1	NP_001271352.1	S	Q8NFW9	STGPWESPQVPPDRQKGMFPR	11	P	O00194,P51159	0,0	non-edgetic
rs55785561	human	snp	yes	updated 2017-02-15 16:05	YES	YES	?	'C/G/T'	0.137596	0.223309	?	?	yes	notwithdrawn	byCluster,byFrequency	0.0958466	T	5008	?	MYRIP	365	G	2	missense	25924	NM_001284423.1	NP_001271352.1	R	Q8NFW9	WVALKDGAPPPTRLLAKPKSG	11	P	O00194,P51159	0,0	non-edgetic
rs59923220	human	snp	yes	updated 2017-02-15 16:05	YES	YES	?	'A/G'	0.0447749	0.142768	?	?	yes	notwithdrawn	byCluster,byFrequency	0.0780751	A	5008	?	MYRIP	312	A	1	missense	25924	NM_001284423.1	NP_001271352.1	T	Q8NFW9	EEALKTPPVEAPSRQPRDQGQ	11	A	O00194,P51159	0,0	non-edgetic
rs61735096	human	snp	yes	updated 2017-02-15 16:05	YES	YES	?	'C/G'	0.00585264	0.0537779	?	?	yes	notwithdrawn	byCluster,byFrequency	0.0101837	G	5008	?	APPL1	334	G	3	missense	26060	NM_012096.2	NP_036228.1	E	Q9UKG1	DIDNCSVMAVDCEDRRYCFQI	11	D	Q8NEU8	0	non-edgetic
rs61739717	human	snp	yes	updated 2017-02-15 16:05	YES	YES	?	'A/G/T'	0.00603057	0.0545802	?	?	yes	notwithdrawn	byCluster,byFrequency	0.0115815	A	5008	?	RBSN	694	A	3	missense	64145	NM_001302378.1	NP_001289307.1	E	Q9H1K0	SPAPNPFSEEDEHPQQRLSSP	11	D	P20338	0	non-edgetic
rs61752081	human	snp	yes	updated 2017-02-15 16:05	NO	YES	A(germline)/C(germline)	'A/C/G'	0.0406206	0.136603	?	?	yes	notwithdrawn	byCluster,byFrequency	0.0107827	A	5008	untested	BCL6	164	T	3	missense	604	NM_001130845.1	NP_001124317.1	D	P41182	IMAYRGREVVENNLPLRSAPG	11	E	Q9Y2M5,Q53G59	0,0	non-edgetic
rs61758759	human	snp	yes	updated 2017-02-15 16:05	NO	YES	?	'A/C'	0.0117679	0.075799	?	?	yes	notwithdrawn	byCluster,byFrequency	0.0175719	A	5008	?	RASSF1	47	T	1	missense	11186	NM_007182.4	NP_009113.3	F	Q9NS23	GTACNPTRQLVPGRGHRFQPA	11	V	Q13188	0	non-edgetic
rs67877771	human	snp	yes	updated 2017-02-15 16:05	YES	YES	?	'C/G'	0.309266	0.242874	?	?	yes	notwithdrawn	byCluster,byFrequency	0.281749	G	5008	?	IQCG	177	C	1	missense	84223	NM_001134435.2	NP_001127907.1	H	Q9H095	KIQIDRQFFSDVIADTIKELQ	11	D	P0DP24,P0DP25,P0DP23	0,0,0	non-edgetic
rs78757533	human	snp	yes	updated 2017-02-15 16:05	NO	YES	?	'C/T'	0.0240364	0.10696	?	?	yes	notwithdrawn	byCluster,byFrequency	0.0197684	C	5008	?	IQCG	418	G	1	missense	84223	NM_001134435.2	NP_001127907.1	V	Q9H095	MIRREIGGFKMPKDKVDSKDS	11	M	P0DP24,P0DP25,P0DP23	0,0,0	non-edgetic
rs79087781	human	snp	yes	updated 2017-02-15 16:05	YES	YES	?	'A/C'	0.0907715	0.192734	?	?	yes	notwithdrawn	byCluster,byFrequency	0.0333466	A	5008	benign	BFSP2	407	A	2	missense	8419	NM_003571.3	NP_003562.1	D	Q13515	QLQKDVASYHALLDREESG	11	A	Q15323,O76014,Q2M2I5,Q7Z3Y8,P02533	0,0,0,0,0	non-edgetic
rs113850911	human	snp	yes	updated 2017-02-15 16:05	YES	YES	?	'G/T'	0.0162193	0.0885809	?	?	yes	notwithdrawn	byCluster,byFrequency	0.0201677	G	5008	?	ZBTB47	700	G	2	missense	92999	NM_145166.3	NP_660149.2	R	Q9UFB7	AGDGVPAAPGLPPTQPQAHAL	11	L	Q53GI3,P17020	0,0	non-edgetic
rs149963292	human	snp	yes	updated 2017-02-15 16:05	NO	YES	?	'G/T'	0.0276675	0.114317	?	?	yes	notwithdrawn	byCluster,byFrequency	0.01877	T	5008	?	ZXDC	53	A	2	missense	79364	NM_001040653.3	NP_001035743.1	E	Q2QGD7	VRGPEDGGPGARPGEASGPSP	11	A	Q7Z3K3	0	non-edgetic
rs150089782	human	snp	yes	updated 2017-02-15 16:05	NO	YES	?	'A/G'	0.0423295	0.139187	?	?	yes	notwithdrawn	byCluster,byFrequency	0.0309505	G	5008	?	ZNF639	353	G	2	missense	51193	NM_001303425.1	NP_001290354.1	S	Q9UID6	KLIELSDKYNNGEHGQYSLLS	11	N	O43167,Q96EG3,Q3KQV3,Q8N680,P15622	0,0,0,0,0	non-edgetic
rs278981	human	snp	yes	updated 2017-02-15 16:05	YES	YES	?	'A/G'	0.379948	0.213573	?	?	yes	notwithdrawn	byCluster,byFrequency,byOtherPop,by2Hit2Allele,byHapMap	0.307708	T	5008	?	RBM47	565	G	1	missense	54502	NM_001098634.1	NP_001092104.1	V	A0AV96	LQKNAAAAAAMYGGYAGYIPQ	11	M	Q8N6W0	0	non-edgetic
rs1127154	human	snp	yes	updated 2017-02-15 16:05	YES	YES	?	'C/G/T'	0.0304009	0.119483	?	?	yes	notwithdrawn	byCluster,byFrequency	0.0189696	A	5008	?	FBXL5	5	G	2	missense	26234	NM_001193534.1	NP_001180463.1	R	Q9UKA1	MAPFPEEVDVFTAPH	5	P	P63208	0	non-edgetic
rs1134648	human	snp	yes	updated 2017-02-15 16:05	YES	YES	?	'C/G'	0.116958	0.21166	?	?	yes	notwithdrawn	byCluster,byFrequency,byHapMap	0.115216	G	5008	?	AIMP1	79	G	1	missense	9255	NM_001142415.1	NP_001135887.1	A	Q12904	AEIQNGVKQIPFPSGTPLHAN	11	P	P54136	0	non-edgetic
rs2230255	human	snp	yes	updated 2017-02-15 16:05	YES	YES	?	'A/G'	0.0176724	0.0923249	?	?	yes	notwithdrawn	byCluster,byFrequency	0.0277556	G	5008	?	AIMP1	117	G	1	missense	9255	NM_001142415.1	NP_001135887.1	A	Q12904	SGTKEQIKGGTGDEKKAKEKI	11	T	P54136	0	non-edgetic
rs2920217	human	snp	yes	updated 2017-02-15 16:05	YES	YES	?	'G/T'	0.388143	0.208366	?	?	yes	notwithdrawn	byCluster,byFrequency,byOtherPop,by2Hit2Allele,byHapMap	0.202676	C	5008	?	ZBTB49	320	C	2	missense	166793	NM_001330625.1	NP_001317554.1	S	Q6ZSB9	KKLNFLKSQKYAEQVSEPKSD	11	Y	Q96BR9,Q8N680	0,0	non-edgetic
rs3182730	human	snp	yes	updated 2017-02-15 16:05	YES	YES	?	'A/C/G'	0.225086	0.248755	?	?	yes	notwithdrawn	byCluster,byFrequency	0.0960463	T	5008	?	FBXL5	182	C	3	missense	26234	NM_001193534.1	NP_001180463.1	N	Q9UKA1	SLWNHAEERQKFFKYSVDEKS	11	K	P63208	0	non-edgetic
rs3811813	human	snp	yes	updated 2017-02-15 16:05	YES	YES	?	'A/G'	0.204317	0.245791	?	?	yes	notwithdrawn	byCluster,byFrequency,byHapMap	0.0922524	A	5008	?	SH3RF1	663	T	1	missense	57630	NM_020870.3	NP_065921.2	S	Q7Z6J0	SAPLACAAAAPLTSPSITSAS	11	P	Q5HYK7,O94875,P14598,Q9H0X6	0,0,0,0	non-edgetic
rs4689254	human	snp	yes	updated 2017-02-15 16:05	YES	YES	?	'A/G'	0.124216	0.216052	?	?	yes	notwithdrawn	byCluster,byFrequency	0.150759	A	5008	?	ZBTB49	348	A	1	missense	166793	NM_001330625.1	NP_001317554.1	T	Q6ZSB9	ESASKNTLEKASSQSAEEKES	11	A	Q96BR9,Q8N680	0,0	non-edgetic
rs6855837	human	snp	yes	updated 2017-02-15 16:05	YES	YES	?	'G/T'	0.0488999	0.148522	?	?	yes	notwithdrawn	byCluster,byFrequency,byHapMap	0.0832668	T	5008	?	CLOCK	395	A	1	missense	9575	NM_001267843.1	NP_001254772.1	I	O15516	RRRELGIEESLPETAADKSQD	11	L	Q8WYA1,O00327	0,0	non-edgetic
rs7658300	human	snp	yes	updated 2017-02-15 16:05	YES	YES	?	'C/T'	0.420282	0.183041	?	?	yes	notwithdrawn	byCluster,byFrequency,by2Hit2Allele,byHapMap	0.172724	T	5008	?	TXK	45	A	2	missense	7294	NM_003328.2	NP_003319.2	H	P42681	DEELPEKYTQRRRPWLSQLSN	11	R	O43639,P62993	0,0	non-edgetic
rs10029206	human	snp	yes	updated 2017-02-15 16:05	YES	YES	?	'A/G'	0.00911861	0.0669041	?	?	yes	notwithdrawn	byCluster,byFrequency,byHapMap	0.013778	G	5008	?	SEC24D	42	C	2	missense	9871	NM_001318066.1	NP_001304995.1	T	O94855	PSHTASPTGMMKPAGPLGATA	11	M	Q15436,Q15437	0,0	non-edgetic
rs11569736	human	snp	yes	updated 2017-02-15 16:05	YES	YES	?	'A/C'	0.0176288	0.0922152	?	?	yes	notwithdrawn	byCluster,byFrequency,byHapMap	0.0247604	C	5008	?	SULT1B1	145	G	1	missense	27284	NM_014465.3	NP_055280.2	V	O43704	DVSVSYYHFDLMNNLQPFPGT	11	L	O00204,Q06520	0,0	non-edgetic
rs11724347	human	snp	yes	updated 2017-02-15 16:05	YES	YES	?	'C/T'	0.0987269	0.199039	?	?	yes	notwithdrawn	byCluster,byFrequency,byHapMap	0.0265575	T	5008	?	TXK	336	A	2	missense	7294	NM_003328.2	NP_003319.2	Q	P42681	LVQLYGVCIQRKPLYIVTEFM	11	R	O43639,P62993	0,0	non-edgetic
rs34293093	human	snp	yes	updated 2017-02-15 16:05	YES	YES	?	'A/G'	0.0693785	0.172846	?	?	yes	notwithdrawn	byCluster,byFrequency	0.0175719	T	5008	?	ZBTB49	642	T	2	missense	166793	NM_001330625.1	NP_001317554.1	V	Q6ZSB9	LPVHPVENSVAEFDSHSGGSY	11	A	Q96BR9,Q8N680	0,0	non-edgetic
rs34897046	human	snp	yes	updated 2017-02-15 16:05	YES	YES	?	'C/G'	0.0677256	0.171102	?	?	yes	notwithdrawn	byCluster,byFrequency	0.019369	C	5008	?	CLOCK	208	G	2	missense	9575	NM_001267843.1	NP_001254772.1	C	O15516	LRGTIDPKEPSTYEYVKFIGN	11	S	Q8WYA1,O00327	0,0	non-edgetic
rs35765784	human	snp	yes	updated 2017-02-15 16:05	YES	YES	?	'A/C/G'	0.0157738	0.0873974	?	?	yes	notwithdrawn	byCluster,byFrequency	0.013778	A	5008	?	CAMK2D	493	G	2	missense	817	NM_001221.3	NP_001212.2	S	Q13557	PNGKENFSGGTSLWQNI	11	T	Q13554,Q9UQM7,Q13555	0,0,0	non-edgetic
rs72965663	human	snp	yes	updated 2017-02-15 16:05	YES	YES	?	'A/G'	0.0366007	0.130233	?	?	yes	notwithdrawn	byCluster,byFrequency	0.0573083	G	5008	?	SH3D19	414	C	2	missense	152503	NM_001009555.3	NP_001009555.3	T	Q5HYK7	KPGHPLYSKYMLSVPHGIANE	11	M	Q96HL8,Q7Z6J0	0,0	non-edgetic
rs75060923	human	snp	yes	updated 2017-02-15 16:05	NO	YES	?	'A/G'	0.102789	0.202061	?	?	yes	notwithdrawn	byCluster,byFrequency	0.108826	A	5008	?	ZBTB49	609	A	1	missense	166793	NM_001330625.1	NP_001317554.1	K	Q6ZSB9	LSQAIETSDLEKSQSSDSFSQ	11	E	Q96BR9,Q8N680	0,0	non-edgetic
rs76702927	human	snp	yes	updated 2017-02-15 16:05	NO	YES	?	'C/T'	0.0112546	0.0741662	?	?	yes	notwithdrawn	byCluster,byFrequency	0.0113818	C	5008	?	SLC7A11	321	G	1	missense	23657	NM_014331.3	NP_055146.1	V	Q9UPY5	LLGNFSLAVPIFVALSCFGSM	11	I	P08195	0	non-edgetic
rs77113673	human	snp	yes	updated 2017-02-15 16:05	YES	YES	?	'A/G'	0.00531805	0.0512908	?	?	yes	notwithdrawn	byCluster,byFrequency	0.0105831	A	5008	?	SH3RF1	634	T	2	missense	57630	NM_020870.3	NP_065921.2	V	Q7Z6J0	SHHSLASPQPAPLMPGSATHT	11	A	Q5HYK7,O94875,P14598,Q9H0X6	0,0,0,0	non-edgetic
rs78397848	human	snp	yes	updated 2017-02-15 16:05	NO	YES	?	'A/G'	0.0270283	0.113065	?	?	yes	notwithdrawn	byCluster,byFrequency	0.0255591	G	5008	?	SH3D19	409	C	2	missense	152503	NM_001009555.3	NP_001009555.3	P	Q5HYK7	LPPRPKPGHPLYSKYMLSVPH	11	L	Q96HL8,Q7Z6J0	0,0	non-edgetic
rs113844295	human	snp	yes	updated 2017-02-15 16:05	YES	YES	?	'A/G'	0.00644062	0.0563811	?	?	yes	notwithdrawn	byCluster,byFrequency	0.0121805	G	5008	?	AIMP1	104	G	1	missense	9255	NM_001142415.1	NP_001135887.1	A	Q12904	ENVIQSTAVTTVSSGTKEQIK	11	T	P54136	0	non-edgetic
rs4841	human	snp	yes	updated 2017-02-15 16:05	YES	YES	?	'A/C/G'	0.396605	0.202502	?	?	yes	notwithdrawn	byCluster,byFrequency,byHapMap	0.268371	T	5008	?	RPS14	50	C	3	missense	6208	NM_001025070.1	NP_001020241.1	N	P62263	TFVHVTDLSGKETICRVTGGM	11	K	Q13601	0	non-edgetic
rs10371	human	snp	yes	updated 2017-02-15 16:05	YES	YES	?	'C/T'	0.234853	0.249541	?	?	yes	notwithdrawn	byCluster,byFrequency,byOtherPop,byHapMap	0.120208	T	5008	?	ACOT12	403	A	1	missense	134526	NM_130767.2	NP_570123.1	T	Q8WYK0	EKHVGSPAHLAYRLLSDFTKR	11	A	O00154	0	non-edgetic
rs244903	human	snp	yes	updated 2017-02-15 16:05	YES	YES	?	'A/C/G'	0.479157	0.0999353	99	95	yes	notwithdrawn	byCluster,byFrequency,byOtherPop,by2Hit2Allele,byHapMap	0.319688	G	5008	?	RARS	3	A	1	missense	5917	NM_002887.3	NP_002878.2	I	P54136	MDVLVSECSARLL	3	V	Q12904	0	non-edgetic
rs321776	human	snp	yes	updated 2017-02-15 16:05	YES	YES	?	'C/T'	0.367861	0.220474	?	?	yes	notwithdrawn	byCluster,byFrequency,byOtherPop,by2Hit2Allele,byHapMap	0.207867	T	5008	?	ANKRD55	345	A	1	missense	79722	NM_024669.2	NP_078945.2	M	Q3KP44	RPQKKERRFNVLNQIFCKNKK	11	V	Q92625	0	non-edgetic
rs479632	human	snp	yes	updated 2017-02-15 16:05	YES	YES	?	'C/G'	0.420115	0.183196	?	?	yes	notwithdrawn	byCluster,byFrequency,by2Hit2Allele,byHapMap	0.319888	G	5008	benign	PITX1	299	C	2	missense	5307	NM_002653.4	NP_002644.4	A	P78337	SKQHSSFGYGGLQGPASGLNA	11	G	P49639,P35548,Q9Y458,O60806	0,0,0,0	non-edgetic
rs1008058	human	snp	yes	updated 2017-02-15 16:05	YES	YES	?	'A/G/T'	0.301505	0.244637	?	?	yes	notwithdrawn	byCluster,byFrequency,by2Hit2Allele,byHapMap	0.185104	A	5008	?	PRDM6	291	A	1	missense	93166	NM_001136239.1	NP_001129711.1	T	Q9NQX0	LLPPEKVQAGAVRNTQHLWEI	11	A	Q9HBE1	0	non-edgetic
rs1320308	human	snp	yes	updated 2017-02-15 16:05	YES	YES	?	'G/T'	0.472822	0.113359	99	95	yes	notwithdrawn	byCluster,byFrequency,byOtherPop,by2Hit2Allele,byHapMap	0.447284	A	5008	?	S100Z	23	C	2	missense	170591	NM_130772.3	NP_570128.2	A	Q8WXG8	IRIFHRYSGKERKRFKLSKGE	11	E	P04271,P23297,P25815,P33764,P60903	0,0,0,0,0	non-edgetic
rs1499280	human	snp	yes	updated 2017-02-15 16:05	YES	YES	?	'G/T'	0.167982	0.236163	99	95	yes	notwithdrawn	byCluster,byFrequency,byOtherPop,byHapMap	0.100639	C	5008	?	PELO	221	A	1	missense	53918	NM_015946.4	NP_057030.3	M	Q9BRX2	GFVREQFCDYLFQQAVKTDNK	11	L	Q9Y450	0	non-edgetic
rs1800197	human	snp	yes	updated 2017-02-15 16:05	YES	YES	?	'A/G'	0.369927	0.219357	?	?	yes	notwithdrawn	byCluster,byFrequency,by2Hit2Allele,byHapMap	0.204673	T	5008	likely benign	PROP1	142	A	1	missense	5626	NM_006261.4	NP_006252.3	T	O75360	LQPLAHLSPAAFSSFLPESTA	11	A	P49639	0	non-edgetic
rs2231917	human	snp	yes	updated 2017-02-15 16:05	NO	YES	?	'C/G'	0.0185951	0.0946139	?	?	yes	notwithdrawn	byCluster,byFrequency	0.0233626	G	5008	?	FBXO4	8	G	3	missense	26272	NM_001297437.1	NP_001284366.1	R	Q9UKT5	MAGSEPRSGTNSPPPPFS	8	S	P63208	0	non-edgetic
rs2233290	human	snp	yes	updated 2017-02-15 16:05	YES	YES	?	'C/G'	0.164434	0.234901	?	?	yes	notwithdrawn	byCluster,byFrequency,by2Hit2Allele	0.0952476	C	5008	?	TNIP1	151	G	1	missense	10318	NM_001252385.1	NP_001239314.1	A	Q15025	HANAMALGPLPREDGNLMLHL	11	P	Q96KP6	0	non-edgetic
rs2233295	human	snp	yes	updated 2017-02-15 16:05	YES	YES	?	'A/C/T'	0.0175866	0.0921099	?	?	yes	notwithdrawn	byCluster,byFrequency,byOtherPop,byHapMap	0.0269569	A	5008	?	TNIP1	260	A	2	missense	10318	NM_001252385.1	NP_001239314.1	E	Q15025	LLMSNGNKEGASGRPGSPKME	11	A	Q96KP6	0	non-edgetic
rs2233783	human	snp	yes	updated 2017-02-15 16:05	YES	YES	G(germline)/C(unknown)	'A/C/G/T'	0.0241379	0.107224	?	?	yes	notwithdrawn	byCluster,byFrequency	0.0311502	G	5008	likely benign	PROP1	51	A	2	missense	5626	NM_006261.4	NP_006252.3	E	O75360	PPCRRLPGAGGGRSRFSPQGG	11	G	P49639	0	non-edgetic
rs2305728	human	snp	yes	updated 2017-02-15 16:05	YES	YES	?	'A/G/T'	0.236991	0.249667	?	?	yes	notwithdrawn	byCluster,byFrequency,byOtherPop,byHapMap	0.0742812	A	5008	?	RARS	114	T	3	missense	5917	NM_002887.3	NP_002878.2	H	P54136	PSQQAKFGDYQCNSAMGISQM	11	Q	Q12904	0	non-edgetic
rs2305734	human	snp	yes	updated 2017-02-15 16:05	YES	YES	?	'A/T'	0.236722	0.249647	?	?	yes	notwithdrawn	byCluster,byFrequency,byHapMap	0.0439297	A	5008	?	RARS	397	A	2	missense	5917	NM_002887.3	NP_002878.2	Y	P54136	SDLAAIKQRLFEEKADMIIYV	11	F	Q12904	0	non-edgetic
rs2306764	human	snp	yes	updated 2017-02-15 16:05	YES	YES	?	'A/G'	0.142176	0.225553	?	?	yes	notwithdrawn	byCluster,byFrequency	0.135184	T	5008	?	PDLIM7	326	A	1	missense	9260	NM_005451.4	NP_005442.2	T	Q9NR12	EEGGFFEEKGAIFCPPCYDVR	11	A	Q14005	0	non-edgetic
rs2548612	human	snp	yes	updated 2017-02-15 16:05	YES	YES	?	'G/T'	0.498972	0.0226448	?	?	yes	notwithdrawn	byCluster,byFrequency,by2Hit2Allele,byHapMap	0.486621	C	5008	?	SNX18	571	C	3	missense	112574	NM_001145427.1	NP_001138899.1	D	Q96RF0	TLTAVPLWVSESYSTGEEASR	11	E	Q9NYB9	0	non-edgetic
rs3734091	human	snp	yes	updated 2017-02-15 16:05	YES	YES	?	'A/C'	0.0453416	0.143579	?	?	yes	notwithdrawn	byCluster,byFrequency,byHapMap	0.028754	T	5008	?	XRCC4	247	T	1	missense	7518	NM_001318012.1	NP_001304941.1	S	Q13426	SENQTDLSGLASAAVSKDDSI	11	A	P49917	0	non-edgetic
rs3815768	human	snp	yes	updated 2017-02-15 16:05	YES	YES	?	'A/G'	0.405095	0.196075	?	?	yes	notwithdrawn	byCluster,byFrequency,byHapMap	0.341653	T	5008	?	ELL2	298	A	1	missense	22936	NM_012081.5	NP_036213.2	T	O00472	SRKLNPSQNAAGTSRSESPVC	11	A	Q9UHB7	0	non-edgetic
rs4242182	human	snp	yes	updated 2017-02-15 16:05	YES	YES	?	'A/C/G/T'	0.217702	0.247916	?	?	yes	notwithdrawn	byCluster,byFrequency,by2Hit2Allele,byHapMap	0.234225	T	5008	benign	MSX2	129	C	2	missense	4488	NM_002449.4	NP_002440.2	T	P35548	PGRYSPPPRHMSPTTCTLRKH	11	M	P78337,Q9BQY4,O43711,P31274	0,0,0,0	non-edgetic
rs6601178	human	snp	yes	updated 2017-02-15 16:05	YES	YES	?	'A/G'	0.148384	0.228417	?	?	yes	notwithdrawn	byCluster,byFrequency,by2Hit2Allele,byHapMap	0.151757	A	5008	?	TRIM41	78	A	1	missense	90933	NM_033549.4	NP_291027.3	T	Q8WV44	GEEEEVEAVGAGAGWDTPMRD	11	A	Q9UJV3,Q9Y577	0,0	non-edgetic
rs13162502	human	snp	yes	updated 2017-02-15 16:05	YES	YES	?	'A/C'	0.260171	0.249793	?	?	yes	notwithdrawn	byCluster,byFrequency,byHapMap	0.117212	C	5008	?	SNX18	593	C	2	missense	112574	NM_052870.2	NP_443102.2	T	Q96RF0	VDAWVFSLECKLDCSTGSFLL	11	K	Q9NYB9	0	non-edgetic
rs28360135	human	snp	yes	updated 2017-02-15 16:05	YES	YES	?	'C/T'	0.0488452	0.148448	?	?	yes	notwithdrawn	byCluster,byFrequency,byHapMap	0.014377	C	5008	?	XRCC4	134	C	2	missense	7518	NM_001318012.1	NP_001304941.1	T	Q13426	RELICYCLDTIAENQAKNEHL	11	I	P49917	0	non-edgetic
rs34527550	human	snp	yes	updated 2017-02-15 16:05	YES	YES	?	'A/C'	0.0059952	0.0544211	?	?	yes	notwithdrawn	byCluster,byFrequency	0.0115815	G	5008	?	AFF4	136	C	1	missense	27125	NM_014423.3	NP_055238.1	P	Q9UHB7	GLQSGHSSQRTSAGSSSGTNS	11	T	O00472	0	non-edgetic
rs34607174	human	snp	yes	updated 2017-02-15 16:05	YES	YES	?	'C/T'	0.0388581	0.133862	?	?	yes	notwithdrawn	byCluster,byFrequency	0.0121805	T	5008	?	ACOT12	230	A	1	missense	134526	NM_130767.2	NP_570123.1	I	Q8WYK0	LCWAHPFLKSVDMFKFRGPST	11	V	O00154	0	non-edgetic
rs34918686	human	snp	yes	updated 2017-02-15 16:05	YES	YES	?	'A/G'	0.0129838	0.0795192	?	?	yes	notwithdrawn	byCluster,byFrequency	0.0223642	C	5008	?	PGGT1B	103	G	1	missense	5229	NM_005023.3	NP_005014.2	V	P53609	CGFRGSSYLGIPFNPSKAPGT	11	I	P49354	0	non-edgetic
rs35725571	human	snp	yes	updated 2017-02-15 16:05	YES	YES	?	'A/G/T'	0.0689147	0.17236	?	?	yes	notwithdrawn	byCluster,byFrequency	0.019369	C	5008	?	TRIP13	369	A	1	missense	9319	NM_004237.3	NP_004228.1	M	Q15645	IGFIENNVSKLSLLLNDISRK	11	L	Q15013	0	non-edgetic
rs35976259	human	snp	yes	updated 2017-02-15 16:05	YES	YES	?	'A/C/G'	0.0336356	0.125252	?	?	yes	notwithdrawn	byCluster,byFrequency	0.0307508	G	5008	?	OTP	4	G	3	missense	23440	NM_032109.2	NP_115485.1	Q	Q5XKR4	MLSHADLLDARLGM	4	H	O95936	0	non-edgetic
rs52817781	human	snp	yes	updated 2017-02-15 16:05	YES	YES	?	'C/T'	0.0560766	0.157777	?	?	yes	notwithdrawn	byCluster,byFrequency	0.0163738	T	5008	?	TNIP1	178	A	1	missense	10318	NM_001252385.1	NP_001239314.1	S	Q15025	LSVCAEEPDHGQLFTHLGRMA	11	G	Q96KP6	0	non-edgetic
rs61758103	human	snp	yes	updated 2017-02-15 16:05	NO	YES	?	'C/G/T'	0.0543571	0.155647	?	?	yes	notwithdrawn	byCluster,byFrequency	0.0141773	T	5008	?	TRIM41	128	G	3	missense	90933	NM_033549.4	NP_291027.3	E	Q8WV44	DNMDYVWEEEDEEEDLDYYLG	11	D	Q9UJV3,Q9Y577	0,0	non-edgetic
rs62385662	human	snp	yes	updated 2017-02-15 16:05	YES	YES	?	'A/G'	0.0166934	0.0898221	?	?	yes	notwithdrawn	byCluster,byFrequency	0.0103834	A	5008	?	RARS	328	A	1	missense	5917	NM_002887.3	NP_002878.2	I	P54136	ELNKIYDALDVSLIERGESFY	11	V	Q12904	0	non-edgetic
rs73365903	human	snp	yes	updated 2017-02-15 16:05	YES	YES	?	'A/G'	0.00773254	0.0616966	?	?	yes	notwithdrawn	byCluster,byFrequency	0.0127796	G	5008	?	TRIM41	62	G	2	missense	90933	NM_033549.4	NP_291027.3	G	Q8WV44	DEEDRDELDREEEEEDGEEEE	11	E	Q9UJV3,Q9Y577	0,0	non-edgetic
rs77767937	human	snp	yes	updated 2017-02-15 16:05	NO	YES	?	'A/G'	0.00622608	0.0554461	?	?	yes	notwithdrawn	byCluster,byFrequency	0.0101837	A	5008	?	RGS14	70	A	2	missense	10636	NM_006480.4	NP_006471.2	Q	O43566	PVASWALSFERLLQDPLGLAY	11	R	P08754	0	non-edgetic
rs112666038	human	snp	yes	updated 2017-02-15 16:05	YES	YES	?	'G/T'	0.0160451	0.0881197	?	?	yes	notwithdrawn	byCluster,byFrequency	0.0271565	T	5008	?	TARS	580	T	1	missense	6897	NM_001258437.1	NP_001245366.1	C	P26639	RFNLTYVSHDGDDKKRPVIVH	11	G	A2RTX5	0	non-edgetic
rs139705595	human	snp	yes	updated 2017-02-15 16:05	NO	YES	?	'A/G'	0.0760316	0.179541	?	?	yes	notwithdrawn	byCluster,byFrequency	0.0181709	G	5008	?	PRDM6	262	G	1	missense	93166	NM_001136239.1	NP_001129711.1	V	Q9NQX0	TSTVPGLAYGICAAQRIQQGT	11	I	Q9HBE1	0	non-edgetic
rs182880589	human	snp	yes	updated 2017-02-15 16:05	NO	YES	?	'A/G'	0.000411353	0.0143355	?	?	yes	notwithdrawn	byCluster,byFrequency	0.0115815	A	5008	?	PRDM6	62	A	1	missense	93166	NM_001136239.1	NP_001129711.1	T	Q9NQX0	PPPPPPPPERAEPPPDSLRPR	11	A	Q9HBE1	0	non-edgetic
rs184133341	human	snp	yes	updated 2017-02-15 16:05	NO	YES	?	'C/G/T'	0.0224835	0.103642	?	?	yes	notwithdrawn	byCluster,byFrequency	0.0217652	G	5008	?	PDCD6	3	G	2	missense	10016	NM_001267556.1	NP_001254485.1	G	O75340	MAAYSYRPGPGAG	3	A	Q9Y5Z4,Q9UBV8	0,0	non-edgetic
rs547282858	human	snp	yes	updated 2017-02-15 16:05	NO	YES	?	'A/C'	1.68318e-05	0.00290096	?	?	yes	notwithdrawn	byFrequency	0.0429313	C	5008	?	CDC23	16	G	2	missense	8697	NM_004661.3	NP_004652.2	G	Q9UJX2	SMVPVAVTAAVAPVLSINSDF	11	V	Q9BS18	0	non-edgetic
rs571965156	human	snp	yes	updated 2017-02-15 16:05	NO	YES	?	'G/T'	0.000332452	0.0128886	?	?	yes	notwithdrawn	byFrequency	0.0299521	T	5008	?	ISL1	343	T	1	missense	3670	NM_002202.2	NP_002193.2	L	P61371	SQLPDTPNSMVASPIEA	11	V	Q86U70	0	non-edgetic
rs6577	human	snp	yes	updated 2017-02-15 16:05	YES	YES	?	'A/C'	0.20361	0.245658	?	?	yes	notwithdrawn	byCluster,byFrequency,byOtherPop,by2Hit2Allele,byHapMap	0.264776	G	5008	?	GSTA2	210	C	2	missense	2939	NM_000846.4	NP_000837.3	A	P09210	PGSPRKPPMDEKSLEESRKIF	11	E	O15217,Q7RTV2	0,0	non-edgetic
rs12717	human	snp	yes	updated 2017-02-15 16:05	YES	YES	?	'C/G'	0.488775	0.074071	?	?	yes	notwithdrawn	byCluster,byFrequency,by2Hit2Allele,byHapMap	0.45008	C	5008	?	PSMB1	11	G	1	missense	5689	NM_002793.3	NP_002784.1	A	P20618	MLSSTAMYSAPGRDLGMEPHR	11	P	P25786,P28070	0,0	non-edgetic
rs200484	human	snp	yes	updated 2017-02-15 16:05	YES	YES	?	'A/G'	0.178542	0.23957	99	97	yes	notwithdrawn	byCluster,byFrequency,by2Hit2Allele,byHapMap	0.120607	G	5008	?	HIST1H2BL	4	C	2	missense	8340	NM_003519.3	NP_003510.1	P	Q99880	MPELAKSAPAPKKG	4	L	P0C5Z0	0	non-edgetic
rs213227	human	snp	yes	updated 2017-02-15 16:05	YES	YES	?	'A/T'	0.0523256	0.153052	97	94	yes	notwithdrawn	byCluster,byFrequency,byHapMap	0.048722	A	5008	?	ZKSCAN3	246	A	3	missense	80317	NM_001242894.1	NP_001229823.1	Q	Q9BRR0	NLCRDEKQENHGSLVSLGDEK	11	H	P57086	0	non-edgetic
rs483638	human	snp	yes	updated 2017-02-15 16:05	YES	YES	?	'A/G'	0.0432506	0.140551	?	?	yes	notwithdrawn	byCluster,byFrequency,byHapMap	0.0309505	G	5008	?	HSPA1B	499	G	2	missense	3304	NM_005346.4	NP_005337.2	S	P0DMV9	TATDKSTGKANKITITNDKGR	11	N	O95429	0	non-edgetic
rs562047	human	snp	yes	updated 2017-02-15 16:05	YES	YES	?	'C/G'	0.382041	0.212286	?	?	yes	notwithdrawn	byCluster,byFrequency,by2Hit2Allele,suspect	0.228235	C	5008	?	HSPA1A	110	C	3	missense	3303	NM_005345.5	NP_005336.3	D	P0DMV8	KPKVQVSYKGETKAFYPEEIS	11	E	O95429	0	non-edgetic
rs733743	human	snp	yes	updated 2017-02-15 16:05	YES	YES	?	'C/G'	0.156778	0.231969	?	?	yes	notwithdrawn	byCluster,byFrequency,byOtherPop,byHapMap	0.10643	C	5008	?	ZKSCAN3	3	C	2	missense	80317	NM_001242894.1	NP_001229823.1	T	Q9BRR0	MARELSESTALDA	3	R	P57086	0	non-edgetic
rs831510	human	snp	yes	updated 2017-02-15 16:05	YES	YES	?	'C/G'	0.416889	0.18614	?	?	yes	notwithdrawn	byCluster,byFrequency,by2Hit2Allele,byHapMap	0.325879	C	5008	?	FGD2	32	C	3	missense	221472	NM_173558.3	NP_775829.2	H	Q7Z6J4	SRTPEAAPRGQRLEDVHHRPE	11	Q	Q58EX7	0	non-edgetic
rs1116221	human	snp	yes	updated 2017-02-15 16:05	YES	YES	?	'A/G'	0.380136	0.213459	99	95	yes	notwithdrawn	byCluster,byFrequency,by2Hit2Allele	0.261981	T	5008	?	TRIM31	421	A	1	missense	11074	NM_007028.4	NP_008959.3	K	Q9BZY9	WLTAIRAWFCEVPSS	11	E	P61086	0	non-edgetic
rs1799972	human	snp	yes	updated 2017-02-15 16:05	YES	YES	?	'A/C/G/T'	0.0540509	0.155254	?	?	yes	notwithdrawn	byCluster,byFrequency	0.0712859	T	5008	?	OPRM1	6	A	2	missense	4988	NM_000914.4	NP_000905.3	D	P35372	MDSSAAPTNASNCTDA	6	A	Q9UBY5	0	non-edgetic
rs1801270	human	snp	yes	updated 2017-02-15 16:05	YES	YES	A(unknown)/C(germline)	'A/C/T'	0.252075	0.250023	?	?	yes	notwithdrawn	byCluster,byFrequency,by2Hit2Allele,byHapMap	0.25619	A	5008	benign	CDKN1A	31	A	3	missense	1026	NM_000389.4	NP_000380.1	R	P38936	LFGPVDSEQLSRDCDALMAGC	11	S	P30281,P30279,P12004,Q00526	0,0,0,0	non-edgetic
rs1997660	human	snp	yes	updated 2017-02-15 16:05	YES	YES	?	'C/T'	0.479656	0.0987839	?	?	yes	notwithdrawn	byCluster,byFrequency,by2Hit2Allele,byHapMap	0.408347	A	5008	?	PGBD1	678	G	1	missense	84547	NM_001184743.1	NP_001171672.1	V	Q96JS3	KMKRGYFDFRIEENNEIILCR	11	I	Q9NWS9,Q8TBC5,Q9NX65,O43309,Q96IT1,P57086,Q9P0L1	0,0,0,0,0,0,0	non-edgetic
rs2071823	human	snp	yes	updated 2017-02-15 16:05	YES	YES	?	'C/G/T'	0.354614	0.227059	?	?	yes	notwithdrawn	byCluster,byFrequency,byOtherPop,by2Hit2Allele,byHapMap	0.182508	T	5008	?	PPIL1	81	C	3	missense	51645	NM_016059.4	NP_057143.1	H	Q9Y3C6	GRGGASIYGKQFEDELHPDLK	11	Q	Q13573	0	non-edgetic
rs2075800	human	snp	yes	updated 2017-02-15 16:05	YES	YES	?	'A/G'	0.44155	0.160651	?	?	yes	notwithdrawn	byCluster,byFrequency,byHapMap	0.255192	T	5008	?	HSPA1L	602	A	1	missense	3305	NM_005527.3	NP_005518.3	K	P34931	DEFDHKRKELEQMCNPIITKL	11	E	O95429	0	non-edgetic
rs2180314	human	snp	yes	updated 2017-02-15 16:05	YES	YES	?	'C/G'	0.483181	0.0901482	?	?	yes	notwithdrawn	byCluster,byFrequency,by2Hit2Allele,byHapMap	0.463658	C	5008	?	GSTA2	112	C	2	missense	2939	NM_000846.4	NP_000837.3	T	P09210	LGEMILLLPFSQPEEQDAKLA	11	S	O15217,Q7RTV2	0,0	non-edgetic
rs2227955	human	snp	yes	updated 2017-02-15 16:05	YES	YES	?	'A/C'	0.0667373	0.170043	?	?	yes	notwithdrawn	byCluster,byFrequency,byHapMap	0.0483227	G	5008	?	HSPA1L	558	C	2	missense	3305	NM_005527.3	NP_005518.3	A	P34931	AFNMKSVVSDEGLKGKISESD	11	E	O95429	0	non-edgetic
rs2227956	human	snp	yes	updated 2017-02-15 16:05	YES	YES	?	'C/T'	0.233244	0.249438	?	?	yes	notwithdrawn	byCluster,byFrequency,by2Hit2Allele,byHapMap	0.122804	G	5008	?	HSPA1L	493	T	2	missense	3305	NM_005527.3	NP_005518.3	M	P34931	DANGILNVTATDKSTGKVNKI	11	T	O95429	0	non-edgetic
rs2228265	human	snp	yes	updated 2017-02-15 16:05	YES	YES	?	'C/T'	0.075966	0.179477	?	?	yes	notwithdrawn	byCluster,byFrequency	0.0902556	T	5008	?	ZNF76	48	T	2	missense	7629	NM_001292032.1	NP_001278961.1	M	P36508	DGTTAYIHQVTVQKEALSFED	11	T	O43623,Q7Z3K3,Q9UKT9,Q9UIH9,Q8TF50,O75123,Q8TAQ5	0,0,0,0,0,0,0	non-edgetic
rs2232423	human	snp	yes	updated 2017-02-15 16:05	YES	YES	?	'C/T'	0.0707283	0.174246	?	?	yes	notwithdrawn	byCluster,byFrequency,byHapMap	0.0231629	G	5008	?	ZSCAN12	11	C	2	missense	9753	NM_001163391.1	NP_001156863.1	T	O43309	MASTWAIQAHMDQDEPLEVKI	11	M	Q9NWS9,Q96JS3,Q9NX65,Q9Y5A6,P57086,P17028,Q8NF99	0,0,0,0,0,0,0	non-edgetic
rs2232430	human	snp	yes	updated 2017-02-15 16:05	YES	YES	?	'A/G/T'	0.123444	0.2156	?	?	yes	notwithdrawn	byCluster,byFrequency,byHapMap	0.108027	T	5008	?	ZSCAN12	294	T	2	missense	9753	NM_001163391.1	NP_001156863.1	M	O43309	SQHSHLIEHQRIHTGDRPYKC	11	R	Q9NWS9,Q96JS3,Q9NX65,Q9Y5A6,P57086,P17028,Q8NF99	0,0,0,0,0,0,0	non-edgetic
rs2232434	human	snp	yes	updated 2017-02-15 16:05	YES	YES	?	'A/G'	0.190953	0.242927	?	?	yes	notwithdrawn	byCluster,byFrequency,byHapMap	0.103435	C	5008	?	ZSCAN12	392	G	1	missense	9753	NM_001163391.1	NP_001156863.1	D	O43309	RDKPYQCTQCNKSFSRRSILT	11	N	Q9NWS9,Q96JS3,Q9NX65,Q9Y5A6,P57086,P17028,Q8NF99	0,0,0,0,0,0,0	non-edgetic
rs2232448	human	snp	yes	updated 2017-02-15 16:05	YES	YES	?	'A/G'	0.0659827	0.169227	?	?	yes	notwithdrawn	byCluster,byFrequency,byHapMap	0.0834665	T	5008	?	ZBTB24	518	A	1	missense	9841	NM_014797.2	NP_055612.2	T	O43167	HLKIHSKEKHASDASSISGSS	11	A	Q9BYV9,Q9UID6,Q7Z3K3,Q96EG3,Q96BR9,Q9UIH9,Q8TF50,Q3KQV3,Q15937,Q9NQZ8,Q96C00	0,0,0,0,0,0,0,0,0,0,0	non-edgetic
rs2234951	human	snp	yes	updated 2017-02-15 16:05	YES	YES	?	'C/T'	0.10731	0.205279	?	?	yes	notwithdrawn	byCluster,byFrequency,byHapMap	0.0706869	A	5008	?	GSTA2	110	T	1	missense	2939	NM_000846.4	NP_000837.3	S	P09210	ADLGEMILLLPFSQPEEQDAK	11	P	O15217,Q7RTV2	0,0	non-edgetic
rs2296916	human	snp	yes	updated 2017-02-15 16:05	YES	YES	?	'A/G'	0.192518	0.243302	?	?	yes	notwithdrawn	byCluster,byFrequency,byHapMap	0.0758786	A	5008	?	BYSL	103	A	1	missense	705	NM_004053.3	NP_004044.3	K	Q13895	MPQDGSDDEDEEWPTLEKAAT	11	E	Q96GA3	0	non-edgetic
rs2395617	human	snp	yes	updated 2017-02-15 16:05	YES	YES	?	'A/C/G'	0.174789	0.238423	?	?	yes	notwithdrawn	byCluster,byFrequency,by2Hit2Allele,byHapMap	0.0922524	A	5008	?	DEF6	287	C	2	missense	50619	NM_022047.3	NP_071330.3	T	Q9H4E7	KRCMFCVKTANRTYEMSASDT	11	N	Q7Z5H3	0	non-edgetic
rs2397118	human	snp	yes	updated 2017-02-15 16:05	YES	YES	?	'C/T'	0.129124	0.218836	?	?	yes	notwithdrawn	byCluster,byFrequency,by2Hit2Allele,byHapMap	0.111422	C	5008	?	GSTA5	55	A	1	missense	221357	NM_153699.1	NP_714543.1	I	Q7RTV2	RNDGSLLFQQVPMVEIDGMKL	11	V	P09210	0	non-edgetic
rs2523989	human	snp	yes	updated 2017-02-15 16:05	YES	YES	?	'A/G'	0.202631	0.245471	?	?	yes	notwithdrawn	byCluster,byFrequency,by2Hit2Allele,byHapMap	0.0746805	T	5008	?	TRIM31	232	A	1	missense	11074	NM_007028.4	NP_008959.3	I	Q9BZY9	EPQLNDLKKLVDSLKTKQNMP	11	V	P61086	0	non-edgetic
rs2854028	human	snp	yes	updated 2017-02-15 16:05	YES	YES	?	'A/G/T'	0.396251	0.202776	?	?	yes	notwithdrawn	byCluster,byFrequency,byHapMap	0.17492	T	5008	?	RING1	343	A	3	missense	6015	NM_002931.3	NP_002922.2	E	Q06587	GGEGGGAGGGDGPEEPALPSL	11	D	Q8IY57,P51668,P61086,Q9Y2X8,P62837,Q9BYE7,Q8N488,P35226,Q86SE9,Q3KNV8,P35227	0,0,0,0,0,0,0,0,0,0,0	non-edgetic
rs3130618	human	snp	yes	updated 2017-02-15 16:05	YES	YES	?	'A/C'	0.255204	0.249946	?	?	yes	notwithdrawn	byCluster,byFrequency,byHapMap	0.133387	A	5008	?	GPANK1	41	T	2	missense	7918	NM_001199237.1	NP_001186166.1	L	O95872	PESTLDGAAARAFYEALIGDE	11	R	Q8NI38,Q63ZY3	0,0	non-edgetic
rs3734354	human	snp	yes	updated 2017-02-15 16:05	YES	YES	?	'A/C/T'	0.286146	0.24751	?	?	yes	notwithdrawn	byCluster,byFrequency,byHapMap	0.178115	T	5008	benign	SIM1	352	A	1	missense	6492	NM_005068.2	NP_005059.2	T	P81133	LSLDQISASKPAFSYTSSSTP	11	P	Q9HBZ2	0	non-edgetic
rs3734355	human	snp	yes	updated 2017-02-15 16:05	YES	YES	?	'C/T'	0.284372	0.247626	?	?	yes	notwithdrawn	byCluster,byFrequency,byHapMap	0.178514	A	5008	benign	SIM1	371	T	2	missense	6492	NM_005068.2	NP_005059.2	V	P81133	TPTMTDNRKGAKSRLSSSKSK	11	A	Q9HBZ2	0	non-edgetic
rs3734838	human	snp	yes	updated 2017-02-15 16:05	YES	YES	?	'A/C/G/T'	0.161436	0.233787	?	?	yes	notwithdrawn	byCluster,byFrequency,byHapMap	0.0694888	A	5008	?	TRIM31	118	A	1	missense	11074	NM_007028.4	NP_008959.3	S	Q9BZY9	DDGKFLCFVCRESKDHKSHNV	11	R	P61086	0	non-edgetic
rs3749894	human	snp	yes	updated 2017-02-15 16:05	YES	YES	?	'C/T'	0.247408	0.249987	?	?	yes	notwithdrawn	byCluster,byFrequency	0.140575	T	5008	?	TSPYL1	181	A	1	missense	7259	NM_003309.3	NP_003300.1	T	Q9H0U9	ESAEVVKEGLAEKEVMEEQME	11	A	Q9H2G4	0	non-edgetic
rs3749895	human	snp	yes	updated 2017-02-15 16:05	YES	YES	?	'C/G'	0.472244	0.114489	?	?	yes	notwithdrawn	byCluster,byFrequency,by2Hit2Allele,byHapMap	0.464257	G	5008	?	TSPYL1	74	C	1	missense	7259	NM_003309.3	NP_003300.1	P	Q9H0U9	PSEEGGVPQDAAGRGGTPQIR	11	A	Q9H2G4	0	non-edgetic
rs3763273	human	snp	yes	updated 2017-02-15 16:05	YES	YES	?	'A/G/T'	0.0506349	0.151154	?	?	yes	notwithdrawn	byCluster,byFrequency,byHapMap	0.0409345	A	5008	?	BYSL	37	T	1	missense	705	NM_004053.3	NP_004044.3	W	Q13895	NAVRAGVREKRRGRGTGEAEE	11	R	Q96GA3	0	non-edgetic
rs3800324	human	snp	yes	updated 2017-02-15 16:05	YES	YES	?	'A/G'	0.164316	0.234858	?	?	yes	notwithdrawn	byCluster,byFrequency,byHapMap	0.147364	A	5008	?	PGBD1	244	A	2	missense	84547	NM_001184743.1	NP_001171672.1	E	Q96JS3	HLSLTRRNLCGNSAQETVMSL	11	G	Q9NWS9,Q8TBC5,Q9NX65,O43309,Q96IT1,P57086,Q9P0L1	0,0,0,0,0,0,0	non-edgetic
rs3800325	human	snp	yes	updated 2017-02-15 16:05	YES	YES	?	'C/G'	0.280207	0.248168	?	?	yes	notwithdrawn	byCluster,byFrequency,byHapMap	0.263778	G	5008	?	PGBD1	248	G	1	missense	84547	NM_001184743.1	NP_001171672.1	E	Q96JS3	TRRNLCGNSAQETVMSLSPMT	11	Q	Q9NWS9,Q8TBC5,Q9NX65,O43309,Q96IT1,P57086,Q9P0L1	0,0,0,0,0,0,0	non-edgetic
rs3800326	human	snp	yes	updated 2017-02-15 16:05	YES	YES	?	'C/T'	0.0806915	0.183942	?	?	yes	notwithdrawn	byCluster,byFrequency,byHapMap	0.0656949	T	5008	?	PGBD1	256	T	2	missense	84547	NM_001184743.1	NP_001171672.1	L	Q96JS3	SAQETVMSLSPMTEEIVTKDR	11	P	Q9NWS9,Q8TBC5,Q9NX65,O43309,Q96IT1,P57086,Q9P0L1	0,0,0,0,0,0,0	non-edgetic
rs3828743	human	snp	yes	updated 2017-02-15 16:05	YES	YES	?	'A/G/T'	0.437929	0.164888	?	?	yes	notwithdrawn	byCluster,byFrequency,by2Hit2Allele,byHapMap	0.34984	A	5008	?	TSPYL1	62	A	1	missense	7259	NM_003309.3	NP_003300.1	T	Q9H0U9	GGSETVALPPPPPSEEGGVPQ	11	P	Q9H2G4	0	non-edgetic
rs3828855	human	snp	yes	updated 2017-02-15 16:05	YES	YES	?	'A/G'	0.20332	0.245603	?	?	yes	notwithdrawn	byCluster,byFrequency,by2Hit2Allele,byHapMap	0.0954473	T	5008	?	BYSL	426	T	1	missense	705	NM_004053.3	NP_004044.3	S	Q13895	EIRRELQSAVPRDVEDVPITV	11	P	Q96GA3	0	non-edgetic
rs6456811	human	snp	yes	updated 2017-02-15 16:05	YES	YES	?	'C/G'	0.282311	0.247903	?	?	yes	notwithdrawn	byCluster,byFrequency,by2Hit2Allele,byHapMap	0.263179	G	5008	?	PGBD1	806	G	1	missense	84547	NM_001184743.1	NP_001171672.1	D	Q96JS3	VAHFYLEHNAHLSD	11	H	Q9NWS9,Q8TBC5,Q9NX65,O43309,Q96IT1,P57086,Q9P0L1	0,0,0,0,0,0,0	non-edgetic
rs6917127	human	snp	yes	updated 2017-02-15 16:05	YES	YES	?	'A/C'	0.00903773	0.0666122	?	?	yes	notwithdrawn	byCluster,byFrequency,byHapMap	0.0163738	C	5008	?	DEF6	621	C	2	missense	50619	NM_022047.3	NP_071330.3	P	Q9H4E7	DEAPAPASTPQEDKLDPAPEN	11	Q	Q7Z5H3	0	non-edgetic
rs6930932	human	snp	yes	updated 2017-02-15 16:05	YES	YES	?	'A/C'	0.00663582	0.0572178	?	?	yes	notwithdrawn	byCluster,byFrequency,byHapMap	0.013778	A	5008	?	ANKS1A	355	A	2	missense	23294	NM_015245.2	NP_056060.2	D	Q92625	TELIIDFDANAEEEGPYEALY	11	A	Q3KP44	0	non-edgetic
rs9296146	human	snp	yes	updated 2017-02-15 16:05	YES	YES	?	'A/G'	0.0173237	0.0914425	?	?	yes	notwithdrawn	byCluster,byFrequency,byHapMap	0.0359425	A	5008	?	DEF6	578	A	2	missense	50619	NM_022047.3	NP_071330.3	H	Q9H4E7	SGFQPPLLAHRDSSLKRLTRW	11	R	Q7Z5H3	0	non-edgetic
rs9394078	human	snp	yes	updated 2017-02-15 16:05	NO	YES	?	'C/T'	0.0822052	0.185324	?	?	yes	notwithdrawn	byCluster,byFrequency	0.0585064	T	5008	?	ZBTB12	49	A	1	missense	221527	NM_181842.2	NP_862825.1	I	Q9Y330	ADSLKFRGHKVILAACSPFLR	11	V	Q9HCK0	0	non-edgetic
rs9469057	human	snp	yes	updated 2017-02-15 16:05	YES	YES	?	'C/G/T'	0.0174338	0.0918017	?	?	yes	notwithdrawn	byCluster,byFrequency,byHapMap	0.0127796	G	5008	?	HSPA1L	8	A	1	missense	3305	NM_005527.3	NP_005518.3	T	P34931	MATAKGIAIGIDLGTTYS	8	A	O95429	0	non-edgetic
rs9469425	human	snp	yes	updated 2017-02-15 16:05	YES	YES	?	'C/G'	0.0386801	0.133581	?	?	yes	notwithdrawn	byCluster,byFrequency	0.0686901	G	5008	?	ZBTB9	274	G	2	missense	221504	NM_152735.3	NP_689948.1	G	Q96C00	EGESAPLELPAPPALPPKIFY	11	A	O43167,Q9HCK0,Q8TAU3,Q9NQZ8,P10074	0,0,0,0,0	non-edgetic
rs9496891	human	snp	yes	updated 2017-02-15 16:05	YES	YES	?	'A/G'	0.0220204	0.102593	?	?	yes	notwithdrawn	byCluster,byFrequency,byHapMap	0.0413339	G	5008	likely benign	STX11	277	G	1	missense	8676	NM_003764.3	NP_003755.2	A	O75558	VQYEEKNPCRTLCCFCCPCLK	11	T	O00161,Q12846,Q16623,P60880	0,0,0,0	non-edgetic
rs9986596	human	snp	yes	updated 2017-02-15 16:05	YES	YES	?	'A/G/T'	0.225829	0.248835	?	?	yes	notwithdrawn	byCluster,byFrequency,by2Hit2Allele	0.139377	A	5008	?	ZKSCAN4	33	A	2	missense	387032	NM_019110.4	NP_061983.2	Y	Q969J2	LTVKVEKEEASALTAEVRAPC	11	S	Q9NWS9,Q9NX65,Q96IT1,Q9Y5A6,P57086,P17028,Q86W11,Q9P0L1	0,0,0,0,0,0,0,0	non-edgetic
rs12212092	human	snp	yes	updated 2017-02-15 16:05	YES	YES	?	'C/T'	0.130259	0.219459	?	?	yes	notwithdrawn	byCluster,byFrequency,by2Hit2Allele,byHapMap	0.0908546	T	5008	?	TRIM10	65	A	2	missense	10107	NM_006778.3	NP_006769.2	H	Q9UDY6	PTCPLCKEPFRPGSFRPNWQL	11	R	Q9UPQ4	0	non-edgetic
rs13201752	human	snp	yes	updated 2017-02-15 16:05	YES	YES	?	'A/G'	0.428252	0.175289	?	?	yes	notwithdrawn	byCluster,byFrequency,by2Hit2Allele	0.389776	G	5008	?	ZKSCAN3	200	G	1	missense	80317	NM_001242894.1	NP_001229823.1	E	Q9BRR0	LAHGGCCREDKVVASRLTPES	11	K	P57086	0	non-edgetic
rs16893917	human	snp	yes	updated 2017-02-15 16:05	YES	YES	?	'A/G'	0.164374	0.234879	?	?	yes	notwithdrawn	byCluster,byFrequency,byHapMap	0.147364	A	5008	?	PGBD1	592	A	3	missense	84547	NM_001184743.1	NP_001171672.1	I	Q96JS3	WFEPYQEESTMKVDEDPDLGL	11	M	Q9NWS9,Q8TBC5,Q9NX65,O43309,Q96IT1,P57086,Q9P0L1	0,0,0,0,0,0,0	non-edgetic
rs17073498	human	snp	yes	updated 2017-02-15 16:05	YES	YES	?	'A/G'	0.0150223	0.0853551	?	?	yes	notwithdrawn	byCluster,byFrequency,byHapMap	0.0199681	A	5008	likely benign	STX11	49	A	2	missense	8676	NM_003764.3	NP_003755.2	Q	O75558	HILESLYRDIRDIQDENQLLV	11	R	O00161,Q12846,Q16623,P60880	0,0,0,0	non-edgetic
rs17847931	human	snp	yes	updated 2017-02-15 16:05	YES	YES	?	'C/T'	0.0115317	0.0750526	?	?	yes	notwithdrawn	byCluster,byFrequency	0.0139776	G	5008	?	RXRB	95	C	2	missense	6257	NM_001270401.1	NP_001257330.1	A	P28702	SSSPNPLPQGVPPPSPPGPPL	11	V	Q96RI1,Q13133,P10826,P55055,P10276,P13631	0,0,0,0,0,0	non-edgetic
rs17856167	human	snp	yes	updated 2017-02-15 16:05	YES	YES	?	'A/G'	0.126895	0.217589	?	?	yes	notwithdrawn	byCluster,byFrequency,byHapMap	0.0970447	A	5008	?	ZKSCAN3	189	A	1	missense	80317	NM_001242894.1	NP_001229823.1	M	Q9BRR0	PLQDRVLQVPVLAHGGCCRED	11	V	P57086	0	non-edgetic
rs28732158	human	snp	yes	updated 2017-02-15 16:05	NO	YES	?	'A/C/G/T'	0.129796	0.220915	?	?	yes	notwithdrawn	byCluster,byFrequency	0.103634	G	5008	?	GPANK1	266	A	1	missense	7918	NM_001199237.1	NP_001186166.1	R	O95872	SSPGFKLLLRGGWEPGMGLGP	11	G	Q8NI38,Q63ZY3	0,0	non-edgetic
rs33932084	human	snp	yes	updated 2017-02-15 16:05	YES	YES	?	'A/G'	0.0942173	0.195529	?	?	yes	notwithdrawn	byCluster,byFrequency	0.0241613	G	5008	?	PGBD1	398	G	2	missense	84547	NM_001184743.1	NP_001171672.1	S	Q96JS3	KSWTKRDIKPNFPSWSALDSG	11	N	Q9NWS9,Q8TBC5,Q9NX65,O43309,Q96IT1,P57086,Q9P0L1	0,0,0,0,0,0,0	non-edgetic
rs34206659	human	snp	yes	updated 2017-02-15 16:05	YES	YES	?	'A/G'	0.033358	0.124765	?	?	yes	notwithdrawn	byCluster,byFrequency	0.0201677	G	5008	?	CAP2	316	G	2	missense	10486	NM_006366.2	NP_006357.1	C	P40123	HTPSPTSPKSYPSQKHAPVLE	11	Y	P63261	0	non-edgetic
rs34620829	human	snp	yes	updated 2017-02-15 16:05	YES	YES	?	'A/G'	0.0107827	0.0726297	?	?	yes	notwithdrawn	byCluster,byFrequency	0.0171725	G	5008	?	CAP2	311	G	1	missense	10486	NM_006366.2	NP_006357.1	A	P40123	SPTKSHTPSPTSPKSYPSQKH	11	T	P63261	0	non-edgetic
rs34704616	human	snp	yes	updated 2017-02-15 16:05	YES	YES	?	'A/G/T'	0.00773202	0.0616954	?	?	yes	notwithdrawn	byCluster,byFrequency,byHapMap	0.0109824	A	5008	?	TRIM31	72	T	1	missense	11074	NM_007028.4	NP_008959.3	W	Q9BZY9	KNAIRFNSLLRNLVEKIQALQ	11	R	P61086	0	non-edgetic
rs34771695	human	snp	yes	updated 2017-02-15 16:05	YES	YES	?	'A/G/T'	0.00703031	0.0588712	?	?	yes	notwithdrawn	byCluster,byFrequency	0.0107827	A	5008	?	ZNF76	410	A	1	missense	7629	NM_001292032.1	NP_001278961.1	M	P36508	KRPRIAYLSEVKEERDDIPAQ	11	V	O43623,Q7Z3K3,Q9UKT9,Q9UIH9,Q8TF50,O75123,Q8TAQ5	0,0,0,0,0,0,0	non-edgetic
rs34801993	human	snp	yes	updated 2017-02-15 16:05	YES	YES	?	'C/T'	0.00763809	0.0613246	?	?	yes	notwithdrawn	byCluster,byFrequency	0.0109824	C	5008	?	TRIM31	127	G	1	missense	11074	NM_007028.4	NP_008959.3	D	Q9BZY9	CRESKDHKSHNVSLIEEAAQN	11	N	P61086	0	non-edgetic
rs35027728	human	snp	yes	updated 2017-02-15 16:05	YES	YES	?	'G/T'	0.052739	0.153584	?	?	yes	notwithdrawn	byCluster,byFrequency	0.0353435	G	5008	?	ZNF165	286	G	1	missense	7718	NM_003447.3	NP_003438.1	V	P49910	ERRLNLNSNEFTHQKSCKHGT	11	F	O14978,Q9NWS9,Q96EG3,Q96K58,P57086,P17028,Q8TAU3,Q7Z3I7,P15622,Q6NX45	0,0,0,0,0,0,0,0,0,0	non-edgetic
rs35080860	human	snp	yes	updated 2017-02-15 16:05	YES	YES	?	'A/G'	0.0647981	0.167929	?	?	yes	notwithdrawn	byCluster,byFrequency	0.0593051	A	5008	?	TEAD3	254	T	2	missense	7005	NM_003214.3	NP_003205.2	M	Q99594	SKHLFVHIGQTNPAFSDPPLE	11	T	Q99990,Q14135,A8MV65	0,0,0	non-edgetic
rs35220041	human	snp	yes	updated 2017-02-15 16:05	YES	YES	?	'C/T'	0.0479712	0.147256	?	?	yes	notwithdrawn	byCluster,byFrequency	0.0319489	G	5008	likely benign	PEX3	82	G	2	missense	8504	NM_003630.2	NP_003621.1	R	P56589	MLPTLREALMQQLNSESLTAL	11	Q	P40855	0	non-edgetic
rs35521684	human	snp	yes	updated 2017-02-15 16:05	YES	YES	?	'C/T'	0.00759012	0.0611347	?	?	yes	notwithdrawn	byCluster,byFrequency	0.0109824	T	5008	?	TRIM31	101	A	3	missense	11074	NM_007028.4	NP_008959.3	I	Q9BZY9	KEATCPRHQEMFHYFCEDDGK	11	M	P61086	0	non-edgetic
rs35582935	human	snp	yes	updated 2017-02-15 16:05	YES	YES	?	'A/G'	0.0136059	0.0813501	?	?	yes	notwithdrawn	byCluster,byFrequency	0.0171725	A	5008	?	ZNF76	403	A	2	missense	7629	NM_001292032.1	NP_001278961.1	Q	P36508	AEESPPPKRPRIAYLSEVKEE	11	R	O43623,Q7Z3K3,Q9UKT9,Q9UIH9,Q8TF50,O75123,Q8TAQ5	0,0,0,0,0,0,0	non-edgetic
rs35775852	human	snp	yes	updated 2017-02-15 16:05	YES	YES	?	'A/G'	0.00792538	0.062449	?	?	yes	notwithdrawn	byCluster,byFrequency	0.0109824	G	5008	?	TRIM31	235	C	2	missense	11074	NM_007028.4	NP_008959.3	P	Q9BZY9	LNDLKKLVDSLKTKQNMPPRQ	11	L	P61086	0	non-edgetic
rs36063651	human	snp	yes	updated 2017-02-15 16:05	YES	YES	?	'C/G'	0.007716	0.0616317	?	?	yes	notwithdrawn	byCluster,byFrequency	0.0109824	C	5008	?	TRIM31	17	G	2	missense	11074	NM_007028.4	NP_008959.3	R	Q9BZY9	VNKLQEEVICPICLDILQKPV	11	P	P61086	0	non-edgetic
rs36124188	human	snp	yes	updated 2017-02-15 16:05	YES	YES	?	'C/T'	0.00937807	0.0678313	?	?	yes	notwithdrawn	byCluster,byFrequency	0.014377	T	5008	?	BYSL	117	T	2	missense	705	NM_004053.3	NP_004044.3	V	Q13895	TLEKAATMTAAGHHAEVVVDP	11	A	Q96GA3	0	non-edgetic
rs41312309	human	snp	yes	updated 2017-02-15 16:05	YES	YES	?	'A/G'	0.136163	0.222578	?	?	yes	notwithdrawn	byCluster,byFrequency	0.028754	T	5008	?	PACSIN1	334	T	2	missense	29993	NM_001199583.2	NP_001186512.1	V	Q9BY11	EGVALTNATGAVESTSQAGDR	11	A	Q9UNF0,Q9UKS6	0,0	non-edgetic
rs56412384	human	snp	yes	updated 2017-02-15 16:05	YES	YES	?	'A/G/T'	0.0338046	0.125539	?	?	yes	notwithdrawn	byCluster,byFrequency	0.0595048	T	5008	?	TCF21	22	A	2	missense	6943	NM_003206.3	NP_003197.2	E	O43680	LQEVEMLECDGLKMDSNKEFV	11	G	Q99081	0	non-edgetic
rs61735038	human	snp	yes	updated 2017-02-15 16:05	YES	YES	?	'A/G'	0.0407588	0.136814	?	?	yes	notwithdrawn	byCluster,byFrequency	0.029353	A	5008	?	TRIM10	252	T	2	missense	10107	NM_006778.3	NP_006769.2	M	Q9UDY6	KNERPARELLTDIRSTLIRCE	11	T	Q9UPQ4	0	non-edgetic
rs61737163	human	snp	yes	updated 2017-02-15 16:05	YES	YES	?	'A/G'	0.0178067	0.092662	?	?	yes	notwithdrawn	byCluster,byFrequency	0.0245607	A	5008	?	TRIM38	132	A	1	missense	10475	NM_006355.4	NP_006346.1	I	O00635	KGHTTALVEDVCQGYKEKLQK	11	V	P78317,P63279	0,0	non-edgetic
rs61737424	human	snp	yes	updated 2017-02-15 16:05	YES	YES	?	'C/T'	0.0409716	0.137139	?	?	yes	notwithdrawn	byCluster,byFrequency	0.0303514	T	5008	?	TRIM10	216	A	2	missense	10107	NM_006778.3	NP_006769.2	K	Q9UDY6	QLESQDGDILRQRDEFDLLVA	11	R	Q9UPQ4	0	non-edgetic
rs61737427	human	snp	yes	updated 2017-02-15 16:05	YES	YES	?	'A/T'	0.0409504	0.137107	?	?	yes	notwithdrawn	byCluster,byFrequency	0.0303514	A	5008	?	TRIM10	210	T	2	missense	10107	NM_006778.3	NP_006769.2	L	Q9UDY6	QSILLAQLESQDGDILRQRDE	11	Q	Q9UPQ4	0	non-edgetic
rs61758092	human	snp	yes	updated 2017-02-15 16:05	NO	YES	?	'A/C'	0.00806395	0.0629837	?	?	yes	notwithdrawn	byCluster,byFrequency	0.0105831	C	5008	?	TRIM31	6	G	3	missense	11074	NM_007028.4	NP_008959.3	L	Q9BZY9	MASGQFVNKLQEEVIC	6	F	P61086	0	non-edgetic
rs62620225	human	snp	yes	updated 2017-02-15 16:05	YES	YES	?	'C/T'	0.0679362	0.171326	?	?	yes	notwithdrawn	byCluster,byFrequency	0.0251597	T	5008	?	ZKSCAN8	163	T	2	missense	7745	NM_001278119.1	NP_001265048.1	L	Q15776	EVVHSASAPEPPNTQLQSEAT	11	P	Q8N0Y2,Q96SQ5	0,0	non-edgetic
rs62620226	human	snp	yes	updated 2017-02-15 16:05	YES	YES	?	'A/G'	0.0760367	0.179546	?	?	yes	notwithdrawn	byCluster,byFrequency	0.0207668	G	5008	?	ZKSCAN8	407	G	2	missense	7745	NM_001278119.1	NP_001265048.1	R	Q15776	QRIHTGEKPYQCNQCGKAFSQ	11	Q	Q8N0Y2,Q96SQ5	0,0	non-edgetic
rs62638680	human	snp	yes	updated 2017-02-15 16:05	YES	YES	?	'A/G'	0.0328511	0.12388	?	?	yes	notwithdrawn	byCluster,byFrequency	0.0357428	A	5008	?	ZKSCAN4	22	T	1	missense	387032	NM_019110.4	NP_061983.2	F	Q969J2	DAQSAEDQTGLLTVKVEKEEA	11	L	Q9NWS9,Q9NX65,Q96IT1,Q9Y5A6,P57086,P17028,Q86W11,Q9P0L1	0,0,0,0,0,0,0,0	non-edgetic
rs73740510	human	snp	yes	updated 2017-02-15 16:05	YES	YES	?	'A/C/G'	0.012735	0.0787738	?	?	yes	notwithdrawn	byCluster,byFrequency	0.0205671	A	5008	?	GSTA2	143	G	3	missense	2939	NM_000846.4	NP_000837.3	Q	P09210	FPAFEKVLKSHGQDYLVGNKL	11	H	O15217,Q7RTV2	0,0	non-edgetic
rs75982837	human	snp	yes	updated 2017-02-15 16:05	NO	YES	?	'A/C'	0.0400114	0.135664	?	?	yes	notwithdrawn	byCluster,byFrequency	0.0479233	A	5008	?	CAP2	310	A	1	missense	10486	NM_006366.2	NP_006357.1	T	P40123	QSPTKSHTPSPTSPKSYPSQK	11	P	P63261	0	non-edgetic
rs78235403	human	snp	yes	updated 2017-02-15 16:05	NO	YES	?	'C/T'	0.0288589	0.116605	?	?	yes	notwithdrawn	byCluster,byFrequency	0.0141773	C	5008	?	TRIM38	165	C	2	missense	10475	NM_006355.4	NP_006346.1	T	O00635	TEQKLSTAMRITKWKEKVQIQ	11	I	P78317,P63279	0,0	non-edgetic
rs79222964	human	snp	yes	updated 2017-02-15 16:05	NO	YES	?	'A/G'	0.0169829	0.0905706	?	?	yes	notwithdrawn	byCluster,byFrequency	0.0183706	G	5008	likely benign	POLR1C	212	G	1	missense	9533	NM_001318876.1	NP_001305805.1	V	O15160	LRPGQEIDLLMHCVKGIGKDH	11	M	P52435,Q9H1A7	0,0	non-edgetic
rs111803166	human	snp	yes	updated 2017-02-15 16:05	NO	YES	?	'A/G'	0.0306878	0.120009	?	?	yes	notwithdrawn	byCluster,byFrequency	0.0151757	G	5008	?	TRIM10	236	C	2	missense	10107	NM_006778.3	NP_006769.2	T	Q9UDY6	AGEICRFSALIEELEEKNERP	11	I	Q9UPQ4	0	non-edgetic
rs114619383	human	snp	yes	updated 2017-02-15 16:05	NO	YES	?	'A/G'	0.00729106	0.0599364	?	?	yes	notwithdrawn	byCluster,byFrequency	0.0131789	A	5008	?	FGD2	61	A	1	missense	221472	NM_173558.3	NP_775829.2	M	Q7Z6J4	PREKTNVGEAVGSEPRTVSRR	11	V	Q58EX7	0	non-edgetic
rs143020056	human	snp	yes	updated 2017-02-15 16:05	NO	YES	?	'C/T'	0.0447343	0.14271	?	?	yes	notwithdrawn	byCluster,byFrequency	0.0335463	T	5008	?	TRIM31	60	A	1	missense	11074	NM_007028.4	NP_008959.3	I	Q9BZY9	FFKCPLCKTSVRKNAIRFNSL	11	V	P61086	0	non-edgetic
rs144128934	human	snp	yes	updated 2017-02-15 16:05	NO	YES	?	'C/G/T'	0.00453199	0.0473868	?	?	yes	notwithdrawn	byCluster,byFrequency	0.0101837	T	5008	?	ZKSCAN4	88	A	2	missense	387032	NM_019110.4	NP_061983.2	N	Q969J2	CGQWLQPEMHSKEQILELLVL	11	S	Q9NWS9,Q9NX65,Q96IT1,Q9Y5A6,P57086,P17028,Q86W11,Q9P0L1	0,0,0,0,0,0,0,0	non-edgetic
rs144223778	human	snp	yes	updated 2017-02-15 16:05	NO	YES	?	'C/G'	0.228884	0.249107	?	?	yes	notwithdrawn	byCluster,byFrequency,suspect	0.0708866	C	5008	?	HSPA1B	110	C	3	missense	3304	NM_005346.4	NP_005337.2	D	P0DMV9	KPKVQVSYKGETKAFYPEEIS	11	E	O95429	0	non-edgetic
rs202233464	human	snp	yes	updated 2017-02-15 16:05	NO	YES	?	'A/C'	0.00057591	0.0169595	?	?	yes	notwithdrawn	byCluster,byFrequency	0.104832	C	5008	?	ANKS1A	576	C	2	missense	23294	NM_015245.2	NP_056060.2	T	Q92625	VGYLTGLPTTNSRSHPETLTH	11	N	Q3KP44	0	non-edgetic
rs1801368	human	snp	yes	updated 2017-02-15 16:05	YES	YES	?	'A/C/G'	0.483357	0.0896923	?	?	yes	notwithdrawn	byCluster,byFrequency	0.304712	T	5008	?	MAD1L1	558	A	2	missense	8379	NM_001013836.1	NP_001013858.1	H	Q9Y6D9	NPTSVARQRLREDHSQLQAEC	11	R	Q13257	0	non-edgetic
rs2074936	human	snp	yes	updated 2017-02-15 16:05	YES	YES	?	'A/G'	0.357905	0.225514	?	?	yes	notwithdrawn	byCluster,byFrequency,by2Hit2Allele,byHapMap	0.270367	T	5008	?	POU6F2	199	T	2	missense	11281	NM_001166018.1	NP_001159490.1	L	P78424	QQQQQQQQPPPSTNQHPQPAP	11	P	P56693,P14859	0,0	non-edgetic
rs2229854	human	snp	yes	updated 2017-02-15 16:05	YES	YES	?	'C/G/T'	0.140874	0.224938	?	?	yes	notwithdrawn	byCluster,byFrequency	0.066893	A	5008	?	STX1A	50	G	3	missense	6804	NM_001165903.1	NP_001159375.1	K	Q16623	IRGFIDKIAENVEEVKRKHSA	11	N	Q15836,O15400,Q9UEU0,Q12846,O60499,P32856,O75379,Q86Y82,O14662,Q9H115,O75558,O43752,P23763,Q13277,O95183,Q96NA8,P63027	0,0,0,0,0,0,0,0,0,0,0,0,0,0,0,0,0	non-edgetic
rs2237493	human	snp	yes	updated 2017-02-15 16:05	YES	YES	?	'C/G/T'	0.122768	0.21521	?	?	yes	notwithdrawn	byCluster,byFrequency,by2Hit2Allele,byHapMap	0.125	G	5008	?	MEOX2	287	C	1	missense	4223	NM_005924.4	NP_005915.2	L	P50222	AATLQQTGDSIANEDSHDSDH	11	I	P31273,P09067,P78412	0,0,0	non-edgetic
rs2269966	human	snp	yes	updated 2017-02-15 16:05	YES	YES	?	'A/T'	0.0147526	0.084609	?	?	yes	notwithdrawn	byCluster,byFrequency,byHapMap	0.0153754	T	5008	?	BAIAP2L1	460	A	1	missense	55971	NM_018842.4	NP_061330.2	T	Q9UHR4	DRRADSARTTSTFKAPASKPE	11	S	Q9UQB8	0	non-edgetic
rs2302427	human	snp	yes	updated 2017-02-15 16:05	YES	YES	G(germline)/C(germline)	'C/G'	0.144913	0.226841	?	?	yes	notwithdrawn	byCluster,byFrequency	0.0798722	G	5008	benign	EZH2	185	C	1	missense	2146	NM_001203247.1	NP_001190176.1	H	Q15910	VNALGQYNDDDDDDDGDDPEE	11	D	O75530	0	non-edgetic
rs2307254	human	snp	yes	updated 2017-02-15 16:05	YES	YES	?	'A/C'	0.0404801	0.136387	?	?	yes	notwithdrawn	byCluster,byFrequency,byHapMap	0.0373403	T	5008	?	HUS1	147	A	1	missense	3364	NM_004507.3	NP_004498.1	K	O60921	VIPRKLWKDLQEPVVPDPDVS	11	Q	Q99638	0	non-edgetic
rs2948386	human	snp	yes	updated 2017-02-15 16:05	YES	YES	?	'C/T'	0.341938	0.232481	?	?	yes	notwithdrawn	byCluster,byFrequency,byOtherPop,by2Hit2Allele,byHapMap	0.146366	C	5008	?	RAB19	152	C	1	missense	401409	NM_001008749.2	NP_001008749.2	H	A4D1S5	FEDACTLAEKYGLLAVLETSA	11	Y	P47224	0	non-edgetic
rs3218536	human	snp	yes	updated 2017-02-15 16:05	YES	YES	?	'A/G'	0.122476	0.215029	?	?	yes	notwithdrawn	byCluster,byFrequency,byHapMap	0.052516	T	5008	?	XRCC2	188	A	2	missense	7516	NM_005431.1	NP_005422.1	H	O43543	QCLEKLVNDYRLVLFATTQTI	11	R	O75771	0	non-edgetic
rs4075307	human	snp	yes	updated 2017-02-15 16:05	YES	YES	?	'C/T'	0.0195962	0.0970262	?	?	yes	notwithdrawn	byCluster,byFrequency,byHapMap	0.0347444	A	5008	?	MICALL2	519	T	2	missense	79778	NM_182924.3	NP_891554.1	L	Q8IY33	GLPSRMEPPAPLSTSSTSQAS	11	P	P12814,P35609,O43707,Q08043	0,0,0,0	non-edgetic
rs4580937	human	snp	yes	updated 2017-02-15 16:05	YES	YES	?	'C/G/T'	0.156084	0.231693	?	?	yes	notwithdrawn	byCluster,byFrequency	0.0990415	T	5008	?	MICALL2	663	A	2	missense	79778	NM_182924.3	NP_891554.1	H	Q8IY33	SLPARSPSPPRRRRLAVPASL	11	R	P12814,P35609,O43707,Q08043	0,0,0,0	non-edgetic
rs4585665	human	snp	yes	updated 2017-02-15 16:05	NO	YES	?	'A/C/T'	0.00623792	0.0554989	?	?	yes	notwithdrawn	byCluster,byFrequency	0.0121805	T	5008	?	RAB19	194	A	3	missense	401409	NM_001008749.2	NP_001008749.2	K	A4D1S5	SLHLYGESALNGLPLDSSPVL	11	N	P47224	0	non-edgetic
rs4731112	human	snp	yes	updated 2017-02-15 16:05	YES	YES	?	'C/G'	0.383716	0.211234	?	?	yes	notwithdrawn	byCluster,byFrequency,byHapMap	0.208267	G	5008	?	ASB15	357	C	2	missense	142685	NM_001290258.1	NP_001277187.1	A	Q8WXK1	DDERKTALYFGVSNNDVHCTE	11	G	Q63ZY3	0	non-edgetic
rs6962756	human	snp	yes	updated 2017-02-15 16:05	YES	YES	?	'C/T'	0.344884	0.231294	?	?	yes	notwithdrawn	byCluster,byFrequency,by2Hit2Allele,byHapMap	0.220647	C	5008	?	ASB15	57	T	2	missense	142685	NM_001290258.1	NP_001277187.1	L	Q8WXK1	LVEAIKQGHIPELQEYVKYKY	11	P	Q63ZY3	0	non-edgetic
rs10239632	human	snp	yes	updated 2017-02-15 16:05	YES	YES	?	'C/G'	0.0194816	0.0967537	?	?	yes	notwithdrawn	byCluster,byFrequency,byHapMap	0.0369409	G	5008	?	ZSCAN25	325	G	1	missense	221785	NM_145115.2	NP_660090.2	A	Q6NSZ9	GGPAGSAPGLPPPQHGAIPLP	11	P	P57086,P10073	0,0	non-edgetic
rs11540483	human	snp	yes	updated 2017-02-15 16:05	YES	YES	?	'A/T'	0.148029	0.228258	?	?	yes	notwithdrawn	byCluster,byFrequency	0.0379393	A	5008	?	TAX1BP1	307	A	1	missense	8887	NM_001079864.2	NP_001073333.1	I	Q86VP1	LMSEVQTLKNLDGNKESVITH	11	L	P60520,P54727,Q9H0R8,P0CG48,P0CG47,Q9BXW4	0,0,0,0,0,0	non-edgetic
rs11762014	human	snp	yes	updated 2017-02-15 16:05	YES	YES	?	'A/G'	0.362977	0.223016	?	?	yes	notwithdrawn	byCluster,byFrequency,byHapMap	0.214257	A	5008	?	TECPR1	944	T	2	missense	25851	NM_015395.2	NP_056210.1	L	Q7Z6L1	LRDVSIIPESPGAEGSGHSIA	11	P	Q9H1Y0	0	non-edgetic
rs11980797	human	snp	yes	updated 2017-02-15 16:05	YES	YES	?	'A/C'	0.0714432	0.174978	?	?	yes	notwithdrawn	byCluster,byFrequency,byHapMap	0.086262	C	5008	?	MICALL2	711	G	1	missense	79778	NM_182924.3	NP_891554.1	V	Q8IY33	PHLQGKPGRPLSPANVPALPG	11	L	P12814,P35609,O43707,Q08043	0,0,0,0	non-edgetic
rs12334144	human	snp	yes	updated 2017-02-15 16:05	YES	YES	?	'C/G/T'	0.500694	0.0298119	?	?	yes	notwithdrawn	byCluster,byFrequency,by2Hit2Allele	0.422524	C	5008	?	RBAK	682	G	3	missense	57786	NM_001204456.1	NP_001191385.1	K	Q9NYW8	THSGEKPYECNECGKKFHHRS	11	N	Q5T619,P58317	0,0	non-edgetic
rs12540098	human	snp	yes	updated 2017-02-15 16:05	YES	YES	?	'C/G/T'	0.256381	0.249961	?	?	yes	notwithdrawn	byCluster,byFrequency,by2Hit2Allele,byHapMap	0.206669	G	5008	?	MICALL2	480	A	1	missense	79778	NM_182924.3	NP_891554.1	T	Q8IY33	APGRPSPATAAVPSSQPKTEA	11	A	P12814,P35609,O43707,Q08043	0,0,0,0	non-edgetic
rs28362692	human	snp	yes	updated 2017-02-15 16:05	YES	YES	T(germline)/C(germline)	'C/T'	0.0515354	0.152026	?	?	yes	notwithdrawn	byCluster,byFrequency	0.0113818	T	5008	benign	AQP1	45	T	2	missense	358	NM_001329872.1	NP_001316801.1	V	P29972	FKYPVGNNQTAVQDNVKVSLA	11	A	Q13520	0	non-edgetic
rs35352738	human	snp	yes	updated 2017-02-15 16:05	YES	YES	?	'A/C/G'	0.0249044	0.108775	?	?	yes	notwithdrawn	byCluster,byFrequency	0.0413339	A	5008	?	RBAK	229	A	2	missense	57786	NM_001204456.1	NP_001191385.1	E	Q9NYW8	VFIAHKRAYIGEKPYEWNDSG	11	G	Q5T619,P58317	0,0	non-edgetic
rs35452727	human	snp	yes	updated 2017-02-15 16:05	YES	YES	?	'A/C/G/T'	0.163057	0.234405	?	?	yes	notwithdrawn	byCluster,byFrequency	0.144768	T	5008	?	CAMK2B	510	A	1	missense	816	NM_001220.4	NP_001211.3	K	Q13554	VRRGSGTPEAEGPSPVGPPPC	11	E	Q9UQM7,Q13557,Q13555	0,0,0	non-edgetic
rs57704545	human	snp	yes	updated 2017-02-15 16:05	NO	YES	?	'C/T'	0.00656264	0.0569056	?	?	yes	notwithdrawn	byCluster,byFrequency	0.0141773	C	5008	?	TECPR1	473	G	2	missense	25851	NM_015395.2	NP_056210.1	S	Q7Z6L1	PAEGSREARPNTHPGPAPTPA	11	N	Q9H1Y0	0	non-edgetic
rs59690840	human	snp	yes	updated 2017-02-15 16:05	YES	YES	?	'C/T'	0.0302717	0.119245	?	?	yes	notwithdrawn	byCluster,byFrequency	0.014976	T	5008	?	MICALL2	368	A	1	missense	79778	NM_182924.3	NP_891554.1	T	Q8IY33	AASHPAVPPSAPDPRPATPQG	11	A	P12814,P35609,O43707,Q08043	0,0,0,0	non-edgetic
rs61287564	human	snp	yes	updated 2017-02-15 16:05	YES	YES	?	'C/T'	0.151678	0.229854	?	?	yes	notwithdrawn	byCluster,byFrequency	0.0990415	C	5008	?	MICALL2	623	G	2	missense	79778	NM_182924.3	NP_891554.1	R	Q8IY33	AEPRAGEAPRKVSGSFAGSVH	11	K	P12814,P35609,O43707,Q08043	0,0,0,0	non-edgetic
rs61732492	human	snp	yes	updated 2017-02-15 16:05	YES	YES	?	'A/C/T'	0.0146434	0.0843045	?	?	yes	notwithdrawn	byCluster,byFrequency	0.0185703	C	5008	?	PRKAR1B	40	G	1	missense	5575	NM_001164758.1	NP_001158230.1	V	P31321	VLKDCIVHLCISKPERPMKFL	11	I	P17612,P10644	0,0	non-edgetic
rs61737532	human	snp	yes	updated 2017-02-15 16:05	YES	YES	?	'C/T'	0.00823533	0.0636384	?	?	yes	notwithdrawn	byCluster,byFrequency	0.0153754	C	5008	?	ZNF394	181	G	1	missense	84124	NM_001345968.1	NP_001332897.1	G	Q53GI3	RLDPARRDFCRESAQKDSGST	11	R	Q9UFB7,P57086	0,0	non-edgetic
rs61741872	human	snp	yes	updated 2017-02-15 16:05	YES	YES	?	'A/C/G'	0.141655	0.225303	?	?	yes	notwithdrawn	byCluster,byFrequency	0.0858626	A	5008	?	MICALL2	582	G	3	missense	79778	NM_182924.3	NP_891554.1	E	Q8IY33	MSTSLQEGQEDGPAGWRANLK	11	D	P12814,P35609,O43707,Q08043	0,0,0,0	non-edgetic
rs61747084	human	snp	yes	updated 2017-02-15 16:05	YES	YES	?	'C/T'	0.04101	0.137198	?	?	yes	notwithdrawn	byCluster,byFrequency	0.0686901	C	5008	?	MICALL2	430	G	1	missense	79778	NM_182924.3	NP_891554.1	A	Q8IY33	FFQTSAVPPGTSLSGRGPTPS	11	T	P12814,P35609,O43707,Q08043	0,0,0,0	non-edgetic
rs61756062	human	snp	yes	updated 2017-02-15 16:05	NO	YES	?	'A/C'	0.0562918	0.158042	?	?	yes	notwithdrawn	byCluster,byFrequency	0.0547125	C	5008	likely benign	PGAM2	114	G	2	missense	5224	NM_000290.3	NP_000281.2	S	P15259	AAKHGEEQVKIWRRSFDIPPP	11	I	P07738	0	non-edgetic
rs74366495	human	snp	yes	updated 2017-02-15 16:05	NO	YES	?	'A/C'	0.0280209	0.115001	?	?	yes	notwithdrawn	byCluster,byFrequency	0.0269569	A	5008	?	FERD3L	85	T	2	missense	222894	NM_152898.2	NP_690862.1	V	Q96RJ6	EEEEEEERGRGVSLLGRPKRK	11	G	Q99081,P15884	0,0	non-edgetic
rs74440117	human	snp	yes	updated 2017-02-15 16:05	YES	YES	?	'A/G'	0.0162217	0.0885872	?	?	yes	notwithdrawn	byCluster,byFrequency	0.0167732	A	5008	?	TECPR1	418	T	2	missense	25851	NM_015395.2	NP_056210.1	L	Q7Z6L1	ESAPSDTDASSEVERPGPGQI	11	S	Q9H1Y0	0	non-edgetic
rs74709169	human	snp	yes	updated 2017-02-15 16:05	NO	YES	?	'G/T'	0.00833491	0.0640155	?	?	yes	notwithdrawn	byCluster,byFrequency	0.0153754	G	5008	?	ZNF655	466	G	1	missense	79027	NM_001009960.1	NP_001009960.1	G	Q8N720	EVLTRQKAFDCDVWEKNSSQR	11	C	Q05516,Q96EG3,Q9H707,Q5T619,Q3KQV3	0,1,0,0,0	edgetic
rs74829114	human	snp	yes	updated 2017-02-15 16:05	NO	YES	?	'A/G'	0.0108034	0.072698	?	?	yes	notwithdrawn	byCluster,byFrequency	0.0157748	A	5008	?	MICALL2	474	T	1	missense	79778	NM_182924.3	NP_891554.1	S	Q8IY33	EEAGAPAPGRPSPATAAVPSS	11	P	P12814,P35609,O43707,Q08043	0,0,0,0	non-edgetic
rs75056037	human	snp	yes	updated 2017-02-15 16:05	YES	YES	?	'A/G'	0.249592	0.25	?	?	yes	notwithdrawn	byCluster,byFrequency	0.102236	A	5008	?	MICALL2	180	T	2	missense	79778	NM_182924.3	NP_891554.1	V	Q8IY33	GPPPKTDQALAGSLVSSTCGV	11	A	P12814,P35609,O43707,Q08043	0,0,0,0	non-edgetic
rs79534220	human	snp	yes	updated 2017-02-15 16:05	NO	YES	?	'C/G/T'	0.00622927	0.0554602	?	?	yes	notwithdrawn	byCluster,byFrequency	0.0129792	C	5008	?	TECPR1	6	A	1	missense	25851	NM_015395.2	NP_056210.1	M	Q7Z6L1	MPNSVLWAVDLFGRVY	6	L	Q9H1Y0	0	non-edgetic
rs114439154	human	snp	yes	updated 2017-02-15 16:05	NO	YES	?	'C/T'	0.00858665	0.0649584	?	?	yes	notwithdrawn	byCluster,byFrequency	0.0139776	T	5008	?	TECPR1	458	A	1	missense	25851	NM_015395.2	NP_056210.1	M	Q7Z6L1	LGAGRTAEDTVEDACPAEGSR	11	V	Q9H1Y0	0	non-edgetic
rs143666868	human	snp	yes	updated 2017-02-15 16:05	NO	YES	?	'A/C'	0.0698262	0.173313	?	?	yes	notwithdrawn	byCluster,byFrequency	0.0179712	A	5008	?	POM121	7	A	2	missense	9883	XM_005250726.3	XP_005250783.1	E	Q96HA1	MSPAAAAAGAGERRRPI	7	A	O60684	0	non-edgetic
rs148094095	human	snp	yes	updated 2017-02-15 16:05	NO	YES	?	'C/T'	0.00477324	0.0486193	?	?	yes	notwithdrawn	byCluster,byFrequency	0.0365415	T	5008	?	POM121	16	T	2	missense	9883	XM_005250726.3	XP_005250783.1	L	Q96HA1	AAAGAGERRRPIASVRDGRGR	11	P	O60684	0	non-edgetic
rs200235640	human	snp	yes	updated 2017-02-15 16:05	NO	YES	?	'A/C/G/T'	0.0654768	0.171004	?	?	yes	notwithdrawn	byCluster,byFrequency	0.0427316	G	5008	?	POU6F2	507	C	2	missense	11281	NM_001166018.1	NP_001159490.1	P	P78424	SLGLTQTQVGQALSATEGPAY	11	Q	P56693,P14859	0,0	non-edgetic
rs201308009	human	snp	yes	updated 2017-02-15 16:05	NO	YES	?	'A/G/T'	0.000864144	0.0207693	?	?	yes	notwithdrawn	byCluster,byFrequency	0.0628994	T	5008	?	DDX56	275	A	1	missense	54606	NM_001257189.1	NP_001244118.1	S	Q9NY93	VNTLERSYRLRLFLEQFSIPT	11	R	P38919	0	non-edgetic
rs546821850	human	snp	yes	updated 2017-02-15 16:05	NO	YES	?	'C/G'	1.7693e-05	0.00297425	?	?	yes	notwithdrawn	byFrequency	0.0413339	G	5008	?	TECPR1	462	C	2	missense	25851	NM_015395.2	NP_056210.1	S	Q7Z6L1	RTAEDTVEDACPAEGSREARP	11	C	Q9H1Y0	0	non-edgetic
rs877386	human	snp	yes	updated 2017-02-15 16:05	YES	YES	?	'C/G/T'	0.0632548	0.166216	?	?	yes	notwithdrawn	byCluster,byFrequency,byHapMap	0.0684904	C	5008	?	SH2D4A	263	C	2	missense	63898	NM_001174159.1	NP_001167630.1	A	Q9H788	AREDYKRLSLGAQKGRGGERL	11	G	O75791,P62993	0,0	non-edgetic
rs1445404	human	snp	yes	updated 2017-02-15 16:05	YES	YES	?	'C/G/T'	0.0339313	0.125757	?	?	yes	notwithdrawn	byCluster,byFrequency,byHapMap	0.0611022	C	5008	benign	EYA1	20	G	1	missense	2138	NM_000503.5	NP_000494.2	A	Q99502	HSRLSGSSESPSGPKLGNSHI	11	P	Q15475	0	non-edgetic
rs2228013	human	snp	yes	updated 2017-02-15 16:05	YES	YES	?	'C/T'	0.0772069	0.180673	?	?	yes	notwithdrawn	byCluster,byFrequency,byHapMap	0.0221645	A	5008	?	NKX3-1	52	T	1	missense	4824	NM_006167.3	NP_006158.2	C	Q99801	QGGRTSSQRQRDPEPEPEPEP	11	R	Q9BQY4	0	non-edgetic
rs2231524	human	snp	yes	updated 2017-02-15 16:05	YES	YES	?	'A/G'	0.0786388	0.182031	?	?	yes	notwithdrawn	byCluster,byFrequency,byHapMap	0.0347444	G	5008	?	CHRAC1	126	G	2	missense	54108	NM_017444.5	NP_059140.1	R	Q9NRG0	EENDNDNESDHDEADS	11	H	Q9NRF9	0	non-edgetic
rs3748140	human	snp	yes	updated 2017-02-15 16:05	YES	YES	?	'A/G'	0.0646341	0.167748	?	?	yes	notwithdrawn	byCluster,byFrequency,byHapMap	0.0615016	T	5008	?	PPP1R3B	48	A	2	missense	79660	NM_001201329.1	NP_001188258.1	E	Q86XI6	IQLSSKNEASGMVAPAVQEKK	11	G	P62136,P36873	0,0	non-edgetic
rs3750228	human	snp	yes	updated 2017-02-15 16:05	YES	YES	?	'C/T'	0.274389	0.248807	?	?	yes	notwithdrawn	byCluster,byFrequency,by2Hit2Allele,byHapMap	0.199481	C	5008	?	PRDM14	244	G	1	missense	63978	NM_024504.3	NP_078780.1	E	Q9GZV8	GSDSLPQTLDKDSLQLPEGLC	11	K	Q9HBE1,Q9Y2P0,P15622,Q96SQ5	0,0,0,0	non-edgetic
rs3758036	human	snp	yes	updated 2017-02-15 16:05	YES	YES	?	'C/T'	0.0069808	0.0586657	?	?	yes	notwithdrawn	byCluster,byFrequency,byHapMap	0.0123802	T	5008	?	SORBS3	255	T	2	missense	10174	NM_005775.4	NP_005766.3	L	O60504	FLQELETGQRPKKPLVDDPGE	11	P	Q9NYB9	0	non-edgetic
rs3764796	human	snp	yes	updated 2017-02-15 16:05	YES	YES	?	'A/G/T'	0.205339	0.245989	?	?	yes	notwithdrawn	byCluster,byFrequency,byHapMap	0.105631	G	5008	?	MTMR7	559	C	3	missense	9108	NM_004686.4	NP_004677.3	H	Q9Y216	QLNCTKVKSKQSEPSKHSGFS	11	Q	Q96QG7	0	non-edgetic
rs4486183	human	snp	yes	updated 2017-02-15 16:05	YES	YES	?	'G/T'	0.0363903	0.129888	?	?	yes	notwithdrawn	byCluster,byFrequency	0.0413339	T	5008	?	SLA	15	A	1	missense	6503	NM_001045556.2	NP_001039021.1	T	Q13239	MKSTPAPAERPLPNPEGLDSD	11	P	Q13882	0	non-edgetic
rs4921637	human	snp	yes	updated 2017-02-15 16:05	YES	YES	?	'A/G'	0.368119	0.220336	?	?	yes	notwithdrawn	byCluster,byFrequency,byHapMap	0.243211	G	5008	?	SH2D4A	216	G	2	missense	63898	NM_001174159.1	NP_001167630.1	G	Q9H788	KQDEEINQIEEERTKQICKSW	11	E	O75791,P62993	0,0	non-edgetic
rs7386562	human	snp	yes	updated 2017-02-15 16:05	YES	YES	?	'A/C/T'	0.331787	0.236348	?	?	yes	notwithdrawn	byCluster,byFrequency,byHapMap	0.272364	T	5008	?	KLHL38	98	G	2	missense	340359	NM_001081675.2	NP_001075144.2	R	Q2WGJ6	IVSYVYTGEAHIATDNVLPVM	11	H	Q9Y2M5	0	non-edgetic
rs7814359	human	snp	yes	updated 2017-02-15 16:05	YES	YES	?	'A/G'	0.367515	0.220659	?	?	yes	notwithdrawn	byCluster,byFrequency,by2Hit2Allele,byHapMap	0.355831	G	5008	?	TSNARE1	18	C	1	missense	203062	NM_001291931.1	NP_001278860.1	L	Q96NA8	RGGGLGSRGPFGGPSRQGCQP	11	F	Q16623	0	non-edgetic
rs7815455	human	snp	yes	updated 2017-02-15 16:05	NO	YES	?	'A/G'	0.00827467	0.0637877	?	?	yes	notwithdrawn	byCluster,byFrequency	0.0125799	A	5008	?	NPM2	24	A	2	missense	10361	NM_001286680.1	NP_001273609.1	N	Q86SE8	VTTVLWGCELSQERRTWTFRP	11	S	P06748	0	non-edgetic
rs7825375	human	snp	yes	updated 2017-02-15 16:05	YES	YES	?	'A/G'	0.0214006	0.101204	?	?	yes	notwithdrawn	byCluster,byFrequency,byHapMap	0.0369409	A	5008	?	ZNF572	500	A	1	missense	137209	NM_152412.2	NP_689625.2	I	Q7Z3I7	HVEKPFESPDVGDFPHEWTWK	11	V	Q9Y2P0,Q96BR9,Q68EA5,Q8TAU3,Q8NA42,P15622,Q6NX45,P49910	0,0,0,0,0,0,0,0	non-edgetic
rs10088145	human	snp	yes	updated 2017-02-15 16:05	YES	YES	?	'A/G'	0.0162997	0.0887929	?	?	yes	notwithdrawn	byCluster,byFrequency	0.0267572	G	5008	?	RBPMS	186	G	1	missense	11030	NM_001008710.2	NP_001008710.1	A	Q93062	QMRWLPPSEATSQGWKSRQFC	11	T	Q6ZRY4	0	non-edgetic
rs10100935	human	snp	yes	updated 2017-02-15 16:05	YES	YES	?	'C/T'	0.494509	0.052111	?	?	yes	notwithdrawn	byCluster,byFrequency,by2Hit2Allele,byHapMap	0.413938	T	5008	?	TSNARE1	118	G	1	missense	203062	NM_145003.4	NP_659440.2	A	Q96NA8	GPHGRMAGPSTTRAKKRKPNF	11	T	Q16623	0	non-edgetic
rs10105106	human	snp	yes	updated 2017-02-15 16:05	YES	YES	?	'A/G'	0.0752701	0.1788	?	?	yes	notwithdrawn	byCluster,byFrequency,byHapMap	0.0706869	A	5008	?	ZNF572	380	A	2	missense	137209	NM_152412.2	NP_689625.2	E	Q7Z3I7	NVIEECRIQLGEKPYRCCECG	11	G	Q9Y2P0,Q96BR9,Q68EA5,Q8TAU3,Q8NA42,P15622,Q6NX45,P49910	0,0,0,0,0,0,0,0	non-edgetic
rs10107774	human	snp	yes	updated 2017-02-15 16:05	YES	YES	?	'A/T'	0.0753025	0.178832	?	?	yes	notwithdrawn	byCluster,byFrequency,by2Hit2Allele,byHapMap	0.0706869	T	5008	?	ZNF572	448	T	1	missense	137209	NM_152412.2	NP_689625.2	C	Q7Z3I7	KPYKCPDCGESFSQSFNLIRH	11	S	Q9Y2P0,Q96BR9,Q68EA5,Q8TAU3,Q8NA42,P15622,Q6NX45,P49910	0,0,0,0,0,0,0,0	non-edgetic
rs11779866	human	snp	yes	updated 2017-02-15 16:05	YES	YES	?	'C/T'	0.144918	0.226843	?	?	yes	notwithdrawn	byCluster,byFrequency,byHapMap	0.0385383	T	5008	?	KLHL38	504	A	2	missense	340359	NM_001081675.2	NP_001075144.2	Y	Q2WGJ6	YDPQSNKFVKCADMKDRRMHH	11	C	Q9Y2M5	0	non-edgetic
rs11780509	human	snp	yes	updated 2017-02-15 16:05	YES	YES	?	'C/T'	0.375984	0.215935	?	?	yes	notwithdrawn	byCluster,byFrequency,by2Hit2Allele,byHapMap	0.293131	C	5008	?	KLHL38	346	A	2	missense	340359	NM_001081675.2	NP_001075144.2	K	Q2WGJ6	VLGGMAVSSGRSLVSHNVYIF	11	R	Q9Y2M5	0	non-edgetic
rs11784175	human	snp	yes	updated 2017-02-15 16:05	YES	YES	?	'A/T'	0.201176	0.245186	?	?	yes	notwithdrawn	byCluster,byFrequency,byHapMap	0.0800719	A	5008	?	KLHL38	352	T	1	missense	340359	NM_001081675.2	NP_001075144.2	Y	Q2WGJ6	VSSGRSLVSHNVYIFSLKLNQ	11	N	Q9Y2M5	0	non-edgetic
rs11784192	human	snp	yes	updated 2017-02-15 16:05	YES	YES	?	'C/T'	0.33083	0.236572	?	?	yes	notwithdrawn	byCluster,byFrequency,byHapMap	0.273762	T	5008	?	KLHL38	334	G	1	missense	340359	NM_001081675.2	NP_001075144.2	V	Q2WGJ6	KASAITLHRSIYVLGGMAVSS	11	I	Q9Y2M5	0	non-edgetic
rs16898691	human	snp	yes	updated 2017-02-15 16:05	YES	YES	?	'C/G'	0.145825	0.227261	?	?	yes	notwithdrawn	byCluster,byFrequency,byHapMap	0.116414	G	5008	?	KLHL38	394	C	1	missense	340359	NM_001081675.2	NP_001075144.2	R	Q2WGJ6	FIFSIGGIGEGQELMGSMERY	11	G	Q9Y2M5	0	non-edgetic
rs17054477	human	snp	yes	updated 2017-02-15 16:05	YES	YES	?	'C/T'	0.0250336	0.109042	?	?	yes	notwithdrawn	byCluster,byFrequency,byHapMap	0.0383387	T	5008	?	EBF2	559	A	1	missense	64641	NM_022659.3	NP_073150.2	S	Q9HAK2	QGSPSPACSSGNGNGFRAMTG	11	G	Q9H4W6	0	non-edgetic
rs33970858	human	snp	yes	updated 2017-02-15 16:05	YES	YES	?	'A/C/G/T'	0.369265	0.219853	?	?	yes	notwithdrawn	byCluster,byFrequency	0.36222	G	5008	?	TSNARE1	55	A	2	missense	203062	NM_145003.4	NP_659440.2	H	Q96NA8	CPSPESKLQNRCVGKDGEGDL	11	R	Q16623	0	non-edgetic
rs34608771	human	snp	yes	updated 2017-02-15 16:05	YES	YES	?	'C/G/T'	0.385283	0.210246	?	?	yes	notwithdrawn	byCluster,byFrequency	0.177915	A	5008	?	SH2D4A	275	A	2	missense	63898	NM_001174159.1	NP_001167630.1	N	Q9H788	QKGRGGERLQSPLRVPQKPER	11	S	O75791,P62993	0,0	non-edgetic
rs35319139	human	snp	yes	updated 2017-02-15 16:05	YES	YES	?	'C/T'	0.0139789	0.0824258	?	?	yes	notwithdrawn	byCluster,byFrequency	0.0225639	G	5008	?	SH2D4A	303	G	2	missense	63898	NM_001174159.1	NP_001167630.1	R	Q9H788	QFLNSGAYPQKPLRNQGVVRT	11	K	O75791,P62993	0,0	non-edgetic
rs35392772	human	snp	yes	updated 2017-02-15 16:05	YES	YES	?	'A/C'	0.208216	0.246483	?	?	yes	notwithdrawn	byCluster,byFrequency,byHapMap	0.0589058	A	5008	?	MOS	105	T	1	missense	4342	NM_005372.1	NP_005363.1	S	P00540	NRLASRRSFWAELNVARLRHD	11	A	O75791	0	non-edgetic
rs35647122	human	snp	yes	updated 2017-02-15 16:05	YES	YES	?	'C/T'	0.0741571	0.177706	?	?	yes	notwithdrawn	byCluster,byFrequency	0.0359425	G	5008	?	SH2D4A	209	G	2	missense	63898	NM_001174159.1	NP_001167630.1	G	Q9H788	KKESMKKKQDEEINQIEEERT	11	E	O75791,P62993	0,0	non-edgetic
rs57111114	human	snp	yes	updated 2017-02-15 16:05	NO	YES	?	'C/T'	0.00532518	0.0513248	?	?	yes	notwithdrawn	byCluster,byFrequency	0.0177716	T	5008	?	NKX3-1	17	A	1	missense	4824	NM_006167.3	NP_006158.2	T	Q99801	PRPGEAKAEGAAPPTPSKPLT	11	A	Q9BQY4	0	non-edgetic
rs61741356	human	snp	yes	updated 2017-02-15 16:05	YES	YES	?	'A/C/T'	0.0111499	0.0738294	?	?	yes	notwithdrawn	byCluster,byFrequency	0.0173722	T	5008	?	KLHL38	267	A	1	missense	340359	NM_001081675.2	NP_001075144.2	I	Q2WGJ6	RQMFSLCGTTVPDCKLLLHVP	11	V	Q9Y2M5	0	non-edgetic
rs61756425	human	snp	yes	updated 2017-02-15 16:05	YES	YES	?	'G/T'	0.0339431	0.125775	?	?	yes	notwithdrawn	byCluster,byFrequency	0.0233626	T	5008	?	PPP1R3B	41	A	3	missense	79660	NM_001201329.1	NP_001188258.1	R	Q86XI6	SKPLRPCIQLSSKNEASGMVA	11	S	P62136,P36873	0,0	non-edgetic
rs61910739	human	snp	yes	updated 2017-02-15 16:05	YES	YES	?	'C/T'	0.0813175	0.184516	?	?	yes	notwithdrawn	byCluster,byFrequency	0.0191693	T	5008	?	KLHL38	15	A	1	missense	340359	NM_001081675.2	NP_001075144.2	N	Q2WGJ6	SLDGLLFKDHDFSSDLLRQLN	11	D	Q9Y2M5	0	non-edgetic
rs72711231	human	snp	yes	updated 2017-02-15 16:05	YES	YES	?	'C/T'	0.139095	0.224054	?	?	yes	notwithdrawn	byCluster,byFrequency	0.11242	C	5008	?	KLHL38	508	G	1	missense	340359	NM_001081675.2	NP_001075144.2	E	Q2WGJ6	SNKFVKCADMKDRRMHHGATV	11	K	Q9Y2M5	0	non-edgetic
rs75023966	human	snp	yes	updated 2017-02-15 16:05	YES	YES	?	'C/T'	0.0110604	0.0735382	?	?	yes	notwithdrawn	byCluster,byFrequency	0.0121805	C	5008	?	SORBS3	236	C	2	missense	10174	NM_005775.4	NP_005766.3	A	O60504	VLRRREKVDNVWTEESWNQFL	11	V	Q9NYB9	0	non-edgetic
rs76767219	human	snp	yes	updated 2017-02-15 16:05	NO	YES	?	'A/C'	0.0505006	0.150665	?	?	yes	notwithdrawn	byCluster,byFrequency	0.0221645	A	5008	?	ZBTB10	638	A	2	missense	65986	NM_001105539.2	NP_001099009.1	E	Q96DT7	SGPDGDRNVNANLLAEAGTSQ	11	A	Q8TAU3	0	non-edgetic
rs77605100	human	snp	yes	updated 2017-02-15 16:05	NO	YES	?	'A/G'	0.0206832	0.0995681	?	?	yes	notwithdrawn	byCluster,byFrequency	0.0239617	G	5008	?	NPM2	194	G	2	missense	10361	NM_001286680.1	NP_001273609.1	G	Q86SE8	EEEEIRASVRDKSPVKKAKAT	11	D	P06748	0	non-edgetic
rs78004199	human	snp	yes	updated 2017-02-15 16:05	NO	YES	?	'A/T'	0.0117284	0.0756746	?	?	yes	notwithdrawn	byCluster,byFrequency	0.0203674	T	5008	?	ZNF572	308	T	1	missense	137209	NM_152412.2	NP_689625.2	C	Q7Z3I7	KPYKCLECEKSFGCNSTLIKH	11	S	Q9Y2P0,Q96BR9,Q68EA5,Q8TAU3,Q8NA42,P15622,Q6NX45,P49910	0,0,0,0,0,0,0,0	non-edgetic
rs78297359	human	snp	yes	updated 2017-02-15 16:05	NO	YES	?	'C/G'	0.0156741	0.0871285	?	?	yes	notwithdrawn	byCluster,byFrequency	0.0191693	G	5008	?	TSNARE1	9	C	2	missense	203062	NM_001291931.1	NP_001278860.1	A	Q96NA8	MSYGSIARGGGLGSRGPFG	9	G	Q16623	0	non-edgetic
rs79460462	human	snp	yes	updated 2017-02-15 16:05	NO	YES	?	'C/T'	0.0505207	0.150692	?	?	yes	notwithdrawn	byCluster,byFrequency	0.033746	T	5008	?	TSNARE1	240	A	1	missense	203062	NM_145003.4	NP_659440.2	K	Q96NA8	KTFSCQALPSEGFSLEPPRAT	11	E	Q16623	0	non-edgetic
rs112028242	human	snp	yes	updated 2017-02-15 16:05	YES	YES	?	'A/T'	0.0160083	0.0880219	?	?	yes	notwithdrawn	byCluster,byFrequency	0.0265575	A	5008	likely benign	FOXH1	125	T	1	missense	8928	NM_003923.2	NP_003914.1	S	O75593	IPAEALRLQNTALCRRWQNGG	11	T	P84022,Q15796,O60548	0,0,0	non-edgetic
rs112859779	human	snp	yes	updated 2017-02-15 16:05	YES	YES	?	'C/T'	0.0599297	0.162399	?	?	yes	notwithdrawn	byCluster,byFrequency	0.0291534	T	5008	?	TCF24	141	A	1	missense	100129654	NM_001193502.1	NP_001180431.1	S	Q7RTU0	KWPMRSRLYIGATGQFLKHSV	11	G	P15884	0	non-edgetic
rs1110061	human	snp	yes	updated 2017-02-15 16:05	YES	YES	?	'C/G'	0.208684	0.246562	99	95	yes	notwithdrawn	byCluster,byFrequency	0.325479	G	5008	benign	NR5A1	146	C	2	missense	2516	NM_004959.4	NP_004950.2	A	Q13285	PDYVLPPSLHGPEPKGLAAGP	11	G	P51843	0	non-edgetic
rs1110222	human	snp	yes	updated 2017-02-15 16:05	YES	YES	?	'A/G'	0.435399	0.167711	99	95	yes	notwithdrawn	byCluster,byFrequency,byOtherPop,by2Hit2Allele,byHapMap	0.319089	A	5008	?	PCSK5	1275	A	2	missense	5125	NM_001190482.1	NP_001177411.1	D	Q92824	KCPEGSYAEDGICERCSSPCR	11	G	P29122	0	non-edgetic
rs1110223	human	snp	yes	updated 2017-02-15 16:05	YES	YES	?	'A/G'	0.434515	0.168684	99	95	yes	notwithdrawn	byCluster,byFrequency,by2Hit2Allele	0.31889	G	5008	?	PCSK5	1320	G	1	missense	5125	NM_001190482.1	NP_001177411.1	E	Q92824	ENCPERHVAVKGVCKHCPEMC	11	K	P29122	0	non-edgetic
rs1539567	human	snp	yes	updated 2017-02-15 16:05	YES	YES	?	'C/T'	0.345853	0.230894	?	?	yes	notwithdrawn	byCluster,byFrequency,by2Hit2Allele,byHapMap	0.272764	A	5008	benign	LRSAM1	318	G	1	missense	90678	NM_001005373.3	NP_001005373.1	D	Q6UWE0	QGLSEHQRHLNAERQRLQEQL	11	N	P63279	0	non-edgetic
rs1769259	human	snp	yes	updated 2017-02-15 16:05	YES	YES	?	'A/G'	0.0839988	0.186932	?	?	yes	notwithdrawn	byCluster,byFrequency,byOtherPop,byHapMap	0.0235623	C	5008	benign	FBP1	218	A	2	missense	2203	NM_000507.3	NP_000498.2	K	P09467	KIYSLNEGYARDFDPAVTEYI	11	R	O00757	0	non-edgetic
rs2495207	human	snp	yes	updated 2017-02-15 16:05	YES	YES	?	'C/T'	0.447862	0.152809	?	?	yes	notwithdrawn	byCluster,byFrequency,byHapMap	0.320487	A	5008	?	PCSK5	1366	A	2	missense	5125	NM_001190482.1	NP_001177411.1	H	Q92824	SCPRGFYADSRHCVPCHKDCL	11	R	P29122	0	non-edgetic
rs2643325	human	snp	yes	updated 2017-02-15 16:05	YES	YES	?	'C/T'	0.341465	0.232667	?	?	yes	notwithdrawn	byCluster,byFrequency,by2Hit2Allele	0.230831	A	5008	?	PCSK5	1090	A	1	missense	5125	NM_001190482.1	NP_001177411.1	S	Q92824	VECKACDSNCGSCDQNGCYWC	11	G	P29122	0	non-edgetic
rs2803429	human	snp	yes	updated 2017-02-15 16:05	YES	YES	?	'C/G'	0.4383	0.164447	?	?	yes	notwithdrawn	byCluster,byFrequency,byOtherPop,byHapMap	0.321685	C	5008	?	PCSK5	1414	C	1	missense	5125	NM_001190482.1	NP_001177411.1	Q	Q92824	ECPAGTYYEKETKECRDCHKS	11	E	P29122	0	non-edgetic
rs2842480	human	snp	yes	updated 2017-02-15 16:05	YES	YES	?	'G/T'	0.345473	0.231052	?	?	yes	notwithdrawn	byCluster,byFrequency,by2Hit2Allele,byHapMap	0.230831	C	5008	?	PCSK5	1079	C	2	missense	5125	NM_001190482.1	NP_001177411.1	A	Q92824	KTCPEKTYSEEVECKACDSNC	11	E	P29122	0	non-edgetic
rs3001772	human	snp	yes	updated 2017-02-15 16:05	YES	YES	?	'C/T'	0.487512	0.0780268	?	?	yes	notwithdrawn	byCluster,byFrequency,by2Hit2Allele	0.489417	T	5008	?	PCSK5	1343	T	2	missense	5125	NM_001190482.1	NP_001177411.1	M	Q92824	CIHEKTCKECTPEFFLHDDMC	11	T	P29122	0	non-edgetic
rs4077515	human	snp	yes	updated 2017-02-15 16:05	YES	YES	?	'A/G'	0.480771	0.0961497	?	?	yes	notwithdrawn	byCluster,byFrequency,by2Hit2Allele,byHapMap	0.366613	T	5008	benign	CARD9	12	A	2	missense	64170	NM_052813.4	NP_434700.2	N	Q9H257	SDYENDDECWSVLEGFRVTLT	11	S	Q9BWT7	0	non-edgetic
rs6415847	human	snp	yes	updated 2017-02-15 16:05	YES	YES	?	'C/G/T'	0.14212	0.225534	?	?	yes	notwithdrawn	byCluster,byFrequency,by2Hit2Allele,byHapMap	0.1248	C	5008	benign	ANKS6	644	A	1	missense	203286	NM_173551.4	NP_775822.3	I	Q68DC2	SPHSSGGSSGVGVSRHGGELL	11	V	Q92843	0	non-edgetic
rs7036921	human	snp	yes	updated 2017-02-15 16:05	YES	YES	?	'A/C'	0.444458	0.157118	?	?	yes	notwithdrawn	byCluster,byFrequency,by2Hit2Allele,byHapMap	0.232029	A	5008	?	PCSK5	1699	A	3	missense	5125	NM_001190482.1	NP_001177411.1	E	Q92824	CPANLVLHMDDSHCLHCCNTS	11	D	P29122	0	non-edgetic
rs17062264	human	snp	yes	updated 2017-02-15 16:05	YES	YES	?	'C/G'	0.245324	0.249956	?	?	yes	notwithdrawn	byCluster,byFrequency,byHapMap	0.137181	C	5008	?	PCSK5	970	C	1	missense	5125	NM_001190482.1	NP_001177411.1	R	Q92824	REHFLYQGECGDSCPEGHYAT	11	G	P29122	0	non-edgetic
rs17502738	human	snp	yes	updated 2017-02-15 16:05	YES	YES	?	'C/T'	0.261302	0.249744	?	?	yes	notwithdrawn	byCluster,byFrequency,byHapMap	0.0936502	C	5008	?	ZBTB5	300	G	2	missense	9925	NM_014872.2	NP_055687.1	G	O15062	SRATQVETSFDQEAAPEKSSF	11	D	O15156	0	non-edgetic
rs34119250	human	snp	yes	updated 2017-02-15 16:05	NO	YES	?	'A/C/G/T'	0.100155	0.200129	?	?	yes	notwithdrawn	byCluster,byFrequency	0.0341454	A	5008	?	TRAF1	46	A	2	missense	7185	NM_001190945.1	NP_001177874.1	Q	Q13077	LCCAGCLSENPRNGEDQICPK	11	P	Q12933,Q9Y4K3	0,0	non-edgetic
rs41283630	human	snp	yes	updated 2017-02-15 16:05	NO	YES	?	'A/C/G'	0.015626	0.0870158	?	?	yes	notwithdrawn	byCluster,byFrequency	0.0103834	A	5008	benign	ANKS6	222	G	1	missense	203286	NM_173551.4	NP_775822.3	G	Q68DC2	EWGADPNHAARTVGWSPLMLA	11	R	Q92843	0	non-edgetic
rs57028275	human	snp	yes	updated 2017-02-15 16:05	YES	YES	?	'A/T'	0.0104481	0.0715185	?	?	yes	notwithdrawn	byCluster,byFrequency	0.0131789	A	5008	?	PCSK5	1009	A	1	missense	5125	NM_001190482.1	NP_001177411.1	I	Q92824	HVCTRCMKGYFIAPTNHTCQK	11	F	P29122	0	non-edgetic
rs61741778	human	snp	yes	updated 2017-02-15 16:05	YES	YES	?	'C/G/T'	0.045068	0.14319	?	?	yes	notwithdrawn	byCluster,byFrequency	0.0235623	G	5008	?	PCSK5	1491	C	2	missense	5125	NM_001190482.1	NP_001177411.1	T	Q92824	PAEDQCQTCPMNSLLLNTTCV	11	M	P29122	0	non-edgetic
rs61742531	human	snp	yes	updated 2017-02-15 16:05	YES	YES	?	'A/G'	0.00942174	0.067986	?	?	yes	notwithdrawn	byCluster,byFrequency	0.0159744	A	5008	?	ATP6V1G1	89	A	2	missense	9550	NM_004888.3	NP_004879.1	Q	O75348	EKMTILQTYFRQNRDEVLDNL	11	R	Q96A05	0	non-edgetic
rs75690855	human	snp	yes	updated 2017-02-15 16:05	NO	YES	?	'C/T'	0.0269683	0.112946	?	?	yes	notwithdrawn	byCluster,byFrequency	0.0257588	T	5008	likely benign	LRSAM1	183	T	2	missense	90678	NM_001005373.3	NP_001005373.1	L	Q6UWE0	RTLEMLSLDASAMVYPPREVC	11	S	P63279	0	non-edgetic
rs114234833	human	snp	yes	updated 2017-02-15 16:05	NO	YES	?	'C/T'	0.00671935	0.0575719	?	?	yes	notwithdrawn	byCluster,byFrequency	0.0133786	T	5008	?	PCSK5	1458	T	2	missense	5125	NM_001190482.1	NP_001177411.1	F	Q92824	SCMANEKCSPSEYWDEDAPGC	11	S	P29122	0	non-edgetic
rs114508164	human	snp	yes	updated 2017-02-15 16:05	NO	YES	?	'C/T'	0.0106582	0.0722186	?	?	yes	notwithdrawn	byCluster,byFrequency	0.0183706	T	5008	?	PCSK5	1201	T	1	missense	5125	NM_001190482.1	NP_001177411.1	S	Q92824	NGSATLCTSCPKGAYLLAQAC	11	P	P29122	0	non-edgetic
rs1727	human	snp	yes	updated 2017-02-15 16:05	YES	YES	?	'A/C/T'	0.318679	0.240398	99	95	yes	notwithdrawn	byCluster,byFrequency,by2Hit2Allele,byHapMap	0.121206	C	5008	?	IFIT2	352	A	3	missense	3433	NM_001547.4	NP_001538.4	E	P09913	SLHALADQYEDAEYYFQKEFS	11	D	O14879	0	non-edgetic
rs13991	human	snp	yes	updated 2017-02-15 16:05	YES	YES	?	'C/G'	0.367164	0.220845	?	?	yes	notwithdrawn	byCluster,byFrequency,byHapMap	0.16254	C	5008	?	GLRX3	21	C	3	missense	10539	NM_001199868.1	NP_001186797.1	H	O76003	AAVEEVGSAGQFEELLRLKAK	11	Q	Q53S33,Q9H3K6,Q9Y3E2	0,0,0	non-edgetic
rs1050704	human	snp	yes	updated 2017-02-15 16:05	YES	YES	?	'A/G/T'	0.183863	0.241093	?	?	yes	notwithdrawn	byCluster,byFrequency	0.0722843	C	5008	?	BNIP3	143	T	3	missense	664	NM_004052.3	NP_004043.3	S	Q12983	PRSQTPQDTNRASETDTHSIG	11	R	O60238	0	non-edgetic
rs2070845	human	snp	yes	updated 2017-02-15 16:05	YES	YES	?	'A/G'	0.337016	0.234368	?	?	yes	notwithdrawn	byCluster,byFrequency,byOtherPop,by2Hit2Allele,byHapMap	0.195687	G	5008	?	IFIT2	121	G	2	missense	3433	NM_001547.4	NP_001538.4	R	P09913	SDVQIYVDKVKHVCEKFSSPY	11	K	O14879	0	non-edgetic
rs2240891	human	snp	yes	updated 2017-02-15 16:05	YES	YES	?	'C/T'	0.0640936	0.167149	?	?	yes	notwithdrawn	byCluster,byFrequency,byHapMap	0.0613019	G	5008	?	VENTX	79	G	1	missense	27287	NM_014468.3	NP_055283.1	V	O95231	SSNLPAPERTMAGLSKEPNTL	11	M	P31273,Q9Y458,Q9BQY4,O60806	0,0,0,0	non-edgetic
rs2240892	human	snp	yes	updated 2017-02-15 16:05	YES	YES	?	'A/C/G'	0.32353	0.238942	?	?	yes	notwithdrawn	byCluster,byFrequency,by2Hit2Allele,byHapMap	0.24381	C	5008	?	VENTX	42	C	2	missense	27287	NM_014468.3	NP_055283.1	P	O95231	THTPRPADFSLGSLPGPGQTS	11	L	P31273,Q9Y458,Q9BQY4,O60806	0,0,0,0	non-edgetic
rs2274217	human	snp	yes	updated 2017-02-15 16:05	YES	YES	?	'A/G'	0.352573	0.227989	?	?	yes	notwithdrawn	byCluster,byFrequency,byOtherPop,byHapMap	0.191094	T	5008	?	GLRX3	123	T	1	missense	10539	NM_001199868.1	NP_001186797.1	S	O76003	QRHASSGSFLPSANEHLKEDL	11	P	Q53S33,Q9H3K6,Q9Y3E2	0,0,0	non-edgetic
rs2997211	human	snp	yes	updated 2017-02-15 16:05	YES	YES	?	'C/T'	0.165092	0.23514	?	?	yes	notwithdrawn	byCluster,byFrequency,by2Hit2Allele,byHapMap	0.0682907	T	5008	?	MPP7	322	G	2	missense	143098	NM_001318170.1	NP_001305099.1	R	Q5T2T1	VSNRKSSGFRKSFRLSRKDKK	11	K	Q9HAP6,O14910,Q9NUP9	0,0,0	non-edgetic
rs4536103	human	snp	yes	updated 2017-02-15 16:05	YES	YES	G(germline)/A(germline)	'A/G'	0.485214	0.0847025	?	?	yes	notwithdrawn	byCluster,byFrequency,by2Hit2Allele	0.429912	G	5008	likely benign	NEUROG3	199	C	2	missense	50674	NM_020999.3	NP_066279.2	S	Q9Y4Z2	EERPGLLGATFSACLSPGSLA	11	F	Q99081,P15884	0,0	non-edgetic
rs4548513	human	snp	yes	updated 2017-02-15 16:05	YES	YES	?	'C/T'	0.4845	0.0866584	?	?	yes	notwithdrawn	byCluster,byFrequency,by2Hit2Allele	0.485024	T	5008	?	CTNNA3	596	A	2	missense	29119	NM_001127384.2	NP_001120856.1	N	Q9UI47	VNVALEALSKSSLNVLDDNQF	11	S	P14923	0	non-edgetic
rs4750568	human	snp	yes	updated 2017-02-15 16:05	YES	YES	?	'A/C'	0.448985	0.151344	?	?	yes	notwithdrawn	byCluster,byFrequency,by2Hit2Allele,byHapMap	0.388778	A	5008	?	MEIG1	9	C	2	missense	644890	NM_001080836.2	NP_001074305.1	T	Q5JSS6	MASSDVKPKSVSHAKKWSE	9	K	Q96M98	0	non-edgetic
rs7072728	human	snp	yes	updated 2017-02-15 16:05	YES	YES	?	'C/T'	0.00847971	0.0645597	?	?	yes	notwithdrawn	byCluster,byFrequency,byHapMap	0.0141773	C	5008	?	IFIT1B	188	C	2	missense	439996	NM_001010987.2	NP_001010987.1	P	Q5T764	NTGYAITVYRLDKFNTASGRN	11	L	O14879	1	edgetic
rs7089970	human	snp	yes	updated 2017-02-15 16:05	YES	YES	?	'A/G/T'	0.0760595	0.179568	?	?	yes	notwithdrawn	byCluster,byFrequency,by2Hit2Allele	0.0473243	T	5008	?	NKX1-2	271	A	2	missense	390010	NM_001146340.1	NP_001139812.1	E	Q9UD57	LHFQTFPSYSAANVLFPSAAS	11	A	Q9BQY4	0	non-edgetic
rs9418952	human	snp	yes	updated 2017-02-15 16:05	YES	YES	?	'A/G'	0.152863	0.230357	?	?	yes	notwithdrawn	byCluster,byFrequency,byHapMap,suspect	0.101837	A	5008	?	VENTX	191	A	1	missense	27287	NM_014468.3	NP_055283.1	R	O95231	QLLCPWAPLSGPQALMLPPGS	11	G	P31273,Q9Y458,Q9BQY4,O60806	0,0,0,0	non-edgetic
rs9418953	human	snp	yes	updated 2017-02-15 16:05	YES	YES	?	'A/G'	0.154839	0.23118	?	?	yes	notwithdrawn	byCluster,byFrequency,byHapMap	0.102636	A	5008	?	VENTX	247	A	2	missense	27287	NM_014468.3	NP_055283.1	D	O95231	LGPALSTGPRGLCAMPQTGDA	11	G	P31273,Q9Y458,Q9BQY4,O60806	0,0,0,0	non-edgetic
rs9419033	human	snp	yes	updated 2017-02-15 16:05	YES	YES	?	'A/C'	0.154276	0.230948	?	?	yes	notwithdrawn	byCluster,byFrequency	0.102236	A	5008	?	VENTX	230	A	1	missense	27287	NM_014468.3	NP_055283.1	T	O95231	CCGQPLASHPPTPGRPSLGPA	11	P	P31273,Q9Y458,Q9BQY4,O60806	0,0,0,0	non-edgetic
rs10160116	human	snp	yes	updated 2017-02-15 16:05	YES	YES	?	'A/G'	0.480572	0.0966262	?	?	yes	notwithdrawn	byCluster,byFrequency,by2Hit2Allele,byHapMap	0.375399	A	5008	?	ZNF438	173	T	1	missense	220929	NM_001143766.1	NP_001137238.1	S	Q7Z4V0	PPHHPELLYKPSPFEEVPSLE	11	P	Q9UEG4,P52747,Q8TF50,Q5T619,P17021	0,0,0,0,0	non-edgetic
rs11544145	human	snp	yes	updated 2017-02-15 16:05	YES	YES	?	'A/C/T'	0.0381734	0.132778	?	?	yes	notwithdrawn	byCluster,byFrequency	0.0111821	A	5008	?	RPP30	12	A	2	missense	10556	NM_001104546.1	NP_001098016.1	D	P78346	AVFADLDLRAGSDLKALRGLV	11	G	O95059,Q969H6	0,0	non-edgetic
rs11556626	human	snp	yes	updated 2017-02-15 16:05	YES	YES	?	'G/T'	0.307423	0.243316	?	?	yes	notwithdrawn	byCluster,byFrequency	0.189696	C	5008	?	BNIP3	39	G	1	missense	664	NM_004052.3	NP_004043.3	A	Q12983	GAQLGRGAPTSAFPPPAAEAH	11	S	O60238	0	non-edgetic
rs12354886	human	snp	yes	updated 2017-02-15 16:05	YES	YES	?	'A/G'	0.315557	0.241252	?	?	yes	notwithdrawn	byCluster,byFrequency,byHapMap	0.184904	A	5008	?	ZNF485	252	A	1	missense	220992	NM_001318140.1	NP_001305069.1	T	Q8NCK3	YKCNDCGKAFAQNAALTRHER	11	A	Q8N8Y5	0	non-edgetic
rs17468739	human	snp	yes	updated 2017-02-15 16:05	YES	YES	?	'A/C/T'	0.199819	0.244922	?	?	yes	notwithdrawn	byCluster,byFrequency,byHapMap	0.0517173	C	5008	?	IFIT2	79	C	2	missense	3433	NM_001547.4	NP_001538.4	A	P09913	AALECLRKAEELIQQEHADQA	11	E	O14879	0	non-edgetic
rs34186436	human	snp	yes	updated 2017-02-15 16:05	YES	YES	?	'A/G'	0.0249179	0.108803	?	?	yes	notwithdrawn	byCluster,byFrequency	0.0465256	T	5008	?	ZNF438	253	A	1	missense	220929	NM_001143766.1	NP_001137238.1	T	Q7Z4V0	VSKITSSKPSAVASEKFKEQV	11	A	Q9UEG4,P52747,Q8TF50,Q5T619,P17021	0,0,0,0,0	non-edgetic
rs34407818	human	snp	yes	updated 2017-02-15 16:05	YES	YES	?	'C/T'	0.0274338	0.113861	?	?	yes	notwithdrawn	byCluster,byFrequency	0.0441294	G	5008	?	IFIT3	394	G	2	missense	3437	NM_001031683.3	NP_001026853.1	G	O14879	EGLSISKKSTDKEEIKDQPQN	11	D	P09913,Q5T764	0,0	non-edgetic
rs35346752	human	snp	yes	updated 2017-02-15 16:05	YES	YES	?	'G/T'	0.00753307	0.060908	?	?	yes	notwithdrawn	byCluster,byFrequency	0.0121805	C	5008	?	ZNF438	693	G	1	missense	220929	NM_001143766.1	NP_001137238.1	V	Q7Z4V0	FPGSKGTQEELVQHASPDWKR	11	L	Q9UEG4,P52747,Q8TF50,Q5T619,P17021	0,0,0,0,0	non-edgetic
rs41277236	human	snp	yes	updated 2017-02-15 16:05	YES	YES	T(germline)/C(germline)	'C/T'	0.101444	0.201075	?	?	yes	notwithdrawn	byCluster,byFrequency	0.0259585	T	5008	benign	NEUROG3	167	A	1	missense	50674	NM_020999.3	NP_066279.2	R	Q9Y4Z2	GELGSPGGSPGDWGSLYSPVS	11	G	Q99081,P15884	0,0	non-edgetic
rs45541140	human	snp	yes	updated 2017-02-15 16:05	YES	YES	?	'C/G'	0.0372196	0.131242	?	?	yes	notwithdrawn	byCluster,byFrequency	0.0189696	G	5008	?	BNIP3	36	C	1	missense	664	NM_004052.3	NP_004043.3	P	Q12983	LSPGAQLGRGAPTSAFPPPAA	11	A	O60238	0	non-edgetic
rs45545532	human	snp	yes	updated 2017-02-15 16:05	YES	YES	?	'C/T'	0.186123	0.241702	?	?	yes	notwithdrawn	byCluster,byFrequency	0.0623003	T	5008	?	ZNF485	22	T	1	missense	220992	NM_001318140.1	NP_001305069.1	W	Q8NCK3	TFGDVAVAFTRIEWRHLDAAQ	11	R	Q8N8Y5	0	non-edgetic
rs61737718	human	snp	yes	updated 2017-02-15 16:05	YES	YES	?	'A/G'	0.0153244	0.0861823	?	?	yes	notwithdrawn	byCluster,byFrequency	0.0271565	A	5008	?	CTNNA3	552	T	2	missense	29119	NM_001127384.2	NP_001120856.1	M	Q9UI47	GRAARVAHIVTGEMDSYEPGA	11	T	P14923	0	non-edgetic
rs61749223	human	snp	yes	updated 2017-02-15 16:05	NO	YES	?	'A/T'	0.044223	0.141971	?	?	yes	notwithdrawn	byCluster,byFrequency	0.0113818	T	5008	benign	CTNNA3	160	A	1	missense	29119	NM_001127384.2	NP_001120856.1	T	Q9UI47	HVSAFQRTFESLKNVANKSDL	11	S	P14923	0	non-edgetic
rs72789797	human	snp	yes	updated 2017-02-15 16:05	NO	YES	?	'C/T'	0.0992372	0.199426	?	?	yes	notwithdrawn	byCluster,byFrequency	0.0295527	T	5008	?	EPC1	287	A	3	missense	80314	NM_001272004.1	NP_001258933.1	I	Q9H2F5	DYNGEIMSEVMAQRQPMKPTY	11	M	Q92993	0	non-edgetic
rs73245661	human	snp	yes	updated 2017-02-15 16:05	YES	YES	?	'C/T'	0.0336561	0.125281	?	?	yes	notwithdrawn	byCluster,byFrequency	0.0587061	C	5008	?	EPC1	283	G	1	missense	80314	NM_001272004.1	NP_001258933.1	V	Q9H2F5	YNLGDYNGEIMSEVMAQRQPM	11	M	Q92993	0	non-edgetic
rs73369750	human	snp	yes	updated 2017-02-15 16:05	YES	YES	?	'A/G'	0.0222825	0.103173	?	?	yes	notwithdrawn	byCluster,byFrequency	0.0401358	A	5008	?	IFIT1B	180	A	1	missense	439996	NM_001010987.2	NP_001010987.1	R	Q5T764	GNPENPEFNTGYAITVYRLDK	11	G	O14879	0	non-edgetic
rs74164127	human	snp	yes	updated 2017-02-15 16:05	YES	YES	?	'A/C'	0.154574	0.231071	?	?	yes	notwithdrawn	byCluster,byFrequency	0.102636	A	5008	?	VENTX	226	A	2	missense	27287	NM_014468.3	NP_055283.1	E	O95231	AGASCCGQPLASHPPTPGRPS	11	A	P31273,Q9Y458,Q9BQY4,O60806	0,0,0,0	non-edgetic
rs76088094	human	snp	yes	updated 2017-02-15 16:05	NO	YES	?	'A/C/G/T'	0.0125763	0.0782967	?	?	yes	notwithdrawn	byCluster,byFrequency	0.0127796	T	5008	?	TCF7L2	15	A	3	missense	6934	NM_001146274.1	NP_001139746.1	K	Q9NQB0	NGGGGDDLGANDELISFKDEG	11	N	P14923	0	non-edgetic
rs111393855	human	snp	yes	updated 2017-02-15 16:05	YES	YES	?	'C/G'	0.292721	0.246323	?	?	yes	notwithdrawn	byCluster,byFrequency	0.186102	C	5008	?	NKX1-2	156	G	1	missense	390010	NM_001146340.1	NP_001139812.1	V	Q9UD57	PGSPRPRRRRLEPNCAKPRRA	11	L	Q9BQY4	0	non-edgetic
rs116145945	human	snp	yes	updated 2017-02-15 16:05	NO	YES	?	'C/G'	0.004359	0.0464812	?	?	yes	notwithdrawn	byCluster,byFrequency	0.0105831	G	5008	?	ASB13	134	C	3	missense	79754	NM_024701.3	NP_078977.2	S	Q8WXK3	ACMSGSSECVRLLIDVGANLE	11	R	Q96DX5	0	non-edgetic
rs142326775	human	snp	yes	updated 2017-02-15 16:05	NO	YES	?	'C/T'	0.0328095	0.123807	?	?	yes	notwithdrawn	byCluster,byFrequency	0.0219649	T	5008	?	ZNF438	651	A	2	missense	220929	NM_001143766.1	NP_001137238.1	H	Q7Z4V0	DEVKLQIKCGRCQITAQSFAE	11	R	Q9UEG4,P52747,Q8TF50,Q5T619,P17021	0,0,0,0,0	non-edgetic
rs145570841	human	snp	yes	updated 2017-02-15 16:05	NO	YES	?	'C/T'	0.0321404	0.122626	?	?	yes	notwithdrawn	byCluster,byFrequency	0.0169728	T	5008	?	MPP7	238	A	1	missense	143098	NM_001318170.1	NP_001305099.1	N	Q5T2T1	EGKMFIKALFDYNPNEDKAIP	11	D	Q9HAP6,O14910,Q9NUP9	0,0,0	non-edgetic
rs146495217	human	snp	yes	updated 2017-02-15 16:05	NO	YES	?	'A/G'	0.255874	0.249931	?	?	yes	notwithdrawn	byCluster,byFrequency	0.115016	G	5008	?	NKX1-2	231	C	2	missense	390010	NM_001146340.1	NP_001139812.1	A	Q9UD57	QNPGADGAAQVGGGAPQPGAA	11	V	Q9BQY4	0	non-edgetic
rs200882256	human	snp	yes	updated 2017-02-15 16:05	NO	YES	?	'C/G/T'	1.64776e-05	0.00287028	?	?	yes	notwithdrawn	byCluster,byFrequency	0.0650958	C	5008	?	ZNF438	146	G	3	missense	220929	NM_001143766.1	NP_001137238.1	W	Q7Z4V0	KPILIFPKSGCSKAPAQTQMC	11	C	Q9UEG4,P52747,Q8TF50,Q5T619,P17021	0,0,0,0,0	non-edgetic
rs569153544	human	snp	yes	updated 2017-02-15 16:05	NO	YES	?	'A/C'	0.0839998	0.186933	?	?	yes	notwithdrawn	byCluster,byFrequency	0.0439297	C	5008	?	TCF7L2	103	C	2	missense	6934	NM_001146274.1	NP_001139746.1	S	Q9NQB0	GLFKGPPYPGYPFIMIPDLTS	11	Y	P14923	0	non-edgetic
rs576691840	human	snp	yes	updated 2017-02-15 16:05	NO	YES	?	'A/G'	0.000792131	0.0198856	?	?	yes	notwithdrawn	byCluster,byFrequency	0.0471246	A	5008	?	SFMBT2	441	T	1	missense	57713	NM_001018039.1	NP_001018049.1	Y	Q5VUG0	VSVKGRLMWLHLEGLQTPVPE	11	H	Q96GD3,Q9UN30,Q9UQR0,P78364,Q96JM7	0,0,0,0,0	non-edgetic
rs1528	human	snp	yes	updated 2017-02-15 16:05	YES	YES	?	'C/T'	0.202766	0.245497	99	94	yes	notwithdrawn	byCluster,byFrequency,by2Hit2Allele,byHapMap	0.127396	C	5008	?	SERGEF	429	G	1	missense	26297	NM_012139.3	NP_036271.1	E	Q9UGK8	PDAIEDTESQKAMDKERNWKE	11	K	Q96FX2	0	non-edgetic
rs8373	human	snp	yes	updated 2017-02-15 16:05	YES	YES	?	'A/G'	0.360512	0.224248	?	?	yes	notwithdrawn	byCluster,byFrequency,byHapMap	0.214657	G	5008	?	ZFP91	207	G	1	missense	80829	NM_053023.4	NP_444251.1	G	Q96JP5	EEHQSPGGISSEEEEEEEEEM	11	S	Q8TF50,Q8N8Y5	0,0	non-edgetic
rs10788	human	snp	yes	updated 2017-02-15 16:05	YES	YES	?	'C/T'	0.192923	0.243397	99	94	yes	notwithdrawn	byCluster,byFrequency,by2Hit2Allele,byHapMap	0.127196	T	5008	?	SERGEF	457	A	2	missense	26297	NM_012139.3	NP_036271.1	E	Q9UGK8	QSQSDWSRNGGL	11	G	Q96FX2	0	non-edgetic
rs540874	human	snp	yes	updated 2017-02-15 16:05	YES	YES	?	'C/T'	0.4965	0.0416836	?	?	yes	notwithdrawn	byCluster,byFrequency,byOtherPop,by2Hit2Allele,byHapMap	0.416933	A	5008	?	ACTN3	776	G	2	missense	89	NM_001104.3	NP_001095.2	R	Q08043	RASFNHFDRKQNGMMEPDDFR	11	Q	P12814,O43707,Q8IY33	0,0,0	non-edgetic
rs618838	human	snp	yes	updated 2017-02-15 16:05	YES	YES	?	'C/T'	0.476881	0.104999	99	95	yes	notwithdrawn	byCluster,byFrequency,by2Hit2Allele,byHapMap	0.39976	T	5008	?	ACTN3	628	C	1	missense	89	NM_001104.3	NP_001095.2	R	Q08043	WDMVRKLVPSCDQTLQEELAR	11	C	P12814,O43707,Q8IY33	0,0,0	non-edgetic
rs948445	human	snp	yes	updated 2017-02-15 16:05	YES	YES	?	'C/T'	0.278917	0.248322	99	95	yes	notwithdrawn	byCluster,byFrequency,by2Hit2Allele,byHapMap	0.280152	C	5008	?	ACY3	8	A	2	missense	91703	NM_080658.1	NP_542389.1	Q	Q96HD9	MCSLPVPREPLRRVAVTG	8	R	P45381	0	non-edgetic
rs974144	human	snp	yes	updated 2017-02-15 16:05	YES	YES	?	'A/G/T'	0.467427	0.123415	?	?	yes	notwithdrawn	byCluster,byFrequency,by2Hit2Allele,byHapMap	0.294728	T	5008	?	EED	207	A	1	missense	8726	NM_001308007.1	NP_001294936.1	M	O75530	KFHPRDPNLLLSVSKDHALRL	11	L	Q15910,Q92800	0,0	non-edgetic
rs1043738	human	snp	yes	updated 2017-02-15 16:05	YES	YES	?	'A/G'	0.045765	0.144181	?	?	yes	notwithdrawn	byCluster,byFrequency	0.033147	T	5008	?	EIF3F	39	T	2	missense	8665	NM_003754.2	NP_003745.1	L	O00303	PTPAPAAAPVPAAAPASSSDP	11	P	Q7L2H7	0	non-edgetic
rs1049306	human	snp	yes	updated 2017-02-15 16:05	YES	YES	?	'C/T'	0.238501	0.249735	?	?	yes	notwithdrawn	byCluster,byFrequency,by2Hit2Allele,byHapMap	0.192492	T	5008	benign	PDHX	23	T	1	missense	8050	NM_001166158.1	NP_001159630.1	C	O00330	LLRYLVGFPGRRSVGLVKGAL	11	R	P09622	0	non-edgetic
rs1051992	human	snp	yes	updated 2017-02-15 16:05	YES	YES	?	'C/T'	0.491544	0.0644723	?	?	yes	notwithdrawn	byCluster,byFrequency,by2Hit2Allele,byHapMap	0.472045	A	5008	?	PRKCDBP	158	C	2	missense	112464	NM_145040.2	NP_659477.2	P	Q969G5	ADQSELGPEQLEAEVGESSDE	11	L	Q6NZI2	0	non-edgetic
rs1144507	human	snp	yes	updated 2017-02-15 16:05	YES	YES	?	'A/C/G/T'	0.42895	0.174577	?	?	yes	notwithdrawn	byCluster,byFrequency,by2Hit2Allele,byHapMap	0.334665	A	5008	?	ZNF202	154	A	2	missense	7753	NM_001301779.1	NP_001288708.1	E	O95125	VLSEETVHLGVEPESPNELQD	11	V	Q9Y2P0,Q96EG3,P15622	0,0,0	non-edgetic
rs1671064	human	snp	yes	updated 2017-02-15 16:05	YES	YES	?	'C/T'	0.48313	0.0902784	?	?	yes	notwithdrawn	byCluster,byFrequency,byOtherPop,byHapMap	0.413538	G	5008	?	ACTN3	523	A	2	missense	89	NM_001104.3	NP_001095.2	Q	Q08043	RMEKLLETIDRLQLEFARRAA	11	R	P12814,O43707,Q8IY33	0,0,0	non-edgetic
rs2229456	human	snp	yes	updated 2017-02-15 16:05	YES	YES	?	'A/C/T'	0.298593	0.245299	?	?	yes	notwithdrawn	byCluster,byFrequency,byHapMap	0.16274	C	5008	?	ACTN3	635	C	2	missense	89	NM_001104.3	NP_001095.2	A	Q08043	VPSCDQTLQEELARQQVNERL	11	E	P12814,O43707,Q8IY33	0,0,0	non-edgetic
rs2682123	human	snp	yes	updated 2017-02-15 16:05	YES	YES	?	'C/G'	0.0601606	0.162668	?	?	yes	notwithdrawn	byCluster,byFrequency,byHapMap	0.0535144	C	5008	?	PRKCDBP	8	C	2	missense	112464	NM_145040.2	NP_659477.2	P	Q969G5	MRESALERGPVPEAPAGG	8	R	Q6NZI2	0	non-edgetic
rs3740996	human	snp	yes	updated 2017-02-15 16:05	YES	YES	?	'A/G'	0.215696	0.247635	100	99	yes	notwithdrawn	byCluster,byFrequency,byHapMap	0.111422	A	5008	?	TRIM5	43	T	1	missense	85363	NM_033034.2	NP_149023.2	Y	Q9C035	SFCQACLTANHKKSMLDKGES	11	H	P61086	0	non-edgetic
rs7104422	human	snp	yes	updated 2017-02-15 16:05	YES	YES	?	'A/G'	0.00586565	0.053837	?	?	yes	notwithdrawn	byCluster,byFrequency,byHapMap	0.0119808	A	5008	?	TRIM5	479	T	2	missense	85363	NM_033034.2	NP_149023.2	L	Q9C035	FSQPVFPYLNPRKCGVPMTLC	11	P	P61086	0	non-edgetic
rs7106654	human	snp	yes	updated 2017-02-15 16:05	YES	YES	?	'A/G'	0.0556927	0.157304	?	?	yes	notwithdrawn	byCluster,byFrequency,byHapMap	0.0986422	A	5008	?	PACSIN3	61	T	2	missense	29763	NM_001184974.1	NP_001171903.1	V	Q9UKS6	KAYAQQLADWARKWRGTVEKG	11	A	Q9UNF0,Q9BY11	0,0	non-edgetic
rs7118567	human	snp	yes	updated 2017-02-15 16:05	YES	YES	?	'A/C'	0.46875	0.121031	?	?	yes	notwithdrawn	byCluster,byFrequency,by2Hit2Allele	0.19389	A	5008	?	UVRAG	10	A	2	missense	7405	NM_003369.3	NP_003360.2	H	Q9P2Y5	MSASASVGGPVPQPPPGPAA	10	P	Q14457	0	non-edgetic
rs10838525	human	snp	yes	updated 2017-02-15 16:05	YES	YES	?	'C/T'	0.412538	0.189951	?	?	yes	notwithdrawn	byCluster,byFrequency,by2Hit2Allele,byHapMap	0.184904	T	5008	?	TRIM5	136	A	2	missense	85363	NM_033034.2	NP_149023.2	Q	Q9C035	HHTFLTEEVAREYQVKLQAAL	11	R	P61086	0	non-edgetic
rs11038628	human	snp	yes	updated 2017-02-15 16:05	YES	YES	?	'C/T'	0.242431	0.249885	100	99	yes	notwithdrawn	byCluster,byFrequency,byHapMap	0.245208	T	5008	?	TRIM5	249	A	2	missense	85363	NM_033034.2	NP_149023.2	D	Q9C035	LQGSVMELLQGVDGVIKRTEN	11	G	P61086	0	non-edgetic
rs11539201	human	snp	yes	updated 2017-02-15 16:05	YES	YES	G(germline)/C(germline)	'C/G'	0.058769	0.16103	?	?	yes	notwithdrawn	byCluster,byFrequency	0.0153754	G	5008	likely benign	PDHX	24	G	1	missense	8050	NM_001166158.1	NP_001159630.1	G	O00330	LRYLVGFPGRRSVGLVKGALG	11	R	P09622	0	non-edgetic
rs11601507	human	snp	yes	updated 2017-02-15 16:05	YES	YES	?	'A/C'	0.169296	0.236615	?	?	yes	notwithdrawn	byCluster,byFrequency,byHapMap	0.086262	A	5008	?	TRIM5	112	T	1	missense	85363	NM_033034.2	NP_149023.2	F	Q9C035	LLLFCQEDGKVICWLCERSQE	11	V	P61086	0	non-edgetic
rs12294600	human	snp	yes	updated 2017-02-15 16:05	YES	YES	?	'A/G'	0.0520325	0.152672	?	?	yes	notwithdrawn	byCluster,byFrequency,byHapMap	0.0561102	A	5008	?	PRKCDBP	255	T	1	missense	112464	NM_145040.2	NP_659477.2	F	Q969G5	GRPGAAEEALLQMESVA	11	L	Q6NZI2	0	non-edgetic
rs17507577	human	snp	yes	updated 2017-02-15 16:05	YES	YES	?	'A/G'	0.127372	0.217858	?	?	yes	notwithdrawn	byCluster,byFrequency,byHapMap	0.0389377	A	5008	?	INSC	333	A	1	missense	387755	NM_001031853.4	NP_001027024.3	N	Q1MX18	GVLCLADILTDNSHSEATRAE	11	D	P81274	0	non-edgetic
rs28381981	human	snp	yes	updated 2017-02-15 16:05	YES	YES	?	'C/T'	0.0905226	0.192528	?	?	yes	notwithdrawn	byCluster,byFrequency	0.0271565	A	5008	?	TRIM5	419	T	1	missense	85363	NM_033034.2	NP_149023.2	Y	Q9C035	KCSAFQDSSFHTPSVPFIVPL	11	H	P61086	0	non-edgetic
rs34037785	human	snp	yes	updated 2017-02-15 16:05	YES	YES	?	'A/C/G/T'	0.0261723	0.111363	?	?	yes	notwithdrawn	byCluster,byFrequency	0.0509185	C	5008	?	PSMC3	218	C	3	missense	5702	NM_002804.4	NP_002795.2	H	P17980	HKEKFENLGIQPPKGVLMYGP	11	Q	P62333,O00233	0,0	non-edgetic
rs34510872	human	snp	yes	updated 2017-02-15 16:05	YES	YES	?	'C/G/T'	0.0928267	0.194413	?	?	yes	notwithdrawn	byCluster,byFrequency,byHapMap	0.0239617	T	5008	?	BIRC2	506	G	2	missense	329	NM_001166.4	NP_001157.1	G	Q13490	IKQKTQIPLQARELIDTILVK	11	A	Q12933	0	non-edgetic
rs61734576	human	snp	yes	updated 2017-02-15 16:05	YES	YES	?	'C/T'	0.109595	0.206849	?	?	yes	notwithdrawn	byCluster,byFrequency	0.0377396	T	5008	?	EIF3F	12	T	2	missense	8665	NM_003754.2	NP_003745.1	L	O00303	ATPAVPVSAPPATPTPVPAAA	11	P	Q7L2H7	0	non-edgetic
rs61745838	human	snp	yes	updated 2017-02-15 16:05	YES	YES	?	'A/G'	0.0567905	0.158651	?	?	yes	notwithdrawn	byCluster,byFrequency	0.0159744	A	5008	?	INSC	329	A	1	missense	387755	NM_001031853.4	NP_001027024.3	N	Q1MX18	EKVDGVLCLADILTDNSHSEA	11	D	P81274	0	non-edgetic
rs61745926	human	snp	yes	updated 2017-02-15 16:05	YES	YES	?	'A/G'	0.0130886	0.0798309	?	?	yes	notwithdrawn	byCluster,byFrequency	0.0197684	A	5008	?	INSC	283	A	1	missense	387755	NM_001031853.4	NP_001027024.3	I	Q1MX18	CRIIAKEGGVVALFKVCRQDS	11	V	P81274	0	non-edgetic
rs61877970	human	snp	yes	updated 2017-02-15 16:05	YES	YES	?	'A/G'	0.10877	0.206286	?	?	yes	notwithdrawn	byCluster,byFrequency	0.0395367	A	5008	?	INSC	36	A	2	missense	387755	NM_001031853.4	NP_001027024.3	H	Q1MX18	SRRLCCAGHDRCKQALLQIGI	11	R	P81274	0	non-edgetic
rs74462513	human	snp	yes	updated 2017-02-15 16:05	NO	YES	?	'A/C/T'	0.00824728	0.0636838	?	?	yes	notwithdrawn	byCluster,byFrequency	0.0125799	C	5008	?	VPS26B	21	A	3	missense	112936	NM_052875.4	NP_443107.1	R	Q4G0F5	EVEILLNDAESRKRAEHKTED	11	S	Q96QK1	0	non-edgetic
rs114382440	human	snp	yes	updated 2017-02-15 16:05	NO	YES	?	'A/G'	0.00632779	0.0558914	?	?	yes	notwithdrawn	byCluster,byFrequency	0.0119808	A	5008	?	INSC	417	A	2	missense	387755	NM_001031853.4	NP_001027024.3	H	Q1MX18	CEMLLQLNAIRVLLEACSDKQ	11	R	P81274	0	non-edgetic
rs116054810	human	snp	yes	updated 2017-02-15 16:05	NO	YES	?	'A/C/T'	0.00721581	0.0596308	?	?	yes	notwithdrawn	byCluster,byFrequency	0.0131789	T	5008	?	ZFP91	92	A	1	missense	80829	NM_001197051.1	NP_001183980.1	T	Q96JP5	SSPSARPPDVPGQQPQAAKSP	11	P	Q8TF50,Q8N8Y5	0,0	non-edgetic
rs138418543	human	snp	yes	updated 2017-02-15 16:05	NO	YES	?	'A/G'	0.00972138	0.0690375	?	?	yes	notwithdrawn	byCluster,byFrequency	0.0107827	A	5008	?	INSC	55	A	2	missense	387755	NM_001031853.4	NP_001027024.3	H	Q1MX18	GINMMALPGGRHLDSVTLPGQ	11	R	P81274	0	non-edgetic
rs192881652	human	snp	yes	updated 2017-02-15 16:05	NO	YES	?	'C/G/T'	0.00738776	0.0603266	?	?	yes	notwithdrawn	byCluster,byFrequency	0.0125799	C	5008	?	SERGEF	9	C	2	missense	26297	NM_012139.3	NP_036271.1	A	Q9UGK8	MEREPSASEAAPAAAALFA	9	E	Q96FX2	0	non-edgetic
rs199517144	human	snp	yes	updated 2017-02-15 16:05	NO	YES	?	'A/G'	0.000871882	0.020861	?	?	yes	notwithdrawn	byCluster,byFrequency	0.0107827	G	5008	?	OTUB1	11	G	2	missense	55611	NM_017670.2	NP_060140.2	R	Q96FW1	MAAEEPQQQKQEPLGSDSEGV	11	Q	P51668,Q9Y2X8,P61077,P62837,Q969T4,Q96LR5	0,0,0,0,0,0	non-edgetic
rs200904167	human	snp	yes	updated 2017-02-15 16:05	NO	YES	?	'C/G'	0.00907196	0.0667359	?	?	yes	notwithdrawn	byCluster,byFrequency	0.0171725	G	5008	?	EIF3F	76	G	2	missense	8665	NM_003754.2	NP_003745.1	G	O00303	AQAPAQTPAPALPGPALPGPF	11	A	Q7L2H7	1	edgetic
rs555078037	human	snp	yes	updated 2017-02-15 16:05	NO	YES	?	'A/C'	0.0263992	0.111815	?	?	yes	notwithdrawn	byFrequency	0.0133786	C	5008	?	TSG101	3	G	2	missense	7251	NM_006292.3	NP_006283.1	G	Q99816	MAVSESQLKKMVS	3	V	Q9UK41	0	non-edgetic
rs14024	human	snp	yes	updated 2017-02-15 16:05	YES	YES	?	'A/G'	0.424003	0.179507	?	?	yes	notwithdrawn	byCluster,byFrequency,by2Hit2Allele,byHapMap	0.275559	C	5008	benign	KRT1	633	G	2	missense	3848	NM_006121.3	NP_006112.3	R	P04264	VKSSGGSSSVKFVSTTYSGVT	11	K	Q15323,O76014,O76013,O76011,Q14525,Q2M2I5,P08727,P19012,O76015,P13646,Q7Z3Y8,Q7Z3Y7,Q7Z3Y9,P08779,P02533,Q6A163,Q92764,Q7Z3Z0	0,0,0,0,0,0,0,0,0,0,0,0,0,0,0,0,0,0	non-edgetic
rs17564	human	snp	yes	updated 2017-02-15 16:05	YES	YES	?	'C/G'	0.455967	0.141695	?	?	yes	notwithdrawn	byCluster,byFrequency,byHapMap	0.395966	C	5008	?	STX2	42	C	2	missense	2054	NM_001980.3	NP_001971.2	T	P32856	FFHQVEEIRNSIDKITQYVEE	11	S	Q15836,O15400,P61266,O95721,Q9UEU0,Q12846,Q16623,Q86Y82,O14662,Q9H115,O43752,Q9Y2K9,Q13277,O95183,P63027	0,0,0,0,0,0,0,0,0,0,0,0,0,0,0	non-edgetic
rs298104	human	snp	yes	updated 2017-02-15 16:05	YES	YES	?	'A/C/T'	0.464489	0.128475	?	?	yes	notwithdrawn	byCluster,byFrequency,byOtherPop,by2Hit2Allele,byHapMap	0.357628	T	5008	?	KRT75	485	C	1	missense	9119	NM_004693.2	NP_004684.2	R	O95678	VTSTLSSGYGSGSSIGGGNLG	11	S	P08670,Q15323,O76014,O76013,O76011,Q14525,P41219,Q2M2I5,P08727,P19012,O76015,P13646,P35900,Q7Z3Y8,P17661,Q01546,Q7Z3Y9,P12035,Q92764,Q6A162,Q7Z3Z0	0,0,0,0,0,0,0,0,0,0,0,0,0,0,0,0,0,0,0,0,0	non-edgetic
rs298109	human	snp	yes	updated 2017-02-15 16:05	YES	YES	?	'A/G/T'	0.483382	0.0898597	?	?	yes	notwithdrawn	byCluster,byFrequency,byOtherPop,by2Hit2Allele,byHapMap	0.387181	T	5008	?	KRT75	91	G	1	missense	9119	NM_004693.2	NP_004684.2	G	O95678	RSGFGGRASNRFGVNSGFGYG	11	R	P08670,Q15323,O76014,O76013,O76011,Q14525,P41219,Q2M2I5,P08727,P19012,O76015,P13646,P35900,Q7Z3Y8,P17661,Q01546,Q7Z3Y9,P12035,Q92764,Q6A162,Q7Z3Z0	0,0,0,0,0,0,0,0,0,0,0,0,0,0,0,0,0,0,0,0,0	non-edgetic
rs411107	human	snp	yes	updated 2017-02-15 16:05	YES	YES	?	'C/T'	0.358538	0.22521	?	?	yes	notwithdrawn	byCluster,byFrequency,by2Hit2Allele	0.252396	T	5008	?	KRT6C	88	A	1	missense	286887	NM_173086.4	NP_775109.2	R	P48668	AISGGYGSRAGGSYGFGGAGS	11	G	Q15323,O76014,P05783,O76013,O76011,Q14525,Q2M2I5,P08727,O76015,Q7Z3Y8,Q7Z3Y9,P08779,P02533,Q92764,Q6A162,Q7Z3Z0	0,0,0,0,0,0,0,0,0,0,0,0,0,0,0,0	non-edgetic
rs412533	human	snp	yes	updated 2017-02-15 16:05	YES	YES	?	'C/T'	0.431498	0.171926	?	?	yes	notwithdrawn	byCluster,byFrequency,by2Hit2Allele,byHapMap	0.249601	T	5008	?	KRT6C	481	A	1	missense	286887	NM_173086.4	NP_775109.2	I	P48668	GEECRLNGEGVGQVNVSVVQS	11	V	Q15323,O76014,P05783,O76013,O76011,Q14525,Q2M2I5,P08727,O76015,Q7Z3Y8,Q7Z3Y9,P08779,P02533,Q92764,Q6A162,Q7Z3Z0	0,0,0,0,0,0,0,0,0,0,0,0,0,0,0,0	non-edgetic
rs526680	human	snp	yes	updated 2017-02-15 16:05	YES	YES	?	'C/T'	0.464123	0.12904	99	87	yes	notwithdrawn	byCluster,byFrequency,byHapMap	0.474241	C	5008	?	CLEC2A	136	A	2	missense	387836	NM_001130711.1	NP_001124183.1	D	Q6UVW9	WKWTNGTTFNGWFEIIGNGSF	11	G	Q9UHP7	0	non-edgetic
rs585664	human	snp	yes	updated 2017-02-15 16:05	YES	YES	?	'C/T'	0.0702391	0.173741	?	?	yes	notwithdrawn	byCluster,byFrequency,byHapMap	0.0271565	A	5008	?	KRT77	322	T	2	missense	374454	NM_175078.2	NP_778253.2	F	Q7Z794	THISDTNVILSMDNNRSLDLD	11	S	Q15323,O76013,P08727,P19012,Q7Z3Y8,Q92764	0,0,0,0,0,0	non-edgetic
rs607426	human	snp	yes	updated 2017-02-15 16:05	YES	YES	?	'A/G'	0.0101017	0.0703479	99	91	yes	notwithdrawn	byCluster,byFrequency,byHapMap	0.0207668	C	5008	?	KRT73	365	G	2	missense	319101	NM_175068.2	NP_778238.1	G	Q86Y46	RLIQRLRSEIESVKKQCANLE	11	E	Q15323,O76013,P19012,P08779	0,0,0,0	non-edgetic
rs636127	human	snp	yes	updated 2017-02-15 16:05	YES	YES	?	'C/G/T'	0.0718371	0.175383	?	?	yes	notwithdrawn	byCluster,byFrequency,byHapMap	0.0666933	T	5008	?	KRT77	533	G	1	missense	374454	NM_175078.2	NP_778253.2	G	Q7Z794	RSYRGGGARGRSGGGYGSGCG	11	R	Q15323,O76013,P08727,P19012,Q7Z3Y8,Q92764	0,0,0,0,0,0	non-edgetic
rs638043	human	snp	yes	updated 2017-02-15 16:05	YES	YES	?	'A/C/T'	0.199854	0.244934	99	95	yes	notwithdrawn	byCluster,byFrequency,byHapMap	0.0720847	T	5008	benign	KRT2	219	A	2	missense	3849	NM_000423.2	NP_000414.2	D	P35908	KWELLQQMNVGTRPINLEPIF	11	G	Q15323,O76013,Q14525,P08727,P19012,Q7Z3Y8,P08779,Q92764,Q6A162,Q7Z3Z0	0,0,0,0,0,0,0,0,0,0	non-edgetic
rs641615	human	snp	yes	updated 2017-02-15 16:05	YES	YES	A(unknown)/C(germline)	'A/C/G'	0.366108	0.221413	?	?	yes	notwithdrawn	byCluster,byFrequency,by2Hit2Allele,byHapMap,suspect	0.215056	T	5008	untested	KRT5	197	A	3	missense	3852	NM_000424.3	NP_000415.2	E	P13647	RFLEQQNKVLDTKWTLLQEQG	11	D	Q15323,Q2M2I5,P08727,P19012,O76015,Q7Z3Y8,Q7Z3Y7,P08779,Q92764,Q6A162,Q7Z3Z0	0,0,0,0,0,0,0,0,0,0,0	non-edgetic
rs659436	human	snp	yes	updated 2017-02-15 16:05	YES	YES	?	'A/C/G'	0.00542188	0.0517849	99	94	yes	notwithdrawn	byCluster,byFrequency,byHapMap	0.0117812	A	5008	?	KRT73	96	G	2	missense	319101	NM_175068.2	NP_778238.1	R	Q86Y46	FGSVALGSVCPSLCPPGGIHQ	11	P	Q15323,O76013,P19012,P08779	0,0,0,0	non-edgetic
rs665470	human	snp	yes	updated 2017-02-15 16:05	YES	YES	?	'C/T'	0.331891	0.236207	?	?	yes	notwithdrawn	byCluster,byFrequency,byOtherPop,by2Hit2Allele,byHapMap	0.203075	T	5008	?	KRT71	122	A	1	missense	112802	NM_033448.2	NP_258259.1	K	Q3SY84	LAPLNVELDPEIQKVRAQERE	11	E	Q15323,O76014,P05783,O76011,Q14525,Q2M2I5,P08727,P19012,O76015,Q7Z3Y8,Q7Z3Y7,Q7Z3Y9,P08779,Q92764,Q6A162,Q7Z3Z0	0,0,0,0,0,0,0,0,0,0,0,0,0,0,0,0	non-edgetic
rs665522	human	snp	yes	updated 2017-02-15 16:05	YES	YES	?	'C/T'	0.331693	0.236276	?	?	yes	notwithdrawn	byCluster,byFrequency,by2Hit2Allele,byHapMap	0.203474	T	5008	?	KRT71	107	A	1	missense	112802	NM_033448.2	NP_258259.1	I	Q3SY84	CPPGGIHQVTVNESLLAPLNV	11	V	Q15323,O76014,P05783,O76011,Q14525,Q2M2I5,P08727,P19012,O76015,Q7Z3Y8,Q7Z3Y7,Q7Z3Y9,P08779,Q92764,Q6A162,Q7Z3Z0	0,0,0,0,0,0,0,0,0,0,0,0,0,0,0,0	non-edgetic
rs668313	human	snp	yes	updated 2017-02-15 16:05	YES	YES	?	'A/G'	0.0691654	0.172623	?	?	yes	notwithdrawn	byCluster,byFrequency,byHapMap	0.0255591	T	5008	?	KRT77	183	A	2	missense	374454	NM_175078.2	NP_778253.2	Q	Q7Z794	NKFASFIDKVRFLEQQNQVLQ	11	R	Q15323,O76013,P08727,P19012,Q7Z3Y8,Q92764	0,0,0,0,0,0	non-edgetic
rs670741	human	snp	yes	updated 2017-02-15 16:05	YES	YES	?	'A/C/T'	0.380022	0.213561	?	?	yes	notwithdrawn	byCluster,byFrequency,byOtherPop,by2Hit2Allele,byHapMap	0.192692	T	5008	?	KRT74	271	C	3	missense	121391	NM_175053.3	NP_778223.2	D	Q7RTS7	LQAKVDSLDKEIKFLKCLYDA	11	E	Q15323,O76014,O76011,P08727,P19012,O76015,P13646,Q7Z3Y8,Q7Z3Y9,P08779,Q6A163,Q92764,Q7Z3Z0	0,0,0,0,0,0,0,0,0,0,0,0,0	non-edgetic
rs1059143	human	snp	yes	updated 2017-02-15 16:05	YES	YES	?	'A/C/G'	0.233483	0.24946	?	?	yes	notwithdrawn	byCluster,byFrequency,byHapMap	0.0798722	T	5008	?	NAP1L1	157	C	3	missense	4673	NM_001307924.2	NP_001294853.1	N	P55209	KEKAKIEDEKKDEEKEDPKGI	11	K	Q9ULW6	0	non-edgetic
rs1177573	human	snp	yes	updated 2017-02-15 16:05	YES	YES	?	'A/G'	0.0242672	0.107446	?	?	yes	notwithdrawn	byCluster,byFrequency,by2Hit2Allele,byHapMap	0.0429313	T	5008	?	PSMD9	134	T	1	missense	5715	NM_002813.6	NP_002804.2	W	O00233	LGQSESQGPPRAFAKVNSISP	11	R	P17980	0	non-edgetic
rs1567759	human	snp	yes	updated 2017-02-15 16:05	YES	YES	?	'A/G/T'	0.483084	0.0904977	99	95	yes	notwithdrawn	byCluster,byFrequency,byOtherPop,by2Hit2Allele,byHapMap	0.40655	A	5008	?	KRT77	220	A	1	missense	374454	NM_175078.2	NP_778253.2	S	Q7Z794	NLEPLLENYIGDLRRQVDLLS	11	G	Q15323,O76013,P08727,P19012,Q7Z3Y8,Q92764	0,0,0,0,0,0	non-edgetic
rs1732263	human	snp	yes	updated 2017-02-15 16:05	YES	YES	?	'C/G/T'	0.0935972	0.195034	?	?	yes	notwithdrawn	byCluster,byFrequency,byHapMap	0.0850639	G	5008	?	KRT82	452	C	3	missense	3888	NM_033033.3	NP_149022.3	D	Q9NSB4	VSSSKGAFLYEPCGVSTPVLS	11	E	Q15323,O76011,Q14525,P19012,Q7Z3Y8,Q92764,Q6A162	0,0,0,0,0,0,0	non-edgetic
rs2013335	human	snp	yes	updated 2017-02-15 16:05	YES	YES	?	'A/G'	0.495594	0.0467312	?	?	yes	notwithdrawn	byCluster,byFrequency,byOtherPop,by2Hit2Allele,byHapMap	0.484625	A	5008	?	KRT78	92	C	2	missense	196374	NM_173352.3	NP_775487.2	P	Q8N1N4	GIQEVTINQNLLTPLKIEIDP	11	L	Q15323,O76013,O76011,Q14525,P08727,P19012,Q7Z3Y8,P08779,P02533,Q6A163,Q92764,Q7Z3Z0	0,0,0,0,0,0,0,0,0,0,0,0	non-edgetic
rs2066827	human	snp	yes	updated 2017-02-23 11:26	YES	YES	T(germline)/A(germline)	'A/C/G/T'	0.398718	0.201306	?	?	yes	notwithdrawn	byCluster,byFrequency,byHapMap	0.359225	G	5008	likely benign	CDKN1B	109	G	2	missense	1027	NM_004064.4	NP_004055.1	G	P46527	CKVPAQESQDVSGSRPAAPLI	11	V	Q5MJ70	0	non-edgetic
rs2071588	human	snp	yes	updated 2017-02-15 16:05	NO	YES	?	'C/G'	0.473804	0.111407	?	?	yes	notwithdrawn	byCluster,byFrequency,by2Hit2Allele,byHapMap	0.278754	G	5008	?	KRT81	52	C	1	missense	3887	NM_002281.3	NP_002272.2	R	Q14533	TGGFGSHSVCGGFRAGSCGRS	11	G	Q15323,O76014,P05783,O76011,P08727,P19012,O76015,Q7Z3Y8,Q7Z3Y7,Q7Z3Y9,P08779,P02533,Q6A163,Q92764,Q6A162	0,0,0,0,0,0,0,0,0,0,0,0,0,0,0	non-edgetic
rs2189473	human	snp	yes	updated 2017-02-15 16:05	YES	YES	?	'A/C'	0.0530255	0.153951	?	?	yes	notwithdrawn	byCluster,byFrequency	0.0553115	T	5008	?	RPH3A	293	T	3	missense	22895	NM_001143854.1	NP_001137326.1	H	Q9Y2J0	VQSPAPPQPGQPGTPGGSRPG	11	Q	O00194	0	non-edgetic
rs2228570	human	snp	yes	updated 2017-02-15 16:05	YES	YES	?	'A/C/G/T'	0.462156	0.13225	?	?	yes	notwithdrawn	byCluster,byFrequency,byHapMap	0.328474	A	5008	benign	VDR	1	C	2	missense	7421	NM_000376.2	NP_000367.1	T	P11473	MEAMAASTSLP	1	M	P48443	0	non-edgetic
rs2229774	human	snp	yes	updated 2017-02-15 16:05	YES	YES	?	'C/T'	0.148726	0.228569	?	?	yes	notwithdrawn	byCluster,byFrequency,byOtherPop,byHapMap	0.0876597	A	5008	?	RARG	427	T	2	missense	5916	NM_000966.5	NP_000957.1	L	P13631	ENPEMFEDDSSQPGPHPNASS	11	S	P48443,P28702	0,0	non-edgetic
rs2230681	human	snp	yes	updated 2017-02-15 16:05	YES	YES	?	'C/T'	0.246958	0.249981	?	?	yes	notwithdrawn	byCluster,byFrequency,byHapMap	0.166334	T	5008	?	PSMD9	17	C	2	missense	5715	NM_001261400.2	NP_001248329.1	A	O00233	RQSGGSSQAGVVTVSDVQELM	11	V	P17980	0	non-edgetic
rs2232386	human	snp	yes	updated 2017-02-15 16:05	YES	YES	?	'C/G'	0.21996	0.248189	?	?	yes	notwithdrawn	byCluster,byFrequency,byHapMap	0.129193	C	5008	?	KRT75	117	G	1	missense	9119	NM_004693.2	NP_004684.2	A	O95678	GFSGPSFPVCPPGGIQEVTVN	11	P	P08670,Q15323,O76014,O76013,O76011,Q14525,P41219,Q2M2I5,P08727,P19012,O76015,P13646,P35900,Q7Z3Y8,P17661,Q01546,Q7Z3Y9,P12035,Q92764,Q6A162,Q7Z3Z0	0,0,0,0,0,0,0,0,0,0,0,0,0,0,0,0,0,0,0,0,0	non-edgetic
rs2232402	human	snp	yes	updated 2017-02-15 16:05	YES	YES	?	'A/G/T'	0.0154625	0.0865584	?	?	yes	notwithdrawn	byCluster,byFrequency,byOtherPop,byHapMap	0.0205671	C	5008	?	KRT75	367	G	1	missense	9119	NM_004693.2	NP_004684.2	V	O95678	GDDLRNTKQEISEMNRMIQRL	11	I	P08670,Q15323,O76014,O76013,O76011,Q14525,P41219,Q2M2I5,P08727,P19012,O76015,P13646,P35900,Q7Z3Y8,P17661,Q01546,Q7Z3Y9,P12035,Q92764,Q6A162,Q7Z3Z0	0,0,0,0,0,0,0,0,0,0,0,0,0,0,0,0,0,0,0,0,0	non-edgetic
rs2232405	human	snp	yes	updated 2017-02-15 16:05	YES	YES	?	'C/T'	0.0574724	0.159478	?	?	yes	notwithdrawn	byCluster,byFrequency,byHapMap	0.0652955	G	5008	?	KRT75	427	C	2	missense	9119	NM_004693.2	NP_004684.2	T	O95678	EEALQKAKQDMARLLREYQEL	11	M	P08670,Q15323,O76014,O76013,O76011,Q14525,P41219,Q2M2I5,P08727,P19012,O76015,P13646,P35900,Q7Z3Y8,P17661,Q01546,Q7Z3Y9,P12035,Q92764,Q6A162,Q7Z3Z0	0,1,1,1,1,1,0,1,1,1,1,1,1,1,0,0,1,0,1,1,1	edgetic
rs2253798	human	snp	yes	updated 2017-02-15 16:05	NO	YES	?	'C/T'	0.176802	0.239044	?	?	yes	notwithdrawn	byCluster,byFrequency	0.0994409	T	5008	?	KRT78	46	A	1	missense	196374	NM_173352.3	NP_775487.2	R	Q8N1N4	FSSRSLNSFGGCLEGSRGSTW	11	G	Q15323,O76013,O76011,Q14525,P08727,P19012,Q7Z3Y8,P08779,P02533,Q6A163,Q92764,Q7Z3Z0	0,0,0,0,0,0,0,0,0,0,0,0	non-edgetic
rs2277339	human	snp	yes	updated 2017-02-15 16:05	YES	YES	?	'G/T'	0.290992	0.246616	?	?	yes	notwithdrawn	byCluster,byFrequency,byHapMap	0.148363	G	5008	?	PRIM1	5	C	2	missense	5557	NM_000946.2	NP_000937.1	A	P49642	METFDPTELPELLKL	5	D	P49643	0	non-edgetic
rs2280480	human	snp	yes	updated 2017-02-15 16:05	YES	YES	?	'C/T'	0.357653	0.225634	?	?	yes	notwithdrawn	byCluster,byFrequency,byHapMap	0.165935	A	5008	?	KRT76	629	T	2	missense	51350	NM_015848.4	NP_056932.2	M	Q01546	GSTSIRFSQTTSSSQHSSTK	11	T	Q15323,O76014,O76013,O43790,O95678,O76015,P35900,Q7Z3Y8,P08779,Q6A163,Q6A162,Q7Z3Z0	0,0,0,0,0,0,0,0,0,0,0,0	non-edgetic
rs2292506	human	snp	yes	updated 2017-02-15 16:05	YES	YES	?	'C/T'	0.203541	0.245645	?	?	yes	notwithdrawn	byCluster,byFrequency,byOtherPop,byHapMap	0.186901	T	5008	?	KRT71	523	A	2	missense	112802	NM_033448.2	NP_258259.1	Q	Q3SY84	SLSAPSKKTSR	11	R	Q15323,O76014,P05783,O76011,Q14525,Q2M2I5,P08727,P19012,O76015,Q7Z3Y8,Q7Z3Y7,Q7Z3Y9,P08779,Q92764,Q6A162,Q7Z3Z0	0,0,0,0,0,0,0,0,0,0,0,0,0,0,0,0	non-edgetic
rs2306536	human	snp	yes	updated 2017-02-15 16:05	YES	YES	?	'C/T'	0.303508	0.244207	?	?	yes	notwithdrawn	byCluster,byFrequency,by2Hit2Allele,byHapMap	0.199681	T	5008	?	CHFR	580	A	1	missense	55743	NM_001161344.1	NP_001154816.1	M	Q96EP1	TWKNMLTESLVALQRGVFLLS	11	V	P51668,P62837,Q969T4,Q96LR5	0,0,0,0	non-edgetic
rs2306537	human	snp	yes	updated 2017-02-15 16:05	YES	YES	?	'A/G/T'	0.354072	0.227318	?	?	yes	notwithdrawn	byCluster,byFrequency,byHapMap	0.142372	G	5008	?	CHFR	569	A	1	missense	55743	NM_001161344.1	NP_001154816.1	M	Q96EP1	ILKNYLATRGLTWKNMLTESL	11	L	P51668,P62837,Q969T4,Q96LR5	0,0,0,0	non-edgetic
rs2306541	human	snp	yes	updated 2017-02-15 16:05	YES	YES	?	'A/G'	0.403429	0.197382	?	?	yes	notwithdrawn	byCluster,byFrequency,byHapMap	0.254792	A	5008	?	CHFR	497	T	2	missense	55743	NM_001161344.1	NP_001154816.1	V	Q96EP1	CCFQPMPDRRAEREQDPRVAP	11	A	P51668,P62837,Q969T4,Q96LR5	0,0,0,0	non-edgetic
rs2306894	human	snp	yes	updated 2017-02-15 16:05	YES	YES	?	'C/G'	0.356437	0.22621	?	?	yes	notwithdrawn	byCluster,byFrequency,by2Hit2Allele,byHapMap	0.329473	C	5008	?	CLEC1A	26	C	2	missense	51267	NM_001297748.1	NP_001284677.1	A	Q8NC01	GDTTMSLHSQGSATTRHPEPR	11	G	Q5QGZ9	0	non-edgetic
rs2634041	human	snp	yes	updated 2017-02-15 16:05	YES	YES	?	'C/T'	0.227761	0.249009	?	?	yes	notwithdrawn	byCluster,byFrequency,by2Hit2Allele,byHapMap	0.375599	C	5008	benign	KRT2	101	G	1	missense	3849	NM_000423.2	NP_000414.2	G	P35908	GRGGGFGGGSSFGGGSGFSGG	11	S	Q15323,O76013,Q14525,P08727,P19012,Q7Z3Y8,P08779,Q92764,Q6A162,Q7Z3Z0	0,0,0,0,0,0,0,0,0,0	non-edgetic
rs2638497	human	snp	yes	updated 2017-02-15 16:05	YES	YES	?	'C/T'	0.465642	0.126486	?	?	yes	notwithdrawn	byCluster,byFrequency,byHapMap	0.260383	A	5008	?	KRT79	81	C	2	missense	338785	NM_175834.2	NP_787028.1	S	Q5XKE5	ISVSVAGGALLGRALGGFGFG	11	L	Q15323,P05783,O76013,O76011,Q14525,Q2M2I5,P08727,P19012,Q7Z3Y8,Q7Z3Y7,P08779,P02533,Q92764,Q7Z3Z0	0,0,0,0,0,0,0,0,0,0,0,0,0,0	non-edgetic
rs2638525	human	snp	yes	updated 2017-02-15 16:05	YES	YES	?	'A/G'	0.298088	0.245331	?	?	yes	notwithdrawn	byCluster,byFrequency,by2Hit2Allele,byHapMap	0.221645	A	5008	benign	KRT4	72	T	2	missense	3851	NM_002272.3	NP_002263.3	V	P19013	SMSVAGSRQGACFGGAGGFGT	11	A	Q15323,O76014,O76013,Q14525,Q2M2I5,P08727,P19012,O76015,P13646,Q7Z3Y8,Q7Z3Y7,P08779,Q92764,Q6A162,Q7Z3Z0	0,0,0,0,0,0,0,0,0,0,0,0,0,0,0	non-edgetic
rs2658658	human	snp	yes	updated 2017-02-15 16:05	YES	YES	?	'A/G'	0.487851	0.0769879	?	?	yes	notwithdrawn	byCluster,byFrequency,byOtherPop,by2Hit2Allele,byHapMap	0.338658	A	5008	?	KRT82	458	T	2	missense	3888	NM_033033.3	NP_149022.3	M	Q9NSB4	AFLYEPCGVSTPVLSTGVLRS	11	T	Q15323,O76011,Q14525,P19012,Q7Z3Y8,Q92764,Q6A162	0,0,0,0,0,0,0	non-edgetic
rs2852464	human	snp	yes	updated 2017-02-15 16:05	YES	YES	?	'C/G/T'	0.462127	0.132296	?	?	yes	notwithdrawn	byCluster,byFrequency,by2Hit2Allele,byHapMap	0.359225	C	5008	benign	KRT83	279	G	3	missense	3889	NM_002282.3	NP_002273.3	M	P78385	DNSRDLNMDCIVAEIKAQYDD	11	I	Q15323,O76014,O76011,Q14525,P08727,P19012,O76015,Q7Z3Y8,P08779,Q6A163,Q92764,Q6A162,Q7Z3Z0	0,0,0,0,0,0,0,0,0,0,0,0,0	non-edgetic
rs2857663	human	snp	yes	updated 2017-02-15 16:05	YES	YES	?	'C/T'	0.209605	0.246715	?	?	yes	notwithdrawn	byCluster,byFrequency,by2Hit2Allele,byHapMap	0.127796	A	5008	benign	KRT83	149	T	1	missense	3889	NM_002282.3	NP_002273.3	C	P78385	LETKLQFYQNRECCQSNLEPL	11	R	Q15323,O76014,O76011,Q14525,P08727,P19012,O76015,Q7Z3Y8,P08779,Q6A163,Q92764,Q6A162,Q7Z3Z0	0,0,0,0,0,0,0,0,0,0,0,0,0	non-edgetic
rs2857671	human	snp	yes	updated 2017-02-15 16:05	YES	YES	?	'C/T'	0.420132	0.18318	?	?	yes	notwithdrawn	byCluster,byFrequency,by2Hit2Allele,byHapMap	0.263778	G	5008	benign	KRT83	493	T	1	missense	3889	NM_002282.3	NP_002273.3	Y	P78385	CGGGSCGQGRH	11	H	Q15323,O76014,O76011,Q14525,P08727,P19012,O76015,Q7Z3Y8,P08779,Q6A163,Q92764,Q6A162,Q7Z3Z0	0,0,0,0,0,0,0,0,0,0,0,0,0	non-edgetic
rs3759295	human	snp	yes	updated 2017-02-15 16:05	YES	YES	?	'G/T'	0.139	0.224007	?	?	yes	notwithdrawn	byCluster,byFrequency,byHapMap	0.0836661	G	5008	?	H3F3C	39	C	2	missense	440093	NM_001013699.2	NP_001013721.2	P	Q6NXT2	STPSTCGVKPHRYRPGTVALR	11	H	Q9UER7	0	non-edgetic
rs3782489	human	snp	yes	updated 2017-02-15 16:05	YES	YES	?	'A/G'	0.466169	0.125583	?	?	yes	notwithdrawn	byCluster,byFrequency,by2Hit2Allele,byHapMap	0.379393	A	5008	?	KRT77	367	T	2	missense	374454	NM_175078.2	NP_778253.2	M	Q7Z794	YQTKYQELQITAGRHGDDLKN	11	T	Q15323,O76013,P08727,P19012,Q7Z3Y8,Q92764	0,0,0,0,0,0	non-edgetic
rs3809199	human	snp	yes	updated 2017-02-15 16:05	YES	YES	?	'C/T'	0.0513067	0.151727	?	?	yes	notwithdrawn	byCluster,byFrequency,byHapMap	0.0133786	T	5008	?	DUSP16	366	A	1	missense	80824	NM_030640.2	NP_085143.1	M	Q9BY84	HPASVPSVPSVQPSLLEDSPL	11	V	P45984,P45983	0,0	non-edgetic
rs3887954	human	snp	yes	updated 2017-02-15 16:05	YES	YES	?	'A/C/G'	0.498913	0.0234165	?	?	yes	notwithdrawn	byCluster,byFrequency,by2Hit2Allele,byHapMap	0.377796	C	5008	?	KRT3	375	G	1	missense	3850	NM_057088.2	NP_476429.2	G	P12035	LDLDSIIAEVRAQYEDIAQRS	11	R	Q15323,O76014,O76013,O76011,Q14525,Q2M2I5,O95678,P08727,O76015,P35900,Q7Z3Y8,Q7Z3Y7,Q7Z3Y9,P08779,P02533,Q6A163,Q92764,Q7Z3Z0	0,0,0,0,0,0,0,0,0,0,0,0,0,0,0,0,0,0	non-edgetic
rs4251545	human	snp	yes	updated 2017-02-15 16:05	YES	YES	?	'A/G'	0.204315	0.24579	?	?	yes	notwithdrawn	byCluster,byFrequency,by2Hit2Allele,byHapMap	0.170527	A	5008	benign	IRAK4	428	A	1	missense	51135	NM_001114182.2	NP_001107654.1	T	Q9NWZ3	MNDADSTSVEAMYSVASQCLH	11	A	Q99836	0	non-edgetic
rs4767884	human	snp	yes	updated 2017-02-15 16:05	YES	YES	?	'C/T'	0.260235	0.24979	?	?	yes	notwithdrawn	byCluster,byFrequency,byHapMap	0.0992412	T	5008	?	PXN	73	G	1	missense	5829	NM_001080855.2	NP_001074324.1	G	P49023	LDPLDQWQPSSSRFIHQQPQS	11	S	Q8TAP4,P25800	0,0	non-edgetic
rs5744751	human	snp	yes	updated 2017-02-15 16:05	YES	YES	?	'C/T'	0.15668	0.23193	?	?	yes	notwithdrawn	byCluster,byFrequency,by2Hit2Allele,byHapMap	0.0569089	A	5008	?	POLE	252	T	2	missense	5426	NM_006231.3	NP_006222.2	V	Q07864	HWYNVRYRGNAFPVEITRRDD	11	A	P56282	0	non-edgetic
rs5744834	human	snp	yes	updated 2017-02-15 16:05	YES	YES	?	'C/G/T'	0.00859987	0.0650075	?	?	yes	notwithdrawn	byCluster,byFrequency,byHapMap	0.013778	A	5008	benign	POLE	850	G	3	missense	5426	NM_006231.3	NP_006222.2	M	Q07864	ANIITQARELIEQIGRPLELD	11	I	P56282	0	non-edgetic
rs5744934	human	snp	yes	updated 2017-02-15 16:05	YES	YES	?	'A/G'	0.208414	0.246517	?	?	yes	notwithdrawn	byCluster,byFrequency,byHapMap	0.120607	C	5008	?	POLE	1396	G	2	missense	5426	NM_006231.3	NP_006222.2	S	Q07864	RVLPRSNMVYNLYEYSVPEDM	11	N	P56282	0	non-edgetic
rs5744991	human	snp	yes	updated 2017-02-15 16:05	YES	YES	?	'A/G'	0.00598157	0.05436	?	?	yes	notwithdrawn	byCluster,byFrequency,byHapMap	0.0109824	T	5008	benign	POLE	1935	A	2	missense	5426	NM_006231.3	NP_006222.2	Y	Q07864	IKGKVSSRIHCGLQDSQKAGG	11	C	P56282	0	non-edgetic
rs6580873	human	snp	yes	updated 2017-02-15 16:05	YES	YES	?	'A/C/T'	0.218355	0.248	?	?	yes	notwithdrawn	byCluster,byFrequency,byHapMap	0.0634984	A	5008	?	KRT81	248	A	2	missense	3887	NM_002281.3	NP_002272.2	H	Q14533	FLRRLYEEEILILQSHISDTS	11	L	Q15323,O76014,P05783,O76011,P08727,P19012,O76015,Q7Z3Y8,Q7Z3Y7,Q7Z3Y9,P08779,P02533,Q6A163,Q92764,Q6A162	0,0,0,0,0,0,0,0,0,0,0,0,0,0,0	non-edgetic
rs6580904	human	snp	yes	updated 2017-02-15 16:05	YES	YES	?	'C/T'	0.393688	0.204582	?	?	yes	notwithdrawn	byCluster,byFrequency,by2Hit2Allele,byHapMap	0.399161	C	5008	?	KRT76	359	A	1	missense	51350	NM_015848.4	NP_056932.2	T	Q01546	DLGSIIAEVRAQYEEIAQRSK	11	A	Q15323,O76014,O76013,O43790,O95678,O76015,P35900,Q7Z3Y8,P08779,Q6A163,Q6A162,Q7Z3Z0	0,0,0,0,0,0,0,0,0,0,0,0	non-edgetic
rs7301923	human	snp	yes	updated 2017-02-15 16:05	YES	YES	?	'C/T'	0.00946177	0.0681275	?	?	yes	notwithdrawn	byCluster,byFrequency,byHapMap	0.0141773	T	5008	?	H3F3C	34	A	2	missense	440093	NM_001013699.2	NP_001013721.2	Y	Q6NXT2	KAARKSTPSTCGVKPHRYRPG	11	C	Q9UER7	0	non-edgetic
rs7301926	human	snp	yes	updated 2017-02-15 16:05	YES	YES	?	'C/T'	0.0400311	0.135695	?	?	yes	notwithdrawn	byCluster,byFrequency,byHapMap	0.0557109	C	5008	?	STX2	54	G	2	missense	2054	NM_001980.3	NP_001971.2	R	P32856	DKITQYVEEVKKNHSIILSAP	11	K	Q15836,O15400,P61266,O95721,Q9UEU0,Q12846,Q16623,Q86Y82,O14662,Q9H115,O43752,Q9Y2K9,Q13277,O95183,P63027	0,0,0,0,0,0,0,0,0,0,0,0,0,0,0	non-edgetic
rs7302968	human	snp	yes	updated 2017-02-15 16:05	YES	YES	?	'A/C/G'	0.215115	0.247554	?	?	yes	notwithdrawn	byCluster,byFrequency,byHapMap	0.0662939	A	5008	?	KRT73	376	G	2	missense	319101	NM_175068.2	NP_778238.1	R	Q86Y46	SVKKQCANLETAIADAEQRGD	11	T	Q15323,O76013,P19012,P08779	0,0,0,0	non-edgetic
rs7310138	human	snp	yes	updated 2017-02-15 16:05	YES	YES	?	'A/T'	0.302033	0.244525	?	?	yes	notwithdrawn	byCluster,byFrequency,by2Hit2Allele,byHapMap	0.142372	T	5008	?	KRT72	366	A	3	missense	140807	NM_001146225.1	NP_001139697.1	E	Q14CN4	EIGNVKKQCADLETAIADAEQ	11	D	Q15323,Q14532,Q14525,Q2M2I5,P08727,P19012,O76015,P13646,P35900,Q7Z3Y8,P08779,P02533,Q92764,Q7Z3Z0	0,0,0,0,0,0,0,0,0,0,0,0,0,0	non-edgetic
rs7313832	human	snp	yes	updated 2017-02-15 16:05	YES	YES	?	'A/C/G'	0.499968	0.00471083	?	?	yes	notwithdrawn	byCluster,byFrequency	0.417133	A	5008	?	KRT76	473	G	3	missense	51350	NM_015848.4	NP_056932.2	K	Q01546	RLLRDYQELMNVKLALDVEIA	11	N	Q15323,O76014,O76013,O43790,O95678,O76015,P35900,Q7Z3Y8,P08779,Q6A163,Q6A162,Q7Z3Z0	0,0,0,0,0,0,0,0,0,0,0,0	non-edgetic
rs10783518	human	snp	yes	updated 2017-02-15 16:05	YES	YES	?	'A/C/G'	0.49391	0.0549034	?	?	yes	notwithdrawn	byCluster,byFrequency,by2Hit2Allele,byHapMap	0.327276	C	5008	?	KRT71	464	C	2	missense	112802	NM_033448.2	NP_258259.1	A	Q3SY84	SIISSTSGGSVYGFRPSMVSG	11	V	Q15323,O76014,P05783,O76011,Q14525,Q2M2I5,P08727,P19012,O76015,Q7Z3Y8,Q7Z3Y7,Q7Z3Y9,P08779,Q92764,Q6A162,Q7Z3Z0	0,0,0,0,0,0,0,0,0,0,0,0,0,0,0,0	non-edgetic
rs10783528	human	snp	yes	updated 2017-02-15 16:05	YES	YES	?	'C/T'	0.448499	0.151981	?	?	yes	notwithdrawn	byCluster,byFrequency,by2Hit2Allele,byHapMap	0.318291	T	5008	?	KRT77	336	A	1	missense	374454	NM_175078.2	NP_778253.2	N	Q7Z794	NRSLDLDSIIDAVRTQYELIA	11	D	Q15323,O76013,P08727,P19012,Q7Z3Y8,Q92764	0,0,0,0,0,0	non-edgetic
rs11170164	human	snp	yes	updated 2017-02-15 16:05	YES	YES	G(germline)/A(unknown)	'A/G'	0.109574	0.206834	?	?	yes	notwithdrawn	byCluster,byFrequency,byHapMap	0.0265575	T	5008	untested	KRT5	138	A	2	missense	3852	NM_000424.3	NP_000415.2	E	P13647	GGPGFPVCPPGGIQEVTVNQS	11	G	Q15323,Q2M2I5,P08727,P19012,O76015,Q7Z3Y8,Q7Z3Y7,P08779,Q92764,Q6A162,Q7Z3Z0	0,0,0,0,0,0,0,0,0,0,0	non-edgetic
rs11170176	human	snp	yes	updated 2017-02-15 16:05	YES	YES	?	'A/T'	0.260655	0.249773	?	?	yes	notwithdrawn	byCluster,byFrequency	0.221246	T	5008	?	KRT74	178	A	2	missense	121391	NM_175053.3	NP_778223.2	Q	Q7RTS7	LETKWELLQQLDLNNCKKNLE	11	L	Q15323,O76014,O76011,P08727,P19012,O76015,P13646,Q7Z3Y8,Q7Z3Y9,P08779,Q6A163,Q92764,Q7Z3Z0	0,0,0,0,0,0,0,0,0,0,0,0,0	non-edgetic
rs11170177	human	snp	yes	updated 2017-02-15 16:05	YES	YES	?	'C/G'	0.129006	0.21877	?	?	yes	notwithdrawn	byCluster,byFrequency,byHapMap	0.0976438	C	5008	?	KRT74	165	G	3	missense	121391	NM_175053.3	NP_778223.2	K	Q7RTS7	IDKVRFLEQQNQVLETKWELL	11	N	Q15323,O76014,O76011,P08727,P19012,O76015,P13646,Q7Z3Y8,Q7Z3Y9,P08779,Q6A163,Q92764,Q7Z3Z0	0,0,0,0,0,0,0,0,0,0,0,0,0	non-edgetic
rs11170183	human	snp	yes	updated 2017-02-15 16:05	YES	YES	?	'A/C/T'	0.359064	0.224966	?	?	yes	notwithdrawn	byCluster,byFrequency,by2Hit2Allele,byHapMap	0.178115	A	5008	?	KRT72	428	A	2	missense	140807	NM_001146225.1	NP_001139697.1	H	Q14CN4	LALDMEIATYRKLLESEECRM	11	R	Q15323,Q14532,Q14525,Q2M2I5,P08727,P19012,O76015,P13646,P35900,Q7Z3Y8,P08779,P02533,Q92764,Q7Z3Z0	1,1,0,0,1,0,0,0,0,0,1,1,1,0	edgetic
rs11170187	human	snp	yes	updated 2017-02-15 16:05	YES	YES	?	'C/T'	0.474422	0.110159	?	?	yes	notwithdrawn	byCluster,byFrequency,by2Hit2Allele,byHapMap	0.372204	C	5008	?	KRT72	171	G	1	missense	140807	NM_001146225.1	NP_001139697.1	D	Q14CN4	QQLDLNNCRKNLEPIYEGYIS	11	N	Q15323,Q14532,Q14525,Q2M2I5,P08727,P19012,O76015,P13646,P35900,Q7Z3Y8,P08779,P02533,Q92764,Q7Z3Z0	0,0,0,0,0,0,0,0,0,0,0,0,0,0	non-edgetic
rs11170271	human	snp	yes	updated 2017-02-15 16:05	YES	YES	?	'C/T'	0.353605	0.227521	?	?	yes	notwithdrawn	byCluster,byFrequency,by2Hit2Allele,byHapMap	0.163938	T	5008	?	KRT76	283	A	1	missense	51350	NM_015848.4	NP_056932.2	T	Q01546	YEDEINKRTAAENEFVGLKKD	11	A	Q15323,O76014,O76013,O43790,O95678,O76015,P35900,Q7Z3Y8,P08779,Q6A163,Q6A162,Q7Z3Z0	0,0,0,0,0,0,0,0,0,0,0,0	non-edgetic
rs11170289	human	snp	yes	updated 2017-02-15 16:05	YES	YES	?	'C/T'	0.101867	0.201386	?	?	yes	notwithdrawn	byCluster,byFrequency,byHapMap	0.138778	T	5008	?	KRT78	25	A	2	missense	196374	NM_173352.3	NP_775487.2	H	Q8N1N4	RSACSARSRGRSRGGFSSRGG	11	R	Q15323,O76013,O76011,Q14525,P08727,P19012,Q7Z3Y8,P08779,P02533,Q6A163,Q92764,Q7Z3Z0	0,0,0,0,0,0,0,0,0,0,0,0	non-edgetic
rs11540301	human	snp	yes	updated 2017-02-15 16:05	YES	YES	?	'C/G'	0.0790503	0.182418	?	?	yes	notwithdrawn	byCluster,byFrequency	0.110423	C	5008	?	KRT6A	552	G	2	missense	3853	NM_005554.3	NP_005545.1	S	P48668	VGGGSSTIKYTTTSSSSRKSY	11	T	Q15323,O76014,P05783,O76013,O76011,Q14525,Q2M2I5,P08727,O76015,Q7Z3Y8,Q7Z3Y9,P08779,P02533,Q92764,Q6A162,Q7Z3Z0	0,0,0,0,0,0,0,0,0,0,0,0,0,0,0,0	non-edgetic
rs11540407	human	snp	yes	updated 2017-02-15 16:05	YES	YES	?	'A/G'	0.379013	0.21414	?	?	yes	notwithdrawn	byCluster,byFrequency,byHapMap	0.232029	T	5008	?	KRR1	134	A	2	missense	11103	NM_007043.6	NP_008974.5	Q	Q13601	ARSVSFEQAVRILQDDVACDI	11	R	P62263	0	non-edgetic
rs11548262	human	snp	yes	updated 2017-02-15 16:05	NO	YES	?	'A/C/T'	0.178088	0.239439	?	?	yes	notwithdrawn	byCluster,byFrequency	0.0738818	T	5008	?	SRSF9	48	T	1	missense	8683	NM_003769.2	NP_003760.1	W	Q13242	GRIREIELKNRHGLVPFAFVR	11	R	P62995,P38159,Q15287	0,0,0	non-edgetic
rs11549949	human	snp	yes	updated 2017-02-15 16:05	YES	YES	G(germline)/A(unknown)	'A/C/G/T'	0.232675	0.249399	?	?	yes	notwithdrawn	byCluster,byFrequency,byHapMap	0.128794	T	5008	untested	KRT5	543	A	1	missense	3852	NM_000424.3	NP_000415.2	S	P13647	YSSSSGGVGLGGGLSVGGSGF	11	G	Q15323,Q2M2I5,P08727,P19012,O76015,Q7Z3Y8,Q7Z3Y7,P08779,Q92764,Q6A162,Q7Z3Z0	0,0,0,0,0,0,0,0,0,0,0	non-edgetic
rs11549950	human	snp	yes	updated 2017-02-15 16:05	YES	YES	G(unknown)/A(germline)	'A/G'	0.239938	0.249797	?	?	yes	notwithdrawn	byCluster,byFrequency,byHapMap	0.151757	C	5008	untested	KRT5	528	G	1	missense	3852	NM_000424.3	NP_000415.2	G	P13647	GGLGGGLAGGSSGSYYSSSSG	11	S	Q15323,Q2M2I5,P08727,P19012,O76015,Q7Z3Y8,Q7Z3Y7,P08779,Q92764,Q6A162,Q7Z3Z0	0,0,0,0,0,0,0,0,0,0,0	non-edgetic
rs11550887	human	snp	yes	updated 2017-02-15 16:05	YES	YES	?	'C/T'	0.0675709	0.170937	?	?	yes	notwithdrawn	byCluster,byFrequency,byHapMap	0.0239617	T	5008	?	TEAD4	323	T	1	missense	7004	NM_003213.3	NP_003204.2	S	Q15561	FYGVSSQYESPENMIITCSTK	11	P	Q9GZV5,Q99990,A8MV65	0,0,0	non-edgetic
rs11608915	human	snp	yes	updated 2017-02-15 16:05	YES	YES	?	'C/T'	0.499583	0.0144289	?	?	yes	notwithdrawn	byCluster,byFrequency,byHapMap	0.400559	T	5008	?	KRT6C	182	A	2	missense	286887	NM_173086.4	NP_775109.2	Q	P48668	NKFASFIDKVRFLEQQNKVLD	11	R	Q15323,O76014,P05783,O76013,O76011,Q14525,Q2M2I5,P08727,O76015,Q7Z3Y8,Q7Z3Y9,P08779,P02533,Q92764,Q6A162,Q7Z3Z0	0,0,0,0,0,0,0,0,0,0,0,0,0,0,0,0	non-edgetic
rs11829948	human	snp	yes	updated 2017-02-15 16:05	NO	YES	?	'C/T'	0.0139633	0.0823813	?	?	yes	notwithdrawn	byCluster,byFrequency,byHapMap	0.0189696	T	5008	?	HOXC9	122	T	2	missense	3225	NM_006897.2	NP_008828.1	V	P31274	GGRHYALKPDAYPGRRADCGP	11	A	P26367,P35548,P40425	0,0,0	non-edgetic
rs12296548	human	snp	yes	updated 2017-02-15 16:05	YES	YES	?	'C/G/T'	0.234266	0.24951	?	?	yes	notwithdrawn	byCluster,byFrequency	0.13778	T	5008	?	KRT76	356	A	1	missense	51350	NM_015848.4	NP_056932.2	K	Q01546	RCLDLGSIIAEVRAQYEEIAQ	11	E	Q15323,O76014,O76013,O43790,O95678,O76015,P35900,Q7Z3Y8,P08779,Q6A163,Q6A162,Q7Z3Z0	0,0,0,0,0,0,0,0,0,0,0,0	non-edgetic
rs12298348	human	snp	yes	updated 2017-02-15 16:05	NO	YES	?	'A/C/T'	0.0110355	0.0734581	?	?	yes	notwithdrawn	byCluster,byFrequency	0.014976	T	5008	?	KRT6C	234	A	2	missense	286887	NM_173086.4	NP_775109.2	H	P48668	QLDSIVGERGRLDSELRNMQD	11	R	Q15323,O76014,P05783,O76013,O76011,Q14525,Q2M2I5,P08727,O76015,Q7Z3Y8,Q7Z3Y9,P08779,P02533,Q92764,Q6A162,Q7Z3Z0	0,0,0,0,0,0,0,0,0,0,0,0,0,0,0,0	non-edgetic
rs12833456	human	snp	yes	updated 2017-02-15 16:05	YES	YES	?	'C/T'	0.474445	0.110112	?	?	yes	notwithdrawn	byCluster,byFrequency,byHapMap	0.372804	C	5008	?	KRT72	264	G	2	missense	140807	NM_001146225.1	NP_001139697.1	C	Q14CN4	TDEIKFFKCLYEGEITQIQSH	11	Y	Q15323,Q14532,Q14525,Q2M2I5,P08727,P19012,O76015,P13646,P35900,Q7Z3Y8,P08779,P02533,Q92764,Q7Z3Z0	0,0,0,1,0,0,0,0,0,1,0,0,0,0	edgetic
rs17118224	human	snp	yes	updated 2017-02-15 16:05	YES	YES	?	'C/T'	0.0238997	0.106671	?	?	yes	notwithdrawn	byCluster,byFrequency,byHapMap	0.0311502	T	5008	?	KRT77	10	A	1	missense	374454	NM_175078.2	NP_778253.2	T	Q7Z794	MSHQFSSQSAFSSMSRRVYS	10	A	Q15323,O76013,P08727,P19012,Q7Z3Y8,Q92764	0,0,0,0,0,0	non-edgetic
rs17124220	human	snp	yes	updated 2017-02-15 16:05	YES	YES	?	'A/C/G'	0.119459	0.213222	?	?	yes	notwithdrawn	byCluster,byFrequency,byHapMap	0.104233	A	5008	?	AQP6	234	A	1	missense	363	NM_001652.3	NP_001643.2	I	Q13520	ALLASLIYNFVLFPDTKTLAQ	11	V	P29972	0	non-edgetic
rs17688627	human	snp	yes	updated 2017-02-15 16:05	YES	YES	?	'A/G'	0.230068	0.249204	?	?	yes	notwithdrawn	byCluster,byFrequency,byHapMap	0.0720847	A	5008	?	KRT79	393	T	2	missense	338785	NM_175834.2	NP_787028.1	V	Q5XKE5	CQQLQTAIAEAEQRGELALKD	11	A	Q15323,P05783,O76013,O76011,Q14525,Q2M2I5,P08727,P19012,Q7Z3Y8,Q7Z3Y7,P08779,P02533,Q92764,Q7Z3Z0	0,0,0,0,0,0,0,0,0,0,0,0,0,0	non-edgetic
rs17845411	human	snp	yes	updated 2017-02-15 16:05	YES	YES	?	'C/T'	0.381861	0.212397	?	?	yes	notwithdrawn	byCluster,byFrequency	0.309704	C	5008	?	KRT6A	21	G	2	missense	3853	NM_005554.3	NP_005545.1	S	P48668	HSSSRRGFSANSARLPGVSRS	11	N	Q15323,O76014,P05783,O76013,O76011,Q14525,Q2M2I5,P08727,O76015,Q7Z3Y8,Q7Z3Y9,P08779,P02533,Q92764,Q6A162,Q7Z3Z0	0,0,0,0,0,0,0,0,0,0,0,0,0,0,0,0	non-edgetic
rs28721426	human	snp	yes	updated 2017-02-15 16:05	YES	YES	?	'C/G'	0.251892	0.249993	?	?	yes	notwithdrawn	byCluster,byFrequency	0.138379	G	5008	?	KRT3	44	C	2	missense	3850	NM_057088.2	NP_476429.2	A	P12035	HSGGAGGGAYGFRSGAGGFGS	11	G	Q15323,O76014,O76013,O76011,Q14525,Q2M2I5,O95678,P08727,O76015,P35900,Q7Z3Y8,Q7Z3Y7,Q7Z3Y9,P08779,P02533,Q6A163,Q92764,Q7Z3Z0	0,0,0,0,0,0,0,0,0,0,0,0,0,0,0,0,0,0	non-edgetic
rs34769047	human	snp	yes	updated 2017-02-15 16:05	YES	YES	?	'C/G'	0.0103164	0.0710758	?	?	yes	notwithdrawn	byCluster,byFrequency	0.0175719	C	5008	?	KRT72	326	G	1	missense	140807	NM_001146225.1	NP_001139697.1	E	Q14CN4	TLYQTKIQELQVTAGQHGDDL	11	Q	Q15323,Q14532,Q14525,Q2M2I5,P08727,P19012,O76015,P13646,P35900,Q7Z3Y8,P08779,P02533,Q92764,Q7Z3Z0	0,0,0,0,0,0,0,0,0,0,0,0,0,0	non-edgetic
rs35417182	human	snp	yes	updated 2017-02-15 16:05	YES	YES	?	'C/T'	0.094646	0.19587	?	?	yes	notwithdrawn	byCluster,byFrequency	0.0810703	T	5008	?	KRT73	61	A	1	missense	319101	NM_175068.2	NP_778238.1	M	Q86Y46	LGGARSISFNVASGSGWAGGY	11	V	Q15323,O76013,P19012,P08779	0,0,0,0	non-edgetic
rs35606176	human	snp	yes	updated 2017-02-15 16:05	YES	YES	?	'C/G'	0.00638256	0.0561297	?	?	yes	notwithdrawn	byCluster,byFrequency	0.0109824	C	5008	?	HOXC5	11	C	3	missense	3222	NM_018953.3	NP_061826.1	N	Q00444	MSSYVANSFYKQSPNIPAYNM	11	K	Q9BYU1,Q9UBR4,Q969G2,P40424,P40425	0,0,0,0,0	non-edgetic
rs35725856	human	snp	yes	updated 2017-02-15 16:05	YES	YES	?	'A/C/T'	0.00933193	0.0676692	?	?	yes	notwithdrawn	byCluster,byFrequency	0.0145767	T	5008	?	KRT80	238	A	1	missense	144501	NM_001081492.1	NP_001074961.1	I	Q6KB66	AAQVKDVSVTVGMDSRCHIDL	11	V	Q15323,Q14532,O76013,O76011,Q14525,Q2M2I5,P08727,P19012,O76015,P35900,Q7Z3Y7,P08779,P02533,Q92764	0,0,0,0,0,0,0,0,0,0,0,0,0,0	non-edgetic
rs56207115	human	snp	yes	updated 2017-02-15 16:05	YES	YES	?	'A/G'	0.097936	0.198435	?	?	yes	notwithdrawn	byCluster,byFrequency	0.0802716	G	5008	?	KRT72	114	C	2	missense	140807	NM_001146225.1	NP_001139697.1	T	Q14CN4	KSLLAPLNVEMDPEIQRVRAQ	11	M	Q15323,Q14532,Q14525,Q2M2I5,P08727,P19012,O76015,P13646,P35900,Q7Z3Y8,P08779,P02533,Q92764,Q7Z3Z0	0,0,0,0,0,0,0,0,0,0,0,0,0,0	non-edgetic
rs56677856	human	snp	yes	updated 2017-02-15 16:05	YES	YES	?	'A/G/T'	0.00885606	0.0659515	?	?	yes	notwithdrawn	byCluster,byFrequency	0.0171725	G	5008	?	KRT86	214	G	2	missense	3892	NM_001320198.1	NP_001307127.1	G	O43790	AENEFVALKKDVDCAYLRKSD	11	D	Q15323,O76014,Q14532,O76013,O76011,Q14525,P08727,P19012,O76015,Q7Z3Y8,Q7Z3Y7,Q01546,P08779,P02533,Q6A163,Q92764,Q6A162,Q7Z3Z0	0,0,0,0,0,0,0,0,0,0,0,0,0,0,0,0,0,0	non-edgetic
rs57242225	human	snp	yes	updated 2017-02-15 16:05	YES	YES	?	'C/T'	0.121305	0.214331	?	?	yes	notwithdrawn	byCluster,byFrequency	0.0804712	T	5008	?	KRT72	73	A	1	missense	140807	NM_001146225.1	NP_001139697.1	S	Q14CN4	AARRGGGRLGGFVGTAFGSAG	11	G	Q15323,Q14532,Q14525,Q2M2I5,P08727,P19012,O76015,P13646,P35900,Q7Z3Y8,P08779,P02533,Q92764,Q7Z3Z0	0,0,0,0,0,0,0,0,0,0,0,0,0,0	non-edgetic
rs57711382	human	snp	yes	updated 2017-02-15 16:05	YES	YES	?	'C/T'	0.00903653	0.0666078	?	?	yes	notwithdrawn	byCluster,byFrequency	0.0147764	T	5008	?	KRT74	424	A	1	missense	121391	NM_175053.3	NP_778223.2	K	Q7RTS7	AKEELARMLREYQELMSLKLA	11	E	Q15323,O76014,O76011,P08727,P19012,O76015,P13646,Q7Z3Y8,Q7Z3Y9,P08779,Q6A163,Q92764,Q7Z3Z0	0,0,0,0,1,0,0,0,0,0,0,0,0	edgetic
rs61485872	human	snp	yes	updated 2017-02-15 16:05	NO	YES	?	'A/C'	0.00756525	0.061036	?	?	yes	notwithdrawn	byCluster,byFrequency	0.0153754	C	5008	likely benign	KRT83	23	G	1	missense	3889	NM_002282.3	NP_002273.3	G	P78385	RPGNFSCVSACGPRPSRCCIT	11	C	Q15323,O76014,O76011,Q14525,P08727,P19012,O76015,Q7Z3Y8,P08779,Q6A163,Q92764,Q6A162,Q7Z3Z0	0,0,0,0,0,0,0,0,0,0,0,0,0	non-edgetic
rs61730599	human	snp	yes	updated 2017-02-15 16:05	YES	YES	?	'C/T'	0.0267608	0.112536	?	?	yes	notwithdrawn	byCluster,byFrequency	0.0429313	T	5008	?	KRT76	160	A	1	missense	51350	NM_015848.4	NP_056932.2	I	Q01546	GFPGGIQEVIVNQSLLQPLNV	11	V	Q15323,O76014,O76013,O43790,O95678,O76015,P35900,Q7Z3Y8,P08779,Q6A163,Q6A162,Q7Z3Z0	0,0,0,0,0,0,0,0,0,0,0,0	non-edgetic
rs61730614	human	snp	yes	updated 2017-02-15 16:05	YES	YES	?	'C/G/T'	0.27278	0.24896	?	?	yes	notwithdrawn	byCluster,byFrequency	0.162939	T	5008	?	KRT75	527	A	2	missense	9119	NM_004693.2	NP_004684.2	Q	O95678	GGSGFSATSNRGLGGSGSSVK	11	R	P08670,Q15323,O76014,O76013,O76011,Q14525,P41219,Q2M2I5,P08727,P19012,O76015,P13646,P35900,Q7Z3Y8,P17661,Q01546,Q7Z3Y9,P12035,Q92764,Q6A162,Q7Z3Z0	0,0,0,0,0,0,0,0,0,0,0,0,0,0,0,0,0,0,0,0,0	non-edgetic
rs61734905	human	snp	yes	updated 2017-02-15 16:05	YES	YES	?	'C/T'	0.0188177	0.0951565	?	?	yes	notwithdrawn	byCluster,byFrequency	0.0367412	T	5008	?	KRT71	90	A	1	missense	112802	NM_033448.2	NP_258259.1	R	Q3SY84	AGSMFGSVALGPVCPTVCPPG	11	G	Q15323,O76014,P05783,O76011,Q14525,Q2M2I5,P08727,P19012,O76015,Q7Z3Y8,Q7Z3Y7,Q7Z3Y9,P08779,Q92764,Q6A162,Q7Z3Z0	0,0,0,0,0,0,0,0,0,0,0,0,0,0,0,0	non-edgetic
rs61737044	human	snp	yes	updated 2017-02-15 16:05	YES	YES	?	'C/T'	0.0134898	0.0810119	?	?	yes	notwithdrawn	byCluster,byFrequency	0.0185703	C	5008	?	KRT76	576	G	2	missense	51350	NM_015848.4	NP_056932.2	C	Q01546	STGGRGSSGSYQSSSSGSRLG	11	Y	Q15323,O76014,O76013,O43790,O95678,O76015,P35900,Q7Z3Y8,P08779,Q6A163,Q6A162,Q7Z3Z0	0,0,0,0,0,0,0,0,0,0,0,0	non-edgetic
rs61740861	human	snp	yes	updated 2017-02-15 16:05	YES	YES	?	'A/G'	0.0909414	0.192874	?	?	yes	notwithdrawn	byCluster,byFrequency	0.0676917	A	5008	?	KRT72	405	T	1	missense	140807	NM_001146225.1	NP_001139697.1	W	Q14CN4	ALHQAKEELARMLREYQELVS	11	R	Q15323,Q14532,Q14525,Q2M2I5,P08727,P19012,O76015,P13646,P35900,Q7Z3Y8,P08779,P02533,Q92764,Q7Z3Z0	0,0,0,0,0,0,0,0,0,0,0,0,0,0	non-edgetic
rs61745042	human	snp	yes	updated 2017-02-15 16:05	YES	YES	?	'C/T'	0.0203617	0.0988245	?	?	yes	notwithdrawn	byCluster,byFrequency	0.0347444	T	5008	?	H3F3C	13	A	1	missense	440093	NM_001013699.2	NP_001013721.2	S	Q6NXT2	RTKQTARKSTGGKAPRKQLAT	11	G	Q9UER7	0	non-edgetic
rs61746354	human	snp	yes	updated 2017-02-15 16:05	YES	YES	?	'C/T'	0.0795544	0.182889	?	?	yes	notwithdrawn	byCluster,byFrequency	0.0255591	C	5008	?	KRT6B	497	G	2	missense	3854	NM_005555.3	NP_005546.2	C	P04259	SVVQSTVSSGYGGASGVGSGL	11	Y	Q15323,O76014,Q14525,P08727,P19012,O76015,P13646,Q7Z3Y8,Q7Z3Y7,Q6A163,Q92764,Q6A162,Q7Z3Z0	0,0,0,0,0,0,0,0,0,0,0,0,0	non-edgetic
rs61746355	human	snp	yes	updated 2017-02-15 16:05	YES	YES	?	'C/T'	0.0495127	0.149348	?	?	yes	notwithdrawn	byCluster,byFrequency	0.014377	T	5008	?	KRT6B	499	A	1	missense	3854	NM_005555.3	NP_005546.2	S	P04259	VQSTVSSGYGGASGVGSGLGL	11	G	Q15323,O76014,Q14525,P08727,P19012,O76015,P13646,Q7Z3Y8,Q7Z3Y7,Q6A163,Q92764,Q6A162,Q7Z3Z0	0,0,0,0,0,0,0,0,0,0,0,0,0	non-edgetic
rs61747180	human	snp	yes	updated 2017-02-15 16:05	YES	YES	?	'C/G/T'	0.0134312	0.0808415	?	?	yes	notwithdrawn	byCluster,byFrequency	0.0241613	G	5008	benign	KRT5	48	G	1	missense	3852	NM_000424.3	NP_000415.2	G	P13647	SGGGGGGGFGRVSLAGACGVG	11	R	Q15323,Q2M2I5,P08727,P19012,O76015,Q7Z3Y8,Q7Z3Y7,P08779,Q92764,Q6A162,Q7Z3Z0	0,0,0,0,0,0,0,0,0,0,0	non-edgetic
rs61747188	human	snp	yes	updated 2017-02-15 16:05	YES	YES	?	'A/C'	0.00982467	0.069396	?	?	yes	notwithdrawn	byCluster,byFrequency	0.014377	C	5008	likely benign	KRT5	87	G	1	missense	3852	NM_000424.3	NP_000415.2	V	P13647	STSGGSFRNRFGAGAGGGYGF	11	F	Q15323,Q2M2I5,P08727,P19012,O76015,Q7Z3Y8,Q7Z3Y7,P08779,Q92764,Q6A162,Q7Z3Z0	0,0,0,0,0,0,0,0,0,0,0	non-edgetic
rs61747194	human	snp	yes	updated 2017-02-15 16:05	YES	YES	?	'C/T'	0.00789503	0.0623312	?	?	yes	notwithdrawn	byCluster,byFrequency	0.0133786	T	5008	?	KRT72	37	A	2	missense	140807	NM_001146225.1	NP_001139697.1	Q	Q14CN4	IGSSSASFRARVKGSASFGSK	11	R	Q15323,Q14532,Q14525,Q2M2I5,P08727,P19012,O76015,P13646,P35900,Q7Z3Y8,P08779,P02533,Q92764,Q7Z3Z0	0,0,0,0,0,0,0,0,0,0,0,0,0,0	non-edgetic
rs61747884	human	snp	yes	updated 2017-02-15 16:05	YES	YES	?	'A/G'	0.0110177	0.0733994	?	?	yes	notwithdrawn	byCluster,byFrequency	0.0129792	G	5008	?	CLEC2A	73	C	1	missense	387836	NM_001130711.1	NP_001124183.1	P	Q6UVW9	LGVRDKCFYFSDDTRNWTASK	11	S	Q9UHP7	0	non-edgetic
rs61929765	human	snp	yes	updated 2017-02-15 16:05	YES	YES	?	'C/T'	0.218781	0.248043	?	?	yes	notwithdrawn	byCluster,byFrequency	0.0894569	T	5008	?	KRT3	433	A	1	missense	3850	NM_057088.2	NP_476429.2	K	P12035	RMIQRLRAEIEGVKKQNANLQ	11	E	Q15323,O76014,O76013,O76011,Q14525,Q2M2I5,O95678,P08727,O76015,P35900,Q7Z3Y8,Q7Z3Y7,Q7Z3Y9,P08779,P02533,Q6A163,Q92764,Q7Z3Z0	0,0,0,0,0,0,0,0,0,0,0,0,0,0,0,0,0,0	non-edgetic
rs62639689	human	snp	yes	updated 2017-02-15 16:05	YES	YES	?	'C/G/T'	0.0505692	0.150756	?	?	yes	notwithdrawn	byCluster,byFrequency	0.0259585	C	5008	?	KRT77	302	C	3	missense	374454	NM_175078.2	NP_778253.2	F	Q7Z794	LTGEVNFLKYLFLTELSQVQT	11	L	Q15323,O76013,P08727,P19012,Q7Z3Y8,Q92764	0,0,0,0,0,0	non-edgetic
rs73102423	human	snp	yes	updated 2017-02-15 16:05	YES	YES	?	'C/T'	0.0768546	0.180335	?	?	yes	notwithdrawn	byCluster,byFrequency	0.0471246	C	5008	?	KRT79	406	G	2	missense	338785	NM_175834.2	NP_787028.1	R	Q5XKE5	RGELALKDAQKKLGDLDVALH	11	K	Q15323,P05783,O76013,O76011,Q14525,Q2M2I5,P08727,P19012,Q7Z3Y8,Q7Z3Y7,P08779,P02533,Q92764,Q7Z3Z0	0,0,0,0,0,0,0,0,0,0,0,0,0,0	non-edgetic
rs73107581	human	snp	yes	updated 2017-02-15 16:05	NO	YES	?	'C/T'	0.0941528	0.195478	?	?	yes	notwithdrawn	byCluster,byFrequency	0.048722	T	5008	?	KRT74	149	A	1	missense	121391	NM_175053.3	NP_778223.2	N	Q7RTS7	QEREQIKVLNDKFASFIDKVR	11	D	Q15323,O76014,O76011,P08727,P19012,O76015,P13646,Q7Z3Y8,Q7Z3Y9,P08779,Q6A163,Q92764,Q7Z3Z0	0,0,0,0,0,0,0,0,0,0,0,0,0	non-edgetic
rs73320318	human	snp	yes	updated 2017-02-15 16:05	YES	YES	?	'A/T'	0.0794482	0.18279	?	?	yes	notwithdrawn	byCluster,byFrequency	0.066893	A	5008	?	KRT74	225	T	2	missense	121391	NM_175053.3	NP_778223.2	V	Q7RTS7	ELRSMRDLVEDYKKRYEVEIN	11	D	Q15323,O76014,O76011,P08727,P19012,O76015,P13646,Q7Z3Y8,Q7Z3Y9,P08779,Q6A163,Q92764,Q7Z3Z0	0,0,0,0,0,0,0,0,0,0,0,0,0	non-edgetic
rs73320351	human	snp	yes	updated 2017-02-15 16:05	YES	YES	?	'A/G'	0.0189958	0.095588	?	?	yes	notwithdrawn	byCluster,byFrequency	0.0185703	A	5008	?	KRT72	300	T	1	missense	140807	NM_001146225.1	NP_001139697.1	C	Q14CN4	LDLDSIIAEVRAQYEEIALKS	11	R	Q15323,Q14532,Q14525,Q2M2I5,P08727,P19012,O76015,P13646,P35900,Q7Z3Y8,P08779,P02533,Q92764,Q7Z3Z0	0,0,0,0,0,0,0,0,0,0,0,0,0,0	non-edgetic
rs74095123	human	snp	yes	updated 2017-02-15 16:05	YES	YES	?	'C/T'	0.0207954	0.0998261	?	?	yes	notwithdrawn	byCluster,byFrequency	0.013778	T	5008	?	KRT71	13	A	1	missense	112802	NM_033448.2	NP_258259.1	T	Q3SY84	RQFTCKSGAAAKGGFSGCSAV	11	A	Q15323,O76014,P05783,O76011,Q14525,Q2M2I5,P08727,P19012,O76015,Q7Z3Y8,Q7Z3Y7,Q7Z3Y9,P08779,Q92764,Q6A162,Q7Z3Z0	0,0,0,0,0,0,0,0,0,0,0,0,0,0,0,0	non-edgetic
rs74095618	human	snp	yes	updated 2017-02-15 16:05	YES	YES	?	'A/G/T'	0.024197	0.107299	?	?	yes	notwithdrawn	byCluster,byFrequency	0.0257588	A	5008	?	KRT81	462	A	2	missense	3887	NM_002281.3	NP_002272.2	E	Q14533	VCSAPCNGNVAVSTGLCAPCG	11	A	Q15323,O76014,P05783,O76011,P08727,P19012,O76015,Q7Z3Y8,Q7Z3Y7,Q7Z3Y9,P08779,P02533,Q6A163,Q92764,Q6A162	0,0,0,0,0,0,0,0,0,0,0,0,0,0,0	non-edgetic
rs74641138	human	snp	yes	updated 2017-02-15 16:05	NO	YES	?	'C/T'	0.0493163	0.149084	?	?	yes	notwithdrawn	byCluster,byFrequency	0.0219649	T	5008	likely benign	MIP	107	A	1	missense	4284	NM_012064.3	NP_036196.1	I	P30301	AVAGAAVLYSVTPPAVRGNLA	11	V	O43315	0	non-edgetic
rs74660757	human	snp	yes	updated 2017-02-15 16:05	NO	YES	?	'C/T'	0.00499004	0.0497003	?	?	yes	notwithdrawn	byCluster,byFrequency	0.0139776	T	5008	?	KRT2	106	A	2	missense	3849	NM_000423.2	NP_000414.2	N	P35908	FGGGSSFGGGSGFSGGGFGGG	11	S	Q15323,O76013,Q14525,P08727,P19012,Q7Z3Y8,P08779,Q92764,Q6A162,Q7Z3Z0	0,0,0,0,0,0,0,0,0,0	non-edgetic
rs75004274	human	snp	yes	updated 2017-02-15 16:05	NO	YES	?	'C/T'	0.0622299	0.165053	?	?	yes	notwithdrawn	byCluster,byFrequency	0.0147764	T	5008	?	KRT74	487	A	1	missense	121391	NM_175053.3	NP_778223.2	T	Q7RTS7	SSAGVDLGASAVAGSSGSTQS	11	A	Q15323,O76014,O76011,P08727,P19012,O76015,P13646,Q7Z3Y8,Q7Z3Y9,P08779,Q6A163,Q92764,Q7Z3Z0	0,0,0,0,0,0,0,0,0,0,0,0,0	non-edgetic
rs75633465	human	snp	yes	updated 2017-02-15 16:05	YES	YES	?	'C/T'	0.0130513	0.0797203	?	?	yes	notwithdrawn	byCluster,byFrequency	0.0169728	T	5008	?	KRT79	161	A	2	missense	338785	NM_175834.2	NP_787028.1	Q	Q5XKE5	NKFASFIDKVRFLEQQNKVLE	11	R	Q15323,P05783,O76013,O76011,Q14525,Q2M2I5,P08727,P19012,Q7Z3Y8,Q7Z3Y7,P08779,P02533,Q92764,Q7Z3Z0	0,0,0,0,0,0,0,0,0,0,0,0,0,0	non-edgetic
rs76596600	human	snp	yes	updated 2017-02-15 16:05	YES	YES	?	'C/T'	0.00743546	0.0605181	?	?	yes	notwithdrawn	byCluster,byFrequency	0.0103834	C	5008	?	STX2	95	G	1	missense	2054	NM_001980.3	NP_001971.2	V	P32856	ANKIRAKLKAIEQSFDQDESG	11	I	Q15836,O15400,P61266,O95721,Q9UEU0,Q12846,Q16623,Q86Y82,O14662,Q9H115,O43752,Q9Y2K9,Q13277,O95183,P63027	0,0,0,0,0,0,0,0,0,0,0,0,0,0,0	non-edgetic
rs78374723	human	snp	yes	updated 2017-02-15 16:05	YES	YES	?	'C/T'	0.022535	0.103729	?	?	yes	notwithdrawn	byCluster,byFrequency	0.0311502	T	5008	?	KRT77	109	A	1	missense	374454	NM_175078.2	NP_778253.2	R	Q7Z794	VGSTGAGGFGGGGFGGAGFGT	11	G	Q15323,O76013,P08727,P19012,Q7Z3Y8,Q92764	0,0,0,0,0,0	non-edgetic
rs78832381	human	snp	yes	updated 2017-02-15 16:05	NO	YES	?	'A/C/T'	0.0467725	0.145599	?	?	yes	notwithdrawn	byCluster,byFrequency	0.0157748	T	5008	?	KRT74	185	T	3	missense	121391	NM_175053.3	NP_778223.2	N	Q7RTS7	LQQLDLNNCKKNLEPILEGYI	11	K	Q15323,O76014,O76011,P08727,P19012,O76015,P13646,Q7Z3Y8,Q7Z3Y9,P08779,Q6A163,Q92764,Q7Z3Z0	0,0,0,0,0,0,0,0,0,0,0,0,0	non-edgetic
rs79897879	human	snp	yes	updated 2017-02-15 16:05	YES	YES	?	'G/T'	0.0815856	0.184761	?	?	yes	notwithdrawn	byCluster,byFrequency	0.10004	G	5008	?	KRT81	13	C	1	missense	3887	NM_002281.3	NP_002272.2	R	Q14533	CGSGFGGRAFSCISACGPRPG	11	S	Q15323,O76014,P05783,O76011,P08727,P19012,O76015,Q7Z3Y8,Q7Z3Y7,Q7Z3Y9,P08779,P02533,Q6A163,Q92764,Q6A162	0,0,0,0,0,0,0,0,0,0,0,0,0,0,0	non-edgetic
rs80347085	human	snp	yes	updated 2017-02-15 16:05	NO	YES	?	'C/T'	0.0437942	0.141348	?	?	yes	notwithdrawn	byCluster,byFrequency	0.0351438	C	5008	?	KRT74	503	G	1	missense	121391	NM_175053.3	NP_778223.2	A	Q7RTS7	GSTQSGQTKTTEARGGDLKDT	11	T	Q15323,O76014,O76011,P08727,P19012,O76015,P13646,Q7Z3Y8,Q7Z3Y9,P08779,Q6A163,Q92764,Q7Z3Z0	0,0,0,0,0,0,0,0,0,0,0,0,0	non-edgetic
rs111435734	human	snp	yes	updated 2017-02-15 16:05	NO	YES	?	'C/G/T'	0.0125083	0.0780876	?	?	yes	notwithdrawn	byCluster,byFrequency	0.0219649	G	5008	?	KRT3	105	G	3	missense	3850	NM_057088.2	NP_476429.2	L	P12035	GGFGSGYGGGFGGGFGGGRGM	11	F	Q15323,O76014,O76013,O76011,Q14525,Q2M2I5,O95678,P08727,O76015,P35900,Q7Z3Y8,Q7Z3Y7,Q7Z3Y9,P08779,P02533,Q6A163,Q92764,Q7Z3Z0	0,0,0,0,0,0,0,0,0,0,0,0,0,0,0,0,0,0	non-edgetic
rs112159493	human	snp	yes	updated 2017-02-15 16:05	YES	YES	?	'C/T'	0.00694385	0.0585124	?	?	yes	notwithdrawn	byCluster,byFrequency	0.0113818	C	5008	?	H3F3C	122	G	1	missense	440093	NM_001013699.2	NP_001013721.2	E	Q6NXT2	IHAKRVTIMPKDIQLARRIRG	11	K	Q9UER7	1	edgetic
rs113019698	human	snp	yes	updated 2017-02-15 16:05	YES	YES	?	'A/G'	0.012775	0.0788943	?	?	yes	notwithdrawn	byCluster,byFrequency	0.0251597	A	5008	?	RPH3A	203	A	2	missense	22895	NM_001143854.1	NP_001137326.1	Q	Q9Y2J0	EPKHPARAPARGDSEDRRGPG	11	R	O00194	1	edgetic
rs113082334	human	snp	yes	updated 2017-02-15 16:05	YES	YES	?	'A/C/G'	0.00627298	0.0556526	?	?	yes	notwithdrawn	byCluster,byFrequency	0.0109824	A	5008	?	H3F3C	111	G	2	missense	440093	NM_001013699.2	NP_001013721.2	G	Q6NXT2	VGLLEDTNLCAIHAKRVTIMP	11	A	Q9UER7	0	non-edgetic
rs114041054	human	snp	yes	updated 2017-02-15 16:05	NO	YES	?	'C/T'	0.00602964	0.0545753	?	?	yes	notwithdrawn	byCluster,byFrequency	0.0115815	T	5008	?	KRT78	7	A	2	missense	196374	NM_173352.3	NP_775487.2	Q	Q8N1N4	MSLSPCRAQRGFSARSA	7	R	Q15323,O76013,O76011,Q14525,P08727,P19012,Q7Z3Y8,P08779,P02533,Q6A163,Q92764,Q7Z3Z0	0,0,0,0,0,0,0,0,0,0,0,0	non-edgetic
rs114066000	human	snp	yes	updated 2017-02-15 16:05	NO	YES	?	'C/G/T'	0.00940229	0.0679172	?	?	yes	notwithdrawn	byCluster,byFrequency	0.0125799	G	5008	?	AQP6	166	G	1	missense	363	NM_001652.3	NP_001643.2	G	Q13520	VLCVFASTDSRQTSGSPATMI	11	R	P29972	0	non-edgetic
rs115598241	human	snp	yes	updated 2017-02-15 16:05	NO	YES	?	'C/G'	0.00991817	0.0697188	?	?	yes	notwithdrawn	byCluster,byFrequency	0.0153754	G	5008	?	CLEC2A	139	C	1	missense	387836	NM_001130711.1	NP_001124183.1	Q	Q6UVW9	TNGTTFNGWFEIIGNGSFAFL	11	E	Q9UHP7	0	non-edgetic
rs115878001	human	snp	yes	updated 2017-02-15 16:05	NO	YES	?	'A/C/G/T'	0.00685599	0.0581485	?	?	yes	notwithdrawn	byCluster,byFrequency	0.0125799	A	5008	?	KRT74	85	G	1	missense	121391	NM_175053.3	NP_778223.2	G	Q7RTS7	FRPGSGYGGGRASGFAGSMFG	11	R	Q15323,O76014,O76011,P08727,P19012,O76015,P13646,Q7Z3Y8,Q7Z3Y9,P08779,Q6A163,Q92764,Q7Z3Z0	0,0,0,0,0,0,0,0,0,0,0,0,0	non-edgetic
rs116117459	human	snp	yes	updated 2017-02-15 16:05	NO	YES	?	'A/G'	0.0105992	0.0720228	?	?	yes	notwithdrawn	byCluster,byFrequency	0.0133786	A	5008	?	KRT78	109	T	2	missense	196374	NM_173352.3	NP_775487.2	M	Q8N1N4	EIDPQFQVVRTQETQEIRTLN	11	T	Q15323,O76013,O76011,Q14525,P08727,P19012,Q7Z3Y8,P08779,P02533,Q6A163,Q92764,Q7Z3Z0	0,0,0,0,0,0,0,0,0,0,0,0	non-edgetic
rs116352440	human	snp	yes	updated 2017-02-15 16:05	NO	YES	?	'A/C'	0.0114494	0.0747905	?	?	yes	notwithdrawn	byCluster,byFrequency	0.0189696	C	5008	?	KRT76	106	G	3	missense	51350	NM_015848.4	NP_056932.2	L	Q01546	GGFGGSYGGGFGGGRGVGSGF	11	F	Q15323,O76014,O76013,O43790,O95678,O76015,P35900,Q7Z3Y8,P08779,Q6A163,Q6A162,Q7Z3Z0	0,0,0,0,0,0,0,0,0,0,0,0	non-edgetic
rs139252457	human	snp	yes	updated 2017-02-15 16:05	NO	YES	?	'C/T'	0.0279793	0.114921	?	?	yes	notwithdrawn	byCluster,byFrequency	0.0109824	T	5008	?	KRT79	86	A	2	missense	338785	NM_175834.2	NP_787028.1	E	Q5XKE5	AGGALLGRALGGFGFGSRAFM	11	G	Q15323,P05783,O76013,O76011,Q14525,Q2M2I5,P08727,P19012,Q7Z3Y8,Q7Z3Y7,P08779,P02533,Q92764,Q7Z3Z0	0,0,0,0,0,0,0,0,0,0,0,0,0,0	non-edgetic
rs139895699	human	snp	yes	updated 2017-02-15 16:05	NO	YES	?	'C/T'	0.00768033	0.0614913	?	?	yes	notwithdrawn	byCluster,byFrequency	0.0115815	T	5008	?	KRT86	327	T	1	missense	3892	NM_001320198.1	NP_001307127.1	C	O43790	RTKEEINELNRMIQRLTAEVE	11	R	Q15323,O76014,Q14532,O76013,O76011,Q14525,P08727,P19012,O76015,Q7Z3Y8,Q7Z3Y7,Q01546,P08779,P02533,Q6A163,Q92764,Q6A162,Q7Z3Z0	0,0,0,0,0,0,0,0,0,0,0,0,0,0,0,0,0,0	non-edgetic
rs140635030	human	snp	yes	updated 2017-02-15 16:05	NO	YES	?	'C/T'	0.00817272	0.0634	?	?	yes	notwithdrawn	byCluster,byFrequency	0.0123802	T	5008	likely benign	KRT83	362	A	1	missense	3889	NM_002282.3	NP_002273.3	S	P78385	EAAVAQSEQQGEAALSDARCK	11	G	Q15323,O76014,O76011,Q14525,P08727,P19012,O76015,Q7Z3Y8,P08779,Q6A163,Q92764,Q6A162,Q7Z3Z0	1,1,1,1,1,1,1,1,1,1,1,1,1	edgetic
rs140989962	human	snp	yes	updated 2017-02-15 16:05	NO	YES	?	'C/T'	0.00929648	0.0675412	?	?	yes	notwithdrawn	byCluster,byFrequency	0.0123802	T	5008	?	KRT6A	335	A	1	missense	3853	NM_005554.3	NP_005545.1	T	P48668	NRNLDLDSIIAEVKAQYEEIA	11	A	Q15323,O76014,P05783,O76013,O76011,Q14525,Q2M2I5,P08727,O76015,Q7Z3Y8,Q7Z3Y9,P08779,P02533,Q92764,Q6A162,Q7Z3Z0	0,0,0,0,0,0,0,0,0,0,0,0,0,0,0,0	non-edgetic
rs143856828	human	snp	yes	updated 2017-02-15 16:05	NO	YES	?	'C/T'	0.0295246	0.117858	?	?	yes	notwithdrawn	byCluster,byFrequency	0.0113818	C	5008	?	KRT74	381	G	1	missense	121391	NM_175053.3	NP_778223.2	G	Q7RTS7	EIGNVKKQRASLETAIADAEQ	11	S	Q15323,O76014,O76011,P08727,P19012,O76015,P13646,Q7Z3Y8,Q7Z3Y9,P08779,Q6A163,Q92764,Q7Z3Z0	0,0,0,0,0,0,0,0,0,0,0,0,0	non-edgetic
rs147359482	human	snp	yes	updated 2017-02-15 16:05	NO	YES	?	'C/T'	0.0152509	0.0859817	?	?	yes	notwithdrawn	byCluster,byFrequency	0.0129792	T	5008	benign	KRT83	471	A	2	missense	3889	NM_002282.3	NP_002273.3	D	P78385	PCNGNLVVSTGLCKPCGQLNT	11	G	Q15323,O76014,O76011,Q14525,P08727,P19012,O76015,Q7Z3Y8,P08779,Q6A163,Q92764,Q6A162,Q7Z3Z0	0,0,0,0,0,0,0,0,0,0,0,0,0	non-edgetic
rs147498164	human	snp	yes	updated 2017-02-15 16:05	NO	YES	?	'C/T'	0.00702656	0.058855	?	?	yes	notwithdrawn	byCluster,byFrequency	0.0135783	T	5008	likely benign	KRT5	211	A	1	missense	3852	NM_000424.3	NP_000415.2	M	P13647	TLLQEQGTKTVRQNLEPLFEQ	11	V	Q15323,Q2M2I5,P08727,P19012,O76015,Q7Z3Y8,Q7Z3Y7,P08779,Q92764,Q6A162,Q7Z3Z0	0,0,0,0,0,0,0,0,0,0,0	non-edgetic
rs150221772	human	snp	yes	updated 2017-02-15 16:05	NO	YES	?	'C/G'	0.0196721	0.0972063	?	?	yes	notwithdrawn	byCluster,byFrequency	0.0263578	G	5008	?	KRT6B	189	C	3	missense	3854	NM_005555.3	NP_005546.2	N	P04259	DKVRFLEQQNKVLDTKWTLLQ	11	K	Q15323,O76014,Q14525,P08727,P19012,O76015,P13646,Q7Z3Y8,Q7Z3Y7,Q6A163,Q92764,Q6A162,Q7Z3Z0	0,0,0,0,0,0,0,0,0,0,0,0,0	non-edgetic
rs535313174	human	snp	yes	updated 2017-02-15 16:05	NO	YES	?	'G/T'	0.225597	0.248806	?	?	yes	notwithdrawn	byFrequency	0.129593	G	5008	?	CHFR	341	C	1	missense	55743	NM_001161344.1	NP_001154816.1	P	Q96EP1	GWMERSSLCPTCRCPVERICK	11	T	P51668,P62837,Q969T4,Q96LR5	1,0,1,0	edgetic
rs1140993	human	snp	yes	updated 2017-02-15 16:05	YES	YES	?	'C/G'	0.434695	0.168487	?	?	yes	notwithdrawn	byCluster,byFrequency,by2Hit2Allele,byHapMap	0.48742	G	5008	?	NUFIP1	36	G	3	missense	26747	NM_012345.2	NP_036477.2	R	Q9UHK0	PLSDTAPPRDSWMFWAMLPPP	11	S	Q15649	0	non-edgetic
rs2232642	human	snp	yes	updated 2017-02-15 16:05	YES	YES	?	'A/G'	0.0189672	0.0955188	?	?	yes	notwithdrawn	byCluster,byFrequency,byHapMap	0.0353435	T	5008	likely benign	LIG4	857	A	1	missense	3981	NM_001098268.1	NP_001091738.1	T	P49917	FHGAKVVSCLAEGVSHVIIGE	11	A	Q13426	0	non-edgetic
rs7995033	human	snp	yes	updated 2017-02-15 16:05	YES	YES	?	'C/T'	0.420605	0.18274	?	?	yes	notwithdrawn	byCluster,byFrequency,by2Hit2Allele,byHapMap	0.492212	C	5008	?	MTMR6	319	G	1	missense	9107	NM_004685.3	NP_004676.3	V	Q9Y217	RHIKAVMDAAIFLAKAITVEN	11	I	Q96QG7	0	non-edgetic
rs8002514	human	snp	yes	updated 2017-02-15 16:05	YES	YES	?	'A/G/T'	0.392848	0.205169	?	?	yes	notwithdrawn	byCluster,byFrequency,by2Hit2Allele,byHapMap	0.341653	A	5008	?	CDC16	45	T	3	missense	8881	NM_001078645.2	NP_001072113.1	H	Q13042	EEPQDIYWLAQCLYLTAQYHR	11	Q	Q8NHZ8	0	non-edgetic
rs11556093	human	snp	yes	updated 2017-02-15 16:05	YES	YES	?	'A/G'	0.499928	0.00601217	?	?	yes	notwithdrawn	byCluster,byFrequency,byHapMap	0.367212	A	5008	?	NUP58	34	A	1	missense	9818	NM_001008564.1	NP_001008564.1	T	Q9BVL2	TGGVFSFGTGASSNPSVGLNF	11	A	Q7Z3B4	0	non-edgetic
rs17279819	human	snp	yes	updated 2017-02-15 16:05	YES	YES	?	'C/G/T'	0.103531	0.202604	?	?	yes	notwithdrawn	byCluster,byFrequency,byHapMap	0.0341454	T	5008	?	SKA3	335	A	3	missense	221150	NM_001166017.1	NP_001159489.1	E	Q8IX90	EDRTSLVLNSDTCFENLTDPS	11	D	Q96BD8	0	non-edgetic
rs17291173	human	snp	yes	updated 2017-02-15 16:05	YES	YES	?	'A/G/T'	0.0442116	0.141957	?	?	yes	notwithdrawn	byCluster,byFrequency,byHapMap	0.0255591	A	5008	?	CDC16	229	T	3	missense	8881	NM_001078645.2	NP_001072113.1	D	Q13042	VIPESVDGLQENLDVVVSLAE	11	E	Q8NHZ8	0	non-edgetic
rs17345690	human	snp	yes	updated 2017-02-15 16:05	YES	YES	?	'C/T'	0.224414	0.248687	?	?	yes	notwithdrawn	byCluster,byFrequency,byHapMap	0.0980431	C	5008	?	SKA3	254	G	1	missense	221150	NM_001166017.1	NP_001159489.1	A	Q8IX90	RNNKSEEAIDTESRLNDNVFA	11	T	Q96BD8	0	non-edgetic
rs34885345	human	snp	yes	updated 2017-02-15 16:05	YES	YES	?	'C/T'	0.0122053	0.0771601	?	?	yes	notwithdrawn	byCluster,byFrequency	0.0231629	T	5008	?	MTMR6	131	A	1	missense	9107	NM_004685.3	NP_004676.3	T	Q9Y217	RLQGWQLIDLAEEYKRMGVPN	11	A	Q96QG7	0	non-edgetic
rs62619824	human	snp	yes	updated 2017-02-15 16:05	NO	YES	?	'A/C/T'	0.140974	0.224978	?	?	yes	notwithdrawn	byCluster,byFrequency	0.0571086	T	5008	?	MTMR6	599	A	1	missense	9107	NM_004685.3	NP_004676.3	T	Q9Y217	SPADNRYSEYAEEFSKSEPAV	11	A	Q96QG7	0	non-edgetic
rs76838169	human	snp	yes	updated 2017-02-15 16:05	NO	YES	T(germline)/C(germline)	'C/T'	0.00848457	0.0645778	?	?	yes	notwithdrawn	byCluster,byFrequency	0.0101837	G	5008	benign	GJB2	203	C	2	missense	2706	NM_004004.5	NP_003995.2	T	P29033	VFMIAVSGICILLNVTELCYL	11	I	P48165,P08034,P36382	0,0,0	non-edgetic
rs79053319	human	snp	yes	updated 2017-02-15 16:05	NO	YES	?	'C/G/T'	0.0191475	0.0959538	?	?	yes	notwithdrawn	byCluster,byFrequency	0.0233626	T	5008	?	MTMR6	414	A	2	missense	9107	NM_004685.3	NP_004676.3	D	Q9Y217	VWHLTEQFPQAFEFSEAFLLQ	11	A	Q96QG7	0	non-edgetic
rs13707	human	snp	yes	updated 2017-02-15 16:05	YES	YES	?	'A/G'	0.0788521	0.182232	?	?	yes	notwithdrawn	byCluster,byFrequency,byHapMap	0.145767	G	5008	?	MTA1	612	A	1	missense	9112	NM_004689.3	NP_004680.2	T	Q13330	PSRGLANHGQARHMGPSRNLL	11	A	Q09028	0	non-edgetic
rs729421	human	snp	yes	updated 2017-02-15 16:05	YES	YES	?	'A/G'	0.497805	0.033056	99	95	yes	notwithdrawn	byCluster,byFrequency,by2Hit2Allele,byHapMap	0.397564	T	5008	?	RABGGTA	420	G	1	missense	5875	NM_004581.5	NP_004572.3	A	Q92696	TLKAVDPMRATYLDDLRSKFL	11	T	P53611	0	non-edgetic
rs1131877	human	snp	yes	updated 2017-02-15 16:05	YES	YES	?	'A/G'	0.431956	0.171441	?	?	yes	notwithdrawn	byCluster,byFrequency,by2Hit2Allele,byHapMap	0.469848	C	5008	?	TRAF3	129	C	2	missense	7187	NM_001199427.1	NP_001186356.1	T	Q13114	NESRGCAEQLMLGHLLVHLKN	11	M	O00463	0	non-edgetic
rs2231798	human	snp	yes	updated 2017-02-15 16:05	YES	YES	?	'A/G'	0.446966	0.153962	?	?	yes	notwithdrawn	byCluster,byFrequency,by2Hit2Allele,byHapMap	0.455671	C	5008	?	EFS	7	G	1	missense	10278	NM_005864.3	NP_005855.1	A	O43281	MAIATSTQLARALYDNT	7	T	Q9NYB9,O94875,Q8TEC5	0,0,0	non-edgetic
rs2273171	human	snp	yes	updated 2017-02-15 16:05	YES	YES	?	'C/T'	0.492206	0.0619393	?	?	yes	notwithdrawn	byCluster,byFrequency,byOtherPop,byHapMap	0.388978	C	5008	?	STRN3	471	G	2	missense	29966	NM_001083893.1	NP_001077362.1	S	Q13033	ANKDAFRKTWNPKYTLRSHFD	11	N	P30153	0	non-edgetic
rs2275007	human	snp	yes	updated 2017-02-15 16:05	YES	YES	?	'A/C/G'	0.487154	0.0791445	?	?	yes	notwithdrawn	byCluster,byFrequency,byHapMap	0.446885	T	5008	?	OSGEP	98	C	3	missense	55644	NM_017807.3	NP_060277.1	H	Q9NPF4	SVAVVARTVAQLWNKPLVGVN	11	Q	Q14657	0	non-edgetic
rs2281563	human	snp	yes	updated 2017-02-15 16:05	NO	YES	?	'A/G'	0.408324	0.193477	?	?	yes	notwithdrawn	byCluster,byFrequency	0.140375	T	5008	?	STRN3	16	A	1	missense	29966	NM_001083893.1	NP_001077362.1	T	Q13033	GGGGGGPGMAAPPRQQQGPGG	11	A	P30153	0	non-edgetic
rs4983387	human	snp	yes	updated 2017-02-15 16:05	YES	YES	?	'A/G'	0.387549	0.208759	?	?	yes	notwithdrawn	byCluster,byFrequency,by2Hit2Allele,byHapMap	0.410743	G	5008	?	ZBTB42	232	A	1	missense	100128927	NM_001137601.2	NP_001131073.1	K	B2RXF5	LVKDERDSLSEQEESSSSRSP	11	E	Q05516,O15156	0,0	non-edgetic
rs4983413	human	snp	yes	updated 2017-02-15 16:05	YES	YES	?	'A/G'	0.399285	0.200534	?	?	yes	notwithdrawn	byCluster,byFrequency,byHapMap	0.284944	A	5008	?	MTA1	372	A	1	missense	9112	NM_001203258.1	NP_001190187.1	I	Q13330	PNPNQISVNNVKAGVVNGTGA	11	V	Q09028	0	non-edgetic
rs8018720	human	snp	yes	updated 2017-02-15 16:05	YES	YES	?	'C/G/T'	0.314981	0.241504	?	?	yes	notwithdrawn	byCluster,byFrequency,by2Hit2Allele,byHapMap	0.221246	G	5008	?	SEC23A	211	A	1	missense	10484	NM_006364.3	NP_006355.2	I	Q15436	QEMLGLSKVPLTQATRGPQVQ	11	L	Q15437,O94855	0,0	non-edgetic
rs11551976	human	snp	yes	updated 2017-02-15 16:05	YES	YES	?	'A/C/G'	0.0700793	0.173576	?	?	yes	notwithdrawn	byCluster,byFrequency	0.0181709	T	5008	?	HSPA2	551	G	3	missense	3306	NM_021979.3	NP_068814.2	K	P54652	AKNALESYTYNIKQTVEDEKL	11	N	O95429	0	non-edgetic
rs17102313	human	snp	yes	updated 2017-02-15 16:05	YES	YES	?	'C/T'	0.0205646	0.0992944	?	?	yes	notwithdrawn	byCluster,byFrequency,byHapMap	0.0383387	T	5008	benign	TINF2	237	A	2	missense	26277	NM_001099274.1	NP_001092744.1	D	Q9BSI4	LHNPLPKAKPGTHLPQGPSSR	11	G	Q96AP0	0	non-edgetic
rs34284721	human	snp	yes	updated 2017-02-15 16:05	YES	YES	?	'A/G'	0.174178	0.238225	?	?	yes	notwithdrawn	byCluster,byFrequency	0.0425319	A	5008	?	ZBTB42	134	A	1	missense	100128927	NM_001137601.2	NP_001131073.1	T	B2RXF5	SLDPGNPAPGAEPAQPPCPWP	11	A	Q05516,O15156	0,0	non-edgetic
rs34857719	human	snp	yes	updated 2017-02-15 16:05	YES	YES	?	'A/C'	0.00451994	0.0473238	?	?	yes	notwithdrawn	byCluster,byFrequency	0.0107827	G	5008	?	POLE2	84	C	2	missense	5427	NM_001197331.1	NP_001184260.1	P	P56282	CSQSVDETIEHVFNIIGAFDI	11	H	Q07864	0	non-edgetic
rs35098798	human	snp	yes	updated 2017-02-15 16:05	YES	YES	?	'C/T'	0.00903434	0.0665999	?	?	yes	notwithdrawn	byCluster,byFrequency	0.0141773	T	5008	?	PPP1R13B	844	A	2	missense	23368	NM_015316.2	NP_056131.2	E	Q96KQ4	PSPVAEAPSPGEEQVPPAPLP	11	G	P62136	0	non-edgetic
rs45456191	human	snp	yes	updated 2017-02-15 16:05	YES	YES	?	'A/T'	0.0346425	0.126969	?	?	yes	notwithdrawn	byCluster,byFrequency	0.0185703	A	5008	?	HSPA2	191	A	1	missense	3306	NM_021979.3	NP_068814.2	S	P54652	AIAYGLDKKGCAGGEKNVLIF	11	C	O95429	0	non-edgetic
rs45512391	human	snp	yes	updated 2017-02-15 16:05	NO	YES	?	'A/C'	0.167189	0.235886	?	?	yes	notwithdrawn	byCluster,byFrequency	0.0553115	A	5008	?	ZBTB1	203	A	2	missense	22890	NM_001123329.1	NP_001116801.1	N	Q9Y2K1	CKKSSVSKLSTPKERVSRRFG	11	T	P24278	0	non-edgetic
rs61742301	human	snp	yes	updated 2017-02-15 16:05	YES	YES	?	'A/G'	0.0241583	0.107217	?	?	yes	notwithdrawn	byCluster,byFrequency	0.0207668	G	5008	?	ZBTB25	89	C	2	missense	7597	NM_001304507.1	NP_001291436.1	T	P24278	IMYTGKGPKQIVDHSRLEEGI	11	I	Q9Y2K1,Q8N680	0,0	non-edgetic
rs61742642	human	snp	yes	updated 2017-02-15 16:05	YES	YES	?	'A/C/T'	0.135825	0.222409	?	?	yes	notwithdrawn	byCluster,byFrequency	0.0700879	T	5008	likely benign	ESRRB	386	T	1	missense	2103	NM_004452.3	NP_004443.3	S	O95718	DYELSQRHEEPWRTGKLLLTL	11	P	P62508	0	non-edgetic
rs142619613	human	snp	yes	updated 2017-02-15 16:05	NO	YES	?	'C/G'	0.0337553	0.125452	?	?	yes	notwithdrawn	byCluster,byFrequency	0.0171725	C	5008	?	YY1	47	C	3	missense	7528	NM_003403.4	NP_003394.1	D	P25490	ETTVVGEEEEEDDDDEDGGGG	11	E	Q03923	0	non-edgetic
rs1108134	human	snp	yes	updated 2017-02-15 16:05	YES	YES	?	'C/T'	0.24999	0.25	?	?	yes	notwithdrawn	byCluster,byFrequency,byHapMap	0.0960463	T	5008	?	FSD2	720	A	1	missense	123722	NM_001007122.3	NP_001007123.1	K	A1L4K1	HLYTFSCQLHEFVHPCFSLEK	11	E	Q9UJV3	0	non-edgetic
rs1108135	human	snp	yes	updated 2017-02-15 16:05	YES	YES	?	'A/G/T'	0.230621	0.249254	99	95	yes	notwithdrawn	byCluster,byFrequency,byOtherPop,byHapMap	0.182308	A	5008	?	FSD2	719	A	3	missense	123722	NM_001007122.3	NP_001007123.1	Q	A1L4K1	QHLYTFSCQLHEFVHPCFSLE	11	H	Q9UJV3	0	non-edgetic
rs1138357	human	snp	yes	updated 2017-02-15 16:05	YES	YES	?	'A/G'	0.422657	0.180803	?	?	yes	notwithdrawn	byCluster,byFrequency,byHapMap	0.352037	T	5008	?	BCL2A1	19	A	2	missense	597	NM_001114735.1	NP_001108207.1	Y	Q16548	IYRLAQDYLQCVLQIPQPGSG	11	C	Q16611,O43521	0,0	non-edgetic
rs1138358	human	snp	yes	updated 2017-02-15 16:05	YES	YES	?	'G/T'	0.44662	0.154404	?	?	yes	notwithdrawn	byCluster,byFrequency,byOtherPop,byHapMap	0.458866	C	5008	?	BCL2A1	39	G	3	missense	597	NM_001114735.1	NP_001108207.1	K	Q16548	GPSKTSRVLQNVAFSVQKEVE	11	N	Q16611,O43521	0,0	non-edgetic
rs1143136	human	snp	yes	updated 2017-02-15 16:05	YES	YES	?	'G/T'	0.427546	0.176004	?	?	yes	notwithdrawn	byCluster,byFrequency	0.192292	A	5008	?	TARSL2	39	T	1	missense	123283	NM_152334.2	NP_689547.2	S	A2RTX5	VERLRDEQLNAPYSCQAEGPC	11	A	P26639,Q9BW92	0,0	non-edgetic
rs1143138	human	snp	yes	updated 2017-02-15 16:05	YES	YES	?	'C/G'	0.48572	0.0832846	?	?	yes	notwithdrawn	byCluster,byFrequency	0.458666	C	5008	?	TARSL2	96	G	2	missense	123283	NM_152334.2	NP_689547.2	G	A2RTX5	ESAELEAAQEAGAQPPPSQSQ	11	A	P26639,Q9BW92	0,0	non-edgetic
rs2231292	human	snp	yes	updated 2017-02-15 16:05	YES	YES	?	'G/T'	0.497214	0.0372213	?	?	yes	notwithdrawn	byCluster,byFrequency,by2Hit2Allele,byHapMap	0.463458	A	5008	?	BCL2L10	21	G	2	missense	10017	NM_001306168.1	NP_001293097.1	R	Q9HD36	MADPLRERTELLLADYLGYCA	11	L	O43521	0	non-edgetic
rs2444007	human	snp	yes	updated 2017-02-15 16:05	YES	YES	?	'A/G'	0.0151753	0.085775	?	?	yes	notwithdrawn	byCluster,byFrequency,byHapMap	0.0267572	A	5008	?	TRIM69	12	A	1	missense	140691	NM_182985.4	NP_892030.3	N	Q86WT6	EVSTNPSSNIDPGDYVEMNDS	11	D	Q9UJV3	0	non-edgetic
rs2470911	human	snp	yes	updated 2017-02-15 16:05	YES	YES	?	'A/G'	0.44621	0.154924	?	?	yes	notwithdrawn	byCluster,byFrequency,byHapMap	0.437101	G	5008	?	TRIM69	15	A	1	missense	140691	NM_182985.4	NP_892030.3	N	Q86WT6	TNPSSNIDPGDYVEMNDSITH	11	D	Q9UJV3	0	non-edgetic
rs2589957	human	snp	yes	updated 2017-02-15 16:05	YES	YES	?	'A/G'	0.492368	0.0613008	?	?	yes	notwithdrawn	byCluster,byFrequency,byOtherPop,by2Hit2Allele,byHapMap	0.3125	A	5008	?	ZNF774	83	G	2	missense	342132	NM_001004309.2	NP_001004309.2	S	Q6NX45	EHQVAKLNQDNSETAEQCGTS	11	N	Q8TF50,Q8TAU3,Q96MX3,Q7Z3I7,P49910,Q96SQ5	0,0,0,0,0,0	non-edgetic
rs3100139	human	snp	yes	updated 2017-02-15 16:05	YES	YES	?	'C/T'	0.320259	0.239924	?	?	yes	notwithdrawn	byCluster,byFrequency,byOtherPop,by2Hit2Allele,byHapMap	0.282149	C	5008	?	TRIM69	161	T	2	missense	140691	NM_182985.4	NP_892030.3	M	Q86WT6	LQISDAVHFFTEELAIQQGQL	11	T	Q9UJV3	0	non-edgetic
rs3809482	human	snp	yes	updated 2017-02-15 16:05	YES	YES	?	'A/G'	0.472207	0.11456	?	?	yes	notwithdrawn	byCluster,byFrequency,byHapMap	0.454073	T	5008	?	ZSCAN29	104	G	1	missense	146050	NM_152455.3	NP_689668.3	G	Q8IWY8	EDLEREPGRPRSSVTVSVKGQ	11	R	Q9NWS9,Q9NX65	0,0	non-edgetic
rs3826007	human	snp	yes	updated 2017-02-15 16:05	YES	YES	?	'A/G'	0.358899	0.225036	?	?	yes	notwithdrawn	byCluster,byFrequency,byHapMap	0.203474	T	5008	?	BCL2A1	82	A	2	missense	597	NM_001114735.1	NP_001108207.1	D	Q16548	NQVMEKEFEDGIINWGRIVTI	11	G	Q16611,O43521	0,0	non-edgetic
rs3917221	human	snp	yes	updated 2017-02-15 16:05	YES	YES	?	'A/G'	0.233527	0.249457	?	?	yes	notwithdrawn	byCluster,byFrequency,byHapMap	0.134984	T	5008	?	ZSCAN29	199	A	1	missense	146050	NM_152455.3	NP_689668.3	S	Q8IWY8	QGEPWIPDLLGSKEKELPSGS	11	G	Q9NWS9,Q9NX65	0,0	non-edgetic
rs4072111	human	snp	yes	updated 2017-02-15 16:05	YES	YES	?	'A/G'	0.271451	0.249078	?	?	yes	notwithdrawn	byCluster,byFrequency,by2Hit2Allele,byHapMap	0.164537	T	5008	?	IL16	434	T	1	missense	3603	NM_001172128.1	NP_001165599.1	S	Q14005	ILSHCDPGPVPIIVSRHPDPQ	11	P	Q8TBB1,Q9NR12	0,0	non-edgetic
rs4072568	human	snp	yes	updated 2017-02-15 16:05	YES	YES	?	'A/G'	0.263753	0.249621	?	?	yes	notwithdrawn	byCluster,byFrequency,by2Hit2Allele,byHapMap	0.112021	A	5008	?	ARNT2	679	A	1	missense	9915	NM_014862.3	NP_055677.3	S	Q9HBZ2	SGEQHSHQQPGQTEVFQDMLP	11	G	P81133	0	non-edgetic
rs4779061	human	snp	yes	updated 2017-02-15 16:05	YES	YES	?	'G/T'	0.313308	0.241851	?	?	yes	notwithdrawn	byCluster,byFrequency,by2Hit2Allele,byHapMap	0.18111	G	5008	?	FSD2	333	C	2	missense	123722	NM_001007122.3	NP_001007123.1	T	A1L4K1	DAVAMADRLGKFLKTKTDVEI	11	K	Q9UJV3	0	non-edgetic
rs8040674	human	snp	yes	updated 2017-02-15 16:05	NO	YES	?	'A/G'	0.48875	0.0741514	?	?	yes	notwithdrawn	byCluster,byFrequency	0.297923	A	5008	?	CLK3	113	A	1	missense	1198	NM_001130028.1	NP_001123500.1	T	P49761	SRVEPRLATAASREGAGLPRA	11	A	P49760	0	non-edgetic
rs11556218	human	snp	yes	updated 2017-02-15 16:05	YES	YES	?	'G/T'	0.174972	0.238476	?	?	yes	notwithdrawn	byCluster,byFrequency	0.146366	G	5008	?	IL16	1147	G	3	missense	3603	NM_001172128.1	NP_001165599.1	K	Q14005	KVITVHRVFPNGLASQEGTIQ	11	N	Q8TBB1,Q9NR12	0,0	non-edgetic
rs11638723	human	snp	yes	updated 2017-02-15 16:05	YES	YES	?	'C/G/T'	0.032343	0.122985	?	?	yes	notwithdrawn	byCluster,byFrequency,by2Hit2Allele,byHapMap	0.0117812	G	5008	?	TERB2	31	G	2	missense	145645	NM_152448.2	NP_689661.1	R	Q8NHR7	WVAEGGTISDPRAADFLFSCD	11	P	Q3KP22	0	non-edgetic
rs11854320	human	snp	yes	updated 2017-02-15 16:05	YES	YES	?	'A/G'	0.170203	0.236923	?	?	yes	notwithdrawn	byCluster,byFrequency,by2Hit2Allele,byHapMap	0.096246	A	5008	?	ZNF774	147	A	1	missense	342132	NM_001004309.2	NP_001004309.2	I	Q6NX45	RDLNKLLDGYVGEKPMCAECG	11	V	Q8TF50,Q8TAU3,Q96MX3,Q7Z3I7,P49910,Q96SQ5	0,0,0,0,0,0	non-edgetic
rs16944267	human	snp	yes	updated 2017-02-15 16:05	YES	YES	?	'C/T'	0.0997316	0.199798	?	?	yes	notwithdrawn	byCluster,byFrequency,byHapMap	0.141374	T	5008	?	ZNF774	65	T	2	missense	342132	NM_001004309.2	NP_001004309.2	L	Q6NX45	PLQNFEARKIPRESHTDCEHQ	11	P	Q8TF50,Q8TAU3,Q96MX3,Q7Z3I7,P49910,Q96SQ5	0,0,0,0,0,0	non-edgetic
rs17588988	human	snp	yes	updated 2017-02-15 16:05	YES	YES	?	'A/G'	0.0963692	0.197225	?	?	yes	notwithdrawn	byCluster,byFrequency,byHapMap	0.0509185	G	5008	?	TRIM69	104	G	2	missense	140691	NM_182985.4	NP_892030.3	R	Q86WT6	PVLDKLVEKIKKLPLLKGHPQ	11	K	Q9UJV3	0	non-edgetic
rs17875513	human	snp	yes	updated 2017-02-15 16:05	YES	YES	?	'C/T'	0.0303444	0.119379	?	?	yes	notwithdrawn	byCluster,byFrequency,byHapMap	0.0429313	T	5008	?	IL16	906	T	2	missense	3603	NM_001172128.1	NP_001165599.1	L	Q14005	VPQQPEQVLSSGSPAASEARD	11	S	Q8TBB1,Q9NR12	0,0	non-edgetic
rs34080999	human	snp	yes	updated 2017-02-15 16:05	YES	YES	?	'G/T'	0.0215186	0.10147	?	?	yes	notwithdrawn	byCluster,byFrequency	0.038139	A	5008	?	BCL2A1	117	T	3	missense	597	NM_001114735.1	NP_001108207.1	D	Q16548	QIAPDVDTYKEISYFVAEFIM	11	E	Q16611,O43521	0,0	non-edgetic
rs34101586	human	snp	yes	updated 2017-02-15 16:05	YES	YES	?	'A/T'	0.0186646	0.0947835	?	?	yes	notwithdrawn	byCluster,byFrequency	0.0305511	A	5008	?	IL16	1027	A	1	missense	3603	NM_001172128.1	NP_001165599.1	T	Q14005	IPKEGASPTSSSNEDSAANGS	11	S	Q8TBB1,Q9NR12	0,0	non-edgetic
rs34460207	human	snp	yes	updated 2017-02-15 16:05	YES	YES	?	'C/T'	0.0238901	0.10665	?	?	yes	notwithdrawn	byCluster,byFrequency	0.0117812	G	5008	?	IL16	717	G	1	missense	3603	NM_001172128.1	NP_001165599.1	V	Q14005	DTTAEDPWVRISDCIKNLFSP	11	I	Q8TBB1,Q9NR12	0,0	non-edgetic
rs35697691	human	snp	yes	updated 2017-02-15 16:05	YES	YES	?	'C/G'	0.10714	0.205161	?	?	yes	notwithdrawn	byCluster,byFrequency	0.0327476	G	5008	?	MAPK6	290	G	1	missense	5597	NM_002748.3	NP_002739.1	V	Q16659	QLLPGISREALDFLEQILTFS	11	L	Q8IW41	0	non-edgetic
rs61738562	human	snp	yes	updated 2017-02-15 16:05	YES	YES	?	'G/T'	0.0461115	0.14467	?	?	yes	notwithdrawn	byCluster,byFrequency,suspect	0.0485224	T	5008	?	FAM103A1	10	T	3	missense	83640	NM_031452.3	NP_113640.1	N	Q9BTL3	MTDTAEAVPKFEEMFASRFT	10	K	O43148	0	non-edgetic
rs73401911	human	snp	yes	updated 2017-02-15 16:05	YES	YES	?	'C/G'	0.0169537	0.0904955	?	?	yes	notwithdrawn	byCluster,byFrequency	0.033147	G	5008	?	ZSCAN29	232	C	1	missense	146050	NM_152455.3	NP_689668.3	Q	Q8IWY8	PSKKDRRSWVEQDHWSFEDEK	11	E	Q9NWS9,Q9NX65	0,0	non-edgetic
rs77861669	human	snp	yes	updated 2017-02-15 16:05	NO	YES	?	'G/T'	0.0454752	0.143769	?	?	yes	notwithdrawn	byCluster,byFrequency	0.0119808	G	5008	?	TERB2	117	G	3	missense	145645	NM_152448.2	NP_689661.1	Q	Q8NHR7	EQDQHFLIEKHDEVTPNEIKT	11	H	Q3KP22	0	non-edgetic
rs78482832	human	snp	yes	updated 2017-02-15 16:05	NO	YES	?	'A/G'	0.0108246	0.0727678	?	?	yes	notwithdrawn	byCluster,byFrequency	0.0189696	G	5008	?	IL16	156	G	2	missense	3603	NM_001172128.1	NP_001165599.1	R	Q14005	CTREIDFPMTKKSAAPTDRQP	11	K	Q8TBB1,Q9NR12	0,0	non-edgetic
rs113504890	human	snp	yes	updated 2017-02-15 16:05	YES	YES	?	'A/G'	0.0118857	0.0761681	?	?	yes	notwithdrawn	byCluster,byFrequency	0.0111821	A	5008	?	BTBD1	22	T	2	missense	53339	NM_001011885.1	NP_001011885.1	L	Q9H0C5	QASGAEAEPGPAGPPPPPSPS	11	P	Q13618	0	non-edgetic
rs139096840	human	snp	yes	updated 2017-02-15 16:05	NO	YES	?	'A/G'	0.0688775	0.172321	?	?	yes	notwithdrawn	byCluster,byFrequency	0.0345447	G	5008	?	CLK3	51	G	1	missense	1198	NM_001130028.1	NP_001123500.1	A	P49761	ARAAHLSGRGTYVRRDTAGGG	11	T	P49760	0	non-edgetic
rs148835918	human	snp	yes	updated 2017-02-15 16:05	NO	YES	?	'A/G'	0.00913161	0.0669509	?	?	yes	notwithdrawn	byCluster,byFrequency	0.0135783	G	5008	?	ZNF710	56	G	1	missense	374655	NM_198526.3	NP_940928.2	V	Q8N1W2	DLGPELSGAAMGEPEPPGPDV	11	M	Q7Z3K3	0	non-edgetic
rs149544188	human	snp	yes	updated 2017-02-15 16:05	NO	YES	?	'A/G'	0.0133546	0.080616	?	?	yes	notwithdrawn	byCluster,byFrequency	0.0117812	A	5008	?	CKMT1B	399	A	2	missense	1159	NM_020990.4	NP_066270.1	H	P12532	GVNYLIDCERRLERGQDIRIP	11	R	P06732	0	non-edgetic
rs200730945	human	snp	yes	updated 2017-02-15 16:05	NO	YES	?	'A/G'	0.0207583	0.0997408	?	?	yes	notwithdrawn	byCluster,byFrequency	0.0135783	A	5008	?	IL16	459	A	1	missense	3603	NM_001172128.1	NP_001165599.1	K	Q14005	QLKEAVAQAVENTKFGKERHQ	11	E	Q8TBB1,Q9NR12	0,0	non-edgetic
rs27230	human	snp	yes	updated 2017-02-15 16:05	YES	YES	?	'A/C/G'	0.231669	0.249333	99	97	yes	notwithdrawn	byCluster,byFrequency,byOtherPop,byHapMap	0.0656949	G	5008	?	ZSCAN32	332	C	1	missense	54925	NM_001284527.1	NP_001271456.1	H	Q9NX65	RGRVPEPCIFYEEMNALSGSW	11	Y	Q9NWS9,Q15697,Q96JS3,Q8IWY8,O43309,Q9Y5A6,Q9UNY5,P57086,P17028,P10073,Q96N95,Q969J2,Q9P0L1,Q9H4T2	0,0,0,0,0,0,0,0,0,0,0,0,0,0	non-edgetic
rs27241	human	snp	yes	updated 2017-02-15 16:05	YES	YES	?	'A/C/G/T'	0.448267	0.152283	99	97	yes	notwithdrawn	byCluster,byFrequency,byOtherPop,by2Hit2Allele,byHapMap	0.257388	G	5008	?	ZSCAN32	92	C	3	missense	54925	NM_001284527.1	NP_001271456.1	D	Q9NX65	LEQFLTILPEEIQTWVREQHP	11	E	Q9NWS9,Q15697,Q96JS3,Q8IWY8,O43309,Q9Y5A6,Q9UNY5,P57086,P17028,P10073,Q96N95,Q969J2,Q9P0L1,Q9H4T2	0,0,0,0,0,0,0,0,0,0,0,0,0,0	non-edgetic
rs220379	human	snp	yes	updated 2017-02-15 16:05	YES	YES	?	'A/C/G'	0.390588	0.206737	99	97	yes	notwithdrawn	byCluster,byFrequency,by2Hit2Allele,byHapMap	0.272165	C	5008	?	ZNF263	310	A	2	missense	10127	NM_005741.4	NP_005732.2	Y	O14978	FENLEGVPSVCSENIHPQVLL	11	C	P57086,P10073,P49910	0,0,0	non-edgetic
rs1075935	human	snp	yes	updated 2017-02-15 16:05	YES	YES	?	'A/T'	0.0889158	0.191185	?	?	yes	notwithdrawn	byCluster,byFrequency,byHapMap	0.0275559	A	5008	?	NOB1	366	T	2	missense	28987	NM_014062.2	NP_054781.1	F	Q9ULX3	RQKTNVFAPDYIAGVSPFVEN	11	Y	Q9NRX1	0	non-edgetic
rs3811348	human	snp	yes	updated 2017-02-15 16:05	YES	YES	?	'C/T'	0.499366	0.0177953	?	?	yes	notwithdrawn	byCluster,byFrequency,by2Hit2Allele,byHapMap	0.34385	T	5008	?	NOB1	231	A	2	missense	28987	NM_014062.2	NP_054781.1	Q	Q9ULX3	LEQCDVPEDVRVGCLTTDFAM	11	R	Q9NRX1	0	non-edgetic
rs3811363	human	snp	yes	updated 2017-02-15 16:05	NO	YES	?	'C/T'	0.0166957	0.0898281	?	?	yes	notwithdrawn	byCluster,byFrequency	0.0223642	A	5008	?	IRX6	252	A	2	missense	79190	NM_024335.2	NP_077311.2	Q	P78412	VTASQEARGLRLSDLEDLEEE	11	R	O43186,P49639,P50222	0,0,0	non-edgetic
rs3868142	human	snp	yes	updated 2017-02-15 16:05	YES	YES	T(germline)/C(germline)	'C/T'	0.224601	0.248706	?	?	yes	notwithdrawn	byCluster,byFrequency,by2Hit2Allele,byHapMap	0.241414	A	5008	likely benign	PLEKHG4	830	A	2	missense	25894	NM_001129727.2	NP_001123199.1	H	Q58EX7	MYALYSKNKPRSDALMSSYGH	11	R	Q7Z6J4	0	non-edgetic
rs6500437	human	snp	yes	updated 2017-02-15 16:05	YES	YES	?	'C/T'	0.48531	0.0844339	?	?	yes	notwithdrawn	byCluster,byFrequency,by2Hit2Allele,byHapMap	0.45647	T	5008	?	ZNF276	263	C	1	missense	92822	NM_001113525.1	NP_001106997.1	R	Q8N554	LDSALAVKWPWDKETAPRLPQ	11	W	Q96BR9	0	non-edgetic
rs7200143	human	snp	yes	updated 2017-02-15 16:05	YES	YES	?	'A/G'	0.0450541	0.143168	?	?	yes	notwithdrawn	byCluster,byFrequency,by2Hit2Allele	0.0433307	G	5008	?	ZNF48	21	G	2	missense	197407	NM_001214906.1	NP_001201835.1	R	Q96MX3	DLHRPEEREPQRGARTGLGSE	11	Q	Q3KQV3,Q6NX45	0,0	non-edgetic
rs7498665	human	snp	yes	updated 2017-02-15 16:05	YES	YES	?	'A/G/T'	0.45214	0.147123	?	?	yes	notwithdrawn	byCluster,byFrequency,by2Hit2Allele,byHapMap	0.261382	G	5008	?	SH2B1	484	G	1	missense	25970	NM_001145795.1	NP_001139267.1	A	Q9NRF2	PRIPIEEGPPTGTVHPLSAPY	11	T	P62993	0	non-edgetic
rs8044843	human	snp	yes	updated 2017-02-15 16:05	YES	YES	G(germline)/A(germline)	'A/G/T'	0.27449	0.248847	?	?	yes	notwithdrawn	byCluster,byFrequency,by2Hit2Allele,byHapMap	0.28155	G	5008	likely benign	PLEKHG4	525	G	2	missense	25894	NM_001129727.2	NP_001123199.1	G	Q58EX7	PLTGWEAAELDPPGARFLALR	11	D	Q7Z6J4	0	non-edgetic
rs8046978	human	snp	yes	updated 2017-02-15 16:05	YES	YES	?	'A/G'	0.27383	0.248862	?	?	yes	notwithdrawn	byCluster,byFrequency,by2Hit2Allele,byHapMap	0.0942492	A	5008	?	ZNF668	447	T	2	missense	79759	NM_001172668.1	NP_001166139.1	V	Q96K58	GVAGESSAAPAAGAGLGDPPA	11	A	Q3KQV3,P15622,P49910	0,0,0	non-edgetic
rs8050871	human	snp	yes	updated 2017-02-15 16:05	YES	YES	?	'C/G'	0.447755	0.152947	?	?	yes	notwithdrawn	byCluster,byFrequency,by2Hit2Allele,byHapMap	0.346046	C	5008	?	ZNF19	218	C	3	missense	7567	NM_006961.3	NP_008892.2	H	P17023	QRIHTGERPYQCEECGRAFND	11	Q	Q8TAU3	0	non-edgetic
rs10871453	human	snp	yes	updated 2017-02-15 16:05	YES	YES	?	'A/C/G'	0.419603	0.183671	?	?	yes	notwithdrawn	byCluster,byFrequency,byHapMap	0.267971	G	5008	?	ZNF768	181	C	3	missense	79724	NM_024671.3	NP_078947.3	D	Q9H5H4	QEGAEMLLNPEEKSPLNISVG	11	E	Q9Y2P0,Q8TAU3,Q5T619,P15622	0,0,0,0	non-edgetic
rs11546303	human	snp	yes	updated 2017-02-15 16:05	YES	YES	?	'G/T'	0.457621	0.139261	?	?	yes	notwithdrawn	byCluster,byFrequency,byHapMap	0.251997	G	5008	?	BFAR	140	G	2	missense	51283	NM_016561.2	NP_057645.1	R	Q9NZS9	APNTGRANQQMGGGFFSGVLT	11	M	P61086	0	non-edgetic
rs11860295	human	snp	yes	updated 2017-02-15 16:05	YES	YES	T(germline)/C(germline)	'C/T'	0.232499	0.249387	?	?	yes	notwithdrawn	byCluster,byFrequency,by2Hit2Allele,byHapMap	0.24401	T	5008	likely benign	PLEKHG4	412	T	2	missense	25894	NM_001129727.2	NP_001123199.1	I	Q58EX7	TWLKQEVPEVTLSPDYRTAMD	11	T	Q7Z6J4	0	non-edgetic
rs12921440	human	snp	yes	updated 2017-02-15 16:05	YES	YES	?	'C/T'	0.453609	0.145064	?	?	yes	notwithdrawn	byCluster,byFrequency,by2Hit2Allele,byHapMap	0.339058	C	5008	?	ZNF48	65	T	2	missense	197407	NM_001214906.1	NP_001201835.1	V	Q96MX3	DLAPDHEVGNASLKPEGIQNW	11	A	Q3KQV3,Q6NX45	0,0	non-edgetic
rs17227424	human	snp	yes	updated 2017-02-15 16:05	YES	YES	?	'C/G/T'	0.092829	0.19442	?	?	yes	notwithdrawn	byCluster,byFrequency	0.0409345	C	5008	likely benign	ZNF276	605	C	3	missense	92822	NM_001113525.1	NP_001106997.1	D	Q8N554	PGPPSPSVTTEGQAVKPEPT	11	E	Q96BR9	0	non-edgetic
rs17680862	human	snp	yes	updated 2017-02-15 16:05	YES	YES	?	'C/G'	0.066852	0.170167	?	?	yes	notwithdrawn	byCluster,byFrequency,byHapMap	0.0285543	C	5008	?	PLEKHG4	1090	C	2	missense	25894	NM_001129727.2	NP_001123199.1	T	Q58EX7	SIAVAPFDHDSLYLGASNSLP	11	S	Q7Z6J4	0	non-edgetic
rs34843513	human	snp	yes	updated 2017-02-15 16:05	YES	YES	?	'C/T'	0.0523595	0.153096	?	?	yes	notwithdrawn	byCluster,byFrequency	0.013778	G	5008	?	ZNF48	224	G	1	missense	197407	NM_001214906.1	NP_001201835.1	V	Q96MX3	HTGEKPYKCGICGKGFGDSSA	11	I	Q3KQV3,Q6NX45	0,0	non-edgetic
rs61734177	human	snp	yes	updated 2017-02-15 16:05	YES	YES	?	'A/C/G/T'	0.121204	0.214284	?	?	yes	notwithdrawn	byCluster,byFrequency	0.0289537	G	5008	?	CBFA2T3	103	A	2	missense	863	NM_005187.5	NP_005178.4	Q	O75081	RPPSFTPHTHREDGPATLPHG	11	R	O43439	0	non-edgetic
rs61741652	human	snp	yes	updated 2017-02-15 16:05	YES	YES	?	'A/T'	0.00819451	0.0634831	?	?	yes	notwithdrawn	byCluster,byFrequency	0.0155751	A	5008	?	ZNF629	827	T	2	missense	23361	NM_001080417.2	NP_001073886.1	L	Q9UEG4	ETPTPTESSSHGEGQNPKTLV	11	H	Q9Y2P0,Q7Z4V0	0,0	non-edgetic
rs61742379	human	snp	yes	updated 2017-02-15 16:05	YES	YES	?	'A/G/T'	0.00928274	0.0676079	?	?	yes	notwithdrawn	byCluster,byFrequency	0.0125799	A	5008	?	IRX6	276	A	1	missense	79190	NM_024335.2	NP_077311.2	T	P78412	EEEAEDEEVVATAGDRLTEFR	11	A	O43186,P49639,P50222	0,0,0	non-edgetic
rs74412242	human	snp	yes	updated 2017-02-15 16:05	NO	YES	?	'A/G'	0.0153185	0.0861661	?	?	yes	notwithdrawn	byCluster,byFrequency	0.0185703	A	5008	?	IRX6	32	A	2	missense	79190	NM_024335.2	NP_077311.2	H	P78412	SSTTCCESTQRSVSDVASGST	11	R	O43186,P49639,P50222	0,0,0	non-edgetic
rs75025609	human	snp	yes	updated 2017-02-15 16:05	NO	YES	?	'A/G'	0.00973914	0.0690994	?	?	yes	notwithdrawn	byCluster,byFrequency	0.0127796	A	5008	?	ZNF319	477	T	1	missense	57567	NM_020807.2	NP_065858.1	C	Q9P2F9	FFSSSEFVQHRCDPAREKPLK	11	R	Q6P1L6	0	non-edgetic
rs75986066	human	snp	yes	updated 2017-02-15 16:05	NO	YES	?	'A/C/G'	0.00617928	0.0552429	?	?	yes	notwithdrawn	byCluster,byFrequency	0.0119808	C	5008	?	ZNF276	313	A	1	missense	92822	NM_001113525.1	NP_001106997.1	N	Q8N554	PSTDVAQPPSDSDAVGPRSGF	11	D	Q96BR9	0	non-edgetic
rs76023376	human	snp	yes	updated 2017-02-15 16:05	NO	YES	?	'A/C'	0.0239969	0.106877	?	?	yes	notwithdrawn	byCluster,byFrequency	0.0225639	C	5008	?	ZNF276	422	C	1	missense	92822	NM_001113525.1	NP_001106997.1	Q	Q8N554	KPGPKPGWKKKLRCEREELPT	11	K	Q96BR9	0	non-edgetic
rs76715570	human	snp	yes	updated 2017-02-15 16:05	NO	YES	?	'A/G'	0.00698294	0.0586746	?	?	yes	notwithdrawn	byCluster,byFrequency	0.0133786	G	5008	?	ANKS4B	141	G	2	missense	257629	NM_145865.2	NP_665872.2	R	Q8N8V4	KVTRLKEQAQKNARRQIKECE	11	K	Q9Y6N9	0	non-edgetic
rs79121865	human	snp	yes	updated 2017-02-15 16:05	NO	YES	?	'A/C'	0.008074	0.0630223	?	?	yes	notwithdrawn	byCluster,byFrequency	0.0123802	C	5008	?	IRX6	215	C	1	missense	79190	NM_024335.2	NP_077311.2	Q	P78412	KKENKMTWAPKNKGGEERKAE	11	K	O43186,P49639,P50222	0,0,0	non-edgetic
rs80294025	human	snp	yes	updated 2017-02-15 16:05	NO	YES	?	'C/T'	0.0104031	0.0713676	?	?	yes	notwithdrawn	byCluster,byFrequency	0.0129792	T	5008	?	HBQ1	83	T	2	missense	3049	NM_005331.4	NP_005322.1	V	P09105	RLDDLPHALSALSHLHACQLR	11	A	P02008,P69905,P69892,P02100,P02042,P68871	0,0,0,0,0,0	non-edgetic
rs116697432	human	snp	yes	updated 2017-02-15 16:05	NO	YES	?	'A/C/T'	0.0106815	0.0722983	?	?	yes	notwithdrawn	byCluster,byFrequency	0.0133786	A	5008	?	TBX6	156	A	2	missense	6911	NM_004608.3	NP_004599.2	Q	O95947	VDGARYRWQGRRWEPSGKAEP	11	R	Q96SF7,O43186,O60806	0,0,0	non-edgetic
rs149929766	human	snp	yes	updated 2017-02-15 16:05	NO	YES	?	'A/T'	0.110727	0.207612	?	?	yes	notwithdrawn	byCluster,byFrequency	0.0105831	T	5008	?	ZNRF1	37	T	2	missense	84937	NM_032268.4	NP_115644.1	F	Q8ND25	PPGGAPHFGHYRTGGGAMGLR	11	Y	P51668,Q9Y2X8,P62837	0,0,0	non-edgetic
rs4602	human	snp	yes	updated 2017-02-15 16:05	YES	YES	G(unknown)/C(germline)	'A/C/G'	0.4244	0.179184	?	?	yes	notwithdrawn	byCluster,byFrequency,by2Hit2Allele,byHapMap	0.251997	G	5008	untested	KRT19	60	A	2	missense	3880	NM_002276.4	NP_002267.2	D	P08727	ARFVSSSSSGAYGGGYGGVLT	11	A	P14136,P41219,P78386,Q3SY84,Q6KB66,P04264,P05787,Q8N1N4,O43790,O95678,P48668,P19013,Q7RTS7,Q14CN4,P78385,P35908,P04259,Q5XKE5,P13647,P12035,Q7Z794,P02538,Q14533	0,0,0,0,0,0,0,0,0,0,0,0,0,0,0,0,0,0,0,0,0,0,0	non-edgetic
rs721957	human	snp	yes	updated 2017-02-15 16:05	YES	YES	?	'A/G'	0.480923	0.0957849	?	?	yes	notwithdrawn	byCluster,byFrequency,byOtherPop,byHapMap	0.30611	C	5008	?	KRT40	265	A	2	missense	125115	NM_182497.3	NP_872303.2	Y	Q6A162	NRVLDEMRCQCETVLANNRRE	11	C	P78386,Q3SY84,Q9NSB4,P05787,O43790,O95678,P48668,P19013,P78385,P35908,Q01546,P04259,P13647,P02538,Q14533	0,0,0,0,0,0,0,0,0,0,0,0,0,0,0	non-edgetic
rs721958	human	snp	yes	updated 2017-02-15 16:05	YES	YES	?	'C/G'	0.413649	0.188995	?	?	yes	notwithdrawn	byCluster,byFrequency,byOtherPop,by2Hit2Allele,byHapMap	0.361022	G	5008	?	KRT40	286	C	3	missense	125115	NM_182497.3	NP_872303.2	D	Q6A162	AEEWLAVQTEELNQQQLSSAE	11	E	P78386,Q3SY84,Q9NSB4,P05787,O43790,O95678,P48668,P19013,P78385,P35908,Q01546,P04259,P13647,P02538,Q14533	0,0,0,0,0,0,0,0,0,0,0,0,0,0,0	non-edgetic
rs743686	human	snp	yes	updated 2017-02-15 16:05	YES	YES	?	'A/G'	0.489287	0.0723983	99	95	yes	notwithdrawn	byCluster,byFrequency,by2Hit2Allele,byHapMap	0.425519	A	5008	?	KRT35	36	C	1	missense	3886	NM_002280.4	NP_002271.3	P	Q92764	TRVSAMYSSSSCKLPSLSPVA	11	S	P78386,Q3SY84,Q9NSB4,Q6KB66,P04264,P05787,Q8N1N4,O43790,O95678,P48668,P19013,Q7RTS7,Q14CN4,P78385,P35908,P04259,Q5XKE5,P13647,P12035,Q7Z794,P02538,Q14533	0,0,0,0,0,0,0,0,0,0,0,0,0,0,0,0,0,0,0,0,0,0	non-edgetic
rs871990	human	snp	yes	updated 2017-02-15 16:05	YES	YES	?	'A/C/G'	0.318208	0.240526	?	?	yes	notwithdrawn	byCluster,byFrequency,by2Hit2Allele,byHapMap	0.1873	G	5008	?	ZBTB4	550	C	3	missense	57659	NM_001128833.1	NP_001122305.1	I	Q9P1Z0	VSPATAAGPAMATTTEEAKGR	11	M	Q53G59	0	non-edgetic
rs874889	human	snp	yes	updated 2017-02-15 16:05	YES	YES	?	'G/T'	0.499605	0.0140433	?	?	yes	notwithdrawn	byCluster,byFrequency,byOtherPop,by2Hit2Allele,byHapMap	0.476837	A	5008	?	KRT24	267	T	3	missense	192666	NM_019016.2	NP_061889.2	I	Q2M2I5	DLTMTRSDLEMQIESFTEELA	11	M	P41219,Q3SY84,Q6KB66,P04264,P05787,O95678,P48668,P19013,Q14CN4,Q13515,P35900,Q5XKE5,P13647,P12035	0,0,0,0,0,0,0,0,0,0,0,0,0,0	non-edgetic
rs897416	human	snp	yes	updated 2017-02-15 16:05	YES	YES	?	'C/T'	0.158143	0.232513	99	95	yes	notwithdrawn	byCluster,byFrequency,by2Hit2Allele,byHapMap	0.0662939	A	5008	?	KRT38	423	C	1	missense	8687	NM_006771.3	NP_006762.3	P	O76015	CKLPCNPCSTSPSCVTAPCAP	11	S	P78386,Q3SY84,Q6KB66,P04264,P05787,O43790,O95678,P48668,P19013,Q7RTS7,Q14CN4,P78385,Q01546,P04259,P13647,P12035,P02538,Q14533	0,0,0,0,0,0,0,0,0,0,0,0,0,0,0,0,0,0	non-edgetic
rs981684	human	snp	yes	updated 2017-02-15 16:05	YES	YES	?	'A/G'	0.493248	0.0577089	99	95	yes	notwithdrawn	byCluster,byFrequency,byOtherPop,by2Hit2Allele,byHapMap	0.444289	A	5008	?	KRT27	305	C	2	missense	342574	NM_181537.3	NP_853515.2	T	Q7Z3Y8	GATTSARNELIEMKRTLQTLE	11	I	P14136,P41219,P78386,Q3SY84,Q9NSB4,P04264,P05787,Q8N1N4,O43790,O95678,P48668,P19013,Q7RTS7,Q14CN4,P78385,Q13515,P35900,P35908,Q01546,P04259,Q5XKE5,P13647,P12035,Q7Z794,P02538,Q14533	0,0,0,0,0,0,0,0,0,0,0,0,0,0,0,0,0,0,0,0,0,0,0,0,0,0	non-edgetic
rs1126642	human	snp	yes	updated 2017-02-15 16:05	YES	YES	G(germline)/A(unknown)	'A/G'	0.0864729	0.1891	?	?	yes	notwithdrawn	byCluster,byFrequency,byHapMap	0.0573083	T	5008	untested	GFAP	295	A	1	missense	2670	NM_001131019.2	NP_001124491.1	N	P14136	YRRQLQSLTCDLESLRGTNES	11	D	P08670,Q15323,P08727,P19012,P13646,Q7Z3Y8,P17661,Q6A163,P07196	0,0,0,0,0,0,0,0,0	non-edgetic
rs1510068	human	snp	yes	updated 2017-02-15 16:05	YES	YES	?	'C/T'	0.414627	0.188143	?	?	yes	notwithdrawn	byCluster,byFrequency,by2Hit2Allele	0.361022	T	5008	?	KRT40	102	A	2	missense	125115	NM_182497.3	NP_872303.2	N	Q6A162	TMQFLNDRLASYLEKVRSLEE	11	S	P78386,Q3SY84,Q9NSB4,P05787,O43790,O95678,P48668,P19013,P78385,P35908,Q01546,P04259,P13647,P02538,Q14533	0,0,0,0,0,0,0,0,0,0,0,0,0,0,0	non-edgetic
rs1510069	human	snp	yes	updated 2017-02-15 16:05	YES	YES	?	'C/T'	0.414233	0.188487	?	?	yes	notwithdrawn	byCluster,byFrequency,byOtherPop,by2Hit2Allele,byHapMap	0.361022	C	5008	?	KRT40	37	G	1	missense	125115	NM_182497.3	NP_872303.2	A	Q6A162	CSVETACLPGTCATSRCQTPS	11	T	P78386,Q3SY84,Q9NSB4,P05787,O43790,O95678,P48668,P19013,P78385,P35908,Q01546,P04259,P13647,P02538,Q14533	0,0,0,0,0,0,0,0,0,0,0,0,0,0,0	non-edgetic
rs2010027	human	snp	yes	updated 2017-02-15 16:05	YES	YES	?	'C/T'	0.413677	0.18897	?	?	yes	notwithdrawn	byCluster,byFrequency,by2Hit2Allele,byHapMap	0.360823	T	5008	?	KRT40	235	A	2	missense	125115	NM_182497.3	NP_872303.2	H	Q6A162	KNHEEEVNLLREQLGDRLSVE	11	R	P78386,Q3SY84,Q9NSB4,P05787,O43790,O95678,P48668,P19013,P78385,P35908,Q01546,P04259,P13647,P02538,Q14533	0,0,0,0,0,0,0,0,0,0,0,0,0,0,0	non-edgetic
rs2071560	human	snp	yes	updated 2017-02-15 16:05	YES	YES	?	'C/T'	0.038943	0.133996	?	?	yes	notwithdrawn	byCluster,byFrequency,byHapMap	0.0445288	G	5008	?	KRT32	171	C	2	missense	3882	NM_002278.3	NP_002269.3	T	Q14532	KAENARMVVNIDNAKLAADDF	11	I	Q6KB66,O43790,Q14CN4	0,0,0	non-edgetic
rs2071561	human	snp	yes	updated 2017-02-15 16:05	YES	YES	?	'A/C'	0.49971	0.0120314	?	?	yes	notwithdrawn	byCluster,byFrequency,byHapMap	0.499601	T	5008	?	KRT32	222	A	2	missense	3882	NM_002278.3	NP_002269.3	Y	Q14532	CKADLEAQVESLKEELMCLKK	11	S	Q6KB66,O43790,Q14CN4	0,0,0	non-edgetic
rs2071563	human	snp	yes	updated 2017-02-15 16:05	YES	YES	?	'C/T'	0.468933	0.120699	?	?	yes	notwithdrawn	byCluster,byFrequency,by2Hit2Allele,byHapMap	0.36881	A	5008	?	KRT32	395	T	2	missense	3882	NM_002278.3	NP_002269.3	M	Q14532	VRARLEGEINTYRSLLENEDC	11	T	Q6KB66,O43790,Q14CN4	0,0,0	non-edgetic
rs2071599	human	snp	yes	updated 2017-02-15 16:05	YES	YES	?	'A/G'	0.205815	0.246064	?	?	yes	notwithdrawn	byCluster,byFrequency,byOtherPop,suspect	0.170927	C	5008	?	KRT34	348	G	2	missense	3885	NM_021013.3	NP_066293.2	R	O76011	LENTLTESEAHYSSQLSQVQS	11	H	P78386,Q3SY84,Q9NSB4,Q6KB66,P04264,P05787,Q8N1N4,O43790,O95678,P48668,Q7RTS7,P78385,P35900,Q5XKE5,P12035,P02538,Q14533	0,0,0,0,0,0,0,0,0,0,0,0,0,0,0,0,0	non-edgetic
rs2071601	human	snp	yes	updated 2017-02-15 16:05	YES	YES	?	'A/C/G'	0.490882	0.066948	?	?	yes	notwithdrawn	byCluster,byFrequency,by2Hit2Allele,byHapMap	0.451677	G	5008	?	KRT35	443	A	1	missense	3886	NM_002280.4	NP_002271.3	T	Q92764	GPSAARTNCSPRPICVPCPGG	11	P	P78386,Q3SY84,Q9NSB4,Q6KB66,P04264,P05787,Q8N1N4,O43790,O95678,P48668,P19013,Q7RTS7,Q14CN4,P78385,P35908,P04259,Q5XKE5,P13647,P12035,Q7Z794,P02538,Q14533	0,0,0,0,0,0,0,0,0,0,0,0,0,0,0,0,0,0,0,0,0,0	non-edgetic
rs2071607	human	snp	yes	updated 2017-02-15 16:05	YES	YES	?	'A/C'	0.273683	0.248876	?	?	yes	notwithdrawn	byCluster,byFrequency,suspect	0.172524	T	5008	?	KRT37	306	A	2	missense	8688	NM_003770.4	NP_003761.3	D	O76014	QAQSEGISLQAMSCSEELQCC	11	A	P78386,Q3SY84,P04264,O43790,O95678,P48668,P19013,Q7RTS7,P78385,Q13515,P17661,Q01546,P04259,P12035,Q14533	0,0,0,0,0,0,0,0,0,0,0,0,0,0,0	non-edgetic
rs2233369	human	snp	yes	updated 2017-02-15 16:05	YES	YES	?	'A/G'	0.203048	0.245552	?	?	yes	notwithdrawn	byCluster,byFrequency,byOtherPop,byHapMap	0.105831	A	5008	?	ABI3	44	A	2	missense	51225	NM_001135186.1	NP_001128658.1	Q	Q9P2A4	EDNYVQATDKRKALEETMAFT	11	R	Q92558,Q9NYB9	1,0	edgetic
rs2239710	human	snp	yes	updated 2017-02-15 16:05	YES	YES	?	'C/T'	0.421366	0.182027	?	?	yes	notwithdrawn	byCluster,byFrequency,byOtherPop,by2Hit2Allele,byHapMap,suspect	0.255391	A	5008	?	KRT34	280	C	2	missense	3885	NM_021013.3	NP_066293.2	T	O76011	TRSQYEALVEINRREVEQWFA	11	I	P78386,Q3SY84,Q9NSB4,Q6KB66,P04264,P05787,Q8N1N4,O43790,O95678,P48668,Q7RTS7,P78385,P35900,Q5XKE5,P12035,P02538,Q14533	0,0,0,0,0,0,0,0,0,0,0,0,0,0,0,0,0	non-edgetic
rs2301354	human	snp	yes	updated 2017-02-15 16:05	YES	YES	?	'C/T'	0.494878	0.0503444	?	?	yes	notwithdrawn	byCluster,byFrequency,by2Hit2Allele,byHapMap	0.484425	A	5008	?	KRT36	315	T	2	missense	8689	NM_003771.4	NP_003762.1	M	O76013	CQTEIIELRRTVNALEIELQA	11	T	P78386,Q6KB66,P04264,P05787,Q8N1N4,O43790,O95678,P48668,P19013,P35908,Q01546,Q5XKE5,Q86Y46,P12035,Q7Z794,P02538	0,0,0,0,0,0,0,0,0,0,0,0,0,0,0,0	non-edgetic
rs2462961	human	snp	yes	updated 2017-02-15 16:05	YES	YES	?	'C/T'	0.499044	0.0218475	?	?	yes	notwithdrawn	byCluster,byFrequency,byOtherPop,by2Hit2Allele,byHapMap	0.419329	T	5008	?	KRT24	429	G	1	missense	192666	NM_019016.2	NP_061889.2	E	Q2M2I5	GETKCQNAEYKQLLDIKTRLE	11	K	P41219,Q3SY84,Q6KB66,P04264,P05787,O95678,P48668,P19013,Q14CN4,Q13515,P35900,Q5XKE5,P13647,P12035	0,0,0,0,0,0,0,0,0,0,0,0,0,0	non-edgetic
rs2469826	human	snp	yes	updated 2017-02-15 16:05	YES	YES	?	'C/G'	0.403707	0.197165	?	?	yes	notwithdrawn	byCluster,byFrequency,by2Hit2Allele,byHapMap	0.308107	G	5008	?	KRT27	52	C	2	missense	342574	NM_181537.3	NP_853515.2	T	Q7Z3Y8	GSGFSCAFGGSSSAGGYGGGL	11	S	P14136,P41219,P78386,Q3SY84,Q9NSB4,P04264,P05787,Q8N1N4,O43790,O95678,P48668,P19013,Q7RTS7,Q14CN4,P78385,Q13515,P35900,P35908,Q01546,P04259,Q5XKE5,P13647,P12035,Q7Z794,P02538,Q14533	0,0,0,0,0,0,0,0,0,0,0,0,0,0,0,0,0,0,0,0,0,0,0,0,0,0	non-edgetic
rs2585405	human	snp	yes	updated 2017-02-15 16:05	YES	YES	?	'C/G'	0.248796	0.249997	?	?	yes	notwithdrawn	byCluster,byFrequency,byHapMap	0.228235	C	5008	?	PER1	962	C	1	missense	5187	NM_002616.2	NP_002607.2	P	O15534	HSPSPSLPALAPSPPHRPDSP	11	A	O15055	0	non-edgetic
rs2604953	human	snp	yes	updated 2017-02-15 16:05	YES	YES	?	'G/T'	0.206709	0.246223	?	?	yes	notwithdrawn	byCluster,byFrequency,by2Hit2Allele,byHapMap	0.180511	G	5008	?	KRT32	427	A	1	missense	3882	NM_002278.3	NP_002269.3	T	Q14532	CTTCVPSPCVPRTVCVPRTVG	11	P	Q6KB66,O43790,Q14CN4	0,0,0	non-edgetic
rs2604955	human	snp	yes	updated 2017-02-15 16:05	YES	YES	?	'C/T'	0.47292	0.113167	?	?	yes	notwithdrawn	byCluster,byFrequency,by2Hit2Allele,byHapMap	0.384784	T	5008	?	KRT32	402	G	2	missense	3882	NM_002278.3	NP_002269.3	S	Q14532	EINTYRSLLENEDCKLPCNPC	11	N	Q6KB66,O43790,Q14CN4	0,0,0	non-edgetic
rs2604956	human	snp	yes	updated 2017-02-15 16:05	NO	YES	?	'C/G'	0.131436	0.220097	?	?	yes	notwithdrawn	byCluster,byFrequency	0.0463259	C	5008	?	KRT32	371	G	3	missense	3882	NM_002278.3	NP_002269.3	E	Q14532	VEAQLAEIRADLERQNQEYQV	11	D	Q6KB66,O43790,Q14CN4	0,0,0	non-edgetic
rs3744786	human	snp	yes	updated 2017-02-15 16:05	YES	YES	?	'C/T'	0.455144	0.142884	?	?	yes	notwithdrawn	byCluster,byFrequency,byHapMap	0.325479	C	5008	?	KRT32	72	G	2	missense	3882	NM_002278.3	NP_002269.3	R	Q14532	LSKTYLSSSCQAASGISGSMG	11	Q	Q6KB66,O43790,Q14CN4	0,0,0	non-edgetic
rs3760299	human	snp	yes	updated 2017-02-15 16:05	YES	YES	?	'A/G'	0.488669	0.0744102	?	?	yes	notwithdrawn	byCluster,byFrequency,by2Hit2Allele,byHapMap	0.491813	T	5008	?	ZNF286A	90	C	1	missense	57335	NM_001130842.1	NP_001124314.1	H	Q9HBT8	LWLPVSKPESYNLENGKEPLK	11	Y	Q3KQV3,Q96SQ5	0,0	non-edgetic
rs4624233	human	snp	yes	updated 2017-02-15 16:05	YES	YES	?	'A/G'	0.343498	0.231858	?	?	yes	notwithdrawn	byCluster,byFrequency,by2Hit2Allele,byHapMap	0.292532	A	5008	?	KRT28	62	T	2	missense	162605	NM_181535.3	NP_853513.2	V	Q7Z3Y7	GLGSVPGGSHAGGALGNAACI	11	A	Q3SY84,Q6KB66,P04264,P05787,O43790,P19013,P04259,Q5XKE5,P13647,P12035,P02538,Q14533	0,0,0,0,0,0,0,0,0,0,0,0	non-edgetic
rs5030755	human	snp	yes	updated 2017-02-15 16:05	YES	YES	?	'A/G'	0.137465	0.22324	?	?	yes	notwithdrawn	byCluster,byFrequency,byHapMap	0.0291534	G	5008	?	RPA1	351	G	1	missense	6117	NM_002945.3	NP_002936.1	A	P27694	VAKRNIYLMDTSGKVVTATLW	11	T	P15927	0	non-edgetic
rs6503627	human	snp	yes	updated 2017-02-15 16:05	YES	YES	?	'A/G'	0.119117	0.213002	?	?	yes	notwithdrawn	byCluster,byFrequency,by2Hit2Allele,byHapMap	0.0447284	A	5008	?	KRT31	82	T	2	missense	3881	NM_002277.2	NP_002268.2	V	Q15323	EKVRQLERDNAELENLIRERS	11	A	P14136,P41219,P78386,Q3SY84,Q9NSB4,Q6KB66,P04264,P05787,Q8N1N4,O43790,O95678,P48668,P19013,Q7RTS7,Q14CN4,P78385,Q13515,P35900,P35908,Q01546,P04259,Q5XKE5,Q86Y46,P13647,P12035,Q7Z794,P02538,Q14533	0,0,0,0,0,0,0,0,0,0,0,0,0,0,0,0,0,0,0,0,0,0,0,0,0,0,0,0	non-edgetic
rs7209228	human	snp	yes	updated 2017-02-15 16:05	YES	YES	?	'A/C/T'	0.244852	0.249959	?	?	yes	notwithdrawn	byCluster,byFrequency,byHapMap	0.104034	T	5008	?	KRT28	52	A	2	missense	162605	NM_181535.3	NP_853513.2	D	Q7Z3Y7	GSEFSCALGGGLGSVPGGSHA	11	G	Q3SY84,Q6KB66,P04264,P05787,O43790,P19013,P04259,Q5XKE5,P13647,P12035,P02538,Q14533	0,0,0,0,0,0,0,0,0,0,0,0	non-edgetic
rs7212483	human	snp	yes	updated 2017-02-15 16:05	YES	YES	?	'C/T'	0.175536	0.238653	?	?	yes	notwithdrawn	byCluster,byFrequency,by2Hit2Allele,byHapMap	0.122005	T	5008	?	KRT20	129	A	2	missense	54474	NM_019010.2	NP_061883.1	N	P35900	AYYRQIEELRSQIKDAQLQNA	11	S	P08670,Q15323,O76011,P41219,Q6KB66,Q2M2I5,O95678,Q14CN4,Q7Z3Y8,P17661,Q01546,P12035	0,0,0,0,0,0,0,0,0,0,0,0	non-edgetic
rs7213256	human	snp	yes	updated 2017-02-15 16:05	YES	YES	?	'C/T'	0.301304	0.244679	?	?	yes	notwithdrawn	byCluster,byFrequency,by2Hit2Allele	0.249201	T	5008	?	KRT39	456	A	2	missense	390792	NM_213656.3	NP_998821.3	Q	Q6A163	EHCSACGPLSRILVKICTITK	11	R	P14136,P78386,P04264,Q8N1N4,O43790,Q7RTS7,P78385,Q01546,P04259,P12035,Q14533	0,0,0,0,0,0,0,0,0,0,0	non-edgetic
rs7226192	human	snp	yes	updated 2017-02-15 16:05	YES	YES	?	'C/T'	0.0156692	0.0871154	?	?	yes	notwithdrawn	byCluster,byFrequency	0.0185703	T	5008	?	KRT16	23	A	1	missense	3868	NM_005557.3	NP_005548.2	S	P08779	SMKGSCGIGGGIGGGSSRISS	11	G	P41219,P78386,Q3SY84,Q6KB66,P04264,P05787,Q8N1N4,O43790,P48668,P19013,Q7RTS7,Q14CN4,P78385,P35908,Q01546,Q5XKE5,Q86Y46,P13647,P12035,P02538,Q14533	0,0,0,0,0,0,0,0,0,0,0,0,0,0,0,0,0,0,0,0,0	non-edgetic
rs8064733	human	snp	yes	updated 2017-02-15 16:05	YES	YES	?	'A/G'	0.416146	0.186803	?	?	yes	notwithdrawn	byCluster,byFrequency,by2Hit2Allele,byHapMap	0.367612	G	5008	?	KRT40	390	C	1	missense	125115	NM_182497.3	NP_872303.2	R	Q6A162	ARLEGEINTYWGLLDSEDSRL	11	W	P78386,Q3SY84,Q9NSB4,P05787,O43790,O95678,P48668,P19013,P78385,P35908,Q01546,P04259,P13647,P02538,Q14533	0,0,0,0,0,0,0,0,0,0,0,0,0,0,0	non-edgetic
rs8066889	human	snp	yes	updated 2017-02-15 16:05	YES	YES	?	'C/G/T'	0.340396	0.233095	?	?	yes	notwithdrawn	byCluster,byFrequency,by2Hit2Allele,byHapMap	0.248203	G	5008	?	ARL16	10	C	1	missense	339231	NM_001040025.2	NP_001035114.1	R	Q0P5N6	MRVAGGRALSRGAELRVPGG	10	S	O43924	0	non-edgetic
rs8069943	human	snp	yes	updated 2017-02-15 16:05	YES	YES	?	'C/T'	0.0159969	0.0879917	?	?	yes	notwithdrawn	byCluster,byFrequency,by2Hit2Allele,byHapMap	0.0301518	C	5008	?	KRT36	126	G	2	missense	8689	NM_003771.4	NP_003762.1	R	O76013	RENAELESRIQEWYEFQIPYI	11	Q	P78386,Q6KB66,P04264,P05787,Q8N1N4,O43790,O95678,P48668,P19013,P35908,Q01546,Q5XKE5,Q86Y46,P12035,Q7Z794,P02538	0,0,0,0,0,0,0,0,0,0,0,0,0,0,0,0	non-edgetic
rs8071814	human	snp	yes	updated 2017-02-15 16:05	YES	YES	?	'A/G'	0.120698	0.213965	?	?	yes	notwithdrawn	byCluster,byFrequency,byHapMap	0.0447284	A	5008	?	KRT37	422	T	2	missense	8688	NM_003770.4	NP_003761.3	M	O76014	DCKLPCNPCSTPASCTSCPSC	11	T	P78386,Q3SY84,P04264,O43790,O95678,P48668,P19013,Q7RTS7,P78385,Q13515,P17661,Q01546,P04259,P12035,Q14533	0,0,0,0,0,0,0,0,0,0,0,0,0,0,0	non-edgetic
rs8074498	human	snp	yes	updated 2017-02-15 16:05	YES	YES	?	'A/T'	0.499981	0.00306347	?	?	yes	notwithdrawn	byCluster,byFrequency,byHapMap	0.382788	A	5008	?	ASPSCR1	252	A	2	missense	79058	NM_001251888.1	NP_001238817.1	Q	Q9BZE9	FVPFSGGGQRLGGPPGPTRPL	11	L	P55072	0	non-edgetic
rs8082683	human	snp	yes	updated 2017-02-15 16:05	YES	YES	?	'A/G'	0.0159969	0.0879917	?	?	yes	notwithdrawn	byCluster,byFrequency,by2Hit2Allele,byHapMap	0.0301518	A	5008	?	KRT36	119	T	2	missense	8689	NM_003771.4	NP_003762.1	V	O76013	EKVRQLERENAELESRIQEWY	11	A	P78386,Q6KB66,P04264,P05787,Q8N1N4,O43790,O95678,P48668,P19013,P35908,Q01546,Q5XKE5,Q86Y46,P12035,Q7Z794,P02538	0,0,0,0,0,0,0,0,0,0,0,0,0,0,0,0	non-edgetic
rs9675246	human	snp	yes	updated 2017-02-15 16:05	YES	YES	?	'C/T'	0.015616	0.086972	?	?	yes	notwithdrawn	byCluster,byFrequency,byHapMap	0.0297524	T	5008	?	KRT36	179	A	2	missense	8689	NM_003771.4	NP_003762.1	Q	O76013	DNAKLAADDFRTKYETELSLR	11	R	P78386,Q6KB66,P04264,P05787,Q8N1N4,O43790,O95678,P48668,P19013,P35908,Q01546,Q5XKE5,Q86Y46,P12035,Q7Z794,P02538	0,0,0,0,0,0,0,0,0,0,0,0,0,0,0,0	non-edgetic
rs9893787	human	snp	yes	updated 2017-02-15 16:05	YES	YES	?	'A/G'	0.0122645	0.0773422	?	?	yes	notwithdrawn	byCluster,byFrequency,byHapMap	0.0215655	A	5008	?	KRT32	428	T	1	missense	3882	NM_002278.3	NP_002269.3	C	Q14532	TTCVPSPCVPRTVCVPRTVGM	11	R	Q6KB66,O43790,Q14CN4	0,0,0	non-edgetic
rs9898164	human	snp	yes	updated 2017-02-15 16:05	YES	YES	?	'A/G'	0.242419	0.249885	?	?	yes	notwithdrawn	byCluster,byFrequency,byHapMap	0.155751	G	5008	?	KRT26	118	C	1	missense	353288	NM_181539.4	NP_853517.2	R	Q7Z3Y9	NADLEQKIKGWYEKCEPGSSR	11	W	P78386,Q3SY84,P04264,O95678,P48668,Q7RTS7,P12035,P02538,Q14533	0,0,0,0,0,0,0,0,0	non-edgetic
rs9898682	human	snp	yes	updated 2017-02-15 16:05	YES	YES	?	'A/G'	0.216633	0.247763	?	?	yes	notwithdrawn	byCluster,byFrequency,byHapMap	0.133786	A	5008	benign	MEOX1	27	T	2	missense	4222	NM_004527.3	NP_004518.1	L	P50221	PVWGCLRNPHSEGNGASGLPH	11	S	P31273	0	non-edgetic
rs9908304	human	snp	yes	updated 2017-02-15 16:05	YES	YES	?	'A/G'	0.413883	0.188792	?	?	yes	notwithdrawn	byCluster,byFrequency,byHapMap	0.361222	A	5008	?	KRT40	153	T	2	missense	125115	NM_182497.3	NP_872303.2	M	Q6A162	IEDLQQKILCTKAENSRLAVQ	11	T	P78386,Q3SY84,Q9NSB4,P05787,O43790,O95678,P48668,P19013,P78385,P35908,Q01546,P04259,P13647,P02538,Q14533	0,0,0,0,0,0,0,0,0,0,0,0,0,0,0	non-edgetic
rs9908389	human	snp	yes	updated 2017-02-15 16:05	YES	YES	?	'A/G'	0.413804	0.188861	?	?	yes	notwithdrawn	byCluster,byFrequency,by2Hit2Allele,byHapMap	0.360823	G	5008	?	KRT40	303	C	2	missense	125115	NM_182497.3	NP_872303.2	T	Q6A162	SSAEQLQGCQMEILELKRTAS	11	M	P78386,Q3SY84,Q9NSB4,P05787,O43790,O95678,P48668,P19013,P78385,P35908,Q01546,P04259,P13647,P02538,Q14533	0,0,0,0,0,0,0,0,0,0,0,0,0,0,0	non-edgetic
rs9910204	human	snp	yes	updated 2017-02-15 16:05	YES	YES	?	'A/C'	0.399995	0.200004	?	?	yes	notwithdrawn	byCluster,byFrequency	0.21905	A	5008	?	KRT37	13	T	1	missense	8688	NM_003770.4	NP_003761.3	C	O76014	SFYSTSSCPLGCTMAPGARNV	11	G	P78386,Q3SY84,P04264,O43790,O95678,P48668,P19013,Q7RTS7,P78385,Q13515,P17661,Q01546,P04259,P12035,Q14533	0,0,0,0,0,0,0,0,0,0,0,0,0,0,0	non-edgetic
rs9914185	human	snp	yes	updated 2017-02-15 16:05	YES	YES	?	'C/T'	0.0067663	0.05777	?	?	yes	notwithdrawn	byCluster,byFrequency,byHapMap	0.0131789	T	5008	?	KRT24	115	A	1	missense	192666	NM_019016.2	NP_061889.2	T	Q2M2I5	FCGSSRFSSGATGGFYSYGGG	11	A	P41219,Q3SY84,Q6KB66,P04264,P05787,O95678,P48668,P19013,Q14CN4,Q13515,P35900,Q5XKE5,P13647,P12035	0,0,0,0,0,0,0,0,0,0,0,0,0,0	non-edgetic
rs9916475	human	snp	yes	updated 2017-02-15 16:05	YES	YES	?	'A/T'	0.492118	0.0622797	?	?	yes	notwithdrawn	byCluster,byFrequency,by2Hit2Allele,byHapMap	0.391374	A	5008	?	KRT37	73	T	1	missense	8688	NM_003770.4	NP_003761.3	C	O76014	GRPSLCLPPTSHTACPLPGTC	11	S	P78386,Q3SY84,P04264,O43790,O95678,P48668,P19013,Q7RTS7,P78385,Q13515,P17661,Q01546,P04259,P12035,Q14533	0,0,0,0,0,0,0,0,0,0,0,0,0,0,0	non-edgetic
rs9916484	human	snp	yes	updated 2017-02-15 16:05	YES	YES	?	'C/T'	0.492138	0.0622012	?	?	yes	notwithdrawn	byCluster,byFrequency,byHapMap	0.391374	C	5008	?	KRT37	72	G	1	missense	8688	NM_003770.4	NP_003761.3	A	O76014	LGRPSLCLPPTSHTACPLPGT	11	T	P78386,Q3SY84,P04264,O43790,O95678,P48668,P19013,Q7RTS7,P78385,Q13515,P17661,Q01546,P04259,P12035,Q14533	0,0,0,0,0,0,0,0,0,0,0,0,0,0,0	non-edgetic
rs9916724	human	snp	yes	updated 2017-02-15 16:05	YES	YES	?	'C/T'	0.492347	0.061382	?	?	yes	notwithdrawn	byCluster,byFrequency,byHapMap	0.391374	C	5008	?	KRT37	39	G	2	missense	8688	NM_003770.4	NP_003761.3	S	O76014	DVGCQPVAEANAASMCLLANV	11	N	P78386,Q3SY84,P04264,O43790,O95678,P48668,P19013,Q7RTS7,P78385,Q13515,P17661,Q01546,P04259,P12035,Q14533	0,0,0,0,0,0,0,0,0,0,0,0,0,0,0	non-edgetic
rs11078993	human	snp	yes	updated 2017-02-15 16:05	YES	YES	?	'C/T'	0.180793	0.24023	?	?	yes	notwithdrawn	byCluster,byFrequency	0.119209	T	5008	?	KRT32	369	A	2	missense	3882	NM_002278.3	NP_002269.3	Q	Q14532	TNVEAQLAEIRADLERQNQEY	11	R	Q6KB66,O43790,Q14CN4	0,0,0	non-edgetic
rs11649834	human	snp	yes	updated 2017-02-15 16:05	YES	YES	?	'A/G'	0.194223	0.243698	?	?	yes	notwithdrawn	byCluster,byFrequency,byHapMap	0.067492	A	5008	?	KRT40	388	T	2	missense	125115	NM_182497.3	NP_872303.2	M	Q6A162	VKARLEGEINTYWGLLDSEDS	11	T	P78386,Q3SY84,Q9NSB4,P05787,O43790,O95678,P48668,P19013,P78385,P35908,Q01546,P04259,P13647,P02538,Q14533	0,0,0,0,0,0,0,0,0,0,0,0,0,0,0	non-edgetic
rs11657323	human	snp	yes	updated 2017-02-15 16:05	YES	YES	?	'C/G/T'	0.310648	0.242556	?	?	yes	notwithdrawn	byCluster,byFrequency,by2Hit2Allele,byHapMap	0.142173	G	5008	?	KRT36	357	C	2	missense	8689	NM_003771.4	NP_003762.1	T	O76013	QLAQMQCLISNVEAQLSEIRC	11	N	P78386,Q6KB66,P04264,P05787,Q8N1N4,O43790,O95678,P48668,P19013,P35908,Q01546,Q5XKE5,Q86Y46,P12035,Q7Z794,P02538	0,0,0,0,0,0,0,0,0,0,0,0,0,0,0,0	non-edgetic
rs12450621	human	snp	yes	updated 2017-02-15 16:05	YES	YES	?	'C/T'	0.0933634	0.194846	?	?	yes	notwithdrawn	byCluster,byFrequency,byHapMap	0.0283546	T	5008	?	KRT33B	85	A	1	missense	3884	NM_002279.4	NP_002270.1	K	Q14525	RQLERDNAELENLIRERSQQQ	11	E	P78386,Q3SY84,Q9NSB4,Q6KB66,P04264,P05787,Q8N1N4,O43790,O95678,P48668,P19013,Q14CN4,P78385,P35908,P17661,P04259,Q5XKE5,P12035	0,0,0,0,0,0,0,0,0,0,0,0,0,0,0,0,0,0	non-edgetic
rs12451652	human	snp	yes	updated 2017-02-15 16:05	YES	YES	?	'C/T'	0.273565	0.248887	?	?	yes	notwithdrawn	byCluster,byFrequency,by2Hit2Allele,byHapMap	0.173922	T	5008	?	KRT35	441	A	2	missense	3886	NM_002280.4	NP_002271.3	Y	Q92764	SCGPSAARTNCSPRPICVPCP	11	C	P78386,Q3SY84,Q9NSB4,Q6KB66,P04264,P05787,Q8N1N4,O43790,O95678,P48668,P19013,Q7RTS7,Q14CN4,P78385,P35908,P04259,Q5XKE5,P13647,P12035,Q7Z794,P02538,Q14533	0,0,0,0,0,0,0,0,0,0,0,0,0,0,0,0,0,0,0,0,0,0	non-edgetic
rs12453124	human	snp	yes	updated 2017-02-15 16:05	YES	YES	?	'A/C/T'	0.240456	0.24983	?	?	yes	notwithdrawn	byCluster,byFrequency,by2Hit2Allele,byHapMap	0.148562	T	5008	?	KRT27	144	A	1	missense	342574	NM_181537.3	NP_853515.2	K	Q7Z3Y8	DYSRYFPIIDELKNQIISATT	11	E	P14136,P41219,P78386,Q3SY84,Q9NSB4,P04264,P05787,Q8N1N4,O43790,O95678,P48668,P19013,Q7RTS7,Q14CN4,P78385,Q13515,P35900,P35908,Q01546,P04259,Q5XKE5,P13647,P12035,Q7Z794,P02538,Q14533	0,0,0,0,0,0,0,0,0,0,0,0,0,0,0,0,0,0,0,0,0,0,0,0,0,0	non-edgetic
rs12951078	human	snp	yes	updated 2017-02-15 16:05	YES	YES	?	'A/C/G'	0.499044	0.0218411	?	?	yes	notwithdrawn	byCluster,byFrequency	0.467452	A	5008	?	KRT25	104	G	3	missense	147183	NM_181534.3	NP_853512.1	K	Q7Z3Z0	LDSVHALEEANADLEQKIKGW	11	N	P78386,Q3SY84,P04264,P05787,Q8N1N4,O43790,O95678,P48668,P19013,Q7RTS7,Q14CN4,P78385,P35908,Q01546,P04259,Q5XKE5,P13647,P12035,P02538	0,0,0,0,0,0,0,0,0,0,0,0,0,0,0,0,0,0,0	non-edgetic
rs12951399	human	snp	yes	updated 2017-02-15 16:05	YES	YES	?	'A/G'	0.472486	0.114018	?	?	yes	notwithdrawn	byCluster,byFrequency,byHapMap	0.321086	A	5008	?	KRT25	54	T	2	missense	147183	NM_181534.3	NP_853512.1	L	Q7Z3Z0	GFSSAFGGSSSGGNTGGGNPC	11	S	P78386,Q3SY84,P04264,P05787,Q8N1N4,O43790,O95678,P48668,P19013,Q7RTS7,Q14CN4,P78385,P35908,Q01546,P04259,Q5XKE5,P13647,P12035,P02538	0,0,0,0,0,0,0,0,0,0,0,0,0,0,0,0,0,0,0	non-edgetic
rs16958105	human	snp	yes	updated 2017-02-15 16:05	YES	YES	?	'A/C/G'	0.0127777	0.0789025	?	?	yes	notwithdrawn	byCluster,byFrequency	0.0113818	A	5008	?	STX8	227	G	3	missense	9482	NM_004853.2	NP_004844.1	M	Q9UNK0	IMVILLLLVAIVVVAVWPTN	11	I	Q9UEU0	0	non-edgetic
rs16966138	human	snp	yes	updated 2017-02-15 16:05	YES	YES	?	'A/G'	0.0227317	0.104159	?	?	yes	notwithdrawn	byCluster,byFrequency,byHapMap	0.0347444	A	5008	?	KRT24	366	T	1	missense	192666	NM_019016.2	NP_061889.2	C	Q2M2I5	SAKNEITELKRTLQALEIELQ	11	R	P41219,Q3SY84,Q6KB66,P04264,P05787,O95678,P48668,P19013,Q14CN4,Q13515,P35900,Q5XKE5,P13647,P12035	0,0,0,0,0,0,0,0,0,0,0,0,0,0	non-edgetic
rs16966811	human	snp	yes	updated 2017-02-15 16:05	YES	YES	?	'A/G'	0.274	0.248845	?	?	yes	notwithdrawn	byCluster,byFrequency,byHapMap	0.173323	A	5008	?	KRT37	217	T	2	missense	8688	NM_003770.4	NP_003761.3	V	O76014	KCGTQKLLDDATLAKADLEAQ	11	A	P78386,Q3SY84,P04264,O43790,O95678,P48668,P19013,Q7RTS7,P78385,Q13515,P17661,Q01546,P04259,P12035,Q14533	0,0,0,0,0,0,0,0,0,0,0,0,0,0,0	non-edgetic
rs16968862	human	snp	yes	updated 2017-02-15 16:05	YES	YES	?	'A/G'	0.230804	0.249262	?	?	yes	notwithdrawn	byCluster,byFrequency	0.148363	A	5008	?	KRT40	406	T	2	missense	125115	NM_182497.3	NP_872303.2	L	Q6A162	EDSRLSCSPCSTTCTSSNTCE	11	S	P78386,Q3SY84,Q9NSB4,P05787,O43790,O95678,P48668,P19013,P78385,P35908,Q01546,P04259,P13647,P02538,Q14533	0,0,0,0,0,0,0,0,0,0,0,0,0,0,0	non-edgetic
rs17558532	human	snp	yes	updated 2017-02-15 16:05	YES	YES	?	'C/T'	0.281906	0.247956	?	?	yes	notwithdrawn	byCluster,byFrequency,byHapMap	0.161342	T	5008	?	KRT27	284	A	1	missense	342574	NM_181537.3	NP_853515.2	T	Q7Z3Y8	DAEAWFNEKSASLQQQISDDA	11	A	P14136,P41219,P78386,Q3SY84,Q9NSB4,P04264,P05787,Q8N1N4,O43790,O95678,P48668,P19013,Q7RTS7,Q14CN4,P78385,Q13515,P35900,P35908,Q01546,P04259,Q5XKE5,P13647,P12035,Q7Z794,P02538,Q14533	0,0,0,0,0,0,0,0,0,0,0,0,0,0,0,0,0,0,0,0,0,0,0,0,0,0	non-edgetic
rs17558560	human	snp	yes	updated 2017-02-15 16:05	YES	YES	?	'C/T'	0.48197	0.0932196	?	?	yes	notwithdrawn	byCluster,byFrequency,byHapMap	0.348842	T	5008	?	KRT27	193	A	1	missense	342574	NM_181537.3	NP_853515.2	S	Q7Z3Y8	LHQSVEADINGLRRVLDELTL	11	G	P14136,P41219,P78386,Q3SY84,Q9NSB4,P04264,P05787,Q8N1N4,O43790,O95678,P48668,P19013,Q7RTS7,Q14CN4,P78385,Q13515,P35900,P35908,Q01546,P04259,Q5XKE5,P13647,P12035,Q7Z794,P02538,Q14533	0,0,0,0,0,0,0,0,0,0,0,0,0,0,0,0,0,0,0,0,0,0,0,0,0,0	non-edgetic
rs17737019	human	snp	yes	updated 2017-02-15 16:05	YES	YES	?	'A/G'	0.0803793	0.183654	?	?	yes	notwithdrawn	byCluster,byFrequency,byHapMap	0.0215655	A	5008	?	KRT37	434	T	1	missense	8688	NM_003770.4	NP_003761.3	S	O76014	ASCTSCPSCGPVTGGSPSGHG	11	P	P78386,Q3SY84,P04264,O43790,O95678,P48668,P19013,Q7RTS7,P78385,Q13515,P17661,Q01546,P04259,P12035,Q14533	0,0,0,0,0,0,0,0,0,0,0,0,0,0,0	non-edgetic
rs17843015	human	snp	yes	updated 2017-02-15 16:05	YES	YES	?	'A/G'	0.236765	0.249649	?	?	yes	notwithdrawn	byCluster,byFrequency	0.161542	G	5008	?	KRT40	85	C	2	missense	125115	NM_182497.3	NP_872303.2	S	Q6A162	GNCAWCEDGVFTSNEKETMQF	11	F	P78386,Q3SY84,Q9NSB4,P05787,O43790,O95678,P48668,P19013,P78385,P35908,Q01546,P04259,P13647,P02538,Q14533	0,0,0,0,0,0,0,0,0,0,0,0,0,0,0	non-edgetic
rs17843021	human	snp	yes	updated 2017-02-15 16:05	YES	YES	?	'A/G'	0.208693	0.246564	?	?	yes	notwithdrawn	byCluster,byFrequency,byHapMap	0.116813	A	5008	?	KRT39	341	T	2	missense	390792	NM_213656.3	NP_998821.3	M	Q6A163	RMRDSQECILTETEARYTALL	11	T	P14136,P78386,P04264,Q8N1N4,O43790,Q7RTS7,P78385,Q01546,P04259,P12035,Q14533	0,0,0,0,0,0,0,0,0,0,0	non-edgetic
rs17843023	human	snp	yes	updated 2017-02-15 16:05	YES	YES	?	'G/T'	0.0403841	0.136239	?	?	yes	notwithdrawn	byCluster,byFrequency,byHapMap	0.0461262	T	5008	?	KRT39	383	A	1	missense	390792	NM_213656.3	NP_998821.3	M	Q6A163	ERQNQEYEILLDVKSRLECEI	11	L	P14136,P78386,P04264,Q8N1N4,O43790,Q7RTS7,P78385,Q01546,P04259,P12035,Q14533	0,0,0,0,0,0,0,0,0,0,0	non-edgetic
rs34085048	human	snp	yes	updated 2017-02-15 16:05	YES	YES	?	'A/G'	0.0420396	0.138753	?	?	yes	notwithdrawn	byCluster,byFrequency	0.0273562	A	5008	?	ASPSCR1	318	A	1	missense	79058	NM_001251888.1	NP_001238817.1	M	Q9BZE9	ERERPVDREPVDREPVVCHPD	11	V	P55072	0	non-edgetic
rs34494804	human	snp	yes	updated 2017-02-15 16:05	YES	YES	?	'A/G'	0.0069862	0.0586881	?	?	yes	notwithdrawn	byCluster,byFrequency,byHapMap	0.0113818	G	5008	?	VPS25	76	G	1	missense	84313	NM_032353.3	NP_115729.1	V	Q9BRG1	QRKLPVESIQIVLEELRKKGN	11	I	Q86VN1,Q96H20,Q96FZ7	0,0,0	non-edgetic
rs34868130	human	snp	yes	updated 2017-02-15 16:05	YES	YES	?	'A/C/G'	0.00780263	0.0619736	?	?	yes	notwithdrawn	byCluster,byFrequency	0.0135783	C	5008	?	HGS	400	C	3	missense	9146	NM_004712.4	NP_004703.1	D	O14964	PFSEPQFHNGESEESHEQFLK	11	E	Q92783	0	non-edgetic
rs34914463	human	snp	yes	updated 2017-02-15 16:05	YES	YES	?	'A/G'	0.15223	0.230089	?	?	yes	notwithdrawn	byCluster,byFrequency	0.0279553	C	5008	?	ZBTB4	561	G	2	missense	57659	NM_001128833.1	NP_001122305.1	S	Q9P1Z0	ATTTEEAKGRNPRAGRTLTYT	11	N	Q53G59	0	non-edgetic
rs35076248	human	snp	yes	updated 2017-02-15 16:05	YES	YES	?	'C/G'	0.246811	0.24998	?	?	yes	notwithdrawn	byCluster,byFrequency	0.165335	G	5008	?	KRT25	66	C	2	missense	147183	NM_181534.3	NP_853512.1	A	Q7Z3Z0	GNTGGGNPCAGFTVNERGLLS	11	G	P78386,Q3SY84,P04264,P05787,Q8N1N4,O43790,O95678,P48668,P19013,Q7RTS7,Q14CN4,P78385,P35908,Q01546,P04259,Q5XKE5,P13647,P12035,P02538	0,0,0,0,0,0,0,0,0,0,0,0,0,0,0,0,0,0,0	non-edgetic
rs35231078	human	snp	yes	updated 2017-02-15 16:05	YES	YES	?	'C/T'	0.00906752	0.0667199	?	?	yes	notwithdrawn	byCluster,byFrequency	0.0113818	A	5008	?	ZBTB4	539	T	2	missense	57659	NM_001128833.1	NP_001122305.1	V	Q9P1Z0	PAATPTSPATAVSPATAAGPA	11	A	Q53G59	0	non-edgetic
rs35371972	human	snp	yes	updated 2017-02-15 16:05	YES	YES	?	'A/G'	0.011846	0.0760439	?	?	yes	notwithdrawn	byCluster,byFrequency	0.0195687	A	5008	?	KRT37	421	T	2	missense	8688	NM_003770.4	NP_003761.3	F	O76014	EDCKLPCNPCSTPASCTSCPS	11	S	P78386,Q3SY84,P04264,O43790,O95678,P48668,P19013,Q7RTS7,P78385,Q13515,P17661,Q01546,P04259,P12035,Q14533	0,0,0,0,0,0,0,0,0,0,0,0,0,0,0	non-edgetic
rs56058441	human	snp	yes	updated 2017-02-15 16:05	YES	YES	?	'G/T'	0.133334	0.221109	?	?	yes	notwithdrawn	byCluster,byFrequency	0.103235	T	5008	?	HGS	733	T	1	missense	9146	NM_004712.4	NP_004703.1	S	O14964	ASLPPQQPYIAGQQPMYQQMA	11	A	Q92783	0	non-edgetic
rs56259134	human	snp	yes	updated 2017-02-15 16:05	NO	YES	?	'A/G'	0.0194048	0.0965705	?	?	yes	notwithdrawn	byCluster,byFrequency	0.0185703	A	5008	?	KRT16	418	T	1	missense	3868	NM_005557.3	NP_005548.2	C	P08779	TRLEQEIATYRRLLEGEDAHL	11	R	P41219,P78386,Q3SY84,Q6KB66,P04264,P05787,Q8N1N4,O43790,P48668,P19013,Q7RTS7,Q14CN4,P78385,P35908,Q01546,Q5XKE5,Q86Y46,P13647,P12035,P02538,Q14533	0,1,1,0,1,1,1,1,0,1,1,1,0,1,1,1,1,0,1,1,1	edgetic
rs57185120	human	snp	yes	updated 2017-02-15 16:05	YES	YES	?	'A/C/G'	0.0182019	0.0936475	?	?	yes	notwithdrawn	byCluster,byFrequency	0.0307508	A	5008	?	ZBTB4	379	G	3	missense	57659	NM_001128833.1	NP_001122305.1	K	Q9P1Z0	FCWETFVTYYNLKTHQRAFHG	11	N	Q53G59	0	non-edgetic
rs61037507	human	snp	yes	updated 2017-02-15 16:05	NO	YES	?	'A/G'	0.0124624	0.077948	?	?	yes	notwithdrawn	byCluster,byFrequency	0.0139776	A	5008	?	CHMP6	55	A	1	missense	79643	NM_024591.4	NP_078867.2	S	Q96FZ7	RALARQLLRDGRKERAKLLLK	11	G	Q9BRG1	0	non-edgetic
rs61735455	human	snp	yes	updated 2017-02-15 16:05	YES	YES	?	'A/C/G'	0.0755668	0.179092	?	?	yes	notwithdrawn	byCluster,byFrequency	0.0185703	C	5008	?	RABEP1	628	A	3	missense	9135	NM_001083585.2	NP_001077054.1	I	Q15276	SQAKRDVQEQMAVLMQSREQV	11	M	P61018,P20338	0,0	non-edgetic
rs61741663	human	snp	yes	updated 2017-02-15 16:05	YES	YES	?	'C/T'	0.0107867	0.072643	?	?	yes	notwithdrawn	byCluster,byFrequency	0.0169728	C	5008	?	KRT33B	223	G	2	missense	3884	NM_002279.4	NP_002270.1	R	Q14525	VDAAPAVDLNQVLNETRNQYE	11	Q	P78386,Q3SY84,Q9NSB4,Q6KB66,P04264,P05787,Q8N1N4,O43790,O95678,P48668,P19013,Q14CN4,P78385,P35908,P17661,P04259,Q5XKE5,P12035	0,0,0,0,0,0,0,0,0,0,0,0,0,0,0,0,0,0	non-edgetic
rs62622790	human	snp	yes	updated 2017-02-15 16:05	YES	YES	?	'A/C/G'	0.0596795	0.162105	?	?	yes	notwithdrawn	byCluster,byFrequency	0.033746	C	5008	?	KRT27	415	C	1	missense	342574	NM_181537.3	NP_853515.2	P	Q7Z3Y8	YGGPGNQTKDSSKTTIVKTVV	11	S	P14136,P41219,P78386,Q3SY84,Q9NSB4,P04264,P05787,Q8N1N4,O43790,O95678,P48668,P19013,Q7RTS7,Q14CN4,P78385,Q13515,P35900,P35908,Q01546,P04259,Q5XKE5,P13647,P12035,Q7Z794,P02538,Q14533	0,0,0,0,0,0,0,0,0,0,0,0,0,0,0,0,0,0,0,0,0,0,0,0,0,0	non-edgetic
rs71373411	human	snp	yes	updated 2017-02-15 16:05	YES	YES	?	'A/C'	0.161978	0.233992	?	?	yes	notwithdrawn	byCluster,byFrequency,suspect	0.135583	C	5008	?	KRT33B	294	G	1	missense	3884	NM_002279.4	NP_002270.1	D	Q14525	IELQAQHNLRYSLENTLTESE	11	Y	P78386,Q3SY84,Q9NSB4,Q6KB66,P04264,P05787,Q8N1N4,O43790,O95678,P48668,P19013,Q14CN4,P78385,P35908,P17661,P04259,Q5XKE5,P12035	0,0,0,0,0,0,0,0,0,0,0,0,0,0,0,0,0,0	non-edgetic
rs72830046	human	snp	yes	updated 2017-02-15 16:05	YES	YES	?	'C/T'	0.382495	0.212002	?	?	yes	notwithdrawn	byCluster,byFrequency	0.179513	T	5008	?	KRT32	280	A	2	missense	3882	NM_002278.3	NP_002269.3	H	Q14532	CQYEAMVEANRRDVEEWFNMQ	11	R	Q6KB66,O43790,Q14CN4	0,0,0	non-edgetic
rs75790652	human	snp	yes	updated 2017-02-15 16:05	NO	YES	?	'C/G'	0.0266002	0.112216	?	?	yes	notwithdrawn	byCluster,byFrequency	0.0231629	C	5008	?	KRT36	252	G	2	missense	8689	NM_003771.4	NP_003762.1	G	O76013	LGDRLNVEVDAAPPVDLNKIL	11	A	P78386,Q6KB66,P04264,P05787,Q8N1N4,O43790,O95678,P48668,P19013,P35908,Q01546,Q5XKE5,Q86Y46,P12035,Q7Z794,P02538	0,0,0,0,0,0,0,0,0,0,0,0,0,0,0,0	non-edgetic
rs75879256	human	snp	yes	updated 2017-02-15 16:05	NO	YES	?	'A/G'	0.00801419	0.0627923	?	?	yes	notwithdrawn	byCluster,byFrequency	0.0141773	G	5008	?	KRT26	220	C	1	missense	353288	NM_181539.4	NP_853517.2	H	Q7Z3Y9	QCETLSEELTYLKKSHEEEME	11	Y	P78386,Q3SY84,P04264,O95678,P48668,Q7RTS7,P12035,P02538,Q14533	0,0,0,0,0,0,0,0,0	non-edgetic
rs76253297	human	snp	yes	updated 2017-02-15 16:05	YES	YES	?	'A/G/T'	0.0217695	0.102034	?	?	yes	notwithdrawn	byCluster,byFrequency	0.033147	A	5008	?	KRT24	282	A	3	missense	192666	NM_019016.2	NP_061889.2	K	Q2M2I5	FTEELAYLRKNHEEEMKNMQG	11	N	P41219,Q3SY84,Q6KB66,P04264,P05787,O95678,P48668,P19013,Q14CN4,Q13515,P35900,Q5XKE5,P13647,P12035	0,0,0,0,0,0,0,0,0,0,0,0,0,0	non-edgetic
rs77956991	human	snp	yes	updated 2017-02-15 16:05	NO	YES	?	'C/G/T'	0.00712605	0.0592649	?	?	yes	notwithdrawn	byCluster,byFrequency	0.0131789	G	5008	?	ZNF18	273	C	1	missense	7566	NM_001303281.1	NP_001290210.1	L	P17022	SIEFGEELAGIYLHVNEKIPR	11	I	Q9NWS9	0	non-edgetic
rs78260319	human	snp	yes	updated 2017-02-15 16:05	NO	YES	?	'A/C'	0.21725	0.247846	?	?	yes	notwithdrawn	byCluster,byFrequency	0.124002	C	5008	?	ZBTB4	651	G	3	missense	57659	NM_001128833.1	NP_001122305.1	E	Q9P1Z0	EEEDEEEEEEDEEESKAGGED	11	D	Q53G59	0	non-edgetic
rs79999354	human	snp	yes	updated 2017-02-15 16:05	NO	YES	?	'G/T'	0.00784624	0.0621414	?	?	yes	notwithdrawn	byCluster,byFrequency	0.0129792	T	5008	?	KRT28	41	A	2	missense	162605	NM_181535.3	NP_853513.2	D	Q7Z3Y7	AGSSACGGSVAGSEFSCALGG	11	A	Q3SY84,Q6KB66,P04264,P05787,O43790,P19013,P04259,Q5XKE5,P13647,P12035,P02538,Q14533	0,0,0,0,0,0,0,0,0,0,0,0	non-edgetic
rs112474322	human	snp	yes	updated 2017-02-15 16:05	YES	YES	?	'C/G/T'	0.0345031	0.126732	?	?	yes	notwithdrawn	byCluster,byFrequency	0.0153754	T	5008	?	PER1	998	A	1	missense	5187	NM_002616.2	NP_002607.2	T	O15534	QLEELPRAEGAAVAGGPGSSA	11	A	O15055	0	non-edgetic
rs112544857	human	snp	yes	updated 2017-02-15 16:05	YES	YES	?	'A/G'	0.0462648	0.144886	?	?	yes	notwithdrawn	byCluster,byFrequency	0.0189696	A	5008	?	KRT31	234	T	2	missense	3881	NM_002277.2	NP_002268.2	V	Q15323	VLNETRSQYEALVETNRREVE	11	A	P14136,P41219,P78386,Q3SY84,Q9NSB4,Q6KB66,P04264,P05787,Q8N1N4,O43790,O95678,P48668,P19013,Q7RTS7,Q14CN4,P78385,Q13515,P35900,P35908,Q01546,P04259,Q5XKE5,Q86Y46,P13647,P12035,Q7Z794,P02538,Q14533	0,0,0,0,0,0,0,0,0,0,0,0,0,0,0,0,0,0,0,0,0,0,0,0,0,0,0,0	non-edgetic
rs112557906	human	snp	yes	updated 2017-02-15 16:05	YES	YES	?	'A/G'	0.00973997	0.0691022	?	?	yes	notwithdrawn	byCluster,byFrequency	0.0189696	A	5008	?	KRT39	423	T	2	missense	390792	NM_213656.3	NP_998821.3	F	Q6A163	ATKCEPSPWTSCKSGAIESTA	11	S	P14136,P78386,P04264,Q8N1N4,O43790,Q7RTS7,P78385,Q01546,P04259,P12035,Q14533	0,0,0,0,0,0,0,0,0,0,0	non-edgetic
rs112748985	human	snp	yes	updated 2017-02-15 16:05	YES	YES	?	'A/C'	0.0102751	0.0709365	?	?	yes	notwithdrawn	byCluster,byFrequency	0.0147764	A	5008	?	KRT27	352	T	1	missense	342574	NM_181537.3	NP_853515.2	S	Q7Z3Y8	QLAQIQAQIGALEEQLHQVRT	11	A	P14136,P41219,P78386,Q3SY84,Q9NSB4,P04264,P05787,Q8N1N4,O43790,O95678,P48668,P19013,Q7RTS7,Q14CN4,P78385,Q13515,P35900,P35908,Q01546,P04259,Q5XKE5,P13647,P12035,Q7Z794,P02538,Q14533	0,0,0,0,0,0,0,0,0,0,0,0,0,0,0,0,0,0,0,0,0,0,0,0,0,0	non-edgetic
rs114455217	human	snp	yes	updated 2017-02-15 16:05	NO	YES	?	'A/G'	0.00803677	0.0628792	?	?	yes	notwithdrawn	byCluster,byFrequency	0.0147764	A	5008	?	RPH3AL	175	T	1	missense	9501	NM_001190411.1	NP_001177340.1	S	Q9UNE2	PLKTPGRADDPHFRPLPTEPA	11	P	O00194	0	non-edgetic
rs115680799	human	snp	yes	updated 2017-02-15 16:05	NO	YES	?	'C/T'	0.00956643	0.068496	?	?	yes	notwithdrawn	byCluster,byFrequency	0.0177716	T	5008	?	KRT32	28	A	1	missense	3882	NM_002278.3	NP_002269.3	S	Q14532	CPRPASVCSSGVNCRPELCLG	11	G	Q6KB66,O43790,Q14CN4	0,0,0	non-edgetic
rs116593021	human	snp	yes	updated 2017-02-15 16:05	NO	YES	?	'G/T'	0.00670776	0.0575229	?	?	yes	notwithdrawn	byCluster,byFrequency	0.0113818	G	5008	?	KRT27	191	C	1	missense	342574	NM_181537.3	NP_853515.2	L	Q7Z3Y8	LALHQSVEADINGLRRVLDEL	11	I	P14136,P41219,P78386,Q3SY84,Q9NSB4,P04264,P05787,Q8N1N4,O43790,O95678,P48668,P19013,Q7RTS7,Q14CN4,P78385,Q13515,P35900,P35908,Q01546,P04259,Q5XKE5,P13647,P12035,Q7Z794,P02538,Q14533	0,0,0,0,0,0,0,0,0,0,0,0,0,0,0,0,0,0,0,0,0,0,0,0,0,0	non-edgetic
rs117190076	human	snp	yes	updated 2017-02-15 16:05	NO	YES	?	'A/G'	0.107883	0.205676	?	?	yes	notwithdrawn	byCluster,byFrequency	0.0301518	A	5008	?	RPH3AL	303	T	2	missense	9501	NM_001190411.1	NP_001177340.1	V	Q9UNE2	VKDTPGRAPAADAAPAGPSSC	11	A	O00194	0	non-edgetic
rs143255129	human	snp	yes	updated 2017-02-15 16:05	NO	YES	?	'A/G'	0.00498758	0.0496882	?	?	yes	notwithdrawn	byCluster,byFrequency	0.0111821	A	5008	?	KRT40	130	T	1	missense	125115	NM_182497.3	NP_872303.2	S	Q6A162	RIQEQCEQDIPMVCPDYQRYF	11	P	P78386,Q3SY84,Q9NSB4,P05787,O43790,O95678,P48668,P19013,P78385,P35908,Q01546,P04259,P13647,P02538,Q14533	0,0,0,0,0,0,0,0,0,0,0,0,0,0,0	non-edgetic
rs144088254	human	snp	yes	updated 2017-02-15 16:05	NO	YES	?	'A/C/G'	0.00702405	0.0588467	?	?	yes	notwithdrawn	byCluster,byFrequency	0.0107827	G	5008	?	KRT16	71	C	2	missense	3868	NM_005557.3	NP_005548.2	A	P08779	ACGLGGGYGGGFSSSSSFGSG	11	G	P41219,P78386,Q3SY84,Q6KB66,P04264,P05787,Q8N1N4,O43790,P48668,P19013,Q7RTS7,Q14CN4,P78385,P35908,Q01546,Q5XKE5,Q86Y46,P13647,P12035,P02538,Q14533	0,0,0,0,0,0,0,0,0,0,0,0,0,0,0,0,0,0,0,0,0	non-edgetic
rs144115902	human	snp	yes	updated 2017-02-15 16:05	NO	YES	?	'C/G'	0.0144772	0.0838391	?	?	yes	notwithdrawn	byCluster,byFrequency	0.0241613	G	5008	?	ZNF286A	27	G	2	missense	57335	NM_001130842.1	NP_001124314.1	R	Q9HBT8	QDSPHFQEKSTEEGEVAALRL	11	T	Q3KQV3,Q96SQ5	0,0	non-edgetic
rs149201982	human	snp	yes	updated 2017-02-15 16:05	NO	YES	?	'C/G'	0.011238	0.0741128	?	?	yes	notwithdrawn	byCluster,byFrequency	0.019369	G	5008	?	KRT37	309	C	2	missense	8688	NM_003770.4	NP_003761.3	S	O76014	SEGISLQAMSCSEELQCCQSE	11	C	P78386,Q3SY84,P04264,O43790,O95678,P48668,P19013,Q7RTS7,P78385,Q13515,P17661,Q01546,P04259,P12035,Q14533	0,0,0,0,0,0,0,0,0,0,0,0,0,0,0	non-edgetic
rs150812789	human	snp	yes	updated 2017-02-15 16:05	NO	YES	?	'A/G'	0.368087	0.220353	?	?	yes	notwithdrawn	byCluster,byFrequency	0.216054	G	5008	?	KRT40	349	C	1	missense	125115	NM_182497.3	NP_872303.2	R	Q6A162	QYSSQLAQIQCLIDNLENQLA	11	C	P78386,Q3SY84,Q9NSB4,P05787,O43790,O95678,P48668,P19013,P78385,P35908,Q01546,P04259,P13647,P02538,Q14533	0,0,0,0,0,0,0,0,0,0,0,0,0,0,0	non-edgetic
rs201792149	human	snp	yes	updated 2017-02-15 16:05	NO	YES	?	'C/T'	0.0107764	0.0726092	?	?	yes	notwithdrawn	byCluster,byFrequency	0.0103834	T	5008	?	HOXB9	183	A	2	missense	3219	NM_024017.4	NP_076922.1	H	P17482	TNPSANWLHARSSRKKRCPYT	11	R	P49639	0	non-edgetic
rs536612068	human	snp	yes	updated 2017-02-15 16:05	NO	YES	?	'G/T'	0.0329836	0.124112	?	?	yes	notwithdrawn	byFrequency	0.0167732	G	5008	?	LHX1	58	G	1	missense	3975	NM_005568.4	NP_005559.2	G	P48742	KLYCKNDFFRCFGTKCAGCAQ	11	C	Q86U70	0	non-edgetic
rs2032729	human	snp	yes	updated 2017-02-15 16:05	YES	YES	?	'A/G'	0.295275	0.245866	?	?	yes	notwithdrawn	byCluster,byFrequency,byOtherPop,by2Hit2Allele,byHapMap	0.269369	T	5008	?	ZNF24	220	G	2	missense	7572	NM_006965.3	NP_008896.2	S	P17028	LESHEVPGTLNMGVPQIFKYG	11	N	Q9NWS9,Q15697,Q86VK4,Q9NX65,O43309,Q9Y5A6,Q8N0Y2,Q9UNY5,P57086,Q6ZNG0,P10073,Q96N95,Q969J2,Q3MJ62,Q9H4T2,P49910	0,0,0,0,0,0,0,0,0,0,0,0,0,0,0,0	non-edgetic
rs2249769	human	snp	yes	updated 2017-02-15 16:05	YES	YES	?	'G/T'	0.127936	0.218175	?	?	yes	notwithdrawn	byCluster,byFrequency,byOtherPop,by2Hit2Allele,byHapMap	0.11222	G	5008	?	ZSCAN30	238	C	2	missense	100101467	NM_001112734.3	NP_001106205.1	P	Q86W11	ALGGLDNSKKQKGNAAGNKIS	11	Q	Q9NWS9,Q969J2	0,0	non-edgetic
rs2277712	human	snp	yes	updated 2017-02-15 16:05	YES	YES	?	'A/C/T'	0.114512	0.21011	?	?	yes	notwithdrawn	byCluster,byFrequency,byHapMap	0.0605032	T	5008	?	CTIF	82	A	2	missense	9811	NM_001142397.1	NP_001135869.1	Q	O43310	SCSFSRGRAPPQQNGSKDNSL	11	P	A9UHW6,Q9UMR2	0,0	non-edgetic
rs6507992	human	snp	yes	updated 2017-02-15 16:05	YES	YES	?	'A/G'	0.427942	0.175604	?	?	yes	notwithdrawn	byCluster,byFrequency,by2Hit2Allele,byHapMap	0.195887	G	5008	?	SKA1	91	A	1	missense	220134	NM_001039535.2	NP_001034624.1	I	Q96BD8	YKDIEHLKENVPSHLPQVTVT	11	V	Q8IX90	0	non-edgetic
rs9963473	human	snp	yes	updated 2017-02-15 16:05	YES	YES	?	'A/C/T'	0.0283087	0.115555	?	?	yes	notwithdrawn	byCluster,byFrequency,byHapMap	0.0479233	A	5008	?	ZNF396	211	G	2	missense	252884	NM_001322286.1	NP_001309215.1	R	Q96N95	RQKTSLGIELHCNVSNILHMN	11	H	Q9NWS9,Q9NX65,Q9Y5A6,P57086,P17028	0,0,0,0,0	non-edgetic
rs16976948	human	snp	yes	updated 2017-02-15 16:05	YES	YES	?	'A/G'	0.0106521	0.0721983	?	?	yes	notwithdrawn	byCluster,byFrequency,byHapMap	0.0177716	A	5008	?	IMPA2	88	A	1	missense	3613	NM_014214.2	NP_055029.1	T	O14732	FIAEEAAASGAKCVLTHSPTW	11	A	P29218	0	non-edgetic
rs61730997	human	snp	yes	updated 2017-02-15 16:05	YES	YES	?	'A/C/G'	0.0304682	0.11961	?	?	yes	notwithdrawn	byCluster,byFrequency	0.0111821	C	5008	?	RNMT	20	A	1	missense	8731	NM_001308263.1	NP_001295192.1	T	O43148	YEKMSLEQAKASVNSETESSF	11	A	Q9BTL3	0	non-edgetic
rs61731888	human	snp	yes	updated 2017-02-15 16:05	YES	YES	?	'A/C'	0.0347506	0.127152	?	?	yes	notwithdrawn	byCluster,byFrequency	0.0227636	C	5008	?	ZSCAN30	378	G	2	missense	100101467	NM_001112734.3	NP_001106205.1	S	Q86W11	GSSELIRHRRIHTGEKPYECG	11	I	Q9NWS9,Q969J2	0,0	non-edgetic
rs61749945	human	snp	yes	updated 2017-02-15 16:05	YES	YES	?	'A/G'	0.179011	0.239709	?	?	yes	notwithdrawn	byCluster,byFrequency	0.0625	A	5008	?	RNF125	165	A	2	missense	54941	NM_017831.3	NP_060301.2	Q	Q96EQ8	DHCITHHRSERRPVFCPLCRL	11	R	P51668,P61086,O14933,P68036	0,0,0,0	non-edgetic
rs78545242	human	snp	yes	updated 2017-02-15 16:05	YES	YES	?	'G/T'	0.025445	0.109886	?	?	yes	notwithdrawn	byCluster,byFrequency	0.0291534	T	5008	?	SKA1	107	T	2	missense	220134	NM_001039535.2	NP_001034624.1	V	Q96BD8	QVTVTQSCVKGSDLDPEEPIK	11	G	Q8IX90	0	non-edgetic
rs116403100	human	snp	yes	updated 2017-02-15 16:05	NO	YES	?	'C/G'	0.013804	0.0819233	?	?	yes	notwithdrawn	byCluster,byFrequency	0.014377	C	5008	?	RNF138	3	C	3	missense	51444	NM_001191324.1	NP_001178253.2	D	Q8WVD3	MAEDLSAATSYTE	3	E	P61086	0	non-edgetic
rs150663325	human	snp	yes	updated 2017-02-15 16:05	NO	YES	?	'A/T'	0.00973747	0.0690935	?	?	yes	notwithdrawn	byCluster,byFrequency	0.0123802	T	5008	?	RNF125	190	T	3	missense	54941	NM_017831.3	NP_060301.2	S	Q96EQ8	NPSSFSGSLIRHLQVSHTLFY	11	R	P51668,P61086,O14933,P68036	0,0,0,0	non-edgetic
rs6952	human	snp	yes	updated 2017-02-15 16:05	YES	YES	?	'A/C'	0.473447	0.112123	?	?	yes	notwithdrawn	byCluster,byFrequency,by2Hit2Allele	0.358027	G	5008	?	TRAPPC5	52	G	1	missense	126003	NM_001042461.2	NP_001035926.1	A	Q8IUR0	SRVFSVAELQSRLAALGRQVG	11	S	O43617,P0DI81,P0DI82	0,0,0	non-edgetic
rs161931	human	snp	yes	updated 2017-02-15 16:05	YES	YES	?	'C/T'	0.436555	0.166425	99	97	yes	notwithdrawn	byCluster,byFrequency,by2Hit2Allele,byHapMap	0.234824	G	5008	?	ZNF578	238	A	1	missense	147660	NM_001099694.1	NP_001093164.1	K	Q96N58	EKSFQCNETGEAFNCSSFVRK	11	E	Q8TF50	0	non-edgetic
rs283526	human	snp	yes	updated 2017-02-15 16:05	YES	YES	?	'C/T'	0.461479	0.133329	99	97	yes	notwithdrawn	byCluster,byFrequency,by2Hit2Allele,byHapMap	0.33147	C	5008	?	ATF5	121	T	2	missense	22809	NM_001193646.1	NP_001180575.1	L	Q9Y2D1	QMEDFFLDAPPLPPPSPPPLP	11	P	P53567	0	non-edgetic
rs409093	human	snp	yes	updated 2017-02-15 16:05	YES	YES	?	'A/T'	0.12267	0.215144	?	?	yes	notwithdrawn	byCluster,byFrequency,byHapMap	0.048123	A	5008	?	FFAR2	211	A	2	missense	2867	NM_005306.2	NP_005297.1	H	O15552	RFVWIMLSQPLVGAQRRRRAV	11	L	Q9UBY5	0	non-edgetic
rs527025	human	snp	yes	updated 2017-02-15 16:05	YES	YES	?	'A/G'	0.409431	0.192566	?	?	yes	notwithdrawn	byCluster,byFrequency,by2Hit2Allele,byHapMap	0.246006	A	5008	?	ZSCAN5B	187	T	1	missense	342933	NM_001080456.2	NP_001073925.2	S	A6NJL1	GQARREQQILPRVAALSRRQG	11	P	O15156	0	non-edgetic
rs755237	human	snp	yes	updated 2017-02-15 16:05	YES	YES	?	'C/T'	0.126132	0.217156	?	?	yes	notwithdrawn	byCluster,byFrequency,byHapMap	0.0515176	T	5008	?	KANK2	118	A	1	missense	25959	NM_001136191.2	NP_001129663.1	S	Q63ZY3	YPQYGALETRGGFNPRVERTL	11	G	Q8WXK1,O95872	0,0	non-edgetic
rs882610	human	snp	yes	updated 2017-02-15 16:05	YES	YES	?	'C/T'	0.386117	0.209695	99	95	yes	notwithdrawn	byCluster,byFrequency,by2Hit2Allele,byHapMap	0.284145	A	5008	?	ZNF446	387	A	2	missense	55663	NM_017908.3	NP_060378.1	H	Q9NWS9	GEVAFPHHPRRSLTGPRSYPC	11	R	Q8TBC5,O15535,Q96JS3,Q8IWY8,Q9NX65,P17022,O43309,Q96IT1,Q9Y5A6,Q9UNY5,P57086,P17028,Q8TF39,P10073,Q96N95,Q8NF99,Q86W11,Q969J2,Q3MJ62,Q9H4T2,P49910	0,0,0,0,0,0,0,0,0,0,0,0,0,0,0,0,0,0,0,0,0	non-edgetic
rs888930	human	snp	yes	updated 2017-02-15 16:05	YES	YES	?	'A/G'	0.484521	0.086603	99	95	yes	notwithdrawn	byCluster,byFrequency,byOtherPop,by2Hit2Allele,byHapMap	0.484026	G	5008	?	SHD	270	G	2	missense	56961	NM_020209.3	NP_064594.3	S	Q96IW2	GSYLVRLSETNPQDCSLSLRS	11	N	O43639	0	non-edgetic
rs892183	human	snp	yes	updated 2017-02-15 16:05	YES	YES	?	'A/T'	0.0174408	0.0917399	?	?	yes	notwithdrawn	byCluster,byFrequency,by2Hit2Allele	0.0221645	T	5008	?	ZSCAN5B	304	A	1	missense	342933	NM_001080456.2	NP_001073925.2	T	A6NJL1	SSPKRSKPDASSISQEEPQGE	11	S	O15156	0	non-edgetic
rs893185	human	snp	yes	updated 2017-02-15 16:05	YES	YES	?	'G/T'	0.491529	0.0645257	99	95	yes	notwithdrawn	byCluster,byFrequency,by2Hit2Allele,byHapMap	0.440296	C	5008	?	ZNF446	192	C	1	missense	55663	NM_001304453.1	NP_001291382.1	H	Q9NWS9	PPLAAQSPEGNHGHQEPASTS	11	N	Q8TBC5,O15535,Q96JS3,Q8IWY8,Q9NX65,P17022,O43309,Q96IT1,Q9Y5A6,Q9UNY5,P57086,P17028,Q8TF39,P10073,Q96N95,Q8NF99,Q86W11,Q969J2,Q3MJ62,Q9H4T2,P49910	0,0,0,0,0,0,0,0,0,0,0,0,0,0,0,0,0,0,0,0,0	non-edgetic
rs917340	human	snp	yes	updated 2017-02-15 16:05	YES	YES	?	'A/G/T'	0.479325	0.0996095	99	95	yes	notwithdrawn	byCluster,byFrequency,by2Hit2Allele,byHapMap	0.378794	G	5008	?	ZNF264	183	T	2	missense	9422	NM_003417.4	NP_003408.1	L	O43296	QEQVSPGDRVRSHNSCESGKD	11	R	Q9Y473,Q8TF50	0,0	non-edgetic
rs1052692	human	snp	yes	updated 2017-02-15 16:05	YES	YES	?	'A/G'	0.175979	0.23879	?	?	yes	notwithdrawn	byCluster,byFrequency	0.11262	T	5008	?	TCF3	431	A	1	missense	6929	NM_001136139.2	NP_001129611.1	S	P15923	GHGALASGFTGPMSLGGRHAG	11	G	O96004,Q02535,P41134,Q9NQ33	0,0,0,0	non-edgetic
rs1062798	human	snp	yes	updated 2017-02-15 16:05	YES	YES	G(germline)/C(germline)	'C/G'	0.432504	0.170857	?	?	yes	notwithdrawn	byCluster,byFrequency,by2Hit2Allele	0.316294	G	5008	likely benign	NUP62	283	C	2	missense	23636	NM_001193357.1	NP_001180286.1	T	P37198	TAATATATTTSSSSTTGFALN	11	S	Q7Z3B4	0	non-edgetic
rs2042200	human	snp	yes	updated 2017-02-15 16:05	YES	YES	?	'A/G'	0.224398	0.248686	?	?	yes	notwithdrawn	byCluster,byFrequency,byOtherPop,by2Hit2Allele,byHapMap	0.207268	A	5008	?	ZNF426	4	T	2	missense	79088	NM_001318056.1	NP_001304985.1	V	Q9BUY5	MAAADLSHGHYLSG	4	A	Q3MJ62	0	non-edgetic
rs2072501	human	snp	yes	updated 2017-02-15 16:05	YES	YES	?	'A/G'	0.341645	0.232597	?	?	yes	notwithdrawn	byCluster,byFrequency,by2Hit2Allele,byHapMap	0.252995	A	5008	?	ZNF71	105	A	1	missense	58491	NM_021216.4	NP_067039.1	I	Q9NQZ8	DPTEKGACPPVRRGKNFSSTS	11	V	O43167,Q9Y2P0,Q96C55,Q8TAU3,Q6ZNH5,Q5T619,Q3KQV3,Q96C00	0,0,0,0,0,0,0,0	non-edgetic
rs2072596	human	snp	yes	updated 2017-02-15 16:05	YES	YES	?	'A/G'	0.0688357	0.172277	?	?	yes	notwithdrawn	byCluster,byFrequency,byHapMap	0.0495208	G	5008	benign	KLF1	182	C	1	missense	10661	NM_006563.4	NP_006554.1	L	Q13351	GPGAGSSGGYFPRTGLSVPAA	11	F	Q9HBE1	0	non-edgetic
rs2072597	human	snp	yes	updated 2017-02-15 16:05	YES	YES	?	'A/G'	0.492608	0.0603427	?	?	yes	notwithdrawn	byCluster,byFrequency,by2Hit2Allele,byHapMap	0.444289	G	5008	benign	KLF1	102	C	1	missense	10661	NM_006563.4	NP_006554.1	P	Q13351	QTCALAPSEASGAQYPPPPET	11	S	Q9HBE1	0	non-edgetic
rs2074858	human	snp	yes	updated 2017-02-15 16:05	YES	YES	?	'A/C/G'	0.479326	0.0995759	?	?	yes	notwithdrawn	byCluster,byFrequency,by2Hit2Allele,byHapMap	0.378395	G	5008	?	ZNF264	181	A	2	missense	9422	NM_003417.4	NP_003408.1	K	O43296	IGQEQVSPGDRVRSHNSCESG	11	R	Q9Y473,Q8TF50	0,0	non-edgetic
rs2074888	human	snp	yes	updated 2017-02-15 16:05	YES	YES	?	'A/G/T'	0.0997567	0.199817	?	?	yes	notwithdrawn	byCluster,byFrequency,byHapMap	0.113618	A	5008	?	TCF3	492	A	2	missense	6929	NM_001136139.2	NP_001129611.1	E	P15923	YSGLGRAGATAAASEIKREEK	11	A	O96004,Q02535,P41134,Q9NQ33	0,0,0,0	non-edgetic
rs2227278	human	snp	yes	updated 2017-02-15 16:05	YES	YES	?	'A/C'	0.199431	0.244832	?	?	yes	notwithdrawn	byCluster,byFrequency,by2Hit2Allele,byHapMap	0.104233	C	5008	?	ZBTB32	174	C	3	missense	27033	NM_014383.2	NP_055198.1	S	Q9Y2Y4	MLHKHSPPRGRPEMAGATQEA	11	R	Q9HBE1,O14787	0,0	non-edgetic
rs2230694	human	snp	yes	updated 2017-02-15 16:05	YES	YES	?	'A/C/G/T'	0.189171	0.242487	?	?	yes	notwithdrawn	byCluster,byFrequency,byHapMap	0.185703	G	5008	?	SNRPA	80	C	3	missense	6626	NM_004596.4	NP_004587.1	N	P09012	RSMQGFPFYDKPMRIQYAKTD	11	K	P09661	0	non-edgetic
rs2285751	human	snp	yes	updated 2017-02-15 16:05	YES	YES	?	'C/T'	0.114459	0.210068	?	?	yes	notwithdrawn	byCluster,byFrequency,byHapMap	0.0603035	T	5008	?	RNF126	68	A	1	missense	55658	NM_194460.2	NP_919442.1	M	Q9BV68	TDQSRPPLEHVDQHLFTLPQG	11	V	P51668,Q9Y2X8,P61077,P62837,Q969T4,Q96LR5	0,0,0,0,0,0	non-edgetic
rs2287714	human	snp	yes	updated 2017-02-15 16:05	YES	YES	?	'C/T'	0.0638978	0.166931	?	?	yes	notwithdrawn	byCluster,byFrequency,byHapMap	0.0790735	A	5008	?	SHD	138	A	1	missense	56961	NM_020209.3	NP_064594.3	S	Q96IW2	DAQWVMSELPGRGVQLYDTPY	11	G	O43639	0	non-edgetic
rs2288538	human	snp	yes	updated 2017-02-15 16:05	YES	YES	?	'C/G'	0.0322764	0.122868	?	?	yes	notwithdrawn	byCluster,byFrequency,byHapMap	0.0235623	G	5008	?	ZNF552	242	C	3	missense	79818	NM_024762.3	NP_079038.2	C	Q9H707	RLLPTEEPSVWCECGKSSSKY	11	W	Q05516,Q9Y2P0,Q96EG3,Q5T619,Q3KQV3,Q8N720	0,0,0,0,0,0	non-edgetic
rs2291516	human	snp	yes	updated 2017-02-15 16:05	YES	YES	?	'A/G'	0.279183	0.248291	?	?	yes	notwithdrawn	byCluster,byFrequency,byHapMap	0.210463	A	5008	?	RGL3	615	T	1	missense	57139	NM_001035223.3	NP_001030300.3	C	Q3MIN7	PLPAQQSSEARVIRVSIDNDH	11	R	P62070,Q92963,Q99578,P01111	0,0,0,0	non-edgetic
rs2651079	human	snp	yes	updated 2017-02-15 16:05	YES	YES	?	'A/G'	0.498994	0.0224032	?	?	yes	notwithdrawn	byCluster,byFrequency,by2Hit2Allele,byHapMap	0.373802	C	5008	?	ZNF792	177	A	2	missense	126375	NM_175872.4	NP_787068.3	Q	Q3KQV3	KGSEFSANLPRKQVQQNVHNP	11	R	Q9NSD4,O43167,Q9UID6,Q9Y2P0,Q96EG3,Q96K58,Q8TF50,Q9P0T4,Q6ZNH5,Q9H9D4,Q9H707,Q5T619,Q96MX3,Q9HBT8,P15622,Q8N720,Q9NQZ8	0,0,0,0,0,0,0,0,0,0,0,0,0,0,0,0,0	non-edgetic
rs3745489	human	snp	yes	updated 2017-02-15 16:05	YES	YES	?	'C/T'	0.0366499	0.130314	?	?	yes	notwithdrawn	byCluster,byFrequency,byHapMap	0.0473243	T	5008	?	NUP62	139	A	1	missense	23636	NM_001193357.1	NP_001180286.1	S	P37198	VTSSQGTAPTGFVFGPSTTSV	11	G	Q7Z3B4	0	non-edgetic
rs3752199	human	snp	yes	updated 2017-02-15 16:05	YES	YES	?	'A/G/T'	0.277733	0.248464	?	?	yes	notwithdrawn	byCluster,byFrequency,byHapMap	0.128994	T	5008	?	ZNF317	19	T	3	missense	57693	NM_001190791.1	NP_001177720.1	H	Q96PQ6	ATSTQDSTCLQDSEFPVSSKD	11	Q	Q96C55,Q9H9D4,Q5T619,P10074	0,0,0,0	non-edgetic
rs3764582	human	snp	yes	updated 2017-02-15 16:05	NO	YES	?	'C/T'	0.132653	0.220748	?	?	yes	notwithdrawn	byCluster,byFrequency	0.0307508	T	5008	?	LMNB2	19	A	1	missense	84823	NM_032737.3	NP_116126.3	T	Q03252	RREQRRPRAAATMATPLPGRA	11	A	P20700	0	non-edgetic
rs3810151	human	snp	yes	updated 2017-02-15 16:05	YES	YES	G(germline)/A(germline)	'A/G'	0.194838	0.243838	?	?	yes	notwithdrawn	byCluster,byFrequency,byHapMap	0.0874601	C	5008	likely benign	ZNF526	94	C	2	missense	116115	NM_001314033.1	NP_001300962.1	A	Q8TF50	SEEEALTTQNVGLEPELVPGA	11	V	P36508,O43296,O43167,Q9BRP0,Q9Y2P0,Q96EG3,Q96C55,Q6ZNH5,Q9H9D4,Q86XF7,Q3KQV3,Q7Z4V0,Q9H7X3,Q96JP5,Q6NX45,Q15973,Q96N58	0,0,0,0,0,0,0,0,0,0,0,0,0,0,0,0,0	non-edgetic
rs3969860	human	snp	yes	updated 2017-02-15 16:05	YES	YES	?	'C/T'	0.0667619	0.17007	?	?	yes	notwithdrawn	byCluster,byFrequency,byHapMap	0.0459265	T	5008	?	RAB3D	64	A	1	missense	9545	NM_004283.3	NP_004274.1	I	O95716	TVGIDFKVKTVYRHDKRIKLQ	11	V	Q96C24,Q96QF0,P47224	0,0,0	non-edgetic
rs4801296	human	snp	yes	updated 2017-02-15 16:05	YES	YES	?	'C/G/T'	0.482742	0.0913082	?	?	yes	notwithdrawn	byCluster,byFrequency,by2Hit2Allele,byHapMap	0.483027	T	5008	?	ZSCAN5B	208	A	1	missense	342933	NM_001080456.2	NP_001073925.2	I	A6NJL1	EDFLLHKSIDVTGDPNSPRPK	11	V	O15156	0	non-edgetic
rs4802965	human	snp	yes	updated 2017-02-15 16:05	YES	YES	?	'A/C/G/T'	0.4123	0.190222	?	?	yes	notwithdrawn	byCluster,byFrequency,by2Hit2Allele,byHapMap	0.339058	G	5008	?	ZNF578	584	C	1	missense	147660	NM_001099694.1	NP_001093164.1	L	Q96N58	KAHNHLIDSSIKPCMSS	11	I	Q8TF50	0	non-edgetic
rs7253519	human	snp	yes	updated 2017-02-15 16:05	YES	YES	?	'A/C/G'	0.213558	0.24733	?	?	yes	notwithdrawn	byCluster,byFrequency,by2Hit2Allele,byHapMap	0.115815	A	5008	?	BTBD2	515	G	3	missense	55643	NM_017797.3	NP_060267.2	E	Q9BX70	AGNNNGTSVEDGQIPEVIFYT	11	D	Q13618	0	non-edgetic
rs7255596	human	snp	yes	updated 2017-02-15 16:05	YES	YES	?	'C/T'	0.192453	0.243287	?	?	yes	notwithdrawn	byCluster,byFrequency	0.118411	C	5008	?	ZNF837	242	A	1	missense	116412	NM_138466.1	NP_612475.1	T	Q96EG3	KRFRPNQQQQAGKSPPVCPEC	11	A	Q9NSD4,O43167,Q9UID6,Q9Y2P0,Q8WTR7,Q96BR9,O95125,Q9Y5A6,Q8TF50,Q96H86,Q96C55,Q8TAU3,Q6ZNH5,Q9H9D4,Q9H707,Q5T619,Q3KQV3,P17021,P15622,Q15973,P49910,Q8N720,P58317,Q96SQ5,P10074	0,0,0,0,0,0,0,0,0,0,0,0,0,0,0,0,0,0,0,0,0,0,0,0,0	non-edgetic
rs7256940	human	snp	yes	updated 2017-02-15 16:05	YES	YES	?	'C/T'	0.163022	0.234382	?	?	yes	notwithdrawn	byCluster,byFrequency,by2Hit2Allele,byHapMap	0.15016	C	5008	?	ZNF837	153	G	2	missense	116412	NM_138466.1	NP_612475.1	R	Q96EG3	PVCDPCPERIQNHPRTQLCEV	11	Q	Q9NSD4,O43167,Q9UID6,Q9Y2P0,Q8WTR7,Q96BR9,O95125,Q9Y5A6,Q8TF50,Q96H86,Q96C55,Q8TAU3,Q6ZNH5,Q9H9D4,Q9H707,Q5T619,Q3KQV3,P17021,P15622,Q15973,P49910,Q8N720,P58317,Q96SQ5,P10074	0,0,0,0,0,0,0,0,0,0,0,0,0,0,0,0,0,0,0,0,0,0,0,0,0	non-edgetic
rs8112407	human	snp	yes	updated 2017-02-15 16:05	YES	YES	?	'C/G/T'	0.0107689	0.072586	?	?	yes	notwithdrawn	byCluster,byFrequency,byHapMap	0.0197684	C	5008	?	ZIM2	408	C	2	missense	23619	NM_001146326.1	NP_001139798.1	P	Q9NZV7	NLCERVRIHSQEDYFECFQCG	11	Q	Q9HBE1,Q8NA42,Q96SQ5	0,0,0	non-edgetic
rs10405299	human	snp	yes	updated 2017-02-15 16:05	YES	YES	?	'A/G'	0.0252945	0.109578	?	?	yes	notwithdrawn	byCluster,byFrequency,byHapMap	0.0455272	G	5008	?	ZNF71	27	G	1	missense	58491	NM_021216.4	NP_067039.1	G	Q9NQZ8	VVGEATGGPTRNGARGPGSEG	11	R	O43167,Q9Y2P0,Q96C55,Q8TAU3,Q6ZNH5,Q5T619,Q3KQV3,Q96C00	0,0,0,0,0,0,0,0	non-edgetic
rs10419876	human	snp	yes	updated 2017-02-15 16:05	YES	YES	?	'A/G'	0.0345531	0.126817	?	?	yes	notwithdrawn	byCluster,byFrequency,by2Hit2Allele,byHapMap	0.0644968	G	5008	?	ZNF473	59	G	1	missense	25888	NM_001006656.3	NP_001006657.1	G	Q8WTR7	RPNLTSHPDGSEDLEPLAGGS	11	S	Q96EG3,Q6ZNH5,Q9H9D4	0,0,0	non-edgetic
rs10419911	human	snp	yes	updated 2017-02-15 16:05	YES	YES	?	'A/G'	0.0342366	0.126278	?	?	yes	notwithdrawn	byCluster,byFrequency,by2Hit2Allele,byHapMap	0.0636981	G	5008	?	ZNF473	74	G	1	missense	25888	NM_001006656.3	NP_001006657.1	G	Q8WTR7	PLAGGSPEATSPDVTETKNSP	11	S	Q96EG3,Q6ZNH5,Q9H9D4	0,0,0	non-edgetic
rs10422475	human	snp	yes	updated 2017-02-15 16:05	YES	YES	?	'C/T'	0.0112095	0.0740208	?	?	yes	notwithdrawn	byCluster,byFrequency,byHapMap	0.0205671	T	5008	?	ZIM2	473	A	2	missense	23619	NM_001146326.1	NP_001139798.1	K	Q9NZV7	ERACQCCDCGRVFSRNSYLIQ	11	R	Q9HBE1,Q8NA42,Q96SQ5	0,0,0	non-edgetic
rs10424809	human	snp	yes	updated 2017-02-15 16:05	YES	YES	?	'C/T'	0.0334948	0.125002	?	?	yes	notwithdrawn	byCluster,byFrequency,byHapMap	0.0632987	T	5008	?	ZNF473	654	T	2	missense	25888	NM_001006656.3	NP_001006657.1	I	Q8WTR7	HPFKCNECGKTFSHSAHLSKH	11	T	Q96EG3,Q6ZNH5,Q9H9D4	0,0,0	non-edgetic
rs10425136	human	snp	yes	updated 2017-02-15 16:05	YES	YES	?	'A/G'	0.28636	0.247342	?	?	yes	notwithdrawn	byCluster,byFrequency,by2Hit2Allele	0.228435	A	5008	?	ZNF765	389	G	1	missense	91661	NM_001040185.1	NP_001035275.1	G	Q7L2R6	GEKPYKCNECSKTFSHKSSLT	11	S	Q9P0T4	0	non-edgetic
rs10425951	human	snp	yes	updated 2017-02-15 16:05	YES	YES	?	'A/T'	0.0164071	0.0890749	?	?	yes	notwithdrawn	byCluster,byFrequency,by2Hit2Allele,byHapMap	0.0265575	T	5008	?	ZSCAN5B	236	A	1	missense	342933	NM_001080456.2	NP_001073925.2	T	A6NJL1	KENREENPGLSSPEPQLPKSP	11	S	O15156	0	non-edgetic
rs10426374	human	snp	yes	updated 2017-02-15 16:05	YES	YES	?	'G/T'	0.0335255	0.125055	?	?	yes	notwithdrawn	byCluster,byFrequency,byHapMap	0.0632987	G	5008	?	ZNF473	662	G	1	missense	25888	NM_001006656.3	NP_001006657.1	A	Q8WTR7	GKTFSHSAHLSKHQLIHAGEN	11	S	Q96EG3,Q6ZNH5,Q9H9D4	0,0,0	non-edgetic
rs10426883	human	snp	yes	updated 2017-02-15 16:05	YES	YES	?	'A/G'	0.0061693	0.0551959	?	?	yes	notwithdrawn	byCluster,byFrequency,byHapMap	0.0123802	A	5008	?	GATAD2A	17	A	2	missense	54815	NM_001300946.1	NP_001287875.1	Q	Q86YP4	RTRSQKRALERDPTEDDVESK	11	R	O95983,Q9UBB5	0,0	non-edgetic
rs10853751	human	snp	yes	updated 2017-02-15 16:05	YES	YES	?	'C/T'	0.481788	0.093672	?	?	yes	notwithdrawn	byCluster,byFrequency,byHapMap	0.385583	G	5008	?	EXOSC5	5	T	2	missense	56915	NM_020158.3	NP_064543.3	M	Q9NQT4	MEEETHTDAKIRAEN	5	T	Q96B26,Q9Y3B2	0,0	non-edgetic
rs11558955	human	snp	yes	updated 2017-02-15 16:05	YES	YES	?	'A/G'	0.0709483	0.174472	?	?	yes	notwithdrawn	byCluster,byFrequency	0.0591054	G	5008	?	RAD23A	131	G	1	missense	5886	NM_001270362.1	NP_001257291.1	A	P54725	DKSPSEESAPTTSPESVSGSV	11	T	P62979,Q96IV0,P55036,P62987	0,0,0,0	non-edgetic
rs11569679	human	snp	yes	updated 2017-02-15 16:05	YES	YES	?	'A/G'	0.0226305	0.103938	?	?	yes	notwithdrawn	byCluster,byFrequency,byHapMap	0.0407348	T	5008	?	SULT2A1	261	A	1	missense	6822	NM_003167.3	NP_003158.2	T	Q06520	SGDWKNHFTVAQAEDFDKLFQ	11	A	O43704	0	non-edgetic
rs11569681	human	snp	yes	updated 2017-02-15 16:05	YES	YES	?	'C/G'	0.0122226	0.0772135	?	?	yes	notwithdrawn	byCluster,byFrequency,byHapMap	0.0239617	G	5008	?	SULT2A1	63	C	1	missense	6822	NM_003167.3	NP_003158.2	P	Q06520	ILCLMHSKGDAKWIQSVPIWE	11	A	O43704	0	non-edgetic
rs11879402	human	snp	yes	updated 2017-02-15 16:05	YES	YES	?	'C/T'	0.018272	0.0938198	?	?	yes	notwithdrawn	byCluster,byFrequency,by2Hit2Allele,byHapMap	0.0165735	C	5008	?	TCF3	198	G	1	missense	6929	NM_001136139.2	NP_001129611.1	A	P15923	SSGEDYGRDATAYPSAKTPSS	11	T	O96004,Q02535,P41134,Q9NQ33	0,0,0,0	non-edgetic
rs11881738	human	snp	yes	updated 2017-02-15 16:05	YES	YES	?	'C/G/T'	0.03342	0.124876	?	?	yes	notwithdrawn	byCluster,byFrequency,byHapMap	0.048123	T	5008	?	ZNF835	257	C	3	missense	90485	NM_001005850.2	NP_001005850.2	N	Q9Y2P0	EKPYECSACAKAFRFSSALIR	11	K	Q6P1L6,Q9UEG4,Q9GZV8,Q96EG3,O95125,Q8TF50,Q9H5H4,Q96C55,Q6ZNH5,Q9H707,Q3KQV3,Q7Z3I7,Q9NQZ8,P58317	0,0,0,0,0,0,0,0,0,0,0,0,0,0	non-edgetic
rs12460400	human	snp	yes	updated 2017-02-15 16:05	YES	YES	?	'G/T'	0.45562	0.142198	?	?	yes	notwithdrawn	byCluster,byFrequency,byHapMap	0.400759	G	5008	?	ZNF835	88	C	2	missense	90485	NM_001005850.2	NP_001005850.2	A	Q9Y2P0	SSSRRCSAPGESPKERHPDSR	11	E	Q6P1L6,Q9UEG4,Q9GZV8,Q96EG3,O95125,Q8TF50,Q9H5H4,Q96C55,Q6ZNH5,Q9H707,Q3KQV3,Q7Z3I7,Q9NQZ8,P58317	0,0,0,0,0,0,0,0,0,0,0,0,0,0	non-edgetic
rs12462469	human	snp	yes	updated 2017-02-15 16:05	YES	YES	?	'C/T'	0.4581	0.138543	?	?	yes	notwithdrawn	byCluster,byFrequency,byHapMap	0.41234	T	5008	?	ZNF835	29	A	1	missense	90485	NM_001005850.2	NP_001005850.2	K	Q9Y2P0	KHEGQVEDLQENQESCPEPEA	11	E	Q6P1L6,Q9UEG4,Q9GZV8,Q96EG3,O95125,Q8TF50,Q9H5H4,Q96C55,Q6ZNH5,Q9H707,Q3KQV3,Q7Z3I7,Q9NQZ8,P58317	0,0,0,0,0,0,0,0,0,0,0,0,0,0	non-edgetic
rs12609654	human	snp	yes	updated 2017-02-15 16:05	YES	YES	?	'G/T'	0.48466	0.0862247	?	?	yes	notwithdrawn	byCluster,byFrequency,byHapMap	0.382788	T	5008	?	ZNF497	174	A	3	missense	162968	NM_001207009.1	NP_001193938.1	Q	Q6ZNH5	CRECGKAFRAHSQLIHHQETH	11	H	Q9Y2P0,Q8WTR7,Q96EG3,Q96BR9,Q8TF50,Q3KQV3,Q9NQZ8	0,0,0,0,0,0,0	non-edgetic
rs12610410	human	snp	yes	updated 2017-02-15 16:05	YES	YES	?	'C/T'	0.234628	0.249527	?	?	yes	notwithdrawn	byCluster,byFrequency,byHapMap	0.119409	T	5008	?	ZNF835	330	A	2	missense	90485	NM_001005850.2	NP_001005850.2	D	Q9Y2P0	SLAEHRRIHTGEKPYACGQCA	11	G	Q6P1L6,Q9UEG4,Q9GZV8,Q96EG3,O95125,Q8TF50,Q9H5H4,Q96C55,Q6ZNH5,Q9H707,Q3KQV3,Q7Z3I7,Q9NQZ8,P58317	0,0,0,0,0,0,0,0,0,0,0,0,0,0	non-edgetic
rs12981706	human	snp	yes	updated 2017-02-15 16:05	YES	YES	?	'A/G/T'	0.0726923	0.176244	?	?	yes	notwithdrawn	byCluster,byFrequency	0.0571086	G	5008	?	RAB3D	171	A	3	missense	9545	NM_004283.3	NP_004274.1	K	O95716	FFEASAKENINVKQVFERLVD	11	N	Q96C24,Q96QF0,P47224	0,0,0	non-edgetic
rs16981705	human	snp	yes	updated 2017-02-15 16:05	YES	YES	?	'C/T'	0.0337242	0.125398	?	?	yes	notwithdrawn	byCluster,byFrequency,byHapMap	0.0636981	T	5008	?	ZNF473	164	T	2	missense	25888	NM_001006656.3	NP_001006657.1	M	Q8WTR7	RGLSPVSTVSTGEDSMVHNVS	11	T	Q96EG3,Q6ZNH5,Q9H9D4	0,0,0	non-edgetic
rs16981706	human	snp	yes	updated 2017-02-15 16:05	YES	YES	?	'A/G'	0.0334552	0.124933	?	?	yes	notwithdrawn	byCluster,byFrequency,byHapMap	0.0632987	G	5008	?	ZNF473	309	G	2	missense	25888	NM_001006656.3	NP_001006657.1	G	Q8WTR7	HPPSHDTQPGEHQKTHTDSKS	11	E	Q96EG3,Q6ZNH5,Q9H9D4	0,0,0	non-edgetic
rs16987048	human	snp	yes	updated 2017-02-15 16:05	YES	YES	?	'G/T'	0.0113099	0.0743439	?	?	yes	notwithdrawn	byCluster,byFrequency,byHapMap	0.0201677	G	5008	?	ZSCAN5B	412	C	1	missense	342933	NM_001080456.2	NP_001073925.2	L	A6NJL1	QRVHTGERPYMCDVCQKRFAH	11	M	O15156	0	non-edgetic
rs17616661	human	snp	yes	updated 2017-02-15 16:05	YES	YES	?	'A/G'	0.13042	0.219547	?	?	yes	notwithdrawn	byCluster,byFrequency,byHapMap	0.0517173	G	5008	?	KANK2	401	C	2	missense	25959	NM_001136191.2	NP_001129663.1	T	Q63ZY3	VPAAATSNVHMVKKISITERS	11	M	Q8WXK1,O95872	0,0	non-edgetic
rs34255209	human	snp	yes	updated 2017-02-15 16:05	YES	YES	?	'C/T'	0.0122832	0.0773996	?	?	yes	notwithdrawn	byCluster,byFrequency	0.0175719	C	5008	?	ZNF329	182	G	1	missense	79673	NM_024620.3	NP_078896.3	D	Q86UD4	KKSYEGKNFENIFTLSSSLNE	11	N	Q9NSD4,Q96BR9	0,0	non-edgetic
rs34687332	human	snp	yes	updated 2017-02-15 16:05	YES	YES	?	'A/C/G'	0.0926979	0.194312	?	?	yes	notwithdrawn	byCluster,byFrequency,byHapMap	0.0383387	C	5008	?	ZNF792	425	C	1	missense	126375	NM_175872.4	NP_787068.3	H	Q3KQV3	VHTGERPYKCNECGKFFSHIA	11	N	Q9NSD4,O43167,Q9UID6,Q9Y2P0,Q96EG3,Q96K58,Q8TF50,Q9P0T4,Q6ZNH5,Q9H9D4,Q9H707,Q5T619,Q96MX3,Q9HBT8,P15622,Q8N720,Q9NQZ8	0,0,0,0,0,0,0,0,0,0,0,0,0,0,0,0,0	non-edgetic
rs35356792	human	snp	yes	updated 2017-02-15 16:05	YES	YES	?	'A/G'	0.111791	0.208322	?	?	yes	notwithdrawn	byCluster,byFrequency	0.0601038	G	5008	?	ZNF578	385	G	1	missense	147660	NM_001099694.1	NP_001093164.1	A	Q96N58	ECGKMFGQNSTLVIHKAIHTG	11	T	Q8TF50	0	non-edgetic
rs35625154	human	snp	yes	updated 2017-02-15 16:05	YES	YES	?	'C/T'	0.140479	0.224734	?	?	yes	notwithdrawn	byCluster,byFrequency	0.0433307	T	5008	?	ZNF175	144	T	1	missense	7728	NM_007147.3	NP_009078.1	C	Q9Y473	ILEELRLDADRTKKDEQNQIQ	11	R	O43296	0	non-edgetic
rs36095067	human	snp	yes	updated 2017-02-15 16:05	YES	YES	?	'A/C/T'	0.0578688	0.159962	?	?	yes	notwithdrawn	byCluster,byFrequency	0.0121805	T	5008	?	ZNF446	300	A	1	missense	55663	NM_017908.3	NP_060378.1	T	Q9NWS9	AWEGLSGAATPAPTVRPGTPP	11	P	Q8TBC5,O15535,Q96JS3,Q8IWY8,Q9NX65,P17022,O43309,Q96IT1,Q9Y5A6,Q9UNY5,P57086,P17028,Q8TF39,P10073,Q96N95,Q8NF99,Q86W11,Q969J2,Q3MJ62,Q9H4T2,P49910	0,0,0,0,0,0,0,0,0,0,0,0,0,0,0,0,0,0,0,0,0	non-edgetic
rs36127505	human	snp	yes	updated 2017-02-15 16:05	YES	YES	?	'C/T'	0.0096288	0.0687145	?	?	yes	notwithdrawn	byCluster,byFrequency	0.0145767	T	5008	?	DDX39A	142	A	1	missense	10212	NM_005804.3	NP_005795.2	I	O00148	YERFSKYMPSVKVSVFFGGLS	11	V	Q13838	0	non-edgetic
rs45482396	human	snp	yes	updated 2017-02-15 16:05	NO	YES	?	'C/G/T'	0.0476237	0.146782	?	?	yes	notwithdrawn	byCluster,byFrequency	0.0139776	T	5008	?	UBA2	551	G	2	missense	10054	NM_005499.2	NP_005490.1	R	Q9UBT2	DVEFEVVGDAPEKVGPKQAED	11	P	P63165	0	non-edgetic
rs58123634	human	snp	yes	updated 2017-02-15 16:05	YES	YES	?	'C/G'	0.0877582	0.190204	?	?	yes	notwithdrawn	byCluster,byFrequency	0.038738	C	5008	?	RASAL3	251	G	1	missense	64926	NM_022904.1	NP_075055.1	V	Q86YV0	GAERDVRIWPLHPSLLGEPHC	11	L	Q9Y272	0	non-edgetic
rs60097262	human	snp	yes	updated 2017-02-15 16:05	YES	YES	?	'A/T'	0.00973249	0.0690762	?	?	yes	notwithdrawn	byCluster,byFrequency	0.0199681	A	5008	?	ZNF175	363	A	1	missense	7728	NM_007147.3	NP_009078.1	N	Q9Y473	HQKTHTRKKPYKCHDCGKAFF	11	Y	O43296	0	non-edgetic
rs60710360	human	snp	yes	updated 2017-02-15 16:05	YES	YES	?	'C/T'	0.0051234	0.0503533	?	?	yes	notwithdrawn	byCluster,byFrequency	0.0107827	T	5008	?	ZSCAN22	321	T	2	missense	342945	NM_001321116.1	NP_001308045.1	V	P10073	LAQHQVVHTGAKPHECKECGK	11	A	O14978,Q9NWS9,Q15697,Q8TBC5,O15535,Q9NX65,Q8NBB4,Q96IT1,Q9Y5A6,Q8N0Y2,P57086,P17028,Q6P9G9,Q8NF99,Q3MJ62,Q9P0L1,Q9H4T2,Q6NSZ9	0,0,0,0,0,0,0,0,0,0,0,0,0,0,0,0,0,0	non-edgetic
rs61730172	human	snp	yes	updated 2017-02-15 16:05	YES	YES	?	'A/G'	0.0335574	0.12511	?	?	yes	notwithdrawn	byCluster,byFrequency	0.0632987	A	5008	?	ZNF473	248	A	2	missense	25888	NM_001006656.3	NP_001006657.1	Q	Q8WTR7	VHQECEQGFDRNASLSVYPKT	11	R	Q96EG3,Q6ZNH5,Q9H9D4	0,0,0	non-edgetic
rs61730301	human	snp	yes	updated 2017-02-15 16:05	YES	YES	?	'A/G'	0.0218639	0.102244	?	?	yes	notwithdrawn	byCluster,byFrequency	0.0375399	A	5008	?	ZNF264	166	A	2	missense	9422	NM_003417.4	NP_003408.1	D	O43296	PECDGLGTADGVCSRIGQEQV	11	G	Q9Y473,Q8TF50	0,0	non-edgetic
rs61731809	human	snp	yes	updated 2017-02-15 16:05	YES	YES	?	'C/G/T'	0.00940971	0.0679434	?	?	yes	notwithdrawn	byCluster,byFrequency	0.0169728	T	5008	?	ZNF446	347	G	3	missense	55663	NM_017908.3	NP_060378.1	L	Q9NWS9	CGRGFDWKSVFVIHHRTHTSG	11	F	Q8TBC5,O15535,Q96JS3,Q8IWY8,Q9NX65,P17022,O43309,Q96IT1,Q9Y5A6,Q9UNY5,P57086,P17028,Q8TF39,P10073,Q96N95,Q8NF99,Q86W11,Q969J2,Q3MJ62,Q9H4T2,P49910	0,0,0,0,0,0,0,0,0,0,0,0,0,0,0,0,0,0,0,0,0	non-edgetic
rs61732979	human	snp	yes	updated 2017-02-15 16:05	YES	YES	?	'C/T'	0.0114003	0.0746336	?	?	yes	notwithdrawn	byCluster,byFrequency	0.0147764	T	5008	?	ZNF497	387	A	1	missense	162968	NM_001207009.1	NP_001193938.1	T	Q6ZNH5	RRTHSGAKPFACADCGKAFRG	11	A	Q9Y2P0,Q8WTR7,Q96EG3,Q96BR9,Q8TF50,Q3KQV3,Q9NQZ8	0,0,0,0,0,0,0	non-edgetic
rs61736479	human	snp	yes	updated 2017-02-15 16:05	YES	YES	?	'C/G'	0.114583	0.210148	?	?	yes	notwithdrawn	byCluster,byFrequency	0.147764	G	5008	?	ZNF175	133	G	2	missense	7728	NM_007147.3	NP_009078.1	C	Q9Y473	GEFTRDGSWCSILEELRLDAD	11	S	O43296	0	non-edgetic
rs61740189	human	snp	yes	updated 2017-02-15 16:05	YES	YES	?	'C/G'	0.0051122	0.0502987	?	?	yes	notwithdrawn	byCluster,byFrequency	0.0107827	G	5008	?	ZSCAN22	250	G	1	missense	342945	NM_001321116.1	NP_001308045.1	V	P10073	EKPPSEDKFDLVDAYGTEPPY	11	L	O14978,Q9NWS9,Q15697,Q8TBC5,O15535,Q9NX65,Q8NBB4,Q96IT1,Q9Y5A6,Q8N0Y2,P57086,P17028,Q6P9G9,Q8NF99,Q3MJ62,Q9P0L1,Q9H4T2,Q6NSZ9	0,0,0,0,0,0,0,0,0,0,0,0,0,0,0,0,0,0	non-edgetic
rs61743049	human	snp	yes	updated 2017-02-15 16:05	YES	YES	?	'A/G'	0.0431968	0.140472	?	?	yes	notwithdrawn	byCluster,byFrequency	0.028155	G	5008	?	ZNF260	48	C	2	missense	339324	NM_001012756.2	NP_001012774.1	T	Q3ZCT1	LKQNLVEHKKMHTGEKSHECT	11	M	Q5T619	0	non-edgetic
rs61745068	human	snp	yes	updated 2017-02-15 16:05	YES	YES	?	'C/T'	0.0336008	0.125185	?	?	yes	notwithdrawn	byCluster,byFrequency	0.0632987	T	5008	?	ZNF473	223	T	1	missense	25888	NM_001006656.3	NP_001006657.1	C	Q8WTR7	ECGKSFSGSYRLTQHWITHTR	11	R	Q96EG3,Q6ZNH5,Q9H9D4	0,0,0	non-edgetic
rs61745577	human	snp	yes	updated 2017-02-15 16:05	YES	YES	?	'C/T'	0.0157163	0.0872419	?	?	yes	notwithdrawn	byCluster,byFrequency	0.0259585	C	5008	?	ZNF578	263	C	2	missense	147660	NM_001099694.1	NP_001093164.1	T	Q96N58	HLGEKQYKFDICGKVFNEKRY	11	I	Q8TF50	0	non-edgetic
rs61745809	human	snp	yes	updated 2017-02-15 16:05	YES	YES	?	'A/G'	0.131156	0.219946	?	?	yes	notwithdrawn	byCluster,byFrequency	0.0832668	A	5008	?	ZSCAN5B	8	T	2	missense	342933	NM_001080456.2	NP_001073925.2	L	A6NJL1	MAANWTLSWGQGGPCNSP	8	S	O15156	0	non-edgetic
rs61746138	human	snp	yes	updated 2017-02-15 16:05	YES	YES	?	'C/T'	0.206323	0.246155	?	?	yes	notwithdrawn	byCluster,byFrequency	0.149561	C	5008	?	ZNF837	347	G	2	missense	116412	NM_138466.1	NP_612475.1	C	Q96EG3	FRLGCPPCGDYSERSPRRGSG	11	Y	Q9NSD4,O43167,Q9UID6,Q9Y2P0,Q8WTR7,Q96BR9,O95125,Q9Y5A6,Q8TF50,Q96H86,Q96C55,Q8TAU3,Q6ZNH5,Q9H9D4,Q9H707,Q5T619,Q3KQV3,P17021,P15622,Q15973,P49910,Q8N720,P58317,Q96SQ5,P10074	0,0,0,0,0,0,0,0,0,0,0,0,0,0,0,0,0,0,0,0,0,0,1,0,0	edgetic
rs61748445	human	snp	yes	updated 2017-02-15 16:05	NO	YES	G(germline)/A(germline)	'A/G'	0.0163107	0.0888218	?	?	yes	notwithdrawn	byCluster,byFrequency	0.0249601	A	5008	untested	CRX	158	A	1	missense	1406	NM_000554.5	NP_000545.1	T	O43186	GPSGSPTTAVATVSIWSPASE	11	A	Q9BQY4,O95947,P78412,O43711	0,0,0,0	non-edgetic
rs73617565	human	snp	yes	updated 2017-02-15 16:05	YES	YES	?	'C/G/T'	0.0186686	0.0947946	?	?	yes	notwithdrawn	byCluster,byFrequency	0.0341454	C	5008	?	ZSCAN5B	173	C	2	missense	342933	NM_001080456.2	NP_001073925.2	P	A6NJL1	SQWASSVNQMHPGTGQARREQ	11	H	O15156	0	non-edgetic
rs73931123	human	snp	yes	updated 2017-02-15 16:05	YES	YES	?	'A/G'	0.00533788	0.0513853	?	?	yes	notwithdrawn	byCluster,byFrequency	0.0103834	G	5008	?	FFAR2	46	G	1	missense	2867	NM_005306.2	NP_005297.1	V	O15552	IRQPQPAPVHILLLSLTLADL	11	I	Q9UBY5	0	non-edgetic
rs73932407	human	snp	yes	updated 2017-02-15 16:05	YES	YES	?	'A/G'	0.0337305	0.125409	?	?	yes	notwithdrawn	byCluster,byFrequency	0.0632987	G	5008	?	ZNF473	82	G	2	missense	25888	NM_001006656.3	NP_001006657.1	S	Q8WTR7	ATSPDVTETKNSPLMEDFFEE	11	N	Q96EG3,Q6ZNH5,Q9H9D4	0,0,0	non-edgetic
rs74433034	human	snp	yes	updated 2017-02-15 16:05	NO	YES	?	'A/G'	0.0100801	0.0702742	?	?	yes	notwithdrawn	byCluster,byFrequency	0.0167732	A	5008	?	ZNF473	535	A	2	missense	25888	NM_001006656.3	NP_001006657.1	N	Q8WTR7	ICGSTLKCHESVHAREKQGFF	11	S	Q96EG3,Q6ZNH5,Q9H9D4	0,0,0	non-edgetic
rs75421648	human	snp	yes	updated 2017-02-15 16:05	NO	YES	?	'A/G'	0.0158311	0.0875495	?	?	yes	notwithdrawn	byCluster,byFrequency	0.014377	A	5008	?	ZNF175	203	A	1	missense	7728	NM_007147.3	NP_009078.1	K	Q9Y473	KQPQKCCLFTESLKLNLEVNG	11	E	O43296	0	non-edgetic
rs76056862	human	snp	yes	updated 2017-02-15 16:05	YES	YES	?	'A/G'	0.0167548	0.0899815	?	?	yes	notwithdrawn	byCluster,byFrequency	0.0221645	G	5008	?	ZNF85	46	G	1	missense	7639	NM_001256171.1	NP_001243100.1	A	Q03923	NYRNLVFLGITVSKPDLITCL	11	T	P25490,Q8TAU3	0,0	non-edgetic
rs76466205	human	snp	yes	updated 2017-02-15 16:05	NO	YES	?	'A/G'	0.0158368	0.0875648	?	?	yes	notwithdrawn	byCluster,byFrequency	0.014377	A	5008	?	ZNF175	287	A	2	missense	7728	NM_007147.3	NP_009078.1	N	Q9Y473	KPDGCSECGGSFTQKSHLFAQ	11	S	O43296	0	non-edgetic
rs76494233	human	snp	yes	updated 2017-02-15 16:05	NO	YES	?	'C/G'	0.0116466	0.0754165	?	?	yes	notwithdrawn	byCluster,byFrequency	0.0201677	G	5008	?	ZNF835	525	C	2	missense	90485	NM_001005850.2	NP_001005850.2	A	Q9Y2P0	LSQGGETCQQGCPGRNPRGPA	11	G	Q6P1L6,Q9UEG4,Q9GZV8,Q96EG3,O95125,Q8TF50,Q9H5H4,Q96C55,Q6ZNH5,Q9H707,Q3KQV3,Q7Z3I7,Q9NQZ8,P58317	0,0,0,0,0,0,0,0,0,0,0,0,0,0	non-edgetic
rs76696102	human	snp	yes	updated 2017-02-15 16:05	YES	YES	?	'G/T'	0.0121169	0.0768873	?	?	yes	notwithdrawn	byCluster,byFrequency	0.0125799	A	5008	?	HOMER3	224	T	1	missense	9454	NM_001145721.1	NP_001139193.1	S	Q9NSC5	RQQLEAQRAEAERLRQRVAEL	11	A	P50458,Q86YM7	0,0	non-edgetic
rs76873965	human	snp	yes	updated 2017-02-15 16:05	NO	YES	?	'A/G'	0.00968206	0.0689006	?	?	yes	notwithdrawn	byCluster,byFrequency	0.0123802	G	5008	?	ZNF345	34	G	2	missense	25850	NM_001242472.1	NP_001229401.1	R	Q14585	FERKQGSQEGHFSEMIFTPED	11	H	P15622	0	non-edgetic
rs77114013	human	snp	yes	updated 2017-02-15 16:05	YES	YES	?	'C/G'	0.0467676	0.145591	?	?	yes	notwithdrawn	byCluster,byFrequency	0.024361	G	5008	?	ZNF835	157	C	3	missense	90485	NM_001005850.2	NP_001005850.2	H	Q9Y2P0	FSQSVHLTLHQRTHTGEKPYA	11	Q	Q6P1L6,Q9UEG4,Q9GZV8,Q96EG3,O95125,Q8TF50,Q9H5H4,Q96C55,Q6ZNH5,Q9H707,Q3KQV3,Q7Z3I7,Q9NQZ8,P58317	0,0,0,0,0,0,0,0,0,0,0,0,0,0	non-edgetic
rs78269670	human	snp	yes	updated 2017-02-15 16:05	YES	YES	?	'C/T'	0.128459	0.218467	?	?	yes	notwithdrawn	byCluster,byFrequency	0.0832668	C	5008	?	CLEC17A	122	C	2	missense	388512	NM_001204118.1	NP_001191047.1	P	Q6ZS10	LPCKPRNMTGLDLAAVTCPPP	11	L	P07307	0	non-edgetic
rs79950845	human	snp	yes	updated 2017-02-15 16:05	YES	YES	?	'A/G'	0.0107154	0.0724079	?	?	yes	notwithdrawn	byCluster,byFrequency	0.0197684	A	5008	?	ZNF71	75	A	2	missense	58491	NM_021216.4	NP_067039.1	Y	Q9NQZ8	NKLLGGSVPACHELKAFANQG	11	C	O43167,Q9Y2P0,Q96C55,Q8TAU3,Q6ZNH5,Q5T619,Q3KQV3,Q96C00	0,0,0,0,0,0,0,0	non-edgetic
rs112562759	human	snp	yes	updated 2017-02-15 16:05	NO	YES	T(germline)/C(germline)	'C/T'	0.149669	0.228984	?	?	yes	notwithdrawn	byCluster,byFrequency	0.0359425	C	5008	untested	TNNT1	12	G	2	missense	7138	NM_001126132.2	NP_001119604.1	G	P13805	SDTEEQEYEEEQPEEEAAEEE	11	E	P48788,P19237	0,0	non-edgetic
rs112631212	human	snp	yes	updated 2017-02-15 16:05	YES	YES	?	'G/T'	0.0264686	0.111954	?	?	yes	notwithdrawn	byCluster,byFrequency	0.014377	G	5008	likely benign	KLF1	39	C	1	missense	10661	NM_006563.4	NP_006554.1	L	Q13351	KWWRSEEAQDMGPGPPDPTEP	11	M	Q9HBE1	0	non-edgetic
rs114142434	human	snp	yes	updated 2017-02-15 16:05	NO	YES	?	'A/C'	0.017323	0.0914408	?	?	yes	notwithdrawn	byCluster,byFrequency	0.0223642	A	5008	?	ZNF580	82	A	1	missense	51157	NM_001163423.1	NP_001156895.1	T	Q9UK33	EPRGPPQREAPPGEPGPRKGY	11	P	Q9C0F3,Q13422	0,0	non-edgetic
rs114959714	human	snp	yes	updated 2017-02-15 16:05	NO	YES	?	'A/G'	0.0112376	0.0741116	?	?	yes	notwithdrawn	byCluster,byFrequency	0.0155751	A	5008	?	ZNF547	111	A	1	missense	284306	NM_173631.3	NP_775902.2	K	Q8IVP9	RLAEHDGTHPEQGLYTCPAHL	11	E	Q8TAU3,P15622,Q96SQ5	0,0,0	non-edgetic
rs115473443	human	snp	yes	updated 2017-02-15 16:05	NO	YES	?	'C/T'	0.00928987	0.0675177	?	?	yes	notwithdrawn	byCluster,byFrequency	0.0157748	T	5008	?	KANK2	490	A	1	missense	25959	NM_001136191.2	NP_001129663.1	T	Q63ZY3	RSIMKRKEEVADPTAHRRSLQ	11	A	Q8WXK1,O95872	0,0	non-edgetic
rs116518190	human	snp	yes	updated 2017-02-15 16:05	NO	YES	?	'A/G'	0.00571854	0.0531655	?	?	yes	notwithdrawn	byCluster,byFrequency	0.0103834	A	5008	?	TNPO2	772	T	2	missense	30000	NM_001136196.1	NP_001129668.1	M	O14787	KTLLENTGRLTSPSAIPAITI	11	T	Q9Y2Y4,P62826	0,0	non-edgetic
rs116731689	human	snp	yes	updated 2017-02-15 16:05	NO	YES	?	'A/G'	0.0175114	0.0919188	?	?	yes	notwithdrawn	byCluster,byFrequency	0.0303514	G	5008	?	ZNF765	78	G	2	missense	91661	NM_001040185.1	NP_001035275.1	G	Q7L2R6	VFHAGTSQRHESHHNGDFCFQ	11	E	Q9P0T4	0	non-edgetic
rs117351327	human	snp	yes	updated 2017-02-15 16:05	NO	YES	?	'A/G'	0.00786863	0.0622286	?	?	yes	notwithdrawn	byCluster,byFrequency	0.0157748	A	5008	benign	KLF1	109	T	1	missense	10661	NM_006563.4	NP_006554.1	S	Q13351	SEASGAQYPPPPETLGAYAGG	11	P	Q9HBE1	0	non-edgetic
rs138850805	human	snp	yes	updated 2017-02-15 16:05	NO	YES	?	'C/T'	0.0144581	0.0837857	?	?	yes	notwithdrawn	byCluster,byFrequency	0.0147764	T	5008	?	RASAL3	843	A	2	missense	64926	NM_022904.1	NP_075055.1	N	Q86YV0	GPWPRPKGSLSMGPAPRARPW	11	S	Q9Y272	0	non-edgetic
rs138944686	human	snp	yes	updated 2017-02-15 16:05	NO	YES	?	'A/C/G'	0.0174913	0.0918898	?	?	yes	notwithdrawn	byCluster,byFrequency	0.013778	A	5008	?	ZSCAN22	381	A	1	missense	342945	NM_001321116.1	NP_001308045.1	K	P10073	QRVHTGERPYECDACGKAFSQ	11	E	O14978,Q9NWS9,Q15697,Q8TBC5,O15535,Q9NX65,Q8NBB4,Q96IT1,Q9Y5A6,Q8N0Y2,P57086,P17028,Q6P9G9,Q8NF99,Q3MJ62,Q9P0L1,Q9H4T2,Q6NSZ9	0,0,0,0,0,0,0,0,0,0,0,0,0,0,0,0,0,0	non-edgetic
rs138952005	human	snp	yes	updated 2017-02-15 16:05	NO	YES	?	'A/C'	0.0074529	0.060588	?	?	yes	notwithdrawn	byCluster,byFrequency	0.0125799	A	5008	?	ZSCAN5B	310	T	3	missense	342933	NM_001080456.2	NP_001073925.2	D	A6NJL1	KPDASSISQEEPQGEATPVGN	11	E	O15156	0	non-edgetic
rs140988158	human	snp	yes	updated 2017-02-15 16:05	NO	YES	?	'C/G'	0.0217236	0.101931	?	?	yes	notwithdrawn	byCluster,byFrequency	0.0109824	C	5008	?	ZNF69	119	C	1	missense	7620	NM_001321163.1	NP_001308092.1	P	Q9UC07	DDRLNFQEKKASPEIKSCDSF	11	A	Q8TAU3	0	non-edgetic
rs141449041	human	snp	yes	updated 2017-02-15 16:05	NO	YES	?	'C/T'	0.00445716	0.0469969	?	?	yes	notwithdrawn	byCluster,byFrequency	0.0145767	T	5008	?	RASAL3	341	A	1	missense	64926	NM_022904.1	NP_075055.1	T	Q86YV0	WLDGALLARTAPRAGPGQLFW	11	A	Q9Y272	0	non-edgetic
rs141876832	human	snp	yes	updated 2017-02-15 16:05	NO	YES	?	'C/G'	0.010512	0.0717322	?	?	yes	notwithdrawn	byCluster,byFrequency	0.0175719	G	5008	?	ZNF765	5	G	1	missense	91661	NM_001040185.1	NP_001035275.1	E	Q7L2R6	MALPQGLLTFRDVAI	5	Q	Q9P0T4	0	non-edgetic
rs149142528	human	snp	yes	updated 2017-02-15 16:05	NO	YES	?	'A/C/T'	0.00916493	0.0670715	?	?	yes	notwithdrawn	byCluster,byFrequency	0.0157748	T	5008	?	KANK2	447	A	1	missense	25959	NM_001136191.2	NP_001129663.1	M	Q63ZY3	LTQPEKSTGRVPTQEPTHREP	11	V	Q8WXK1,O95872	0,0	non-edgetic
rs150637944	human	snp	yes	updated 2017-02-15 16:05	NO	YES	?	'A/G'	0.0917685	0.193553	?	?	yes	notwithdrawn	byCluster,byFrequency	0.0269569	G	5008	?	CLEC17A	86	G	2	missense	388512	NM_001204118.1	NP_001191047.1	R	Q6ZS10	DDYENSTPPYKDLPPKPGSSA	11	K	P07307	0	non-edgetic
rs200278064	human	snp	yes	updated 2017-02-15 16:05	NO	YES	?	'C/T'	0.0224347	0.103509	?	?	yes	notwithdrawn	byCluster,byFrequency	0.0197684	T	5008	?	ZNF792	614	A	1	missense	126375	NM_175872.4	NP_787068.3	T	Q3KQV3	ISSENRPYQGAVNYKLKLVHP	11	A	Q9NSD4,O43167,Q9UID6,Q9Y2P0,Q96EG3,Q96K58,Q8TF50,Q9P0T4,Q6ZNH5,Q9H9D4,Q9H707,Q5T619,Q96MX3,Q9HBT8,P15622,Q8N720,Q9NQZ8	0,0,0,0,0,0,0,0,0,0,0,0,0,0,0,0,0	non-edgetic
rs201800628	human	snp	yes	updated 2017-02-15 16:05	NO	YES	?	'C/G'	0.022114	0.102801	?	?	yes	notwithdrawn	byCluster,byFrequency	0.0197684	G	5008	?	ZNF792	605	C	2	missense	126375	NM_175872.4	NP_787068.3	T	Q3KQV3	LPCSQHTPEISSENRPYQGAV	11	S	Q9NSD4,O43167,Q9UID6,Q9Y2P0,Q96EG3,Q96K58,Q8TF50,Q9P0T4,Q6ZNH5,Q9H9D4,Q9H707,Q5T619,Q96MX3,Q9HBT8,P15622,Q8N720,Q9NQZ8	0,0,0,0,0,0,0,0,0,0,0,0,0,0,0,0,0	non-edgetic
rs556008811	human	snp	yes	updated 2017-02-15 16:05	NO	YES	?	'C/T'	0.0137924	0.0818901	?	?	yes	notwithdrawn	byCluster,byFrequency	0.0117812	C	5008	?	RASAL3	391	G	2	missense	64926	NM_022904.1	NP_075055.1	G	Q86YV0	GRVALALEELDAPRAPAAGLE	11	D	Q9Y272	0	non-edgetic
rs557957547	human	snp	yes	updated 2017-02-15 16:05	NO	YES	?	'C/T'	0.00108873	0.0233062	?	?	yes	notwithdrawn	byCluster,byFrequency	0.0195687	C	5008	?	ATF5	122	C	2	missense	22809	NM_001193646.1	NP_001180575.1	P	Q9Y2D1	MEDFFLDAPPLPPPSPPPLPP	11	L	P53567	0	non-edgetic
rs564822873	human	snp	yes	updated 2017-02-15 16:05	NO	YES	?	'G/T'	0.0471551	0.14613	?	?	yes	notwithdrawn	byFrequency	0.0241613	G	5008	?	RASAL3	2	C	2	missense	64926	NM_022904.1	NP_075055.1	A	Q86YV0	MDPPSPSRTSQT	2	D	Q9Y272	0	non-edgetic
rs1053993	human	snp	yes	updated 2017-02-15 16:05	YES	YES	?	'C/G'	0.434763	0.168412	?	?	yes	notwithdrawn	byCluster,byFrequency,by2Hit2Allele,byHapMap	0.392372	G	5008	?	BANF2	78	G	2	missense	140836	NM_001014977.3	NP_001014977.2	S	Q9H503	FGATECEAQQTSHCLKEWCAC	11	T	O75531	0	non-edgetic
rs1077019	human	snp	yes	updated 2017-02-15 16:05	YES	YES	?	'C/G/T'	0.30771	0.243328	?	?	yes	notwithdrawn	byCluster,byFrequency,byHapMap	0.246605	C	5008	?	BIRC7	223	A	1	missense	79444	NM_139317.2	NP_647478.1	K	Q96CA5	AQEPGGVSPAEAQRAWWVLEP	11	E	P55211	0	non-edgetic
rs1802548	human	snp	yes	updated 2017-02-15 16:05	NO	YES	?	'A/G/T'	0.0487068	0.14826	?	?	yes	notwithdrawn	byCluster,byFrequency	0.0107827	G	5008	?	ID1	63	G	1	missense	3397	NM_002165.3	NP_002156.2	D	P41134	LPALLDEQQVNVLLYDMNGCY	11	N	P15923,Q99081,P15884	0,0,0	non-edgetic
rs2227891	human	snp	yes	updated 2017-02-15 16:05	YES	YES	?	'A/G'	0.278467	0.248374	?	?	yes	notwithdrawn	byCluster,byFrequency,by2Hit2Allele,byHapMap	0.162141	A	5008	?	PYGB	502	A	1	missense	5834	NM_002862.3	NP_002853.2	N	P11216	WLLLCNPGLADTIVEKIGEEF	11	D	P11217,P06737	0,0	non-edgetic
rs2228976	human	snp	yes	updated 2017-02-15 16:05	YES	YES	?	'A/G/T'	0.277882	0.248509	?	?	yes	notwithdrawn	byCluster,byFrequency,byHapMap	0.16234	T	5008	?	PYGB	303	A	1	missense	5834	NM_002862.3	NP_002853.2	T	P11216	RLKQEYFVVAATLQDIIRRFK	11	A	P11217,P06737	0,0	non-edgetic
rs2273526	human	snp	yes	updated 2017-02-15 16:05	YES	YES	?	'A/C/G'	0.217892	0.247935	?	?	yes	notwithdrawn	byCluster,byFrequency,by2Hit2Allele,byHapMap	0.115415	G	5008	likely benign	SEC23B	489	G	3	missense	10483	NM_001172745.1	NP_001166216.1	Q	Q15437	GAIQFVTHYQHSSTQRRIRVT	11	H	Q15436,O94855	0,0	non-edgetic
rs2295490	human	snp	yes	updated 2017-02-15 16:05	YES	YES	?	'A/G'	0.29949	0.245053	?	?	yes	notwithdrawn	byCluster,byFrequency,by2Hit2Allele,byHapMap	0.199081	G	5008	?	TRIB3	84	G	2	missense	57761	NM_001301188.1	NP_001288117.1	R	Q96RU7	LEPEEGGRAYQALHCPTGTEY	11	Q	O43741	0	non-edgetic
rs4814640	human	snp	yes	updated 2017-02-15 16:05	YES	YES	?	'A/G'	0.0746301	0.178172	?	?	yes	notwithdrawn	byCluster,byFrequency,by2Hit2Allele,byHapMap	0.0567093	A	5008	?	BANF2	3	G	1	missense	140836	NM_001014977.3	NP_001014977.2	D	Q9H503	MDNMSPRLRAFLS	3	N	O75531	0	non-edgetic
rs6011693	human	snp	yes	updated 2017-02-15 16:05	YES	YES	?	'C/G'	0.0135797	0.0812739	?	?	yes	notwithdrawn	byCluster,byFrequency	0.0247604	G	5008	?	BIRC7	187	G	2	missense	79444	NM_022161.3	NP_071444.1	G	Q96CA5	WDPWEEPEDAAPVAPSVPASG	11	A	P55211	0	non-edgetic
rs11908302	human	snp	yes	updated 2017-02-15 16:05	YES	YES	?	'C/T'	0.019659	0.0971752	?	?	yes	notwithdrawn	byCluster,byFrequency,byHapMap	0.0327476	T	5008	?	BIRC7	204	T	1	missense	79444	NM_022161.3	NP_071444.1	S	Q96CA5	PASGYPELPTPRREVQSESAQ	11	P	P55211	0	non-edgetic
rs17807673	human	snp	yes	updated 2017-02-15 16:05	YES	YES	?	'C/T'	0.199279	0.244801	?	?	yes	notwithdrawn	byCluster,byFrequency,byHapMap	0.0613019	T	5008	likely benign	SEC23B	433	T	2	missense	10483	NM_001172745.1	NP_001166216.1	L	Q15437	GPCVSLNVKGPCVSENELGVG	11	P	Q15436,O94855	0,0	non-edgetic
rs41276950	human	snp	yes	updated 2017-02-15 16:05	NO	YES	?	'A/G'	0.0677539	0.171133	?	?	yes	notwithdrawn	byCluster,byFrequency	0.014377	A	5008	benign	STX16	148	A	2	missense	8675	NM_001001433.2	NP_001001433.1	Q	O14662	RAVQALPSRARACSEQEGRLL	11	R	Q12846,Q16623,P32856,O75379,Q9NRW7,O95183	0,0,0,0,0,0	non-edgetic
rs41282996	human	snp	yes	updated 2017-02-15 16:05	YES	YES	?	'C/T'	0.0389992	0.134085	?	?	yes	notwithdrawn	byCluster,byFrequency	0.0219649	T	5008	?	BIRC7	60	T	1	missense	79444	NM_022161.3	NP_071444.1	W	Q96CA5	HVDGQILGQLRPLTEEEEEEG	11	R	P55211	0	non-edgetic
rs41309927	human	snp	yes	updated 2017-02-15 16:05	YES	YES	?	'A/G'	0.0824181	0.185516	?	?	yes	notwithdrawn	byCluster,byFrequency	0.0165735	A	5008	likely benign	SEC23B	426	A	1	missense	10483	NM_001172745.1	NP_001166216.1	I	Q15437	LKIAGAIGPCVSLNVKGPCVS	11	V	Q15436,O94855	0,0	non-edgetic
rs61730982	human	snp	yes	updated 2017-02-15 16:05	YES	YES	?	'C/T'	0.0132199	0.0802197	?	?	yes	notwithdrawn	byCluster,byFrequency	0.0263578	T	5008	?	PARD6B	108	T	2	missense	84612	NM_032521.2	NP_115910.1	M	Q9BYG5	EADYSAFGTDTLIKKKNVLTN	11	T	P60953,P17081,Q9H4E5	0,0,0	non-edgetic
rs61737392	human	snp	yes	updated 2017-02-15 16:05	YES	YES	?	'A/G'	0.027703	0.114386	?	?	yes	notwithdrawn	byCluster,byFrequency	0.0403355	G	5008	?	BIRC7	164	G	2	missense	79444	NM_022161.3	NP_071444.1	R	Q96CA5	LLRSKGRDFVHSVQETHSQLL	11	H	P55211	0	non-edgetic
rs61740142	human	snp	yes	updated 2017-02-15 16:05	YES	YES	?	'C/T'	0.0889606	0.191223	?	?	yes	notwithdrawn	byCluster,byFrequency	0.0632987	C	5008	?	ZNF343	499	G	1	missense	79175	NM_001282495.1	NP_001269424.1	G	Q6P1L6	GEKHYVCRECRRGFSQKSNLI	11	R	Q9Y2P0,Q9P2F9,Q5T619	0,0,0	non-edgetic
rs61745440	human	snp	yes	updated 2017-02-15 16:05	YES	YES	?	'C/T'	0.0341976	0.126211	?	?	yes	notwithdrawn	byCluster,byFrequency	0.0133786	C	5008	?	ZNF343	208	G	2	missense	79175	NM_001282495.1	NP_001269424.1	S	Q6P1L6	QRQSASPRKGNMVVETEPSSA	11	N	Q9Y2P0,Q9P2F9,Q5T619	0,0,0	non-edgetic
rs73252035	human	snp	yes	updated 2017-02-15 16:05	YES	YES	?	'C/T'	0.0275502	0.114088	?	?	yes	notwithdrawn	byCluster,byFrequency	0.0177716	C	5008	?	OVOL2	26	G	1	missense	58495	NM_021220.3	NP_067043.2	E	Q9BRP0	VRSWDELPDEKRADTYIPVGL	11	K	Q8TF50	0	non-edgetic
rs79534510	human	snp	yes	updated 2017-02-15 16:05	NO	YES	?	'C/G'	0.00727371	0.0598661	?	?	yes	notwithdrawn	byCluster,byFrequency	0.0117812	G	5008	?	PYGB	514	G	2	missense	5834	NM_002862.3	NP_002853.2	S	P11216	IVEKIGEEFLTDLSQLKKLLP	11	T	P11217,P06737	0,0	non-edgetic
rs114786310	human	snp	yes	updated 2017-02-15 16:05	NO	YES	?	'A/G'	0.00871182	0.0654218	?	?	yes	notwithdrawn	byCluster,byFrequency	0.0141773	A	5008	likely benign	STX16	190	A	2	missense	8675	NM_001001433.2	NP_001001433.1	Q	O14662	QSGYLKRMKNREERSQHFFDT	11	R	Q12846,Q16623,P32856,O75379,Q9NRW7,O95183	0,0,0,0,0,0	non-edgetic
rs2228507	human	snp	yes	updated 2017-02-15 16:05	YES	YES	?	'A/T'	0.0650498	0.168206	?	?	yes	notwithdrawn	byCluster,byFrequency,byHapMap	0.0804712	A	5008	?	NRIP1	315	T	2	missense	8204	NM_003489.3	NP_003480.2	F	P48552	QENGQKDVGSYQLPKGMSSHL	11	Y	P62508	0	non-edgetic
rs2229742	human	snp	yes	updated 2017-02-15 16:05	YES	YES	?	'C/G'	0.148003	0.228247	?	?	yes	notwithdrawn	byCluster,byFrequency,byHapMap	0.038738	C	5008	?	NRIP1	448	G	1	missense	8204	NM_003489.3	NP_003480.2	G	P48552	CVPIDLSCKHRTEKSESDQPV	11	R	P62508	0	non-edgetic
rs2230033	human	snp	yes	updated 2017-02-15 16:05	YES	YES	?	'A/G'	0.494151	0.0537602	?	?	yes	notwithdrawn	byCluster,byFrequency,byOtherPop,by2Hit2Allele,byHapMap	0.288738	A	5008	?	KCNJ15	98	A	2	missense	3772	NM_001276435.1	NP_001263364.1	D	Q99712	IAFIHGDLEPGEPISNHTPCI	11	G	P48544,P63252	0,0	non-edgetic
rs2248490	human	snp	yes	updated 2017-02-15 16:05	YES	YES	?	'C/G'	0.49998	0.00317232	?	?	yes	notwithdrawn	byCluster,byFrequency,byOtherPop,by2Hit2Allele,byHapMap	0.497005	C	5008	?	WDR4	71	C	3	missense	10785	NM_001260474.1	NP_001247403.1	N	P57081	SGAILASTFSKSGSYFALTDD	11	K	Q9UBP6	0	non-edgetic
rs9975169	human	snp	yes	updated 2017-02-15 16:05	YES	YES	?	'C/T'	0.013208	0.0801845	?	?	yes	notwithdrawn	byCluster,byFrequency,byHapMap	0.0231629	C	5008	?	NRIP1	567	G	2	missense	8204	NM_003489.3	NP_003480.2	S	P48552	LTSSKAGSPINLSQHSLVIKW	11	N	P62508	0	non-edgetic
rs77360822	human	snp	yes	updated 2017-02-15 16:05	NO	YES	?	'A/G'	0.0107098	0.0723892	?	?	yes	notwithdrawn	byCluster,byFrequency	0.0159744	A	5008	?	NRIP1	917	T	2	missense	8204	NM_003489.3	NP_003480.2	L	P48552	LEFKYPAGHGSASESEHRSWA	11	S	P62508	0	non-edgetic
rs4894	human	snp	yes	updated 2017-02-15 16:05	YES	YES	?	'A/C'	0.425223	0.178317	?	?	yes	notwithdrawn	byCluster,byFrequency,by2Hit2Allele,byHapMap	0.273762	C	5008	?	ATF4	22	C	2	missense	468	NM_001675.4	NP_001666.2	P	P18848	LVGDLMSPFDQSGLGAEESLG	11	Q	P53567	0	non-edgetic
rs139186	human	snp	yes	updated 2017-02-15 16:05	YES	YES	?	'A/C/T'	0.333418	0.235698	?	?	yes	notwithdrawn	byCluster,byFrequency,byHapMap	0.26877	A	5008	?	PARVG	307	T	1	missense	64098	NM_001137605.2	NP_001131077.1	W	Q9HBI0	IVNKDAKSTLRVLYGLFCKHT	11	R	Q13418	0	non-edgetic
rs229526	human	snp	yes	updated 2017-02-15 16:05	YES	YES	?	'A/C/G'	0.319847	0.240053	99	97	yes	notwithdrawn	byCluster,byFrequency,byOtherPop,by2Hit2Allele,byHapMap	0.189097	C	5008	?	C1QTNF6	42	A	2	missense	114904	NM_031910.3	NP_114116.3	H	Q9BXI9	LLLFLLMCEIPMVELTFDRAV	11	P	Q9BXJ1	0	non-edgetic
rs229527	human	snp	yes	updated 2017-02-15 16:05	YES	YES	?	'C/G/T'	0.492681	0.0600495	?	?	yes	notwithdrawn	byCluster,byFrequency,by2Hit2Allele,byHapMap	0.45008	A	5008	?	C1QTNF6	21	C	2	missense	114904	NM_031910.3	NP_114116.3	A	Q9BXI9	GEATGHRVTMGTAALGPVWAA	11	G	Q9BXJ1	0	non-edgetic
rs361863	human	snp	yes	updated 2017-02-15 16:05	YES	YES	?	'C/T'	0.400841	0.199366	?	?	yes	notwithdrawn	byCluster,byFrequency,by2Hit2Allele,byHapMap	0.20008	A	5008	?	ISX	28	G	1	missense	91464	NM_001303508.1	NP_001290437.1	G	Q2M1V0	LGCCEAPKKLSLSFSIEAILK	11	S	O15499	0	non-edgetic
rs362090	human	snp	yes	updated 2017-02-15 16:05	YES	YES	?	'A/G'	0.489429	0.0719278	?	?	yes	notwithdrawn	byCluster,byFrequency,by2Hit2Allele,byHapMap	0.42492	C	5008	?	ISX	57	T	1	missense	91464	NM_001303508.1	NP_001290437.1	S	Q2M1V0	DRPEGPGEEGPGEAAASGSGL	11	P	O15499	0	non-edgetic
rs760482	human	snp	yes	updated 2017-02-15 16:05	YES	YES	?	'A/C/G'	0.442831	0.159128	99	95	yes	notwithdrawn	byCluster,byFrequency,byOtherPop,by2Hit2Allele,byHapMap	0.41254	G	5008	?	DNAL4	12	G	3	missense	10126	NM_005740.2	NP_005731.1	E	O96015	GETEGKKDEADYKRLQTFPLV	11	D	P63167	0	non-edgetic
rs1803323	human	snp	yes	updated 2017-02-15 16:05	YES	YES	?	'C/G'	0.00822349	0.0635934	?	?	yes	notwithdrawn	byCluster,byFrequency,byHapMap	0.0171725	G	5008	?	ATF4	258	G	1	missense	468	NM_001675.4	NP_001666.2	A	P18848	SPGVLCGSARPKPYDPPGEKM	11	P	P53567	0	non-edgetic
rs1803324	human	snp	yes	updated 2017-02-15 16:05	YES	YES	?	'C/G'	0.0180175	0.0931886	?	?	yes	notwithdrawn	byCluster,byFrequency,by2Hit2Allele,byHapMap	0.0275559	C	5008	?	ATF4	322	C	3	missense	468	NM_001675.4	NP_001666.2	D	P18848	ELEKKNEALKERADSLAKEIQ	11	E	P53567	0	non-edgetic
rs2228181	human	snp	yes	updated 2017-02-15 16:05	YES	YES	?	'A/C/G'	0.00619256	0.0553006	?	?	yes	notwithdrawn	byCluster,byFrequency	0.0129792	A	5008	?	ATF4	201	A	1	missense	468	NM_001675.4	NP_001666.2	I	P18848	GDRKPDYTAYVAMIPQCIKEE	11	V	P53567	0	non-edgetic
rs2240424	human	snp	yes	updated 2017-02-15 16:05	YES	YES	?	'G/T'	0.105599	0.204079	?	?	yes	notwithdrawn	byCluster,byFrequency,byHapMap	0.121406	G	5008	?	PATZ1	685	C	3	missense	23598	NM_014323.2	NP_055138.2	D	Q9HBE1	PEVDQQPMGPEGK	11	E	Q9Y2Y4,Q9NQX0,Q13351,Q9GZV8,Q15915,Q9NZV7	0,0,0,0,0,0	non-edgetic
rs3180408	human	snp	yes	updated 2017-02-15 16:05	YES	YES	?	'C/T'	0.435369	0.167745	?	?	yes	notwithdrawn	byCluster,byFrequency,by2Hit2Allele,byHapMap	0.297324	T	5008	?	USP18	169	T	2	missense	11274	NM_017414.3	NP_059110.2	M	Q9UMW8	HLVERLQALYTIRVKDSLICV	11	T	P05161	0	non-edgetic
rs3842780	human	snp	yes	updated 2017-02-15 16:05	NO	YES	?	'A/C/T'	0.00835288	0.0640841	?	?	yes	notwithdrawn	byCluster,byFrequency	0.0139776	A	5008	?	PARVG	159	A	3	missense	64098	NM_001137605.2	NP_001131077.1	K	Q9HBI0	RFQPDLSLPTNVQVEVITIES	11	N	Q13418	0	non-edgetic
rs7290488	human	snp	yes	updated 2017-02-15 16:05	YES	YES	?	'C/T'	0.215485	0.247606	?	?	yes	notwithdrawn	byCluster,byFrequency,by2Hit2Allele,byHapMap	0.0786741	T	5008	?	C1QTNF6	55	A	2	missense	114904	NM_031910.3	NP_114116.3	D	Q9BXI9	ELTFDRAVASGCQRCCDSEDP	11	G	Q9BXJ1	0	non-edgetic
rs7291048	human	snp	yes	updated 2017-02-15 16:05	YES	YES	?	'A/C/T'	0.0599638	0.162441	?	?	yes	notwithdrawn	byCluster,byFrequency,byHapMap	0.0922524	T	5008	?	ISX	158	A	2	missense	91464	NM_001303508.1	NP_001290437.1	D	Q2M1V0	APQQLSEASVALPTNLDVAGP	11	A	O15499	0	non-edgetic
rs8140287	human	snp	yes	updated 2017-02-15 16:05	YES	YES	?	'A/G'	0.0823534	0.185458	?	?	yes	notwithdrawn	byCluster,byFrequency,byHapMap	0.0307508	A	5008	?	ISX	83	A	2	missense	91464	NM_001303508.1	NP_001290437.1	Q	Q2M1V0	DQPQEGRKSKRRVRTTFTTEQ	11	R	O15499	0	non-edgetic
rs9608378	human	snp	yes	updated 2017-02-15 16:05	YES	YES	?	'A/C/G'	0.451477	0.14801	?	?	yes	notwithdrawn	byCluster,byFrequency,by2Hit2Allele,byHapMap	0.335863	C	5008	benign	CRYBB3	113	A	1	missense	1417	NM_004076.4	NP_004067.1	N	P26998	SLRPLNIDSPHHKLHLFENPA	11	H	P05813	0	non-edgetic
rs9610775	human	snp	yes	updated 2017-02-15 16:05	YES	YES	?	'C/T'	0.305724	0.24371	?	?	yes	notwithdrawn	byCluster,byFrequency,by2Hit2Allele,byHapMap	0.216653	T	5008	?	CARD10	289	A	2	missense	29775	NM_014550.3	NP_055365.2	Q	Q9BWT7	LVSELRAENQRLTASLRELQE	11	R	Q9H257	0	non-edgetic
rs16986560	human	snp	yes	updated 2017-02-15 16:05	YES	YES	?	'G/T'	0.0342521	0.126304	?	?	yes	notwithdrawn	byCluster,byFrequency,byHapMap	0.0207668	T	5008	benign	CRYBB2	65	T	1	missense	1415	NM_000496.2	NP_000487.1	S	P43320	QAGPWVGYEQANCKGEQFVFE	11	A	P05813	0	non-edgetic
rs17670506	human	snp	yes	updated 2017-02-15 16:05	YES	YES	?	'A/G'	0.0814338	0.184622	?	?	yes	notwithdrawn	byCluster,byFrequency,byHapMap	0.0251597	A	5008	likely benign	CRYBB3	105	A	2	missense	1417	NM_004076.4	NP_004067.1	Q	P26998	SRDSDSLLSLRPLNIDSPHHK	11	R	P05813	0	non-edgetic
rs17812681	human	snp	yes	updated 2017-02-15 16:05	YES	YES	?	'C/T'	0.0536788	0.154784	?	?	yes	notwithdrawn	byCluster,byFrequency	0.0313498	T	5008	?	C1QTNF6	226	A	2	missense	114904	NM_031910.3	NP_114116.3	H	Q9BXI9	AVILYAQPSERSIMQSQSVML	11	R	Q9BXJ1	0	non-edgetic
rs17812699	human	snp	yes	updated 2017-02-15 16:05	YES	YES	?	'A/G'	0.210047	0.246787	?	?	yes	notwithdrawn	byCluster,byFrequency,byHapMap	0.127995	A	5008	?	C1QTNF6	138	T	2	missense	114904	NM_031910.3	NP_114116.3	L	Q9BXI9	DKGEMGSPGAPCQKRFFAFSV	11	P	Q9BXJ1	0	non-edgetic
rs34341950	human	snp	yes	updated 2017-02-15 16:05	NO	YES	?	'C/T'	0.42	0.183303	?	?	yes	notwithdrawn	byCluster,byFrequency	0.364816	A	5008	?	GSC2	47	T	1	missense	2928	NM_005315.1	NP_005306.1	C	O15499	RAACPPQPAGRQSPAKPEEPG	11	R	Q2M1V0	0	non-edgetic
rs35383004	human	snp	yes	updated 2017-02-15 16:05	YES	YES	?	'C/T'	0.0123755	0.0776826	?	?	yes	notwithdrawn	byCluster,byFrequency	0.0221645	C	5008	?	PACSIN2	175	G	2	missense	11252	NM_001184970.1	NP_001171899.1	S	Q9UNF0	EEKLAISREANSKADPSLNPE	11	N	Q9BY11,Q9UKS6	0,0	non-edgetic
rs61735036	human	snp	yes	updated 2017-02-15 16:05	YES	YES	?	'G/T'	0.0102765	0.070941	?	?	yes	notwithdrawn	byCluster,byFrequency	0.0215655	T	5008	?	ISX	238	T	2	missense	91464	NM_001303508.1	NP_001290437.1	V	Q2M1V0	CILPPPHPKWGSICATST	11	G	O15499	0	non-edgetic
rs61735502	human	snp	yes	updated 2017-02-15 16:05	YES	YES	?	'A/C/T'	0.148188	0.228329	?	?	yes	notwithdrawn	byCluster,byFrequency	0.0654952	T	5008	?	ISX	182	A	2	missense	91464	NM_001303508.1	NP_001290437.1	K	Q2M1V0	STALRRLAPPTSCCPSAQDQL	11	T	O15499	0	non-edgetic
rs61739193	human	snp	yes	updated 2017-02-15 16:05	YES	YES	?	'C/T'	0.10157	0.201168	?	?	yes	notwithdrawn	byCluster,byFrequency	0.023762	T	5008	?	ISX	49	T	1	missense	91464	NM_001303508.1	NP_001290437.1	S	Q2M1V0	RPARRSDMDRPEGPGEEGPGE	11	P	O15499	0	non-edgetic
rs61746683	human	snp	yes	updated 2017-02-15 16:05	YES	YES	?	'C/T'	0.00517574	0.0506071	?	?	yes	notwithdrawn	byCluster,byFrequency	0.0113818	T	5008	?	CARD10	382	A	1	missense	29775	NM_014550.3	NP_055365.2	T	Q9BWT7	KDCDLYKHRMATVLAQLEEIE	11	A	Q9H257	0	non-edgetic
rs80230662	human	snp	yes	updated 2017-02-15 16:05	NO	YES	?	'C/T'	0.0679397	0.17133	?	?	yes	notwithdrawn	byCluster,byFrequency	0.0213658	T	5008	?	HIC2	362	T	2	missense	23119	NM_015094.2	NP_055909.2	L	Q96JB3	RREAGPKGPCPGEEGEGVGDR	11	P	Q96BR9	0	non-edgetic
rs112218090	human	snp	yes	updated 2017-02-15 16:05	YES	YES	?	'A/G'	0.00557946	0.0525224	?	?	yes	notwithdrawn	byCluster,byFrequency	0.0111821	A	5008	?	IFT27	139	T	1	missense	11020	NM_001177701.2	NP_001171172.1	W	Q9BW83	GRRAVDSAEARAWALGQGLEC	11	R	Q9Y547	0	non-edgetic
rs114611169	human	snp	yes	updated 2017-02-15 16:05	NO	YES	?	'A/G'	0.00771289	0.0616195	?	?	yes	notwithdrawn	byCluster,byFrequency	0.0167732	A	5008	?	GRAP2	247	A	1	missense	9402	NM_001291824.1	NP_001278753.1	S	O75791	LDINDGHCGTGLGSEMNAALM	11	G	Q9H788,P00540	0,0	non-edgetic
rs116892729	human	snp	yes	updated 2017-02-15 16:05	NO	YES	?	'A/C/G'	0.0143132	0.0833771	?	?	yes	notwithdrawn	byCluster,byFrequency	0.0139776	G	5008	likely benign	SNAP29	163	C	1	missense	9342	NM_004782.3	NP_004773.1	R	O95721	SKEQEAKYQASHPNLRKLDDT	11	S	Q15836,P61266,P32856,Q9H115,Q13277,O95183	0,0,0,0,0,0	non-edgetic
rs117457580	human	snp	yes	updated 2017-02-15 16:05	NO	YES	?	'A/T'	0.010601	0.0720287	?	?	yes	notwithdrawn	byCluster,byFrequency	0.013778	A	5008	?	CRYBB2	14	A	1	missense	1415	NM_000496.2	NP_000487.1	T	P43320	DHQTQAGKPQSLNPKIIIFEQ	11	S	P05813	0	non-edgetic
rs149306114	human	snp	yes	updated 2017-02-15 16:05	NO	YES	?	'A/G'	0.0130602	0.0797467	?	?	yes	notwithdrawn	byCluster,byFrequency	0.0113818	A	5008	?	USP18	25	A	1	missense	11274	NM_017414.3	NP_059110.2	N	Q9UMW8	ILAESSQSPADLEEKKEEDSN	11	D	P05161	0	non-edgetic
rs29281	human	snp	yes	updated 2017-02-15 16:05	YES	YES	G(germline)/T(germline)	'G/T'	0.0215881	0.101627	?	?	yes	notwithdrawn	byCluster,byFrequency,byHapMap	0.0283444	T	3775	likely benign	FMR1	145	T	1	missense	2332	NM_001185075.1	NP_001172004.1	S	Q06787	EDLRQMCAKEAAHKDFKKAVG	11	A	P51114,P51116	0,0	non-edgetic
rs2022039	human	snp	yes	updated 2017-02-15 16:05	YES	YES	?	'C/T'	0.0480384	0.147348	?	?	yes	notwithdrawn	byCluster,byFrequency,byOtherPop,by2Hit2Allele,byHapMap	0.0672848	T	3775	?	SYTL4	420	G	1	missense	94121	NM_001129896.2	NP_001123368.1	V	Q96C24	KRKTSIKRDTINPLYDETLRY	11	I	P51159,O95716	0,0	non-edgetic
rs3027860	human	snp	yes	updated 2017-02-15 16:05	YES	YES	?	'A/C/T'	0.0545134	0.155851	?	?	yes	notwithdrawn	byCluster,byFrequency,byHapMap	0.0370861	T	3775	?	VGLL1	59	A	2	missense	51442	NM_016267.3	NP_057351.1	N	Q99990	LSNIKSPQELTPSSQSEGVML	11	T	Q99594,Q15562,Q15561	0,0,0	non-edgetic
rs4827331	human	snp	yes	updated 2017-02-15 16:05	YES	YES	?	'A/C/G'	0.238338	0.249737	?	?	yes	notwithdrawn	byCluster,byFrequency,by2Hit2Allele,byHapMap	0.109139	G	3775	?	SYTL5	275	C	1	missense	94122	NM_001163334.1	NP_001156806.1	L	Q8TDW5	APSTRTVTSVISREYGFENSM	11	I	O00194,P51159	0,0	non-edgetic
rs5956583	human	snp	yes	updated 2017-02-15 16:05	YES	YES	?	'A/C'	0.444462	0.157113	?	?	yes	notwithdrawn	byCluster,byFrequency,byHapMap	0.303576	C	3775	benign	XIAP	423	C	2	missense	331	NM_001167.3	NP_001158.2	P	P98170	DLVNAQKDSMQDESSQTSLQK	11	Q	P51668,P55211	0,0	non-edgetic
rs12849510	human	snp	yes	updated 2017-02-15 16:05	YES	YES	?	'A/C/G'	0.0763223	0.17983	?	?	yes	notwithdrawn	byCluster,byFrequency,byHapMap	0.0291391	A	3775	?	MID2	378	A	2	missense	11043	NM_012216.3	NP_036348.2	D	Q9UJV3	VLIPDINFNDAFENFALDFSR	11	A	P51668,P61086,Q9Y2X8,O15344,P61077,P62837,Q8WV44,Q969T4,Q96LR5,Q86WT6,A1L4K1	0,0,0,0,0,0,0,0,0,0,0	non-edgetic
rs34244923	human	snp	yes	updated 2017-02-15 16:05	YES	YES	?	'C/T'	0.0851793	0.187974	?	?	yes	notwithdrawn	byCluster,byFrequency	0.0209272	A	3775	likely benign	TBX22	187	A	1	missense	50945	NM_001109878.1	NP_001103348.1	K	Q9Y458	YVHPDSPCSGETWMRQIISFD	11	E	P31273,P78337,O95231	0,0,0	non-edgetic
rs57226394	human	snp	yes	updated 2017-02-15 16:05	YES	YES	?	'C/T'	0.0901451	0.192215	?	?	yes	notwithdrawn	byCluster,byFrequency	0.0365563	T	3775	?	SYTL5	302	T	1	missense	94122	NM_001163334.1	NP_001156806.1	C	Q8TDW5	GTSQELTKSHRRNTSGTPSIA	11	R	O00194,P51159	0,0	non-edgetic
rs74922846	human	snp	yes	updated 2017-02-15 16:05	NO	YES	?	'C/T'	0.0180708	0.0933212	?	?	yes	notwithdrawn	byCluster,byFrequency	0.015894	T	3775	?	LAGE3	16	A	1	missense	8270	NM_006014.4	NP_006005.2	N	Q14657	ADAGGGADGGDGRGGHSCRGG	11	D	Q9NPF4,Q9BXV9	0,0	non-edgetic
rs142899626	human	snp	yes	updated 2017-02-15 16:05	NO	YES	?	'A/G'	0.00968091	0.0688965	?	?	yes	notwithdrawn	byCluster,byFrequency	0.0108609	A	3775	?	RHOXF2	151	A	2	missense	84528	NM_032498.2	NP_115887.1	H	Q9BQY4	FTPLQLQELERIFQREQFPSE	11	R	O43186,P35548,O95231,Q99801,Q9UD57	0,0,0,0,0	non-edgetic
rs143283202	human	snp	yes	updated 2017-02-15 16:05	NO	YES	?	'A/G'	0.0104663	0.0715795	?	?	yes	notwithdrawn	byCluster,byFrequency	0.0121854	A	3775	?	RHOXF2	69	A	1	missense	84528	NM_032498.2	NP_115887.1	K	Q9BQY4	KLKSAGAQGGEEKDGGGEEKD	11	E	O43186,P35548,O95231,Q99801,Q9UD57	0,0,0,0,0	non-edgetic

## Sheet: (B) Y2H-SI_disMut_edgotypes
#AlleleID	Type	Name	GeneID	GeneSymbol	HGNC_ID	ClinicalSignificance	ClinSigSimple	LastEvaluated	RS# (dbSNP)	nsv/esv (dbVar)	RCVaccession	PhenotypeIDS	PhenotypeList	Origin	OriginSimple	Assembly	ChromosomeAccession	Chromosome	Start	Stop	ReferenceAllele	AlternateAllele	Cytogenetic	ReviewStatus	NumberSubmitters	Guidelines	TestedInGTR	OtherIDs	SubmitterCategories	VariationID	protein	rna_acc	cdna_mut	wt_res	mut_position	mut_res	prot_acc	wt_context	mut_context_pos	partners	edgetic_disruptions	edgotype
186863	single nucleotide variant	NM_004004.6(GJB2):c.94C>T (p.Arg32Cys)	2706	GJB2	HGNC:4284	Pathogenic	1	2019-01-29	371024165	-	RCV000169075;RCV000614720;RCV000724651;RCV001001448	MedGen:C2673759,OMIM:220290;MedGen:CN826980,Orphanet:ORPHA96210;MedGen:CN517202;MedGen:CN169374	Deafness, autosomal recessive 1A;Rare genetic deafness;not provided;not specified	germline;unknown	germline	GRCh38	NC_000013.11	13	20189488	20189488	G	A	13q12.11	criteria provided, multiple submitters, no conflicts	6		N	-	2	188758	P29033	NM_004004.6	c.94C>T	R	32	C	NP_003995.2	KIWLTVLFIFRIMILVVAAKE	11	P48165,P08034,P36382	0,0,0	non-edgetic
188115	single nucleotide variant	NM_006245.4(PPP2R5D):c.602C>G (p.Pro201Arg)	5528	PPP2R5D	HGNC:9312	Pathogenic	1	2017-10-24	876657383	-	RCV000170483;RCV000521503	MedGen:C4225354,OMIM:616355,Orphanet:ORPHA457279;MedGen:CN517202	Mental retardation, autosomal dominant 35;not provided	germline	germline	GRCh38	NC_000006.12	6	43007275	43007275	C	G	6p21.1	criteria provided, single submitter	2		N	OMIM Allelic Variant:601646.0002,UniProtKB (protein):Q14738#VAR_073709	3	190287	Q14738	NM_006245.4	c.602C>G	P	201	R	NP_006236.1	GAEFDPEEDEPTLEAAWPHLQ	11	P30153	0	non-edgetic
188134	single nucleotide variant	NM_006912.6(RIT1):c.270G>C (p.Met90Ile)	6016	RIT1	HGNC:10023	Pathogenic	1	2017-11-03	483352822	-	RCV000170493;RCV000355969	MedGen:C3809233,OMIM:615355;MedGen:CN517202	Noonan syndrome 8;not provided	de novo;germline	germline	GRCh38	NC_000001.11	1	155904470	155904470	C	G	1q22	criteria provided, multiple submitters, no conflicts	4		N	OMIM Allelic Variant:609591.0006,UniProtKB (protein):Q92963#VAR_070156	3	190305	Q92963	NM_006912.6	c.270G>C	M	90	I	NP_008843.1	AEFTAMRDQYMRAGEGFIICY	11	Q3MIN7	0	non-edgetic
188164	single nucleotide variant	NM_002055.5(GFAP):c.1154C>G (p.Ser385Cys)	2670	GFAP	HGNC:4235	Pathogenic	1	2015-08-27	797044590	-	RCV000192180;RCV000479686	MedGen:C0270726,OMIM:203450,Orphanet:ORPHA58,SNOMED CT:81854007;MedGen:CN517202	Alexander Disease;not provided	germline	germline	GRCh38	NC_000017.11	17	44910632	44910632	G	C	17q21.31	criteria provided, single submitter	2		N	-	3	190362	P14136	NM_002055.5	c.1154C>G	S	385	C	NP_002046.1	NRITIPVQTFSNLQIRETSLD	11	P08670,Q15323,P08727,P19012,P13646,Q7Z3Y8,P17661,Q6A163,P07196	0,0,0,0,0,0,0,0,0	non-edgetic
188187	single nucleotide variant	NM_002055.5(GFAP):c.218T>C (p.Met73Thr)	2670	GFAP	HGNC:4235	Pathogenic	1	2019-05-28	61060395	-	RCV000192103	MedGen:C0270726,OMIM:203450,Orphanet:ORPHA58,SNOMED CT:81854007	Alexander Disease	germline;unknown	germline	GRCh38	NC_000017.11	17	44915269	44915269	A	G	17q21.31	criteria provided, single submitter	2		N	UniProtKB (protein):P14136#VAR_071524	3	190334	P14136	NM_002055.5	c.218T>C	M	73	T	NP_002046.1	KETRASERAEMMELNDRFASY	11	P08670,Q15323,P08727,P19012,P13646,Q7Z3Y8,P17661,Q6A163,P07196	0,0,0,0,0,0,0,0,0	non-edgetic
198117	single nucleotide variant	NM_001927.4(DES):c.358G>C (p.Ala120Pro)	1674	DES	HGNC:2770	Pathogenic	1	2014-10-24	794728996	-	RCV000183377	MedGen:CN517202	not provided	germline	germline	GRCh38	NC_000002.12	2	219418820	219418820	G	C	2q35	criteria provided, single submitter	1		N	-	2	201726	P17661	NM_001927.4	c.358G>C	A	120	P	NP_001918.3	VELQELNDRFANYIEKVRFLE	11	P08670,O76014,P14136,Q14525,P41219,O95678,P19012,P13646,P35900,P07196	0,0,0,0,0,0,0,0,0,0	non-edgetic
200977	single nucleotide variant	NM_203290.4(POLR1C):c.221A>G (p.Asn74Ser)	9533	POLR1C	HGNC:20194	Pathogenic	1	2015-07-07	371802902	-	RCV000186584	MedGen:C4225305,OMIM:616494	Leukodystrophy, hypomyelinating, 11	germline;inherited	germline	GRCh38	NC_000006.12	6	43519412	43519412	A	G	6p21.1	criteria provided, single submitter	2		N	OMIM Allelic Variant:610060.0006,UniProtKB (protein):O15160#VAR_074658	3	204587	O15160	NM_203290.4	c.221A>G	N	74	S	NP_976035.1	DMVGIDAAIANAFRRILLAEV	11	P52435,Q9H1A7	0,0	non-edgetic
200978	single nucleotide variant	NM_203290.4(POLR1C):c.95A>T (p.Asn32Ile)	9533	POLR1C	HGNC:20194	Pathogenic	1	2015-07-07	796052124	-	RCV000186585	MedGen:C4225305,OMIM:616494	Leukodystrophy, hypomyelinating, 11	germline;inherited	germline	GRCh38	NC_000006.12	6	43517331	43517331	A	T	6p21.1	criteria provided, single submitter	2		N	OMIM Allelic Variant:610060.0007,UniProtKB (protein):O15160#VAR_074656	3	204588	O15160	NM_203290.4	c.95A>T	N	32	I	NP_976035.1	RNVHTTDFPGNYSGYDDAWDQ	11	P52435,Q9H1A7	0,0	non-edgetic
200979	single nucleotide variant	NM_203290.4(POLR1C):c.436T>C (p.Cys146Arg)	9533	POLR1C	HGNC:20194	Pathogenic	1	2015-07-07	796052125	-	RCV000186586	MedGen:C4225305,OMIM:616494	Leukodystrophy, hypomyelinating, 11	germline;inherited	germline	GRCh38	NC_000006.12	6	43520119	43520119	T	C	6p21.1	criteria provided, single submitter	2		N	OMIM Allelic Variant:610060.0008,UniProtKB (protein):O15160#VAR_074662	3	204589	O15160	NM_203290.4	c.436T>C	C	146	R	NP_976035.1	DTLQFRLQVRCTRNPHAAKDS	11	P52435,Q9H1A7	0,0	non-edgetic
200981	single nucleotide variant	NM_203290.4(POLR1C):c.77C>T (p.Thr26Ile)	9533	POLR1C	HGNC:20194	Pathogenic	1	2015-07-07	796052126	-	RCV000186588	MedGen:C4225305,OMIM:616494	Leukodystrophy, hypomyelinating, 11	germline;paternal	germline	GRCh38	NC_000006.12	6	43517313	43517313	C	T	6p21.1	criteria provided, single submitter	2		N	OMIM Allelic Variant:610060.0010,UniProtKB (protein):O15160#VAR_074655	3	204591	O15160	NM_203290.4	c.77C>T	T	26	I	NP_976035.1	LGEFGVRNVHTTDFPGNYSGY	11	P52435,Q9H1A7	0,0	non-edgetic
204426	single nucleotide variant	NM_152998.3(EZH2):c.149T>C (p.Leu50Ser)	2146	EZH2	HGNC:3527	Pathogenic	1	2015-04-01	775407864	-	RCV000204286	MedGen:C0265210,OMIM:277590,Orphanet:ORPHA3447,SNOMED CT:63119004	Weaver syndrome	maternal	germline	GRCh38	NC_000007.14	7	148846567	148846567	A	G	7q36.1	criteria provided, single submitter	1		N	-	2	208166	Q15910	NM_152998.3	c.149T>C	L	50	S	NP_694543.1	SMFSSNRQKILERTEILNQEW	11	O75530	0	non-edgetic
205217	single nucleotide variant	NM_001791.4(CDC42):c.68A>G (p.Tyr23Cys)	998	CDC42	HGNC:1736	Pathogenic	1	2018-01-04	797044916	-	RCV000190749	MeSH:D030342,MedGen:C0950123	Inborn genetic diseases	germline	germline	GRCh38	NC_000001.11	1	22078546	22078546	A	G	1p36.12	criteria provided, single submitter	1		N	-	2	208731	P60953	NM_001791.4	c.68A>G	Y	23	C	NP_001782.1	AVGKTCLLISYTTNKFPSEYV	11	Q9P286,Q9BYG5,Q13177	0,1,0	edgetic
205218	single nucleotide variant	NM_001791.4(CDC42):c.196A>G (p.Arg66Gly)	998	CDC42	HGNC:1736	Pathogenic	1	2018-04-06	797044870	-	RCV000190678;RCV000601199	MeSH:D030342,MedGen:C0950123;MedGen:C4225222,OMIM:616737,Orphanet:ORPHA487796	Inborn genetic diseases;Takenouchi-Kosaki syndrome	germline	germline	GRCh38	NC_000001.11	1	22086456	22086456	A	G	1p36.12	criteria provided, single submitter	2		N	OMIM Allelic Variant:116952.0002	3	208668	P60953	NM_001791.4	c.196A>G	R	66	G	NP_001782.1	FDTAGQEDYDRLRPLSYPQTD	11	Q9P286,Q9BYG5,Q13177	0,0,0	non-edgetic
205254	single nucleotide variant	NM_001101.5(ACTB):c.537C>G (p.Asp179Glu)	60	ACTB	HGNC:132	Pathogenic	1	2014-07-15	797044950	-	RCV000190802	MeSH:D030342,MedGen:C0950123	Inborn genetic diseases	germline	germline	GRCh38	NC_000007.14	7	5528546	5528546	G	C	7p22.1	criteria provided, single submitter	1		N	-	2	208776	P60709	NM_001101.5	c.537C>G	D	179	E	NP_001092.1	YALPHAILRLDLAGRDLTDYL	11	P60981,Q9Y281,P23528,P63261	0,0,0,0	non-edgetic
205276	single nucleotide variant	NM_000217.3(KCNA1):c.1202C>T (p.Ala401Val)	3736	KCNA1	HGNC:6218	Pathogenic	1	2013-07-30	797044929	-	RCV000190768	MeSH:D030342,MedGen:C0950123	Inborn genetic diseases	germline	germline	GRCh38	NC_000012.12	12	4912580	4912580	C	T	12p13.32	criteria provided, single submitter	1		N	-	2	208748	Q09470	NM_000217.3	c.1202C>T	A	401	V	NP_000208.2	LCAIAGVLTIALPVPVIVSNF	11	Q16322,P22001	0,0	non-edgetic
205308	single nucleotide variant	NM_005901.6(SMAD2):c.935G>C (p.Cys312Ser)	4087	SMAD2	HGNC:6768	Pathogenic	1	2014-09-03	797044882	-	RCV000190697	MeSH:D030342,MedGen:C0950123	Inborn genetic diseases	germline	germline	GRCh38	NC_000018.10	18	47848537	47848537	C	G	18q21.1	criteria provided, single submitter	1		N	-	2	208683	Q15796	NM_005901.6	c.935G>C	C	312	S	NP_005892.1	FTDPSNSERFCLGLLSNVNRN	11	O75593	0	non-edgetic
205323	single nucleotide variant	NM_138957.3(MAPK1):c.404G>C (p.Arg135Thr)	5594	MAPK1	HGNC:6871	Pathogenic	1	2013-12-02	797044892	-	RCV000190714	MeSH:D030342,MedGen:C0950123	Inborn genetic diseases	germline	germline	GRCh38	NC_000022.11	22	21805938	21805938	C	G	22q11.22	criteria provided, single submitter	1		N	-	2	208698	P28482	NM_138957.3	c.404G>C	R	135	T	NP_620407.1	HICYFLYQILRGLKYIHSANV	11	Q15349,Q15121	0,0	non-edgetic
211535	single nucleotide variant	NM_004551.3(NDUFS3):c.2T>G (p.Met1Arg)	4722	NDUFS3	HGNC:7710	Pathogenic	1	2013-01-31	863224106	-	RCV000196482	MedGen:CN517202	not provided	germline	germline	GRCh38	NC_000011.10	11	47579093	47579093	T	G	11p11.2	criteria provided, single submitter	1		N	-	2	214805	O75489	NM_004551.3	c.2T>G	M	1	R	NP_004542.1	MAAAAVARLWW	1	Q16718	0	non-edgetic
213501	single nucleotide variant	NM_000166.6(GJB1):c.305A>G (p.Glu102Gly)	2705	GJB1	HGNC:4283	Pathogenic	1	2019-02-05	779696968	-	RCV000200289;RCV000790300;RCV000349313	MedGen:CN118851;MedGen:C0007959,Orphanet:ORPHA166,SNOMED CT:50548001;MedGen:CN517202	Charcot-Marie-Tooth Neuropathy X;Charcot-Marie-Tooth disease;not provided	germline	germline	GRCh38	NC_000023.11	X	71224012	71224012	A	G	Xq13.1	criteria provided, multiple submitters, no conflicts	4		N	UniProtKB (protein):P08034#VAR_002074	2	216038	P08034	NM_000166.6	c.305A>G	E	102	G	NP_000157.1	AMHVAHQQHIEKKMLRLEGHG	11	P29033	0	non-edgetic
213891	single nucleotide variant	NM_000166.6(GJB1):c.44G>A (p.Arg15Gln)	2705	GJB1	HGNC:4283	Pathogenic	1	2018-09-04	863224974	-	RCV000234336;RCV000201093;RCV000235929	MedGen:CN118851;MedGen:C0393808,OMIM:302800,SNOMED CT:230552007;MedGen:CN517202	Charcot-Marie-Tooth Neuropathy X;X-linked hereditary motor and sensory neuropathy;not provided	germline	germline	GRCh38	NC_000023.11	X	71223751	71223751	G	A	Xq13.1	criteria provided, multiple submitters, no conflicts	3		N	UniProtKB (protein):P08034#VAR_002015	2	217169	P08034	NM_000166.6	c.44G>A	R	15	Q	NP_000157.1	GLYTLLSGVNRHSTAIGRVWL	11	P29033	0	non-edgetic
213892	single nucleotide variant	NM_000166.6(GJB1):c.224G>A (p.Arg75Gln)	2705	GJB1	HGNC:4283	Pathogenic	1	2018-04-25	863224972	-	RCV000691748;RCV000201183	MedGen:CN118851;MedGen:C0393808,OMIM:302800,SNOMED CT:230552007	Charcot-Marie-Tooth Neuropathy X;X-linked hereditary motor and sensory neuropathy	germline	germline	GRCh38	NC_000023.11	X	71223931	71223931	G	A	Xq13.1	criteria provided, multiple submitters, no conflicts	2		N	UniProtKB (protein):P08034#VAR_002052	2	217167	P08034	NM_000166.6	c.224G>A	R	75	Q	NP_000157.1	YDQFFPISHVRLWSLQLILVS	11	P29033	1	edgetic
213893	single nucleotide variant	NM_000166.6(GJB1):c.319C>T (p.Arg107Trp)	2705	GJB1	HGNC:4283	Pathogenic	1	2015-09-08	863224973	-	RCV000201004	MedGen:C0393808,OMIM:302800,SNOMED CT:230552007	X-linked hereditary motor and sensory neuropathy	germline	germline	GRCh38	NC_000023.11	X	71224026	71224026	C	T	Xq13.1	criteria provided, single submitter	1		N	UniProtKB (protein):P08034#VAR_002076	2	217168	P08034	NM_000166.6	c.319C>T	R	107	W	NP_000157.1	HQQHIEKKMLRLEGHGDPLHL	11	P29033	0	non-edgetic
213894	single nucleotide variant	NM_000166.6(GJB1):c.490C>T (p.Arg164Trp)	2705	GJB1	HGNC:4283	Pathogenic	1	2018-11-16	139643362	-	RCV000793229;RCV000201175;RCV000307118	MedGen:CN118851;MedGen:C0393808,OMIM:302800,SNOMED CT:230552007;MedGen:CN517202	Charcot-Marie-Tooth Neuropathy X;X-linked hereditary motor and sensory neuropathy;not provided	germline	germline	GRCh38	NC_000023.11	X	71224197	71224197	C	T	Xq13.1	criteria provided, multiple submitters, no conflicts	3		N	UniProtKB (protein):P08034#VAR_002099	2	217170	P08034	NM_000166.6	c.490C>T	R	164	W	NP_000157.1	YLLYPGYAMVRLVKCDVYPCP	11	P29033	0	non-edgetic
214002	single nucleotide variant	NM_000496.3(CRYBB2):c.355G>A (p.Gly119Arg)	1415	CRYBB2	HGNC:2398	Pathogenic	1	2017-07-10	864309698	-	RCV000531121;RCV000203383	MedGen:C1832175,OMIM:601547;Human Phenotype Ontology:HP:0000519,MedGen:C0009691,SNOMED CT:79410001	Cataract 3, multiple types;Congenital cataract	de novo;germline	germline	GRCh38	NC_000022.11	22	25229484	25229484	G	A	22q11.23	criteria provided, single submitter	2		N	-	2	242473	P43320	NM_000496.3	c.355G>A	G	119	R	NP_000487.1	IILYENPNFTGKKMEIIDDDV	11	P05813	0	non-edgetic
214097	single nucleotide variant	NM_006245.4(PPP2R5D):c.598G>A (p.Glu200Lys)	5528	PPP2R5D	HGNC:9312	Pathogenic	1	2018-12-05	863225079	-	RCV000201454;RCV000202069	MedGen:C4225354,OMIM:616355,Orphanet:ORPHA457279;MedGen:CN517202	Mental retardation, autosomal dominant 35;not provided	germline	germline	GRCh38	NC_000006.12	6	43007271	43007271	G	A	6p21.1	criteria provided, multiple submitters, no conflicts	3		N	OMIM Allelic Variant:601646.0004,UniProtKB (protein):Q14738#VAR_074491	3	217456	Q14738	NM_006245.4	c.598G>A	E	200	K	NP_006236.1	TGAEFDPEEDEPTLEAAWPHL	11	P30153	0	non-edgetic
214099	single nucleotide variant	NM_014225.6(PPP2R1A):c.773G>A (p.Arg258His)	5518	PPP2R1A	HGNC:9302	Pathogenic	1	2017-04-26	863225094	-	RCV000735307;RCV000735307;RCV000735307;RCV000735307;RCV000735307;RCV000201504;RCV000735307;RCV000735307;RCV000735307;RCV000735307;RCV000374748	Human Phenotype Ontology:HP:0001999,MedGen:C0424503;Human Phenotype Ontology:HP:0000729,MedGen:C0856975;Human Phenotype Ontology:HP:0001156,MedGen:C0221357,SNOMED CT:43476002;Human Phenotype Ontology:HP:0001290,MedGen:C1858120;Human Phenotype Ontology:HP:0000758,MedGen:C4021798;MedGen:C4225352,OMIM:616362,Orphanet:ORPHA457284;Human Phenotype Ontology:HP:0000252,MedGen:C4551563;Human Phenotype Ont…	Abnormal facial shape;Autistic behavior;Brachydactyly;Generalized hypotonia;Impaired use of nonverbal behaviors;Mental retardation, autosomal dominant 36;Microcephaly;Profound global developmental delay;Stereotypy;Synophrys;not provided	germline	germline	GRCh38	NC_000019.10	19	52213076	52213076	G	A	19q13.41	criteria provided, multiple submitters, no conflicts	3		N	OMIM Allelic Variant:605983.0003,UniProtKB (protein):P30153#VAR_074490	3	217458	P30153	NM_014225.6	c.773G>A	R	258	H	NP_055040.2	LRQAAEDKSWRVRYMVADKFT	11	Q15173,Q14738,O43815,Q13033	1,1,0,0	edgetic
214562	single nucleotide variant	NM_006245.4(PPP2R5D):c.589G>A (p.Glu197Lys)	5528	PPP2R5D	HGNC:9312	Pathogenic	1	2016-10-11	863225081	-	RCV000202284	MedGen:CN517202	not provided	germline	germline	GRCh38	NC_000006.12	6	43007262	43007262	G	A	6p21.1	criteria provided, single submitter	1		N	-	2	217913	Q14738	NM_006245.4	c.589G>A	E	197	K	NP_006236.1	SNPTGAEFDPEEDEPTLEAAW	11	P30153	0	non-edgetic
224691	single nucleotide variant	NM_002524.5(NRAS):c.71T>A (p.Ile24Asn)	4893	NRAS	HGNC:7989	Pathogenic	1	2017-10-23	869025573	-	RCV000208553;RCV000522652	MedGen:C4551602,OMIM:163950;MedGen:CN517202	Noonan syndrome 1;not provided	germline	germline	GRCh38	NC_000001.11	1	114716090	114716090	A	T	1p13.2	criteria provided, single submitter	2		N	-	3	222971	P01111	NM_002524.5	c.71T>A	I	24	N	NP_002515.1	VGKSALTIQLIQNHFVDEYDP	11	Q3MIN7	0	non-edgetic
225815	single nucleotide variant	NM_001005463.3(EBF3):c.530C>T (p.Pro177Leu)	253738	EBF3	HGNC:19087	Pathogenic	1	2017-02-07	869312668	-	RCV000416981	MedGen:C4310618,OMIM:617330	Hypotonia, ataxia, and delayed development syndrome	de novo;germline	germline	GRCh38	NC_000010.11	10	129957282	129957282	G	A	10q26.3	criteria provided, single submitter	2		N	OMIM Allelic Variant:607407.0003	3	224085	Q9H4W6	NM_001005463.3	c.530C>T	P	177	L	NP_001005463.1	KKSCGNRNETPSDPVIIDRFF	11	Q9HAK2	0	non-edgetic
226616	single nucleotide variant	NM_177559.3(CSNK2A1):c.593A>G (p.Lys198Arg)	1457	CSNK2A1	HGNC:2457	Pathogenic	1	2019-02-20	869312840	-	RCV000239482;RCV000210367	MedGen:C4310739,OMIM:617062;MedGen:CN517202	Okur-chung neurodevelopmental syndrome;not provided	germline	germline	GRCh38	NC_000020.11	20	492282	492282	T	C	20p13	criteria provided, multiple submitters, no conflicts	3		N	OMIM Allelic Variant:115440.0002,UniProtKB (protein):P68400#VAR_077048	3	224790	P68400	NM_177559.3	c.593A>G	K	198	R	NP_808227.1	YNVRVASRYFKGPELLVDYQM	11	P67870	0	non-edgetic
228285	single nucleotide variant	NM_001276345.2(TNNT2):c.547C>T (p.Arg183Trp)	7139	TNNT2	HGNC:11949	Pathogenic	1	2018-12-12	727503512	-	RCV000474826;RCV000474826;RCV000474826;RCV000223622;RCV000223699	MedGen:C1861864,OMIM:115195;MedGen:C2676271,OMIM:612422;MedGen:C1832243,OMIM:601494;EFO:EFO_0000407,Human Phenotype Ontology:HP:0001644,MedGen:C0007193,Orphanet:ORPHA217604,SNOMED CT:195021004;MedGen:CN517202	Familial hypertrophic cardiomyopathy 2;Familial restrictive cardiomyopathy 3;Left ventricular noncompaction 6;Primary dilated cardiomyopathy;not provided	germline	germline	GRCh38	NC_000001.11	1	201363349	201363349	G	A	1q32.1	criteria provided, multiple submitters, no conflicts	4	ACMG2013,ACMG2016	N	-	2	228409	P45379	NM_001276345.2	c.547C>T	R	183	W	NP_001263274.1	ENRRKAEDEARKKKALSNMMH	11	P19237	0	non-edgetic
232033	single nucleotide variant	NM_000891.2(KCNJ2):c.902T>G (p.Met301Arg)	3759	KCNJ2	HGNC:6263	Pathogenic	1	2016-01-13	876661184	-	RCV000221740	MedGen:CN517202	not provided	germline	germline	GRCh38	NC_000017.11	17	70175941	70175941	T	G	17q24.3	criteria provided, single submitter	1		N	-	2	234729	P63252	NM_000891.2	c.902T>G	M	301	R	NP_000882.1	DFEIVVILEGMVEATAMTTQC	11	Q99712,B7U540	0,1	edgetic
244036	single nucleotide variant	NM_181534.4(KRT25):c.712G>T (p.Val238Leu)	147183	KRT25	HGNC:30839	Pathogenic	1	2017-05-24	879253749	-	RCV000234939;RCV000490551	MedGen:CN237175;MedGen:C4225214,OMIM:616760	Autosomal Recessive Hypotrichosis with Woolly Hair;Autosomal recessive woolly hair 3	germline;not applicable	germline	GRCh38	NC_000017.11	17	40751284	40751284	C	A	17q21.2	criteria provided, single submitter	2		N	OMIM Allelic Variant:616646.0002,UniProtKB (protein):Q7Z3Z0#VAR_076303	3	242934	Q7Z3Z0	NM_181534.4	c.712G>T	V	238	L	NP_853512.1	LQCAAGGNVNVEMNAAPGVDL	11	P78386,Q3SY84,P04264,P05787,Q8N1N4,O43790,O95678,P48668,P19013,Q7RTS7,Q14CN4,P78385,P35908,Q01546,P04259,Q5XKE5,P13647,P12035,P02538	0,0,0,0,0,0,0,0,0,0,0,0,0,0,0,0,0,0,0	non-edgetic
245179	single nucleotide variant	NM_000166.6(GJB1):c.112G>A (p.Val38Met)	2705	GJB1	HGNC:4283	Pathogenic	1	2018-08-20	879254012	-	RCV000793260;RCV000789918;RCV000235629	MedGen:CN118851;MedGen:C0007959,Orphanet:ORPHA166,SNOMED CT:50548001;MedGen:CN517202	Charcot-Marie-Tooth Neuropathy X;Charcot-Marie-Tooth disease;not provided	germline	germline	GRCh38	NC_000023.11	X	71223819	71223819	G	A	Xq13.1	criteria provided, multiple submitters, no conflicts	5		N	UniProtKB (protein):P08034#VAR_002033	2	245946	P08034	NM_000166.6	c.112G>A	V	38	M	NP_000157.1	IFIFRIMVLVVAAESVWGDEK	11	P29033	0	non-edgetic
245183	single nucleotide variant	NM_000166.6(GJB1):c.282C>A (p.His94Gln)	2705	GJB1	HGNC:4283	Pathogenic	1	2015-04-22	756000896	-	RCV000789853;RCV000236380	MedGen:C0007959,Orphanet:ORPHA166,SNOMED CT:50548001;MedGen:CN517202	Charcot-Marie-Tooth disease;not provided	germline	germline	GRCh38	NC_000023.11	X	71223989	71223989	C	A	Xq13.1	criteria provided, single submitter	2		N	UniProtKB (protein):P08034#VAR_002070	2	245724	P08034	NM_000166.6	c.282C>A	H	94	Q	NP_000157.1	VSTPALLVAMHVAHQQHIEKK	11	P29033	0	non-edgetic
245188	single nucleotide variant	NM_000166.6(GJB1):c.541G>A (p.Val181Met)	2705	GJB1	HGNC:4283	Pathogenic	1	2018-10-11	879253909	-	RCV000804182;RCV000789192;RCV000235289	MedGen:CN118851;MedGen:C0007959,Orphanet:ORPHA166,SNOMED CT:50548001;MedGen:CN517202	Charcot-Marie-Tooth Neuropathy X;Charcot-Marie-Tooth disease;not provided	germline	germline	GRCh38	NC_000023.11	X	71224248	71224248	G	A	Xq13.1	criteria provided, multiple submitters, no conflicts	4		N	UniProtKB (protein):P08034#VAR_002107	2	245705	P08034	NM_000166.6	c.541G>A	V	181	M	NP_000157.1	YPCPNTVDCFVSRPTEKTVFT	11	P29033	0	non-edgetic
245189	single nucleotide variant	NM_000166.6(GJB1):c.643C>T (p.Arg215Trp)	2705	GJB1	HGNC:4283	Pathogenic	1	2018-11-26	879254099	-	RCV000688999;RCV000789850;RCV000236009	MedGen:CN118851;MedGen:C0007959,Orphanet:ORPHA166,SNOMED CT:50548001;MedGen:CN517202	Charcot-Marie-Tooth Neuropathy X;Charcot-Marie-Tooth disease;not provided	germline	germline	GRCh38	NC_000023.11	X	71224350	71224350	C	T	Xq13.1	criteria provided, multiple submitters, no conflicts	4		N	UniProtKB (protein):P08034#VAR_002129	2	246098	P08034	NM_000166.6	c.643C>T	R	215	W	NP_000157.1	NVAEVVYLIIRACARRAQRRS	11	P29033	0	non-edgetic
249186	single nucleotide variant	NM_002709.3(PPP1CB):c.146C>G (p.Pro49Arg)	5500	PPP1CB	HGNC:9282	Pathogenic	1	2018-11-16	886037952	-	RCV000490622;RCV000257986	MedGen:C4479577,OMIM:617506;MedGen:CN517202	Noonan syndrome-like disorder with loose anagen hair 2;not provided	de novo;germline	germline	GRCh38	NC_000002.12	2	28776944	28776944	C	G	2p23.2	criteria provided, multiple submitters, no conflicts	6		N	OMIM Allelic Variant:600590.0001,UniProtKB (protein):P62140#VAR_076839	3	254648	P62140	NM_002709.3	c.146C>G	P	49	R	NP_002700.1	IKSREIFLSQPILLELEAPLK	11	O14990,Q15435,Q13625,Q96I34,Q6NXS1	0,0,0,0,0	non-edgetic
249187	single nucleotide variant	NM_002709.3(PPP1CB):c.548A>C (p.Glu183Ala)	5500	PPP1CB	HGNC:9282	Pathogenic	1	2017-05-31	886037954	-	RCV000490621;RCV000257936	MedGen:C4479577,OMIM:617506;MedGen:CN517202	Noonan syndrome-like disorder with loose anagen hair 2;not provided	germline	germline	GRCh38	NC_000002.12	2	28783934	28783934	A	C	2p23.2	criteria provided, single submitter	2		N	OMIM Allelic Variant:600590.0003	3	254652	P62140	NM_002709.3	c.548A>C	E	183	A	NP_002700.1	GGLSPDLQSMEQIRRIMRPTD	11	O14990,Q15435,Q13625,Q96I34,Q6NXS1	0,0,0,0,0	non-edgetic
260039	single nucleotide variant	NM_004004.6(GJB2):c.506G>A (p.Cys169Tyr)	2706	GJB2	HGNC:4284	Pathogenic	1	2018-10-31	774518779	-	RCV000763322;RCV000763322;RCV000587164;RCV000763322;RCV000763322;RCV000763322;RCV000763322;RCV000763322;RCV000763322;RCV000256090	MedGen:C1844678,OMIM:304400,Orphanet:ORPHA383;MedGen:C2675750,OMIM:601544;MedGen:C2673759,OMIM:220290;MedGen:C2673759,OMIM:220290;MedGen:C1865234,OMIM:602540;MedGen:C0265336,OMIM:148210;MedGen:C1835672,OMIM:148350,Orphanet:ORPHA2202;MedGen:C0266004,OMIM:149200,Orphanet:ORPHA2698,SNOMED CT:1271009;MedGen:C0265964,OMIM:124500,Orphanet:ORPHA494,SNOMED CT:24559001;MedGen:CN517202	Deafness, X-linked 2;Deafness, autosomal dominant 3a;Deafness, autosomal recessive 1A;Deafness, autosomal recessive 1A;Hystrix-like ichthyosis with deafness;Keratitis-ichthyosis-deafness syndrome, autosomal dominant;Keratoderma palmoplantar deafness;Knuckle pads, deafness AND leukonychia syndrome;Mutilating keratoderma;not provided	germline;unknown	germline	GRCh38	NC_000013.11	13	20189076	20189076	C	T	13q12.11	criteria provided, multiple submitters, no conflicts	3		N	UniProtKB (protein):P29033#VAR_009968	2	265481	P29033	NM_004004.6	c.506G>A	C	169	Y	NP_003995.2	DGFSMQRLVKCNAWPCPNTVD	11	P48165,P08034,P36382	0,0,0	non-edgetic
260164	single nucleotide variant	NM_005557.4(KRT16):c.383T>C (p.Leu128Pro)	3868	KRT16	HGNC:6423	Pathogenic	1	2016-08-01	28928895	-	RCV000255090	MedGen:CN517202	not provided	germline	germline	GRCh38	NC_000017.11	17	41612306	41612306	A	G	17q21.2	criteria provided, single submitter	1		N	-	2	265486	P08779	NM_005557.4	c.383T>C	L	128	P	NP_005548.2	KVTMQNLNDRLASYLDKVRAL	11	P41219,P78386,Q3SY84,Q6KB66,P04264,P05787,Q8N1N4,O43790,P48668,P19013,Q7RTS7,Q14CN4,P78385,P35908,Q01546,Q5XKE5,Q86Y46,P13647,P12035,P02538,Q14533	0,0,0,0,0,0,0,0,0,0,0,0,0,0,0,0,0,0,0,0,0	non-edgetic
260165	single nucleotide variant	NM_005557.4(KRT16):c.379C>G (p.Arg127Gly)	3868	KRT16	HGNC:6423	Pathogenic	1	2015-05-11	59856285	-	RCV000255715	MedGen:CN517202	not provided	germline	germline	GRCh38	NC_000017.11	17	41612310	41612310	G	C	17q21.2	criteria provided, single submitter	1		N	-	2	265217	P08779	NM_005557.4	c.379C>G	R	127	G	NP_005548.2	EKVTMQNLNDRLASYLDKVRA	11	P41219,P78386,Q3SY84,Q6KB66,P04264,P05787,Q8N1N4,O43790,P48668,P19013,Q7RTS7,Q14CN4,P78385,P35908,Q01546,Q5XKE5,Q86Y46,P13647,P12035,P02538,Q14533	0,0,0,0,0,0,0,0,0,0,0,0,0,0,0,0,0,0,0,0,0	non-edgetic
260251	single nucleotide variant	NM_003073.5(SMARCB1):c.1096C>T (p.Arg366Cys)	6598	SMARCB1	HGNC:11103	Pathogenic	1	2018-12-31	886039520	-	RCV000255465	MedGen:CN517202	not provided	germline	germline	GRCh38	NC_000022.11	22	23833681	23833681	C	T	22q11.23	criteria provided, single submitter	1		N	UniProtKB (protein):Q12824#VAR_076934	2	265393	Q12824	NM_003073.5	c.1096C>T	R	366	C	NP_003064.2	LTDAEMEKKIRDQDRNTRRMR	11	Q8TAQ2	0	non-edgetic
263782	single nucleotide variant	NM_001005463.3(EBF3):c.488G>T (p.Arg163Leu)	253738	EBF3	HGNC:19087	Pathogenic	1	2017-05-04	1057519389	-	RCV000417075;RCV000417075;RCV000417075;RCV000416975;RCV000417075;RCV000417075;RCV000493860	Human Phenotype Ontology:HP:0010867,MedGen:C0004134,SNOMED CT:20262006;Human Phenotype Ontology:HP:0002474,MedGen:C0454641;Human Phenotype Ontology:HP:0001263,MedGen:C0557874;MedGen:C4310618,OMIM:617330;Human Phenotype Ontology:HP:0001249,MedGen:C1843367;Human Phenotype Ontology:HP:0001252,MedGen:C0026827;MedGen:CN517202	Ataxia;Expressive language delay;Global developmental delay;Hypotonia, ataxia, and delayed development syndrome;Intellectual disability;Muscular hypotonia;not provided	de novo;germline	germline	GRCh38	NC_000010.11	10	129957324	129957324	C	A	10q26.3	criteria provided, multiple submitters, no conflicts	3		N	OMIM Allelic Variant:607407.0006	3	268155	Q9H4W6	NM_001005463.3	c.488G>T	R	163	L	NP_001005463.1	VLLTHEIMCSRCCDKKSCGNR	11	Q9HAK2	0	non-edgetic
263944	single nucleotide variant	NM_005267.5(GJA8):c.139G>C (p.Asp47His)	2703	GJA8	HGNC:4281	Pathogenic	1	2018-04-03	121434643	-	RCV000393827	MedGen:CN517202	not provided	germline	germline	GRCh38	NC_000001.11	1	147908094	147908094	G	C	1q21.2	criteria provided, single submitter	1		N	-	2	280147	P48165	NM_005267.5	c.139G>C	D	47	H	NP_005258.2	LGTAAEFVWGDEQSDFVCNTQ	11	P29033	1	edgetic
263956	single nucleotide variant	NM_006912.6(RIT1):c.259G>C (p.Asp87His)	6016	RIT1	HGNC:10023	Pathogenic	1	2018-12-13	886041414	-	RCV000278934	MedGen:CN517202	not provided	germline	germline	GRCh38	NC_000001.11	1	155904481	155904481	C	G	1q22	criteria provided, single submitter	1		N	-	2	280151	Q92963	NM_006912.6	c.259G>C	D	87	H	NP_008843.1	AGQAEFTAMRDQYMRAGEGFI	11	Q3MIN7	1	edgetic
264236	single nucleotide variant	NM_001101.5(ACTB):c.1020G>T (p.Trp340Cys)	60	ACTB	HGNC:132	Pathogenic	1	2018-06-05	886041790	-	RCV000351397	MedGen:CN517202	not provided	germline	germline	GRCh38	NC_000007.14	7	5527856	5527856	C	A	7p22.1	criteria provided, single submitter	1		N	-	2	280619	P60709	NM_001101.5	c.1020G>T	W	340	C	NP_001092.1	IAPPERKYSVWIGGSILASLS	11	P60981,Q9Y281,P23528,P63261	0,0,0,0	non-edgetic
264294	single nucleotide variant	NM_006245.4(PPP2R5D):c.619T>C (p.Trp207Arg)	5528	PPP2R5D	HGNC:9312	Pathogenic	1	2018-04-04	869320691	-	RCV000307513	MedGen:CN517202	not provided	germline	germline	GRCh38	NC_000006.12	6	43007292	43007292	T	C	6p21.1	criteria provided, single submitter	1		N	UniProtKB (protein):Q14738#VAR_074492	2	280435	Q14738	NM_006245.4	c.619T>C	W	207	R	NP_006236.1	EEDEPTLEAAWPHLQLVYEFF	11	P30153	0	non-edgetic
264328	single nucleotide variant	NM_007126.5(VCP):c.475C>T (p.Arg159Cys)	7415	VCP	HGNC:12666	Pathogenic	1	2018-07-12	387906789	-	RCV000797868;RCV000797868;RCV000333881	MedGen:C3151403,OMIM:613954;MedGen:C4551951,OMIM:167320;MedGen:CN517202	Amyotrophic lateral sclerosis 14, with or without frontotemporal dementia;Inclusion body myopathy with early-onset Paget disease with or without frontotemporal dementia 1;not provided	germline	germline	GRCh38	NC_000009.12	9	35065352	35065352	G	A	9p13.3	criteria provided, multiple submitters, no conflicts	2		N	-	2	280123	P55072	NM_007126.5	c.475C>T	R	159	C	NP_009057.1	GDIFLVRGGMRAVEFKVVETD	11	O94888,Q9BZE9,P68543,Q14CS0	0,0,0,0	non-edgetic
264435	single nucleotide variant	NM_000429.3(MAT1A):c.776C>T (p.Ala259Val)	4143	MAT1A	HGNC:6903	Pathogenic	1	2018-11-19	138556525	-	RCV000540793;RCV000376797	MedGen:C0268621,OMIM:250850,Orphanet:ORPHA168598,SNOMED CT:57835009;MedGen:CN517202	Hepatic methionine adenosyltransferase deficiency;not provided	germline;unknown	germline	GRCh38	NC_000010.11	10	80275192	80275192	G	A	10q22.3	criteria provided, multiple submitters, no conflicts	3		N	-	2	279845	Q00266	NM_000429.3	c.776C>T	A	259	V	NP_000420.1	RFVIGGPQGDAGVTGRKIIVD	11	P31153	0	non-edgetic
264604	single nucleotide variant	NM_014239.4(EIF2B2):c.3G>T (p.Met1Ile)	8892	EIF2B2	HGNC:3258	Pathogenic	1	2017-01-30	767933078	-	RCV000271978	MedGen:CN517202	not provided	germline	germline	GRCh38	NC_000014.9	14	75002993	75002993	G	T	14q24.3	criteria provided, single submitter	1		N	-	2	280422	P49770	NM_014239.4	c.3G>T	M	1	I	NP_055054.1	MPGSAAKGSEL	1	Q9UI10	0	non-edgetic
264757	single nucleotide variant	NM_177559.3(CSNK2A1):c.139C>G (p.Arg47Gly)	1457	CSNK2A1	HGNC:2457	Pathogenic	1	2016-09-06	886041956	-	RCV000311556	MedGen:CN517202	not provided	germline	germline	GRCh38	NC_000020.11	20	505192	505192	G	C	20p13	criteria provided, single submitter	1		N	-	2	280816	P68400	NM_177559.3	c.139C>G	R	47	G	NP_808227.1	DDYQLVRKLGRGKYSEVFEAI	11	P67870	0	non-edgetic
264773	single nucleotide variant	NM_004782.4(SNAP29):c.2T>C (p.Met1Thr)	9342	SNAP29	HGNC:11133	Pathogenic	1	2017-02-06	886041240	-	RCV000454300;RCV000280099	MedGen:C1837355,OMIM:608804,Orphanet:ORPHA280270;MedGen:CN517202	Leukodystrophy, hypomyelinating, 2;not provided	germline;paternal	germline	GRCh38	NC_000022.11	22	20859112	20859112	T	C	22q11.21	criteria provided, single submitter	2		N	-	2	279894	O95721	NM_004782.4	c.2T>C	M	1	T	NP_004773.1	MSAYPKSYNPF	1	Q15836,P61266,P32856,Q9H115,Q13277,O95183	0,0,0,0,0,0	non-edgetic
264805	single nucleotide variant	NM_000194.3(HPRT1):c.145C>T (p.Leu49Phe)	3251	HPRT1	HGNC:5157	Pathogenic	1	2015-09-24	886041298	-	RCV000407541	MedGen:CN517202	not provided	germline	germline	GRCh38	NC_000023.11	X	134475191	134475191	C	T	Xq26.2	criteria provided, single submitter	1		N	-	2	279979	P00492	NM_000194.3	c.145C>T	L	49	F	NP_000185.1	HGLIMDRTERLARDVMKEMGG	11	Q9NRG1	0	non-edgetic
265138	single nucleotide variant	NM_000194.3(HPRT1):c.202C>T (p.Leu68Phe)	3251	HPRT1	HGNC:5157	Pathogenic	1	2018-06-26	886041930	-	RCV000330466	MedGen:CN517202	not provided	germline	germline	GRCh38	NC_000023.11	X	134475248	134475248	C	T	Xq26.2	criteria provided, single submitter	1		N	-	2	280785	P00492	NM_000194.3	c.202C>T	L	68	F	NP_000185.1	GGHHIVALCVLKGGYKFFADL	11	Q9NRG1	1	edgetic
265324	single nucleotide variant	NM_000117.2(EMD):c.3G>A (p.Met1Ile)	2010	EMD	HGNC:3331	Pathogenic	1	2015-06-26	886044771	-	RCV000518435	MedGen:CN517202	not provided	germline	germline	GRCh38	NC_000023.11	X	154379487	154379487	G	A	Xq28	criteria provided, multiple submitters, no conflicts	2		N	-	2	281087	P50402	NM_000117.2	c.3G>A	M	1	I	NP_000108.1	MDNYADLSDTE	1	O75531	0	non-edgetic
268410	single nucleotide variant	NM_000194.3(HPRT1):c.580G>C (p.Asp194His)	3251	HPRT1	HGNC:5157	Pathogenic	1	2015-10-19	267606863	-	RCV000343059	MedGen:CN517202	not provided	germline	germline	GRCh38	NC_000023.11	X	134498655	134498655	G	C	Xq26.2	criteria provided, single submitter	1		N	-	2	284173	P00492	NM_000194.3	c.580G>C	D	194	H	NP_000185.1	PDKFVVGYALDYNEYFRDLNH	11	Q9NRG1	0	non-edgetic
271674	single nucleotide variant	NM_000451.3(SHOX):c.440G>A (p.Arg147His)	6473	SHOX	HGNC:10853	Pathogenic	1	2016-04-06	886043634	-	RCV000369436	MedGen:CN517202	not provided	germline	germline	GRCh38	NC_000023.11	X	634780	634780	G	A	Xp22.33	criteria provided, single submitter	1		N	-	2	287437	O15266	NM_000451.3	c.440G>A	R	147	H	NP_000442.1	DETHYPDAFMREELSQRLGLS	11	P52952	0	non-edgetic
354275	single nucleotide variant	NM_006912.6(RIT1):c.246T>A (p.Phe82Leu)	6016	RIT1	HGNC:10023	Pathogenic	1	2017-08-14	730881014	-	RCV000856765;RCV000408903;RCV000427451	MedGen:C4551602,OMIM:163950;MedGen:C3809233,OMIM:615355;MedGen:CN517202	Noonan syndrome 1;Noonan syndrome 8;not provided	germline;unknown	germline	GRCh38	NC_000001.11	1	155904494	155904494	A	T	1q22	criteria provided, multiple submitters, no conflicts	4		N	UniProtKB (protein):Q92963#VAR_070152	2	370035	Q92963	NM_006912.6	c.246T>A	F	82	L	NP_008843.1	DILDTAGQAEFTAMRDQYMRA	11	Q3MIN7	1	edgetic
362307	single nucleotide variant	NM_001005463.3(EBF3):c.422A>G (p.Tyr141Cys)	253738	EBF3	HGNC:19087	Pathogenic	1	2019-05-28	1057519519	-	RCV000417002;RCV000817610	MedGen:C4310618,OMIM:617330;MedGen:CN517202	Hypotonia, ataxia, and delayed development syndrome;not provided	germline;unknown	germline	GRCh38	NC_000010.11	10	129958997	129958997	T	C	10q26.3	criteria provided, multiple submitters, no conflicts	3		N	OMIM Allelic Variant:607407.0004	3	375497	Q9H4W6	NM_001005463.3	c.422A>G	Y	141	C	NP_001005463.1	IDSMTKQAIVYEGQDKNPEMC	11	Q9HAK2	0	non-edgetic
372442	single nucleotide variant	NM_000424.4(KRT5):c.472G>T (p.Asp158Tyr)	3852	KRT5	HGNC:6442	Pathogenic	1	2017-07-12	763608512	-	RCV000435783	MedGen:CN517202	not provided	germline	germline	GRCh38	NC_000012.12	12	52519825	52519825	C	A	12q13.13	criteria provided, single submitter	1		N	-	2	379242	P13647	NM_000424.4	c.472G>T	D	158	Y	NP_000415.2	SLLTPLNLQIDPSIQRVRTEE	11	Q15323,Q2M2I5,P08727,P19012,O76015,Q7Z3Y8,Q7Z3Y7,P08779,Q92764,Q6A162,Q7Z3Z0	0,0,0,0,0,0,0,0,0,0,0	non-edgetic
372443	single nucleotide variant	NM_006121.4(KRT1):c.1434G>C (p.Glu478Asp)	3848	KRT1	HGNC:6412	Pathogenic	1	2016-12-09	58949162	-	RCV000444525	MedGen:CN517202	not provided	germline	germline	GRCh38	NC_000012.12	12	52676316	52676316	C	G	12q13.13	criteria provided, single submitter	1		N	-	2	391788	P04264	NM_006121.4	c.1434G>C	E	478	D	NP_006112.3	LMNTKLALDLEIATYRTLLEG	11	Q15323,O76014,O76013,O76011,Q14525,Q2M2I5,P08727,P19012,O76015,P13646,Q7Z3Y8,Q7Z3Y7,Q7Z3Y9,P08779,P02533,Q6A163,Q92764,Q7Z3Z0	0,0,0,0,0,0,0,0,0,0,0,0,0,0,0,0,0,0	non-edgetic
403309	single nucleotide variant	NM_005184.4(CALM3):c.281A>C (p.Asp94Ala)	808	CALM3	HGNC:1449	Pathogenic	1	2018-01-25	1060502608	-	RCV000475293;RCV000786284	MedGen:C4551647,OMIM:192500;MedGen:CN517202	Long QT syndrome 1;not provided	germline	germline	GRCh38	NC_000019.10	19	46608584	46608584	A	C	19q13.32	criteria provided, single submitter	2		N	-	2	409871	P0DP25	NM_005184.4	c.281A>C	D	94	A	NP_005175.2	EEIREAFRVFDKDGNGYISAA	11	Q92952,Q9H095	0,0	non-edgetic
403778	single nucleotide variant	NM_005184.4(CALM3):c.286G>C (p.Asp96His)	808	CALM3	HGNC:1449	Pathogenic	1	2018-12-10	1060502607	-	RCV000467114	MedGen:C0035828,Orphanet:ORPHA101016,SNOMED CT:20852007	Romano-Ward syndrome	germline	germline	GRCh38	NC_000019.10	19	46608846	46608846	G	C	19q13.32	criteria provided, single submitter	1		N	-	2	409870	P0DP25	NM_005184.4	c.286G>C	D	96	H	NP_005175.2	IREAFRVFDKDGNGYISAAEL	11	Q92952,Q9H095	0,0	non-edgetic
404290	single nucleotide variant	NM_000166.6(GJB1):c.101T>C (p.Met34Thr)	2705	GJB1	HGNC:4283	Pathogenic	1	2016-08-16	1060500998	-	RCV000467465;RCV000789955	MedGen:CN118851;MedGen:C0007959,Orphanet:ORPHA166,SNOMED CT:50548001	Charcot-Marie-Tooth Neuropathy X;Charcot-Marie-Tooth disease	germline	germline	GRCh38	NC_000023.11	X	71223808	71223808	T	C	Xq13.1	criteria provided, single submitter	2		N	-	2	406224	P08034	NM_000166.6	c.101T>C	M	34	T	NP_000157.1	WLSVIFIFRIMVLVVAAESVW	11	P29033	0	non-edgetic
406034	single nucleotide variant	NM_213622.4(STAMBP):c.938C>T (p.Thr313Ile)	10617	STAMBP	HGNC:16950	Pathogenic	1	2017-03-24	202100019	-	RCV000487330	MedGen:CN517202	not provided	germline	germline	GRCh38	NC_000002.12	2	73850446	73850446	C	T	2p13.1	criteria provided, single submitter	1		N	-	2	420170	O95630	NM_213622.4	c.938C>T	T	313	I	NP_998787.1	KQSAGSDYCNTENEEELFLIQ	11	Q9Y3E7	0	non-edgetic
407109	single nucleotide variant	NM_005431.2(XRCC2):c.2T>C (p.Met1Thr)	7516	XRCC2	HGNC:12829	Pathogenic	1	2015-02-12	1064793295	-	RCV000481464	MedGen:CN517202	not provided	germline	germline	GRCh38	NC_000007.14	7	152676078	152676078	A	G	7q36.1	criteria provided, single submitter	1		N	-	2	418543	O43543	NM_005431.2	c.2T>C	M	1	T	NP_005422.1	MCSAFHRAESG	1	O75771	0	non-edgetic
407161	single nucleotide variant	NM_001101.5(ACTB):c.629G>A (p.Arg210His)	60	ACTB	HGNC:132	Pathogenic	1	2017-02-22	1064793444	-	RCV000482867	MedGen:CN517202	not provided	germline	germline	GRCh38	NC_000007.14	7	5528454	5528454	C	T	7p22.1	criteria provided, single submitter	1		N	-	2	418804	P60709	NM_001101.5	c.629G>A	R	210	H	NP_001092.1	FTTTAEREIVRDIKEKLCYVA	11	P60981,Q9Y281,P23528,P63261	0,0,0,0	non-edgetic
407916	single nucleotide variant	NM_000429.3(MAT1A):c.895C>T (p.Arg299Cys)	4143	MAT1A	HGNC:6903	Pathogenic	1	2018-10-31	376993881	-	RCV000763218;RCV000481494	MedGen:C0268621,OMIM:250850,Orphanet:ORPHA168598,SNOMED CT:57835009;MedGen:CN517202	Hepatic methionine adenosyltransferase deficiency;not provided	germline;unknown	germline	GRCh38	NC_000010.11	10	80275073	80275073	G	A	10q22.3	criteria provided, multiple submitters, no conflicts	2		N	-	2	418870	Q00266	NM_000429.3	c.895C>T	R	299	C	NP_000420.1	KVDRSAAYAARWVAKSLVKAG	11	P31153	0	non-edgetic
408714	single nucleotide variant	NM_005554.4(KRT6A):c.511A>C (p.Asn171His)	3853	KRT6A	HGNC:6443	Pathogenic	1	2015-07-16	62635294	-	RCV000479543	MedGen:CN517202	not provided	germline	germline	GRCh38	NC_000012.12	12	52492678	52492678	T	G	12q13.13	criteria provided, single submitter	1		N	-	2	419468	P48668	NM_005554.4	c.511A>C	N	171	H	NP_005545.1	AEEREQIKTLNNKFASFIDKV	11	Q15323,O76014,P05783,O76013,O76011,Q14525,Q2M2I5,P08727,O76015,Q7Z3Y8,Q7Z3Y9,P08779,P02533,Q92764,Q6A162,Q7Z3Z0	0,0,0,0,0,0,0,0,0,0,0,0,0,0,0,0	non-edgetic
408715	single nucleotide variant	NM_000424.4(KRT5):c.1A>G (p.Met1Val)	3852	KRT5	HGNC:6442	Pathogenic	1	2015-08-22	1064793977	-	RCV000484793	MedGen:CN517202	not provided	germline	germline	GRCh38	NC_000012.12	12	52520296	52520296	T	C	12q13.13	criteria provided, single submitter	1		N	-	2	419591	P13647	NM_000424.4	c.1A>G	M	1	V	NP_000415.2	MSRQSSVSFRS	1	Q15323,Q2M2I5,P08727,P19012,O76015,Q7Z3Y8,Q7Z3Y7,P08779,Q92764,Q6A162,Q7Z3Z0	0,0,0,0,0,0,0,0,0,0,0	non-edgetic
409142	single nucleotide variant	NM_005982.4(SIX1):c.329G>A (p.Arg110Gln)	6495	SIX1	HGNC:10887	Pathogenic	1	2017-03-27	1064794308	-	RCV000482613	MedGen:CN517202	not provided	germline	germline	GRCh38	NC_000014.9	14	60648861	60648861	C	T	14q23.1	criteria provided, single submitter	1		N	-	2	420132	Q15475	NM_005982.4	c.329G>A	R	110	Q	NP_005973.1	GRPLGAVGKYRVRRKFPLPRT	11	O00167,Q99502	0,0	non-edgetic
409921	single nucleotide variant	NM_000526.5(KRT14):c.1163G>A (p.Arg388His)	3861	KRT14	HGNC:6416	Pathogenic	1	2015-09-06	58645163	-	RCV000487370	MedGen:CN517202	not provided	germline	germline	GRCh38	NC_000017.11	17	41583346	41583346	C	T	17q21.2	criteria provided, single submitter	1		N	-	2	419836	P02533	NM_000526.5	c.1163G>A	R	388	H	NP_000517.3	GSVEEQLAQLRCEMEQQNQEY	11	P41219,Q6KB66,P04264,Q8N1N4,O43790,P48668,Q14CN4,Q13515,Q5XKE5,P12035,Q14533	0,0,0,0,0,0,0,0,0,0,0	non-edgetic
409923	single nucleotide variant	NM_005557.4(KRT16):c.362T>G (p.Met121Arg)	3868	KRT16	HGNC:6423	Pathogenic	1	2015-12-31	28928894	-	RCV000478068	MedGen:CN517202	not provided	germline	germline	GRCh38	NC_000017.11	17	41612327	41612327	A	C	17q21.2	criteria provided, single submitter	1		N	-	2	419351	P08779	NM_005557.4	c.362T>G	M	121	R	NP_005548.2	GLLVGSEKVTMQNLNDRLASY	11	P41219,P78386,Q3SY84,Q6KB66,P04264,P05787,Q8N1N4,O43790,P48668,P19013,Q7RTS7,Q14CN4,P78385,P35908,Q01546,Q5XKE5,Q86Y46,P13647,P12035,P02538,Q14533	0,0,0,0,0,0,0,0,0,0,0,0,0,0,0,0,0,0,0,0,0	non-edgetic
410635	single nucleotide variant	NM_005184.4(CALM3):c.396T>A (p.Asp132Glu)	808	CALM3	HGNC:1449	Pathogenic	1	2017-02-06	1064796271	-	RCV000484148	MedGen:CN517202	not provided	germline	germline	GRCh38	NC_000019.10	19	46608956	46608956	T	A	19q13.32	criteria provided, single submitter	1		N	-	2	423164	P0DP25	NM_005184.4	c.396T>A	D	132	E	NP_005175.2	VDEMIREADIDGDGQVNYEEF	11	Q92952,Q9H095	0,0	non-edgetic
414713	single nucleotide variant	NM_177973.2(SULT2B1):c.446C>T (p.Pro149Leu)	6820	SULT2B1	HGNC:11459	Pathogenic	1	2017-07-13	1114167424	-	RCV000490819;RCV000495825	MedGen:C4551630,OMIM:242300;MedGen:C4539754,OMIM:617571	Autosomal recessive congenital ichthyosis 1;ICHTHYOSIS, CONGENITAL, AUTOSOMAL RECESSIVE 14	germline	germline	GRCh38	NC_000019.10	19	48591631	48591631	C	T	19q13.33	criteria provided, single submitter	2		N	OMIM Allelic Variant:604125.0001	3	426107	O00204	NM_177973.2	c.446C>T	P	149	L	NP_814444.1	KAKVIYMGRNPRDVVVSLYHY	11	O43704,Q6IMI6	0,0	non-edgetic
414714	single nucleotide variant	NM_177973.2(SULT2B1):c.821G>A (p.Arg274Gln)	6820	SULT2B1	HGNC:11459	Pathogenic	1	2017-07-13	762765702	-	RCV000490814;RCV000495827	MedGen:C3888093,OMIM:242100;MedGen:C4539754,OMIM:617571	Autosomal recessive congenital ichthyosis 2;ICHTHYOSIS, CONGENITAL, AUTOSOMAL RECESSIVE 14	germline	germline	GRCh38	NC_000019.10	19	48596914	48596914	G	A	19q13.33	criteria provided, single submitter	2		N	OMIM Allelic Variant:604125.0002	3	426108	O00204	NM_177973.2	c.821G>A	R	274	Q	NP_814444.1	LLDHRRGAFLRKGVCGDWKNH	11	O43704,Q6IMI6	0,0	non-edgetic
415583	single nucleotide variant	NM_212472.2(PRKAR1A):c.806A>G (p.Asp269Gly)	5573	PRKAR1A	HGNC:9388	Pathogenic	1	2017-04-13	1085307672	-	RCV000489158	MedGen:CN517202	not provided	germline	germline	GRCh38	NC_000017.11	17	68528906	68528906	A	G	17q24.2	criteria provided, single submitter	1		N	-	2	426532	P10644	NM_212472.2	c.806A>G	D	269	G	NP_997637.1	LDKWERLTVADALEPVQFEDG	11	P17612,Q9BSF0,P31321	1,0,0	edgetic
420430	single nucleotide variant	NM_006060.6(IKZF1):c.584A>G (p.His195Arg)	10320	IKZF1	HGNC:13176	Pathogenic	1	2017-04-05	1131690788	-	RCV000492439	MedGen:C4225173,OMIM:616873	Immunodeficiency, common variable, 13	maternal	germline	GRCh38	NC_000007.14	7	50382702	50382702	A	G	7p12.2	criteria provided, single submitter	1		N	-	2	428611	Q13422	NM_006060.6	c.584A>G	H	195	R	NP_006051.1	RDALTGHLRTHSVGKPHKCGY	11	Q8TAU3,Q96SQ5,Q9UK33	0,0,0	non-edgetic
424537	single nucleotide variant	NM_000280.4(PAX6):c.151G>A (p.Gly51Arg)	5080	PAX6	HGNC:8620	Pathogenic	1	2019-08-15	1131692293	-	RCV000496035;RCV000657914	MedGen:C0344542,OMIM:106210;MedGen:CN517202	Aniridia 1;not provided	de novo;germline	germline	GRCh38	NC_000011.10	11	31801767	31801767	C	T	11p13	criteria provided, single submitter	3		N	-	2	430982	P26367	NM_000280.4	c.151G>A	G	51	R	NP_000271.1	DISRILQVSNGCVSKILGRYY	11	P31273,P49639,P31274	0,0,0	non-edgetic
424548	single nucleotide variant	NM_000280.4(PAX6):c.1A>C (p.Met1Leu)	5080	PAX6	HGNC:8620	Pathogenic	1	2017-12-14	1131692284	-	RCV000496060;RCV000635401;RCV000635401	MedGen:C0344542,OMIM:106210;MedGen:C0344542,OMIM:106210;Human Phenotype Ontology:HP:0000659,MedGen:C4310809,OMIM:604229,SNOMED CT:204153003	Aniridia 1;Aniridia 1;Irido-corneo-trabecular dysgenesis	germline;maternal	germline	GRCh38	NC_000011.10	11	31806411	31806411	T	G	11p13	criteria provided, single submitter	2		N	-	2	430972	P26367	NM_000280.4	c.1A>C	M	1	L	NP_000271.1	MQNSHSGVNQL	1	P31273,P49639,P31274	0,0,0	non-edgetic
424622	single nucleotide variant	NM_001101.5(ACTB):c.351G>T (p.Glu117Asp)	60	ACTB	HGNC:132	Pathogenic	1	2017-08-01	765265404	-	RCV000496164	MedGen:C1855722,OMIM:243310	Baraitser-Winter syndrome 1	de novo	germline	GRCh38	NC_000007.14	7	5529173	5529173	C	A	7p22.1	criteria provided, single submitter	1		N	-	2	431099	P60709	NM_001101.5	c.351G>T	E	117	D	NP_001092.1	EAPLNPKANREKMTQIMFETF	11	P60981,Q9Y281,P23528,P63261	0,0,0,0	non-edgetic
424675	single nucleotide variant	NM_000194.3(HPRT1):c.47G>T (p.Gly16Val)	3251	HPRT1	HGNC:5157	Pathogenic	1	2017-01-06	1135401801	-	RCV000496113	MedGen:C0023374,OMIM:300322,Orphanet:ORPHA510,SNOMED CT:10406007	Lesch-Nyhan syndrome	maternal	germline	GRCh38	NC_000023.11	X	134473378	134473378	G	T	Xq26.2	criteria provided, single submitter	1		N	-	2	431129	P00492	NM_000194.3	c.47G>T	G	16	V	NP_000185.1	PGVVISDDEPGYDLDLFCIPN	11	Q9NRG1	0	non-edgetic
425329	single nucleotide variant	NM_001276345.2(TNNT2):c.847A>G (p.Lys283Glu)	7139	TNNT2	HGNC:11949	Pathogenic	1	2017-09-28	1553279294	-	RCV000498554	MedGen:CN517202	not provided	germline	germline	GRCh38	NC_000001.11	1	201359627	201359627	T	C	1q32.1	criteria provided, single submitter	1	ACMG2013,ACMG2016	N	-	2	431937	P45379	NM_001276345.2	c.847A>G	K	283	E	NP_001263274.1	VLRNRINDNQKVSKTRGKAKV	11	P19237	1	edgetic
425998	single nucleotide variant	NM_000424.4(KRT5):c.495G>C (p.Arg165Ser)	3852	KRT5	HGNC:6442	Pathogenic	1	2018-01-08	267607456	-	RCV000497581	MedGen:CN517202	not provided	germline	germline	GRCh38	NC_000012.12	12	52519802	52519802	C	G	12q13.13	criteria provided, single submitter	1		N	-	2	432952	P13647	NM_000424.4	c.495G>C	R	165	S	NP_000415.2	LQIDPSIQRVRTEEREQIKTL	11	Q15323,Q2M2I5,P08727,P19012,O76015,Q7Z3Y8,Q7Z3Y7,P08779,Q92764,Q6A162,Q7Z3Z0	0,0,0,0,0,0,0,0,0,0,0	non-edgetic
426009	single nucleotide variant	NM_012064.4(MIP):c.698G>A (p.Arg233Lys)	4284	MIP	HGNC:7103	Pathogenic	1	2017-05-08	1555179699	-	RCV000497972	MedGen:CN517202	not provided	germline	germline	GRCh38	NC_000012.12	12	56451374	56451374	C	T	12q13.3	criteria provided, single submitter	1		N	-	2	432015	P30301	NM_012064.4	c.698G>A	R	233	K	NP_036196.1	LFPRLKSISERLSVLKGAKPD	11	O43315	0	non-edgetic
426344	single nucleotide variant	NM_177559.3(CSNK2A1):c.149A>G (p.Tyr50Cys)	1457	CSNK2A1	HGNC:2457	Pathogenic	1	2018-01-02	869312849	-	RCV000497586	MedGen:CN517202	not provided	germline	germline	GRCh38	NC_000020.11	20	505182	505182	T	C	20p13	criteria provided, single submitter	2		N	-	2	432689	P68400	NM_177559.3	c.149A>G	Y	50	C	NP_808227.1	QLVRKLGRGKYSEVFEAINIT	11	P67870	0	non-edgetic
429706	single nucleotide variant	NM_183235.3(RAB27A):c.2T>C (p.Met1Thr)	5873	RAB27A	HGNC:9766	Pathogenic	1	2016-06-27	141281020	-	RCV000501657	MedGen:C1868679,OMIM:607624,Orphanet:ORPHA79477	Griscelli syndrome type 2	germline	germline	GRCh38	NC_000015.10	15	55234933	55234933	A	G	15q21.3	criteria provided, single submitter	1		N	-	2	436459	P51159	NM_183235.3	c.2T>C	M	1	T	NP_899058.1	MSDGDYDYLIK	1	Q96C24,Q8IYJ3,Q8TDW5,Q4VX76,Q8NFW9	0,0,1,0,0	edgetic
432704	single nucleotide variant	NM_000518.5(HBB):c.1A>G (p.Met1Val)	3043	HBB	HGNC:4827	Pathogenic	1	2018-02-09	34563000	-	RCV000780324;RCV000507448	MedGen:C0019045,Orphanet:ORPHA68364,SNOMED CT:80141007;MedGen:CN517202	Hemoglobinopathy;not provided	germline	germline	GRCh38	NC_000011.10	11	5227021	5227021	T	C	11p15.4	criteria provided, multiple submitters, no conflicts	2		N	-	2	439140	P68871	NM_000518.5	c.1A>G	M	1	V	NP_000509.1	MVHLTPEEKSA	1	P09105,P02008,P69905,Q6B0K9	0,0,0,0	non-edgetic
432850	single nucleotide variant	NM_000517.6(HBA2):c.179G>A (p.Gly60Asp)	3040	HBA2	HGNC:4824	Pathogenic	1	2017-04-04	281864846	-	RCV000507118	MedGen:CN517202	not provided	germline	germline	GRCh38	NC_000016.10	16	173208	173208	G	A	16p13.3	criteria provided, single submitter	1		N	-	2	439112	P69905	NM_000517.6	c.179G>A	G	60	D	NP_000508.1	SHGSAQVKGHGKKVADALTNA	11	P09105,P69892,P02100,P02042,P68871	0,0,0,0,0	non-edgetic
432854	single nucleotide variant	NM_000517.6(HBA2):c.379G>T (p.Asp127Tyr)	3040	HBA2	HGNC:4824	Pathogenic	1	2017-04-07	33933481	-	RCV000507294	MedGen:CN517202	not provided	germline	germline	GRCh38	NC_000016.10	16	173550	173550	G	T	16p13.3	criteria provided, single submitter	1		N	-	2	439117	P69905	NM_000517.6	c.379G>T	D	127	Y	NP_000508.1	EFTPAVHASLDKFLASVSTVL	11	P09105,P69892,P02100,P02042,P68871	0,0,0,0,0	non-edgetic
432865	single nucleotide variant	NM_000558.5(HBA1):c.43T>C (p.Trp15Arg)	3039	HBA1	HGNC:4823	Pathogenic	1	2016-12-15	33964317	-	RCV000506883	MedGen:CN517202	not provided	germline	germline	GRCh38	NC_000016.10	16	176759	176759	T	C	16p13.3	criteria provided, single submitter	1		N	-	2	439103	P69905	NM_000558.5	c.43T>C	W	15	R	NP_000549.1	PADKTNVKAAWGKVGAHAGEY	11	P09105,P69892,P02100,P02042,P68871	0,0,0,0,0	non-edgetic
437720	single nucleotide variant	NM_000475.5(NR0B1):c.872G>C (p.Trp291Ser)	190	NR0B1	HGNC:7960	Pathogenic	1	2017-09-20	1489209061	-	RCV000512779	MedGen:C0342482,OMIM:300200,Orphanet:ORPHA95702,SNOMED CT:237764004	Congenital adrenal hypoplasia, X-linked	germline	germline	GRCh38	NC_000023.11	X	30308492	30308492	C	G	Xp21.2	criteria provided, single submitter	1		N	-	2	444077	P51843	NM_000475.5	c.872G>C	W	291	S	NP_000466.2	DQQLVLVRNCWASLLMLELAQ	11	Q13285,P62508	0,0	non-edgetic
437724	single nucleotide variant	NM_000475.5(NR0B1):c.773C>A (p.Ala258Asp)	190	NR0B1	HGNC:7960	Pathogenic	1	2017-09-20	1555973058	-	RCV000513598	MedGen:C0342482,OMIM:300200,Orphanet:ORPHA95702,SNOMED CT:237764004	Congenital adrenal hypoplasia, X-linked	maternal	germline	GRCh38	NC_000023.11	X	30308591	30308591	G	T	Xp21.2	criteria provided, single submitter	1		N	-	2	444081	P51843	NM_000475.5	c.773C>A	A	258	D	NP_000466.2	LKSPQVVCEAASAGLLKTLRF	11	Q13285,P62508	0,0	non-edgetic
441557	single nucleotide variant	NM_000217.3(KCNA1):c.1214C>T (p.Pro405Leu)	3736	KCNA1	HGNC:6218	Pathogenic	1	2016-12-22	1555085798	-	RCV000516981	MedGen:CN517202	not provided	germline	germline	GRCh38	NC_000012.12	12	4912592	4912592	C	T	12p13.32	criteria provided, single submitter	1		N	-	2	447609	Q09470	NM_000217.3	c.1214C>T	P	405	L	NP_000208.2	AGVLTIALPVPVIVSNFNYFY	11	Q16322,P22001	0,0	non-edgetic
442443	single nucleotide variant	NM_000166.6(GJB1):c.266T>C (p.Leu89Pro)	2705	GJB1	HGNC:4283	Pathogenic	1	2017-02-02	1555937122	-	RCV000552811;RCV000789233;RCV000516283	MedGen:CN118851;MedGen:C0007959,Orphanet:ORPHA166,SNOMED CT:50548001;MedGen:CN517202	Charcot-Marie-Tooth Neuropathy X;Charcot-Marie-Tooth disease;not provided	germline	germline	GRCh38	NC_000023.11	X	71223973	71223973	T	C	Xq13.1	criteria provided, multiple submitters, no conflicts	3		N	-	2	447428	P08034	NM_000166.6	c.266T>C	L	89	P	NP_000157.1	LQLILVSTPALLVAMHVAHQQ	11	P29033	0	non-edgetic
442450	single nucleotide variant	NM_000166.6(GJB1):c.548G>A (p.Arg183His)	2705	GJB1	HGNC:4283	Pathogenic	1	2018-10-31	1555937233	-	RCV000654852;RCV000789837;RCV000517827	MedGen:CN118851;MedGen:C0007959,Orphanet:ORPHA166,SNOMED CT:50548001;MedGen:CN517202	Charcot-Marie-Tooth Neuropathy X;Charcot-Marie-Tooth disease;not provided	germline	germline	GRCh38	NC_000023.11	X	71224255	71224255	G	A	Xq13.1	criteria provided, multiple submitters, no conflicts	3		N	-	2	447435	P08034	NM_000166.6	c.548G>A	R	183	H	NP_000157.1	CPNTVDCFVSRPTEKTVFTVF	11	P29033	0	non-edgetic
442454	single nucleotide variant	NM_000166.6(GJB1):c.622G>A (p.Glu208Lys)	2705	GJB1	HGNC:4283	Pathogenic	1	2018-12-28	1555937270	-	RCV000805747;RCV000789848;RCV000518825	MedGen:CN118851;MedGen:C0007959,Orphanet:ORPHA166,SNOMED CT:50548001;MedGen:CN517202	Charcot-Marie-Tooth Neuropathy X;Charcot-Marie-Tooth disease;not provided	germline	germline	GRCh38	NC_000023.11	X	71224329	71224329	G	A	Xq13.1	criteria provided, multiple submitters, no conflicts	3		N	-	2	447439	P08034	NM_000166.6	c.622G>A	E	208	K	NP_000157.1	SGICIILNVAEVVYLIIRACA	11	P29033	0	non-edgetic
444344	single nucleotide variant	NM_004959.5(NR5A1):c.938G>A (p.Arg313His)	2516	NR5A1	HGNC:7983	Pathogenic	1	2017-09-08	1554721235	-	RCV000521048	MedGen:CN517202	not provided	germline	germline	GRCh38	NC_000009.12	9	124493082	124493082	C	T	9q33.3	criteria provided, single submitter	1		N	-	2	449434	Q13285	NM_004959.5	c.938G>A	R	313	H	NP_004950.2	SELLVFDHIYRQVQHGKEGSI	11	P51843	0	non-edgetic
444572	single nucleotide variant	NM_001005463.3(EBF3):c.469C>T (p.His157Tyr)	253738	EBF3	HGNC:19087	Pathogenic	1	2017-08-04	1554935464	-	RCV000520683	MedGen:CN517202	not provided	germline	germline	GRCh38	NC_000010.11	10	129958950	129958950	G	A	10q26.3	criteria provided, single submitter	1		N	-	2	451021	Q9H4W6	NM_001005463.3	c.469C>T	H	157	Y	NP_001005463.1	NPEMCRVLLTHEIMCSRCCDK	11	Q9HAK2	0	non-edgetic
447294	single nucleotide variant	NM_152263.4(TPM3):c.758C>A (p.Thr253Lys)	7170	TPM3	HGNC:12012	Pathogenic	1	2017-08-16	1553248515	-	RCV000524673;RCV000524673	MedGen:C0546264,OMIM:255310,Orphanet:ORPHA2020,SNOMED CT:240084007;MedGen:C1836448,OMIM:609284	Congenital myopathy with fiber type disproportion;Nemaline myopathy 1	germline	germline	GRCh38	NC_000001.11	1	154170417	154170417	G	T	1q21.3	criteria provided, single submitter	1		N	-	2	462142	P06753	NM_152263.4	c.758C>A	T	253	K	NP_689476.2	AERSVAKLEKTIDDLEDELYA	11	P19237,P67936	0,0	non-edgetic
462106	single nucleotide variant	NM_005609.4(PYGM):c.280C>T (p.Arg94Trp)	5837	PYGM	HGNC:9726	Pathogenic	1	2017-06-13	370247862	-	RCV000557171	MedGen:C0017924,OMIM:232600,Orphanet:ORPHA368,SNOMED CT:55912009	Glycogen storage disease, type V	germline	germline	GRCh38	NC_000011.10	11	64758668	64758668	G	A	11q13.1	criteria provided, single submitter	1		N	-	2	456518	P11217	NM_005609.4	c.280C>T	R	94	W	NP_005600.1	YYLSLEFYMGRTLQNTMVNLA	11	P06737,P11216	0,0	non-edgetic
471000	single nucleotide variant	NM_000166.6(GJB1):c.515C>T (p.Pro172Leu)	2705	GJB1	HGNC:4283	Pathogenic	1	2017-04-24	1555937218	-	RCV000559484;RCV000789937	MedGen:CN118851;MedGen:C0007959,Orphanet:ORPHA166,SNOMED CT:50548001	Charcot-Marie-Tooth Neuropathy X;Charcot-Marie-Tooth disease	germline	germline	GRCh38	NC_000023.11	X	71224222	71224222	C	T	Xq13.1	criteria provided, single submitter	2		N	-	2	477599	P08034	NM_000166.6	c.515C>T	P	172	L	NP_000157.1	MVRLVKCDVYPCPNTVDCFVS	11	P29033	1	edgetic
472198	single nucleotide variant	NM_000166.6(GJB1):c.77C>G (p.Ser26Trp)	2705	GJB1	HGNC:4283	Pathogenic	1	2018-12-18	587777876	-	RCV000535675;RCV000789319	MedGen:CN118851;MedGen:C0007959,Orphanet:ORPHA166,SNOMED CT:50548001	Charcot-Marie-Tooth Neuropathy X;Charcot-Marie-Tooth disease	germline	germline	GRCh38	NC_000023.11	X	71223784	71223784	C	G	Xq13.1	criteria provided, single submitter	2		N	-	2	477604	P08034	NM_000166.6	c.77C>G	S	26	W	NP_000157.1	HSTAIGRVWLSVIFIFRIMVL	11	P29033	0	non-edgetic
480736	single nucleotide variant	NM_001791.4(CDC42):c.247T>C (p.Ser83Pro)	998	CDC42	HGNC:1736	Pathogenic	1	2018-04-06	1553196101	-	RCV000611080;RCV000577866	MedGen:C4225222,OMIM:616737,Orphanet:ORPHA487796;MedGen:CN517202	Takenouchi-Kosaki syndrome;not provided	de novo;germline	germline	GRCh38	NC_000001.11	1	22086507	22086507	T	C	1p36.12	criteria provided, single submitter	2		N	OMIM Allelic Variant:116952.0004	3	487652	P60953	NM_001791.4	c.247T>C	S	83	P	NP_001782.1	PQTDVFLVCFSVVSPSSFENV	11	Q9P286,Q9BYG5,Q13177	0,0,0	non-edgetic
480737	single nucleotide variant	NM_001791.4(CDC42):c.476C>T (p.Ala159Val)	998	CDC42	HGNC:1736	Pathogenic	1	2017-11-01	1553196134	-	RCV000577829	MedGen:CN517202	not provided	de novo	germline	GRCh38	NC_000001.11	1	22086856	22086856	C	T	1p36.12	criteria provided, single submitter	1		N	-	2	487653	P60953	NM_001791.4	c.476C>T	A	159	V	NP_001782.1	LKAVKYVECSALTQKGLKNVF	11	Q9P286,Q9BYG5,Q13177	0,0,0	non-edgetic
480738	single nucleotide variant	NM_001791.4(CDC42):c.511G>A (p.Glu171Lys)	998	CDC42	HGNC:1736	Pathogenic	1	2018-04-06	1553196539	-	RCV000577848;RCV000607619	MedGen:CN239316;MedGen:C4225222,OMIM:616737,Orphanet:ORPHA487796	Noonan-Like Syndrome Disorder;Takenouchi-Kosaki syndrome	germline	germline	GRCh38	NC_000001.11	1	22091452	22091452	G	A	1p36.12	criteria provided, single submitter	2		N	OMIM Allelic Variant:116952.0006	3	487654	P60953	NM_001791.4	c.511G>A	E	171	K	NP_001782.1	TQKGLKNVFDEAILAALEPPE	11	Q9P286,Q9BYG5,Q13177	1,0,1	edgetic
481344	single nucleotide variant	NM_001743.6(CALM2):c.414C>G (p.Asn138Lys)	805	CALM2	HGNC:1445	Pathogenic	1	2017-10-30	1553431702	-	RCV000578313	MedGen:C4015695,OMIM:616249	Long QT syndrome 15	de novo	germline	GRCh38	NC_000002.12	2	47161730	47161730	G	C	2p21	criteria provided, single submitter	1		N	-	2	488476	P0DP24	NM_001743.6	c.414C>G	N	138	K	NP_001734.1	EADIDGDGQVNYEEFVQMMTA	11	Q92952,Q9H095	0,0	non-edgetic
487604	single nucleotide variant	NM_004004.6(GJB2):c.175G>C (p.Gly59Arg)	2706	GJB2	HGNC:4284	Pathogenic	1	2017-07-11	104894410	-	RCV000588875	MedGen:C1835672,OMIM:148350,Orphanet:ORPHA2202	Keratoderma palmoplantar deafness	germline	germline	GRCh38	NC_000013.11	13	20189407	20189407	C	G	13q12.11	criteria provided, single submitter	1		N	-	2	496215	P29033	NM_004004.6	c.175G>C	G	59	R	NP_003995.2	ADFVCNTLQPGCKNVCYDHYF	11	P48165,P08034,P36382	1,0,1	edgetic
15907	single nucleotide variant	NM_000507.4(FBP1):c.490G>A (p.Gly164Ser)	2203	FBP1	HGNC:3606	Pathogenic	1	2017-07-13	121918188	-	RCV000000916	MedGen:C0016756,OMIM:229700,Orphanet:ORPHA348,SNOMED CT:28183005	Fructose-biphosphatase deficiency	germline	germline	GRCh38	NC_000009.12	9	94609998	94609998	C	T	9q22.32	criteria provided, multiple submitters, no conflicts	3		N	OMIM Allelic Variant:611570.0002,UniProtKB (protein):P09467#VAR_002380	3	868	P09467	NM_000507.4	c.490G>A	G	164	S	NP_000498.2	LQPGRNLVAAGYALYGSATML	11	O00757	0	non-edgetic
16247	single nucleotide variant	NM_000429.3(MAT1A):c.791G>A (p.Arg264His)	4143	MAT1A	HGNC:6903	Pathogenic	1	2018-09-07	72558181	-	RCV000001267;RCV000413727	MedGen:C0268621,OMIM:250850,Orphanet:ORPHA168598,SNOMED CT:57835009;MedGen:CN517202	Hepatic methionine adenosyltransferase deficiency;not provided	germline	germline	GRCh38	NC_000010.11	10	80275177	80275177	C	T	10q22.3	criteria provided, multiple submitters, no conflicts	3		N	OMIM Allelic Variant:610550.0007,UniProtKB (protein):Q00266#VAR_006937	3	1208	Q00266	NM_000429.3	c.791G>A	R	264	H	NP_000420.1	GPQGDAGVTGRKIIVDTYGGW	11	P31153	1	edgetic
16261	single nucleotide variant	NM_006363.6(SEC23B):c.325G>A (p.Glu109Lys)	10483	SEC23B	HGNC:10702	Pathogenic	1	2018-10-05	121918221	-	RCV000001281;RCV000688348;RCV000688348;RCV000081407	MedGen:C1306589,OMIM:224100,Orphanet:ORPHA98873,SNOMED CT:68870007;MedGen:C1306589,OMIM:224100,Orphanet:ORPHA98873,SNOMED CT:68870007;MedGen:C4225179,OMIM:616858;MedGen:CN517202	Congenital dyserythropoietic anemia, type II;Congenital dyserythropoietic anemia, type II;Cowden syndrome 7;not provided	germline	germline	GRCh38	NC_000020.11	20	18515695	18515695	G	A	20p11.23	criteria provided, multiple submitters, no conflicts	4		N	HGMD:CM094612,OMIM Allelic Variant:610512.0001,UniProtKB (protein):Q15437#VAR_062296	3	1222	Q15437	NM_006363.6	c.325G>A	E	109	K	NP_006354.2	GGISEVNQPAELMPQFSTIEY	11	Q15436,O94855	0,0	non-edgetic
16262	single nucleotide variant	NM_006363.6(SEC23B):c.40C>T (p.Arg14Trp)	10483	SEC23B	HGNC:10702	Pathogenic	1	2017-07-17	121918222	-	RCV000001282;RCV000688744;RCV000688744;RCV000153924	MedGen:C1306589,OMIM:224100,Orphanet:ORPHA98873,SNOMED CT:68870007;MedGen:C1306589,OMIM:224100,Orphanet:ORPHA98873,SNOMED CT:68870007;MedGen:C4225179,OMIM:616858;MedGen:CN517202	Congenital dyserythropoietic anemia, type II;Congenital dyserythropoietic anemia, type II;Cowden syndrome 7;not provided	germline	germline	GRCh38	NC_000020.11	20	18510875	18510875	C	T	20p11.23	criteria provided, multiple submitters, no conflicts	4		N	HGMD:CM094610,OMIM Allelic Variant:610512.0002,UniProtKB (protein):Q15437#VAR_062294	3	1223	Q15437	NM_006363.6	c.40C>T	R	14	W	NP_006354.2	YLEFIQQNEERDGVRFSWNVW	11	Q15436,O94855	0,0	non-edgetic
17338	single nucleotide variant	NM_005609.4(PYGM):c.613G>A (p.Gly205Ser)	5837	PYGM	HGNC:9726	Pathogenic	1	2018-12-16	119103251	-	RCV000002389;RCV000414632	MedGen:C0017924,OMIM:232600,Orphanet:ORPHA368,SNOMED CT:55912009;MedGen:CN517202	Glycogen storage disease, type V;not provided	germline;unknown	germline	GRCh38	NC_000011.10	11	64757826	64757826	C	T	11q13.1	criteria provided, multiple submitters, no conflicts	8		Y	OMIM Allelic Variant:608455.0002,UniProtKB (protein):P11217#VAR_003431	3	2299	P11217	NM_005609.4	c.613G>A	G	205	S	NP_005600.1	PEFTLPVHFYGHVEHTSQGAK	11	P06737,P11216	0,0	non-edgetic
17339	single nucleotide variant	NM_005609.4(PYGM):c.1628A>C (p.Lys543Thr)	5837	PYGM	HGNC:9726	Pathogenic	1	2014-06-26	119103252	-	RCV000002390	MedGen:C0017924,OMIM:232600,Orphanet:ORPHA368,SNOMED CT:55912009	Glycogen storage disease, type V	germline	germline	GRCh38	NC_000011.10	11	64752064	64752064	T	G	11q13.1	criteria provided, single submitter	3		Y	OMIM Allelic Variant:608455.0003,UniProtKB (protein):P11217#VAR_003433	3	2300	P11217	NM_005609.4	c.1628A>C	K	543	T	NP_005600.1	RDVAKVKQENKLKFAAYLERE	11	P06737,P11216	0,0	non-edgetic
17644	single nucleotide variant	NM_000049.3(ASPA):c.854A>C (p.Glu285Ala)	443	ASPA	HGNC:756	Pathogenic	1	2020-01-10	28940279	-	RCV000590467;RCV000002723;RCV000420704	MedGen:C0751663;MedGen:C0206307,OMIM:271900,Orphanet:ORPHA141,SNOMED CT:80544005;MedGen:CN517202	Canavan Disease, Familial Form;Spongy degeneration of central nervous system;not provided	germline;unknown	germline	GRCh38	NC_000017.11	17	3499000	3499000	A	C	17p13.2	criteria provided, multiple submitters, no conflicts	10		Y	OMIM Allelic Variant:608034.0001,UniProtKB (protein):P45381#VAR_004999	3	2605	P45381	NM_000049.3	c.854A>C	E	285	A	NP_000040.1	DCTVYPVFVNEAAYYEKKEAF	11	Q96HD9	0	non-edgetic
17646	single nucleotide variant	NM_000049.4(ASPA):c.914C>A (p.Ala305Glu)	443	ASPA	HGNC:756	Pathogenic	1	2020-01-10	28940574	-	RCV000588914;RCV000002725;RCV000489986	MedGen:C0751663;MedGen:C0206307,OMIM:271900,Orphanet:ORPHA141,SNOMED CT:80544005;MedGen:CN517202	Canavan Disease, Familial Form;Spongy degeneration of central nervous system;not provided	germline;unknown	germline	GRCh38	NC_000017.11	17	3499060	3499060	C	A	17p13.2	criteria provided, multiple submitters, no conflicts	10		Y	OMIM Allelic Variant:608034.0003,UniProtKB (protein):P45381#VAR_005001	3	2607	P45381	NM_000049.4	c.914C>A	A	305	E	NP_000040.1	FAKTTKLTLNAKSIRCCLH	11	Q96HD9	0	non-edgetic
19375	single nucleotide variant	NM_014239.4(EIF2B2):c.638A>G (p.Glu213Gly)	8892	EIF2B2	HGNC:3258	Pathogenic	1	2019-04-01	104894425	-	RCV000004583;RCV000004584	MedGen:C1858991,OMIM:603896,Orphanet:ORPHA157713,Orphanet:ORPHA157716,Orphanet:ORPHA157719,Orphanet:ORPHA99854;MedGen:C1847967,Orphanet:ORPHA99853	Leukoencephalopathy with vanishing white matter;Ovarioleukodystrophy	germline;maternal	germline	GRCh38	NC_000014.9	14	75005906	75005906	A	G	14q24.3	criteria provided, single submitter	4		N	OMIM Allelic Variant:606454.0001,UniProtKB (protein):P49770#VAR_012289	3	4336	P49770	NM_014239.4	c.638A>G	E	213	G	NP_055054.1	MAVNLSKAGIETTVMTDAAIF	11	Q9UI10	0	non-edgetic
20460	single nucleotide variant	NM_004924.6(ACTN4):c.776C>T (p.Thr259Ile)	81	ACTN4	HGNC:166	Pathogenic	1	2019-01-21	121908416	-	RCV000005754;RCV000991481	MedGen:C4551527,OMIM:603278;MedGen:CN517202	Focal segmental glomerulosclerosis 1;not provided	germline	germline	GRCh38	NC_000019.10	19	38710299	38710299	C	T	19q13.2	criteria provided, single submitter	2		N	OMIM Allelic Variant:604638.0002,UniProtKB (protein):O43707#VAR_010379	3	5421	O43707	NM_004924.6	c.776C>T	T	259	I	NP_004915.2	TARPDEKAIMTYVSSFYHAFS	11	Q8IY33,Q08043	0,0	non-edgetic
20664	single nucleotide variant	NM_001099274.3(TINF2):c.845G>A (p.Arg282His)	26277	TINF2	HGNC:11824	Pathogenic	1	2017-11-23	121918544	-	RCV000005978;RCV000005979	MedGen:C3151445,OMIM:613990;MedGen:C1327916,OMIM:268130,Orphanet:ORPHA3088	Dyskeratosis congenita, autosomal dominant, 3;Revesz syndrome	de novo;germline	germline	GRCh38	NC_000014.9	14	24240635	24240635	C	T	14q12	criteria provided, multiple submitters, no conflicts	3		N	OMIM Allelic Variant:604319.0002,UniProtKB (protein):Q9BSI4#VAR_043915	3	5625	Q9BSI4	NM_001099274.3	c.845G>A	R	282	H	NP_001092744.1	WASTRGGHKERPTVMLFPFRN	11	Q96AP0	0	non-edgetic
21385	single nucleotide variant	NM_003690.5(PRKRA):c.665C>T (p.Pro222Leu)	8575	PRKRA	HGNC:9438	Pathogenic	1	2019-05-28	121434410	-	RCV000006718	MedGen:C2677567,OMIM:612067,Orphanet:ORPHA210571	Dystonia 16	germline;unknown	germline	GRCh38	NC_000002.12	2	178436264	178436264	G	A	2q31.2	criteria provided, multiple submitters, no conflicts	3		N	OMIM Allelic Variant:603424.0001,UniProtKB (protein):O75569#VAR_046213	3	6346	O75569	NM_003690.5	c.665C>T	P	222	L	NP_003681.1	GCTWHSLRNSPGEKINLLKRS	11	O95793,Q15633	0,0	non-edgetic
22614	single nucleotide variant	NM_002872.5(RAC2):c.169G>A (p.Asp57Asn)	5880	RAC2	HGNC:9802	Pathogenic	1	2018-10-20	74315507	-	RCV000008011	MedGen:C1842398,OMIM:608203,Orphanet:ORPHA183707	Neutrophil immunodeficiency syndrome	germline	germline	GRCh38	NC_000022.11	22	37232857	37232857	C	T	22q13.1	criteria provided, single submitter	2		N	OMIM Allelic Variant:602049.0001,UniProtKB (protein):P15153#VAR_017452	3	7575	P15153	NM_002872.5	c.169G>A	D	57	N	NP_002863.1	DSKPVNLGLWDTAGQEDYDRL	11	P53365	0	non-edgetic
22974	single nucleotide variant	NM_000503.6(EYA1):c.1319G>A (p.Arg440Gln)	2138	EYA1	HGNC:3519	Pathogenic	1	2018-06-23	121909196	-	RCV000008397;RCV000844628	MedGen:C4551702,OMIM:113650,SNOMED CT:290006;MedGen:CN826980,Orphanet:ORPHA96210	Melnick-Fraser syndrome;Rare genetic deafness	germline	germline	GRCh38	NC_000008.11	8	71216733	71216733	C	T	8q13.3	criteria provided, multiple submitters, no conflicts	3		N	OMIM Allelic Variant:601653.0007,UniProtKB (protein):Q99502#VAR_016867	3	7935	Q99502	NM_000503.6	c.1319G>A	R	440	Q	NP_000494.2	WMRKLAFRYRRVKEIYNTYKN	11	Q15475	0	non-edgetic
23143	single nucleotide variant	NM_006261.4(PROP1):c.217C>T (p.Arg73Cys)	5626	PROP1	HGNC:9455	Pathogenic	1	2018-10-08	121917843	-	RCV000008572;RCV000821200	MedGen:C0878683,OMIM:262600;MedGen:CN517202	Pituitary hormone deficiency, combined 2;not provided	germline;unknown	germline	GRCh38	NC_000005.10	5	177994231	177994231	G	A	5q35.3	criteria provided, multiple submitters, no conflicts	3		N	OMIM Allelic Variant:601538.0010,UniProtKB (protein):O75360#VAR_003768	3	8104	O75360	NM_006261.4	c.217C>T	R	73	C	NP_006252.3	RGRPHSRRRHRTTFSPVQLEQ	11	P49639	0	non-edgetic
23311	single nucleotide variant	NM_030662.3(MAP2K2):c.170T>G (p.Phe57Cys)	5605	MAP2K2	HGNC:6842	Pathogenic	1	2017-05-09	121434497	-	RCV000208756;RCV000008761;RCV000158038	MedGen:C1275081,Orphanet:ORPHA1340,SNOMED CT:403770008;MedGen:C3809007,OMIM:615280;MedGen:CN517202	Cardio-facio-cutaneous syndrome;Cardiofaciocutaneous syndrome 4;not provided	germline	germline	GRCh38	NC_000019.10	19	4117552	4117552	A	C	19p13.3	reviewed by expert panel	4		N	OMIM Allelic Variant:601263.0001,UniProtKB (protein):P36507#VAR_035095	3	8272	P36507	NM_030662.3	c.170T>G	F	57	C	NP_109587.1	DEQQKKRLEAFLTQKAKVGEL	11	P10398	0	non-edgetic
23314	single nucleotide variant	NM_030662.3(MAP2K2):c.383C>A (p.Pro128Gln)	5605	MAP2K2	HGNC:6842	Pathogenic	1	2017-05-09	267607230	-	RCV000208770;RCV000008764;RCV000158021	MedGen:C1275081,Orphanet:ORPHA1340,SNOMED CT:403770008;MedGen:C3809007,OMIM:615280;MedGen:CN517202	Cardio-facio-cutaneous syndrome;Cardiofaciocutaneous syndrome 4;not provided	germline	germline	GRCh38	NC_000019.10	19	4110576	4110576	G	T	19p13.3	reviewed by expert panel	4		N	OMIM Allelic Variant:601263.0004,UniProtKB (protein):P36507#VAR_069782	3	8275	P36507	NM_030662.3	c.383C>A	P	128	Q	NP_109587.1	ELQVLHECNSPYIVGFYGAFY	11	P10398	0	non-edgetic
23347	single nucleotide variant	NM_005982.4(SIX1):c.386A>G (p.Tyr129Cys)	6495	SIX1	HGNC:10887	Pathogenic	1	2018-10-31	104894478	-	RCV000008806;RCV000763344;RCV000679883;RCV000763344;RCV000055925;RCV000763344;RCV000413341	MedGen:C1842124,OMIM:608389;MedGen:C1842124,OMIM:608389;MedGen:C1854594,OMIM:605192;MedGen:C1854594,OMIM:605192;MedGen:C4551702,OMIM:113650,SNOMED CT:290006;MedGen:C4551702,OMIM:113650,SNOMED CT:290006;MedGen:CN517202	Branchiootic syndrome 3;Branchiootic syndrome 3;Deafness, autosomal dominant 23;Deafness, autosomal dominant 23;Melnick-Fraser syndrome;Melnick-Fraser syndrome;not provided	de novo;germline;unknown	germline	GRCh38	NC_000014.9	14	60648804	60648804	T	C	14q23.1	criteria provided, multiple submitters, no conflicts	5		N	OMIM Allelic Variant:601205.0001,UniProtKB (protein):Q15475#VAR_031025	3	8308	Q15475	NM_005982.4	c.386A>G	Y	129	C	NP_005973.1	RTIWDGEETSYCFKEKSRGVL	11	O00167,Q99502	0,0	non-edgetic
23507	single nucleotide variant	NM_007126.5(VCP):c.464G>A (p.Arg155His)	7415	VCP	HGNC:12666	Pathogenic	1	2018-11-29	121909329	-	RCV000023063;RCV000540496;RCV000008989;RCV000540496;RCV000523065	MedGen:C3152097;MedGen:C3151403,OMIM:613954;MedGen:C4551951,OMIM:167320;MedGen:C4551951,OMIM:167320;MedGen:CN517202	Amyotrophic lateral sclerosis 14 without frontotemporal dementia;Amyotrophic lateral sclerosis 14, with or without frontotemporal dementia;Inclusion body myopathy with early-onset Paget disease with or without frontotemporal dementia 1;Inclusion body myopathy with early-onset Paget disease with or without frontotemporal dementia 1;not provided	germline;unknown	germline	GRCh38	NC_000009.12	9	35065363	35065363	C	T	9p13.3	criteria provided, multiple submitters, no conflicts	6		N	OMIM Allelic Variant:601023.0001,UniProtKB (protein):P55072#VAR_033018	3	8468	P55072	NM_007126.5	c.464G>A	R	155	H	NP_009057.1	PIRKGDIFLVRGGMRAVEFKV	11	O94888,Q9BZE9,P68543,Q14CS0	0,0,0,0	non-edgetic
23958	single nucleotide variant	NM_000891.2(KCNJ2):c.652C>T (p.Arg218Trp)	3759	KCNJ2	HGNC:6263	Pathogenic	1	2018-10-02	104894578	-	RCV000009474;RCV000684775;RCV000058326;RCV000684775;RCV000170982	MedGen:C1563715,OMIM:170390,Orphanet:ORPHA37553,SNOMED CT:422348008;MedGen:C1563715,OMIM:170390,Orphanet:ORPHA37553,SNOMED CT:422348008;MedGen:C1141890,Orphanet:ORPHA768,SNOMED CT:442917000;MedGen:C1865018,OMIM:609622;MedGen:CN517202	Andersen Tawil syndrome;Andersen Tawil syndrome;Congenital long QT syndrome;Short QT syndrome 3;not provided	germline	germline	GRCh38	NC_000017.11	17	70175691	70175691	C	T	17q24.3	criteria provided, multiple submitters, no conflicts	7		N	OMIM Allelic Variant:600681.0002,UniProtKB (protein):P63252#VAR_017856	3	8919	P63252	NM_000891.2	c.652C>T	R	218	W	NP_000882.1	LCLMWRVGNLRKSHLVEAHVR	11	Q99712,B7U540	0,0	non-edgetic
23959	single nucleotide variant	NM_000891.2(KCNJ2):c.899G>T (p.Gly300Val)	3759	KCNJ2	HGNC:6263	Pathogenic	1	2018-11-26	104894579	-	RCV000009475;RCV000058332;RCV000170987	MedGen:C1563715,OMIM:170390,Orphanet:ORPHA37553,SNOMED CT:422348008;MedGen:C1141890,Orphanet:ORPHA768,SNOMED CT:442917000;MedGen:CN517202	Andersen Tawil syndrome;Congenital long QT syndrome;not provided	germline	germline	GRCh38	NC_000017.11	17	70175938	70175938	G	T	17q24.3	criteria provided, single submitter	3		N	OMIM Allelic Variant:600681.0003,UniProtKB (protein):P63252#VAR_017857	3	8920	P63252	NM_000891.2	c.899G>T	G	300	V	NP_000882.1	ADFEIVVILEGMVEATAMTTQ	11	Q99712,B7U540	0,0	non-edgetic
23962	single nucleotide variant	NM_000891.2(KCNJ2):c.199C>T (p.Arg67Trp)	3759	KCNJ2	HGNC:6263	Pathogenic	1	2018-12-12	104894580	-	RCV000009478;RCV000763415;RCV000814909;RCV000763415;RCV000058294;RCV000763415;RCV000814909;RCV000170971;RCV001000954	MedGen:C1563715,OMIM:170390,Orphanet:ORPHA37553,SNOMED CT:422348008;MedGen:C1563715,OMIM:170390,Orphanet:ORPHA37553,SNOMED CT:422348008;MedGen:C1563715,OMIM:170390,Orphanet:ORPHA37553,SNOMED CT:422348008;MedGen:C3151431,OMIM:613980;MedGen:C1141890,Orphanet:ORPHA768,SNOMED CT:442917000;MedGen:C1865018,OMIM:609622;MedGen:C1865018,OMIM:609622;MedGen:CN517202;MedGen:CN169374	Andersen Tawil syndrome;Andersen Tawil syndrome;Andersen Tawil syndrome;Atrial fibrillation, familial, 9;Congenital long QT syndrome;Short QT syndrome 3;Short QT syndrome 3;not provided;not specified	germline;unknown	germline	GRCh38	NC_000017.11	17	70175238	70175238	C	T	17q24.3	criteria provided, multiple submitters, no conflicts	8		N	OMIM Allelic Variant:600681.0006,UniProtKB (protein):P63252#VAR_017851	3	8923	P63252	NM_000891.2	c.199C>T	R	67	W	NP_000882.1	QFINVGEKGQRYLADIFTTCV	11	Q99712,B7U540	0,0	non-edgetic
24207	single nucleotide variant	NM_000344.3(SMN1):c.5C>G (p.Ala2Gly)	6606	SMN1	HGNC:11117	Pathogenic	1	2016-12-31	1554066397	-	RCV000009740;RCV000009739;RCV000517884	MedGen:C0152109,OMIM:253400,Orphanet:ORPHA83419,SNOMED CT:54280009;MedGen:C0393538,OMIM:253550,Orphanet:ORPHA83418,SNOMED CT:128212001;MedGen:CN517202	Kugelberg-Welander disease;Spinal muscular atrophy, type II;not provided	germline;unknown	germline	GRCh38	NC_000005.10	5	70925108	70925108	C	G	5q13.2	criteria provided, multiple submitters, no conflicts	3		N	OMIM Allelic Variant:600354.0006,UniProtKB (protein):Q16637#VAR_005615	3	9168	Q16637	NM_000344.3	c.5C>G	A	2	G	NP_000335.1	MAMSSGGSGGGV	2	O14893	0	non-edgetic
24215	single nucleotide variant	NM_000344.3(SMN1):c.283G>C (p.Gly95Arg)	6606	SMN1	HGNC:11117	Pathogenic	1	2016-03-18	104893927	-	RCV000009753;RCV000785814	MedGen:C0152109,OMIM:253400,Orphanet:ORPHA83419,SNOMED CT:54280009;MedGen:CN517202	Kugelberg-Welander disease;not provided	germline;unknown	germline	GRCh38	NC_000005.10	5	70942367	70942367	G	C	5q13.2	criteria provided, single submitter	2		N	OMIM Allelic Variant:600354.0014,UniProtKB (protein):Q16637#VAR_034805	3	9176	Q16637	NM_000344.3	c.283G>C	G	95	R	NP_000335.1	TAASLQQWKVGDKCSAIWSED	11	O14893	0	non-edgetic
24216	single nucleotide variant	NM_000344.3(SMN1):c.332C>G (p.Ala111Gly)	6606	SMN1	HGNC:11117	Pathogenic	1	2016-03-03	104893935	-	RCV000009755;RCV000009754;RCV000785810	MedGen:C0393538,OMIM:253550,Orphanet:ORPHA83418,SNOMED CT:128212001;MedGen:C0043116,OMIM:253300,Orphanet:ORPHA83330,SNOMED CT:64383006;MedGen:CN517202	Spinal muscular atrophy, type II;Werdnig-Hoffmann disease;not provided	germline;unknown	germline	GRCh38	NC_000005.10	5	70942416	70942416	C	G	5q13.2	criteria provided, single submitter	2		N	OMIM Allelic Variant:600354.0015,UniProtKB (protein):Q16637#VAR_034806	3	9177	Q16637	NM_000344.3	c.332C>G	A	111	G	NP_000335.1	IWSEDGCIYPATIASIDFKRE	11	O14893	0	non-edgetic
[truncated: 214 more rows]

## Sheet: (C) Lit-SI_comMut_edgotypes
ID	species	class	1000genome	date	genotype	submitterlink	allele_origin	alleles	het	se(het)	max_prob	min_prob	validated	validation	method	MAF	frequency_reporting_allele	count	assertion	gene	mut_position	variation_allele	frame	fxn-class	locus_id	mrna_acc	prot_acc	mut_res	protein	wt_context	mut_context_pos	wt_res	partners	edgetic_disruptions	edgotype
[truncated: 2,867 more rows]

[truncated: 1 more sheets: (D) Lit-SI_disMut_edgotypes]
