# Supplementary material for: Are transient protein-protein interactions more dispensable?
Source: PLoS Comput Biol. 2022 Apr 11;18(4):e1010013. doi: 10.1371/journal.pcbi.1010013 (PMC9000134; doi:10.1371/journal.pcbi.1010013)
Supplement: S3 Data — PPI change in binding free energy (ΔΔG) upon mutation calculated on PPI structural models. (A) Common mutations in Y2H-SI. (B) Disease mutations in Y2H-SI. (C) Common mutations in Lit-SI. (D) Disease mutations in Lit-SI. (XLSX) [file pcbi.1010013.s003.xlsx]

## Sheet: (A) Y2H-SI_comMut_∆∆G
Protein	Partner	Mut_position	FoldX_mutation	FoldX_∆∆G
P05161	Q9UMW8	83	SB83N	0.116500854
Q9Y3E2	O76003	98	GB98A	-0.0769004822
O95154	O43488	323	TB323A	0.148200989
Q86SG5	Q5SY68	84	AA84T	-0.00679969788
Q9NRD1	P63208	60	RA60Q	0.0144004822
P33764	P23297	3	RB3K	1.01383018
P33764	Q8WXG8	3	RB3K	1.33090019
P33764	P29034	3	RA3K	0.292297363
P33764	P60903	3	RA3K	0.156101227
P33764	P23297	87	HB87Q	0.459210396
P33764	Q8WXG8	87	HB87Q	2.24440002
P33764	P29034	87	HA87Q	0.395500183
P33764	P60903	87	HA87Q	1.3927002
O60812	P07910	212	EB212G	0.405580044
B2RXH8	P07910	208	QB208H	0.0741901398
B2RXH8	O60812	208	QB208H	-0.2208004
Q9Y4P1	Q9GZQ8	354	LA354Q	0.26720047
Q9UKG1	Q8NEU8	334	DA334E	-0.0240020752
O15516	Q8WYA1	208	SB208C	0.166000366
O15516	O00327	208	SB208C	0.0830001831
P53609	P49354	103	IB103V	-0.0540008545
O75340	Q9Y5Z4	3	AB3G	-0.179798126
P38936	P30281	31	SB31R	0.106500626
O43167	Q9UID6	518	AA518T	0.00680541992
Q06587	Q8N488	343	DA343E	-0.180198669
Q13895	Q96GA3	426	PA426S	-0.0436000824
Q96C00	Q9NQZ8	274	AA274G	0.285840034
Q969J2	Q96IT1	88	SB88N	0.0308990479
Q9Y6D9	Q13257	558	RB558H	0.340630054
Q8N720	Q96EG3	466	CB466G	0.993060112
P09467	O00757	218	RB218K	-0.115600586
P09913	O14879	121	KB121R	-0.348899841
Q5T764	O14879	188	LB188P	0.750200272
Q9NQB0	P14923	15	NB15K	0.0228004456
P17980	P62333	218	QB218H	-0.0378990173
Q96FW1	P51668	11	QB11R	-0.323196411
Q96FW1	P62837	11	QB11R	-0.247200012
O00303	Q7L2H7	76	AA76G	0.816799164
Q7RTS7	Q7Z3Y9	271	EA271D	0.148101807
P55209	Q9ULW6	157	KB157N	0.186901093
O95678	Q15323	367	IB367V	0.430099487
O95678	O76014	367	IB367V	0.369903564
O95678	O76011	367	IB367V	-0.149803162
O95678	Q14525	367	IB367V	0.300102234
O95678	Q2M2I5	367	IA367V	0.416793823
O95678	P08727	367	IB367V	0.0699996948
O95678	P19012	367	IB367V	0.0492019653
O95678	O76015	367	IB367V	0.17829895
O95678	P13646	367	IB367V	-0.294494629
O95678	P35900	367	IB367V	0.127197266
O95678	Q7Z3Y8	367	IB367V	0.240203857
O95678	Q7Z3Y9	367	IB367V	0.114700317
O95678	Q6A162	367	IB367V	0.0804977417
O95678	Q7Z3Z0	367	IB367V	-0.00270080566
O95678	Q15323	427	MB427T	1.35910034
O95678	O76014	427	MB427T	2.00299835
O95678	O76013	427	MB427T	1.92240143
O95678	O76011	427	MB427T	2.14559937
O95678	Q14525	427	MB427T	2.11029816
O95678	Q2M2I5	427	MA427T	1.34490204
O95678	P08727	427	MB427T	0.613998413
O95678	P19012	427	MB427T	2.12289429
O95678	O76015	427	MB427T	1.63870239
O95678	P13646	427	MB427T	1.81929779
O95678	P35900	427	MB427T	1.52840424
O95678	Q7Z3Y8	427	MB427T	0.902793884
O95678	Q7Z3Y9	427	MB427T	1.07209778
O95678	Q92764	427	MB427T	0.822799683
O95678	Q6A162	427	MB427T	1.91680145
O95678	Q7Z3Z0	427	MB427T	1.73210144
Q6NXT2	Q9UER7	39	HB39P	-1.78590012
P32856	Q13277	54	KA54R	0.126647949
Q14CN4	Q14525	366	DB366E	0.0195007324
Q14CN4	Q15323	428	RB428H	0.66230011
Q14CN4	Q14532	428	RB428H	0.614303589
Q14CN4	Q14525	428	RB428H	0.312103271
Q14CN4	P08727	428	RB428H	0.852996826
Q14CN4	P19012	428	RB428H	0.388397217
Q14CN4	O76015	428	RB428H	-0.0336990356
Q14CN4	P13646	428	RB428H	0.489700317
Q14CN4	P35900	428	RB428H	0.0635986328
Q14CN4	P08779	428	RB428H	0.682998657
Q14CN4	P02533	428	RB428H	0.767799377
Q14CN4	Q92764	428	RB428H	0.882301331
Q14CN4	Q7Z3Y8	171	NA171D	0.0857009888
Q14CN4	Q2M2I5	264	YA264C	0.857299805
Q14CN4	Q7Z3Y8	264	YA264C	0.635597229
Q14CN4	Q7Z3Z0	264	YA264C	-0.0969009399
Q13520	P29972	234	VA234I	-0.0609989166
Q5XKE5	Q15323	393	AB393V	-1.7206955
Q5XKE5	O76013	393	AB393V	-1.65650177
Q5XKE5	O76011	393	AB393V	-1.49019623
Q5XKE5	Q14525	393	AB393V	-1.75609589
Q5XKE5	P08727	393	AB393V	-1.35169983
Q5XKE5	P19012	393	AB393V	-1.91120148
Q5XKE5	P08779	393	AB393V	-1.46879578
Q5XKE5	P02533	393	AB393V	-1.55870056
Q5XKE5	Q92764	393	AB393V	-1.36690521
Q7RTS7	Q15323	424	EB424K	0.187095642
Q7RTS7	O76014	424	EB424K	-0.0839004517
Q7RTS7	O76011	424	EB424K	-0.203804016
Q7RTS7	P08727	424	EB424K	0.363395691
Q7RTS7	P19012	424	EB424K	0.679801941
Q7RTS7	O76015	424	EB424K	0.260696411
Q7RTS7	P13646	424	EB424K	-0.113296509
Q7RTS7	Q7Z3Y8	424	EB424K	-0.624801636
Q7RTS7	P08779	424	EB424K	0.258499146
Q7RTS7	Q6A163	424	EB424K	-0.203605652
Q7RTS7	Q92764	424	EB424K	0.0972976685
Q7RTS7	Q7Z3Z0	424	EB424K	-0.0905990601
Q14CN4	P08727	405	RB405W	-0.0115966797
Q6UVW9	Q9UHP7	73	SB73P	0.0147299767
Q6NXT2	Q9UER7	122	KB122E	1.48329926
Q9Y2J0	O00194	203	RB203Q	1.1607008
Q6NXT2	Q9UER7	111	AB111G	-0.0781021118
Q13520	P29972	166	RA166G	-1.22169876
P78385	Q15323	362	GB362S	4.64970398
P78385	O76014	362	GB362S	6.18039703
P78385	O76011	362	GB362S	4.30060577
P78385	Q14525	362	GB362S	4.10469818
P78385	P08727	362	GB362S	3.91049957
P78385	P19012	362	GB362S	5.04290009
P78385	O76015	362	GB362S	3.19429779
P78385	Q7Z3Y8	362	GB362S	1.21279907
P78385	P08779	362	GB362S	5.22389984
P78385	Q6A163	362	GB362S	5.73110199
P78385	Q92764	362	GB362S	5.94369507
P78385	Q6A162	362	GB362S	3.42050171
P78385	Q7Z3Z0	362	GB362S	3.75640106
Q96EP1	P51668	341	TB341P	0.556720257
Q96EP1	P62837	341	TB341P	0.480649948
Q96EP1	Q969T4	341	TB341P	0.556960106
Q96EP1	Q96LR5	341	TB341P	0.495599747
Q92696	P53611	420	TA420A	-0.258102417
Q9NPF4	Q14657	98	QB98H	-0.0527000427
Q15436	Q15437	211	LA211I	0.129013062
Q9ULX3	Q9NRX1	366	YB366F	-0.229801178
P14136	P08670	295	DB295N	-0.018196106
P14136	Q15323	295	DB295N	-0.102203369
P14136	P08727	295	DB295N	-0.128700256
P14136	P19012	295	DB295N	-0.33089447
P14136	P13646	295	DB295N	-0.184700012
P14136	Q7Z3Y8	295	DB295N	-0.203300476
P14136	Q6A163	295	DB295N	-0.296203613
P14136	P07196	295	DA295N	-0.0220985413
O76011	Q6KB66	348	HA348R	-0.371398926
Q9P2A4	Q92558	44	RB44Q	0.879402161
O76013	P78386	315	TA315M	-0.930397034
O76013	Q6KB66	315	TA315M	-1.0161972
O76013	P04264	315	TA315M	-0.423194885
O76013	P05787	315	TA315M	-1.10900116
O76013	Q8N1N4	315	TA315M	-1.24659729
O76013	O43790	315	TA315M	-0.89289856
O76013	O95678	315	TA315M	-0.565299988
O76013	P48668	315	TA315M	-0.923194885
O76013	P19013	315	TA315M	-0.584503174
O76013	P35908	315	TA315M	-1.13179779
O76013	Q01546	315	TA315M	-0.693405151
O76013	Q5XKE5	315	TA315M	-0.85710144
O76013	Q86Y46	315	TA315M	-0.721504211
O76013	P12035	315	TA315M	-0.47530365
O76013	P02538	315	TA315M	-0.719894409
Q14532	Q6KB66	371	DA371E	-0.382896423
Q14532	O43790	371	DA371E	-0.32749939
Q14532	Q14CN4	371	DA371E	-0.281898499
Q6A162	P78386	390	WA390R	-0.398200989
Q6A162	Q3SY84	390	WA390R	-0.599197388
Q6A162	Q9NSB4	390	WA390R	-0.463500977
Q6A162	P05787	390	WA390R	-1.2901001
Q6A162	O95678	390	WA390R	-0.26210022
Q6A162	P48668	390	WA390R	-0.634300232
Q6A162	P19013	390	WA390R	-1.03469849
Q6A162	P78385	390	WA390R	-0.537399292
Q6A162	P35908	390	WA390R	-0.316703796
Q6A162	Q01546	390	WA390R	-0.46900177
Q6A162	P13647	390	WA390R	-0.641601562
Q6A162	P02538	390	WA390R	-0.836395264
Q6A162	Q14533	390	WA390R	0.171302795
Q6A162	P78386	303	MA303T	0.000503540039
Q14532	O43790	369	RA369Q	0.299301147
Q6A163	P14136	383	LA383M	0.0960998535
Q6A163	P78386	383	LA383M	-0.0827026367
Q6A163	P04264	383	LA383M	0.124801636
Q6A163	Q8N1N4	383	LA383M	0.136497498
Q6A163	Q7RTS7	383	LA383M	0.338699341
Q6A163	Q01546	383	LA383M	-0.00999450684
Q6A163	P04259	383	LA383M	0.00370025635
Q6A163	P12035	383	LA383M	0.0186004639
Q6A163	Q14533	383	LA383M	0.0231018066
P08779	P41219	418	RA418C	0.427200317
P08779	P78386	418	RA418C	0.63419342
P08779	Q3SY84	418	RA418C	0.785499573
P08779	Q6KB66	418	RA418C	0.46799469
P08779	P04264	418	RA418C	0.758102417
P08779	P05787	418	RA418C	0.659706116
P08779	Q8N1N4	418	RA418C	0.894500732
P08779	O43790	418	RA418C	0.701400757
P08779	P48668	418	RA418C	0.408798218
P08779	P19013	418	RA418C	0.879501343
P08779	Q7RTS7	418	RA418C	0.666503906
P08779	Q14CN4	418	RA418C	0.625099182
P08779	P78385	418	RA418C	0.495201111
P08779	P35908	418	RA418C	0.833396912
P08779	Q01546	418	RA418C	0.533195496
P08779	Q5XKE5	418	RA418C	0.775695801
P08779	Q86Y46	418	RA418C	0.757301331
P08779	P13647	418	RA418C	0.419197083
P08779	P12035	418	RA418C	0.673301697
P08779	P02538	418	RA418C	0.697303772
P08779	Q14533	418	RA418C	0.674598694
Q7Z3Y8	Q7RTS7	415	SA415P	-0.415000916
Q2M2I5	Q5XKE5	282	NB282K	-0.0805969238
Q6A163	P04264	423	SA423F	-0.445396423
Q7Z3Y8	P04264	191	IB191L	-0.559295654
Q7Z3Y8	P48668	191	IB191L	-0.77809906
Q7Z3Y8	Q14CN4	191	IB191L	-0.822799683
Q7Z3Y8	Q13515	191	IB191L	-0.662696838
Q7Z3Y8	P35908	191	IB191L	-1.5114975
Q7Z3Y8	P04259	191	IB191L	-0.735595703
Q7Z3Y8	Q5XKE5	191	IB191L	-0.784500122
Q7Z3Y8	P13647	191	IB191L	-0.808799744
Q7Z3Y8	P12035	191	IB191L	-0.51599884
Q7Z3Y8	P02538	191	IB191L	0.296195984
A6NJL1	O15156	412	MB412L	0.244901657
Q3KQV3	Q9H9D4	425	NB425H	-0.0678689927
P10073	Q9H4T2	321	AA321V	0.0714099407
Q96EG3	Q8TF50	347	YA347C	0.284500122
Q96EG3	Q5T619	347	YA347C	-0.0364098549
Q96EG3	P17021	347	YA347C	0.015801996
Q96EG3	P15622	347	YA347C	0.456218988
Q96EG3	Q8N720	347	YA347C	0.27745986
Q96EG3	P58317	347	YA347C	2.56077003
P10073	Q9Y5A6	381	EB381K	0.470050037
P10073	Q8N0Y2	381	EB381K	-0.396549702
Q96CA5	P55211	164	HA164R	-1.31180191

## Sheet: (B) Y2H-SI_disMut_∆∆G
Protein	Partner	Mut_position	FoldX_mutation	FoldX_∆∆G
P60953	Q9BYG5	23	YA23C	1.03139877
P60953	Q9BYG5	66	RA66G	0.031999588
P60709	P63261	179	DA179E	-0.15143013
P28482	Q15349	135	RB135T	0.468600273
P08034	P29033	102	EB102G	-0.504499435
P08034	P29033	75	RB75Q	1.18300056
P30153	Q15173	258	RA258H	1.59679985
P30153	Q14738	258	RA258H	1.03349972
P63252	B7U540	301	MA301R	1.02720261
P08034	P29033	94	HB94Q	0.422199249
P48165	P29033	47	DA47H	2.91869926
Q92963	Q3MIN7	87	DB87H	0.947599411
Q00266	P31153	259	AA259V	-0.488600731
P68400	P67870	47	RA47G	0.00180006027
P00492	Q9NRG1	68	LB68F	1.09468985
Q92963	Q3MIN7	82	FB82L	3.59549999
P04264	Q15323	478	EB478D	0.0671005249
P04264	O76014	478	EB478D	0.0559997559
P04264	O76013	478	EB478D	0.157897949
P04264	O76011	478	EB478D	-0.0328979492
P04264	Q14525	478	EB478D	0.0857009888
P04264	P08727	478	EB478D	0.259399414
P04264	P19012	478	EB478D	-0.0135040283
P04264	O76015	478	EB478D	-0.0466003418
P04264	P13646	478	EB478D	0.0482940674
P04264	P08779	478	EB478D	0.301101685
P04264	P02533	478	EB478D	-0.0873947144
P04264	Q6A163	478	EB478D	-0.0672988892
P04264	Q92764	478	EB478D	0.112594604
P02533	P41219	388	RA388H	0.374404907
P02533	Q6KB66	388	RA388H	0.0961990356
P02533	P04264	388	RA388H	0.273803711
P02533	O43790	388	RA388H	0.376502991
P02533	P48668	388	RA388H	0.258102417
P02533	Q14CN4	388	RA388H	0.240097046
P02533	Q13515	388	RB388H	0.288002014
P02533	Q5XKE5	388	RA388H	0.306900024
P02533	P12035	388	RA388H	0.36819458
P02533	Q14533	388	RA388H	0.0617980957
P10644	P17612	269	DB269G	2.19390106
P45379	P19237	283	KA283E	2.04370117
P68400	P67870	50	YA50C	0.317659855
P51159	Q8TDW5	1	MA1T	0.655900002
P69905	P09105	127	DB127Y	-0.00468993187
P69905	P69892	127	DA127Y	-0.486398697
P69905	P02100	127	DA127Y	-0.303001404
P69905	P02042	127	DA127Y	-0.0383987427
P69905	P68871	127	DA127Y	-1.09320068
P06753	P67936	253	TA253K	-0.429000854
P08034	P29033	172	PB172L	1.05399895
P60953	Q9P286	171	EB171K	3.6539402
P60953	Q13177	171	EB171K	2.35469007
P29033	P48165	59	GB59R	8.77279949
P29033	P36382	59	GA59R	3.96050072
Q00266	P31153	264	RA264H	1.93585014
P45381	Q96HD9	285	EA285A	0.253099442
P15153	P53365	57	DB57N	0.474300385
P63252	Q99712	67	RA67W	-0.244199753
P10644	Q9BSF0	1	MA1V	-0.0103006363
P01111	Q3MIN7	60	GA60E	11.6579704
P07196	P14136	332	QB332P	0.330303192
P07196	P17661	332	QB332P	0.388198853
P02533	P41219	415	YA415H	1.9559021
P02533	Q6KB66	415	YA415H	1.96089935
P02533	P04264	415	YA415H	1.30400085
P02533	Q8N1N4	415	YA415H	2.10230255
P02533	O43790	415	YA415H	2.09440613
P02533	P48668	415	YA415H	1.97260284
P02533	Q14CN4	415	YA415H	2.04060364
P02533	Q13515	415	YB415H	1.59760284
P02533	Q5XKE5	415	YA415H	2.51519775
P02533	P12035	415	YA415H	1.85910034
P02533	Q14533	415	YA415H	2.27729797
P13647	Q15323	463	LB463P	2.23970032
P13647	P08727	463	LB463P	1.91820526
P13647	P19012	463	LB463P	1.87689972
P13647	O76015	463	LB463P	2.436203
P13647	P08779	463	LB463P	3.15529633
P13647	Q92764	463	LB463P	1.59760284
P13647	Q6A162	463	LB463P	1.95579529
P68871	P09105	128	QB128P	3.11839962
P68871	P02008	128	QB128P	2.2818985
P68871	P69905	128	QB128P	2.8647995
P68871	Q6B0K9	128	QB128P	1.91600037
P69905	P09105	1	MB1T	-0.696449995
P04264	Q15323	479	IB479T	0.574401855
P04264	O76014	479	IB479T	1.01800537
P04264	O76013	479	IB479T	0.82900238
P04264	O76011	479	IB479T	1.00430298
P04264	Q14525	479	IB479T	0.957298279
P04264	P08727	479	IB479T	0.730194092
P04264	P19012	479	IB479T	1.1852951
P04264	O76015	479	IB479T	0.640899658
P04264	P13646	479	IB479T	1.12269592
P04264	P08779	479	IB479T	1.12019348
P04264	P02533	479	IB479T	1.18410492
P04264	Q6A163	479	IB479T	0.828697205
P04264	Q92764	479	IB479T	0.739700317
P17661	O76014	345	LB345P	2.01830292
P17661	P14136	345	LB345P	1.83169937
P17661	Q14525	345	LB345P	1.85559845
P17661	P41219	345	LB345P	2.001297
P17661	P19012	345	LB345P	2.48989868
P17661	P13646	345	LB345P	1.90529633
P17661	P35900	345	LB345P	2.75230408
P17661	P07196	345	LA345P	1.95269775
P02489	P02511	116	RB116H	6.85579967
P02489	A0A140G945	116	RA116H	1.9265995
P29033	P08034	34	MA34T	1.08550072
P29033	P08034	50	DA50N	1.36510086
P29033	P08034	184	RA184P	-0.660900116
P29033	P48165	75	RB75W	1.71070099
P29033	P36382	75	RA75W	0.143400192
P29033	P48165	90	LB90P	1.89089966
P08034	P29033	63	VB63I	0.891901016
P08754	P81274	40	GA40R	1.12010002
P12814	Q8IY33	46	RA46Q	-0.799820065
P29033	P48165	1	MB1V	0.662500381
P29033	P36382	1	MA1V	0.187398911
O95630	Q9Y3E7	100	FA100Y	-0.538700104
Q92963	Q3MIN7	57	AB57G	0.288000107
P13647	Q15323	467	IB467T	0.825004578
P13647	P08727	467	IB467T	0.820800781
P13647	P19012	467	IB467T	0.551795959
P13647	O76015	467	IB467T	0.996803284
P13647	P08779	467	IB467T	0.695800781
P13647	Q92764	467	IB467T	0.937400818
P13647	Q6A162	467	IB467T	0.8852005
P13647	Q15323	471	RB471C	1.08049774
P13647	P08727	471	RB471C	0.596298218
P13647	P19012	471	RB471C	0.986503601
P13647	O76015	471	RB471C	0.600494385
P13647	Q92764	471	RB471C	0.792900085
P13647	Q6A162	471	RB471C	1.05199432
P02533	P41219	411	EA411K	0.327301025
P02533	Q6KB66	411	EA411K	0.212402344
P02533	P04264	411	EA411K	0.294502258
P02533	Q8N1N4	411	EA411K	0.148597717
P02533	O43790	411	EA411K	-0.0868988037
P02533	P48668	411	EA411K	0.366600037
P02533	Q14CN4	411	EA411K	0.374404907
P02533	Q13515	411	EB411K	-0.853805542
P02533	Q5XKE5	411	EA411K	0.28049469
P02533	P12035	411	EA411K	-0.000900268555
P02533	Q14533	411	EA411K	0.10900116
P17661	O76014	342	NB342D	0.943405151
P17661	P14136	342	NB342D	1.70230103
P17661	Q14525	342	NB342D	0.619400024
P17661	P41219	342	NB342D	1.29349518
P17661	P19012	342	NB342D	1.08869934
P17661	P13646	342	NB342D	0.715194702
P17661	P35900	342	NB342D	0.571105957
P17661	P07196	342	NA342D	2.19120026
P17661	O76014	357	AB357P	0.978797913
P17661	Q14525	357	AB357P	0.685394287
P17661	P19012	357	AB357P	0.480606079
P17661	P13646	357	AB357P	0.511901855
P17661	P35900	357	AB357P	0.882003784
P17661	O76014	370	LB370P	3.95909882
P17661	P14136	370	LB370P	2.14539719
P17661	Q14525	370	LB370P	2.80989838
P17661	P41219	370	LB370P	2.10340118
P17661	P19012	370	LB370P	2.91940308
P17661	P13646	370	LB370P	3.11669922
P17661	P35900	370	LB370P	2.89330292
P17661	P07196	370	LA370P	2.29800034
P48668	Q15323	462	IB462N	1.68740082
P48668	O76014	462	IB462N	1.58389282
P48668	O76013	462	IB462N	1.09409332
P48668	O76011	462	IB462N	1.14110565
P48668	Q14525	462	IB462N	0.703895569
P48668	P08727	462	IB462N	1.59249878
P48668	O76015	462	IB462N	1.68979645
P48668	P08779	462	IB462N	1.71440125
P48668	P02533	462	IB462N	2.5007019
P48668	Q92764	462	IB462N	0.473999023
P48668	Q6A162	462	IB462N	1.8605957
P48668	Q15323	465	YB465H	1.83679962
P48668	O76014	465	YB465H	1.59480286
P48668	O76013	465	YB465H	1.90869904
P48668	O76011	465	YB465H	1.97190094
P48668	Q14525	465	YB465H	0.470199585
P48668	P08727	465	YB465H	1.31240082
P48668	O76015	465	YB465H	1.41699982
P48668	P08779	465	YB465H	1.80289459
P48668	P02533	465	YB465H	1.29649353
P48668	Q92764	465	YB465H	0.70690155
P48668	Q6A162	465	YB465H	0.902206421
P04259	Q15323	461	EB461K	-0.126304626
P04259	O76014	461	EB461K	-0.357093811
P04259	Q14525	461	EB461K	-0.146499634
P04259	P08727	461	EB461K	-0.288597107
P04259	P19012	461	EB461K	-0.439704895
P04259	O76015	461	EB461K	-0.31880188
P04259	P13646	461	EB461K	-0.342193604
P04259	Q6A163	461	EB461K	-0.123695374
P04259	Q92764	461	EB461K	0.176498413
P04259	Q6A162	461	EB461K	-0.272399902
P63252	Q99712	75	TA75M	0.162599564
P63252	Q99712	144	GA144D	4.48539925
P63252	B7U540	144	GA144D	0.195400238
P63252	B7U540	260	RA260P	0.92029953
P02489	A0A140G945	12	RA12C	-0.319198608
P60891	O60256	115	MA115V	1.0760994
P60891	Q14558	115	MB115V	0.639699936
Q92963	Q3MIN7	89	YB89H	-1.33889961
Q92963	Q3MIN7	83	TB83P	-0.206899643
Q92963	Q3MIN7	81	EB81G	0.58549881
Q92963	Q3MIN7	35	SB35T	1.23509979
Q92963	Q3MIN7	77	AB77S	0.389699936
Q92963	Q3MIN7	23	KB23N	0.443000793
P62070	Q3MIN7	70	AA70T	-0.215000153
P29033	P48165	86	TB86R	-0.124900818
P29033	P36382	86	TA86R	0.357500076
Q8TB37	Q9Y5Y2	242	FB242L	0.559499741
P26367	P31273	255	QB255H	0.0568799973
P69905	P69892	105	CA105R	2.57460022
P69905	P02100	105	CA105R	2.08609962
P69905	P02042	105	CA105R	2.97840118
P69905	P68871	105	CA105R	3.33939934
P29033	P48165	69	FB69L	-0.147500992

## Sheet: (C) Lit-SI_comMut_∆∆G
Protein	Partner	Mut_position	FoldX_mutation	FoldX_∆∆G
P05161	Q9UMW8	83	SB83N	0.116500854
Q9BYD2	Q13084	67	EA67G	0.107599258
Q9Y3E2	O76003	98	GB98A	-0.0769004822
O95154	O43488	323	TA323A	0.00689983368
P34972	Q14330	316	HB316N	0.00587010384
P34972	P21554	316	HA316N	0.354449749
P09326	Q9BZW8	102	EA102Q	0.366149902
Q86SG5	Q5SY68	84	AB84T	-0.0934009552
Q9NRD1	P63208	60	RA60Q	0.0144004822
Q9UBD3	P13501	29	RB29K	-0.0150739551
Q8N6P7	Q9GZX6	209	AB209S	0.619270325
O94829	P47813	894	KA894N	0.0928993225
O14796	P19174	36	IB36T	0.655399323
P33764	P29034	3	RB3K	1.08620071
P33764	P60903	3	RB3K	0.797302246
P33764	P23297	3	RA3K	0.525249958
P33764	Q8WXG8	3	RB3K	1.33090019
Q2MKA7	Q9ULT6	162	KB162Q	1.24350071
P33764	P29034	87	HB87Q	1.12989807
P33764	P60903	87	HB87Q	1.77980042
P33764	P23297	87	HA87Q	2.94525981
P33764	Q8WXG8	87	HB87Q	2.24440002
Q8WUM0	P57740	962	RB962H	2.41869736
P47992	Q99616	28	DB28H	0.7541008
P47992	P13501	29	KB29R	0.276647925
P47992	Q9Y258	29	KB29R	0.252092957
Q13643	P25791	103	AB103T	0.502696991
O75815	Q14511	733	NA733S	-0.294599533
O60812	B2RXH8	212	EB212G	0.120429993
B2RXH8	O60812	208	QA208H	-0.361680031
Q86Y07	Q02750	167	IB167V	0.0345001221
P62140	Q96QC0	67	QA67H	0.0307006836
P62140	Q96SB3	67	QA67H	-0.195899963
O43929	O43913	56	LA56V	-0.233901978
O43150	P19174	748	EA748D	-0.126199961
Q9H221	Q9H222	54	YB54C	-5.94589996
Q9Y4P1	Q9GZQ8	354	LA354Q	0.26720047
Q8N4P2	Q9Y366	117	RA117H	0.420806885
Q86Y07	Q02750	216	FB216L	0.885402679
O95602	P19388	1141	AA1141T	-0.429699898
Q02156	Q15349	654	AA654T	-0.195999146
O43194	P08908	212	NA212S	0.0868988037
O95602	Q9H9Y6	652	HA652Q	-0.193008423
O95602	Q9H9Y6	1387	RA1387Q	0.640991211
P42025	P60709	45	MA45L	1.27449989
P42025	Q13561	45	MA45L	-0.252650023
P40692	P54278	219	IA219V	-0.0187599659
P18084	P06756	477	NB477S	-0.0752010345
P30559	P14416	218	AA218T	0.0143003464
O43187	Q9Y616	329	LB329V	0.661099911
O43187	P10398	329	LA329V	0.357615948
Q15024	Q13868	5	TA5A	1.45686007
Q15024	Q9NQT5	5	TA5A	0.928160191
Q06190	P30153	711	RB711Q	1.26260376
Q9UKG1	Q8NEU8	334	DA334E	-0.0240020752
P31930	P47985	269	RA269H	0.62349987
Q9Y678	P61923	55	IA55T	-0.192398071
P31930	P47985	267	PA267R	0.447900772
P02679	P02671	140	YB140H	2.6371994
Q15399	Q9Y2C9	305	HB305P	0.441001892
Q9Y2C9	Q15399	465	VA465I	0.269004822
Q9BXR5	Q15399	473	IA473T	0.167999268
P48039	Q15084	266	AA266V	-0.116298676
O15516	O00327	208	SB208C	0.0830001831
Q15399	Q9BXR5	352	HB352N	-0.843002319
P62263	P61247	50	KB50N	-0.565799713
Q9HD67	P27482	700	RA700Q	2.49860001
P20585	P43246	949	QB949R	0.119699478
Q96RT1	Q9UQ13	274	SB274L	-0.0922012329
P53609	P49354	103	IB103V	-0.0540008545
O75340	Q9Y5Z4	3	AB3G	-0.179798126
P10321	P61769	140	SA140Y	-0.112699509
P10321	P61769	59	RA59Q	2.05870056
P10321	P61769	45	RA45H	-0.171800613
P01889	P61769	36	VA36M	-0.152500153
P01889	P61769	47	IA47M	0.167900085
P01889	P61769	56	QA56L	0.997600555
P01889	Q14943	65	AA65T	0.553100586
P01889	Q14943	70	EA70A	-0.111399651
P04439	P17693	41	RB41S	0.899304986
P10321	P61769	33	DA33A	-0.0583000183
P01889	P61769	121	SA121N	0.108800888
P10321	P43626	363	TA363A	0.137800217
P10321	P61769	30	RA30K	-0.010799408
P01889	P10321	93	AA93P	0.033477962
P01889	P43632	104	NA104T	0.0445594788
P01889	P43628	104	NA104T	1.51150036
P01889	Q14943	104	NA104T	0.318699837
P01889	Q8N423	104	NA104T	-0.173689961
P01889	P43626	104	NA104T	-0.637129784
P13747	P30511	128	GA128R	-0.264633
P38936	P30281	31	SB31R	0.106500626
P38936	O96020	31	SB31R	-1.48849869
P38936	P78396	31	SB31R	-0.290599823
P38936	P14635	31	SB31R	0.435199738
P38936	P24864	31	SB31R	-0.82460022
P38936	P20248	31	SB31R	0.316400528
O15205	Q9H832	95	SB95P	-0.120650947
O15205	Q9H832	99	AB99G	0.00574499369
Q03518	Q03519	430	AA430V	-0.905097961
Q9HD34	O14561	11	SB11A	-0.0135993958
Q9UBD5	O43913	94	QA94K	-0.0209999084
P10321	Q14954	101	SA101N	0.0370998383
P01889	P61769	33	YA33H	0.00889968872
Q06587	Q8N488	343	DA343E	-0.180198669
P01889	Q14943	107	GA107R	-0.4897995
P01889	Q8N423	107	GA107R	-1.13863993
Q13895	Q96GA3	426	PA426S	-0.0436000824
P01889	P61769	140	YA140S	0.220499039
P28067	P28068	181	GA181A	0.0397033691
P28067	P01911	181	GA181A	0.0626001358
P28067	P06340	181	GA181A	-0.0052986145
P28067	P13765	181	GA181A	0.116100311
O15205	Q9H832	162	CB162F	-1.67045009
Q96C00	Q9NQZ8	274	AA274G	0.285840034
P62807	P0C0S5	96	QB96H	0.183204651
P10321	P43632	104	NA104K	-0.593700409
P10321	P43626	104	NA104K	-0.545499802
P10321	P43628	104	NA104K	-0.578199387
P10321	P43627	104	NA104K	0.293700218
P10321	Q14943	104	NA104K	-0.0708999634
P10321	Q14954	104	NA104K	-0.872200012
P10321	Q14953	104	NA104K	-0.51611042
P28068	P28067	28	TB28A	0.349700928
P28068	P28067	49	DB49V	-0.299499512
P62807	P0C0S5	72	EB72D	0.125099182
P10321	P04439	313	AB313S	0.0467270017
P01889	P43632	171	WA171L	0.0531301498
P01889	P43628	171	WA171L	0.045800209
P01889	P43626	171	WA171L	0.0270996094
P01889	P43632	100	EA100A	-0.200730324
P01889	P43628	100	EA100A	-1.00599957
P01889	Q14943	100	EA100A	0.357800484
P01889	Q8N423	100	EA100A	-0.652038991
P01889	P43626	100	EA100A	-1.74834967
P28067	P28068	210	RA210H	-0.188293457
P28067	P01911	210	RA210H	0.343400002
Q29983	P26718	174	MB174V	0.119700432
P68431	P62805	109	NA109K	-1.15750122
Q9BZM6	P26718	176	RB176K	-0.0167999268
Q03519	Q03518	374	AB374T	0.125396729
Q969J2	Q96IT1	88	SB88N	0.0308990479
P01889	Q14943	176	EA176A	0.00389957428
P10321	P04439	40	GB40S	4.66875792
P08833	P05019	253	IB253M	0.0138800144
O15143	P61158	37	KA37N	0.348098755
Q9Y6D9	Q13257	558	RB558H	0.340630054
P33993	P25205	144	NB144S	-0.129879951
O43543	O75771	188	RA188H	0.101559877
O43543	O15315	188	RB188H	-0.146400452
Q9UDV6	P17036	336	RA336H	-0.0155200958
Q15113	P13497	89	AB89T	-0.286729813
O60353	Q8N474	33	MB33V	0.101399422
Q9H0F6	Q9BYM8	282	SB282T	-0.45059967
P54296	Q14324	363	VB363I	0.0558099747
Q9H0F6	Q96EP0	294	PB294S	0.854598999
Q6R6M4	Q0WX57	83	QB83R	-0.430350304
Q6R6M4	Q0WX57	74	RB74T	0.0626802444
Q99436	P20618	39	VA39A	0.924809456
Q99436	P49720	39	VA39A	0.311770082
P09467	O00757	218	RB218K	-0.115600586
P52735	P62993	818	IB818M	0.449699402
P09914	O14879	155	KB155N	0.370900154
P09913	O14879	121	KA121R	0.481498718
O95817	P11142	407	PB407L	-0.102996826
O95817	P0DMV8	407	PB407L	0.18850708
Q5T764	O14879	188	LB188P	0.750200272
Q9NQB0	P35222	15	NB15K	0.0890007019
O95264	P46098	129	YA129S	-0.16009903
Q13489	Q9NR28	260	KB260R	-0.638130188
Q9Y5J6	P62072	3	RA3G	0.419099808
Q8NEC5	Q9P0X4	652	VB652I	-0.0295009613
P49286	Q15084	24	GA24E	0.0760955811
P10515	P36957	451	DB451N	-0.108699799
P07384	P04632	433	RA433H	0.227497101
P17980	P62333	218	QB218H	-0.0378990173
Q96NY9	Q96AY2	350	RA350W	0.666900635
Q96NY9	A4GXA9	350	RA350W	-0.0909004211
P49286	P63096	243	KB243R	-1.17995977
P49286	P08754	243	KB243R	-0.984099388
P49286	P04899	243	KB243R	0.715600014
Q8NFJ9	Q96RK4	450	RA450Q	2.28100014
Q5XLA6	P29466	51	MA51K	0.406742007
Q96NY9	Q96AY2	390	NA390H	-0.259399414
Q96NY9	A4GXA9	390	NA390H	0.129302979
P49407	P36575	370	TB370M	-1.27690125
Q96FW1	P62837	11	QB11R	-0.247200012
O00303	Q7L2H7	76	AA76G	0.816799164
Q7RTS7	Q7Z3Y9	271	EA271D	0.148101807
P55209	Q9ULW6	157	KB157N	0.186901093
P55209	P0C0S5	157	KB157N	0.362499237
P46527	P30281	109	VB109G	0.00169944763
O95678	O76011	367	IB367V	-0.149803162
O95678	Q7Z3Z0	367	IB367V	-0.00270080566
O95678	Q14525	367	IB367V	0.300102234
O95678	Q6A162	367	IB367V	0.0804977417
O95678	P19012	367	IB367V	0.0492019653
O95678	O76015	367	IB367V	0.17829895
O95678	Q7Z3Y8	367	IB367V	0.240203857
O95678	O76014	367	IB367V	0.369903564
O95678	Q15323	367	IB367V	0.430099487
O95678	Q7Z3Y9	367	IB367V	0.114700317
O95678	P08727	367	IB367V	0.0699996948
O95678	P13646	367	IB367V	-0.294494629
O95678	P35900	367	IB367V	0.127197266
O95678	Q2M2I5	367	IA367V	0.416793823
O95678	O76011	427	MB427T	2.14559937
O95678	Q7Z3Z0	427	MB427T	1.73210144
O95678	Q14525	427	MB427T	2.11029816
O95678	Q6A162	427	MB427T	1.91680145
O95678	P19012	427	MB427T	2.12289429
O95678	O76015	427	MB427T	1.63870239
O95678	Q7Z3Y8	427	MB427T	0.902793884
O95678	Q92764	427	MB427T	0.822799683
O95678	O76014	427	MB427T	2.00299835
O95678	Q15323	427	MB427T	1.35910034
O95678	Q7Z3Y9	427	MB427T	1.07209778
O95678	P08727	427	MB427T	0.613998413
O95678	P13646	427	MB427T	1.81929779
O95678	P35900	427	MB427T	1.52840424
O95678	Q2M2I5	427	MA427T	1.34490204
Q6NXT2	Q9UER7	39	HB39P	-1.78590012
Q14CN4	Q14525	366	DB366E	0.0195007324
Q14CN4	Q6A162	428	RB428H	0.805603027
Q14CN4	P13646	428	RB428H	0.489700317
Q14CN4	P08779	428	RB428H	0.682998657
Q14CN4	P08727	428	RB428H	0.852996826
Q14CN4	Q92764	428	RB428H	0.882301331
Q14CN4	Q14532	428	RB428H	0.614303589
Q14CN4	P02533	428	RB428H	0.767799377
Q14CN4	P35900	428	RB428H	0.0635986328
Q14CN4	P19012	428	RB428H	0.388397217
Q14CN4	O76015	428	RB428H	-0.0336990356
Q14CN4	Q15323	428	RB428H	0.66230011
Q14CN4	Q14525	428	RB428H	0.312103271
Q14CN4	Q7Z3Y8	171	NA171D	0.0857009888
Q14CN4	Q7Z3Y8	264	YA264C	0.635597229
Q14CN4	Q7Z3Z0	264	YA264C	-0.0969009399
Q14CN4	Q2M2I5	264	YA264C	0.857299805
Q13520	P29972	234	VA234I	-0.0609989166
Q5XKE5	O76015	393	AB393V	-1.62359619
Q5XKE5	P19012	393	AB393V	-1.91120148
Q5XKE5	Q14525	393	AB393V	-1.75609589
Q5XKE5	Q15323	393	AB393V	-1.7206955
Q5XKE5	P08779	393	AB393V	-1.46879578
Q5XKE5	P02533	393	AB393V	-1.55870056
Q5XKE5	Q92764	393	AB393V	-1.36690521
Q5XKE5	O76011	393	AB393V	-1.49019623
Q5XKE5	P08727	393	AB393V	-1.35169983
Q7RTS7	P08727	424	EB424K	0.363395691
Q7RTS7	P19012	424	EB424K	0.679801941
Q7RTS7	Q6A163	424	EB424K	-0.203605652
Q7RTS7	O76014	424	EB424K	-0.0839004517
Q7RTS7	Q7Z3Z0	424	EB424K	-0.0905990601
Q7RTS7	Q15323	424	EB424K	0.187095642
Q7RTS7	P08779	424	EB424K	0.258499146
Q7RTS7	O76015	424	EB424K	0.260696411
Q7RTS7	O76011	424	EB424K	-0.203804016
Q7RTS7	P13646	424	EB424K	-0.113296509
Q7RTS7	Q7Z3Y8	424	EB424K	-0.624801636
Q7RTS7	Q92764	424	EB424K	0.0972976685
Q14CN4	P08727	405	RB405W	-0.0115966797
P30301	O43315	107	VA107I	-0.457300186
Q8WYA0	Q96LB3	222	LB222V	1.03300476
Q6NXT2	Q9UER7	122	KB122E	1.48329926
Q6NXT2	Q9UER7	111	AB111G	-0.0781021118
Q13520	P29972	166	RA166G	-1.22169876
P78385	O76015	362	GB362S	3.19429779
P78385	Q15323	362	GB362S	4.64970398
P78385	P19012	362	GB362S	5.04290009
P78385	Q6A162	362	GB362S	3.42050171
P78385	O76014	362	GB362S	6.18039703
P78385	Q92764	362	GB362S	5.94369507
P78385	Q7Z3Y8	362	GB362S	1.21279907
P78385	Q14525	362	GB362S	4.10469818
P78385	P08727	362	GB362S	3.91049957
P78385	Q7Z3Z0	362	GB362S	3.75640106
P78385	P08779	362	GB362S	5.22389984
P78385	O76011	362	GB362S	4.30060577
P78385	Q6A163	362	GB362S	5.73110199
Q96EP1	P51668	341	TB341P	0.556720257
Q96EP1	P62837	341	TB341P	0.480649948
Q96EP1	P61088	341	TB341P	0.53429985
Q96EP1	Q9Y2X8	341	TB341P	0.468279839
Q96EP1	Q96B02	341	TB341P	0.755660534
Q13619	Q93034	644	KA644R	0.404600143
P02462	P08572	1334	QA1334H	4.48410034
B2RNN3	P0C862	277	RA277K	1.57001996
Q13042	Q9UJX3	229	EA229D	-0.0654983521
Q6P3R8	Q96PY6	255	KB255Q	0.248780251
Q92696	P53611	420	TA420A	-0.258102417
Q9NPF4	Q14657	98	QB98H	-0.0527000427
Q15436	Q15437	211	LB211I	5.54798889
Q86SX6	Q53S33	146	AA146T	0.381380081
Q8WXE9	P42566	321	QB321R	0.0640460253
P54652	Q9NZL4	191	CB191S	0.0284004211
P36957	P10515	251	FA251Y	-0.00279998779
Q494W8	P36544	234	GA234R	-0.220098495
Q9ULX3	Q9NRX1	366	YB366F	-0.229801178
Q99547	P42285	5	RA5G	2.08358002
Q99547	P42285	8	RA8K	0.505829811
Q99547	Q9NQT5	58	IB58V	-0.712499619
Q96MX3	Q3KQV3	224	IB224V	1.01002026
Q9NZD4	P69905	100	PA100T	0.556500435
P24394	P05112	97	DB97E	0.780599594
P24394	P31785	185	RA185H	-0.401340008
P24394	P78552	185	RA185H	1.63033962
P49720	P49721	34	MA34L	0.0387201309
P49720	P28074	34	MA34L	0.242838025
P49720	Q99436	34	MB34L	-0.469209969
O14641	O14640	285	QB285H	-0.0918302536
P14136	P08670	295	DB295N	-0.018196106
P14136	P19012	295	DB295N	-0.33089447
P14136	P07196	295	DA295N	-0.0220985413
P14136	P08727	295	DB295N	-0.128700256
P14136	P17661	295	DB295N	0.178695679
P14136	P13646	295	DB295N	-0.184700012
P14136	Q7Z3Y8	295	DB295N	-0.203300476
P14136	Q6A163	295	DB295N	-0.296203613
P14136	Q15323	295	DB295N	-0.102203369
P51671	P51677	23	AB23T	12.8087006
P17844	Q92841	480	SB480A	0.0
P02749	P01130	325	CA325R	-0.99890995
P02749	P01130	335	WA335S	0.06208992
P46108	Q9Y5K6	17	RA17G	-0.24710083
Q9P2A4	Q92558	44	RB44Q	0.879402161
Q14532	Q14CN4	371	DA371E	-0.281898499
Q14532	O43790	371	DA371E	-0.32749939
Q9UHD8	Q9NVA2	576	MB576V	-0.128190041
Q6A162	P02538	390	WA390R	-0.836395264
Q6A162	P05787	390	WA390R	-1.2901001
Q6A162	P13647	390	WA390R	-0.641601562
Q6A162	P19013	390	WA390R	-1.03469849
Q6A162	P35908	390	WA390R	-0.316703796
Q6A162	P48668	390	WA390R	-0.634300232
Q6A162	Q14533	390	WA390R	0.171302795
Q6A162	Q14CN4	390	WA390R	-0.307601929
Q6A162	Q3SY84	390	WA390R	-0.599197388
Q6A162	P78385	390	WA390R	-0.537399292
Q6A162	Q01546	390	WA390R	-0.46900177
Q6A162	Q9NSB4	390	WA390R	-0.463500977
Q6A162	O95678	390	WA390R	-0.26210022
Q6A162	P78386	390	WA390R	-0.398200989
Q8ND04	Q9H0W8	280	PA280L	-0.668998718
Q6A162	P78386	303	MA303T	0.000503540039
Q14532	O43790	369	RA369Q	0.299301147
Q6A163	P04264	383	LA383M	0.124801636
Q6A163	Q7RTS7	383	LA383M	0.338699341
Q6A163	Q14533	383	LA383M	0.0231018066
Q6A163	P14136	383	LA383M	0.0960998535
Q6A163	P12035	383	LA383M	0.0186004639
Q6A163	Q01546	383	LA383M	-0.00999450684
Q6A163	P78386	383	LA383M	-0.0827026367
Q6A163	P04259	383	LA383M	0.00370025635
Q6A163	Q8N1N4	383	LA383M	0.136497498
P08779	Q3SY84	418	RA418C	0.785499573
P08779	P41219	418	RA418C	0.427200317
P08779	P19013	418	RA418C	0.879501343
P08779	Q5XKE5	418	RA418C	0.775695801
P08779	P35908	418	RA418C	0.833396912
P08779	Q14533	418	RA418C	0.674598694
P08779	O43790	418	RA418C	0.701400757
P08779	Q14CN4	418	RA418C	0.625099182
P08779	P12035	418	RA418C	0.673301697
P08779	P78386	418	RA418C	0.63419342
P08779	Q8N1N4	418	RA418C	0.894500732
P08779	P05787	418	RA418C	0.659706116
P08779	Q01546	418	RA418C	0.533195496
P08779	P13647	418	RA418C	0.419197083
P08779	P04264	418	RA418C	0.758102417
P08779	Q7RTS7	418	RA418C	0.666503906
P08779	P02538	418	RA418C	0.697303772
P08779	P78385	418	RA418C	0.495201111
P08779	P48668	418	RA418C	0.408798218
Q7Z3Y8	Q7RTS7	415	SA415P	-0.415000916
Q2M2I5	Q5XKE5	282	NB282K	-0.0805969238
Q6A163	P04264	423	SA423F	-0.445396423
Q7Z3Y8	Q14CN4	191	IB191L	X
Q7Z3Y8	P35908	191	IB191L	-1.5114975
Q7Z3Y8	P12035	191	IB191L	-0.51599884
Q7Z3Y8	Q13515	191	IB191L	-0.662696838
Q7Z3Y8	P02538	191	IB191L	0.296195984
Q7Z3Y8	Q5XKE5	191	IB191L	-0.784500122
Q7Z3Y8	P48668	191	IB191L	-0.77809906
Q7Z3Y8	P04259	191	IB191L	-0.735595703
Q7Z3Y8	P04264	191	IB191L	-0.559295654
Q7Z3Y8	P13647	191	IB191L	-0.808799744
P55198	Q8TEK3	858	LA858P	0.681100845
P47211	P08908	265	IB265F	-1.02429962
Q03405	P00749	86	TB86A	-0.225999832
P43629	P30511	220	PB220L	0.225899696
Q8N423	P01889	322	RB322H	-0.398862004
P48546	P01275	354	EA354Q	0.146900177
P01137	Q14392	25	RA25P	-0.563100815
O95049	Q8NI35	19	RA19H	-0.0552005768
Q6NSJ5	Q8IWT6	190	MA190T	0.353401184
Q13011	O75521	217	GB217R	0.0123004913
O95182	O75489	66	PA66A	0.516059875
Q9H707	Q9Y2P0	242	WA242C	0.0
P18887	P49916	576	NB576S	-0.41519928
Q8N423	P01889	349	RB349W	-0.836398005
Q9BX70	Q9H0C5	515	DA515E	-0.308010101
P13688	P40199	83	AB83V	-0.906100273
P13688	P40199	123	QB123H	-1.42780018
Q8NHL6	P17693	110	SB110R	-1.16253996
Q9H0W8	Q8ND04	349	HB349Q	-0.0699005127
Q3KQV3	Q9HBT8	425	NB425H	0.00125002861
Q9UBT2	G2XKQ0	551	PA551R	0.103199005
Q13011	O75521	284	DB284N	0.0220994949
P10073	Q9H4T2	321	AA321V	0.0714099407
Q96EG3	P17021	347	YA347C	0.015801996
Q96EG3	Q5T619	347	YA347C	-0.0364098549
O75807	P62136	557	RB557H	0.00869941711
P43629	P30511	298	RB298C	-0.31799984
P43630	P30511	298	RB298H	0.00840997696
P40199	P13688	133	EA133G	-0.208800316
Q8NHL6	P17693	107	RB107C	0.871380329
P43628	P10321	267	RB267H	0.104299545
P43629	P61769	52	RB52H	0.0574880242
P43630	P30511	34	RB34W	-0.460909843
Q8N423	P61769	122	PB122T	0.298150063
Q03405	P00749	83	LB83F	0.0755004883
Q9H9F9	O96019	483	IA483V	-0.00847005844
Q96CA5	P55211	164	HA164R	-1.31180191
Q9H9F9	O96019	481	KA481E	0.866660118
P48047	P25705	107	NB107K	0.435703278
P18859	P25705	31	AB31G	-10.2985001
Q15759	Q16644	275	RA275H	0.158129692
P29274	P21554	147	GA147S	0.978939772
P29274	P14416	147	GA147S	0.483520031
Q9Y271	Q9NS75	309	FA309L	0.181400299
P51617	O43187	196	FB196S	1.07070065
P51617	Q9Y616	196	FB196S	-0.0898199081
P51617	Q9NWZ3	196	FA196S	1.04448986

## Sheet: (D) Lit-SI_disMut_∆∆G
Protein	Partner	Mut_position	FoldX_mutation	FoldX_∆∆G
P40337	Q15369	82	RB82P	2.66879845
P00441	O14618	114	IA114T	-0.22303009
Q9H3D4	P04637	247	HA247R	0.176859856
Q9H3D4	Q13625	247	HA247R	-0.322740555
P60953	P27986	23	YB23C	-5.44339752
P60953	P42768	23	YA23C	0.2208004
P60953	Q9NPB6	23	YA23C	1.03730011
P60953	Q9BYG5	23	YA23C	1.03139877
P60953	Q9BYG4	23	YA23C	0.95459938
P60953	O00401	23	YA23C	-0.0536994934
P60953	Q9UQB8	23	YA23C	2.58230019
P60953	P27986	66	RB66G	0.240699768
P60953	P42768	66	RA66G	1.25970078
P60953	Q9NPB6	66	RA66G	0.137699127
P60953	Q9BYG5	66	RA66G	0.031999588
P60953	O00401	66	RA66G	0.678600311
P60953	P52565	66	RA66G	3.99430084
P60953	P52306	66	RB66G	2.41910982
P60709	P63261	179	DA179E	-0.15143013
P60709	P12814	179	DA179E	-0.29598999
Q09470	P22001	401	AB401V	-1.08370209
Q15796	P84022	312	CA312S	0.224700928
P28482	P51812	135	RB135T	-0.682199478
P28482	Q15418	135	RB135T	-1.51040077
P28482	Q15349	135	RB135T	0.468600273
P28482	Q9BUB5	135	RB135T	0.531394958
P36897	P62942	266	DA266G	0.173101425
O95140	Q8IWA4	105	TB105M	-1.1718998
O43678	P28331	45	KB45T	0.770999908
P49821	P19404	206	CB206Y	0.383199692
P08559	P11177	169	AA169V	-1.00119781
P08559	P11177	378	RA378C	0.140699387
O95140	Q8IWA4	165	HB165R	0.00929927826
P08034	P29033	15	RA15Q	-0.697999954
P08034	P29033	164	RA164W	0.145200729
Q9H334	O15409	514	RA514C	0.907802582
Q9H334	Q8IVH2	514	RA514C	0.596496582
Q9H334	Q9BZS1	514	RB514C	0.774600983
Q9H334	O15409	465	RA465G	0.0900001526
Q9H334	Q8IVH2	465	RA465G	0.448295593
Q9H334	Q9BZS1	465	RB465G	0.751899719
P30153	Q06190	258	RA258H	0.686698914
P30153	Q13362	258	RA258H	1.78889942
P30153	P63151	258	RA258H	2.1896019
P30153	Q15172	258	RA258H	0.088300705
P30153	Q16537	258	RA258H	0.597000122
P30153	Q14738	258	RA258H	1.03349972
P30153	Q15173	258	RA258H	1.59679985
P30153	Q9Y5P8	258	RA258H	0.986801147
P30153	P53041	258	RA258H	0.0340995789
P30153	O75663	258	RA258H	-0.127700806
Q14738	P67775	197	EA197K	0.45759964
Q14738	P62714	197	EA197K	0.821299553
P15056	P36507	467	SB467A	-0.244499207
P40337	Q16665	107	RA107H	-0.375
P40337	Q16665	111	SA111N	0.531799316
P21953	P12694	134	IB134N	0.326000214
Q06413	Q02078	24	RB24K	-0.556999207
Q9ULV1	Q00604	105	MB105V	1.10309982
P62873	P59768	78	KA78R	0.111698151
P40763	P42224	344	QB344H	-0.0130996704
Q9BZK7	P51608	446	YA446C	2.13379955
P63252	Q99712	301	MB301R	-0.872001648
P07437	Q71U36	221	TB221I	-0.65719986
P25054	Q96N96	516	KA516N	2.45490074
P08034	P29033	38	VA38M	-0.110500336
P08034	P29033	181	VA181M	-0.173500061
P62140	Q12972	183	EA183A	0.143997192
Q9H3D4	Q96KQ4	319	RA319H	6.40977812
Q9H3D4	Q13625	319	RA319H	1.59455013
Q13509	P68363	391	RB391L	1.28559875
Q13509	Q71U36	391	RB391L	2.67570019
Q12824	O75367	366	RB366C	2.09604979
Q8NBP7	P01130	374	DA374H	-1.23523009
P48165	P29033	47	DA47H	2.91869926
Q92963	Q3MIN7	87	DB87H	0.947599411
Q9H3D4	Q96KQ4	343	RA343W	0.503829956
Q9H3D4	Q13625	343	RA343W	0.89136982
Q9H334	O15409	470	YA470C	1.93870163
Q9H334	Q8IVH2	470	YA470C	2.60129547
Q9H334	Q9BZS1	470	YB470C	1.37480164
P60709	P35579	340	WA340C	-0.851989746
P60709	P12814	340	WA340C	-10.3160095
Q00266	P31153	259	AB259V	-0.568200111
Q5TBB1	O75792	1	MB1I	0.250009
P68400	P67870	47	RA47G	0.00180006027
O00459	P42338	564	KB564E	2.27400208
O00459	P42336	564	KB564E	1.06900024
P00492	Q9NRG1	68	LB68F	1.09468985
Q13144	P49770	81	EA81K	0.29899025
P18074	Q13888	616	RA616P	0.174150467
Q92963	Q3MIN7	82	FB82L	3.59549999
Q06609	O43542	293	AA293T	-0.266998291
Q14004	O75909	751	RA751Q	3.14719772
Q9H3D4	Q96KQ4	312	CA312Y	0.291289806
Q9H3D4	P04637	312	CA312Y	-0.0416302681
Q9H3D4	Q13625	312	CA312Y	0.167210579
P04264	O76015	478	EB478D	-0.0466003418
P04264	Q6A163	478	EB478D	-0.0672988892
P04264	Q14525	478	EB478D	0.0857009888
P04264	O76011	478	EB478D	-0.0328979492
P04264	P13646	478	EB478D	0.0482940674
P04264	P02533	478	EB478D	-0.0873947144
P04264	P08779	478	EB478D	0.301101685
P04264	P08727	478	EB478D	0.259399414
P04264	O76014	478	EB478D	0.0559997559
P04264	Q92764	478	EB478D	0.112594604
P04264	Q15323	478	EB478D	0.0671005249
P04264	P19012	478	EB478D	-0.0135040283
P21583	P10721	36	NB36K	-0.137199402
P01112	Q07889	60	GA60V	6.40369987
P54098	Q9UHN1	232	RA232C	0.0394679904
O60832	Q6PI26	378	RA378Q	1.72748947
P04637	Q13625	179	HA179Q	0.312409878
P04637	P10415	179	HB179Q	1.14326
P08034	P29033	34	MA34T	1.43160057
P40337	Q13617	184	LB184P	2.10490036
P40337	Q15369	184	LB184P	1.66230011
P42336	O00459	1044	NA1044S	-0.104995728
P60709	P40123	210	RA210H	0.0976009369
P02533	P13647	388	RA388H	0.128204346
P02533	P12035	388	RA388H	0.36819458
P02533	P04264	388	RA388H	0.273803711
P02533	O43790	388	RA388H	0.376502991
P02533	Q5XKE5	388	RA388H	0.306900024
P02533	Q14CN4	388	RA388H	0.240097046
P02533	Q14533	388	RA388H	0.0617980957
P02533	P48668	388	RA388H	0.258102417
P02533	P41219	388	RA388H	0.374404907
P02533	Q13515	388	RB388H	0.288002014
O00459	P42338	557	DB557H	1.05500793
O00459	P42336	557	DB557H	-0.725006104
P33897	P28288	632	TB632I	1.45849991
O00571	Q04637	288	KA288E	0.250799179
O00571	Q04637	480	RA480G	0.459299088
P10644	P17612	269	DB269G	2.19390106
P10644	P51817	269	DB269G	1.45469666
P10644	P22694	269	DB269G	0.0583000183
P10644	Q05513	269	DB269G	1.27280045
P45379	P63316	283	KA283E	0.785860062
P68400	P67870	50	YA50C	0.317659855
P49459	Q9NS91	23	GA23R	-1.02629852
P69905	P69892	127	DA127Y	-0.486398697
P69905	P68871	127	DA127Y	-1.09320068
P69905	Q9NZD4	127	DB127Y	-0.158699036
P69905	P02100	127	DA127Y	-0.303001404
P69905	P02042	127	DA127Y	-0.0383987427
P69905	P09105	127	DA127Y	-0.0601799488
Q9GZV9	P11362	123	GA123W	-0.171530724
P04792	Q9UJY1	180	TB180I	-0.780700207
Q09470	P22001	405	PB405L	-0.33649826
P08034	P29033	183	RA183H	0.194099426
P42224	P52630	355	NA355D	0.36055994
P42224	P40763	355	NA355D	0.230000496
P04637	Q13625	242	CA242R	-0.869860172
P04637	P10415	242	CB242R	0.92888999
P06753	P67936	253	TA253K	-0.429000854
P40337	Q16665	88	WA88R	2.09480095
P21953	P12694	168	RB168H	0.922298431
P33897	P28288	174	YB174C	-0.126399994
P60953	P19878	159	AA159V	0.218989849
P60953	Q13153	171	EB171K	0.865749002
P60953	P42768	171	EA171K	-0.192998886
P60953	O00401	171	EA171K	0.404100418
P60953	Q13177	171	EB171K	2.35469007
P60953	O96013	171	EB171K	2.32761979
P60953	Q9P286	171	EB171K	3.6539402
P60953	Q9NQU5	171	EB171K	4.26058102
P40337	Q16665	105	TA105P	1.97710037
P40337	Q13617	132	QB132P	-0.00279998779
P40337	Q15369	132	QB132P	-0.0544986725
P40337	Q16665	80	SA80R	0.00480079651
P40337	Q15369	162	CB162R	9.1568985
P40337	Q16665	115	HA115Q	0.676898956
P29033	P48165	59	GB59R	8.77279949
P29033	P08034	59	GB59R	9.47140026
Q8IXQ5	Q13618	153	AA153V	0.396499634
Q00266	P31153	264	RB264H	1.93214989
Q9HCC0	Q96RQ3	99	EB99Q	0.610300064
P40337	Q16665	112	YA112H	2.37590027
P40337	Q16665	98	YA98H	2.0189991
P40337	Q15370	166	VB166F	-0.420189857
P40337	Q15369	166	VB166F	3.14030075
P40337	Q13617	130	VB130L	2.36670303
P40337	Q15369	164	QB164R	1.11190033
O95140	Q8IWA4	104	RB104W	0.485199928
P13804	P38117	266	TA266M	-1.14879608
P45381	Q96HD9	285	EB285A	0.481300354
O15269	Q9NUV7	133	CB133Y	10.0808992
Q13144	P49770	113	RA113H	0.145960808
Q9H3D4	Q96KQ4	318	RA318H	2.42271018
Q9H3D4	Q13625	318	RA318H	2.19925976
Q71U36	O00139	264	RA264C	0.63065052
Q71U36	O00139	402	RA402H	-0.755800247
Q71U36	Q13509	263	PA263T	0.577699661
Q71U36	O00139	263	PA263T	0.382650375
Q71U36	P07437	263	PA263T	0.804100037
Q71U36	O00139	419	SA419L	-0.415699959
P04792	P02489	127	RA127W	-0.191699982
P04792	P02511	127	RB127W	-0.388999939
P04792	Q9UJY1	151	TB151I	1.20065022
P04792	Q9UJY1	182	PB182S	2.66149044
P04792	P02489	140	RA140G	1.37340164
P04792	P02511	140	RB140G	0.675199509
P15153	P52566	57	DA57N	0.229398727
P15153	P53365	57	DB57N	0.474300385
P15153	Q92608	57	DB57N	-0.582199097
P63252	Q99712	218	RB218W	0.48500061
P33897	P28288	401	RB401Q	-0.0612010956
P33897	P28288	518	RB518W	4.99110031
P33897	P28288	606	SB606L	-0.397199631
P33897	P28288	617	RB617H	0.0841007233
Q9BZS1	Q8IVH2	384	AA384T	-0.662399292
Q9BZS1	O15409	384	AA384T	-0.674598694
Q9BZS1	Q9H334	384	AA384T	-0.146499634
P19429	P02585	145	RB145G	0.133796692
P06753	P19237	168	RB168H	-0.135069847
P01112	Q07889	58	TA58I	-0.0676002502
P01112	Q8WWW0	63	EA63K	0.169699669
P01112	Q07889	63	EA63K	-0.817699432
P10644	Q9BSF0	1	MA1V	-0.0103006363
P21802	O15520	289	QB289P	0.433899879
Q02750	Q86Y07	53	FA53S	-0.1147995
P02766	P02753	104	IA104S	1.63391006
P02766	P02753	40	VA40I	-0.269840002
P14770	P07359	71	FB71S	0.0663995743
P01111	Q3MIN7	60	GA60E	11.6579704
P07196	P08670	332	QB332P	0.390899658
P07196	P17661	332	QB332P	0.388198853
P07196	P14136	332	QB332P	0.330303192
P07196	P19012	332	QB332P	0.487106323
P07196	P13646	332	QB332P	0.465499878
P07196	P05783	332	QB332P	0.450996399
P07196	P07197	332	QA332P	0.131900787
P28331	Q16795	252	DA252G	-0.576400757
P02545	P20700	203	EA203G	0.607009888
P02545	Q03252	203	EA203G	0.518997192
P02533	P13647	415	YA415H	0.827301025
P02533	P12035	415	YA415H	1.85910034
P02533	P04264	415	YA415H	1.30400085
P02533	O43790	415	YA415H	2.09440613
P02533	Q5XKE5	415	YA415H	2.51519775
P02533	Q14CN4	415	YA415H	2.04060364
P02533	Q8N1N4	415	YA415H	2.10230255
P02533	Q14533	415	YA415H	2.27729797
P02533	P48668	415	YA415H	1.97260284
P02533	P41219	415	YA415H	1.9559021
P02533	Q13515	415	YB415H	1.59760284
P13647	P02533	463	LB463P	2.3635025
P13647	O76015	463	LB463P	2.436203
P13647	P19012	463	LB463P	1.87689972
P13647	Q15323	463	LB463P	2.23970032
P13647	Q6A162	463	LB463P	1.95579529
P13647	P08779	463	LB463P	3.15529633
P13647	Q92764	463	LB463P	1.59760284
P13647	P08727	463	LB463P	1.91820526
P16144	P23229	61	CB61Y	-0.110498428
P68871	P69905	128	QB128P	2.8647995
P68871	P02008	128	QB128P	2.2818985
P68871	Q6B0K9	128	QB128P	1.91600037
P68871	P09105	128	QB128P	3.11839962
P69905	P09105	1	MA1T	0.319969893
P04264	O76015	479	IB479T	0.640899658
P04264	Q6A163	479	IB479T	0.828697205
P04264	Q14525	479	IB479T	0.957298279
P04264	O76011	479	IB479T	1.00430298
P04264	P13646	479	IB479T	1.12269592
P04264	P02533	479	IB479T	1.18410492
P04264	P08779	479	IB479T	1.12019348
P04264	P08727	479	IB479T	0.730194092
P04264	O76014	479	IB479T	1.01800537
P04264	Q92764	479	IB479T	0.739700317
P04264	Q15323	479	IB479T	0.574401855
P04264	P19012	479	IB479T	1.1852951
P11362	P09038	252	PB252R	-0.968799591
P11362	P05230	252	PB252R	0.0634994507
P11362	Q9GZV9	252	PB252R	0.389809608
P22607	P05230	250	PB250R	0.00729942322
P22607	P05230	279	SB279C	0.12720108
P22607	P05230	278	YB278C	2.10510063
P24530	P05305	276	WA276C	0.898399353
P18074	Q13888	722	RA722W	0.0568599701
P17661	P07196	345	LA345P	1.95269775
P17661	P13646	345	LB345P	1.90529633
P17661	P14136	345	LA345P	2.88629532
P17661	P41219	345	LA345P	3.09230042
P17661	O76014	345	LB345P	2.01830292
P17661	P19012	345	LB345P	2.48989868
P17661	P35900	345	LB345P	2.75230408
P17661	Q14525	345	LB345P	1.85559845
P02489	P02511	116	RB116H	6.85579967
P02489	P04792	116	RB116H	9.15367126
P29033	P36382	34	MB34T	1.35759926
P29033	P36382	50	DB50N	-0.66230011
P29033	P36382	184	RB184P	2.22470093
P29033	P48165	75	RB75W	1.71070099
P29033	P08034	75	RB75W	1.62789917
P29033	P48165	90	LB90P	1.89089966
P29033	P08034	90	LB90P	2.11339951
P29033	P36382	37	VB37I	0.220499039
P05067	P49768	717	VB717I	-0.62100029
P05067	P49768	694	DB694N	-0.400100708
P49768	Q92542	246	AB246E	0.463829994
P49768	P05067	286	LA286V	0.696399689
P49768	P05067	139	MA139V	0.221099854
P49768	P05067	166	LA166P	0.246101379
P08034	P29033	186	EA186K	5.97730064
Q15029	Q6P2Q9	262	RB262W	1.18270111
P08754	P81274	40	GA40R	1.12010002
Q9NQT5	Q9NPD3	31	GB31A	0.46697998
Q9NQT5	Q9NQT4	31	GB31A	1.80762994
Q9NQT5	Q5RKV6	31	GB31A	2.24835515
P38398	Q99728	39	CA39Y	0.0606002808
P38398	Q99728	18	MA18T	1.84230042
P15056	P36507	468	FB468S	0.875200272
P15056	Q02750	468	FB468S	0.616498947
P15056	P10398	505	LA505F	0.134419918
P15056	P04049	505	LB505F	0.286724985
P15056	P04049	601	KB601Q	0.0891970098
P12814	Q8IY33	46	RA46Q	-0.799820065
P19429	P02585	157	AB157V	0.40530014
P29033	P48165	1	MB1V	0.662500381
P29033	P36382	1	MB1V	-0.0116004944
O95630	Q9Y3E7	100	FA100Y	-0.538700104
P11362	P09038	348	GB348R	0.23400116
P38398	Q99728	37	TA37K	0.013999939
P38398	Q99728	41	HA41R	-0.77699852
P38398	Q99728	22	LA22S	-0.738599777
Q92963	Q3MIN7	57	AB57G	0.288000107
P27986	P11362	649	RB649W	1.11202049
P13647	P02533	467	IB467T	0.800003052
P13647	O76015	467	IB467T	0.996803284
P13647	P19012	467	IB467T	0.551795959
P13647	Q15323	467	IB467T	0.825004578
P13647	Q6A162	467	IB467T	0.8852005
P13647	P08779	467	IB467T	0.695800781
P13647	Q92764	467	IB467T	0.937400818
P13647	P08727	467	IB467T	0.820800781
P13647	O76015	471	RB471C	0.600494385
P13647	P19012	471	RB471C	0.986503601
P13647	Q15323	471	RB471C	1.08049774
P13647	Q6A162	471	RB471C	1.05199432
P13647	Q92764	471	RB471C	0.792900085
P13647	P08727	471	RB471C	0.596298218
P02533	P12035	411	EA411K	-0.000900268555
P02533	P04264	411	EA411K	0.294502258
P02533	O43790	411	EA411K	-0.0868988037
P02533	Q5XKE5	411	EA411K	0.28049469
P02533	Q14CN4	411	EA411K	0.374404907
P02533	Q8N1N4	411	EA411K	0.148597717
P02533	Q14533	411	EA411K	0.10900116
P02533	P48668	411	EA411K	0.366600037
P02533	P41219	411	EA411K	0.327301025
P02533	Q13515	411	EB411K	-0.853805542
P17661	P07196	342	NA342D	2.19120026
P17661	P13646	342	NB342D	0.715194702
P17661	P14136	342	NA342D	1.95429993
P17661	P41219	342	NA342D	2.06539917
P17661	O76014	342	NB342D	0.943405151
P17661	P19012	342	NB342D	1.08869934
P17661	P35900	342	NB342D	0.571105957
P17661	Q14525	342	NB342D	0.619400024
P17661	P13646	357	AB357P	0.511901855
P17661	O76014	357	AB357P	0.978797913
P17661	P19012	357	AB357P	0.480606079
P17661	P35900	357	AB357P	0.882003784
P17661	Q14525	357	AB357P	0.685394287
P17661	P07196	370	LA370P	2.29800034
P17661	P13646	370	LB370P	3.11669922
P17661	P14136	370	LA370P	2.35370636
P17661	P41219	370	LA370P	2.42839813
P17661	O76014	370	LB370P	3.95909882
P17661	P19012	370	LB370P	2.91940308
P17661	P35900	370	LB370P	2.89330292
P17661	Q14525	370	LB370P	2.80989838
P48668	O76015	462	IB462N	1.68979645
P48668	P19012	462	IB462N	1.63749695
P48668	Q15323	462	IB462N	1.68740082
P48668	Q6A162	462	IB462N	1.8605957
P48668	O76014	462	IB462N	1.58389282
P48668	P08727	462	IB462N	1.59249878
P48668	Q14525	462	IB462N	0.703895569
P48668	O76011	462	IB462N	1.14110565
P48668	P08779	462	IB462N	1.71440125
P48668	Q92764	462	IB462N	0.473999023
P48668	P02533	462	IB462N	2.5007019
P48668	O76015	465	YB465H	1.41699982
P48668	P19012	465	YB465H	2.04869843
P48668	Q15323	465	YB465H	1.83679962
P48668	Q6A162	465	YB465H	0.902206421
P48668	O76014	465	YB465H	1.59480286
P48668	P08727	465	YB465H	1.31240082
P48668	Q14525	465	YB465H	0.470199585
P48668	O76011	465	YB465H	1.97190094
P48668	P08779	465	YB465H	1.80289459
P48668	Q92764	465	YB465H	0.70690155
P48668	P02533	465	YB465H	1.29649353
P04259	P19012	461	EB461K	-0.439704895
P04259	P08727	461	EB461K	-0.288597107
P04259	O76015	461	EB461K	-0.31880188
P04259	Q15323	461	EB461K	-0.126304626
P04259	P13646	461	EB461K	-0.342193604
P04259	O76014	461	EB461K	-0.357093811
P04259	Q92764	461	EB461K	0.176498413
P04259	Q14525	461	EB461K	-0.146499634
P04259	Q6A162	461	EB461K	-0.272399902
P04259	Q6A163	461	EB461K	-0.123695374
P02545	P20700	62	RA62G	-0.268005371
P02545	P20700	82	EA82K	0.141998291
P02545	Q03252	82	EA82K	-0.583999634
P02545	P20700	89	RA89L	0.0690002441
P02545	Q03252	89	RA89L	0.0729980469
P02545	P20700	138	EA138K	-0.302993774
P02545	Q03252	138	EA138K	0.0720062256
P02545	P20700	190	RA190W	0.0919952393
P02545	Q03252	190	RA190W	0.0330047607
P63252	B7U540	144	GB144D	4.65380096
P63252	Q99712	144	GB144D	1.00049973
P63252	Q99712	260	RB260P	0.226799011
P40692	P54278	49	VA49E	-0.289579988
P40692	P54277	49	VA49E	-0.259600163
P40692	P20585	127	RB127K	1.17309999
P33897	P28288	560	PB560L	0.716400146
P40337	Q16665	78	NA78S	0.182699203
P21953	P12694	163	EB163V	2.82500076
P19438	P01375	99	CB99R	0.79153204
P49768	P05067	143	IA143T	0.824798584
P49768	P05067	146	MA146I	0.493000031
P60709	P40123	204	AA204G	0.406100273
P60891	Q14558	115	MA115V	0.511199951
P60891	O60256	115	MB115V	0.358200073
P60891	P11908	309	VB309F	-0.0774993896
P04049	P15056	641	TA641M	0.0
P04049	Q13418	641	TB641M	-0.234489918
P42224	P52630	385	TA385M	-0.284749985
P42224	P40763	385	TA385M	1.2329998
Q71U36	Q13509	329	NA329S	-0.108999252
Q71U36	P07437	329	NA329S	0.091799736
P29033	P36382	53	CB53Y	0.113199234
P36507	Q92918	134	YB134C	1.56210041
P33897	P28288	609	EB609K	1.17200089
P40337	Q16665	117	WA117C	0.480800629
P02545	P20700	237	FA237S	3.10600281
P02545	Q03252	237	FA237S	3.5
P40337	Q15369	158	LB158P	8.63700104
P40337	Q15369	161	RB161Q	2.00380135
Q92963	Q3MIN7	89	YB89H	-1.33889961
Q92963	Q3MIN7	83	TB83P	-0.206899643
Q92963	Q3MIN7	81	EB81G	0.58549881
Q92963	Q3MIN7	35	SB35T	1.23509979
P04637	P10415	276	AB276G	0.845749855
P02545	P20700	102	LA102P	2.65400696
P02545	Q03252	102	LA102P	1.46499634
Q06413	Q02078	38	LB38P	0.250602722
P60709	P12814	87	HA87D	0.428009033
Q13509	P68363	175	VB175L	-0.281000137
Q13509	Q71U36	175	VB175L	-0.245800018
P49770	Q13144	308	VB308M	0.0261697769
Q12948	Q99958	127	RA127H	0.118025497
P04792	Q9UJY1	39	PB39L	-0.00212001801
P04792	P02489	135	SA135Y	0.480800629
P04792	P02511	135	SB135Y	0.00119972229
P33897	P28288	543	PB543L	6.31280041
Q06265	Q13868	14	LA14P	1.31092978
O43323	Q9BWV1	124	RA124Q	4.16104031
O43323	Q4KMG0	124	RA124Q	3.40824938
P04792	Q9UJY1	187	SB187L	-0.110720158
P08559	P11177	161	YA161C	0.38120079
P08559	P11177	175	AA175T	0.839200974
Q92963	Q3MIN7	77	AB77S	0.389699936
Q92963	Q3MIN7	23	KB23N	0.443000793
O95140	Q8IWA4	259	RB259H	0.3458004
P33897	P28288	152	RB152C	-0.301099777
P33897	P28288	660	RB660W	-1.77210045
Q13144	P49770	315	RA315C	0.678659916
P16410	P42081	139	YB139C	1.1723299
P16410	P33681	139	YB139C	3.21869659
P40337	Q15370	170	VB170D	2.88373995
P40337	Q15370	178	LB178Q	1.04806042
P40337	Q15369	178	LB178Q	0.513999939
Q71U36	O00139	409	VA409I	0.427100182
Q71U36	Q08AD1	409	VA409I	-0.0267199948
Q71U36	Q13509	336	KA336R	-0.111000061
Q71U36	Q13509	326	KA326N	-0.683699608
Q71U36	P07437	326	KA326N	0.0144996643
Q71U36	Q08AD1	113	EA113K	-0.014398396
Q71U36	P68363	56	TB56M	-0.299817026
Q71U36	P68363	55	EB55K	0.0570750237
Q71U36	P68363	54	SB54N	0.728556037
Q71U36	P07437	2	RA2S	2.60599995
P62070	Q3MIN7	70	AA70T	-0.215000153
P29033	P48165	86	TB86R	-0.124900818
P29033	P08034	86	TB86R	-0.144599915
P40763	P42224	412	TB412S	0.0331993103
O60880	O14796	7	YA7C	0.311004639
Q12824	O75367	374	RB374W	1.40648985
Q8TB37	Q9Y5Y2	242	FB242L	0.559499741
P40337	Q15369	154	PB154L	-0.0573997498
Q13144	P49770	339	RA339W	-1.00261974
P26367	P31273	255	QB255H	0.0568799973
P69905	P69892	105	CA105R	2.57460022
P69905	P68871	105	CA105R	3.33939934
P69905	P02100	105	CA105R	2.08609962
P69905	P02042	105	CA105R	2.97840118
P29033	P48165	69	FB69L	-0.147500992
P29033	P08034	69	FB69L	-0.206998825
P00441	O14618	116	RA116G	-0.921760559
P67775	Q9Y570	242	QA242E	1.1271019
P08559	P11177	214	WA214C	2.73189926
Q99986	Q9H4B4	213	YB213H	0.0290985107
