# Supplementary material for: Are transient protein-protein interactions more dispensable?
Source: PLoS Comput Biol. 2022 Apr 11;18(4):e1010013. doi: 10.1371/journal.pcbi.1010013 (PMC9000134; doi:10.1371/journal.pcbi.1010013)
Supplement: S4 Data — PPI binding free energy (ΔG) calculated on PPI structural templates from PDB.. (A) Y2H-SI. (B) Lit-SI. (XLSX) [file pcbi.1010013.s004.xlsx]

## Sheet: (A) Y2H-SI_ppi_binding_energy
Protein_1	Protein_2	Template_ID	Chain_1	Chain_2	Binding_free_energy_(∆G)
P23511	Q13952	4awl	A	C	-7.81119
P23511	P25208	4awl	A	B	-11.0119
Q92934	Q92843	1g5j	B	A	-20.6091
Q92934	Q07817	1g5j	B	A	-20.6091
Q9Y6D9	Q13257	1go4	E	B	-5.30934
Q9Y216	Q96QG7	5gnh	A	B	-16.9747
O60341	Q9P2K3	4czz	A	B	-75.0519
P52435	O15160	3j0k	K	C	-45.5622
P50221	P31273	2h1k	A	B	-16.2551
P31323	P17612	3j4q	B	D	-39.1137
O14978	P57086	1y7q	A	B	-7.33578
O14978	P10073	5v3j	E	F	-1.0823
O14978	P49910	2i13	A	B	-3.29776
Q9UHR4	Q9UQB8	1y2o	A	B	-111.592
Q9Y6N9	Q8N8V4	5f3x	A	B	-29.6233
Q9UBU7	O00311	4f99	B	A	-78.5331
O75865	O43617	2j3t	B	A	-39.558
P26367	P31273	3a01	B	A	-3.09102
P26367	P49639	3a01	F	A	0.812077
P26367	P31274	2h1k	A	B	-16.2551
Q99594	Q99990	5z2q	A	D	-35.2556
Q99594	Q14135	4ln0	A	C	-8.8124
Q99594	A8MV65	5z2q	A	D	-35.2556
P20618	P25786	5gjq	f	G	-6.90912
P20618	P28070	5gjq	f	g	-16.3968
O43739	Q969H4	1fhw	A	B	-17.5903
Q9NP79	Q7LBR1	4txq	A	C	-15.1141
Q96GD3	Q9UHJ3	3oq5	A	C	-0.0620511
Q96GD3	Q5VUG0	3oq5	A	C	-0.0620511
Q9Y2Y4	Q9HBE1	2i13	B	A	-3.29776
Q9Y2Y4	O14787	3w5k	B	A	-43.5461
Q96RI1	P48443	6a5y	A	D	-17.2401
Q96RI1	P28702	6a5z	A	D	-20.0742
Q9P1Z2	Q9H0R8	3vvw	A	B	-16.2021
P43686	P62195	4cr2	K	J	-60.1744
P43686	O75832	5vhi	D	G	-4.90761
P49759	Q07955	3beg	A	B	-12.5646
P49759	P49760	6khd	A	B	-2.33813
Q8IY57	Q99496	3ixs	B	A	-29.8361
Q8IY57	Q06587	3ixs	B	A	-29.8361
P61371	Q86U70	2ypa	C	D	-22.895
Q9GZV5	Q15562	3kys	B	A	-50.1879
Q9GZV5	P28347	3kys	B	A	-50.1879
Q9GZV5	Q15561	3kys	B	A	-50.1879
O43623	P36508	2i13	A	B	-3.29776
Q13761	Q13951	3wts	A	B	-19.7054
Q9H4E7	Q7Z5H3	1zm0	A	B	-9.28937
Q13133	P48443	4nqa	B	A	-23.7312
Q13133	P28702	4nqa	B	A	-23.7312
O60684	Q9UKX7	3tj3	A	C	-24.3263
O60684	Q96HA1	4yi0	C	A	-33.9521
P08670	P07197	1gk4	A	B	-74.6129
P08670	P14136	1gk4	A	B	-74.6129
P08670	P41219	1gk4	A	B	-74.6129
P08670	O95678	6jfv	B	D	-0.615924
P08670	P35900	3tnu	B	A	-83.3924
P08670	P17661	3uf1	A	B	-83.3838
Q13596	Q9UNH7	5tgh	A	C	3.06325
Q13596	Q86XE0	5tgh	A	C	3.06325
P62380	P52655	1nvp	A	C	0.253093
Q8WYA1	Q99814	4zp4	A	B	-81.7717
Q8WYA1	O15516	4f3l	B	A	-120.712
Q8WYA1	Q99743	4f3l	B	A	-120.712
Q15276	P61018	1tu3	F	A	-10.7679
Q15276	P20338	1tu3	F	A	-10.7679
Q16611	Q92843	5fmk	B	A	-40.2896
Q16611	Q16548	4lvt	A	B	-11.4463
Q16611	Q07820	2xa0	A	B	-4.76458
Q16611	Q07817	5fmk	B	A	-40.2896
P56589	P40855	3ajb	A	B	-21.9568
P60520	Q86VP1	3vvw	B	A	-16.2021
P60520	Q13137	3vvw	B	A	-16.2021
P60520	Q9Y4P1	2z0e	B	A	-20.571
Q96HL8	Q5HYK7	2a08	A	B	-7.53228
Q13618	Q9H0C5	4hxi	B	A	-26.2
Q13618	Q14145	5nlb	B	A	-22.1964
Q13618	Q53G59	4hxi	B	A	-26.2
Q13618	Q9Y2F9	4eoz	B	A	-26.8681
Q13618	Q9BX70	4hxi	B	A	-26.2
Q13618	Q9UH77	4hxi	B	A	-26.2
Q13618	Q96KE9	4hxi	B	A	-26.2
Q9UBP6	P57081	2vdu	E	B	-15.613
P31273	Q9BYU1	1b8i	A	B	-6.7532
P31273	P50222	2h1k	A	B	-16.2551
P31273	P50458	3a01	A	B	-3.09102
P31273	Q9UBR4	3a01	A	B	-3.09102
P31273	Q9Y458	5flv	A	I	-0.791403
P31273	P31249	5jlw	A	D	-11.0984
P31273	O60806	5flv	A	I	-0.791403
P31273	O95231	2h1k	A	B	-16.2551
P31273	Q9UBX0	3a01	A	B	-3.09102
P31273	P40424	1b8i	A	B	-6.7532
P31273	P40425	1b8i	A	B	-6.7532
O00194	Q9Y2J0	1zbd	A	B	-26.7724
O00194	Q9BV36	2zet	A	C	-31.3922
O00194	Q8TDW5	2zet	A	C	-31.3922
O00194	Q8NFW9	2zet	A	C	-31.3922
O00194	Q9UNE2	1zbd	A	B	-26.7724
P25789	O14818	1iru	C	D	-26.5318
Q9NRF8	P17812	5u03	A	B	-6.07988
Q9UN30	Q5VUG0	1pk3	A	B	-14.6867
Q8TAP4	P49023	6cme	A	B	0.301346
Q8TAP4	O60711	6cme	B	A	0.301346
Q8TAP4	Q8WUP2	2dfy	C	X	-1.40897
Q8TAP4	O43679	2ypa	C	D	-22.895
Q8TAP4	P48059	6cme	B	A	0.301346
Q8TAP4	Q86U70	2ypa	C	D	-22.895
Q15836	O95721	4wy4	A	C	-2.89988
Q15836	Q12846	6ip1	A	B	-26.5707
Q15836	Q16623	1sfc	A	B	-48.5796
Q15836	P32856	6ip1	A	B	-26.5707
Q96KP6	Q15025	6n5m	B	D	-49.5488
P45984	Q9BY84	4yr8	A	B	-16.8065
P45984	Q13115	4yr8	A	B	-16.8065
P45984	Q9Y6W6	4yr8	A	B	-16.8065
Q9NSC5	P50458	2xqn	M	T	-8.29329
Q9NSC5	Q86YM7	5zz9	A	B	-13.343
Q9Y5Z4	O75340	5gqq	A	C	-16.9435
O43488	O95154	1gve	A	B	-21.2575
O43617	Q9Y5R8	2j3t	A	C	-14.2989
O43617	Q8IUR0	2j3w	D	F	-35.7926
O43617	P0DI81	2j3w	D	A	-2.42593
O43617	P0DI82	2j3w	D	A	-2.42593
Q13077	Q12933	1ca9	A	B	-30.6837
Q13077	Q9Y4K3	5e1t	A	B	-31.8078
Q9H1Y0	Q7Z6L1	4tq1	A	B	-37.6009
Q13554	Q9UQM7	2bdw	A	B	-17.7057
Q13554	Q13557	2bdw	A	B	-17.7057
Q13554	Q13555	2bdw	A	B	-17.7057
Q9NQX0	Q9HBE1	2i13	A	B	-3.29776
P26368	Q01081	1jmt	B	A	-20.941
P26368	Q96AE4	2kxh	A	B	-4.43171
P26368	Q15637	2m0g	B	A	-12.2594
P26368	Q15415	1cvj	A	B	-6.91714
P26368	Q9UHX1	3vaf	A	B	-1.01884
P26368	P0DN76	1jmt	B	A	-20.941
O15499	Q2M1V0	3a01	B	F	-2.15885
Q9NSD4	Q96EG3	5v3j	E	F	-1.0823
Q9NSD4	Q5T619	5v3j	E	F	-1.0823
Q9NSD4	Q3KQV3	5v3j	E	F	-1.0823
Q9NSD4	Q86UD4	5v3j	E	F	-1.0823
P78317	P63279	4ap4	A	E	-10.5468
P78317	O00635	6s53	H	G	-22.7433
P78317	P63165	2mp2	C	A	0.797742
O00167	Q15475	4egc	B	A	-20.5409
Q92625	Q3KP44	5lel	A	D	-7.95717
P36508	Q7Z3K3	5yef	A	B	-1.40415
P36508	Q9UKT9	2i13	A	B	-3.29776
P36508	Q9UIH9	6b0o	A	D	-6.76095
P36508	Q8TF50	5v3j	E	F	-1.0823
P36508	O75123	2i13	A	B	-3.29776
P36508	Q8TAQ5	2i13	A	B	-3.29776
P08754	P81274	4g5s	A	E	-19.5676
P08754	O43566	2ihb	A	B	-5.84041
Q15046	Q13155	4dpg	A	I	-16.441
Q13952	Q01658	1n1j	B	A	-78.7492
Q13952	P25208	1n1j	B	A	-78.7492
Q9H9A6	Q4LDG9	6hkw	D	E	-0.820915
P61586	Q92974	4d0n	A	B	-39.1361
Q13951	Q01196	3wts	B	A	-19.7054
Q9NS23	Q13188	4lgd	E	B	-15.309
Q15173	P30153	2iae	B	A	-13.004
P11217	P06737	1gpa	A	B	-39.2637
P11217	P11216	1abb	A	B	-41.0592
P78337	P49639	2h1k	A	B	-16.2551
P78337	P35548	3a01	F	E	-2.63207
P78337	Q9Y458	4s0h	B	A	-1.63625
P78337	O60806	4s0h	B	A	-1.63625
Q96QK1	Q9UBQ0	2r17	C	A	-29.7611
Q96QK1	O75436	5f0j	A	B	-21.6971
Q96QK1	Q4G0F5	5f0j	A	B	-21.6971
Q9UHP7	P26715	6e7d	A	Q	-11.8841
Q9UHP7	Q6UVW9	4wco	A	B	-5.913
Q16659	Q8IW41	4nif	B	A	-27.9312
P51159	Q96C24	1zbd	A	B	-26.7724
P51159	Q8IYJ3	3bc1	A	B	-28.6456
P51159	Q8TDW5	2zet	A	C	-31.3922
P51159	Q4VX76	2zet	A	C	-31.3922
P51159	Q8NFW9	2zet	A	C	-31.3922
Q9BV68	P51668	2lxp	C	A	-6.49852
Q9BV68	Q9Y2X8	2lxp	C	A	-6.49852
Q9BV68	P61077	2lxp	C	A	-6.49852
Q9BV68	P62837	2lxp	C	A	-6.49852
Q9BV68	Q969T4	5zbu	A	B	-14.7689
Q9BV68	Q96LR5	5zbu	A	B	-14.7689
Q2QGD7	Q7Z3K3	5yel	A	B	0.564235
P19784	P67870	1jwh	A	C	-2.41745
Q9UQM7	Q13557	2bdw	A	B	-17.7057
Q9UQM7	Q13555	2bdw	A	B	-17.7057
P60953	Q9P286	5upl	B	A	-4.2117
P60953	Q9BYG5	1nf3	A	C	-29.6575
P60953	Q13177	5upl	B	A	-4.2117
O43639	P42681	1k9a	A	B	-2.64292
O43639	Q96IW2	5cdw	A	B	-1.82499
O43639	P52757	5cdw	A	E	-67.3988
O43639	P15882	5cdw	A	E	-67.3988
O43639	Q9NYB9	4e6r	A	B	1.25922
O43639	Q9NZQ3	1g83	A	B	-4.49829
Q15349	P28482	4nif	A	B	-27.9312
O43709	Q9UI30	6g4w	q	r	-6.66498
Q15645	Q15013	6f0x	D	P	-5.2066
P15923	O96004	2ypa	B	A	-40.0863
P15923	Q02535	6mgn	A	B	-44.01
P15923	P41134	6mgn	A	B	-44.01
P15923	Q9NQ33	2ypa	B	A	-40.0863
O95983	Q86YP4	2l2l	B	A	-18.4649
P17612	P10644	5jr7	A	B	-35.9029
P17612	P31321	5jr7	A	B	-35.9029
P12814	Q8IY33	2r0o	A	B	-2.61043
P12814	Q08043	1hci	A	B	-44.0172
Q8TBB1	Q9Y2X8	5h7s	B	A	-8.25265
Q8TBB1	Q14005	2opg	A	B	-23.3589
Q9UHB7	O00472	5jw9	A	B	-40.3928
P51668	Q96EP1	4orh	B	C	-7.84243
P51668	Q9UJV3	5eya	A	F	-11.7645
P51668	Q96EQ8	5vo0	B	A	-11.8963
P51668	O15344	5fer	B	A	-9.55527
P51668	P98170	3eb6	B	A	-13.3552
P51668	O75382	5vzw	A	F	-8.46111
P51668	Q9BVG3	4tkp	A	B	-9.53556
P51668	Q99496	3rpg	A	C	-11.8366
P51668	Q9Y3C5	4v3k	A	C	-16.1391
P51668	Q86XT4	4tkp	A	B	-9.53556
P51668	Q96BH1	5d1k	A	B	-35.8421
P51668	Q9HAC8	4whv	B	A	-1.12717
P51668	Q96FW1	4ddg	A	C	-16.3969
P51668	Q9P0P0	5d0m	A	C	-15.2728
P51668	Q9BZR9	5eya	A	F	-11.7645
P51668	Q8ND25	5ywr	A	B	-15.8223
P51668	Q06587	4s3o	A	B	-14.0905
P51668	Q9HCM9	6fga	I	A	1.11123
P51668	Q9Y4L5	4v3k	A	C	-16.1391
Q96EP1	P62837	4orh	C	B	-7.84243
Q96EP1	Q969T4	4orh	C	B	-7.84243
Q96EP1	Q96LR5	4orh	C	B	-7.84243
Q14194	Q16555	1kcx	A	B	-15.3722
Q14194	Q14195	1kcx	A	B	-15.3722
P49736	Q9Y294	5bnx	C	D	-0.534426
Q15562	Q99990	5z2q	A	D	-35.2556
Q15562	P46937	3kys	A	B	-50.1879
Q15562	Q14135	4ln0	A	C	-8.8124
Q15562	A8MV65	5z2q	A	D	-35.2556
O75530	Q15910	4w2r	E	A	0.029142
O75530	Q92800	5hyn	B	A	-51.6464
Q99816	Q9UK41	2caz	A	B	-23.4031
P42681	P62993	1k9a	B	A	-2.64292
P15408	P15336	5vpa	A	B	-39.0044
P15408	Q02930	5vpa	A	B	-39.0044
P15408	P17275	1fos	E	F	-38.0098
P15408	P05412	1fos	E	F	-38.0098
P60709	P60981	5yu8	A	H	-9.32885
P60709	Q9Y281	5yu8	A	H	-9.32885
P60709	P23528	3j0s	A	M	-9.95472
P60709	P63261	2oan	A	B	-1.7276
Q9Y2M5	P41182	4cp3	A	B	-43.2337
Q9Y2M5	Q2WGJ6	3i3n	A	B	-53.3468
P10826	P48443	5uan	B	A	-21.5028
P10826	P28702	5uan	B	A	-21.5028
O75914	Q9H4E5	5upl	A	B	-4.2117
P09012	P09661	5mqf	X	W	-19.655
Q9NQT4	Q96B26	6h25	D	C	-14.5762
Q9NQT4	Q9Y3B2	2nn6	D	I	0.162639
Q13409	P63172	2pg1	I	F	-9.36592
Q13409	P51808	2pg1	I	F	-9.36592
P35609	Q8IY33	2r0o	A	B	-2.61043
O75928	P63165	5jne	A	C	-14.4511
P10398	P36507	6nyb	A	B	-13.894
P61086	Q9UJV3	5eya	A	F	-11.7645
P61086	Q96EQ8	5vo0	B	A	-11.8963
P61086	O15344	5fer	B	A	-9.55527
P61086	Q9NZS9	4orh	B	C	-7.84243
P61086	Q9UPQ4	5eya	A	F	-11.7645
P61086	Q9C035	4tkp	A	B	-9.53556
P61086	Q8WVD3	4s3o	A	B	-14.0905
P61086	Q86XT4	4tkp	A	B	-9.53556
P61086	Q06587	4s3o	A	B	-14.0905
P61086	Q9HCM9	6fga	I	A	1.11123
P61086	Q9BZY9	6fga	I	A	1.11123
P61086	P14373	6fga	I	A	1.11123
O43439	O75081	5ecj	A	B	-14.9064
Q9Y2X8	Q9UJV3	5eya	A	F	-11.7645
Q9Y2X8	O15344	5fer	B	A	-9.55527
Q9Y2X8	Q9BVG3	4tkp	A	B	-9.53556
Q9Y2X8	Q99496	3rpg	A	C	-11.8366
Q9Y2X8	Q9Y3C5	4v3k	A	C	-16.1391
Q9Y2X8	Q86XT4	4tkp	A	B	-9.53556
Q9Y2X8	Q96A37	6fga	I	A	1.11123
Q9Y2X8	Q9HAC8	4whv	B	A	-1.12717
Q9Y2X8	Q96FW1	4ddg	A	C	-16.3969
Q9Y2X8	Q8WUN7	3zni	C	D	-16.4122
Q9Y2X8	Q9P0P0	5d0m	A	C	-15.2728
Q9Y2X8	Q9BZR9	5eya	A	F	-11.7645
Q9Y2X8	Q8ND25	5ywr	A	B	-15.8223
Q9Y2X8	Q06587	4s3o	A	B	-14.0905
Q9Y2X8	Q9HCM9	6fga	I	A	1.11123
Q9Y2X8	Q9Y4L5	4v3k	A	C	-16.1391
P13010	P12956	1jeq	B	A	-225.186
Q9P0U3	P63165	2iy0	A	B	-11.857
Q9P0U3	P61956	2io0	A	B	-21.5956
Q15102	P68402	1fxw	A	F	-22.3218
O15400	Q12846	3hd7	B	F	-5.20788
O15400	Q16623	3hd7	B	F	-5.20788
O15400	P32856	3hd7	B	F	-5.20788
Q14145	O95198	5wfl	A	B	-2.60712
Q14145	Q9UH77	6hrl	A	B	-8.11796
Q9UJV3	O15344	5hm7	A	B	-8.7827
Q9UJV3	P61077	5eya	F	A	-11.7645
Q9UJV3	P62837	5eya	F	A	-11.7645
Q9UJV3	Q8WV44	5hm7	A	B	-8.7827
Q9UJV3	Q969T4	5eya	F	A	-11.7645
Q9UJV3	Q96LR5	5eya	F	A	-11.7645
Q9UJV3	Q86WT6	5hm7	A	B	-8.7827
Q9UJV3	A1L4K1	6j06	A	B	-1.29076
P49768	Q9NZ42	5a63	B	D	-33.4569
Q9Y547	Q9BW83	2yc2	A	C	-0.189987
O00463	Q12933	1qsc	A	B	-23.6753
O00463	Q13114	4gjh	A	B	-15.8013
O00463	Q9Y4K3	5e1t	A	B	-31.8078
Q9UHK0	Q15649	5l85	B	A	-31.6241
Q9NWS9	Q8TBC5	2fi2	A	B	-56.7744
Q9NWS9	O15535	3lhr	A	B	-53.5106
Q9NWS9	Q96JS3	1y7q	A	B	-7.33578
Q9NWS9	Q8IWY8	1y7q	A	B	-7.33578
Q9NWS9	Q9NX65	1y7q	A	B	-7.33578
Q9NWS9	P17022	1y7q	A	B	-7.33578
Q9NWS9	O43309	1y7q	A	B	-7.33578
Q9NWS9	Q96IT1	3lhr	A	B	-53.5106
Q9NWS9	Q9Y5A6	1y7q	A	B	-7.33578
Q9NWS9	Q9UNY5	3lhr	A	B	-53.5106
Q9NWS9	P57086	1y7q	A	B	-7.33578
Q9NWS9	P17028	1y7q	A	B	-7.33578
Q9NWS9	Q8TF39	1y7q	A	B	-7.33578
Q9NWS9	P10073	2fi2	A	B	-56.7744
Q9NWS9	Q96N95	1y7q	A	B	-7.33578
Q9NWS9	Q8NF99	1y7q	A	B	-7.33578
Q9NWS9	Q86W11	3lhr	A	B	-53.5106
Q9NWS9	Q969J2	1y7q	A	B	-7.33578
Q9NWS9	Q3MJ62	1y7q	A	B	-7.33578
Q9NWS9	Q9H4T2	1y7q	A	B	-7.33578
Q9NWS9	P49910	1y7q	A	B	-7.33578
O43296	Q9Y473	5v3j	E	F	-1.0823
O43296	Q8TF50	5v3j	E	F	-1.0823
Q8WU79	Q8IYB5	2iqj	A	B	-5.42197
Q14397	P35557	3w0l	B	A	-21.172
Q9UPY8	Q15691	2r8u	A	B	-2.79293
Q9UPY8	Q15555	2r8u	A	B	-2.79293
O14771	Q9Y5A6	2i13	A	B	-3.29776
O14771	P57086	1y7q	A	B	-7.33578
Q13520	P29972	3j41	A	B	-48.8596
P09105	P02008	1bab	A	C	4.61433
P09105	P69905	1bab	A	C	4.61433
P09105	P69892	3fh9	A	B	-20.8267
P09105	P02100	3fh9	A	B	-20.8267
P09105	P02042	6kye	A	B	-24.3002
P09105	P68871	6kye	A	B	-24.3002
P62195	P62333	4cr2	J	L	0.0484187
Q13435	Q15427	5z58	2	4	-17.5211
O00204	O43704	2a3r	A	B	-4.39484
O00204	Q6IMI6	2a3r	A	B	-4.39484
O75175	Q9NZN8	4c0d	C	B	-59.5921
Q96KQ4	P62136	6ghm	C	B	-29.6672
Q6P1L6	Q9Y2P0	5v3j	E	F	-1.0823
Q6P1L6	Q9P2F9	5v3j	E	F	-1.0823
Q6P1L6	Q5T619	5v3j	E	F	-1.0823
P63167	O96015	1cmi	A	B	-2.37364
P49023	P25800	6cme	A	B	0.301346
P78318	P67775	4iyp	A	C	-15.1314
P78318	O00743	4iyp	A	C	-15.1314
P78318	P60510	4iyp	A	C	-15.1314
P24278	Q9Y2K1	3m52	A	B	-43.6981
P24278	Q8N680	3m52	A	B	-43.6981
Q8NC96	Q10567	6owo	N	B	-3.23411
O95178	P17568	6g2j	j	o	-10.906
P09622	O00330	1zy8	A	K	-1.79019
Q06323	Q9UL46	5mx5	A	B	-40.4396
Q9UHI5	P08195	6jmq	A	B	-17.3067
Q9NPF4	Q14657	6gwj	K	B	-32.9784
P07910	O60812	1txp	A	B	-11.705
P07910	B2RXH8	1txp	A	B	-11.705
O14893	P62306	5xjl	2	F	-15.7606
O14893	Q16637	5xjl	2	M	-20.783
Q9BSI4	Q96AP0	5xyf	A	B	-36.5661
O00161	O75558	6mdm	H	I	-23.6668
Q96SF7	P49639	4s0h	A	B	-1.63625
Q96SF7	O95947	5bqd	A	B	-17.2557
Q16555	Q14195	1kcx	A	B	-15.3722
Q16555	Q9BPU6	1kcx	A	B	-15.3722
Q9UKX7	O00505	3tj3	C	A	-24.3263
Q9UKX7	P52294	3tj3	C	A	-24.3263
Q9UKX7	P52292	3tj3	C	A	-24.3263
Q9UKX7	O00629	3tj3	C	A	-24.3263
Q9UKX7	O15131	3tj3	C	A	-24.3263
Q15323	P14136	3tnu	A	B	-83.3924
Q15323	P41219	3tnu	A	B	-83.3924
Q15323	P78386	3tnu	A	B	-83.3924
Q15323	Q3SY84	3tnu	A	B	-83.3924
Q15323	Q9NSB4	3tnu	A	B	-83.3924
Q15323	Q6KB66	3tnu	A	B	-83.3924
Q15323	P04264	3tnu	A	B	-83.3924
Q15323	P05787	3tnu	A	B	-83.3924
Q15323	Q8N1N4	3tnu	A	B	-83.3924
Q15323	O43790	3tnu	A	B	-83.3924
Q15323	O95678	3tnu	A	B	-83.3924
Q15323	P48668	3tnu	A	B	-83.3924
Q15323	P19013	3tnu	A	B	-83.3924
Q15323	Q7RTS7	3tnu	A	B	-83.3924
Q15323	Q14CN4	3tnu	A	B	-83.3924
Q15323	P78385	3tnu	A	B	-83.3924
Q15323	Q13515	3tnu	B	A	-83.3924
Q15323	P35900	3tnu	B	A	-83.3924
Q15323	P35908	3tnu	A	B	-83.3924
Q15323	Q01546	3tnu	A	B	-83.3924
Q15323	P04259	3tnu	A	B	-83.3924
Q15323	Q5XKE5	3tnu	A	B	-83.3924
Q15323	Q86Y46	3tnu	A	B	-83.3924
Q15323	P13647	3tnu	A	B	-83.3924
Q15323	P12035	3tnu	A	B	-83.3924
Q15323	Q7Z794	3tnu	A	B	-83.3924
Q15323	P02538	3tnu	A	B	-83.3924
Q15323	Q14533	3tnu	A	B	-83.3924
Q9UJX2	Q9BS18	4ui9	C	M	-18.9268
P45973	O43463	3dm1	A	C	-5.76333
P48444	P53618	5a1u	H	G	6.78014
Q9Y5Y2	Q8TB37	3kb1	A	B	-20.7667
O00154	Q8WYK0	3b7k	A	B	-17.0521
Q9Y371	Q9NR46	1zww	A	B	-99.8811
Q92824	P29122	1p8j	A	B	-14.3384
O14639	Q14192	2rgt	A	B	-3.72914
Q9NRG1	P00492	1bzy	A	B	-24.8057
Q9P0M6	Q99877	6k1i	C	D	-85.5361
P61266	O95721	6mdm	I	H	-23.6668
P61266	Q12846	1s94	A	B	-1.08273
P61266	P32856	1s94	A	B	-1.08273
P61266	Q9H115	6mdm	I	K	-2.72779
P61266	P23763	3hd7	B	A	-65.8894
P61266	O95183	3hd7	B	A	-65.8894
P61266	P63027	6ip1	B	A	-26.5707
Q14011	P84103	5tbx	A	B	0.906108
P30049	P56381	2w6h	H	I	-27.8464
O95721	P32856	6mdm	H	I	-23.6668
O95721	Q9H115	6mdm	H	K	-3.87956
O95721	Q13277	6mdm	H	I	-23.6668
O95721	O95183	6mdm	H	J	-20.5784
Q12824	Q8TAQ2	6lth	M	N	-27.2534
P28482	Q15121	4iz5	A	G	-18.4783
P26998	P05813	1oki	A	B	-21.7076
Q9UIA0	Q969H4	1fhw	A	B	-17.5903
Q9BWT7	Q9H257	6n2m	A	B	-33.4567
Q9HBE1	Q13351	2i13	B	A	-3.29776
Q9HBE1	Q9GZV8	2i13	A	B	-3.29776
Q9HBE1	Q15915	2i13	A	B	-3.29776
Q9HBE1	Q9NZV7	2i13	A	B	-3.29776
Q9Y262	Q9UBQ5	5a5t	L	K	-33.0117
P56693	P78424	1o4x	B	A	-3.00869
Q9UH03	Q8WYJ6	3t5d	A	C	-2.75828
Q92841	P26196	4kbf	A	B	-25.2159
Q9UNF0	Q9BY11	3haj	A	B	-111.196
Q9UNF0	Q9UKS6	4bne	A	B	-134.485
Q10567	O75843	4hmy	B	A	-23.312
O43251	Q8N9W6	5tbx	A	B	0.906108
O75791	Q9H788	5x94	A	B	0.959797
O75791	P00540	1k9a	A	B	-2.64292
P62877	Q13617	1u6g	B	A	-43.9301
P62877	P61081	4p5o	B	I	-9.08983
P62877	Q92990	4f52	B	E	-18.1012
P56282	Q07864	5vbn	A	B	-42.1685
P06737	P11216	1gpa	A	B	-39.2637
P62333	P17980	4cr2	L	M	-48.8948
Q9Y5K8	Q16864	3j9t	M	N	-43.0163
P25788	P60900	1iru	G	A	-23.7145
P25788	P25786	1iru	G	F	-29.9772
Q9UEU0	Q12846	2nps	C	B	-39.4276
Q9UEU0	Q16623	2nps	C	B	-39.4276
Q9UEU0	P32856	2nps	C	B	-39.4276
Q9UEU0	Q9UNK0	1gl2	C	D	-33.3424
Q13573	Q9Y3C6	5mqf	C	V	-2.73521
P62191	Q13200	4cr2	I	Z	-2.99009
P25490	Q03923	2i13	A	B	-3.29776
O43281	Q9NYB9	6a9c	A	B	-6.99699
O43281	O94875	6a9c	A	B	-6.99699
O43281	Q8TEC5	6a9c	A	B	-6.99699
Q15436	Q15437	1m2o	A	C	-14.3739
Q15436	O94855	3efo	A	B	-16.0621
Q92696	P53611	1dce	A	B	-53.6486
Q9NQP4	P61758	6nr8	4	3	-10.2903
Q8IXH7	Q9H3P2	6gml	W	U	-90.7652
Q9NV56	Q15014	2n1d	A	B	-36.3393
Q9NV56	Q9UBU8	2n1d	A	B	-36.3393
Q96CA5	P55211	1nw9	A	B	-17.8198
Q13882	Q13239	1k9a	B	A	-2.64292
Q96RU7	O43741	5iso	C	B	-1.46288
P68400	P67870	1jwh	A	C	-2.41745
Q15437	O94855	3efo	A	B	-16.0621
Q9P286	Q9H4E5	5upl	A	B	-4.2117
Q15691	Q15555	2r8u	A	B	-2.79293
Q9NQG5	Q96P16	4fu3	A	B	-5.27633
Q9H444	Q9BY43	4abm	A	B	-23.0673
Q96T49	P62136	1s70	B	A	-41.4634
Q9H492	Q9Y4P1	2z0e	B	A	-20.571
Q9BZC1	Q01085	4ed5	A	B	-7.57067
O43148	Q9BTL3	5e8j	A	C	-53.4022
Q96EQ8	O14933	5vo0	A	B	-11.8963
Q96EQ8	P68036	5vo0	A	B	-11.8963
Q8WYN0	Q9H0R8	2z0d	A	B	-22.2906
O00264	O15173	4x8y	A	B	-12.6818
O15344	P61077	5fer	A	B	-9.55527
O15344	P62837	5fer	A	B	-9.55527
O15344	O14933	5fer	A	B	-9.55527
O15344	Q969T4	5fer	A	B	-9.55527
O15344	Q96LR5	5fer	A	B	-9.55527
O15344	P68036	5fer	A	B	-9.55527
Q9NPJ8	Q9H4D5	4wyk	B	A	-42.4604
Q9NPJ8	Q9GZY0	1jkg	A	B	-48.8197
P11908	O60256	4lzn	A	B	-39.6015
P11908	Q14558	4lzn	A	B	-39.6015
O43463	P83916	3mts	B	C	-12.4203
O43463	Q13185	3dm1	A	C	-5.76333
P98170	P55211	1nw9	A	B	-17.8198
Q96DX5	Q8WXK3	3zkj	A	D	-19.1175
O14990	P62136	2o8a	I	A	-56.2983
O14990	P36873	2o8a	I	A	-56.2983
O14990	P62140	2o8a	I	A	-56.2983
Q06787	P51114	4qvz	A	B	-8.63835
Q06787	P51116	4qvz	A	B	-8.63835
Q9UQR0	Q5VUG0	3oq5	A	C	-0.0620511
P50402	O75531	2odg	C	A	-2.50351
Q00536	P30281	3qhr	A	B	-37.9097
Q9Y5K3	P49585	4mvd	A	B	-31.9062
Q99990	Q15561	5z2q	C	B	-35.0511
P98179	P84103	5tbx	A	B	0.906108
P98179	P38159	5tbx	A	B	0.906108
Q96C24	O95716	1zbd	B	A	-26.7724
Q9Y6E0	Q9Y376	3zhp	C	B	-14.0656
Q9BW62	O75351	2qpa	A	B	-17.8328
Q9UEG4	Q9Y2P0	5v3j	E	F	-1.0823
Q9UEG4	Q7Z4V0	1p47	B	A	-0.799053
Q15628	Q12933	1f3v	A	B	-10.5625
P27361	Q15121	4iz5	A	G	-18.4783
Q9Y2Y0	P36405	3doe	B	A	-28.4086
Q9Y2Y0	P36404	3doe	B	A	-28.4086
P51665	O00487	5gjq	U	V	-64.9485
O00746	Q9Y5B8	3vvt	A	B	-23.0781
O00746	P15531	1zs6	A	B	-11.2765
P63279	O75382	5vzw	A	F	-8.46111
P63279	O00635	6fga	I	A	1.11123
P63279	P63165	2pe6	A	B	-7.56549
P63279	P19474	6fga	I	A	1.11123
P63279	Q6UWE0	3eb6	B	A	-13.3552
Q15697	Q8TBC5	2fi2	A	B	-56.7744
Q15697	Q9NX65	1y7q	A	B	-7.33578
Q15697	P57086	1y7q	A	B	-7.33578
Q15697	P17028	2i13	A	B	-3.29776
Q15697	P10073	2i13	A	B	-3.29776
Q15370	Q15369	1vcb	A	B	-24.8118
Q12846	O60499	2nps	B	D	-10.9936
Q12846	Q16623	1s94	A	B	-1.08273
Q12846	P32856	1s94	A	B	-1.08273
Q12846	O75379	3hd7	B	A	-65.8894
Q12846	Q86Y82	3hd7	B	F	-5.20788
Q12846	O14662	3hd7	B	F	-5.20788
Q12846	Q9H115	6mdm	I	K	-2.72779
Q12846	O75558	3hd7	B	F	-5.20788
Q12846	O43752	2nps	B	D	-10.9936
Q12846	P23763	6ip1	B	A	-26.5707
Q12846	Q13277	1s94	A	B	-1.08273
Q12846	O95183	3hd7	B	A	-65.8894
Q12846	P63027	6mdm	I	J	-28.9841
O43315	P30301	3d9s	A	C	-46.054
P62491	Q7L804	2gzd	A	C	-16.1461
Q06547	Q06546	1awc	B	A	-22.8521
Q96LC9	Q07820	2vog	B	A	-30.1909
Q96L33	Q9NQU5	5upl	B	A	-4.2117
Q9UPQ4	Q9UDY6	6j0g	A	B	0.822822
Q99502	Q15475	4egc	B	A	-20.5409
Q96B02	Q8IWR1	5fer	B	A	-9.55527
Q9NRG0	Q9NRF9	2byk	A	B	-59.9692
Q9H788	P62993	2h5k	A	B	-55.8211
Q96QG7	Q9Y217	5gnh	A	B	-16.9747
P07197	P07196	1gk4	A	B	-74.6129
O60238	Q12983	2j5d	A	B	-18.1531
Q9HAP6	Q5T2T1	4e+34	A	B	-0.630315
P06732	P12532	1crk	A	C	-4.38624
O60499	Q16623	2nps	D	B	-10.9936
O43765	Q96EQ0	2vyi	A	B	-5.21836
P13805	P48788	6kn7	T	U	-74.7938
P13805	P19237	6kn7	T	U	-74.7938
Q86YV0	Q9Y272	6ob3	B	A	-19.6117
O43186	Q9BQY4	3a01	B	F	-2.15885
O43186	O95947	5flv	A	I	-0.791403
O43186	P78412	4uus	A	B	-0.128024
O43186	O43711	3a01	B	A	-3.09102
Q06520	O43704	3bfx	A	B	-1.32916
Q99418	Q969H4	1fhw	A	B	-17.5903
O95716	Q96QF0	4uj4	A	B	-2.96375
O95716	P47224	2fu5	C	B	-28.5702
P30153	Q14738	2iae	A	B	-13.004
P30153	O43815	6iur	A	C	-3.55482
P30153	Q13033	6iur	A	C	-3.55482
O14787	P62826	1qbk	B	C	-17.7212
Q92952	P0DP24	6cnm	A	E	-27.0312
Q92952	P0DP25	6cnm	A	E	-27.0312
Q92952	P0DP23	6cnm	A	E	-27.0312
P20336	Q96QF0	4uj3	A	B	-7.72361
P20336	Q8TBN0	4li0	A	E	-14.9509
P20336	P47224	2fu5	C	B	-28.5702
Q6UUV9	P16220	5zko	G	A	-17.9631
Q9BYU1	P09067	2r5y	B	A	-11.6153
Q9BYU1	O14770	3k2a	A	B	-10.6021
Q9BYU1	P55347	3k2a	A	B	-10.6021
Q9BYU1	Q96KN3	3k2a	A	B	-10.6021
Q9BYU1	P09016	2r5y	B	A	-11.6153
Q9BYU1	Q00444	2r5y	B	A	-11.6153
Q9BYU1	P14652	1b72	B	A	-9.75829
Q03923	Q8TAU3	5v3j	E	F	-1.0823
Q00534	P30281	3g33	A	D	-13.7122
Q00534	Q14094	1w98	A	B	-42.6963
Q00534	P42773	1g3n	A	B	-28.9688
Q00534	P55273	1bi8	A	B	-19.9205
Q00534	P42772	1bi7	A	B	-17.4945
Q02446	Q14119	2i13	A	B	-3.29776
Q02446	Q7Z3K3	5yef	A	B	-1.40415
P49639	O60663	1p7j	B	D	-2.44833
P49639	P78412	4xrs	G	A	0.159988
P49639	Q99697	2h1k	A	B	-16.2551
P49639	P17482	5jlw	A	D	-11.0984
P49639	O75360	3a01	A	F	0.812077
P20719	P40425	2r5y	A	B	-11.6153
Q86VP1	P54727	5yt6	B	A	-8.51628
Q86VP1	Q9H0R8	3vvw	A	B	-16.2021
Q86VP1	P0CG48	5yt6	B	A	-8.51628
Q86VP1	P0CG47	5yt6	B	A	-8.51628
Q86VP1	Q9BXW4	3vvw	A	B	-16.2021
P52757	Q7M4L6	5cdw	A	E	-67.3988
P52757	P16333	5cdw	A	E	-67.3988
Q16623	P32856	1s94	A	B	-1.08273
Q16623	O75379	3hd7	B	A	-65.8894
Q16623	Q86Y82	3hd7	B	F	-5.20788
Q16623	O14662	3hd7	B	F	-5.20788
Q16623	Q9H115	6ip1	B	E	-5.03143
Q16623	O75558	3hd7	B	F	-5.20788
Q16623	O43752	2nps	B	D	-10.9936
Q16623	P23763	3hd7	B	A	-65.8894
Q16623	Q13277	1s94	A	B	-1.08273
Q16623	O95183	3hd7	B	A	-65.8894
Q16623	Q96NA8	3hd7	B	F	-5.20788
Q16623	P63027	6ip1	B	A	-26.5707
O00401	Q9H4E5	1cee	B	A	-20.5589
Q13155	P14868	5y6l	D	E	-20.2341
P20839	P12268	1b3o	A	B	-1.59663
Q9Y4Y9	Q9UK45	6ah0	t	y	-24.2116
Q9Y4Y9	P62306	6ah0	t	x	57.7116
Q9Y4Y9	P62312	6ah0	t	x	57.7116
Q9Y4Y9	P62310	4m7a	L	C	-0.10419
Q9Y4Y9	P62304	4pjo	s	S	0.236734
P50222	P09067	2h1k	A	B	-16.2551
P50222	P78412	5eg0	B	A	-0.407479
P78424	P14859	5wc9	A	E	-0.879296
P25787	P25786	5gjq	C	G	0.717137
P50458	Q86U70	2ypa	C	D	-22.895
Q9UPM6	Q6QHK4	2ypa	C	A	-11.1751
Q9UPM6	Q86U70	2ypa	C	D	-22.895
Q9UBR4	Q00444	1p7j	B	D	-2.44833
Q9UBR4	Q6QHK4	2ypa	C	A	-11.1751
Q9UBR4	Q86U70	2ypa	C	D	-22.895
O14640	Q92997	3fy5	A	B	-6.3942
Q7L804	P57735	2gzd	C	A	-16.1461
Q7L804	Q15907	2gzd	C	A	-16.1461
P45983	Q9BY84	4yr8	A	B	-16.8065
P45983	Q9Y6W6	4yr8	A	B	-16.8065
Q9H668	Q86WV5	4joi	A	D	-34.5393
Q9H4W6	Q9HAK2	3mlp	A	B	-34.2961
O76003	Q53S33	2mma	A	B	-10.0532
O76003	Q9H3K6	2mma	A	B	-10.0532
O76003	Q9Y3E2	2mma	A	B	-10.0532
P05813	P43320	1oki	A	B	-21.7076
Q96IG2	P63208	6o60	C	D	-40.7658
O15234	P38919	6icz	x	u	-15.2477
P45381	Q96HD9	2o4h	A	B	-28.8671
O76014	P78386	3tnu	A	B	-83.3924
O76014	Q3SY84	3tnu	A	B	-83.3924
O76014	P04264	3tnu	A	B	-83.3924
O76014	O43790	3tnu	A	B	-83.3924
O76014	O95678	3tnu	A	B	-83.3924
O76014	P48668	3tnu	A	B	-83.3924
O76014	P19013	3tnu	A	B	-83.3924
O76014	Q7RTS7	3tnu	A	B	-83.3924
O76014	P78385	3tnu	A	B	-83.3924
O76014	Q13515	3tnu	B	A	-83.3924
O76014	P17661	3tnu	A	B	-83.3924
O76014	Q01546	3tnu	A	B	-83.3924
O76014	P04259	3tnu	A	B	-83.3924
O76014	P12035	3tnu	A	B	-83.3924
O76014	Q14533	3tnu	A	B	-83.3924
Q15438	Q969H4	1fhw	A	B	-17.5903
O00231	P61201	4d10	B	J	-2.24228
Q14532	Q6KB66	3tnu	A	B	-83.3924
Q14532	O43790	3tnu	A	B	-83.3924
Q14532	Q14CN4	3tnu	A	B	-83.3924
Q9P2A4	Q92558	3p8c	F	D	-63.1241
Q9P2A4	Q9NYB9	2esw	A	B	-5.32149
P10644	Q9BSF0	5hvz	A	C	-16.8582
P10644	P31321	1rl3	A	B	-5.67063
Q13829	Q9H3F6	5fta	A	B	-12.1624
Q13829	Q8WZ19	5fta	A	B	-12.1624
Q13432	P36405	4goj	C	A	-29.6301
Q13432	Q9NXU5	4gok	C	A	-19.9898
Q13432	P36404	4gok	C	A	-19.9898
Q9UHA4	Q9Y2Q5	5y3a	C	B	-41.9841
P61077	Q9BVG3	4tkp	A	B	-9.53556
P61077	Q99496	3rpg	A	C	-11.8366
P61077	Q96BH1	5d1k	A	B	-35.8421
P61077	Q9HAC8	4whv	B	A	-1.12717
P61077	Q96FW1	4ddg	A	C	-16.3969
P61077	Q9HCM9	6fga	I	A	1.11123
P61077	Q9Y4L5	4v3k	A	C	-16.1391
O95198	Q53G59	6fmp	A	B	-6.82064
O95198	Q9UH77	4ch9	A	B	-8.05805
Q9C040	O75382	6fpt	A	B	-24.685
Q5HYK7	Q7Z6J0	3iql	A	B	-10.5122
Q9UBK2	P11474	3d24	B	A	-13.862
Q9UBK2	P62508	3d24	B	A	-13.862
P02511	P02489	2klr	A	B	-20.3834
P02511	A0A140G945	2klr	A	B	-20.3834
Q05516	Q6ZNG0	5v3j	E	F	-1.0823
Q05516	Q9H707	5v3j	E	F	-1.0823
Q05516	B2RXF5	2i13	A	B	-3.29776
Q05516	Q8N720	5v3j	E	F	-1.0823
P11142	O95429	3a8y	A	C	-17.9179
O60711	P25800	6cme	A	B	0.301346
O75382	Q9H832	5vzw	F	A	-8.46111
O75382	Q96LR5	5vzw	F	A	-8.46111
Q13490	Q12933	3m0a	D	B	-2.39649
P26196	Q96F86	2wax	A	B	-27.8564
P26196	Q9NRA8	5anr	B	C	-24.1321
P32780	P29083	6o9l	1	Q	-2.45457
O00233	P17980	3whl	B	A	-14.8071
Q9H3F6	Q8WZ19	4uij	A	B	-2.97012
O14910	Q5T2T1	4e+34	A	B	-0.630315
P05783	Q3SY84	6ec0	B	A	-88.3486
P05783	P05787	6ec0	B	A	-88.3486
P05783	P48668	6e2j	B	A	-97.5105
P05783	Q5XKE5	6ec0	B	A	-88.3486
P05783	P02538	6e2j	B	A	-97.5105
P05783	Q14533	6ec0	B	A	-88.3486
Q96A72	P62995	1oo0	A	B	-30.3616
Q96A72	Q13595	1p27	A	B	-26.4632
Q96A72	Q9Y5S9	6icz	v	w	-4.01389
Q9NR22	Q99873	4x41	A	B	-3.51784
Q09470	Q16322	6ebk	B	D	-55.3597
Q09470	P22001	6ebk	B	D	-55.3597
P46527	Q5MJ70	5uq3	C	B	0.044028
P11473	P48443	4j5w	A	D	-25.1893
P40937	P35249	1sxj	C	D	-28.558
P32856	Q86Y82	3hd7	B	F	-5.20788
P32856	O14662	3hd7	B	F	-5.20788
P32856	Q9H115	6mdm	I	K	-2.72779
P32856	O43752	2nps	B	D	-10.9936
P32856	Q9Y2K9	1urq	B	A	-45.1342
P32856	Q13277	1s94	A	B	-1.08273
P32856	O95183	3hd7	B	A	-65.8894
P32856	P63027	6ip1	B	A	-26.5707
Q16630	O43809	3q2s	C	A	-5.35902
Q13601	P62263	5jpq	g	w	8.21302
P07195	P00338	4aj4	A	B	-90.1618
Q9Y478	P54646	4cfe	B	A	-87.1921
Q9Y478	P54619	4cfe	B	E	-31.4936
P78364	Q5VUG0	1pk3	A	B	-14.6867
Q13242	P62995	5tbx	A	B	0.906108
Q13242	P38159	5tbx	A	B	0.906108
Q13242	Q15287	5tbx	A	B	0.906108
Q9Y294	P62805	5c3i	A	C	-10.5194
P35372	Q9UBY5	6ibl	A	B	-4.58207
P84103	P38159	5tbx	A	B	0.906108
P84103	Q15287	5tbx	A	B	0.906108
P84103	Q9BRL6	5tbx	A	B	0.906108
O76064	P62837	4orh	C	B	-7.84243
Q9BYV9	O43167	3m52	A	B	-43.6981
Q9BYV9	Q8NCN2	4u2n	A	B	-3.31006
P40123	P63261	6rsw	C	A	-15.8729
Q5VWX1	O75525	5emo	A	B	-53.3097
Q93096	Q9NRU3	5lxq	B	A	-5.34656
P81133	Q9HBZ2	5sy7	B	A	-95.6885
Q9Y450	Q9BRX2	3mca	A	B	-21.6967
O43167	Q9UID6	5v3j	E	F	-1.0823
O43167	Q7Z3K3	5yel	A	B	0.564235
O43167	Q96EG3	5v3j	E	F	-1.0823
O43167	Q96BR9	3m52	A	B	-43.6981
O43167	Q9UIH9	1mey	C	G	2.28379
O43167	Q8TF50	5v3j	E	F	-1.0823
O43167	Q3KQV3	5v3j	E	F	-1.0823
O43167	Q15937	5v3j	E	F	-1.0823
O43167	Q9NQZ8	5v3j	E	F	-1.0823
O43167	Q96C00	4u2n	A	B	-3.31006
Q96M98	Q5JSS6	6ndu	A	B	-14.886
P30281	Q07002	3qhr	B	A	-37.9097
P30281	P38936	6p8h	A	C	-22.4255
P30281	P11802	3g33	B	C	-20.0692
P30281	Q00535	4i3z	B	A	-37.4802
P30281	Q00526	4ii5	B	A	-36.018
Q13895	Q96GA3	6g18	w	t	-19.0332
P20226	Q01658	1jfi	C	B	-19.6759
Q13123	Q2TAY7	5o9z	R	L	-7.47551
O96004	Q99081	2ypa	A	B	-40.0863
P20700	Q03252	6jlb	A	B	-148.758
P26639	A2RTX5	4hwt	A	B	-67.9397
Q8TDN6	Q99848	5z3g	a	b	-25.4407
P63208	Q9UK22	2e+31	B	A	-34.6544
P63208	Q9NRD1	3wso	B	A	-47.6313
P63208	Q9UKA1	6o60	D	C	-40.7658
P63208	Q9NXK8	6o60	D	C	-40.7658
P63208	Q9H4M3	3wso	B	A	-47.6313
P63208	Q9UKT5	3l2o	A	B	-33.4489
P63208	Q9UKC9	6o60	D	C	-40.7658
P63208	Q8NI29	3wso	B	A	-47.6313
P63208	Q8N1E6	6o60	D	C	-40.7658
P63208	Q96EF6	3wso	B	A	-47.6313
P36406	Q9NZ52	1j2j	A	B	-18.3711
P36406	Q9Y2T2	6cm9	H	M	-2.79238
P54136	Q12904	4r3z	B	A	-15.089
O75367	Q99877	6k1i	C	D	-85.5361
Q14195	Q9BPU6	1kcx	A	B	-15.3722
P41182	Q53G59	3ohu	A	B	-58.2558
Q05086	P0CG48	3jvz	C	X	-10.4034
Q9UBF6	Q93034	4a0k	B	A	-42.3813
Q14188	O75461	1cf7	B	A	-16.5765
Q14188	Q16254	5tuu	A	B	-100.989
Q16877	P16118	1k6m	A	B	-4.12841
Q9H095	P0DP24	4m1l	B	A	-43.8151
Q9H095	P0DP25	4m1l	B	A	-43.8151
Q9H095	P0DP23	4m1l	B	A	-43.8151
O95219	Q9UNH6	3iq2	A	B	-18.9209
Q6TFL4	Q53G59	3i3n	A	B	-53.3468
Q9UFB7	Q53GI3	2i13	A	B	-3.29776
Q9UFB7	P17020	2i13	A	B	-3.29776
P63316	P19237	1ytz	C	I	-56.2915
P24534	P26641	5dqs	D	A	-6.01235
O75886	Q9NYB9	3iql	A	B	-10.5122
Q9UI10	P49770	6caj	E	C	-8.41421
Q9BSM1	Q99496	4r8p	K	L	-49.7866
Q9NR33	P25208	1n1j	B	A	-78.7492
Q9NR33	Q9NRF9	4awl	C	B	-71.7971
P50991	P78371	4b2t	D	B	-1.525
Q9Y3E7	O95630	2xze	Q	A	-25.4583
Q9UGI9	O43741	6b2e	C	B	-27.4688
Q15435	P62140	6obn	C	A	-23.4019
P11926	Q9UMX2	4zgz	A	B	-18.7562
Q16629	Q15287	5tbx	A	B	0.906108
Q9NRX1	Q9ULX3	6g18	x	y	-43.3727
P15336	P53539	5vpa	B	A	-39.0044
P15336	P01100	5vpa	B	A	-39.0044
Q99814	O00327	4zp4	B	A	-81.7717
P63165	Q9UBT2	1y8r	C	B	-14.1771
Q9NSD9	Q9Y285	3l4g	B	A	-79.3452
Q08170	P62995	5tbx	A	B	0.906108
Q9BVG3	O14933	4tkp	B	A	-9.53556
Q9BVG3	Q969T4	4tkp	B	A	-9.53556
P19878	P14598	1k4u	S	P	-10.4176
Q9Y5K5	Q6P4R8	4uf5	A	B	-54.1476
Q13105	Q96BR9	3m52	A	B	-43.6981
Q99598	Q15631	3pja	J	B	-4.70779
Q53G59	Q9UH77	6ttk	A	C	-2.44985
Q53G59	Q9P1Z0	2nn2	A	B	-51.2711
Q15291	Q9UBL3	6kiu	N	T	-1.89766
Q02535	Q99081	6mgn	B	A	-44.01
Q02535	P15884	6mgn	B	A	-44.01
Q92569	O00329	3hhm	B	A	-49.0648
Q92569	P62993	1r1p	A	B	-14.0886
O75379	O14662	2nps	A	B	-46.9785
O75379	Q8N9I0	2n1t	A	E	-0.6515
P15927	P27694	1l1o	B	C	-23.6627
Q12972	P62136	3v4y	B	A	-39.0342
Q12972	P36873	3v4y	B	A	-39.0342
Q86Y82	Q9Y2K9	1urq	B	A	-45.1342
P45379	P19237	1j1e	B	C	-54.867
P16220	Q53ET0	5zko	A	G	-17.9631
O43680	Q99081	2ypa	A	B	-40.0863
Q14094	Q00535	1w98	B	A	-42.6963
Q14094	Q00526	1w98	B	A	-42.6963
P30279	P38936	6p8h	A	C	-22.4255
P30279	P11802	3g33	B	C	-20.0692
P30279	Q00535	1e9h	B	A	-33.9169
P54727	P0CG48	4xkl	C	A	-1.69758
P54727	Q96IV0	2f4m	B	A	-25.0528
P54727	P55036	1p9d	U	S	7.21852
P54727	P0CG47	5xbo	B	A	-3.39148
P54727	Q9UHD9	2bwf	A	B	-11.8431
P61106	Q7L8J4	6ixv	E	A	-21.2229
O95718	P62508	5yso	A	B	-7.50302
Q86VK4	Q7Z3K3	5yef	A	B	-1.40415
Q86VK4	P17028	2i13	A	B	-3.29776
P17081	Q9BYG5	1nf3	A	C	-29.6575
O14879	P09913	4g1t	A	B	-65.9839
O14879	Q5T764	4g1t	A	B	-65.9839
Q9NRU3	Q12974	5lxq	A	B	-5.34656
P09067	P40424	2r5y	A	B	-11.6153
P09067	P40425	2r5y	A	B	-11.6153
P35548	Q9BQY4	3a01	E	F	-2.63207
P35548	O43711	2h1k	A	B	-16.2551
P35548	P31274	6es3	K	M	-14.6015
P48544	Q99712	5twv	A	C	-39.5878
Q5EBL8	Q86UL8	4h11	A	B	-4.07105
Q9H2F5	Q92993	5j9q	C	A	-65.6412
O15198	Q13485	1u7v	A	B	-25.8712
O15198	Q9Y2U8	5zoj	A	D	-12.8053
Q96B26	Q9Y3B2	2nn6	C	I	-0.595083
P13056	P10276	1dsz	B	A	1.29036
O60504	Q9NYB9	3iql	A	B	-10.5122
P48454	P63098	1mf8	A	B	-64.6299
Q8WXF1	Q15233	3sde	A	B	-130.181
Q8TBC5	Q96JS3	2fi2	A	B	-56.7744
Q8TBC5	P57086	3lhr	A	B	-53.5106
Q8TBC5	P10073	2fi2	A	B	-56.7744
Q969G2	Q00444	1p7j	B	D	-2.44833
Q969G2	Q86U70	2ypa	C	D	-22.895
Q99496	P62837	3rpg	C	A	-11.8366
Q99496	Q8N488	3ixs	A	B	-29.8361
Q99496	P35226	3rpg	C	B	-56.0991
Q99496	Q969T4	3rpg	C	A	-11.8366
Q99496	Q96LR5	3rpg	C	A	-11.8366
Q99496	Q3KNV8	2ckl	B	A	-52.5992
Q99496	P35227	3rpg	C	B	-56.0991
P48165	P29033	2zw3	A	B	-27.0865
Q9UID6	Q96EG3	5v3j	E	F	-1.0823
Q9UID6	Q3KQV3	5v3j	E	F	-1.0823
Q9UID6	Q8N680	2i13	A	B	-3.29776
Q9UID6	P15622	5v3j	E	F	-1.0823
P81274	Q1MX18	3sf4	A	D	-51.8582
Q9Y458	O95231	4s0h	A	B	-1.63625
Q9BYI3	Q86TV6	5dse	B	A	-59.1136
Q9Y4Z2	Q99081	2ql2	B	A	-38.0559
Q9Y4Z2	P15884	2ql2	B	A	-38.0559
P42773	P11802	1g3n	B	A	-28.9688
Q9Y3C5	P62837	4v3k	C	A	-16.1391
O00148	Q13838	5sup	A	C	-7.23685
Q9HD90	P15884	2ql2	B	A	-38.0559
Q99471	Q9UHV9	6nr8	5	2	-0.566343
Q99471	P61758	6nr8	5	3	-23.6225
Q9BSB4	O75143	5xuy	B	A	-29.962
P63252	Q99712	5twv	A	C	-39.5878
P63252	B7U540	3syq	A	B	-57.364
P33552	Q00526	1buh	B	A	-13.5448
Q9BYG5	Q9H4E5	1nf3	C	A	-29.6575
O95793	O75569	6htu	A	C	0.518902
O14662	Q9NRW7	4jeh	B	A	-52.9483
O14662	O95183	3hd7	B	A	-65.8894
Q9BY11	Q9UKS6	4bne	A	B	-134.485
Q15013	Q13257	6f0x	P	Z	-16.4142
P38936	P12004	5e0u	D	A	-19.8695
P38936	Q00526	1jsu	C	A	-42.035
P10114	Q9NZL6	5cm8	B	A	-29.0867
Q14141	Q8WYJ6	2qag	B	A	-4.53578
A9UHW6	O43310	2i2o	A	B	-27.8946
A9UHW6	Q9UMR2	4jhj	A	C	-20.0197
P53539	Q02930	5vpa	A	B	-39.0044
P53539	P17275	5vpa	A	B	-39.0044
P62316	P62306	4f7u	B	F	-22.6288
Q9H115	Q13277	6mdm	K	I	-2.72779
Q9H115	Q8N4C7	6ip1	E	B	-5.03143
Q9H2Z4	A8MTQ0	3a01	A	F	0.812077
P14678	Q9Y333	4c8q	A	B	-21.5685
Q9BRP0	Q8TF50	2i13	A	B	-3.29776
P60981	P63261	5yu8	H	A	-9.32885
Q9H503	O75531	1ci4	A	B	-11.831
Q9C0F3	Q9UK33	1mey	C	G	2.28379
P61244	P01106	6g6j	B	A	-52.6994
P41134	Q99081	6mgn	B	A	-44.01
P41134	P15884	6mgn	B	A	-44.01
Q9UPG8	Q14119	2i13	A	B	-3.29776
Q9UPG8	Q9P0T4	5v3g	A	G	-4.58916
Q9UPG8	Q8TBZ8	2i13	A	B	-3.29776
O15552	Q9UBY5	2j4y	A	B	-14.2179
O76013	P78386	3tnu	A	B	-83.3924
O76013	Q6KB66	3tnu	A	B	-83.3924
O76013	P04264	3tnu	A	B	-83.3924
O76013	P05787	3tnu	A	B	-83.3924
O76013	Q8N1N4	3tnu	A	B	-83.3924
O76013	O43790	3tnu	A	B	-83.3924
O76013	O95678	3tnu	A	B	-83.3924
O76013	P48668	3tnu	A	B	-83.3924
O76013	P19013	3tnu	A	B	-83.3924
O76013	P35908	3tnu	A	B	-83.3924
O76013	Q01546	3tnu	A	B	-83.3924
O76013	Q5XKE5	3tnu	A	B	-83.3924
O76013	Q86Y46	3tnu	A	B	-83.3924
O76013	P12035	3tnu	A	B	-83.3924
O76013	Q7Z794	3tnu	A	B	-83.3924
O76013	P02538	3tnu	A	B	-83.3924
Q14457	Q9P2Y5	5yr0	A	B	-39.0138
Q9H4E5	Q13177	5upl	B	A	-4.2117
P54652	O95429	3a8y	A	C	-17.9179
Q12933	Q9Y4K3	5e1t	A	B	-31.8078
Q9Y2P0	Q9GZV8	2i13	A	B	-3.29776
Q9Y2P0	Q96EG3	5v3j	E	F	-1.0823
Q9Y2P0	O95125	2i13	A	B	-3.29776
Q9Y2P0	Q8TF50	5v3j	E	F	-1.0823
Q9Y2P0	Q9H5H4	5v3j	E	F	-1.0823
Q9Y2P0	Q96C55	5t0u	A	D	-4.35225
Q9Y2P0	Q6ZNH5	5v3j	E	F	-1.0823
Q9Y2P0	Q9H707	2i13	A	B	-3.29776
Q9Y2P0	Q3KQV3	5v3j	E	F	-1.0823
Q9Y2P0	Q7Z3I7	5v3j	E	F	-1.0823
Q9Y2P0	Q9NQZ8	5v3j	E	F	-1.0823
Q9Y2P0	P58317	5v3j	E	F	-1.0823
P18848	P53567	1ci6	A	B	-34.7814
P15153	P53365	1i4d	D	A	-8.7161
Q16718	O75489	5xtb	H	P	-21.0311
Q9UGK8	Q96FX2	4d4o	A	C	-25.9708
P55273	P11802	1bi8	B	A	-19.9205
Q92843	O43521	3fdl	A	B	-35.0479
Q92843	Q68DC2	4k5b	C	A	2.39875
Q9UNH7	O60749	5tp1	A	B	-5.46807
Q9UBL3	Q9C005	6pwv	D	E	-11.2659
P21673	Q96F10	3bj7	A	B	-80.5249
Q13042	Q8NHZ8	4ui9	K	W	-42.2113
Q9UIA9	P62826	5dlq	A	D	-27.8675
Q9UK45	Q9Y4Z0	6ah0	y	s	-11.5967
Q9UK45	P62306	3swn	C	E	-14.1997
Q9UK45	Q9Y333	6ah0	y	s	-11.5967
O43707	Q8IY33	2r0o	A	B	-2.61043
O43707	Q08043	1hci	A	B	-44.0172
Q9BWG4	Q86U70	6tyd	A	V	-28.717
P02008	Q6B0K9	1hbr	A	C	1.93707
P02008	P02100	1a4f	A	B	-25.6288
P02008	P02042	6kye	A	B	-24.3002
P02008	P68871	6kye	A	B	-24.3002
O96013	Q96EL1	4xbu	A	B	-19.0484
Q96PQ6	Q96C55	5t0u	A	D	-4.35225
Q96PQ6	Q9H9D4	5v3j	E	F	-1.0823
Q96PQ6	Q5T619	5v3j	E	F	-1.0823
Q96PQ6	P10074	5v3j	E	F	-1.0823
Q9BUY5	Q3MJ62	2i13	A	B	-3.29776
O00757	P09467	1nv7	A	B	-52.7219
P14136	P08727	3tnu	B	A	-83.3924
P14136	P19012	3tnu	B	A	-83.3924
P14136	P13646	3tnu	B	A	-83.3924
P14136	Q7Z3Y8	3tnu	B	A	-83.3924
P14136	P17661	1gk4	A	B	-74.6129
P14136	Q6A163	3tnu	B	A	-83.3924
P14136	P07196	1gk4	A	B	-74.6129
Q9Y248	Q9BRT9	2e9x	B	D	-46.1698
Q9H1K0	P20338	1z0k	B	A	-24.339
P55055	P48443	4nqa	B	A	-23.7312
P55055	P28702	4nqa	B	A	-23.7312
Q9BRG1	Q86VN1	3cuq	C	B	-2.41146
Q9BRG1	Q96H20	3cuq	C	A	-17.756
Q9BRG1	Q96FZ7	3htu	A	B	-18.1259
P62837	Q86XT4	4tkp	A	B	-9.53556
P62837	Q9HAC8	4whv	B	A	-1.12717
P62837	Q96FW1	4ddg	A	C	-16.3969
P62837	Q9Y4K3	3hct	B	A	-11.0733
P62837	Q8ND25	5ywr	A	B	-15.8223
P62837	Q06587	4s3o	A	B	-14.0905
P62837	Q9HCM9	6fga	I	A	1.11123
P62837	Q9Y4L5	4v3k	A	C	-16.1391
Q9BQY4	O95231	2h1k	A	B	-16.2551
Q9BQY4	Q99801	3a01	F	A	0.812077
Q9BQY4	Q9UD57	3a01	B	F	-2.15885
O76011	P78386	3tnu	A	B	-83.3924
O76011	Q3SY84	3tnu	A	B	-83.3924
O76011	Q9NSB4	3tnu	A	B	-83.3924
O76011	Q6KB66	3tnu	A	B	-83.3924
O76011	P04264	3tnu	A	B	-83.3924
O76011	P05787	3tnu	A	B	-83.3924
O76011	Q8N1N4	3tnu	A	B	-83.3924
O76011	O43790	3tnu	A	B	-83.3924
O76011	O95678	3tnu	A	B	-83.3924
O76011	P48668	3tnu	A	B	-83.3924
O76011	Q7RTS7	3tnu	A	B	-83.3924
O76011	P78385	3tnu	A	B	-83.3924
O76011	P35900	1gk4	A	B	-74.6129
O76011	Q5XKE5	3tnu	A	B	-83.3924
O76011	P12035	3tnu	A	B	-83.3924
O76011	P02538	3tnu	A	B	-83.3924
O76011	Q14533	3tnu	A	B	-83.3924
Q14525	P78386	3tnu	A	B	-83.3924
Q14525	Q3SY84	3tnu	A	B	-83.3924
Q14525	Q9NSB4	3tnu	A	B	-83.3924
Q14525	Q6KB66	3tnu	A	B	-83.3924
Q14525	P04264	3tnu	A	B	-83.3924
Q14525	P05787	3tnu	A	B	-83.3924
Q14525	Q8N1N4	3tnu	A	B	-83.3924
Q14525	O43790	3tnu	A	B	-83.3924
Q14525	O95678	3tnu	A	B	-83.3924
Q14525	P48668	3tnu	A	B	-83.3924
Q14525	P19013	3tnu	A	B	-83.3924
Q14525	Q14CN4	3tnu	A	B	-83.3924
Q14525	P78385	3tnu	A	B	-83.3924
Q14525	P35908	3tnu	A	B	-83.3924
Q14525	P17661	3tnu	A	B	-83.3924
Q14525	P04259	3tnu	A	B	-83.3924
Q14525	Q5XKE5	3tnu	A	B	-83.3924
Q14525	P12035	3tnu	A	B	-83.3924
P10276	P37231	3dzu	A	D	-22.5935
P10276	P48443	5uan	B	A	-21.5028
P10276	P28702	5uan	B	A	-21.5028
O43741	P54646	6b2e	B	A	-62.6839
O43741	P54619	6b2e	B	C	-27.4688
Q15466	P62508	5uan	A	B	-21.5028
P17024	Q8TAU3	5v3j	E	F	-1.0823
P19474	Q9HCM9	4cg4	A	B	-147.178
P53365	P53367	1i49	A	B	-58.5445
P53365	P60763	1i4d	A	D	-8.7161
P53365	Q92730	1i4d	A	D	-8.7161
O15055	O15534	4dj2	A	B	-3.49202
P62826	O43592	3icq	B	T	-27.5548
P84243	Q9UER7	4hga	B	A	-62.3165
P60880	O75558	6mdm	H	I	-23.6668
P60880	Q8N4C7	6ip1	C	B	-26.3487
Q9Y2F9	Q96KE9	2vkp	A	B	-14.279
P12004	Q15004	6gws	A	E	-0.0896344
Q9UKK6	Q9H4D5	6e5u	B	A	-37.9814
P57735	Q7L8J4	6ixv	E	A	-21.2229
Q9UPY6	Q9NYB9	3p8c	D	F	-63.1241
P40938	P35249	1sxj	E	D	-20.1354
Q9BXI9	Q9BXJ1	6u66	A	B	-28.6109
P29218	O14732	2bji	A	B	-39.9736
O00327	O15516	4f3l	B	A	-120.712
O00327	Q99743	4f3l	B	A	-120.712
P62070	Q3MIN7	6epl	R	S	-32.8963
O43310	Q9UMR2	4jhj	A	C	-20.0197
Q9UBB5	Q86YP4	2l2l	B	A	-18.4649
O14770	P40424	3k2a	A	B	-10.6021
O14770	A8MTQ0	1b8i	B	A	-6.7532
P46439	P21266	3gtu	A	B	-32.27
P46439	Q03013	1xw6	A	B	-33.8946
P46439	P28161	1xw6	A	B	-33.8946
P21266	Q03013	3gtu	B	A	-32.27
Q9UKW4	P62993	1gri	A	B	-32.9164
Q99523	P23560	6ffy	A	B	-7.72576
O43504	Q0VGL1	5x6u	C	D	-26.9792
Q719H9	Q96SI1	5bxb	A	B	-19.1735
P26715	Q96E93	4pp8	A	B	-25.0607
P26715	Q9BXN2	5j2s	A	B	-5.78855
Q9UJC3	Q86VS8	5j8e	A	B	-29.7026
Q9UMX0	Q9UHD9	6mun	B	C	-0.169527
Q9UMX0	P46379	2bwf	A	B	-11.8431
P25791	P61968	4kfz	A	B	-0.178861
P25791	O43679	2ypa	C	D	-22.895
P25791	Q86U70	2ypa	C	D	-22.895
P41219	Q2M2I5	3tnu	B	A	-83.3924
P41219	O95678	6jfv	B	D	-0.615924
P41219	P08727	3tnu	B	A	-83.3924
P41219	P35900	3tnu	B	A	-83.3924
P41219	Q7Z3Y8	3tnu	B	A	-83.3924
P41219	P17661	1gk4	A	B	-74.6129
P41219	P08779	3tnu	B	A	-83.3924
P41219	P02533	3tnu	B	A	-83.3924
P78386	P08727	3tnu	B	A	-83.3924
P78386	P19012	3tnu	B	A	-83.3924
P78386	O76015	3tnu	B	A	-83.3924
P78386	Q7Z3Y8	4zry	B	A	-62.9989
P78386	Q7Z3Y9	4zry	B	A	-62.9989
P78386	P08779	3tnu	B	A	-83.3924
P78386	Q6A163	3tnu	B	A	-83.3924
P78386	Q92764	3tnu	B	A	-83.3924
P78386	Q6A162	3tnu	B	A	-83.3924
P78386	Q7Z3Z0	4zry	B	A	-62.9989
P11802	P42772	1bi7	A	B	-17.4945
O60573	O75420	5nvk	A	B	-55.2023
Q8NEU8	Q9UKG1	5c5b	B	A	-161.096
Q86VN1	Q96H20	2zme	B	A	-50.7837
O00425	Q15365	6rol	A	B	-16.4138
Q9NY93	P38919	4ct5	A	B	-20.8857
O60921	Q99638	3a1j	B	A	-15.8186
Q13137	Q9H0R8	3vvw	A	B	-16.2021
Q13137	Q9BXW4	3vvw	A	B	-16.2021
Q14119	Q7Z3K3	5yel	A	B	0.564235
P62995	Q9BRL6	5tbx	A	B	0.906108
Q92783	O14964	3f1i	C	H	-1.0445
Q8IZP0	Q9NYB9	5nvj	A	B	-10.6388
Q8IZP0	O94875	6gbu	A	C	-2.7808
P10599	Q9H3M7	4ll1	B	A	-6.03372
P61764	Q8N4C7	4jeh	A	B	-52.9483
O75348	Q96A05	3j9t	H	G	-83.7449
Q13285	P51843	3f5c	A	B	-13.8376
O60663	Q86U70	2xjy	A	B	-44.4543
Q9BPX5	P59998	1k8k	G	F	-20.1824
O15535	P10073	2i13	A	B	-3.29776
O15535	Q3MJ62	2i13	A	B	-3.29776
Q96JS3	Q9NX65	3lhr	A	B	-53.5106
Q96JS3	O43309	3lhr	A	B	-53.5106
Q96JS3	Q96IT1	3lhr	A	B	-53.5106
Q96JS3	P57086	1y7q	A	B	-7.33578
Q96JS3	Q9P0L1	3lhr	A	B	-53.5106
Q13163	Q13164	4ic7	B	A	-13.0665
Q9HD36	O43521	4b4s	A	B	-32.2545
P62820	P47224	2fu5	C	B	-28.5702
P36405	O43924	1ksg	A	B	-19.5222
Q9NRN9	Q9UI30	6h2v	A	B	-30.2255
Q9NYB9	Q96RF0	3iql	B	A	-10.5122
Q9BT78	Q7L5N1	4d10	D	F	-33.4407
Q7Z3B4	Q9BVL2	5ijn	F	G	-70.2399
Q7Z3B4	P37198	5ijn	F	H	-56.7624
Q9NVA2	Q8WYJ6	2qag	B	A	-4.53578
Q9NVA2	Q99719	2qag	B	A	-4.53578
Q96LI5	Q9UFF9	4b8c	D	A	-12.4138
Q96LI5	Q9UIV1	4b8c	D	A	-12.4138
Q08209	Q96LZ3	1mf8	A	B	-64.6299
Q08209	P63098	1mf8	A	B	-64.6299
Q9HBI0	Q13418	3kmu	B	A	-24.8451
Q9H0R8	Q9Y4P1	2z0d	B	A	-22.2906
P62306	P62310	6ah0	x	r	-11.4448
P62306	P62304	4f7u	F	E	-25.9108
Q15633	O75569	3llh	A	B	-5.99409
Q3SY84	Q2M2I5	6uui	C	X	-82.1404
Q3SY84	P08727	3tnu	B	A	-83.3924
Q3SY84	P19012	3tnu	B	A	-83.3924
Q3SY84	O76015	3tnu	B	A	-83.3924
Q3SY84	Q7Z3Y8	4zry	B	A	-62.9989
Q3SY84	Q7Z3Y7	6ec0	A	B	-88.3486
Q3SY84	Q7Z3Y9	6ec0	A	B	-88.3486
Q3SY84	P08779	3tnu	B	A	-83.3924
Q3SY84	Q92764	3tnu	B	A	-83.3924
Q3SY84	Q6A162	3tnu	B	A	-83.3924
Q3SY84	Q7Z3Z0	4zry	B	A	-62.9989
O43583	Q9ULC4	6ms4	B	A	-24.2688
Q8TBZ3	O75317	5k1c	C	A	-9.79025
Q99081	Q96RJ6	2ql2	A	B	-38.0559
Q99081	Q13562	2ql2	A	B	-38.0559
Q99081	P61296	2ypa	B	A	-40.0863
Q99081	Q9NQ33	2ypa	B	A	-40.0863
Q99081	Q02577	2ypa	B	A	-40.0863
Q99081	O60682	2ypa	B	A	-40.0863
Q99081	Q92886	2ql2	A	B	-38.0559
Q99081	Q6QHK4	2ypa	B	A	-40.0863
Q99081	Q6XD76	2ypa	B	A	-40.0863
Q8IWY8	Q9NX65	2i13	A	B	-3.29776
P52657	P52655	5iy6	O	N	-60.7178
P37108	P49458	4uyj	B	A	-25.4201
Q16548	O43521	2vm6	A	B	-36.8128
Q8N1W2	Q7Z3K3	5yel	A	B	0.564235
Q8IYM1	Q8WYJ6	3tw4	A	B	2.32445
Q8IYM1	Q99719	4z54	A	B	-21.7744
Q9GZQ8	Q9Y4P1	2z0e	B	A	-20.571
Q9NX65	O43309	2i13	A	B	-3.29776
Q9NX65	Q9Y5A6	2i13	A	B	-3.29776
Q9NX65	Q9UNY5	5v3j	E	F	-1.0823
Q9NX65	P57086	1y7q	A	B	-7.33578
Q9NX65	P17028	2i13	A	B	-3.29776
Q9NX65	P10073	2i13	A	B	-3.29776
Q9NX65	Q96N95	3lhr	A	B	-53.5106
Q9NX65	Q969J2	2i13	A	B	-3.29776
Q9NX65	Q9P0L1	2i13	A	B	-3.29776
Q9NX65	Q9H4T2	2i13	A	B	-3.29776
Q9UNS2	Q99627	6r6h	C	H	-3.07883
O60256	P60891	4lzn	A	B	-39.6015
O60256	Q14558	2c4k	A	B	-2.20909
P38919	Q53EL6	2zu6	A	B	-32.9511
Q13485	Q15797	1u7v	B	A	-25.8712
Q9H840	Q8WXD5	1y96	B	A	-40.2354
Q8WTR7	Q96EG3	5v3j	E	F	-1.0823
Q8WTR7	Q6ZNH5	5v3j	E	F	-1.0823
Q8WTR7	Q9H9D4	5v3j	E	F	-1.0823
Q9H9Y4	Q9HCN4	5hci	A	B	-0.737364
P22694	P61925	1cmk	E	I	-9.23343
Q96A70	Q9UMX2	4zgz	A	B	-18.7562
P61968	O43679	2ypa	C	D	-22.895
P61968	P15884	2ypa	C	B	-1.15097
P61968	Q86U70	2ypa	C	D	-22.895
P48443	P13631	5uan	A	B	-21.5028
O60806	O95947	1xbr	A	B	-4.9006
O60806	O95231	4s0h	A	B	-1.63625
Q9UHV9	P61758	6nr8	2	3	-12.0265
Q9NQ69	Q86U70	2ypa	C	D	-22.895
Q9BW92	A2RTX5	4hwt	A	B	-67.9397
Q7Z3K3	P52747	5yef	A	B	-1.40415
Q7Z3K3	Q02447	5yel	A	B	0.564235
Q9UMX2	O14977	4zgz	B	A	-18.7562
Q8TAK5	Q06546	1awc	B	A	-22.8521
Q13625	P62136	6ghm	C	B	-29.6672
Q13625	P36873	6ghm	C	B	-29.6672
Q13625	P62140	6ghm	C	B	-29.6672
P06753	P19237	6kn7	P	b	-3.24542
P06753	P67936	2w49	A	B	-145.375
P31151	Q5SY68	1psr	A	B	-42.5491
Q92963	Q3MIN7	5cm8	B	A	-29.0867
P62979	P54725	5xbo	A	B	-3.39148
P62308	P62304	4f7u	G	E	-26.7543
Q96IJ6	Q9Y5P6	5z09	A	C	0.755767
Q8TBC4	Q13564	1r4m	B	A	-83.1826
Q6AZW8	Q15973	5v3j	E	F	-1.0823
Q13557	Q13555	2bdw	A	B	-17.7057
P27986	O00329	2rd0	B	A	-27.1112
Q8WV44	Q9Y577	5hm7	A	B	-8.7827
P49643	P49642	4bpu	B	A	-20.7768
Q7Z6J4	Q58EX7	1rj2	A	D	-4.64775
P63172	P51808	5jpw	A	B	-21.3419
P63172	Q8WW35	5wi4	A	B	-53.6129
Q9NYW8	Q5T619	5v3j	E	F	-1.0823
Q9NYW8	P58317	5v3j	E	F	-1.0823
Q02930	P01100	5vpa	B	A	-39.0044
Q02930	P15407	5vpa	B	A	-39.0044
Q96RJ6	P15884	2ql2	B	A	-38.0559
Q86XT4	Q969T4	4tkp	B	A	-9.53556
Q86XT4	Q96LR5	4tkp	B	A	-9.53556
Q86XT4	P14373	6j06	A	B	-1.29076
Q8WXK1	Q63ZY3	6ndz	B	D	-0.825794
A4D1S5	P47224	2fu5	C	B	-28.5702
P60891	Q14558	4lzn	A	B	-39.6015
Q9GZV8	P15622	2i13	A	B	-3.29776
Q9GZV8	Q96SQ5	2i13	A	B	-3.29776
Q9NRF9	Q14919	1jfi	B	A	-74.4245
P78346	O95059	6ahr	I	H	-4.27124
P78346	Q969H6	6ahr	I	E	-7.23684
Q9NQB0	P14923	2gl7	B	A	-33.2204
Q9NUP9	Q5T2T1	4e+34	A	B	-0.630315
Q7L2H7	O00303	5a5t	M	F	-31.1552
Q8N684	O43809	3n9u	C	A	-4.94899
Q8NC01	Q5QGZ9	1ypo	A	B	-8.55029
Q53EL6	Q14240	2zu6	B	A	-32.9511
P0CG48	P60604	4mdk	E	A	-9.93731
Q9UPY5	P08195	6irs	B	A	-24.8066
Q96IV0	P54725	2f4m	A	B	-25.0528
Q00266	P31153	1o90	A	B	-14.1744
P06730	O60516	5bxv	A	B	-41.207
P50876	P68036	5tte	B	E	-10.3952
Q01085	Q96AE4	2kxh	A	B	-4.43171
Q9UJY1	Q9UBY9	5lum	A	B	0.694794
Q99578	Q3MIN7	6epl	R	S	-32.8963
Q9HBM1	Q8NBT2	3vz9	B	D	-51.0838
Q13426	P49917	3ii6	A	X	-31.2603
Q8IVP9	Q8TAU3	5v3j	E	F	-1.0823
Q8IVP9	P15622	5v3j	E	F	-1.0823
Q8IVP9	Q96SQ5	5v3j	E	F	-1.0823
Q8NBB4	P10073	2fi2	A	B	-56.7744
Q96EG3	Q96BR9	1mey	C	G	2.28379
Q96EG3	O95125	2i13	A	B	-3.29776
Q96EG3	Q9Y5A6	2i13	A	B	-3.29776
Q96EG3	Q8TF50	5v3j	E	F	-1.0823
Q96EG3	Q96H86	2i13	A	B	-3.29776
Q96EG3	Q96C55	5kkq	A	D	-0.788856
Q96EG3	Q8TAU3	5v3j	E	F	-1.0823
Q96EG3	Q6ZNH5	5v3j	E	F	-1.0823
Q96EG3	Q9H9D4	5v3j	E	F	-1.0823
Q96EG3	Q9H707	2i13	A	B	-3.29776
Q96EG3	Q5T619	5v3j	E	F	-1.0823
Q96EG3	Q3KQV3	5v3j	E	F	-1.0823
Q96EG3	P17021	5v3j	E	F	-1.0823
Q96EG3	P15622	5v3j	E	F	-1.0823
Q96EG3	Q15973	5v3j	E	F	-1.0823
Q96EG3	P49910	2i13	A	B	-3.29776
Q96EG3	Q8N720	5v3j	E	F	-1.0823
Q96EG3	P58317	5v3j	E	F	-1.0823
Q96EG3	Q96SQ5	5v3j	E	F	-1.0823
Q96EG3	P10074	5v3j	E	F	-1.0823
Q96E17	P47224	2fu5	C	B	-28.5702
Q15915	Q6ZNG0	2i13	A	B	-3.29776
Q15915	Q8IZ26	2i13	A	B	-3.29776
O43521	Q07817	3fdl	B	A	-35.0479
P29083	P29084	5iy6	Q	R	21.0764
P53567	Q9Y2D1	1ci6	B	A	-34.7814
Q7Z6J0	O94875	3iql	A	B	-10.5122
Q7Z6J0	P14598	1k4u	S	P	-10.4176
Q7Z6J0	Q9H0X6	5fey	A	B	-23.9693
Q96BD8	Q8IX90	4aj5	A	V	-50.704
Q8IXS8	Q86TV6	5dse	B	A	-59.1136
Q16520	P17275	1fos	E	F	-38.0098
Q9BYE7	Q06587	2h0d	A	B	-51.4233
O14933	Q9BZR9	5eya	A	F	-11.7645
O14933	O95376	5tte	E	B	-10.3952
O95429	P17066	3a8y	C	A	-17.9179
O95429	P0DMV9	3a8y	C	A	-17.9179
O95429	P0DMV8	3a8y	C	A	-17.9179
O95429	P34931	3a8y	C	A	-17.9179
O43924	Q9NXU5	1ksg	B	A	-19.5222
O43924	P36404	1ksg	B	A	-19.5222
O43924	Q0P5N6	1ksg	B	A	-19.5222
Q93062	Q6ZRY4	5det	A	B	-23.5142
Q9BWW4	Q86U70	6tyd	A	V	-28.717
P17023	Q8TAU3	5v3j	E	F	-1.0823
P16118	Q16875	1k6m	A	B	-4.12841
O43309	Q9Y5A6	5v3j	F	E	-1.0823
O43309	P57086	1y7q	A	B	-7.33578
O43309	P17028	2i13	A	B	-3.29776
O43309	Q8NF99	5v3j	E	F	-1.0823
Q8N554	Q96BR9	2i13	A	B	-3.29776
Q86SE8	P06748	1k5j	A	B	-18.2587
P55036	P54725	1p9d	S	U	7.21852
P78543	Q9UIV1	2d5r	B	A	-15.6663
Q96A47	Q86U70	2ypa	C	D	-22.895
O00273	O76075	1ibx	B	A	0.206759
Q96BR9	Q6ZSB9	3m52	A	B	-43.6981
Q96BR9	Q96JB3	2nn2	A	B	-51.2711
Q96BR9	P13682	1mey	G	C	2.28379
Q96BR9	Q8TAU3	1mey	G	C	2.28379
Q96BR9	Q6ZNH5	1mey	G	C	2.28379
Q96BR9	Q9H9D4	1mey	G	C	2.28379
Q96BR9	Q5T619	1mey	G	C	2.28379
Q96BR9	Q7Z3I7	1mey	G	C	2.28379
Q96BR9	Q86UD4	1mey	G	C	2.28379
Q96BR9	P15622	1mey	G	C	2.28379
Q96BR9	P52744	1mey	G	C	2.28379
Q96BR9	Q96SQ5	1mey	G	C	2.28379
Q96BR9	P10074	3m52	A	B	-43.6981
Q8N2K1	Q8IWR1	5eya	A	F	-11.7645
P02489	A0A140G945	6t1r	A	B	-2.48879
P04271	P23297	2jpt	A	B	-24.6672
P04271	P06702	2m9g	A	B	-38.9255
P04271	P25815	2l0p	A	B	-28.6757
P04271	Q8WXG8	2jpt	A	B	-24.6672
P04271	P26447	2y5i	A	B	-48.8407
P04271	P29034	2y5i	A	B	-48.8407
P23297	P25815	2l0p	A	B	-28.6757
P23297	Q8WXG8	2y5i	A	B	-48.8407
P23297	P33764	2mrd	A	B	-5.97254
P23297	P26447	2y5i	A	B	-48.8407
P23297	P29034	2y5i	A	B	-48.8407
O15156	Q8N143	2i13	A	B	-3.29776
O15156	O15062	2q81	A	B	-36.8121
O15156	B2RXF5	2q81	A	B	-36.8121
O15156	A6NJL1	2i13	A	B	-3.29776
Q6P1K2	Q9H081	5lsj	B	A	-125.707
Q53GI3	P57086	1y7q	A	B	-7.33578
Q96I34	P36873	1s70	B	A	-41.4634
Q96I34	P62140	1s70	B	A	-41.4634
O75593	P84022	5xoc	B	A	-25.5345
O75593	Q15796	5xoc	B	A	-25.5345
O75593	O60548	6o3t	A	B	-0.3386
P35998	Q13200	4cr2	H	Z	-8.67231
Q8N6W0	A0AV96	6es4	A	B	-9.18116
Q92997	Q9Y2T2	3ml6	A	C	-8.41535
Q9UKT9	Q96SQ5	2i13	A	B	-3.29776
Q9NSB4	P19012	3tnu	B	A	-83.3924
Q9NSB4	Q7Z3Y8	4zry	B	A	-62.9989
Q9NSB4	Q92764	3tnu	B	A	-83.3924
Q9NSB4	Q6A162	3tnu	B	A	-83.3924
P07307	Q9BXN2	3zhg	D	A	-2.83241
P07307	Q6ZS10	2ox9	A	B	-2.47853
Q9Y6J9	Q9HBM6	6mzd	H	L	-28.0884
Q9Y6J9	Q16594	6mzd	H	L	-28.0884
P61326	Q9Y5S9	6icz	v	w	-4.01389
P54646	P54619	4cfe	A	E	-29.215
Q9UBV8	O75340	2zn9	A	B	-48.0669
Q09028	Q13330	5fxy	A	B	-64.144
Q96AE4	Q9UHX1	2kxh	B	A	-4.43171
Q68G74	O43679	2ypa	C	D	-22.895
Q68G74	Q6QHK4	2ypa	C	A	-11.1751
Q68G74	Q86U70	2ypa	C	D	-22.895
Q96IT1	Q9Y5A6	3lhr	A	B	-53.5106
Q96IT1	P57086	1y7q	A	B	-7.33578
Q96IT1	P10073	3lhr	A	B	-53.5106
Q96IT1	Q969J2	3lhr	A	B	-53.5106
Q13562	P15884	2ql2	B	A	-38.0559
O95936	Q5XKR4	4s0h	A	B	-1.63625
Q8N488	Q06587	3ixs	B	A	-29.8361
O94888	P55072	5x4l	C	A	-10.1177
P25815	Q8WXG8	2l0p	A	B	-28.6757
Q9BXJ9	Q9NX55	6c95	A	D	-38.9601
P62312	P62310	6ah0	x	r	-11.4448
P62312	Q9Y333	4m77	D	B	0.235979
P53609	P49354	1n4p	B	A	-69.4636
Q13595	Q15287	5tbx	A	B	0.906108
P15259	P07738	1t8p	A	B	-20.1169
Q8IY33	Q08043	2r0o	B	A	-2.61043
Q8N5L8	O75817	6ahr	F	G	-15.0382
P55072	Q9BZE9	5ifs	B	A	-53.2088
P55072	P68543	1s3s	B	H	-3.45074
P55072	Q14CS0	1s3s	B	H	-3.45074
Q9Y281	P63261	5yu8	H	A	-9.32885
P29033	P08034	2zw3	A	B	-27.0865
P29033	P36382	6mhq	A	B	-27.9768
Q9HAC8	O00308	3olm	D	A	-19.874
Q9HAC8	Q9HCM9	4whv	A	C	-1.31984
P61201	Q13098	4d10	B	A	-32.5803
O95125	P15622	2i13	A	B	-3.29776
Q13418	P48059	2kbx	A	B	-3.58219
Q13418	Q9NVD7	3kmu	A	B	-24.8451
P25800	O43679	2ypa	C	D	-22.895
P25800	Q86U70	2ypa	C	D	-22.895
P52747	Q7Z4V0	1p47	B	A	-0.799053
Q9Y5A6	P17028	2i13	A	B	-3.29776
Q9Y5A6	Q8TF39	2i13	A	B	-3.29776
Q9Y5A6	P10073	2i13	A	B	-3.29776
Q9Y5A6	Q96N95	3lhr	A	B	-53.5106
Q9Y5A6	Q969J2	5v3j	E	F	-1.0823
Q9Y5A6	Q3MJ62	2i13	A	B	-3.29776
Q9Y5A6	Q9P0L1	2i13	A	B	-3.29776
Q8NHR7	Q3KP22	6gny	B	C	-0.187898
Q96K58	Q3KQV3	5v3j	E	F	-1.0823
Q96K58	P15622	5v3j	E	F	-1.0823
Q96K58	P49910	2i13	A	B	-3.29776
Q8NI38	O95872	6fpa	A	B	0.612087
Q8TF50	Q96C55	2i13	A	B	-3.29776
Q8TF50	Q6ZNH5	5v3j	E	F	-1.0823
Q8TF50	Q9H9D4	5v3j	E	F	-1.0823
Q8TF50	Q86XF7	5v3j	E	F	-1.0823
Q8TF50	Q3KQV3	5v3j	E	F	-1.0823
Q8TF50	Q7Z4V0	1p47	B	A	-0.799053
Q8TF50	Q9H7X3	5v3j	E	F	-1.0823
Q8TF50	Q96JP5	5eh2	E	F	-3.50977
Q8TF50	Q6NX45	5v3j	E	F	-1.0823
Q8TF50	Q15973	5v3j	E	F	-1.0823
Q8TF50	Q96N58	5v3j	E	F	-1.0823
Q8N0Y2	P17028	5eh2	E	F	-3.50977
Q8N0Y2	P10073	5eh2	E	F	-3.50977
Q8N0Y2	Q15776	5eh2	E	F	-3.50977
Q6KB66	Q2M2I5	3tnu	B	A	-83.3924
Q6KB66	P08727	3tnu	B	A	-83.3924
Q6KB66	P19012	3tnu	B	A	-83.3924
Q6KB66	O76015	3tnu	B	A	-83.3924
Q6KB66	P35900	3tnu	B	A	-83.3924
Q6KB66	Q7Z3Y7	3tnu	B	A	-83.3924
Q6KB66	P08779	3tnu	B	A	-83.3924
Q6KB66	P02533	3tnu	B	A	-83.3924
Q6KB66	Q92764	3tnu	B	A	-83.3924
P04264	Q2M2I5	6e2j	A	B	-97.5105
P04264	P08727	3tnu	B	A	-83.3924
P04264	P19012	3tnu	B	A	-83.3924
P04264	O76015	3tnu	B	A	-83.3924
P04264	P13646	3tnu	B	A	-83.3924
P04264	Q7Z3Y8	6e2j	A	B	-97.5105
P04264	Q7Z3Y7	6e2j	A	B	-97.5105
P04264	Q7Z3Y9	6e2j	A	B	-97.5105
P04264	P08779	3tnu	B	A	-83.3924
P04264	P02533	3tnu	B	A	-83.3924
P04264	Q6A163	3tnu	B	A	-83.3924
P04264	Q92764	3tnu	B	A	-83.3924
P04264	Q7Z3Z0	6e2j	A	B	-97.5105
Q96FW1	Q969T4	4ldt	A	C	-25.0034
Q96FW1	Q96LR5	4ldt	A	C	-25.0034
Q9UNY5	P17028	2i13	A	B	-3.29776
Q2M2I5	P05787	6uui	X	C	-82.1404
Q2M2I5	O95678	6uui	X	C	-82.1404
Q2M2I5	P48668	6e2j	B	A	-97.5105
Q2M2I5	P19013	6uui	X	C	-82.1404
Q2M2I5	Q14CN4	6ec0	B	A	-88.3486
Q2M2I5	Q13515	3tnu	B	A	-83.3924
Q2M2I5	P35900	3tnu	B	A	-83.3924
Q2M2I5	Q5XKE5	6ec0	B	A	-88.3486
Q2M2I5	P13647	6e2j	B	A	-97.5105
Q2M2I5	P12035	6ec0	B	A	-88.3486
Q9H1A7	O15160	3j0k	K	C	-45.5622
P35226	Q06587	2ckl	A	B	-52.5992
Q15019	Q99719	2qa5	A	B	-15.4925
Q9Y4P1	Q9BXW4	2z0d	A	B	-22.2906
Q96MH2	O94992	2gd7	A	B	-57.158
P49354	P49356	1d8d	A	B	-85.8533
Q6ZSB9	Q8N680	3m52	A	B	-43.6981
O75461	Q14186	1cf7	A	B	-16.5765
P31943	P52597	6dhs	A	B	-11.9332
Q8N5I4	Q8NBQ5	4nbu	A	C	-43.2472
O43298	Q8TAU3	2i13	A	B	-3.29776
O43298	P15622	2i13	A	B	-3.29776
O43298	Q96SQ5	2i13	A	B	-3.29776
P20337	P47224	2fu5	C	B	-28.5702
P51843	P62508	4iqr	A	B	-26.0076
Q96H86	Q9H9D4	5v3j	E	F	-1.0823
Q9H5H4	Q8TAU3	5v3j	E	F	-1.0823
Q9H5H4	Q5T619	5v3j	E	F	-1.0823
Q9H5H4	P15622	5v3j	E	F	-1.0823
Q969T4	O00308	3jvz	A	C	-18.3075
Q969T4	Q9HCM9	6fga	I	A	1.11123
Q969T4	Q9Y4L5	4v3k	A	C	-16.1391
Q9BXV9	Q14657	6gwj	D	B	-41.6584
Q15797	Q9Y2U8	5zoj	A	D	-12.8053
P05787	P08727	3tnu	B	A	-83.3924
P05787	P19012	3tnu	B	A	-83.3924
P05787	O76015	3tnu	B	A	-83.3924
P05787	Q7Z3Y8	4zry	B	A	-62.9989
P05787	Q7Z3Y7	4zry	B	A	-62.9989
P05787	P08779	3tnu	B	A	-83.3924
P05787	Q92764	3tnu	B	A	-83.3924
P05787	Q6A162	3tnu	B	A	-83.3924
P05787	Q7Z3Z0	4zry	B	A	-62.9989
Q8N1N4	P08727	3tnu	B	A	-83.3924
Q8N1N4	P19012	3tnu	B	A	-83.3924
Q8N1N4	Q7Z3Y8	4zry	B	A	-62.9989
Q8N1N4	P08779	3tnu	B	A	-83.3924
Q8N1N4	P02533	3tnu	B	A	-83.3924
Q8N1N4	Q6A163	3tnu	B	A	-83.3924
Q8N1N4	Q92764	3tnu	B	A	-83.3924
Q8N1N4	Q7Z3Z0	4zry	B	A	-62.9989
O43790	P08727	3tnu	B	A	-83.3924
O43790	P19012	3tnu	B	A	-83.3924
O43790	O76015	3tnu	B	A	-83.3924
O43790	Q7Z3Y8	4zry	B	A	-62.9989
O43790	Q7Z3Y7	4zry	B	A	-62.9989
O43790	Q01546	6jfv	B	D	-0.615924
O43790	P08779	3tnu	B	A	-83.3924
O43790	P02533	3tnu	B	A	-83.3924
O43790	Q6A163	3tnu	B	A	-83.3924
O43790	Q92764	3tnu	B	A	-83.3924
O43790	Q6A162	3tnu	B	A	-83.3924
O43790	Q7Z3Z0	4zry	B	A	-62.9989
O95678	P08727	3tnu	B	A	-83.3924
O95678	P19012	3tnu	B	A	-83.3924
O95678	O76015	3tnu	B	A	-83.3924
O95678	P13646	3tnu	B	A	-83.3924
O95678	P35900	3tnu	B	A	-83.3924
O95678	Q7Z3Y8	4zry	B	A	-62.9989
O95678	P17661	6jfv	B	D	-0.615924
O95678	Q01546	6jfv	B	D	-0.615924
O95678	Q7Z3Y9	4zry	B	A	-62.9989
O95678	P12035	6jfv	B	D	-0.615924
O95678	Q92764	3tnu	B	A	-83.3924
O95678	Q6A162	3tnu	B	A	-83.3924
O95678	Q7Z3Z0	4zry	B	A	-62.9989
P48668	P08727	3tnu	B	A	-83.3924
P48668	O76015	3tnu	B	A	-83.3924
P48668	Q7Z3Y8	6e2j	A	B	-97.5105
P48668	Q7Z3Y9	6e2j	A	B	-97.5105
P48668	P08779	3tnu	B	A	-83.3924
P48668	P02533	3tnu	B	A	-83.3924
P48668	Q92764	3tnu	B	A	-83.3924
P48668	Q6A162	3tnu	B	A	-83.3924
P48668	Q7Z3Z0	6e2j	A	B	-97.5105
P19013	P08727	3tnu	B	A	-83.3924
P19013	P19012	3tnu	B	A	-83.3924
P19013	O76015	3tnu	B	A	-83.3924
P19013	P13646	3tnu	B	A	-83.3924
P19013	Q7Z3Y8	4zry	B	A	-62.9989
P19013	Q7Z3Y7	6ec0	A	B	-88.3486
P19013	P08779	3tnu	B	A	-83.3924
P19013	Q92764	3tnu	B	A	-83.3924
P19013	Q6A162	3tnu	B	A	-83.3924
P19013	Q7Z3Z0	4zry	B	A	-62.9989
Q7RTS7	P08727	3tnu	B	A	-83.3924
Q7RTS7	P19012	3tnu	B	A	-83.3924
Q7RTS7	O76015	3tnu	B	A	-83.3924
Q7RTS7	P13646	3tnu	B	A	-83.3924
Q7RTS7	Q7Z3Y8	4zry	B	A	-62.9989
Q7RTS7	Q7Z3Y9	6ec0	A	B	-88.3486
Q7RTS7	P08779	3tnu	B	A	-83.3924
Q7RTS7	Q6A163	3tnu	B	A	-83.3924
Q7RTS7	Q92764	3tnu	B	A	-83.3924
Q7RTS7	Q7Z3Z0	4zry	B	A	-62.9989
Q14CN4	P08727	3tnu	B	A	-83.3924
Q14CN4	P19012	3tnu	B	A	-83.3924
Q14CN4	O76015	3tnu	B	A	-83.3924
Q14CN4	P13646	3tnu	B	A	-83.3924
Q14CN4	P35900	3tnu	B	A	-83.3924
Q14CN4	Q7Z3Y8	6ec0	A	B	-88.3486
Q14CN4	P08779	3tnu	B	A	-83.3924
Q14CN4	P02533	3tnu	B	A	-83.3924
Q14CN4	Q92764	3tnu	B	A	-83.3924
Q14CN4	Q7Z3Z0	6ec0	A	B	-88.3486
P78385	P08727	3tnu	B	A	-83.3924
P78385	P19012	3tnu	B	A	-83.3924
P78385	O76015	3tnu	B	A	-83.3924
P78385	Q7Z3Y8	4zry	B	A	-62.9989
P78385	P08779	3tnu	B	A	-83.3924
P78385	Q6A163	3tnu	B	A	-83.3924
P78385	Q92764	3tnu	B	A	-83.3924
P78385	Q6A162	3tnu	B	A	-83.3924
P78385	Q7Z3Z0	4zry	B	A	-62.9989
Q13515	Q7Z3Y8	6e2j	A	B	-97.5105
Q13515	P02533	3tnu	A	B	-83.3924
P62310	Q9Y333	6ah0	r	q	3.77521
O15217	P09210	3i69	A	B	-35.2602
Q969G5	Q6NZI2	4qkv	A	B	-49.35
P57086	P17028	1y7q	A	B	-7.33578
P57086	Q8TF39	1y7q	A	B	-7.33578
P57086	Q6P9G9	1y7q	A	B	-7.33578
P57086	P10073	3lhr	A	B	-53.5106
P57086	Q96N95	1y7q	A	B	-7.33578
P57086	Q8NF99	1y7q	A	B	-7.33578
P57086	Q969J2	1y7q	A	B	-7.33578
P57086	Q3MJ62	1y7q	A	B	-7.33578
P57086	Q9BRR0	1y7q	A	B	-7.33578
P57086	Q9P0L1	1y7q	A	B	-7.33578
P57086	Q9H4T2	1y7q	A	B	-7.33578
P57086	Q6NSZ9	1y7q	A	B	-7.33578
P57086	P49910	1y7q	A	B	-7.33578
P17275	P15407	1fos	F	E	-38.0098
P08727	P35908	3tnu	A	B	-83.3924
P08727	P04259	3tnu	A	B	-83.3924
P08727	Q5XKE5	3tnu	A	B	-83.3924
P08727	P13647	3tnu	A	B	-83.3924
P08727	P12035	3tnu	A	B	-83.3924
P08727	Q7Z794	3tnu	A	B	-83.3924
P08727	P02538	3tnu	A	B	-83.3924
P08727	Q14533	3tnu	A	B	-83.3924
P19012	P35908	3tnu	A	B	-83.3924
P19012	P17661	3tnu	A	B	-83.3924
P19012	P04259	3tnu	A	B	-83.3924
P19012	Q5XKE5	3tnu	A	B	-83.3924
P19012	Q86Y46	3tnu	A	B	-83.3924
P19012	P13647	3tnu	A	B	-83.3924
P19012	Q7Z794	3tnu	A	B	-83.3924
P19012	P02538	3tnu	A	B	-83.3924
P19012	Q14533	3tnu	A	B	-83.3924
O76015	Q01546	3tnu	A	B	-83.3924
O76015	P04259	3tnu	A	B	-83.3924
O76015	P13647	3tnu	A	B	-83.3924
O76015	P12035	3tnu	A	B	-83.3924
O76015	P02538	3tnu	A	B	-83.3924
O76015	Q14533	3tnu	A	B	-83.3924
P13646	P17661	3tnu	A	B	-83.3924
P13646	P04259	3tnu	A	B	-83.3924
P13646	P02538	3tnu	A	B	-83.3924
Q9P0T4	Q3KQV3	5v3g	A	G	-4.58916
Q9P0T4	Q7L2R6	5v3g	A	G	-4.58916
P35900	Q7Z3Y8	3tnu	B	A	-83.3924
P35900	P17661	3tnu	A	B	-83.3924
P35900	Q01546	3tnu	A	B	-83.3924
P35900	P12035	3tnu	A	B	-83.3924
Q96C55	Q9NQZ8	5t0u	A	D	-4.35225
Q7Z3Y8	P35908	6ec0	B	A	-88.3486
Q7Z3Y8	Q01546	4zry	A	B	-62.9989
Q7Z3Y8	P04259	6e2j	B	A	-97.5105
Q7Z3Y8	Q5XKE5	6ec0	B	A	-88.3486
Q7Z3Y8	P13647	6e2j	B	A	-97.5105
Q7Z3Y8	P12035	6ec0	B	A	-88.3486
Q7Z3Y8	Q7Z794	4zry	A	B	-62.9989
Q7Z3Y8	P02538	6e2j	B	A	-97.5105
Q7Z3Y8	Q14533	4zry	A	B	-62.9989
Q9HCK0	Q9H9D4	2i13	A	B	-3.29776
Q9HCK0	Q8NCN2	2i13	B	A	-3.29776
Q9HCK0	Q15916	2i13	A	B	-3.29776
Q9HCK0	Q9Y330	2i13	A	B	-3.29776
Q9HCK0	P10074	2i13	A	B	-3.29776
Q9HCK0	Q96C00	3ga1	A	B	-52.7989
Q8WXG8	P33764	1m31	A	B	-27.0681
Q8WXG8	P60903	5hyd	A	B	-38.3264
Q68EA5	Q7Z3I7	5v3j	E	F	-1.0823
Q68EA5	P15622	5v3j	E	F	-1.0823
O75817	Q9BUL9	6ahr	G	F	-15.0382
Q14005	Q9NR12	2r4h	A	C	-13.0742
P17028	Q6ZNG0	2i13	A	B	-3.29776
P17028	P10073	2i13	A	B	-3.29776
P17028	Q96N95	3lhr	A	B	-53.5106
P17028	Q969J2	2i13	A	B	-3.29776
P17028	Q3MJ62	2i13	A	B	-3.29776
P17028	Q9H4T2	2i13	A	B	-3.29776
P17028	P49910	2i13	A	B	-3.29776
P62136	Q86XI6	5zt0	A	G	-18.832
P23528	P63261	3j0s	M	A	-9.95472
Q00444	P40424	2r5y	A	B	-11.6153
Q00444	P40425	2r5y	A	B	-11.6153
Q86XE0	O60749	5tp1	A	B	-5.46807
P13631	P28702	5uan	B	A	-21.5028
P35908	P08779	3tnu	B	A	-83.3924
P35908	Q92764	3tnu	B	A	-83.3924
P35908	Q6A162	3tnu	B	A	-83.3924
P35908	Q7Z3Z0	6ec0	A	B	-88.3486
Q99836	Q9NWZ3	3mop	C	G	-4.10736
P11474	P62508	1kv6	A	B	-23.7305
P61024	Q00526	1buh	B	A	-13.5448
Q6P9G9	P10073	2i13	A	B	-3.29776
Q86XI6	P36873	5zt0	G	A	-18.832
Q8TAU3	Q7Z3I7	5v3j	E	F	-1.0823
Q8TAU3	Q13422	2i13	A	B	-3.29776
Q8TAU3	Q6NX45	5v3j	E	F	-1.0823
Q8TAU3	P49910	2i13	A	B	-3.29776
Q8TAU3	Q9NQZ8	5v3j	E	F	-1.0823
Q8TAU3	Q9UC07	5v3j	E	F	-1.0823
Q8TAU3	Q96DT7	5yeg	A	B	-5.69
Q8TAU3	Q96C00	1p47	B	A	-0.799053
P14923	Q9NSA3	1m1e	A	B	-27.0429
P14923	Q9UI47	4ons	B	A	-70.7437
Q7Z3Y7	P04259	6e2j	B	A	-97.5105
Q7Z3Y7	Q5XKE5	6ec0	B	A	-88.3486
Q7Z3Y7	P13647	6e2j	B	A	-97.5105
Q7Z3Y7	P12035	6ec0	B	A	-88.3486
Q7Z3Y7	P02538	6e2j	B	A	-97.5105
Q7Z3Y7	Q14533	4zry	A	B	-62.9989
Q9Y3B7	Q6P161	5ool	J	l	0.114614
Q6ZNH5	Q3KQV3	5v3j	E	F	-1.0823
Q6ZNH5	Q9NQZ8	5v3j	E	F	-1.0823
Q9H0U4	P47224	2fu5	C	B	-28.5702
P17661	P07196	1gk4	A	B	-74.6129
Q7L8J4	Q15907	6ixv	A	E	-21.2229
Q9H9D4	Q3KQV3	5v3j	E	F	-1.0823
Q9H9D4	P10074	5v3j	E	F	-1.0823
O15116	Q9Y333	4m75	A	B	-21.9309
Q9Y265	Q9Y230	4wvy	A	B	-28.3846
Q9NQ33	P15884	2ypa	A	B	-40.0863
P49760	P49761	3nr9	A	B	-1.79845
O95376	P68036	5udh	A	C	-11.9218
Q02577	P15884	2ypa	A	B	-40.0863
Q6ZNG0	Q5T619	5v3j	E	F	-1.0823
P62993	Q9NRF2	1k9a	D	E	-4.40033
Q8NC26	P17098	2i13	A	B	-3.29776
O60682	P15884	2ypa	A	B	-40.0863
Q9H707	Q5T619	2i13	A	B	-3.29776
Q9H707	Q3KQV3	2i13	A	B	-3.29776
Q9H707	Q8N720	5v3j	E	F	-1.0823
O60812	B2RXH8	1txp	A	B	-11.705
P54725	P62987	5xbo	B	A	-3.39148
Q99592	Q8N680	3m52	A	B	-43.6981
Q8N100	P15884	2ql2	B	A	-38.0559
Q5T619	Q3KQV3	5v3j	E	F	-1.0823
Q5T619	Q7Z4V0	1p47	B	A	-0.799053
Q5T619	P15622	5v3j	E	F	-1.0823
Q5T619	Q8N720	5v3j	E	F	-1.0823
Q5T619	Q9NQZ8	5v3j	E	F	-1.0823
Q5T619	Q3ZCT1	5v3j	E	F	-1.0823
Q96MX3	Q3KQV3	5v3j	E	F	-1.0823
Q96MX3	Q6NX45	5v3j	E	F	-1.0823
Q8WYJ6	Q99719	2qa5	A	B	-15.4925
P48552	P62508	2gpo	C	A	-20.7672
Q86SE9	Q06587	4s3o	C	B	-60.6553
P31274	P40425	1puf	A	B	-6.50337
Q3KQV3	Q9HBT8	5v3j	E	F	-1.0823
Q3KQV3	P15622	5v3j	E	F	-1.0823
Q3KQV3	Q8N720	5v3j	E	F	-1.0823
Q3KQV3	Q9NQZ8	5v3j	E	F	-1.0823
Q7Z3I7	Q8NA42	5v3j	E	F	-1.0823
Q7Z3I7	P15622	5v3j	E	F	-1.0823
Q7Z3I7	Q6NX45	5v3j	E	F	-1.0823
Q7Z3I7	P49910	2i13	A	B	-3.29776
Q8IUR0	P0DI81	2j3w	B	A	-11.9178
Q8IUR0	P0DI82	2j3w	B	A	-11.9178
Q8N8Y5	Q96JP5	5eh2	E	F	-3.50977
Q8N8Y5	Q8NCK3	5v3g	A	G	-4.58916
P41226	P05161	4ii2	A	B	-24.0563
Q70IA6	Q9Y2H1	4lqp	B	A	-2.88131
Q96LR5	O00308	3jvz	A	C	-18.3075
Q96LR5	Q9HCM9	6fga	I	A	1.11123
Q96LR5	Q9Y4L5	4v3k	A	C	-16.1391
P10073	Q8NF99	5v3j	E	F	-1.0823
P10073	Q3MJ62	2i13	A	B	-3.29776
P10073	Q9P0L1	5v3j	E	F	-1.0823
P10073	Q9H4T2	2i13	A	B	-3.29776
P10073	Q6NSZ9	2i13	A	B	-3.29776
Q7RTV2	P09210	1pkw	A	B	-37.294
P52952	O15266	3a01	A	F	0.812077
Q7Z4V0	P17021	1p47	A	B	-0.799053
Q6QHK4	P15884	2ypa	A	B	-40.0863
Q14106	Q9UIV1	2d5r	B	A	-15.6663
Q9H2G4	Q9H0U9	2e+50	A	B	-67.5112
Q86SG5	Q5SY68	1psr	A	B	-42.5491
Q6P2D0	P15622	5v3j	E	F	-1.0823
Q9UMW8	P05161	5chv	A	C	-21.9447
Q01546	P08779	3tnu	B	A	-83.3924
Q01546	Q6A163	3tnu	B	A	-83.3924
Q01546	Q6A162	3tnu	B	A	-83.3924
Q01546	Q7Z3Z0	4zry	B	A	-62.9989
Q99880	P0C5Z0	6k1i	D	C	-85.5361
O75771	O43543	5kdd	A	B	-8.11348
P04259	Q6A163	3tnu	B	A	-83.3924
P04259	Q92764	3tnu	B	A	-83.3924
P04259	Q6A162	3tnu	B	A	-83.3924
P04259	Q7Z3Z0	6e2j	A	B	-97.5105
Q3KNV8	Q06587	2ckl	A	B	-52.5992
Q5XKE5	P08779	3tnu	B	A	-83.3924
Q5XKE5	P02533	3tnu	B	A	-83.3924
Q5XKE5	Q92764	3tnu	B	A	-83.3924
Q5XKE5	Q7Z3Z0	6ec0	A	B	-88.3486
Q13422	Q96SQ5	2i13	A	B	-3.29776
Q13422	Q9UK33	1mey	C	G	2.28379
Q3KNS6	Q96SQ5	5v3j	E	F	-1.0823
Q86Y46	P08779	3tnu	B	A	-83.3924
P13647	P08779	3tnu	B	A	-83.3924
P13647	Q92764	3tnu	B	A	-83.3924
P13647	Q6A162	3tnu	B	A	-83.3924
P13647	Q7Z3Z0	6e2j	A	B	-97.5105
Q15916	P15622	2i13	A	B	-3.29776
Q15916	P10074	2i13	A	B	-3.29776
Q8N7F7	P46379	6o82	B	D	-1.01292
P36873	Q6NXS1	2o8a	A	I	-56.2983
Q7Z3Y9	P12035	6ec0	B	A	-88.3486
Q7Z3Y9	P02538	6e2j	B	A	-97.5105
Q7Z3Y9	Q14533	4zry	A	B	-62.9989
P12035	P08779	3tnu	B	A	-83.3924
P12035	P02533	3tnu	B	A	-83.3924
P12035	Q6A163	3tnu	B	A	-83.3924
P12035	Q92764	3tnu	B	A	-83.3924
P12035	Q7Z3Z0	6ec0	A	B	-88.3486
Q9ULW6	P55209	5g2e	A	B	-102.277
Q86W11	Q969J2	5v3j	E	F	-1.0823
P08779	P02538	3tnu	A	B	-83.3924
P08779	Q14533	3tnu	A	B	-83.3924
P02533	Q14533	3tnu	A	B	-83.3924
P28347	A8MV65	5z2q	A	D	-35.2556
Q9HBT8	Q96SQ5	5v3j	E	F	-1.0823
Q969J2	Q9P0L1	5v3j	E	F	-1.0823
Q6XD76	P15884	2ypa	A	B	-40.0863
Q3MJ62	Q9P0L1	2i13	A	B	-3.29776
P33764	P29034	3zwh	A	B	-38.0839
P33764	P60903	2y5i	A	B	-48.8407
Q9UHD9	P46379	2bwf	A	B	-11.8431
Q8NA42	Q9NZV7	2i13	A	B	-3.29776
Q6NXT2	Q9UER7	4hga	B	A	-62.3165
O75494	Q15287	5tbx	A	B	0.906108
P69905	P69892	4mqk	A	B	-26.8064
P69905	P02100	4mqj	A	B	-27.3951
P69905	P02042	6kye	A	B	-24.3002
P69905	P68871	6kye	A	B	-24.3002
Q96FQ6	Q9HCY8	1yur	A	B	-36.5406
Q99584	Q9HCY8	2m0r	A	B	-32.9987
Q7Z794	Q92764	3tnu	B	A	-83.3924
Q9NPJ4	Q9NPI6	4b6h	C	A	-19.0093
P15622	P49910	2i13	A	B	-3.29776
P15622	Q14585	5v3j	E	F	-1.0823
Q6NX45	P49910	2i13	A	B	-3.29776
Q6NX45	Q96SQ5	5v3j	E	F	-1.0823
P69892	Q6B0K9	3fh9	B	A	-20.8267
P15884	Q7RTU7	2ypa	B	A	-40.0863
P15884	Q7RTU0	2ypa	B	A	-40.0863
Q6A163	Q14533	3tnu	A	B	-83.3924
Q92764	P02538	3tnu	A	B	-83.3924
Q92764	Q14533	3tnu	A	B	-83.3924
Q63ZY3	O95872	6fpa	A	B	0.612087
Q15561	A8MV65	5z2q	A	D	-35.2556
Q9NQZ8	Q96C00	1p47	B	A	-0.799053
Q14186	Q16254	5tuu	A	B	-100.989
Q15776	Q96SQ5	5v3j	E	F	-1.0823
O43681	Q7L5D6	5bwk	A	E	-6.40002
Q96SQ5	Q9NZV7	2i13	A	B	-3.29776
Q86U70	P48742	2ypa	D	C	-22.895
Q5VUG0	Q96JM7	3feo	A	B	-13.9931
Q6FI13	Q99877	6se0	G	D	0.166175
Q06587	P35227	2ckl	B	A	-52.5992
P46379	Q7L5D6	6au8	C	A	-42.7647
P10074	Q96C00	3m52	A	B	-43.6981
Q6A162	P02538	3tnu	A	B	-83.3924
Q6A162	Q14533	3tnu	A	B	-83.3924
Q7Z3Z0	P02538	6e2j	B	A	-97.5105
Q3MIN7	P01111	6epl	S	R	-32.8963
Q6B0K9	P68871	4mqc	A	B	-26.9335
P62140	Q6NXS1	2o8a	A	I	-56.2983
O95670	Q96A05	3j9t	H	G	-83.7449
Q92759	Q6ZYL4	5ivw	2	1	7.28306
Q99877	P04908	6r0c	D	C	-61.1583
Q99877	P0C5Z0	6k1i	D	C	-85.5361

## Sheet: (B) Lit-SI_ppi_binding_energy
Protein_1	Protein_2	Template_ID	Chain_1	Chain_2	Binding_free_energy_(∆G)
Q13643	Q14192	6cme	A	B	0.301346
P27797	P30101	6eny	G	D	8.52374
P50750	O60563	3blh	A	B	-25.6636
P63208	Q9Y297	6ttu	S	T	-33.9022
P11940	Q04637	4f02	A	C	-17.9756
O43432	P11940	4f02	C	A	-17.9756
P06730	Q13541	5bxv	A	B	-41.207
Q13542	P06730	5bxv	B	A	-41.207
P55210	P98170	1i4o	A	C	-10.4324
P42574	P98170	1i4o	A	C	-10.4324
Q9NR28	Q13490	1g73	A	C	-10.7822
Q9NR28	Q13489	1g73	A	C	-10.7822
O15111	Q99558	3is5	A	B	-14.4657
O14727	P55211	5wve	O	S	-6.30487
P19878	Q15080	1oey	A	J	-12.4883
Q00526	Q16667	1fq1	B	A	-1.62668
P06493	Q16667	1fq1	B	A	-1.62668
O14893	Q16637	5xjl	2	M	-20.783
P42574	P55211	4jr0	A	B	-40.7495
Q9H074	P11940	1jh4	B	A	4.18224
P63104	P04049	6q0k	X	A	-9.54103
P06730	O60516	5bxv	A	B	-41.207
O15151	Q00987	5mnj	D	C	-29.8368
Q15276	Q9UJY4	1x79	B	A	-10.8195
O00273	O76075	1ibx	B	A	0.206759
Q92934	Q07817	1g5j	B	A	-20.6091
Q15569	P31946	6u2h	C	A	-5.23939
Q15628	Q12933	1f3v	A	B	-10.5625
Q13114	Q15628	1f3v	B	A	-10.5625
P25445	Q13158	3ezq	A	B	-23.3764
Q14790	Q92851	4ps1	A	B	-1.5018
P60953	P27986	5hpy	B	A	-24.3191
P60953	Q13153	5upl	B	A	-4.2117
P46940	P60953	5cjp	E	A	-17.6056
P60953	P42768	1cee	A	B	-20.5589
P60953	P19878	1e+96	A	B	-10.7483
P50591	O14763	1d0g	A	R	-11.8639
P50591	O00220	5cir	A	E	-11.0808
P04049	P01112	3kud	B	A	-10.4457
P50222	P23760	3a01	A	B	-3.09102
P00519	P08631	2c0i	A	B	-11.6302
Q96B97	Q99961	1sem	A	B	-7.21195
Q96B97	Q99962	1sem	A	B	-7.21195
Q96B97	Q99963	1sem	A	B	-7.21195
P60953	Q13576	5cjp	A	E	-17.6056
P60842	Q04637	2vso	A	E	-32.6505
Q14240	Q04637	2vso	A	E	-32.6505
P52566	P15153	1ds6	B	A	-27.5507
Q92973	Q9UBU9	2z5k	A	B	-16.3542
O15553	Q9ULZ3	2n1f	A	B	-3.73962
P40855	P56589	3ajb	B	A	-21.9568
P31749	O15530	4ae6	A	B	-3.17827
P23443	P31749	3d0e	A	B	-2.31983
Q15750	Q16539	5nzz	A	F	-16.7455
P55211	Q96CA5	1nw9	B	A	-17.8198
P55211	O15392	1nw9	B	A	-17.8198
Q9Y297	P49427	6ttu	T	D	-0.578198
P13010	P12956	1jeq	B	A	-225.186
P98170	P55211	1nw9	A	B	-17.8198
Q9UKB1	P63208	6ttu	T	S	-33.9022
Q9UKB1	Q13616	6ttu	T	C	-1.44763
Q13616	Q9Y297	6ttu	C	T	-1.44763
Q9Y297	Q9UKB1	6g6n	A	B	-2.89585
Q07889	Q15811	2dfk	A	C	-11.5971
O43543	O75771	5kdd	A	B	-8.11348
P43320	P07315	6fd8	A	B	-16.9368
P02511	P02489	2klr	A	B	-20.3834
P04792	P02489	2klr	A	B	-20.3834
P02511	P04792	2klr	A	B	-20.3834
P08069	Q13322	2auh	A	B	-28.4408
Q13322	P06213	2auh	B	A	-28.4408
Q13485	Q15796	1u7v	B	A	-25.8712
Q9BSI4	P54274	3bqo	B	A	-18.3352
Q9Y5S9	Q9BZI7	2xb2	D	G	-6.11928
Q9BZI7	Q9HAU5	1uw4	A	B	-21.6845
P12755	P84022	1mr1	C	A	-1.55605
O43157	Q92730	2rex	A	B	-14.5878
O43172	O43447	5o9z	F	M	-2.63698
Q12851	Q13233	4usf	A	B	-3.86857
Q15075	Q9UL26	3mjh	B	A	-18.7624
P20339	Q15075	3mjh	A	B	-18.7624
P63000	Q53QZ3	5irc	D	A	-3.4347
P13232	P16871	3di2	A	B	-18.9144
P27540	P35869	5nj8	B	A	-71.3016
P28288	P33897	6jbj	A	B	-173.32
Q15436	P53992	3efo	A	B	-16.0621
O14920	O15111	3qa8	A	B	-13.9978
Q92793	Q15596	1kbh	B	A	-44.8898
Q92793	Q9Y6Q9	1kbh	B	A	-44.8898
Q92793	Q15788	2c52	A	B	-15.2603
Q9NPB6	P60953	1nf3	C	A	-29.6575
P52292	P55060	1wa5	B	C	-27.4974
Q9NPB6	P63000	1nf3	C	A	-29.6575
Q9BYG5	P63000	1nf3	C	A	-29.6575
Q9BYG5	P60953	1nf3	C	A	-29.6575
Q9BYG4	P63000	1nf3	C	A	-29.6575
Q9BYG4	P60953	1nf3	C	A	-29.6575
P41743	Q05513	3a8w	A	B	-8.76418
P11802	Q16543	5fwk	K	E	-18.9282
Q16543	Q00534	5fwk	E	K	-18.9282
P57740	Q8WUM0	3i4r	A	B	-27.9052
Q16543	P07900	5fwk	E	A	-1.89438
P29016	P61769	4wwk	C	D	-33.0557
O95405	P84022	1dev	B	A	-30.6031
P62942	P42345	1fap	A	B	-1.49699
P24394	P05112	1iar	B	A	-27.8756
P05230	P21802	3oj2	A	C	-27.7262
P17655	P04632	1kfu	L	S	-64.3138
Q13651	P22301	1j7v	R	L	-5.63048
P05106	P06756	1jv2	B	A	-49.8304
Q9UKK6	Q9UBU9	1jkg	A	B	-48.8197
P35222	Q9NQB0	2gl7	A	B	-33.2204
P49356	P49354	1d8d	B	A	-85.8533
P19878	P63000	1e+96	B	A	-10.7483
Q14188	Q16254	5tuu	A	B	-100.989
P10321	P61769	6at5	A	B	-35.9057
P10276	P19793	5uan	B	A	-21.5028
P61769	P55899	5bxf	B	A	-26.384
P01889	P61769	6at5	A	B	-35.9057
P01920	P01909	6px6	B	A	-55.1282
P01911	P01903	2wbj	B	A	-62.7634
P38398	Q99728	1jm7	A	B	-22.3752
P14598	P19878	1k4u	P	S	-10.4176
P69892	P69905	4mqk	B	A	-26.8064
P13804	P38117	1efv	A	B	-84.0041
P61244	P01106	6g6j	B	A	-52.6994
P28067	P28068	2bc4	A	B	-75.6894
P01857	P0CG04	2ig2	H	L	-43.4706
Q14240	P78344	2vso	A	E	-32.6505
P07359	P00734	1ook	G	B	-7.72655
P51587	Q06609	1n0w	B	A	-33.9978
P62993	Q9UKW4	1gri	A	B	-32.9164
P62993	P52735	1gri	A	B	-32.9164
P62993	P29353	2ci9	A	B	-1.73427
P62993	Q14247	3iql	A	B	-10.5122
O15234	P38919	6icz	x	u	-15.2477
P61326	O15234	6icz	v	x	-0.636526
Q9H3D4	Q96KQ4	4a63	A	B	-12.0224
Q15370	Q15369	1vcb	A	B	-24.8118
Q15370	P40337	1lm8	B	V	-5.64733
Q9Y618	Q13547	4a69	C	A	-28.4079
Q92769	Q13547	3max	A	B	-15.0441
Q9UER7	P62805	4hga	A	C	-44.4775
Q9Y6W5	Q8IZP0	4n78	D	F	-57.4693
Q9Y2A7	Q8IZP0	4n78	B	F	-38.6799
Q8IZP0	Q96F07	4n78	F	A	-20.6502
Q8IZP0	Q7L576	4n78	F	A	-20.6502
P35222	P12830	1i7w	A	B	-50.4216
P35222	P35221	4ons	B	A	-70.7437
Q8TEW0	P41743	4dc2	Z	A	-18.0046
Q15831	Q9C0K7	2wtk	C	B	-16.5772
Q15831	Q9Y376	2wtk	C	A	-7.02685
Q15831	Q7RTN6	2wtk	C	B	-16.5772
Q9Y376	Q9C0K7	2wtk	A	B	-35.4183
Q15831	Q96L34	3hyh	A	B	-21.1709
O43157	P08581	2uzx	B	D	1.89908
Q13153	P63000	5upl	A	B	-4.2117
Q15223	Q9NQS3	3sku	F	E	-8.39072
Q96NY8	Q15223	3alp	A	B	-15.0277
P62308	P62304	4f7u	G	E	-26.7543
P62306	P62304	4f7u	F	E	-25.9108
P62314	P62316	1b34	A	B	-21.3745
P62316	P62306	4f7u	B	F	-22.6288
P12755	Q13485	1mr1	C	A	-1.55605
O95777	Q9Y333	6ah0	z	q	-6.67016
P62310	Q9Y333	6ah0	r	q	3.77521
Q9UK45	Q9Y333	6ah0	y	s	-11.5967
P62304	Q9Y333	4m7a	L	B	0.0605332
P62316	Q9Y333	6ah0	r	q	3.77521
P19784	P67870	1jwh	A	C	-2.41745
P68400	P67870	1jwh	A	C	-2.41745
Q9BV68	P46379	2n9p	A	C	-12.3934
O00148	Q13838	5sup	A	C	-7.23685
O00221	Q04864	1ikn	D	A	-8.88275
P25963	Q04864	1nfi	E	A	-6.00759
Q15653	Q04864	1k3z	D	A	-25.8
P19838	Q04864	2i9t	B	A	-16.355
Q00653	Q04864	2i9t	B	A	-16.355
P19838	P25963	1ikn	C	D	-6.36325
P25963	Q00653	1nfi	E	A	-6.00759
Q00653	Q15653	1k3z	A	D	-25.8
Q00653	O00221	1ikn	A	D	-8.88275
O00221	Q01201	1ikn	D	A	-8.88275
P25963	Q01201	1ikn	D	A	-8.88275
Q00653	Q01201	3do7	B	A	-13.6342
Q8IWZ3	O00221	5le3	A	D	-14.4044
P19838	Q00653	1ooa	A	B	-16.7397
Q12933	Q13077	1ca9	A	B	-30.6837
Q99759	Q13163	2o2v	B	A	-14.4112
O14920	Q99558	3is5	A	B	-14.4657
P19838	Q01201	2v2t	B	A	-14.0934
Q9H6S1	Q9UHD2	5ep6	A	B	-29.5784
P01375	P19438	1tnr	A	R	-8.4272
P01375	P20333	3alq	A	R	-4.98807
O95707	P78345	6ahr	D	C	0.0671022
P78346	O95059	6ahr	I	H	-4.27124
Q9BUL9	O75817	6ahr	F	G	-15.0382
Q9BUL9	Q99575	6ahr	F	B	0.205483
P55884	Q13347	5a5u	B	I	-13.7852
P31785	P05112	3bpl	C	A	-8.08575
P31785	P24394	3bpl	C	B	-2.4502
Q13043	Q8WWW0	4lgd	A	F	-9.96164
P60709	P42025	5adx	H	F	-20.383
Q01780	Q9NPD3	6d6q	J	F	-13.1403
Q9NQT5	Q9NPD3	2nn6	G	D	-9.72809
Q01780	Q15024	6d6q	J	C	-3.46459
Q9NQT5	Q9NQT4	6h25	G	D	-11.9917
Q96B26	Q9NQT4	6h25	C	D	-14.5762
Q9Y3B2	Q9NQT4	2nn6	I	D	0.162639
Q15024	Q13868	2nn6	E	H	4.39925
Q96B26	Q9NQT5	6h25	A	G	-12.5371
Q9NPD3	Q9Y3B2	2nn6	D	I	0.162639
Q96B26	Q9Y3B2	2nn6	C	I	-0.595083
Q96B26	Q01780	6d6q	C	J	-3.46459
P42285	Q99547	6d6q	M	L	-7.72897
Q96B26	Q9Y2L1	2wp8	A	J	-14.5215
Q9Y333	O15116	4m75	B	A	-21.9309
Q9Y4Z0	O15116	4m75	G	A	-26.3411
Q9Y4Y9	P62310	4m7a	L	C	-0.10419
P62312	P62310	6ah0	x	r	-11.4448
Q9UK45	Q9Y4Z0	6ah0	y	s	-11.5967
O95777	Q9Y4Z0	6ah0	z	s	-15.4
P62312	Q9Y4Y9	6ah0	x	t	57.7116
Q9UK45	Q9Y4Y9	6ah0	y	t	-24.2116
Q9UK45	P62312	4emk	C	B	-12.7848
O95777	P62312	3swn	C	E	-14.1997
Q9NPI6	Q8IU60	2qkm	A	B	-22.984
Q8IZD4	Q8IU60	2qkm	A	B	-22.984
Q06265	Q9NPD3	2nn6	A	B	-10.3576
Q969L4	P62310	6ah0	q	r	3.77521
P62306	Q9Y4Y9	6ah0	x	t	57.7116
P62304	Q9Y4Y9	4pjo	S	s	0.236734
P62316	P62312	4pjo	D	F	-21.0327
P62318	Q9UK45	4pjo	A	G	-17.0128
P51532	O14497	6lth	I	L	-37.9568
P51532	Q969G3	6lth	I	Q	-1.68341
P51532	Q92925	6lth	I	P	-10.9644
P51532	Q8TAQ2	6lth	I	N	-7.91365
Q86U86	P51532	5dkd	A	B	-2.66987
P46100	Q9UER7	5y6o	A	C	-15.8784
O75496	Q9H211	2wvr	A	C	-13.206
P25205	P49736	3ja8	3	2	0.279696
P25205	P33992	3ja8	3	5	-28.6949
O43913	Q9UBD5	5ujm	E	C	-10.1274
P33992	P49736	3ja8	5	2	-24.1481
O43913	Q13415	5uj7	E	A	-1.61164
Q13416	Q13415	4xgc	B	A	-7.03368
P33993	P49736	3ja8	6	2	-29.3704
O43929	O43913	5uj7	C	E	-39.5039
Q9UBD5	Q13415	4xgc	C	A	-0.136847
Q9UBD5	O43929	5ujm	C	D	-1.38132
O43913	Q13416	5ujm	E	B	-3.57085
P30281	P38936	6p8h	A	C	-22.4255
O96020	P24941	5l2w	B	A	-39.0261
P30281	P11802	3g33	B	C	-20.0692
P30281	Q00534	3g33	B	C	-20.0692
O96020	P38936	1jsu	B	C	-27.0582
P24385	P11802	2w96	A	B	-27.6778
P24385	P38936	6p8h	A	C	-22.4255
P24385	Q00534	6p8e	A	B	-31.7081
P33992	P33993	3jc7	5	7	-0.16384
Q00534	P38936	6p8h	B	C	-13.7473
O43929	Q13416	4xgc	D	B	-1.41049
P11802	P38936	6p8h	B	C	-13.7473
P33993	P33991	3ja8	7	4	-39.5209
O95067	P24941	4bco	B	A	-37.0824
P78396	P38936	6p8h	A	C	-22.4255
P24941	P38936	6ath	A	C	-21.4825
Q14566	P25205	4r7y	A	B	-37.8138
Q13868	Q9NPD3	2nn6	H	B	-9.27617
Q9NPD3	Q15024	2nn6	B	E	-11.5908
P52655	P20226	5iy6	N	P	-11.9057
P20226	Q00403	5iy6	P	M	-4.52273
P23511	P25208	4awl	A	B	-11.0119
P23511	Q13952	4awl	A	C	-7.81119
P14598	Q8IZP0	2drm	A	B	0.806726
Q9BTT4	O60244	5n9j	B	A	-78.4905
P40425	P55347	3k2a	A	B	-10.6021
P0CG47	Q9Y3C5	4v3k	B	C	-6.07714
P0CG47	Q9HAU4	3jvz	X	C	-10.4034
Q9NV56	Q15014	2n1d	A	B	-36.3393
Q9NV56	Q9UBU8	2n1d	A	B	-36.3393
Q09472	Q04206	2lww	A	B	-51.0468
Q15075	P61020	3mjh	B	A	-18.7624
Q13404	P61088	6d6i	A	B	-14.3171
P55036	P0CG48	5ln1	A	U	-1.43959
P54725	P55036	1p9d	U	S	7.21852
P05787	P05783	6ec0	A	B	-88.3486
P15056	P31946	6q0k	A	X	-9.54103
P15056	P27348	6q0k	A	X	-9.54103
P15056	P61981	6nyb	A	C	-17.9671
P10398	P61981	6nyb	A	C	-17.9671
P61981	Q9UQB8	6bd2	A	C	-14.9041
P63104	P15056	6q0k	X	A	-9.54103
P99999	O14727	3j2t	H	A	65.4781
P63000	Q14185	2yin	C	A	-31.9785
Q92556	Q14185	3a98	B	A	-63.4961
Q9UJY5	Q15276	1x79	A	B	-10.8195
P61326	Q9Y5S9	6icz	v	w	-4.01389
Q15276	Q9NZ52	1x79	B	A	-10.8195
Q92608	P63000	2yin	A	C	-31.9785
O43187	P51617	6bfn	A	B	-21.2276
Q9Y616	P51617	6bfn	A	B	-21.2276
Q9Y616	O43187	6bfn	A	B	-21.2276
Q13233	P45985	4usf	A	B	-3.86857
Q9Y6R4	P52564	3com	A	B	-13.5891
Q9NWZ3	Q99836	3mop	G	C	-4.10736
P51617	Q9NWZ3	6bfn	A	B	-21.2276
Q13586	Q9P246	3teq	A	B	-11.3959
P84077	Q99418	1r8q	A	E	-31.2036
Q9Y265	Q9Y230	4wvy	A	B	-28.3846
Q13620	Q86VP6	4a0c	C	B	-33.8286
Q13620	P62877	1u6g	A	B	-43.9301
Q86VP6	Q13619	4a0c	A	E	-32.5236
Q86VP6	P62877	1u6g	C	B	-1.55309
Q86VP6	Q13618	4a0c	A	E	-32.5236
Q86VP6	Q13616	1u6g	C	A	-54.7946
Q86VP6	Q13617	1u6g	C	A	-54.7946
Q13616	P63208	6ttu	C	S	-12.3688
Q13616	P62877	1u6g	A	B	-43.9301
Q13309	P63208	2ass	B	A	-36.9431
Q13309	Q13616	1ldk	E	A	-0.82006
P61024	Q13309	2ass	C	B	-14.211
Q9BYG3	P46013	2aff	B	A	-23.325
P26718	Q6H3X3	4s0u	A	C	-12.4142
Q04637	P06730	5t46	B	A	-35.8531
P38919	Q9BZI7	2xb2	A	G	-10.0308
P14635	P38936	1jsu	B	C	-27.0582
Q7L0Q8	Q13153	5upl	B	A	-4.2117
Q96FX2	Q9UGK8	4d4o	A	B	-23.065
Q92888	Q14344	1shz	C	A	-26.7111
P04899	P32302	6dde	A	R	-21.9879
Q9Y2X7	Q99728	5eil	A	B	-9.28548
Q8N2W9	P61956	5jne	A	C	-14.4511
P08670	P07196	1gk4	A	B	-74.6129
P17612	P10644	5jr7	A	B	-35.9029
P35251	P35250	1sxj	A	B	-39.6719
P51681	P61073	5lwe	A	B	-15.1442
P26010	P21333	2brq	C	A	-15.3441
P14635	Q99640	6gue	B	A	-43.1685
Q99640	P06493	4eom	A	C	0.33108
P48023	P25445	4rsu	A	D	-7.95934
Q14790	O15519	3h11	B	A	-37.4366
Q92851	O15519	4ps1	A	B	-1.5018
P17858	P08237	3o8l	A	B	-13.3614
P14635	P06493	4y72	B	A	-31.2351
P33991	Q14566	3ja8	4	6	-27.1761
Q9UPU3	P01138	6ffy	A	B	-7.72576
P06213	P29353	1rqq	A	C	-0.888944
P11802	P46527	6p8f	B	C	-17.1877
P24385	P46527	6p8f	A	C	-22.5385
Q9Y275	O14836	1xu1	A	R	-17.9883
P38936	P24864	1jsu	C	B	-27.0582
P46527	P24864	1jsu	C	B	-27.0582
P14635	P46527	1jsu	B	C	-27.0582
P24941	P24864	5l2w	A	B	-39.0261
P10415	P55957	4qve	A	B	-36.3802
P55957	Q16611	4qve	B	A	-36.3802
P78560	Q9HB75	2of5	A	H	-2.89184
Q9NR28	Q96CA5	1g73	A	C	-10.7822
P98170	Q9NR28	1g73	C	A	-10.7822
O43557	Q92956	4rsu	A	D	-7.95934
O95407	O43557	4j6g	C	A	-7.69315
Q495M9	Q9Y6N9	3k1r	B	A	-36.9146
Q8WYQ5	Q9NRR4	5b16	B	A	-21.812
P58753	Q99836	4fz5	A	B	-3.30285
P26038	O14745	2d10	A	E	-23.4476
P15311	O14745	2d10	A	E	-23.4476
O00512	P35222	3sl9	C	A	-21.0918
Q92900	Q9HAU5	2wjv	A	D	-41.8706
Q96KB5	P10398	5kkr	C	B	-16.3691
P31946	P04049	6q0k	X	A	-9.54103
Q6P2Q9	Q96DI7	5mqf	A	F	-3.71019
Q6P2Q9	Q15029	3jb9	A	B	-90.9145
Q6P2Q9	O75643	3jcm	A	N	-0.62709
Q9BXS5	P63010	4hmy	M	B	-51.4019
Q03164	O00255	3u88	M	A	-53.9182
Q03164	Q15291	6kiu	K	N	-4.9079
Q9NSA3	P35222	1m1e	B	A	-27.0429
O95049	Q8NI35	5glj	A	B	-10.7476
P25787	P49720	5gjq	C	c	-7.58054
P25787	P25789	5a0q	B	C	-11.9457
P25787	P60900	5a0q	B	A	-23.7675
P25787	Q99436	5gjq	C	b	-6.56591
P43403	P06239	2c0i	A	B	-11.6302
P63165	Q9P0U3	2iy0	B	A	-11.857
Q15631	Q99598	3pja	A	K	-1.17477
Q9Y3C5	P61088	4v3k	C	A	-16.1391
P62837	Q9Y3C5	4v3k	A	C	-16.1391
Q9Y2X8	Q9Y3C5	4v3k	A	C	-16.1391
Q86U70	P61968	2ypa	D	C	-22.895
P61968	O43679	2ypa	C	D	-22.895
Q15796	P12757	5c4v	A	B	-12.4687
P12757	Q13485	5c4v	B	A	-12.4687
P84022	Q13485	1u7f	A	B	-22.4709
Q9Y2U8	Q15797	5zoj	D	A	-12.8053
Q13485	Q15797	1u7v	B	A	-25.8712
O95405	Q15796	1dev	B	A	-30.6031
O75533	Q8TAD8	5z58	1	X	6.53322
Q12972	P62136	3v4y	B	A	-39.0342
P62136	Q96QC0	4moy	A	B	-44.7409
Q5SWA1	P62136	4v0u	E	D	-29.0449
P62136	Q13625	6ghm	A	D	-31.056
P62136	O75807	4xpn	A	B	-25.6273
P62136	Q86XI6	5zt0	A	G	-18.832
Q96SB3	P62136	3egh	C	A	-68.6187
Q8NG31	P62136	6czo	B	A	-34.7208
Q96KQ4	P62136	6ghm	C	B	-29.6672
P81274	P63096	4g5s	E	A	-19.5676
P81274	Q14980	6hc2	A	B	-19.6132
P38919	Q9Y5S9	3ex7	C	B	-0.744174
P61326	P38919	2hyi	A	C	-25.08
Q8N2Y8	Q9H0U4	6if2	A	B	-18.0199
Q9H9A7	Q13472	4cgy	B	A	-30.1061
P62993	P15498	1gcq	A	C	-12.929
P46531	Q06330	6py8	F	C	-1.26989
P51955	Q8NG66	6gt1	A	B	-7.55905
P20823	Q9H0N5	1f93	E	A	-3.82187
P62714	P30153	2iae	C	A	-20.3404
Q14160	Q9UDY2	3rl7	A	B	-2.64987
P51532	P60709	6ltj	I	K	-10.8395
P51532	O96019	6ltj	I	J	-11.1044
P51532	Q96GM5	6lth	I	P	-10.9644
P62330	P53365	4dcn	A	C	-15.8313
P63000	P53365	1i4d	D	A	-8.7161
Q16543	P08238	5fwk	E	A	-1.89438
P40189	P15018	1pvh	A	B	-12.5841
P00533	P01133	1ivo	A	C	-20.3869
P25787	P25786	5gjq	C	G	0.717137
P25788	P25789	1iru	G	C	0.129087
P25789	O14818	1iru	C	D	-26.5318
P49721	P49720	5gjq	d	c	-8.85558
P49720	P20618	5gjq	c	t	-6.83533
Q99436	P20618	5gjq	b	t	-16.7492
P28074	P20618	5gjq	e	f	-10.6078
Q99436	P28065	6e5b	H	N	-5.77213
P40306	P49720	6e5b	H	I	-33.6144
P28074	P49721	5gjq	e	d	-8.08392
P49720	P28074	5gjq	c	s	-10.526
P28072	Q99436	5gjq	a	b	-7.91636
P49720	Q99436	5gjq	c	b	-25.5717
P62993	P27986	1fyr	A	B	-65.0493
Q99962	Q99961	1zww	A	B	-99.8811
Q99963	Q99962	1zww	A	B	-99.8811
Q99961	Q99963	1zww	A	B	-99.8811
P22607	P05230	1ry7	B	A	-18.8625
Q07812	P10415	3pl7	C	A	-33.1567
P10415	Q16611	5fmk	A	B	-40.2896
P10415	Q92934	1g5j	A	B	-20.6091
P26641	P24534	5dqs	A	D	-6.01235
P26641	P29692	5jpo	A	E	-22.6231
P68036	O95376	5udh	C	A	-11.9218
P59998	Q9BPX5	1k8k	F	G	-20.1824
P42772	P11802	1bi7	B	A	-17.4945
Q13432	Q9NXU5	4gok	C	A	-19.9898
Q9Y4P1	O95166	2z0d	A	B	-22.2906
P25788	P60900	1iru	G	A	-23.7145
Q16623	P60880	6mdm	I	H	-23.6668
O43924	Q9NXU5	1ksg	B	A	-19.5222
O43924	P36405	1ksg	B	A	-19.5222
Q13432	P36405	4goj	C	A	-29.6301
Q9Y4P1	Q9GZQ8	2z0e	A	B	-20.571
P08865	P63220	4d5l	A	V	0.281262
O75558	P60880	6mdm	I	H	-23.6668
Q7L2H7	O00303	5a5t	M	F	-31.1552
P68871	P69905	6kye	B	A	-24.3002
P11142	Q9NZL4	1xqs	C	A	-28.645
O43583	Q9ULC4	6ms4	B	A	-24.2688
Q8WXF1	Q15233	3sde	A	B	-130.181
Q9Y4P1	P60520	2z0e	A	B	-20.571
Q15645	Q15013	6f0x	D	P	-5.2066
Q6ZN04	P61077	6hpr	A	C	-12.1527
P00533	P04626	1ivo	A	B	-19.5401
P00533	Q07912	3ika	A	B	-17.5489
P17301	P05556	4neh	A	B	-58.18
P08514	P05106	1jv2	A	B	-49.8304
P13612	P05556	3v4p	A	B	-36.7629
P26010	P13612	3v4p	B	A	-36.7629
O43521	Q07820	2nl9	B	A	-33.7284
P27694	P15927	1l1o	C	B	-23.6627
P27694	P35244	1l1o	C	A	-8.5524
P15927	P35244	1quq	A	B	-33.0905
P05412	P01100	1fos	F	E	-38.0098
Q16611	Q07820	2xa0	A	B	-4.76458
Q16611	Q07812	5fmk	B	A	-40.2896
Q13794	Q07820	2jm6	A	B	-32.571
O43521	P10415	3fdl	B	A	-35.0479
Q92843	O43521	3fdl	A	B	-35.0479
Q92843	Q92934	1g5j	A	B	-20.6091
Q92843	P55957	4qve	A	B	-36.3802
P39748	P12004	1ul1	X	A	-14.2334
P35557	Q14397	3w0l	A	B	-21.172
O00161	P54920	3j97	M	G	-8.4274
Q12846	P54920	6mdm	I	K	-2.72779
P63261	Q9Y281	5yu8	A	H	-9.32885
P60709	Q9Y281	5yu8	A	H	-9.32885
P60709	P23528	3j0s	A	M	-9.95472
Q8TAU3	O43298	2i13	A	B	-3.29776
P19012	P04259	3tnu	A	B	-83.3924
Q7Z3B4	P37198	5ijn	F	H	-56.7624
Q8NEU8	Q9UKG1	5c5b	B	A	-161.096
Q9UEU0	Q9UNK0	1gl2	C	D	-33.3424
Q9Y5Z4	O75340	5gqq	A	C	-16.9435
Q969H4	O43739	1fhw	A	B	-17.5903
Q14919	P25208	1jfi	A	B	-74.4245
Q9UFF9	P62324	2d5r	A	B	-15.6663
Q96FJ2	O96015	1cmi	A	B	-2.37364
Q9BY11	Q9UNF0	3haj	A	B	-111.196
Q15437	P53992	3efo	A	B	-16.0621
Q15102	P68402	1fxw	A	F	-22.3218
P51808	Q13409	2pg1	E	J	-5.13966
O75175	Q9NZN8	4c0d	C	B	-59.5921
Q9UBE0	Q9UBT2	1y8q	A	B	-54.3619
Q9HCM9	P51668	6fga	A	I	1.11123
O75865	O43617	2j3t	B	A	-39.558
P25815	P23297	2l0p	A	B	-28.6757
Q9HCM9	Q9Y577	4cg4	A	B	-147.178
P62195	P43686	4cr2	J	K	-60.1744
P10644	Q9BSF0	5hvz	A	C	-16.8582
Q9NZL4	P54652	1xqs	A	C	-28.645
P23528	P63261	3j0s	M	A	-9.95472
P08727	P04259	3tnu	A	B	-83.3924
O14641	Q96CW1	3ml6	A	C	-8.41535
Q96BR9	P10074	3m52	A	B	-43.6981
O00746	P15531	1zs6	A	B	-11.2765
P05783	P19012	3tnu	A	B	-83.3924
Q9NRF9	Q14919	1jfi	B	A	-74.4245
Q9Y262	Q9UBQ5	5a5t	L	K	-33.0117
O75379	Q12846	3hd7	A	B	-65.8894
Q9C005	Q9UBL3	6pwv	E	D	-11.2659
P62491	Q8TBN0	4uj3	A	B	-7.72361
O14879	P09914	4g1t	A	B	-65.9839
P60709	P60981	5yu8	A	H	-9.32885
Q13155	Q15046	4dpg	I	A	-16.441
Q9NWV8	Q9NXR7	6gvw	D	C	-35.073
P55273	P11802	1bi8	B	A	-19.9205
Q9HAC8	Q9HCM9	4whv	A	C	-1.31984
Q14141	Q8WYJ6	2qag	B	A	-4.53578
O43281	Q8N5H7	3t6g	B	A	-28.3653
Q9UHX1	P26368	3vaf	A	B	-1.01884
Q13155	P14868	5y6l	D	E	-20.2341
P35900	P08670	3tnu	A	B	-83.3924
Q9UMW8	P05161	5chv	A	C	-21.9447
Q9UBY9	Q9UJY1	5lum	A	B	0.694794
P35900	P19012	3tnu	A	B	-83.3924
P08670	P14136	1gk4	A	B	-74.6129
P60520	Q13137	3vvw	B	A	-16.2021
Q8N684	O43809	3n9u	C	A	-4.94899
Q53G59	O95198	6fmp	A	B	-6.82064
Q9Y547	Q9BW83	2yc2	A	C	-0.189987
Q9BV68	P51668	2lxp	C	A	-6.49852
Q9BRT9	Q9Y248	2e9x	D	B	-46.1698
Q9Y4K3	Q12933	5e1t	A	B	-31.8078
P48443	P10276	5uan	A	B	-21.5028
Q9NVD7	Q13418	3kmu	B	A	-24.8451
Q9BRG1	Q96H20	3cuq	C	A	-17.756
Q9GZV5	Q15561	3kys	B	A	-50.1879
Q9NYB9	O43639	4e6r	A	B	1.25922
Q9HCM9	Q9Y2X8	6fga	A	I	1.11123
Q96QF0	Q8TBN0	4uj3	B	H	-21.1208
Q14141	Q15019	2qag	B	A	-4.53578
Q15645	O60260	6oaa	B	H	1.66853
P19012	P02538	3tnu	A	B	-83.3924
P60709	P63261	2oan	A	B	-1.7276
Q04695	P02538	3tnu	A	B	-83.3924
P28702	P10276	5uan	A	B	-21.5028
Q96F10	P21673	3bj7	A	B	-80.5249
O15198	Q13485	1u7v	A	B	-25.8712
P38936	P30279	6p8h	C	A	-22.4255
Q15437	O94855	3efo	A	B	-16.0621
P57086	Q9NX65	1y7q	A	B	-7.33578
O95154	O43488	1gve	A	B	-21.2575
Q13247	Q08170	5tbx	A	B	0.906108
Q9BV68	Q9Y2X8	2lxp	C	A	-6.49852
Q13435	Q15427	5z58	2	4	-17.5211
Q15836	Q12846	6ip1	A	B	-26.5707
Q14186	O75461	1cf7	B	A	-16.5765
Q9P0L1	P57086	1y7q	A	B	-7.33578
P57086	O14978	1y7q	A	B	-7.33578
P49761	P49760	3nr9	A	B	-1.79845
Q9H4D5	Q9UKK6	6e5u	A	B	-37.9814
Q9NX65	P17028	2i13	A	B	-3.29776
Q16630	O43809	3q2s	C	A	-5.35902
O60238	Q12983	2j5d	A	B	-18.1531
P57081	Q9UBP6	2vdu	B	E	-15.613
P60981	P63261	5yu8	H	A	-9.32885
Q5VWX1	O75525	5emo	A	B	-53.3097
Q96EF0	Q96QG7	5gnh	A	B	-16.9747
Q9HCS7	Q9UNP9	6icz	I	y	-0.457574
P46527	P30279	6p8f	C	A	-22.5385
Q12933	Q13490	3m0a	B	D	-2.39649
P57086	P49910	1y7q	A	B	-7.33578
Q96BR9	Q8N554	2i13	A	B	-3.29776
Q9HCM9	P61077	6fga	A	I	1.11123
Q9UPY8	Q15555	2r8u	A	B	-2.79293
Q96IJ6	Q9Y5P6	5z09	A	C	0.755767
Q9GZV5	Q99594	3kys	B	A	-50.1879
Q8TBB1	Q92997	2aww	A	B	0.534234
Q14533	P19012	3tnu	B	A	-83.3924
P57086	P17028	1y7q	A	B	-7.33578
Q9BV68	P61077	2lxp	C	A	-6.49852
Q96BR9	Q9H9D4	1mey	G	C	2.28379
Q96FQ6	Q9HCY8	1yur	A	B	-36.5406
Q9H0R8	Q13137	3vvw	B	A	-16.2021
Q8IXK0	Q9UHJ3	1pk1	A	B	-9.28433
Q9Y4E5	P63279	5d2m	G	A	0.102348
P05161	P41226	4ii2	B	A	-24.0563
Q9NRG1	P00492	1bzy	A	B	-24.8057
Q13200	P62191	4cr2	Z	I	-2.99009
Q9H4D5	Q9NPJ8	4wyk	A	B	-42.4604
Q13232	P15531	1be4	A	B	-3.5404
P35249	P40937	1sxj	D	C	-28.558
P45973	O43463	3dm1	A	C	-5.76333
P26368	Q15637	2m0g	B	A	-12.2594
Q14558	P60891	4lzn	A	B	-39.6015
Q15311	P11234	2kwi	B	A	-14.4511
Q9UL46	Q06323	5mx5	B	A	-40.4396
O75832	P43686	5vhi	G	D	-4.90761
P46527	P30281	6p8f	C	A	-22.5385
P50539	P61244	1nlw	A	B	-44.8552
Q9Y6Q5	P63010	4hmy	M	B	-51.4019
Q14188	O75461	1cf7	B	A	-16.5765
O00161	O75558	6mdm	H	I	-23.6668
Q8WXD5	Q9H840	1y96	A	B	-40.2354
Q06587	Q8N488	3ixs	A	B	-29.8361
Q9UBV8	O75340	2zn9	A	B	-48.0669
O14964	Q92783	3f1i	H	C	-1.0445
Q14566	P49736	3ja8	6	2	-29.3704
P15407	P17275	1fos	E	F	-38.0098
P04271	P23297	2jpt	A	B	-24.6672
O43924	P36404	1ksg	B	A	-19.5222
P26368	Q01081	1jmt	B	A	-20.941
Q07960	P61586	6r3v	A	B	-24.9347
Q07817	Q16611	5fmk	A	B	-40.2896
Q9HB90	Q7L523	6ces	C	A	-19.306
Q9NSA3	P14923	1m1e	B	A	-27.0429
Q9UK41	Q99816	2caz	B	A	-23.4031
Q96AP0	Q9NUX5	5un7	B	A	-70.8256
P26447	P23297	2y5i	A	B	-48.8407
Q9Y6D9	Q13257	1go4	E	B	-5.30934
Q96CW1	P63010	2jkr	M	B	-57.9275
P12004	P38936	5e0u	A	D	-19.8695
Q96A72	Q9Y5S9	6icz	v	w	-4.01389
P25054	P35222	1th1	C	A	-58.6831
O14522	Q16849	2ooq	A	B	-2.35789
Q13332	Q16849	2qep	A	B	-1.02497
P60953	O00401	1cee	A	B	-20.5589
P02511	Q9UJY1	6dv5	A	B	-9.16617
Q9UJY1	O14558	6dv5	A	B	-9.16617
Q16082	Q9UJY1	6dv5	A	B	-9.16617
P04792	Q9UJY1	6dv5	A	B	-9.16617
P04233	P01909	1muj	C	A	-16.4007
Q9NYB0	Q15554	3k6g	A	D	-38.684
P43487	P62826	1k5d	B	A	-46.4712
P60763	Q9UHY1	5upk	C	B	-10.0107
Q01094	P06400	2aze	B	C	-12.9527
P30279	P11802	3g33	B	C	-20.0692
Q9Y265	Q9GZN1	6igm	A	G	0.733839
Q9Y265	Q9C086	6hts	E	R	-10.3544
Q9Y265	Q9ULG1	6fhs	A	G	-53.0808
Q9Y230	Q9C086	6hts	D	R	-7.63661
Q9Y230	Q9H9F9	6hts	A	H	-1.23048
Q9Y230	Q9ULG1	6fhs	D	G	-21.0253
Q9Y230	Q9GZN1	6igm	A	G	0.733839
O96019	Q9H9F9	4b1z	B	A	-3.08161
O96019	Q9GZN1	6ltj	J	K	-5.94167
P43405	P21860	4zse	A	C	-5.73404
P04626	P43405	4zse	A	B	-0.714662
P00533	P43405	4zse	A	B	-0.714662
Q9Y282	Q969X5	3zlc	A	B	-11.7859
P63104	P62258	6nyb	C	D	-21.0736
O15392	Q9NQS7	2qfa	A	C	-29.4393
Q13426	Q9H9Q4	3q4f	C	B	-0.672178
P09884	P49642	5exr	C	A	1.638
Q9UHN1	P54098	3ikm	B	A	0.0593404
P28340	P49005	6s1m	A	B	-27.9937
P28340	Q9HCU8	6s1m	A	D	-5.25072
Q9NRF9	Q9NR33	4awl	B	C	-71.7971
P56282	Q07864	5vbn	A	B	-42.1685
Q03518	Q03519	5u1d	A	B	-71.1331
P00533	P21860	1ivo	A	B	-19.5401
P04626	P21860	1ivo	A	B	-19.5401
Q15303	P21860	1ivo	A	B	-19.5401
Q15303	P04626	1ivo	A	B	-19.5401
Q9Y297	P35222	6m90	A	C	-19.1955
Q7Z419	O14933	5udh	A	C	-11.9218
P35222	P36402	1jpw	A	D	-31.1349
Q15691	P30622	3tq7	A	P	0.0499665
P61244	P04198	1nkp	B	A	-50.4989
O95400	P83876	1syx	B	A	-14.0381
P01100	P17275	1fos	E	F	-38.0098
P17275	P15336	1t2k	C	D	-30.0596
P63208	Q9UKT8	2ovp	A	B	-34.4222
Q8N3Y1	P63208	2ovp	B	A	-34.4222
Q969H0	P63208	2ovp	B	A	-34.4222
Q9Y2K7	P63208	5jh5	A	B	-33.459
Q86YP4	Q9UBB5	2l2l	A	B	-18.4649
Q9UKL0	Q13547	5icn	A	B	-49.9654
Q9UKL0	Q92769	5icn	A	B	-49.9654
P78344	P60842	2vso	E	A	-32.6505
Q9H9Y6	O95602	4c2m	B	A	-231.812
P29083	P29084	5iy6	Q	R	21.0764
Q9UJA5	Q96FX7	5ccb	B	A	-57.3907
Q9BX70	Q9H0C5	3no8	A	B	-10.2015
Q9BPZ3	P11940	1jgn	B	A	-4.58991
Q99967	Q09472	1r8u	A	B	-41.5277
Q9NRR5	P46379	2bwf	A	B	-11.8431
Q16594	Q9Y6J9	6mzd	L	H	-28.0884
Q9UMX0	Q16186	2nbv	B	A	-10.2399
Q9UMX0	Q9NRR5	6mun	B	C	-0.169527
O43251	Q9NWB1	4zka	A	B	-2.37078
Q96RK0	P54253	4j2l	C	A	-27.6197
P51513	Q15365	1ec6	A	B	-10.7404
Q15366	Q15365	2axy	A	B	-27.3014
Q92994	P20226	6eu0	Z	Y	-30.553
Q9UPY3	O75569	5zak	A	B	-18.0001
Q15633	Q9UPY3	5zak	B	A	-18.0001
Q15633	O75569	3llh	A	B	-5.99409
P40337	Q16665	1lqb	C	D	-23.7307
Q13547	Q13330	5icn	B	A	-49.9654
P01857	P31994	3wjj	A	C	-3.75151
Q13257	Q12834	5lcw	Z	Q	-19.7627
P63000	P52757	5irc	D	B	-28.9072
P43246	P52701	2o8b	A	B	-57.8547
P31949	P04271	1k2h	A	B	-22.1398
P04271	P06703	4eto	A	B	-47.9424
Q15723	Q01196	3wts	H	A	-0.546334
P15884	P50553	2ypa	B	A	-40.0863
P15923	P50553	2ypa	B	A	-40.0863
Q9NVA2	Q99719	2qag	B	A	-4.53578
Q99719	Q92599	2qag	A	B	-4.53578
P35226	Q99496	3rpg	B	C	-56.0991
P01112	Q8WWW0	3ddc	A	B	-14.999
O43502	Q06609	2z43	B	C	1.27426
P30622	Q14203	3e2u	E	A	-8.74023
O60894	Q16602	6e3y	E	R	-53.0742
P09622	O00330	1zy8	A	K	-1.79019
P54727	P45974	3mtn	B	C	-5.95012
Q8TBC4	P54727	1r4m	B	I	-21.089
O75899	Q9UBS5	4mqe	B	A	-22.9818
Q15291	Q9UBL3	6kiu	N	T	-1.89766
P62333	P62195	4cr2	L	J	0.0484187
P35998	P62195	4cr2	H	J	-0.710304
O60603	Q99836	1o77	A	B	-8.60281
Q15369	O15524	6c5x	C	A	-23.853
O14508	Q15369	2c9w	A	C	-30.0016
P67775	Q15173	2iae	C	B	-15.2275
Q13362	P67775	2iae	B	C	-15.2275
Q13362	P30154	2iae	B	A	-13.004
P35968	P15692	3v2a	R	A	-9.98032
O14786	P15692	4deq	B	A	-6.6272
Q9NQA5	P05937	6o20	A	F	-30.6321
A5YKK6	Q9NZN8	4c0d	A	B	-44.0516
A5YKK6	O75175	4c0d	A	C	-26.5976
P17252	Q02156	2i0e	A	B	-5.63355
Q02156	Q15349	3d0e	A	B	-2.31983
P61006	P47224	2fu5	C	B	-28.5702
Q13489	Q12933	3m0a	D	B	-2.39649
P24941	P46527	6ath	A	C	-21.4825
Q9UQ13	Q96RT1	4u08	A	B	-6.26438
Q13261	P40933	2z3q	B	A	-23.6067
Q9H221	Q9H222	5do7	B	A	-26.0168
O95352	Q9GZQ8	3vh3	A	B	-30.4606
O95352	O95166	3vh3	A	B	-30.4606
O95352	P60520	3vh3	A	B	-30.4606
P02787	P02786	1suv	C	A	10.5694
P0CG48	Q9Y6K9	2zvo	A	B	-10.5074
Q14145	Q16236	3wn7	A	B	-25.2503
Q5FBB7	P67775	3fga	D	C	-3.48824
Q5FBB7	Q15172	3fga	D	B	-10.8702
Q15172	Q14738	2iae	B	E	-4.29298
Q5FBB7	Q14738	3fga	D	B	-10.8702
Q9H8S9	Q15208	4lqp	B	A	-2.88131
Q9Y2H1	Q9H8S9	4lqp	A	B	-2.88131
Q9NQL2	Q7L523	6ces	C	A	-19.306
Q5VZM2	Q9HB90	6ces	A	C	-19.306
Q5VZM2	Q9NQL2	6ces	A	C	-19.306
Q01638	O95760	4kc3	B	A	-21.9829
P30260	Q13042	4ui9	F	J	-9.63992
Q7Z434	O95786	4p4h	I	A	-7.84343
Q8IZD4	Q9NPI6	4b6h	A	B	-4.36974
Q96F86	P26196	2wax	B	A	-27.8564
Q8N9W6	Q9NQZ3	2xs5	A	B	-3.86608
Q92542	Q9NZ42	5a63	A	D	-6.35456
Q92542	P49768	5a63	A	B	-4.09636
Q9BZD4	O14777	2ve7	C	A	-93.9163
Q9HBM1	Q8NBT2	3vz9	B	D	-51.0838
Q07817	O43521	3fdl	A	B	-35.0479
P55957	Q07817	4qve	B	A	-36.3802
P55957	Q07820	2kbw	B	A	-24.2403
O43521	Q16548	2vm6	B	A	-36.8128
P33993	Q14566	3ja8	7	6	1.57626
P62820	Q01968	3qbt	A	B	-25.1726
P61006	Q01968	3qbt	A	B	-25.1726
P20339	Q01968	3qbt	G	D	-3.278
Q01968	P61106	3qbt	B	A	-25.1726
Q01968	P20340	3qbt	B	A	-25.1726
O60264	P62805	5o9g	W	B	-3.02134
Q9Y5B9	Q08945	6upk	G	H	-35.6328
P05198	P20042	3cw2	D	M	1.18848
Q01196	Q13951	3wts	A	B	-19.7054
P62834	P04049	1gua	A	B	-14.8738
P20248	P24941	1gy3	B	A	-30.5955
P20248	P46527	1jsu	B	C	-27.0582
Q13625	P04637	1ycs	B	A	-16.2499
P10912	P01241	1hwg	B	A	-20.865
P17948	P15692	3v2a	R	A	-9.98032
Q07889	P01112	1bkd	S	R	-27.8949
Q15544	Q15543	6mzd	P	S	-52.8959
Q00534	P55273	1bi8	A	B	-19.9205
P01588	P19235	1cn4	C	A	-15.0889
P25963	Q04206	1ikn	D	A	-8.88275
P62942	P36897	3h9r	B	A	-16.3392
P61586	P52565	5fr2	A	B	-28.6073
P11362	P09038	1ii4	E	A	-30.7694
P29459	P29460	1f45	B	A	-21.9223
P13984	P35269	5iy6	T	S	-49.8781
P01225	P01215	1xwd	B	A	-27.4814
P01579	P15260	6e3k	A	C	-3.95722
P16410	P42081	1i85	D	B	-12.7445
P16410	P33681	1i8l	C	A	-14.5516
Q29983	P26718	1hyr	C	A	-15.9247
P18754	P62826	1i2m	B	A	-30.0875
P09038	P21802	1ii4	A	E	-30.7694
Q15819	P61088	1j7d	A	B	-21.5752
P52565	P63000	1hh4	D	A	-31.3691
P49917	Q13426	3ii6	X	A	-31.2603
P26718	Q9BZM4	1kcg	A	C	-9.8824
P37173	P10600	1ktz	B	A	-12.13
Q12888	P04637	5ecg	C	A	-9.10211
P08253	P16035	1gxd	A	C	-6.67279
P00533	P01135	1mox	A	C	-31.4549
Q09161	P52298	6d0y	C	A	-36.7269
Q13952	P25208	1n1j	B	A	-78.7492
Q9NWT6	Q16665	1h2m	A	S	-24.8136
P20701	P05362	1mq8	B	A	-5.58199
P21802	O15520	1nun	B	A	-23.4579
P08559	P11177	1ni4	A	B	-35.2738
P05231	P08887	1p9m	B	C	-8.39788
P05231	P40189	1p9m	B	A	-9.44256
P06126	P61769	4wwk	C	D	-33.0557
P12694	P21953	1dtw	A	B	-39.6648
Q9UBE0	P63165	1y8r	D	C	-1.51809
O14965	Q9ULW0	3e5a	A	B	-35.356
P49763	P17948	3v2a	A	R	-9.98032
Q15843	Q8TBC4	3gzn	I	B	-21.0189
Q15843	Q13564	3gzn	I	A	-5.39799
P02671	P02675	3ghg	A	B	-70.4829
P02671	P02679	3ghg	A	C	-57.2761
P36894	P12643	2qj9	C	A	-15.8711
P08581	P14210	1shy	B	A	-16.6158
P63165	Q9HC62	2iy0	B	A	-11.857
P01008	P00734	1sr5	A	C	-9.48255
P61586	Q9NZN5	1x86	B	A	-26.8459
P08709	P13726	4ibl	H	T	-13.2381
P69905	Q9NZD4	3ovu	C	A	-17.7262
Q15078	Q00535	1ung	D	A	-33.1448
Q8TBC4	P61081	2nvu	B	C	-34.2743
Q13617	P40337	5n4w	A	V	-3.06478
Q15369	P40337	1vcb	B	C	-26.4642
P61457	P20823	1f93	A	E	-3.82187
Q8TD19	Q9HC98	5de2	A	B	-3.61495
P62195	Q15008	5gjq	J	R	7.52237
P17980	Q15008	5m32	d	m	-1.14865
P51665	Q15008	5gjq	U	R	-6.63407
Q14240	Q53EL6	2zu6	A	B	-32.9511
P62191	Q15008	5gjq	I	R	0.921749
Q6WKZ4	P62491	4d0g	C	A	-15.8538
Q15843	P61081	2nvu	J	C	-2.02635
Q15435	P62140	6obn	C	A	-23.4019
Q07955	Q15287	5tbx	A	B	0.906108
P49407	P32121	1g4m	A	B	-9.94666
O75663	P60510	5w0w	B	C	-14.6193
P08621	Q15287	5tbx	A	B	0.906108
O14974	P62140	1s70	B	A	-41.4634
Q12972	P62140	3v4y	B	A	-39.0342
Q13557	Q9UQM7	2bdw	A	B	-17.7057
P60953	P52565	1doa	A	B	-29.0063
Q9H1Y0	O94817	4gdk	B	A	-10.9757
P46060	P63279	1z5s	C	A	-12.7414
Q14657	Q9NPF4	6gwj	B	K	-32.9784
O15372	Q14152	5a5t	H	A	-42.3823
P63165	P63279	2pe6	B	A	-7.56549
Q9UBT2	P63279	2px9	A	B	1.44745
Q13554	Q9UQM7	2bdw	A	B	-17.7057
O00303	Q14152	5a5t	F	A	-27.2658
O00231	O75832	5vhi	X	G	0.323857
P55036	Q9UNM6	5gjq	W	O	-2.03793
P49916	P18887	3qvg	A	B	-26.7617
Q8TF05	P60510	2iae	A	C	-20.3404
P62191	P43686	4cr2	I	K	-0.793365
P11802	P42773	1g3n	A	B	-28.9688
P22415	Q15853	1an4	A	B	-13.9643
P62714	P60510	5w0w	F	L	0.148816
P04439	P10321	4nqx	A	C	0.047758
P24534	Q05639	1f60	B	A	-38.7169
P62191	O75832	5vhf	D	G	-14.5973
P43686	Q9UNM6	5t0h	D	a	0.968899
P41236	P62140	2o8a	I	A	-56.2983
P48059	Q13418	2kbx	B	A	-3.58219
O00232	O75832	5vhf	W	G	-1.48786
P30153	P60510	4i5l	A	C	-23.6832
P60953	Q13177	5upl	B	A	-4.2117
P60842	O43432	2vso	A	E	-32.6505
Q9Y4Z0	P63162	3jcm	J	O	-16.7512
P60953	O96013	5upl	B	A	-4.2117
P04049	P61981	6nyb	A	C	-17.9671
O00487	Q9UNM6	5gjq	V	O	-2.16229
P62195	O75832	5vhm	C	G	0.654254
P35998	O75832	5vhm	C	G	0.654254
P62333	O75832	5vhf	E	G	-0.498759
Q53EL6	P60842	2zu6	B	A	-32.9511
P01889	P10321	1a9b	A	D	-0.265727
Q9HBI1	Q13418	3kmu	B	A	-24.8451
Q7L2H7	Q14152	3j8b	M	A	-2.31988
P55854	P63279	3uin	B	A	-0.330408
Q08170	Q15287	5tbx	A	B	0.906108
P51665	P43686	5gjq	U	K	-0.247912
P04049	P27348	6q0k	A	X	-9.54103
P52655	P62380	1nvp	C	A	0.253093
P36575	P49407	2wtr	A	B	-0.760545
P17693	P04439	4nqx	A	C	0.047758
P60604	Q9UKV5	2lxp	A	C	-6.49852
P46736	Q9NXR7	6gvw	B	C	-1.9512
Q8TDX7	Q9HC98	5de2	A	B	-3.61495
Q96DI7	O94906	6ah0	K	N	0.322051
P68431	Q9NVP2	5c3i	B	A	-19.7295
Q8NE01	Q12974	5k22	B	A	-9.63979
Q96FJ2	P63167	3fm7	E	F	-22.8926
O43741	Q9Y478	5iso	B	D	1.14
O00506	Q9Y6E0	3a7g	A	B	-1.92892
Q93096	Q12974	1xm2	A	B	-3.83323
P20339	P51148	1tu3	B	C	-2.25514
P51948	P51946	6o9l	3	9	-7.73508
P22695	P31930	1bcc	B	A	-21.1645
Q00534	P42773	1g3n	A	B	-28.9688
P61077	Q9Y4K3	3hct	B	A	-11.0733
Q15018	Q9NXR7	6h3c	A	C	-22.6433
O14977	O95190	5bwa	A	B	-12.9708
P63104	P31947	5iqp	A	B	-28.2714
Q99459	Q9BZJ0	5mqf	L	O	-5.81766
P55036	P62191	5vhf	b	F	-1.13146
P54727	P55036	1p9d	U	S	7.21852
Q16186	Q9Y5K5	4uel	C	A	-65.6099
P61587	O43157	2rex	B	A	-14.5878
Q9BYM8	Q96EP0	5y3t	A	B	-46.5644
Q9UKT5	P63208	3l2o	B	A	-33.4489
P63165	P46060	2iy0	B	C	-0.618855
P40692	P54278	6mfq	A	B	-9.96664
P35968	P16333	5eg3	A	B	-16.9766
P12931	P06241	1ad5	A	B	-4.19034
P20585	P43246	3thw	B	A	-92.0703
P10398	P36507	6nyb	A	B	-13.894
P04049	P36507	6nyb	A	B	-13.894
P36507	Q8IVT5	5kkr	C	B	-16.3691
P20265	P56693	6ht5	E	D	-5.22916
P30153	P67775	2iae	A	C	-20.3404
P30153	Q06190	4i5l	A	B	-28.756
Q9BV36	P51159	2zet	C	A	-31.3922
Q13347	O75821	5k0y	T	M	-14.2068
P35251	P35249	1sxj	A	C	-3.27785
P35251	P40937	1sxj	A	C	-3.27785
P35251	P40938	1sxj	A	E	-26.9175
P35249	P40938	1sxj	D	E	-20.1354
O75865	Q9Y296	2j3t	B	C	-8.3208
Q96BD8	Q8WVK7	4aj5	A	L	-44.7643
P62913	Q00987	4xxb	A	B	-30.6727
O95347	Q9NTJ3	4u4p	A	B	-35.4342
Q9UQE7	O60216	4ux3	A	B	-46.2783
Q9UQE7	Q14683	2wd5	B	A	-28.5314
Q8WVM7	O60216	6qnx	A	B	-86.3201
Q8N3U4	O60216	6qnx	A	B	-86.3201
Q13620	Q16531	2hye	C	A	-19.8376
Q13619	Q13620	4a0c	C	E	0.0329077
Q15291	P61964	6kiu	N	R	-6.29509
Q16531	Q92466	3ei4	A	B	-29.4782
Q13619	Q16531	2hye	C	A	-19.8376
P19447	P32780	6o9l	7	1	-0.02528
P31947	P61981	1a37	A	B	-22.8104
P10398	P31947	6q0k	A	X	-9.54103
P31947	P15056	6q0k	X	A	-9.54103
P04049	P31947	6q0k	A	X	-9.54103
Q99836	O00206	1o77	A	B	-8.60281
Q13131	Q9Y478	4cfe	A	B	-87.1921
Q13131	O43741	6b2e	A	B	-62.6839
Q13131	P54619	4cfe	A	E	-29.215
Q86Y82	O43752	2nps	B	D	-10.9936
Q86Y82	O75379	2nps	B	A	-46.9785
Q86Y82	Q96AJ9	2nps	B	C	-39.4276
P10244	Q5TKA1	6c48	C	A	-14.8188
P30101	P07237	6i7s	A	B	1.86939
Q53HL2	O15392	2qfa	B	A	-53.8628
P48039	P63096	6dde	R	A	-21.9879
P48039	Q9HAV0	6oya	R	B	-0.680781
P48039	P62873	6oya	R	B	-0.680781
P48039	Q15084	6h7j	A	F	-2.89471
P48039	P08754	6dde	R	A	-21.9879
P48039	P04899	6dde	R	A	-21.9879
P49286	P63096	6oij	R	A	-27.0038
P49286	Q15084	6h7j	A	F	-2.89471
P49286	Q9HAV0	6oij	R	B	-0.935517
P49286	P08754	6oij	R	A	-27.0038
P49286	P62879	6oij	R	B	-0.935517
P49286	P04899	6oij	R	A	-27.0038
P33151	P35222	1i7w	B	A	-50.4216
P35222	P19022	1i7w	A	B	-50.4216
Q9Y5J7	P62072	2bsk	A	B	-27.5808
Q9Y5J6	P62072	2bsk	A	B	-27.5808
Q13617	P62877	1u6g	A	B	-43.9301
Q13617	Q15369	6r7f	O	Q	-18.7721
Q13362	P30153	2iae	B	A	-13.004
P30153	P63151	3dw8	A	B	-39.7065
Q15172	P30153	2iae	B	A	-13.004
Q96B97	Q9ULH1	2bz8	A	B	0.418616
Q96B97	O43150	2drm	A	B	0.806726
P12004	P28340	6s1m	F	A	1.45184
Q9UMX0	P55036	6mun	B	A	-7.9928
P28482	Q15121	4iz5	A	G	-18.4783
P0CG48	Q00987	5mnj	B	C	-4.06276
Q9BPX3	Q15003	5oqr	A	C	-47.5724
P50213	P51553	5gre	A	B	-57.9463
Q13164	Q13163	4ic7	A	B	-13.0665
O96017	P53350	3hyh	A	B	-21.1709
Q9Y4D7	Q9H3S1	6fkm	A	B	-15.0596
O15041	Q9Y4D7	6fkm	B	A	-15.0596
P35222	O15169	1qz7	A	B	-16.4329
P00519	P12931	1opl	A	B	-10.0317
O75489	O75306	6g2j	C	D	-27.7963
O75306	P19404	2fug	D	T	0.201252
P41091	P20042	6k71	P	M	-6.54675
P05198	P41091	5k0y	P	S	-12.4105
P19525	P05198	2a19	B	A	-14.6123
Q00535	P46527	1jsu	A	C	-42.035
P38936	P20248	6p8h	C	A	-22.4255
P38936	Q00535	1jsu	C	A	-42.035
Q13112	Q09028	5yzv	A	B	3.08479
P61244	Q05195	1nlw	B	A	-44.8552
P24941	P24385	3dog	A	B	-46.8655
P24941	P30279	4bco	A	B	-37.0824
Q00526	O96020	5l2w	A	B	-39.0261
O96020	P46527	6ath	B	C	-29.0699
P24863	P49336	3rgf	B	A	-43.4583
P50613	P51948	6o9l	8	3	0.127432
P50613	P51946	6o9l	8	9	-4.89051
Q9C000	Q9ULZ3	6n1h	A	B	0.653258
P98170	P0CG48	6hpr	A	D	-5.09224
P51668	P98170	3eb6	B	A	-13.3552
Q9HC52	O00257	5epl	A	B	-1.92996
Q15843	Q9Y297	6ttu	N	T	0.700349
Q13616	Q15843	6r7f	O	N	30.0703
P12956	P78527	5y3r	A	C	-0.851413
P13010	P78527	5y3r	B	C	-0.644685
P63098	Q08209	1mf8	B	A	-64.6299
O75190	P11142	5nro	B	A	-11.7941
O94921	P38936	6ath	A	C	-21.4825
P30281	O94921	3qhr	B	A	-37.9097
Q96RL1	Q6UWZ7	6gvw	E	A	-22.4892
P67775	P30154	2iae	C	A	-20.3404
P30154	Q15172	2iae	A	B	-13.004
P63151	P30154	3dw8	B	A	-39.7065
Q14738	P30154	2iae	B	A	-13.004
Q16537	P30154	2iae	B	A	-13.004
P30154	Q13033	6iur	A	C	-3.55482
P30153	Q13033	6iur	A	C	-3.55482
P30154	O43815	6iur	A	C	-3.55482
P30153	O43815	6iur	A	C	-3.55482
Q08722	Q9P1W8	4cmm	B	A	-16.7407
Q14209	P06400	2aze	B	C	-12.9527
O00716	P06400	2aze	B	C	-12.9527
Q14457	P10415	2p1l	B	A	-30.2294
P10599	Q9H3M7	4ll1	B	A	-6.03372
P21583	P10721	2e9w	C	A	-4.93043
P55036	P0CG47	5ln1	A	U	-1.43959
P54727	P0CG47	5xbo	B	A	-3.39148
P08648	P05556	1jv2	A	B	-49.8304
Q92922	Q96GM5	6lth	N	P	-71.2388
Q9BRQ0	O00512	2vp7	A	B	-21.6269
P25786	P25788	1iru	F	G	-29.9772
P25786	P25789	1iru	F	C	-1.59579
P25786	P28066	3unb	E	D	-13.4777
P25786	P20618	5gjq	G	f	-6.90912
P25786	P28070	5gjq	G	g	-13.1386
Q6R327	P42345	5zcs	E	A	-4.88873
P42345	Q8N122	5h64	A	B	5.40365
P42345	Q9BVC4	4jsn	A	C	-16.8205
O14818	P25787	5gjq	E	C	0.00390623
P25788	O14818	4r67	G	f	0.466699
P25789	P60900	1iru	C	A	-3.48648
P28066	O14818	3unb	D	C	-22.0351
Q7Z3K3	P08047	5yel	A	B	0.564235
Q13118	P08047	6b0o	A	D	-6.76095
Q5TKA1	Q52LA3	6c48	A	B	-50.1666
Q08999	Q16254	5tuv	C	B	-16.2193
Q08999	Q15329	5tuv	C	B	-16.2193
Q08999	Q14188	5tuv	C	A	-7.76047
Q08999	Q14186	5tuv	C	A	-7.76047
P61956	P63279	3uin	B	A	-0.330408
P16220	Q09472	2lxt	C	A	-12.8081
Q92793	P16220	2lxt	A	C	-12.8081
Q07820	Q07812	3pk1	A	B	-33.2466
Q07817	Q07812	3pl7	A	C	-33.1567
Q07812	O43521	4zie	A	C	-33.0546
P02741	P31995	3d5o	A	F	0.318815
Q9UBX5	Q14767	4xl1	A	D	0.192706
O00206	Q9Y6Y9	4g8a	A	C	-25.6307
P53673	P53674	1oki	A	B	-21.7076
Q12834	Q9UI95	5lcw	Q	Z	-19.7627
Q9UM11	Q9UI95	4aez	D	B	-0.41162
Q2QGD7	P98168	2i13	A	B	-3.29776
Q15459	Q15428	5z58	u	v	-6.65967
Q99459	Q15428	6ff7	L	7	-8.16187
O95747	Q96J92	4fie	B	A	-14.9622
O95747	Q9H4A3	4usf	A	B	-3.86857
P42224	P52630	1yvl	A	B	-12.6893
Q00978	P52630	5oen	A	B	-18.1273
P42224	Q00978	5oen	B	A	-18.1273
Q14164	Q9UHD2	4eut	A	B	-51.2232
Q9Y2A7	Q7L576	3p8c	B	A	-145.791
O43933	Q13608	5vc7	A	C	-25.4112
P26358	Q96T88	5ydr	B	A	-14.3495
Q04206	P19838	1le5	A	B	-15.9483
Q9Y3V2	P63279	4y1l	C	B	-8.20044
P22314	P63279	4ii2	A	C	-26.1356
Q04206	Q15653	1k3z	A	D	-25.8
P09619	P01127	3mjg	X	A	-5.83515
Q53HL2	Q9NQS7	2qfa	B	C	-27.0624
P04271	Q15109	2mjw	B	A	-2.59326
P19793	Q15788	1fm6	A	B	-16.9024
P20226	P21675	6mzd	T	A	-30.9201
Q13257	Q15013	6f0x	Z	P	-16.4142
Q05513	Q04759	2i0e	A	B	-5.63355
O60566	Q12834	5lcw	S	Q	-13.6489
P52657	P52655	5iy6	O	N	-60.7178
P20226	P52657	5iy6	P	O	-3.40077
O43150	P19174	2drm	A	B	0.806726
Q9UPX8	P19174	5sxp	A	B	-8.83505
Q9ULH1	P19174	2bz8	A	B	0.418616
P12931	P42684	1opl	B	A	-10.0317
P42684	P06241	1opl	A	B	-10.0317
Q9ULH1	P62993	3iql	A	B	-10.5122
P62993	P42684	1k9a	A	B	-2.64292
P16333	P42684	1k9a	A	B	-2.64292
P00519	P16333	1k9a	A	D	-7.71348
P27986	P16885	5tnw	A	B	-14.2956
Q9BZW8	P09326	2ptt	B	A	-15.2789
Q9UKV8	Q9H9G7	5vm9	A	C	-7.9811
O43597	P22681	5hky	B	A	-33.8317
P42336	P27986	2rd0	A	B	-27.1112
P23528	P53667	5l6w	C	L	-11.5321
P11177	P10515	3duf	B	I	-2.59501
Q13616	P61081	4p5o	A	I	-2.37907
Q92542	Q96BI3	5a63	A	C	-41.1808
P60900	Q99436	5gjq	B	b	-9.49849
O14818	P49721	1iru	D	K	-6.31714
Q99436	P28070	5gjq	b	u	-15.845
O95999	Q9UDY8	6gk2	H	F	-8.10182
P42566	Q8WXE9	2jxc	A	B	-8.41853
P49407	Q00610	3gc3	A	B	-16.36
P49407	P10523	2wtr	A	B	-0.760545
P32121	P10523	2wtr	A	B	-0.760545
Q9UDV6	P17036	5v3g	A	G	-4.58916
P15056	P36507	4mne	B	A	-20.1589
P15056	Q02750	4mne	B	A	-20.1589
Q04917	P63104	2b05	A	C	-5.64183
P04049	Q02750	6nyb	A	B	-13.894
Q04917	P04049	6nyb	C	A	-17.9671
P15056	P62258	6nyb	A	C	-17.9671
P15056	Q04917	6nyb	A	C	-17.9671
P15056	P10398	6q0j	A	B	-1.74714
Q02750	P10398	6nyb	B	A	-13.894
Q02750	Q8IVT5	5kkr	C	B	-16.3691
Q04917	Q9UQB8	6bd2	A	C	-14.9041
Q04917	P10398	6nyb	C	A	-17.9671
Q04917	P31946	6a5s	A	B	-32.4956
Q04917	P27348	5wfu	A	B	-27.6044
Q04917	P61981	5yqg	A	B	-26.9081
Q04917	Q8IVT5	6u2h	A	C	-5.23939
P78552	P05112	3bpn	C	A	-13.609
P78552	P24394	5e4e	C	B	-7.39625
P78552	P35225	3bpo	C	A	-14.2665
Q8IWJ2	P20340	3bbp	D	A	-4.84974
P25815	Q15109	2mjw	B	A	-2.59326
Q9NS61	Q9NZV8	2i2r	E	A	-29.7858
Q68DV7	P0CG47	4v3k	C	B	-6.07714
Q68DV7	P62837	5zbu	A	B	-14.7689
Q68DV7	P61077	5zbu	A	B	-14.7689
O43524	Q08050	3coa	C	F	0.369801
O75340	P53355	2wel	D	A	-43.0763
Q04206	Q04864	1gji	A	B	-16.1016
Q8IW93	P61586	1ki1	B	A	-22.731
Q86VP1	P0CG48	5yt6	B	A	-8.51628
P17542	P15923	2ypa	A	B	-40.0863
P17542	P15884	2ypa	A	B	-40.0863
P17542	Q99081	2ypa	A	B	-40.0863
P62495	P15170	3j5y	A	B	-27.8376
Q15843	Q93034	6r7f	N	O	30.0703
Q15843	P0CG48	3nob	A	B	-17.682
Q15843	Q13618	6r7f	N	O	30.0703
Q15843	Q13619	6r7f	N	O	30.0703
Q15843	Q13620	6r7f	N	O	30.0703
Q15843	Q13617	6r7f	N	O	30.0703
Q9Y570	P67775	3c5w	P	C	-22.2807
P67775	P78318	4iyp	C	A	-15.1314
P67775	Q14738	2iae	C	B	-15.2275
P67775	P63151	3dw8	C	B	-0.873554
P67775	Q16537	2iae	C	B	-15.2275
P62714	Q16537	2iae	C	B	-15.2275
P62714	P63151	3dw8	C	B	-0.873554
P62714	P30154	2iae	C	A	-20.3404
P62714	Q9Y570	3c5w	C	P	-22.2807
P62714	P78318	4iyp	C	A	-15.1314
P30153	Q66LE6	3dw8	A	B	-39.7065
P30153	Q16537	2iae	A	B	-13.004
Q00005	P67775	3dw8	B	C	-0.873554
Q00005	P30154	3dw8	B	A	-39.7065
Q00005	P62714	3dw8	B	C	-0.873554
Q00005	P30153	3dw8	B	A	-39.7065
Q9Y2T4	P67775	3dw8	B	C	-0.873554
Q9Y2T4	P30153	3dw8	B	A	-39.7065
Q66LE6	P60510	3dw8	B	C	-0.873554
Q66LE6	P67775	3dw8	B	C	-0.873554
Q66LE6	P30154	3dw8	B	A	-39.7065
Q66LE6	P62714	3dw8	B	C	-0.873554
P60510	P78318	4iyp	C	A	-15.1314
Q00005	P60510	3dw8	B	C	-0.873554
P61224	P47736	3brw	D	A	-6.85794
P32780	P29083	6o9l	1	Q	-2.45457
P17655	P20810	3bow	A	C	-64.3774
P49137	Q16539	2onl	C	A	-12.4294
Q9HD67	P27482	2bkh	A	B	-57.8054
P36404	Q13432	4gok	A	C	-19.9898
P36405	O75695	3bh7	A	B	-25.3081
P51693	Q06481	3q7g	A	B	-52.0336
O94776	Q92769	5icn	A	B	-49.9654
O94776	Q13547	5icn	A	B	-49.9654
Q13330	Q92769	5icn	A	B	-49.9654
Q9BTC8	Q13547	5icn	A	B	-49.9654
Q9BTC8	Q92769	5icn	A	B	-49.9654
Q9UNZ2	P55072	1s3s	G	F	-7.96989
O75489	Q16795	6g2j	C	P	-3.07452
P05412	P15336	1t2k	C	D	-30.0596
P18847	P05412	1fos	E	F	-38.0098
O00267	P63272	5oik	Z	Y	-48.4207
P24928	O00267	5oik	A	Z	0.564181
Q12824	Q92922	6lth	M	N	-27.2534
Q12824	Q8TAQ2	6lth	M	N	-27.2534
P56524	O15379	6j6t	C	A	-3.6754
Q92831	O75478	6cw3	F	E	-45.5975
P20226	O00268	6mzm	T	D	-0.107955
Q12962	O00268	6mzc	O	E	-0.786075
Q12962	Q15542	6mzc	O	G	-1.48601
Q12962	P49848	6mzc	O	I	-0.283866
Q9GZX6	Q8N6P7	3dlq	I	R	-13.893
P17275	Q16520	1fos	F	E	-38.0098
P78396	P46527	1jsu	B	C	-27.0582
Q14919	Q01658	1jfi	A	B	-74.4245
Q8WYK2	P17544	1fos	E	F	-38.0098
Q8WYK2	P17535	1fos	E	F	-38.0098
Q8WYK2	P17275	1fos	E	F	-38.0098
Q8WYK2	P05412	1fos	E	F	-38.0098
Q8WYA1	Q99814	4zp4	A	B	-81.7717
Q99814	P27540	4zp4	B	A	-81.7717
O00327	O15516	4f3l	B	A	-120.712
Q9H4B4	Q99986	3h0z	A	B	-6.77575
O95816	P11142	3cqx	C	B	-19.3494
P07359	P13224	2r9u	C	B	1.05196
P07359	P14770	5wk4	D	A	-6.55475
P30153	Q14738	2iae	A	B	-13.004
P30260	Q9UM11	4ui9	F	R	-13.1547
P60228	Q99613	3j8b	E	C	6.94925
P04141	P32927	4nkq	C	A	-4.49494
P63000	P15498	2vrw	A	B	-29.6513
Q9Y478	P54619	4cfe	B	E	-31.4936
Q9UNN5	P55072	3qq8	B	A	-13.2865
O94888	P55072	5x4l	C	A	-10.1177
O00124	P55072	3qq8	B	A	-13.2865
Q9BZV1	P55072	5ifs	A	B	-53.2088
Q9BZE9	P55072	5ifs	A	B	-53.2088
P55072	Q8TAT6	6oa9	A	G	-1.94876
P78318	O00743	4iyp	A	C	-15.1314
P52594	P51809	2vx8	C	D	0.229307
Q13418	P49023	2kbx	A	B	-3.58219
O43617	Q86SZ2	2cfh	A	C	-37.6964
P62877	Q93034	1u6g	B	A	-43.9301
P05067	P49768	6iyc	E	B	-33.906
Q9HCU8	P49005	6s1m	D	B	-5.85227
Q15054	P49005	6s1m	C	B	-32.4742
Q9UBW5	O00499	2fic	A	B	-0.304666
Q9UIV1	P50616	2d5r	A	B	-15.6663
Q9ULM6	Q9UFF9	4b8c	D	A	-12.4138
Q96LI5	Q9UFF9	4b8c	D	A	-12.4138
Q9UIV1	Q96LI5	4b8c	A	D	-12.4138
P06702	P05109	1xk4	C	A	-51.0702
O14893	P62304	5xjl	2	E	-19.7887
O14893	P62306	5xjl	2	F	-15.7606
O14893	P62308	5xjl	2	G	-3.6436
O14893	P62314	5xjl	2	A	-8.006
O14893	P62316	5xjl	2	B	-12.0023
P14678	P62314	5mqf	f	g	-10.5011
P14678	P62318	5mqf	f	e	-15.6254
Q9Y3E7	O95630	2xze	Q	A	-25.4583
Q9UKF6	Q9P2I0	2dkf	A	B	-10.6214
Q9NZV8	Q9NZI2	2i2r	A	E	-29.7858
Q9NXK8	P63208	6o60	C	D	-40.7658
P15531	P22392	1bhn	A	B	-7.3551
P62993	P19174	2ci9	A	B	-1.73427
P51668	Q9UKV5	2lxp	A	C	-6.49852
Q9P0P0	P51668	5d0m	C	A	-15.2728
P51668	Q9Y3C5	4v3k	A	C	-16.1391
P51668	Q6ZNA4	5d0m	A	C	-15.2728
Q96BH1	P51668	5d1k	B	A	-35.8421
Q9Y4L5	P51668	4v3k	C	A	-16.1391
Q8ND25	P51668	5ywr	B	A	-15.8223
P62837	Q9UKV5	2lxp	A	C	-6.49852
Q6ZNA4	P62837	5d0m	C	A	-15.2728
P62837	Q96BH1	5d1k	A	B	-35.8421
P62837	Q9BY78	3eb6	B	A	-13.3552
P62837	Q9Y4L5	4v3k	A	C	-16.1391
P62837	Q8ND25	5ywr	A	B	-15.8223
P61077	Q9UKV5	2lxp	A	C	-6.49852
P61077	Q9Y3C5	4v3k	A	C	-16.1391
Q6ZNA4	P61077	5d0m	C	A	-15.2728
P61077	Q96BH1	5d1k	A	B	-35.8421
P61077	Q9BY78	3eb6	B	A	-13.3552
Q9Y4L5	P61077	4v3k	C	A	-16.1391
P61077	Q8ND25	5ywr	A	B	-15.8223
Q9Y2X8	Q9UKV5	2lxp	A	C	-6.49852
Q9P0P0	Q9Y2X8	5d0m	C	A	-15.2728
Q9Y2X8	Q6ZNA4	5d0m	A	C	-15.2728
Q9Y2X8	Q96BH1	5d1k	A	B	-35.8421
Q9Y4L5	Q9Y2X8	4v3k	C	A	-16.1391
Q9Y2X8	Q8ND25	5ywr	A	B	-15.8223
P51965	Q6ZNA4	5d0m	A	C	-15.2728
Q9H6Y7	P51965	5zbu	A	B	-14.7689
P51965	Q96BH1	5d1k	A	B	-35.8421
Q8ND25	P51965	5ywr	B	A	-15.8223
Q6ZNA4	Q969T4	5d0m	C	A	-15.2728
Q969T4	Q9H6Y7	5zbu	B	A	-14.7689
Q9Y4L5	Q969T4	4v3k	C	A	-16.1391
Q969T4	Q96BH1	5d1k	A	B	-35.8421
Q13489	P61088	3eb6	A	B	-13.3552
P61088	Q9UKV5	5d0m	A	C	-15.2728
Q6UWE0	P61088	3eb6	A	B	-13.3552
O43567	P61088	5zbu	A	B	-14.7689
P61088	Q13049	5vzw	A	F	-8.46111
Q8ND25	P61088	5ywr	B	A	-15.8223
Q7Z419	Q5VVX9	5edv	A	D	-6.96744
Q96B02	Q9UKV5	2lxp	A	C	-6.49852
Q6ZNA4	Q96B02	5d0k	C	A	-13.753
Q96B02	Q9BY78	3eb6	B	A	-13.3552
P62837	O76064	4orh	B	C	-7.84243
Q9UBK2	P62508	3d24	B	A	-13.862
Q9P0X4	Q8NEC5	4mw3	A	B	-43.5265
Q96P56	Q9P0X4	5klg	A	B	-40.4356
Q8TCJ2	P04843	6s7o	A	E	-23.313
Q9HCK5	Q9H9G7	5vm9	A	C	-7.9811
Q9H9T3	O95163	6qk7	C	A	-19.9796
Q13586	Q96D31	2mak	A	B	-4.98763
Q16665	P27540	4zpr	B	A	-61.7624
Q13617	O15524	4jgh	D	A	-6.17824
Q13617	Q15370	6r7h	O	P	-0.0299526
P17987	P78371	6ks6	A	B	-0.116406
P17987	P48643	4b2t	a	E	0.0178637
P22415	P36956	1am9	A	B	-52.9529
Q9H4M3	P63208	3wso	A	B	-47.6313
P63208	Q9UKC9	6o60	D	C	-40.7658
Q8N531	P63208	6o60	C	D	-40.7658
Q5XUX1	P63208	2ovp	B	A	-34.4222
Q15369	Q99619	2fnj	C	A	-18.3191
Q15369	Q96A44	2fnj	C	A	-18.3191
P61086	Q8WVD3	4s3o	A	B	-14.0905
P63146	Q9NS91	2ybf	A	B	-23.9021
P51668	Q86Y13	2lxp	A	C	-6.49852
P51668	Q9NZS9	4orh	B	C	-7.84243
Q96FW1	P51668	4ddg	A	B	-15.1894
P51668	Q9Y508	6fga	I	F	-9.2518
Q96EP1	P51668	4orh	C	B	-7.84243
P62837	Q86Y13	2lxp	A	C	-6.49852
P62837	Q9BV68	2lxp	A	C	-6.49852
P62837	Q96FW1	4ddg	A	C	-16.3969
Q9NZS9	P62837	4orh	C	B	-7.84243
Q9Y508	P62837	6fga	A	K	-8.36742
Q96EP1	P62837	4orh	C	B	-7.84243
Q9NZS9	P61077	4orh	C	B	-7.84243
P61077	Q96FW1	4ddg	A	C	-16.3969
Q96FW1	P51965	4ldt	A	C	-25.0034
P68036	Q96EQ8	5vo0	B	A	-11.8963
Q86Y13	P61088	4v3k	C	A	-16.1391
P61088	Q96EP1	4orh	B	C	-7.84243
P62877	P61081	4p5o	B	I	-9.08983
O95376	O14933	5tte	B	E	-10.3952
O14933	Q96EQ8	5vo0	B	A	-11.8963
Q9NPD8	O95376	5edv	C	B	-6.27225
Q9Y2X8	Q96EP1	4orh	B	C	-7.84243
Q9Y2X8	Q9HAC8	4whv	B	A	-1.12717
Q96B02	Q86Y13	2lxp	A	C	-6.49852
Q96B02	Q9NZS9	4orh	B	C	-7.84243
Q96B02	Q96EP1	4orh	B	C	-7.84243
Q96B02	Q8ND25	5ywr	A	B	-15.8223
Q9NS91	P49459	2ybf	B	A	-23.9021
P51668	O15344	5fer	B	A	-9.55527
Q99496	P51668	3rpg	C	A	-11.8366
Q9BZR9	P51668	5eya	F	A	-11.7645
P62837	P98170	3eb6	B	A	-13.3552
P62837	O15344	5fer	B	A	-9.55527
Q06587	P62837	4s3o	B	A	-14.0905
Q99496	P62837	3rpg	C	A	-11.8366
P98170	P61077	3eb6	A	B	-13.3552
P61077	Q99496	3rpg	A	C	-11.8366
P61077	O15344	5fer	B	A	-9.55527
Q96LR5	Q99496	3rpg	A	C	-11.8366
Q96LR5	Q86Y13	4v3k	A	C	-16.1391
Q96LR5	Q9HCM9	6fga	I	A	1.11123
Q96BH1	Q96LR5	5d1k	B	A	-35.8421
Q6ZNA4	P63279	5d0k	C	A	-13.753
P68036	P50876	5tte	E	B	-10.3952
P98170	P61088	3eb6	A	B	-13.3552
Q9Y4K3	P61088	3hct	A	B	-11.0733
Q99496	Q969T4	3rpg	C	A	-11.8366
Q969T4	Q9HCM9	6fga	I	A	1.11123
Q99496	Q9Y2X8	3rpg	C	A	-11.8366
Q9Y2X8	O15344	5fer	B	A	-9.55527
Q9BZR9	Q9Y2X8	5eya	F	A	-11.7645
Q9Y2X8	Q96A37	6fga	I	A	1.11123
Q06587	P51668	4s3o	B	A	-14.0905
P51668	Q9Y4K3	3hct	B	A	-11.0733
Q9Y4K3	P62837	3hct	A	B	-11.0733
Q9Y3C5	P51965	4v3k	C	A	-16.1391
Q96LR5	O15344	5fer	B	A	-9.55527
Q96EQ8	Q96LR5	5vo0	A	B	-11.8963
P78317	P63279	4ap4	A	E	-10.5468
P68036	O15344	5fer	B	A	-9.55527
Q9BZR9	O14933	5eya	F	A	-11.7645
Q969T4	O15344	5fer	B	A	-9.55527
Q9Y2X8	Q06587	4s3o	A	B	-14.0905
Q5VVX9	Q13049	5vzw	A	F	-8.46111
Q9H3D4	P04637	3q05	A	B	-4.10664
Q12965	P50570	2aka	A	B	-10.9381
P27986	Q9UKW4	2iui	B	A	-3.52328
P46109	P27986	1fyr	A	B	-65.0493
P49450	P62805	3nqu	A	B	-64.5034
P49450	Q8NCD3	3r45	A	C	-37.361
P68431	P62805	1eqz	C	D	-81.1686
P68431	Q9Y294	5c3i	B	A	-19.7295
Q8NCD3	P62805	3r45	C	B	-8.29367
Q8NHL6	P17693	6aee	G	A	-5.59951
Q14155	P63000	4yon	A	B	-31.9601
P61326	Q9BRP8	1rk8	B	C	-7.78317
Q9BRP8	Q9Y5S9	1rk8	C	A	-8.54583
P61326	Q9BZI7	2xb2	C	G	-0.913126
O43196	O15457	1ewr	A	B	-41.3571
Q96B36	Q8N122	6sb0	O	N	15.7936
Q96B36	P42345	6sb0	O	A	-6.22787
P00519	P46109	1k9a	B	A	-2.64292
Q9Y5X1	Q8WV41	2rai	A	B	-84.9201
P29317	P20827	3mbw	A	B	-24.637
O00233	P17980	3whl	B	A	-14.8071
P62191	P62195	4cr2	I	J	-23.5258
P62191	Q99460	6epc	I	N	-7.24961
P62333	P62191	4cr3	L	I	0.236807
P62333	P17980	4cr2	L	M	-48.8948
P62333	P43686	4cr2	L	K	-27.7059
P62333	P35998	4cr2	L	H	-0.109797
P62333	Q13200	5t0j	C	f	-0.287119
P62333	P51665	5gjq	L	U	-0.027686
P62195	Q99460	4cr2	J	N	-1.00478
P62195	O43242	5gjq	J	S	-0.467708
P35998	P62191	4cr2	H	I	-31.7124
P62195	P51665	5ln3	J	U	-0.326484
P62195	O00231	5gjq	J	Q	-4.13424
P63000	Q13177	5upl	B	A	-4.2117
Q13546	Q9Y572	6c3e	A	B	-3.71164
P31749	Q05513	3zh8	A	B	-2.26445
P07384	P04632	1kfu	L	S	-64.3138
O95810	Q969G5	4qkv	A	B	-49.35
Q13625	P36873	6ghm	C	B	-29.6672
Q96AY2	Q96NY9	2zix	B	A	-5.09198
O75379	O43752	2nps	A	D	-37.3036
Q15836	O43752	2nps	A	D	-37.3036
Q15836	O15400	2nps	A	B	-46.9785
Q9BV40	O43752	2nps	A	D	-37.3036
Q13253	P12643	1m4u	A	L	-6.6171
P05113	Q01344	3qt2	C	A	-10.5218
P32927	Q01344	4nkq	A	B	-3.96499
P18084	P06756	1jv2	B	A	-49.8304
P16144	P23229	6uja	B	A	-38.5361
O00238	P43026	3evs	C	B	-6.94774
O00238	P12643	2qjb	C	A	-12.5876
P43026	P36894	3qb4	A	B	-17.7934
O95602	P19388	5flm	A	E	-36.4099
O95602	O15160	4c3h	A	C	-0.14581
P11142	Q99933	1hx1	A	B	-23.9977
Q8WVK7	Q8IX90	4aj5	K	1	0.0870971
Q8IX90	Q96BD8	4aj5	1	C	-7.16875
P04049	P62258	6nyb	A	C	-17.9671
O94776	Q16576	5fxy	B	A	-64.144
O94776	Q09028	5fxy	B	A	-64.144
O60341	Q9UKL0	2xaf	A	B	-66.1745
P04637	P10415	2mej	B	A	-7.01599
O75376	O15379	4a69	C	A	-28.4079
Q9Y618	O15379	4a69	C	A	-28.4079
Q00604	Q9ULV1	5cl1	A	D	-20.3217
O14933	Q6ZMZ0	5tte	E	B	-10.3952
Q6ZMZ0	P68036	5tte	B	E	-10.3952
Q13033	Q9NRL3	6iur	C	D	-27.892
Q13033	O43815	6iur	C	D	-27.892
Q9Y228	Q9BRV8	6akm	B	A	-28.9623
P30153	Q9NRL3	6iur	A	C	-3.55482
P62714	Q14738	2iae	C	B	-15.2275
Q9NRL3	O43815	6iur	C	D	-27.892
P30153	P30154	1b3u	A	B	-0.809896
P30153	Q15173	2iae	A	B	-13.004
P30153	Q9Y5P8	4i5l	A	B	-28.756
P67775	Q15172	2iae	C	B	-15.2275
Q9Y6E0	Q9P289	3a7g	A	B	-1.92892
O00506	Q9P289	3a7g	A	B	-1.92892
Q9BRV8	Q14BN4	6akm	A	B	-28.9623
Q9BRV8	Q9NVK5	6akk	A	B	-11.1838
P62805	P49736	5c3i	C	D	-30.2783
P62805	Q9Y294	5c3i	C	A	-10.5194
Q9UBS4	P11021	5nro	B	A	-11.7941
Q15080	P14598	1k4u	S	P	-10.4176
O43639	P48059	1u5s	A	B	-0.326892
P29460	Q9NPF7	4grw	B	A	-13.4333
O00541	Q14137	6em3	n	B	-19.4512
Q9GZL7	Q14137	6em5	p	m	-6.20502
P16333	Q13094	5tqs	A	B	-2.29098
P19174	Q13094	4ey0	B	C	-8.3116
Q16186	Q9UHD9	2nbv	A	B	-10.2399
P0CG48	Q16186	6oi4	C	A	-9.20381
P54727	P0CG48	4xkl	C	A	-1.69758
Q13616	P49427	6ttu	C	D	-1.68581
P46736	Q6UWZ7	6gvw	B	A	-109.587
Q92905	P61201	4d10	E	B	-15.7114
Q92905	Q13620	6r7f	E	O	3.64799
Q92905	Q9BT78	4d10	E	D	-12.8437
Q92905	Q9UBW8	4d10	E	G	-5.45155
Q92905	Q13616	6r7f	E	O	3.64799
Q92905	Q7L5N1	4d10	E	F	-91.9194
Q92905	Q99627	6r6h	E	H	-12.7528
Q92905	Q9H9Q2	6r7f	E	G	-3.88848
Q92905	Q13619	6r7f	E	O	3.64799
Q92905	Q15843	6r7f	E	N	1.69571
Q92905	Q13618	6r7f	E	O	3.64799
Q92905	Q13617	6r7f	E	O	3.64799
Q7L5N1	Q9UNS2	4d10	F	C	-28.5116
Q7L5N1	Q13618	6r7f	F	O	0.375753
Q7L5N1	Q13616	6r7f	F	O	0.375753
Q7L5N1	Q9UBW8	4d10	F	G	-43.3519
Q7L5N1	Q99627	6r6h	F	H	-5.21671
Q7L5N1	Q13619	6r7f	F	O	0.375753
Q7L5N1	Q13617	6r7f	F	O	0.375753
Q7L5N1	Q9BT78	4d10	F	D	-33.4407
Q7L5N1	Q9H9Q2	6r7f	F	G	-28.657
Q7L5N1	P61201	4d10	F	B	-20.4985
Q7L5N1	Q13098	4d10	F	A	-18.5513
Q7L5N1	Q15843	6r7i	F	N	31.1864
Q7L5N1	Q93034	6r7f	F	O	0.375753
O15372	Q99613	5a5t	H	C	-8.28565
O15372	Q9UBQ5	5a5t	H	K	-3.7857
O15372	Q7L2H7	5a5t	H	M	-2.44965
Q96FW1	P61088	3von	A	C	-11.6963
O00487	P48556	5gjq	V	T	-6.30307
O00487	P35998	5vhf	c	A	-0.114296
O00487	O43242	5l4k	V	S	3.79578
O00487	Q99460	5gjq	V	N	-2.71304
O00487	O00231	5gjq	V	Q	-14.4217
O00487	P62191	5t0h	c	B	-0.286993
O00487	O00232	5gjq	V	P	-7.02095
O00487	P51665	5gjq	V	U	-64.9485
P51665	P48556	5gjq	U	T	-1.0626
P51665	P62191	5vfr	Z	D	-1.4648
P51665	O43242	5gjq	U	S	-10.5219
P51665	P55036	5gjq	U	W	-7.07377
P51665	Q13200	5mpe	U	N	0.368945
P51665	P17980	5t0g	Z	F	-0.247941
P51665	O00231	5gjq	U	Q	-13.6848
P51665	O00232	5gjq	U	P	-28.0173
Q9Y5K5	Q6P4R8	4uf5	A	B	-54.1476
P51784	Q93009	5k16	A	B	-14.907
O75317	Q8TAF3	5cvn	B	A	-9.53109
O75317	Q8TBZ3	5k1c	A	C	-9.79025
P54578	P62191	5gjq	x	I	0.0999461
Q0WX57	Q6R6M4	4fip	A	E	-39.6394
Q9UMW8	Q3LFD5	5chv	A	B	-16.6813
P62068	Q09019	5k1c	A	C	-9.79025
Q504Q3	Q58A45	4czy	A	B	-12.6135
Q93009	P26358	4yoc	C	A	-16.0536
O94782	Q8TAF3	5k1a	A	B	-11.9041
Q4VCS5	P46937	6jjx	C	A	-10.1982
Q9NXR7	Q96RL1	6gvw	C	E	-33.4612
Q9NXR7	P34897	6h3c	C	E	-3.0925
Q9NWV8	Q96RL1	6gvw	D	E	-18.0374
Q9NWV8	Q6UWZ7	6gvw	D	A	-0.247449
Q8WZ19	Q13829	5fta	A	B	-12.1624
Q8WZ19	Q9H3F6	4uij	A	B	-2.97012
Q9P2N7	Q9P2J3	3wn7	A	L	0.375928
Q9P2N7	Q53GT1	4ch9	A	B	-8.05805
O60346	Q14160	4u08	A	B	-6.26438
O43172	O94906	5o9z	F	G	-4.07783
O43172	Q8WWY3	5gan	H	F	-0.658976
O43172	O43395	5o9z	F	E	6.15978
Q8TBZ3	Q8TAF3	5k1c	C	B	-1.71205
Q8TAF3	Q09019	5k1c	B	C	-1.71205
P11441	P46379	4x86	A	B	-38.4068
P02462	P08572	1li1	A	C	-49.5967
P04198	O14965	5g1x	B	A	-30.4417
Q13042	Q9UJX3	4ui9	H	X	-18.0398
Q13042	Q9H1A4	4ui9	K	A	-2.75153
Q13042	Q12834	5g04	J	R	-1.79074
O60566	Q9UJX5	5lcw	S	I	0.0244461
Q9H081	Q9H410	5lsk	A	D	-25.8232
Q9H081	Q6P1K2	5lsj	A	B	-125.707
Q9H081	Q96IY1	5lsk	A	N	-43.6991
Q9H081	Q03188	5lsj	A	P	-9.18544
O43683	O60566	4a1g	A	B	-23.0624
Q96CW5	Q96RT8	6v69	I	J	-10.6065
Q96CW5	Q9BSJ2	6v6b	B	C	-11.426
Q9UM13	Q13042	4ui9	L	H	-20.7459
Q96DE5	Q9H1A4	4ui9	E	A	0.198781
Q96DE5	Q13042	4ui9	E	K	1.0763
Q96DE5	P30260	4ui9	E	F	-2.67577
Q96DE5	Q9UJX2	4ui9	E	F	-2.67577
P30260	Q9H1A4	4ui9	H	A	-2.06838
P30260	Q9UJX4	5a31	C	O	-26.4736
Q9H1A4	Q9UJX6	4ui9	A	N	-10.4409
Q9H1A4	Q9UM13	5a31	A	L	-13.5337
Q9H1A4	Q8NHZ8	4ui9	A	W	-1.40794
Q9H1A4	Q12834	5g04	A	R	-12.0556
Q9H1A4	Q9UJX2	4ui9	A	C	-22.3502
Q9H1A4	Q9UJX4	4ui9	A	O	-63.4418
Q9H1A4	Q9UJX5	5g05	A	I	-0.0807806
Q9UJX4	Q12834	5g04	O	R	-0.25749
Q9UJX4	Q9UJX5	4ui9	O	I	-57.6988
Q9UJX4	Q9UJX2	4ui9	O	C	-26.1594
Q13042	Q9BS18	4ui9	J	M	-17.2668
Q13042	Q8NHZ8	4ui9	K	W	-42.2113
Q13042	Q9UJX6	6q6g	K	N	-3.29998
Q13042	Q9UJX2	4ui9	J	C	-5.20484
Q9UJX2	Q9BS18	4ui9	C	M	-18.9268
Q9UJX2	Q9UJX3	4ui9	H	Y	-0.254627
Q9UJX2	Q12834	5g04	C	R	-26.1149
Q9UJX2	Q9UM13	4ui9	H	L	-20.7459
Q12834	P30260	5g04	R	F	-11.5973
Q12834	Q9UM13	6q6g	R	L	-1.19188
Q12834	Q9UJX5	5lcw	Q	I	-3.55443
Q9BS18	Q9UJX4	6q6g	M	O	-0.010388
Q9BS18	P30260	4ui9	M	F	-7.08407
P16104	P62805	6k1i	C	B	-0.0993402
P49257	Q8NI22	3a4u	A	B	-19.7039
P04049	P15056	6q0j	A	B	-1.74714
Q8IYM1	Q14141	2qag	C	B	6.90822
Q14596	Q13501	5yp7	A	D	-2.80462
Q99638	O60921	3a1j	A	B	-15.8186
O60921	O60671	3a1j	B	C	-21.0041
Q99638	O60671	3a1j	A	C	-13.8353
O43678	P28331	5lnk	e	3	-17.7972
P21912	P31040	1zoy	B	A	-46.3237
P31930	P14927	5xte	L	S	0.324894
P31930	O14949	5xte	L	A	-8.24214
P31930	Q9UDW1	5xte	L	D	-4.3116
P31930	P47985	4d6t	A	E	-9.80865
P00403	P13073	2y69	B	D	-17.6747
P00403	P20674	2y69	B	E	-1.2074
P00403	P09669	5z62	B	I	-33.9033
P00403	P14854	5z62	B	H	-8.89061
P24539	O75947	2cly	A	B	-79.3116
P24539	P18859	2cly	A	C	-37.3161
P24539	P25705	6j5i	b	C	-1.61733
P24539	P56134	6j5i	b	f	3.97642
P23193	P24928	5iy6	U	A	-9.3907
P51825	P50750	4imy	H	C	-13.4843
P51825	O60563	4imy	G	B	-34.9238
Q9UHB7	P50750	4imy	H	C	-13.4843
Q9UHB7	O60563	4imy	G	B	-34.9238
Q8TEK3	P42568	2mv7	B	A	-17.1255
Q8TEK3	Q03111	2mv7	B	A	-17.1255
O15357	P62993	6icg	A	B	-7.65735
O15357	O00459	6icg	A	B	-7.65735
O00459	P62993	2h5k	A	B	-55.8211
O00459	P46108	6icg	A	B	-7.65735
O00459	P42338	2y3a	B	A	-41.5598
O00459	P42336	2y3a	B	A	-41.5598
O00459	P29353	5cdw	A	E	-67.3988
P29353	P46108	5cdw	A	O	0.266654
P62993	Q9Y5K6	1gri	A	B	-32.9164
P62993	Q06187	1k9a	A	B	-2.64292
P42566	Q0JRZ9	5jp2	E	A	-20.462
Q96CW1	O94973	2jkr	M	A	-13.0914
P36897	P63104	6u2h	C	A	-5.23939
Q04912	O15031	6i04	A	B	-12.8292
P31150	P62820	1ukv	G	Y	-34.5862
P17987	P50990	6nr8	A	P	0.0709626
P17987	P50991	4b2t	A	D	21.0556
P17987	P49368	4b2t	A	G	-2.47794
P17987	Q99832	4b2t	A	h	-10.7632
O75663	O00743	5w0w	B	C	-14.6193
Q9HB90	Q6IAA8	6ulg	G	E	-21.5013
Q5VZM2	Q9Y2Q5	6nzd	F	B	-6.05732
Q5VZM2	Q6IAA8	6ulg	F	E	-2.92477
Q9NQL2	Q9Y2Q5	6nzd	G	B	0.469265
Q9NQL2	Q9UHA4	6nzd	G	C	-1.06975
Q9NQL2	Q6IAA8	6ulg	G	E	-21.5013
Q9Y2Q5	Q9UHA4	5y3a	B	C	-41.9841
Q9Y2Q5	Q6IAA8	6b9x	B	A	-16.2719
Q9Y2Q5	Q7L523	6nzd	B	F	-6.05732
Q9HB90	Q9Y2Q5	6nzd	G	B	0.469265
Q9HB90	Q9UHA4	6nzd	G	C	-1.06975
Q12980	Q8WTW4	6ces	M	N	-17.985
O14640	O14641	3fy5	A	B	-6.3942
Q9H269	Q96AX1	4bx9	C	A	-20.0538
P84243	Q9UER7	4hga	B	A	-62.3165
P01100	P17535	1fos	E	F	-38.0098
P15336	P01100	5vpa	B	A	-39.0044
O14543	Q15370	2c9w	A	B	-4.74879
O14543	Q93034	4jgh	A	D	-6.17824
O14543	Q15369	2c9w	A	C	-30.0016
Q96BD6	Q15369	2fnj	A	C	-18.3191
Q13563	P98161	6a70	A	B	-24.2818
Q30201	P02786	1de4	A	C	-25.4937
P61769	Q30201	5d7i	D	C	-25.8294
P43146	O95631	4urt	B	A	-7.83714
P54136	P07814	4r3z	B	C	-6.91788
Q12904	P54136	4r3z	A	B	-15.089
P63104	P61981	5wfu	A	B	-27.6044
P63104	P27348	5n10	A	B	-29.3308
P63104	P31946	2v7d	A	B	-28.0018
Q9Y2M5	Q13618	4hxi	A	B	-26.2
Q15796	P84022	1u7v	A	C	-22.8734
Q15796	P12755	1mr1	A	C	-1.55605
P84022	Q9Y2U8	5zoj	A	D	-12.8053
O95863	O60341	2y48	C	A	-15.2616
Q8IZP0	P52735	5sxp	A	B	-8.83505
Q8IZP0	P15498	6gbu	A	C	-2.7808
P61586	O15085	5jhg	B	A	-31.6771
P62330	O60271	2w83	A	C	-8.85829
O60271	P84077	2w83	C	A	-8.85829
P16104	Q16695	6k1i	C	A	-0.0283344
P03372	Q92731	1a52	A	B	-27.3709
Q13573	Q6P2Q9	5mqf	C	A	-18.7593
Q13573	Q99459	5mqf	C	L	-8.7739
Q13573	Q9UMS4	3jb9	M	S	0.0674009
Q13573	Q15029	5z58	R	C	0.116087
Q13573	P26368	5z58	R	Y	-0.751131
Q99459	O75934	5mqf	L	K	50.0586
P61925	O14980	3wyg	D	C	-25.7466
O60784	O75674	1elk	A	B	-1.09449
Q8NFJ9	Q9H0F7	6vbv	1	3	-8.783
Q96RK4	Q8N3I7	6vbu	8	5	-7.2893
Q96RK4	Q8NFJ9	6vbu	4	1	-32.845
Q96RK4	Q3SYG4	6vbu	4	9	-6.83931
Q96RK4	Q8TAM2	6vbu	4	8	-17.9588
Q8NFJ9	Q9BXC9	6vbu	1	2	-4.16977
Q8NFJ9	Q8N3I7	6vbu	1	5	-0.255571
Q8NFJ9	Q8IWZ6	6vbu	1	7	0.809937
Q8NFJ9	Q3SYG4	6vbu	1	9	-46.9454
Q8NFJ9	Q8TAM2	6vbu	1	8	-35.6037
Q9BXC9	Q3SYG4	6vbu	2	9	-36.1382
Q3SYG4	Q8N3I7	6vbu	9	5	-49.3189
Q3SYG4	Q8TAM2	6vbu	9	8	-40.4331
Q9BXC9	Q8IWZ6	6vbu	2	7	-41.9811
Q9BXW9	Q9NVI1	3s4w	B	A	-34.1174
O75478	Q92830	6cw3	E	F	-45.5975
Q13133	Q15788	1p8d	A	C	-14.0761
Q13133	P19793	4nqa	B	A	-23.7312
P54274	O95271	5hkp	C	A	-12.7775
Q9NQT5	Q06265	2nn6	G	A	-6.37467
Q9NQT5	Q5RKV6	6h25	G	D	-11.9917
Q9NQT5	Q15024	2nn6	G	A	-6.37467
Q9NQT5	Q9Y3B2	2nn6	G	I	-4.79236
Q9NQT5	Q99547	6d6q	G	L	-25.0691
Q9NQT5	Q01780	5c0w	G	K	-1.31086
P30542	P29274	5g53	B	A	-4.3971
P37173	P01137	3kfd	E	A	-5.99744
P12644	P36894	2h64	A	B	-13.2084
Q02750	Q86Y07	2bmc	E	F	-44.2745
P29274	P21554	6ibl	A	B	-4.58207
Q9NPD3	Q8TF46	6d6q	B	K	-3.7487
Q9NPD3	Q9NQT4	3l7z	B	E	0.642801
Q9NPD3	Q96B26	2pnz	A	B	-34.9927
Q9NPD3	Q5RKV6	2br2	B	D	-0.630349
Q9Y2L1	Q9NPD3	6d6q	K	B	-3.7487
Q8TF46	Q15024	6d6q	K	E	-9.94496
Q8TF46	Q06265	6d6q	K	A	2.17083
Q8TF46	Q9NQT4	5k36	K	B	-26.154
Q8TF46	Q96B26	2wp8	J	A	-14.5215
O15123	Q02763	2gy7	A	B	-5.6057
Q99436	P25789	6epc	2	C	-0.993555
Q99436	P28062	6e5b	H	Y	0.0652733
O60486	O75326	3nvq	B	A	-13.6162
P29274	P14416	6ibl	A	B	-4.58207
Q16613	P63104	1ib1	E	A	-24.7634
Q9UQB8	P63104	6bd2	C	A	-14.9041
P10398	P63104	6q0k	A	X	-9.54103
P35226	P35227	4orh	G	H	-50.1407
P35226	Q06587	2ckl	A	B	-52.5992
P35227	Q06587	2ckl	A	B	-52.5992
P35227	Q99496	3rpg	B	C	-56.0991
P27986	P15498	4roj	A	B	-4.00443
P11362	P27986	5eg3	A	B	-16.9766
P11362	P19174	3gqi	A	B	-17.2849
P07949	P19174	3gqi	A	B	-17.2849
P19174	P43405	1a81	A	C	-5.103
P42224	P40763	1yvl	A	B	-12.6893
Q9NRF2	P06213	1rqq	C	A	-0.888944
P12931	Q14289	5zj6	A	B	-10.9305
P06241	Q14289	5zj6	A	B	-10.9305
P12931	P07948	1ad5	A	B	-4.19034
Q14289	P42679	3pyy	B	A	-18.2661
P02745	P02746	2jg8	A	B	-30.8303
P02745	P02747	2jg8	A	C	-25.8547
Q13043	Q86WH2	4lgd	A	F	-9.96164
Q13188	Q86WH2	4lgd	A	F	-9.96164
Q13043	Q13188	3com	A	B	-13.5891
Q9H9A7	Q96E14	3mxn	A	B	-43.0162
Q9BQA1	O14744	4gqb	B	A	-44.2212
P03950	P13489	1a4y	B	A	-24.4263
P07998	P13489	1z7x	X	W	-22.2384
Q12905	Q12906	4at7	A	B	-47.4613
Q9H1Y0	Q7Z6L1	4tq1	A	B	-37.6009
Q9BSB4	O75143	5xuy	B	A	-29.962
Q9BQS8	O95166	5cx3	E	A	-26.2577
Q9H0R8	O95352	3vh3	B	A	-30.4606
Q9H0R8	Q9Y4P1	2z0d	B	A	-22.2906
Q9BQS8	Q9H0R8	5cx3	E	A	-26.2577
Q9BQS8	P60520	5cx3	E	A	-26.2577
Q9BQS8	Q9GZQ8	5cx3	E	A	-26.2577
Q9Y4P1	Q9BXW4	2z0d	A	B	-22.2906
Q9BXW4	Q9BQS8	5cx3	A	E	-26.2577
Q9H1Y0	Q676U5	5npv	A	B	-35.8908
Q9H1Y0	Q8NAA4	5npv	A	B	-35.8908
Q9P2Y5	Q14457	5yr0	B	A	-39.0138
Q14457	Q8NEB9	5dfz	D	C	-2.29902
Q9Y371	Q9NR46	1zww	A	B	-99.8811
Q8IYT8	Q9Y478	5iso	C	B	-1.46288
Q8IYT8	O43741	5iso	C	B	-1.46288
Q8IYT8	P54646	4ynz	A	B	-19.3581
Q8IYT8	Q13131	4ynz	A	B	-19.3581
Q9GZQ8	A6NCE7	5gmv	A	B	-1.70255
Q9H492	Q9BQS8	5cx3	A	E	-26.2577
Q9H492	O95352	3vh3	B	A	-30.4606
Q9BXW4	O95166	5l83	A	B	-13.1434
Q9BXW4	O95352	3vh3	B	A	-30.4606
O95166	P60520	5lxh	A	B	2.03
Q9H0R8	P60520	4co7	A	B	-0.543909
Q9H0R8	O95166	3d32	A	B	-0.541666
Q9H492	Q8WYN0	2z0e	B	A	-20.571
Q9H492	Q9Y4P1	2z0e	B	A	-20.571
Q9GZQ8	Q9H492	5gmv	A	B	-1.70255
Q9NT62	O95352	3vx8	B	A	-11.2919
O75385	Q13131	2jam	A	B	-56.6695
Q9GZZ9	P61960	5iaa	A	C	-28.1473
Q13043	Q9NS23	4lgd	A	F	-9.96164
Q8WWW0	Q13188	4lgd	E	B	-15.309
Q969Q5	P31150	3cpj	B	G	-20.9529
Q9UGJ0	O43741	6b2e	C	B	-27.4688
Q9UGJ0	Q13131	6c9j	C	A	-15.1154
Q9UGJ0	Q9Y478	4cfe	E	B	-31.4936
Q9UGJ0	P54646	6c9j	C	A	-15.1154
P54619	O43741	6b2e	C	B	-27.4688
P54619	P54646	4cfe	E	A	-29.215
O43741	P54646	6b2e	B	A	-62.6839
Q9Y478	P54646	4cfe	B	A	-87.1921
P54646	O75385	2jam	A	B	-56.6695
Q8NEB9	Q99570	5kc2	C	B	11.767
P46459	P54920	3j96	A	H	0.840201
Q8TD19	Q8TDX7	5de2	A	B	-3.61495
Q8WVZ9	Q86V97	3i3n	A	B	-53.3468
Q8WVZ9	Q13618	4hxi	A	B	-26.2
O75323	Q9BPW8	5kak	A	B	-46.3386
O14641	Q155Q3	4wip	A	B	-17.0027
P07900	Q15185	2cg9	A	X	-12.3173
P07900	P08238	2cg9	A	B	-47.5671
P25054	P14923	1th1	C	A	-58.6831
P10398	P62258	6nyb	A	C	-17.9671
P60953	Q9UQB8	4js0	A	B	-24.6214
P60953	Q9P286	5upl	B	A	-4.2117
P60953	Q9NQU5	5upl	B	A	-4.2117
P52306	P60953	5zhx	A	e	-28.578
Q6UUV9	P16220	5zko	G	A	-17.9631
P14923	P35221	4ons	B	A	-70.7437
P62993	Q9H788	2h5k	A	B	-55.8211
Q12967	P01112	1lfd	A	B	-14.2761
P01112	Q9NZL6	1lfd	B	A	-14.2761
Q9BUB5	Q16539	2onl	D	A	-1.46638
Q16659	Q8IW41	4nif	B	A	-27.9312
P63000	P52306	5zhx	e	A	-28.578
P62258	Q9H4A3	6u2h	A	C	-5.23939
P62258	P31946	6nyb	C	D	-21.0736
P61981	P62258	6nyb	C	D	-21.0736
P62258	Q04917	6nyb	C	D	-21.0736
P62258	P27348	6nyb	C	D	-21.0736
P61981	Q9H4A3	6u2h	A	C	-5.23939
P49767	P35916	4bsk	C	A	-5.28358
Q96KQ7	Q9H9B1	2o8j	A	C	-4.88184
Q13547	Q9P2K3	4bkx	B	A	-49.4562
Q92769	Q9P2K3	4bkx	B	A	-49.4562
Q92769	Q8N344	5icn	B	A	-49.9654
O60341	Q9P2K3	4czz	A	B	-75.0519
Q9BTC8	Q16576	5fxy	B	A	-64.144
Q9BTC8	Q09028	5fxy	B	A	-64.144
Q96ST3	O75446	2ld7	B	A	-47.9181
P36897	P01137	3kfd	I	A	-3.52959
P48039	P49286	6me8	A	B	-16.5341
Q9H9B1	Q99549	4gpm	A	B	-5.58873
P30260	Q9UJX3	4ui9	F	X	-1.66711
P09914	P09913	5w5h	A	C	-19.211
P09914	Q5T764	5w5h	A	C	-19.211
P09913	O14879	4g1t	A	B	-65.9839
O14879	Q5T764	4g1t	A	B	-65.9839
Q9HCJ0	P11940	3ktp	B	A	-21.1243
Q13162	Q8NBS9	5hqp	A	C	-13.3847
P07237	Q13162	5hqp	C	A	-13.3847
Q13162	P30101	5hqp	A	C	-13.3847
Q9UBU7	O00311	4f99	B	A	-78.5331
P49736	P33991	5u8s	2	4	0.62499
P33993	P25205	3ja8	7	3	-31.0615
O95835	Q7L9L4	5brk	B	A	-36.5442
Q9H8S9	O95835	5brk	A	B	-36.5442
Q7L9L4	Q9NRM7	4lqp	B	A	-2.88131
Q9H8S9	Q9NRM7	4lqp	B	A	-2.88131
Q9UI95	Q96JM3	6ekj	A	B	-28.9506
Q9H211	Q14566	2le8	B	A	-13.1648
P27361	Q16539	5eta	A	B	-2.13657
Q96T58	Q06330	6dks	D	C	-38.2605
P63279	O94829	2xwu	A	B	-18.5237
O94829	P61326	2x1g	F	B	-2.65234
P62826	O94829	3zjy	A	B	-29.0383
O94829	P47813	3zjy	B	C	-7.78257
P56703	O75084	6ahy	B	A	-10.3945
P60709	P07737	6nas	A	P	-19.4077
P05230	P11362	1ry7	A	B	-18.8625
P61964	Q03164	6kiu	R	K	-3.45586
Q96SB4	P78362	6fad	A	C	-1.76279
Q13868	Q9Y3B2	2nn6	H	I	0.0554592
Q13868	Q06265	2nn6	H	E	4.39925
Q13868	Q96B26	6d6q	H	E	-26.2878
Q13868	Q9NQT4	5okz	R	X	-1.43834
Q13868	Q01780	5c0w	H	K	-9.02954
Q13868	Q5RKV6	2nn6	H	F	-0.442199
P09496	Q00610	6sct	D	A	-29.7702
Q06265	Q01780	6d6q	C	J	-3.46459
P29317	Q05397	3zfx	A	B	-4.59766
Q9NPH3	P01584	3o4o	B	A	-3.23877
Q9NPH3	P27930	3o4o	B	C	-10.3071
Q9NPH3	P14778	4dep	C	B	-3.66963
Q9HAU5	Q9H1J1	1uw4	B	A	-21.6845
P28067	P01903	4fqx	C	A	-20.5073
P28067	P01911	6px6	A	B	-55.1282
P28067	P02686	1fv1	A	C	-12.638
P28067	P04233	1muj	A	C	-16.4007
Q8WUF5	P04637	6rz3	B	A	-7.57223
Q8IYD1	P62495	3j5y	B	A	-27.8376
P34998	P06850	6p9x	R	P	-32.6881
P09493	P13805	6kn7	P	T	-2.84959
P15882	O43639	5cdw	A	E	-67.3988
P37198	Q9BVL2	5ijn	H	G	-48.3063
P63208	Q9UKA1	6o60	D	C	-40.7658
O15400	Q12846	3hd7	B	F	-5.20788
Q9Y2X8	Q9UJV3	5eya	A	F	-11.7645
Q9NRF9	Q9NRG0	2byk	B	A	-59.9692
P05813	P53674	1oki	A	B	-21.7076
O43752	Q12846	2nps	D	B	-10.9936
P04271	P26447	2y5i	A	B	-48.8407
Q9Y4K3	Q13077	5e1t	A	B	-31.8078
Q9UBF6	Q93034	4a0k	B	A	-42.3813
Q8IXK0	Q96JM7	1pk1	A	C	-10.9347
Q86XE0	Q13596	5tgh	A	C	3.06325
O00463	Q9Y4K3	5e1t	A	B	-31.8078
P62140	Q96I34	1s70	A	B	-41.4634
Q06587	Q8IY57	3ixs	A	B	-29.8361
Q7L5D6	O43681	5bwk	E	A	-6.40002
Q96A05	O75348	3j9t	G	H	-83.7449
Q15475	O00167	4egc	A	B	-20.5409
P48443	Q13133	4nqa	A	B	-23.7312
Q96QG7	Q9Y217	5gnh	A	B	-16.9747
P61088	Q9UNE7	2c2v	B	S	-9.57573
P62491	Q7L804	2gzd	A	C	-16.1461
Q06330	Q92585	2f8x	C	M	-20.4229
Q9NPJ4	Q9NPI6	4b6h	C	A	-19.0093
Q9Y265	Q9H6T3	6fo1	A	G	-4.29772
Q9H0W8	Q8ND04	6syt	C	B	-32.2047
P00352	P05091	1bi9	A	B	-36.7861
P36404	Q9Y2Y0	3doe	A	B	-28.4086
P08069	Q14449	2auh	A	B	-28.4408
O00221	Q04206	1ikn	D	A	-8.88275
Q15369	Q13618	6r7i	Q	O	47.9159
P63316	P19237	1ytz	C	I	-56.2915
Q14161	Q9Y6K9	2v4h	C	A	-4.7488
P63096	O43566	2ihb	A	B	-5.84041
Q13163	Q9Y2U5	2npt	A	D	-13.5842
P55211	Q13489	1nw9	B	A	-17.8198
Q13490	Q13077	3m0d	D	C	-9.40954
Q13363	P56545	2ome	A	B	-72.4318
P32780	Q13888	6o9l	1	6	-10.5718
P41134	P15884	6mgn	B	A	-44.01
P07195	P00338	4aj4	A	B	-90.1618
P02545	P20700	6jlb	A	B	-148.758
Q86U70	P25791	2ypa	D	C	-22.895
[truncated: 2,677 more rows]
