# Supplementary material for: Are transient protein-protein interactions more dispensable?
Source: PLoS Comput Biol. 2022 Apr 11;18(4):e1010013. doi: 10.1371/journal.pcbi.1010013 (PMC9000134; doi:10.1371/journal.pcbi.1010013)
Supplement: S5 Data — (A) Y2H-SI. (B) Lit-SI. (XLSX) [file pcbi.1010013.s005.xlsx]

## Sheet: (A) Y2H-SI_ppi_classifications
Ensembl_1	Ensembl_2	Protein_1	Protein_2	Strength	Transient_in_time	Transient_in_space_(Illumina)	Transient_in_space_(Fantom5)	Balance_over_time	Balance_over_space_(Illumina)	Balance_over_space_(Fantom5)	Mutually_exclusive_PPIs
ENSG00000001167	ENSG00000066136	P23511	Q13952	weak	transient	permanent	permanent	balanced	balanced	balanced	2
ENSG00000001167	ENSG00000120837	P23511	P25208	weak	permanent	permanent	permanent	balanced	balanced	balanced	2
ENSG00000002330	ENSG00000129473	Q92934	Q92843	weak	permanent	permanent	permanent	balanced	unbalanced	unbalanced	3
ENSG00000002330	ENSG00000171552	Q92934	Q07817	weak	transient	transient	transient	balanced	balanced	balanced	2
ENSG00000002822	ENSG00000164109	Q9Y6D9	Q13257	weak	permanent	permanent	permanent	balanced	balanced	balanced	1
ENSG00000003987	ENSG00000104643	Q9Y216	Q96QG7	weak	transient	permanent	permanent	unbalanced	unbalanced	balanced	1
ENSG00000004487	ENSG00000117625	O60341	Q9P2K3	strong	transient	permanent	permanent	balanced	balanced	balanced	0
ENSG00000005075	ENSG00000171453	P52435	O15160	strong	transient	transient	transient	unbalanced	balanced	balanced	1
ENSG00000005102	ENSG00000037965	P50221	P31273	weak	permanent	transient	-	balanced	unbalanced	-	3
ENSG00000005249	ENSG00000072062	P31323	P17612	strong	-	-	transient	-	-	balanced	2
ENSG00000006194	ENSG00000171222	O14978	P57086	weak	transient	permanent	transient	balanced	balanced	balanced	22
ENSG00000006194	ENSG00000182318	O14978	P10073	weak	permanent	permanent	permanent	balanced	balanced	balanced	4
ENSG00000006194	ENSG00000197279	O14978	P49910	weak	transient	transient	transient	balanced	unbalanced	unbalanced	7
ENSG00000006453	ENSG00000175866	Q9UHR4	Q9UQB8	strong	transient	permanent	transient	balanced	balanced	unbalanced	0
ENSG00000006611	ENSG00000175311	Q9Y6N9	Q8N8V4	strong	permanent	permanent	permanent	balanced	balanced	unbalanced	0
ENSG00000006634	ENSG00000097046	Q9UBU7	O00311	strong	permanent	permanent	permanent	balanced	balanced	balanced	0
ENSG00000007255	ENSG00000054116	O75865	O43617	strong	transient	permanent	transient	balanced	balanced	unbalanced	1
ENSG00000007372	ENSG00000037965	P26367	P31273	weak	permanent	transient	-	balanced	unbalanced	-	6
ENSG00000007372	ENSG00000105991	P26367	P49639	weak	permanent	permanent	transient	unbalanced	balanced	unbalanced	3
ENSG00000007372	ENSG00000180806	P26367	P31274	weak	permanent	transient	transient	balanced	unbalanced	unbalanced	2
ENSG00000007866	ENSG00000102243	Q99594	Q99990	strong	permanent	permanent	permanent	unbalanced	unbalanced	unbalanced	2
ENSG00000007866	ENSG00000144560	Q99594	Q14135	weak	permanent	permanent	transient	balanced	balanced	balanced	2
ENSG00000007866	ENSG00000206538	Q99594	A8MV65	strong	transient	transient	permanent	balanced	balanced	unbalanced	3
ENSG00000008018	ENSG00000129084	P20618	P25786	weak	permanent	permanent	permanent	balanced	balanced	unbalanced	1
ENSG00000008018	ENSG00000159377	P20618	P28070	weak	permanent	permanent	permanent	balanced	balanced	balanced	1
ENSG00000008256	ENSG00000142675	O43739	Q969H4	weak	permanent	transient	transient	balanced	unbalanced	balanced	3
ENSG00000009844	ENSG00000255112	Q9NP79	Q7LBR1	weak	transient	permanent	transient	balanced	balanced	balanced	0
ENSG00000010803	ENSG00000163935	Q96GD3	Q9UHJ3	weak	permanent	transient	permanent	balanced	balanced	balanced	1
ENSG00000010803	ENSG00000198879	Q96GD3	Q5VUG0	weak	transient	transient	transient	balanced	unbalanced	balanced	1
ENSG00000011590	ENSG00000100105	Q9Y2Y4	Q9HBE1	weak	permanent	transient	transient	unbalanced	unbalanced	unbalanced	3
ENSG00000011590	ENSG00000105576	Q9Y2Y4	O14787	strong	transient	transient	transient	unbalanced	unbalanced	unbalanced	1
ENSG00000012504	ENSG00000143171	Q96RI1	P48443	weak	permanent	transient	transient	balanced	unbalanced	unbalanced	6
ENSG00000012504	ENSG00000204231	Q96RI1	P28702	weak	transient	transient	transient	unbalanced	unbalanced	unbalanced	5
ENSG00000012822	ENSG00000139112	Q9P1Z2	Q9H0R8	weak	permanent	transient	permanent	balanced	balanced	balanced	2
ENSG00000013275	ENSG00000087191	P43686	P62195	strong	permanent	permanent	permanent	balanced	balanced	balanced	0
ENSG00000013275	ENSG00000101843	P43686	O75832	weak	permanent	permanent	permanent	balanced	balanced	balanced	0
ENSG00000013441	ENSG00000136450	P49759	Q07955	weak	transient	permanent	permanent	balanced	balanced	balanced	0
ENSG00000013441	ENSG00000176444	P49759	P49760	weak	permanent	permanent	permanent	balanced	balanced	balanced	0
ENSG00000015153	ENSG00000121481	Q8IY57	Q99496	strong	transient	permanent	transient	balanced	balanced	balanced	1
ENSG00000015153	ENSG00000204227	Q8IY57	Q06587	strong	transient	permanent	transient	unbalanced	unbalanced	balanced	1
ENSG00000016082	ENSG00000198728	P61371	Q86U70	weak	transient	permanent	transient	unbalanced	unbalanced	unbalanced	13
ENSG00000018408	ENSG00000074219	Q9GZV5	Q15562	strong	transient	permanent	permanent	balanced	balanced	balanced	4
ENSG00000018408	ENSG00000187079	Q9GZV5	P28347	strong	permanent	transient	permanent	balanced	unbalanced	balanced	2
ENSG00000018408	ENSG00000197905	Q9GZV5	Q15561	strong	transient	transient	transient	balanced	balanced	balanced	2
ENSG00000019549	ENSG00000065029	O43623	P36508	weak	transient	permanent	transient	unbalanced	balanced	balanced	4
ENSG00000020633	ENSG00000067955	Q13761	Q13951	weak	transient	permanent	transient	unbalanced	unbalanced	unbalanced	1
ENSG00000023892	ENSG00000128805	Q9H4E7	Q7Z5H3	weak	permanent	transient	transient	balanced	unbalanced	unbalanced	0
ENSG00000025434	ENSG00000143171	Q13133	P48443	weak	transient	transient	transient	balanced	unbalanced	balanced	6
ENSG00000025434	ENSG00000204231	Q13133	P28702	weak	permanent	transient	transient	balanced	balanced	unbalanced	5
ENSG00000025800	ENSG00000093000	O60684	Q9UKX7	weak	permanent	transient	transient	balanced	balanced	balanced	5
ENSG00000025800	ENSG00000196313	O60684	Q96HA1	strong	transient	permanent	transient	unbalanced	unbalanced	balanced	1
ENSG00000026025	ENSG00000104722	P08670	P07197	strong	transient	transient	transient	unbalanced	unbalanced	unbalanced	3
ENSG00000026025	ENSG00000131095	P08670	P14136	strong	transient	transient	transient	unbalanced	unbalanced	unbalanced	8
ENSG00000026025	ENSG00000135406	P08670	P41219	strong	-	-	transient	-	-	unbalanced	8
ENSG00000026025	ENSG00000170454	P08670	O95678	weak	transient	-	permanent	unbalanced	unbalanced	unbalanced	4
ENSG00000026025	ENSG00000171431	P08670	P35900	strong	transient	-	transient	unbalanced	unbalanced	unbalanced	11
ENSG00000026025	ENSG00000175084	P08670	P17661	strong	transient	transient	transient	unbalanced	unbalanced	unbalanced	0
ENSG00000028528	ENSG00000129515	Q13596	Q9UNH7	weak	permanent	permanent	permanent	balanced	balanced	balanced	1
ENSG00000028528	ENSG00000172803	Q13596	Q86XE0	weak	transient	transient	transient	balanced	unbalanced	unbalanced	1
ENSG00000028839	ENSG00000165417	P62380	P52655	weak	transient	permanent	permanent	balanced	balanced	balanced	1
ENSG00000029153	ENSG00000116016	Q8WYA1	Q99814	strong	permanent	permanent	transient	balanced	unbalanced	unbalanced	2
ENSG00000029153	ENSG00000134852	Q8WYA1	O15516	strong	permanent	transient	transient	balanced	unbalanced	balanced	2
ENSG00000029153	ENSG00000170485	Q8WYA1	Q99743	strong	transient	transient	permanent	balanced	balanced	unbalanced	2
ENSG00000029725	ENSG00000167578	Q15276	P61018	weak	transient	permanent	transient	balanced	unbalanced	unbalanced	1
ENSG00000029725	ENSG00000168118	Q15276	P20338	weak	permanent	transient	permanent	balanced	balanced	balanced	1
ENSG00000030110	ENSG00000129473	Q16611	Q92843	strong	permanent	transient	transient	balanced	unbalanced	unbalanced	2
ENSG00000030110	ENSG00000140379	Q16611	Q16548	weak	transient	permanent	transient	unbalanced	balanced	unbalanced	1
ENSG00000030110	ENSG00000143384	Q16611	Q07820	weak	transient	permanent	permanent	unbalanced	unbalanced	unbalanced	1
ENSG00000030110	ENSG00000171552	Q16611	Q07817	strong	transient	transient	transient	balanced	balanced	balanced	2
ENSG00000034693	ENSG00000162735	P56589	P40855	weak	permanent	transient	transient	balanced	balanced	unbalanced	0
ENSG00000034713	ENSG00000106052	P60520	Q86VP1	weak	permanent	permanent	permanent	balanced	balanced	unbalanced	2
ENSG00000034713	ENSG00000136436	P60520	Q13137	weak	permanent	transient	permanent	unbalanced	balanced	unbalanced	2
ENSG00000034713	ENSG00000168397	P60520	Q9Y4P1	weak	transient	transient	permanent	unbalanced	unbalanced	unbalanced	4
ENSG00000035115	ENSG00000109686	Q96HL8	Q5HYK7	weak	transient	transient	transient	balanced	unbalanced	balanced	0
ENSG00000036257	ENSG00000064726	Q13618	Q9H0C5	strong	permanent	permanent	permanent	balanced	balanced	balanced	6
ENSG00000036257	ENSG00000079999	Q13618	Q14145	weak	permanent	transient	transient	balanced	balanced	balanced	6
ENSG00000036257	ENSG00000117153	Q13618	Q53G59	strong	transient	permanent	permanent	balanced	balanced	balanced	6
ENSG00000036257	ENSG00000132640	Q13618	Q9Y2F9	strong	permanent	transient	permanent	balanced	balanced	balanced	6
ENSG00000036257	ENSG00000133243	Q13618	Q9BX70	strong	transient	transient	permanent	unbalanced	balanced	balanced	6
ENSG00000036257	ENSG00000146021	Q13618	Q9UH77	strong	transient	transient	permanent	unbalanced	unbalanced	balanced	6
ENSG00000036257	ENSG00000184887	Q13618	Q96KE9	strong	transient	transient	permanent	balanced	balanced	balanced	6
ENSG00000037897	ENSG00000160193	Q9UBP6	P57081	weak	permanent	permanent	permanent	balanced	balanced	balanced	0
ENSG00000037965	ENSG00000105717	P31273	Q9BYU1	weak	transient	transient	-	balanced	unbalanced	-	6
ENSG00000037965	ENSG00000106511	P31273	P50222	weak	permanent	transient	-	balanced	unbalanced	-	5
ENSG00000037965	ENSG00000106689	P31273	P50458	weak	permanent	transient	-	balanced	unbalanced	-	8
ENSG00000037965	ENSG00000107187	P31273	Q9UBR4	weak	permanent	-	-	balanced	unbalanced	-	7
ENSG00000037965	ENSG00000122145	P31273	Q9Y458	weak	permanent	-	-	balanced	unbalanced	-	4
ENSG00000037965	ENSG00000128652	P31273	P31249	weak	permanent	permanent	-	balanced	unbalanced	-	5
ENSG00000037965	ENSG00000143178	P31273	O60806	weak	permanent	transient	-	balanced	unbalanced	-	4
ENSG00000037965	ENSG00000151650	P31273	O95231	weak	permanent	permanent	-	balanced	unbalanced	-	5
ENSG00000037965	ENSG00000163666	P31273	Q9UBX0	weak	transient	transient	-	balanced	unbalanced	-	7
ENSG00000037965	ENSG00000185630	P31273	P40424	weak	permanent	permanent	-	balanced	unbalanced	-	6
ENSG00000037965	ENSG00000204304	P31273	P40425	weak	transient	transient	-	balanced	unbalanced	-	6
ENSG00000041353	ENSG00000089169	O00194	Q9Y2J0	strong	transient	permanent	permanent	balanced	unbalanced	balanced	4
ENSG00000041353	ENSG00000115648	O00194	Q9BV36	strong	permanent	transient	transient	unbalanced	unbalanced	unbalanced	4
ENSG00000041353	ENSG00000147041	O00194	Q8TDW5	strong	transient	transient	transient	balanced	unbalanced	unbalanced	4
ENSG00000041353	ENSG00000170011	O00194	Q8NFW9	strong	permanent	permanent	permanent	balanced	unbalanced	balanced	4
ENSG00000041353	ENSG00000181031	O00194	Q9UNE2	strong	permanent	transient	transient	balanced	unbalanced	unbalanced	4
ENSG00000041357	ENSG00000101182	P25789	O14818	strong	permanent	transient	permanent	balanced	balanced	balanced	0
ENSG00000047230	ENSG00000171793	Q9NRF8	P17812	weak	transient	permanent	transient	balanced	balanced	balanced	0
ENSG00000047634	ENSG00000198879	Q9UN30	Q5VUG0	weak	transient	transient	transient	balanced	balanced	balanced	1
ENSG00000048540	ENSG00000089159	Q8TAP4	P49023	weak	transient	transient	transient	unbalanced	unbalanced	unbalanced	3
ENSG00000048540	ENSG00000110031	Q8TAP4	O60711	weak	transient	transient	transient	unbalanced	unbalanced	unbalanced	4
ENSG00000048540	ENSG00000162458	Q8TAP4	Q8WUP2	weak	transient	transient	transient	balanced	unbalanced	unbalanced	1
ENSG00000048540	ENSG00000169744	Q8TAP4	O43679	weak	permanent	transient	permanent	balanced	unbalanced	unbalanced	4
ENSG00000048540	ENSG00000169756	Q8TAP4	P48059	weak	permanent	transient	transient	balanced	unbalanced	unbalanced	4
ENSG00000048540	ENSG00000198728	Q8TAP4	Q86U70	weak	transient	permanent	permanent	unbalanced	unbalanced	unbalanced	13
ENSG00000049245	ENSG00000099940	Q15836	O95721	weak	permanent	transient	permanent	unbalanced	unbalanced	unbalanced	3
ENSG00000049245	ENSG00000103496	Q15836	Q12846	strong	permanent	permanent	permanent	balanced	unbalanced	unbalanced	8
ENSG00000049245	ENSG00000106089	Q15836	Q16623	strong	transient	transient	transient	unbalanced	unbalanced	unbalanced	7
ENSG00000049245	ENSG00000111450	Q15836	P32856	strong	transient	permanent	transient	unbalanced	unbalanced	unbalanced	7
ENSG00000050730	ENSG00000145901	Q96KP6	Q15025	strong	transient	transient	permanent	unbalanced	unbalanced	unbalanced	0
ENSG00000050748	ENSG00000111266	P45984	Q9BY84	weak	transient	transient	transient	balanced	balanced	unbalanced	2
ENSG00000050748	ENSG00000120875	P45984	Q13115	weak	transient	transient	transient	balanced	unbalanced	unbalanced	2
ENSG00000050748	ENSG00000143507	P45984	Q9Y6W6	weak	transient	transient	permanent	balanced	balanced	balanced	2
ENSG00000051128	ENSG00000106689	Q9NSC5	P50458	weak	transient	transient	transient	balanced	unbalanced	unbalanced	0
ENSG00000051128	ENSG00000152413	Q9NSC5	Q86YM7	weak	transient	transient	transient	balanced	balanced	balanced	0
ENSG00000051620	ENSG00000249915	Q9Y5Z4	O75340	weak	permanent	transient	transient	balanced	balanced	balanced	0
ENSG00000053371	ENSG00000162482	O43488	O95154	weak	permanent	transient	permanent	unbalanced	unbalanced	unbalanced	0
ENSG00000054116	ENSG00000170043	O43617	Q9Y5R8	weak	permanent	permanent	transient	balanced	balanced	balanced	2
ENSG00000054116	ENSG00000181029	O43617	Q8IUR0	strong	permanent	permanent	transient	balanced	unbalanced	balanced	1
ENSG00000054116	ENSG00000196459	O43617	P0DI81	weak	transient	permanent	transient	balanced	unbalanced	unbalanced	3
ENSG00000054116	ENSG00000256060	O43617	P0DI82	weak	permanent	permanent	-	balanced	unbalanced	-	3
ENSG00000056558	ENSG00000127191	Q13077	Q12933	strong	permanent	permanent	transient	balanced	balanced	unbalanced	2
ENSG00000056558	ENSG00000175104	Q13077	Q9Y4K3	strong	transient	permanent	transient	unbalanced	balanced	unbalanced	2
ENSG00000057663	ENSG00000205356	Q9H1Y0	Q7Z6L1	strong	transient	transient	permanent	balanced	unbalanced	balanced	0
ENSG00000058404	ENSG00000070808	Q13554	Q9UQM7	weak	permanent	permanent	permanent	balanced	balanced	balanced	2
ENSG00000058404	ENSG00000145349	Q13554	Q13557	weak	transient	transient	permanent	balanced	unbalanced	unbalanced	2
ENSG00000058404	ENSG00000148660	Q13554	Q13555	weak	transient	permanent	permanent	balanced	unbalanced	unbalanced	2
ENSG00000061455	ENSG00000100105	Q9NQX0	Q9HBE1	weak	permanent	permanent	transient	balanced	unbalanced	unbalanced	1
ENSG00000063244	ENSG00000160201	P26368	Q01081	weak	permanent	permanent	permanent	unbalanced	unbalanced	balanced	1
ENSG00000063244	ENSG00000162613	P26368	Q96AE4	weak	permanent	permanent	permanent	balanced	balanced	balanced	2
ENSG00000063244	ENSG00000168066	P26368	Q15637	weak	-	-	permanent	-	-	balanced	0
ENSG00000063244	ENSG00000169800	P26368	Q15415	weak	transient	-	-	unbalanced	-	-	1
ENSG00000063244	ENSG00000179950	P26368	Q9UHX1	weak	permanent	permanent	permanent	unbalanced	balanced	balanced	1
ENSG00000063244	ENSG00000275895	P26368	P0DN76	weak	-	transient	-	-	unbalanced	-	1
ENSG00000063515	ENSG00000175329	O15499	Q2M1V0	weak	permanent	-	-	balanced	balanced	-	0
ENSG00000063587	ENSG00000152475	Q9NSD4	Q96EG3	weak	transient	transient	transient	balanced	unbalanced	balanced	5
ENSG00000063587	ENSG00000179930	Q9NSD4	Q5T619	weak	transient	transient	-	balanced	unbalanced	-	8
ENSG00000063587	ENSG00000180884	Q9NSD4	Q3KQV3	weak	permanent	transient	permanent	balanced	balanced	balanced	5
ENSG00000063587	ENSG00000181894	Q9NSD4	Q86UD4	weak	permanent	permanent	transient	balanced	balanced	balanced	3
ENSG00000063978	ENSG00000103275	P78317	P63279	weak	permanent	permanent	permanent	balanced	balanced	balanced	3
ENSG00000063978	ENSG00000112343	P78317	O00635	weak	transient	permanent	permanent	unbalanced	balanced	unbalanced	0
ENSG00000063978	ENSG00000116030	P78317	P63165	weak	permanent	permanent	permanent	balanced	unbalanced	balanced	2
ENSG00000064655	ENSG00000126778	O00167	Q15475	weak	permanent	transient	permanent	balanced	unbalanced	unbalanced	1
ENSG00000064999	ENSG00000164512	Q92625	Q3KP44	weak	transient	transient	transient	unbalanced	unbalanced	unbalanced	0
ENSG00000065029	ENSG00000143442	P36508	Q7Z3K3	weak	permanent	permanent	permanent	balanced	balanced	balanced	8
ENSG00000065029	ENSG00000161405	P36508	Q9UKT9	weak	permanent	permanent	transient	balanced	unbalanced	unbalanced	4
ENSG00000065029	ENSG00000163884	P36508	Q9UIH9	weak	permanent	transient	permanent	balanced	balanced	balanced	1
ENSG00000065029	ENSG00000167625	P36508	Q8TF50	weak	permanent	transient	permanent	balanced	balanced	balanced	4
ENSG00000065029	ENSG00000183309	P36508	O75123	weak	permanent	permanent	permanent	balanced	balanced	balanced	4
ENSG00000065029	ENSG00000197050	P36508	Q8TAQ5	weak	transient	permanent	permanent	balanced	balanced	balanced	4
ENSG00000065135	ENSG00000121957	P08754	P81274	weak	permanent	transient	permanent	balanced	balanced	unbalanced	1
ENSG00000065135	ENSG00000169220	P08754	O43566	weak	transient	permanent	transient	unbalanced	balanced	unbalanced	1
ENSG00000065427	ENSG00000106305	Q15046	Q13155	weak	permanent	permanent	permanent	unbalanced	unbalanced	balanced	0
ENSG00000066136	ENSG00000117505	Q13952	Q01658	strong	permanent	permanent	permanent	balanced	balanced	balanced	1
ENSG00000066136	ENSG00000120837	Q13952	P25208	strong	permanent	permanent	permanent	balanced	balanced	balanced	2
ENSG00000066557	ENSG00000119661	Q9H9A6	Q4LDG9	weak	-	-	permanent	-	-	balanced	0
ENSG00000067560	ENSG00000116584	P61586	Q92974	strong	transient	permanent	permanent	unbalanced	unbalanced	unbalanced	0
ENSG00000067955	ENSG00000159216	Q13951	Q01196	weak	transient	permanent	permanent	balanced	unbalanced	balanced	1
ENSG00000068028	ENSG00000104375	Q9NS23	Q13188	weak	transient	permanent	permanent	balanced	balanced	balanced	0
ENSG00000068971	ENSG00000105568	Q15173	P30153	weak	transient	transient	permanent	unbalanced	balanced	balanced	1
ENSG00000068976	ENSG00000100504	P11217	P06737	strong	transient	transient	transient	unbalanced	unbalanced	unbalanced	1
ENSG00000068976	ENSG00000100994	P11217	P11216	strong	transient	transient	transient	unbalanced	unbalanced	unbalanced	1
ENSG00000069011	ENSG00000105991	P78337	P49639	weak	permanent	permanent	permanent	balanced	balanced	unbalanced	6
ENSG00000069011	ENSG00000120149	P78337	P35548	weak	transient	permanent	transient	balanced	balanced	unbalanced	3
ENSG00000069011	ENSG00000122145	P78337	Q9Y458	weak	permanent	-	transient	balanced	balanced	unbalanced	2
ENSG00000069011	ENSG00000143178	P78337	O60806	weak	permanent	transient	permanent	balanced	unbalanced	unbalanced	2
ENSG00000069329	ENSG00000111237	Q96QK1	Q9UBQ0	strong	permanent	permanent	permanent	balanced	balanced	balanced	0
ENSG00000069329	ENSG00000122958	Q96QK1	O75436	weak	permanent	permanent	permanent	balanced	balanced	balanced	1
ENSG00000069329	ENSG00000151502	Q96QK1	Q4G0F5	weak	permanent	permanent	permanent	balanced	balanced	balanced	1
ENSG00000069493	ENSG00000134545	Q9UHP7	P26715	weak	transient	permanent	permanent	balanced	unbalanced	balanced	0
ENSG00000069493	ENSG00000188393	Q9UHP7	Q6UVW9	weak	permanent	-	transient	balanced	unbalanced	balanced	0
ENSG00000069956	ENSG00000089022	Q16659	Q8IW41	strong	permanent	permanent	permanent	unbalanced	balanced	balanced	0
ENSG00000069974	ENSG00000102362	P51159	Q96C24	strong	permanent	transient	permanent	balanced	balanced	unbalanced	4
ENSG00000069974	ENSG00000142765	P51159	Q8IYJ3	strong	permanent	permanent	permanent	balanced	unbalanced	unbalanced	4
ENSG00000069974	ENSG00000147041	P51159	Q8TDW5	strong	transient	transient	permanent	unbalanced	unbalanced	balanced	4
ENSG00000069974	ENSG00000164674	P51159	Q4VX76	strong	transient	permanent	permanent	balanced	balanced	balanced	4
ENSG00000069974	ENSG00000170011	P51159	Q8NFW9	strong	transient	transient	transient	unbalanced	unbalanced	unbalanced	4
ENSG00000070423	ENSG00000072401	Q9BV68	P51668	weak	transient	transient	transient	balanced	balanced	unbalanced	18
ENSG00000070423	ENSG00000078967	Q9BV68	Q9Y2X8	weak	permanent	transient	transient	balanced	balanced	unbalanced	15
ENSG00000070423	ENSG00000109332	Q9BV68	P61077	weak	transient	transient	permanent	unbalanced	unbalanced	balanced	8
ENSG00000070423	ENSG00000131508	Q9BV68	P62837	weak	permanent	permanent	permanent	balanced	unbalanced	balanced	13
ENSG00000070423	ENSG00000170035	Q9BV68	Q969T4	weak	transient	permanent	transient	unbalanced	balanced	balanced	9
ENSG00000070423	ENSG00000182247	Q9BV68	Q96LR5	weak	permanent	transient	transient	balanced	balanced	balanced	9
ENSG00000070476	ENSG00000143442	Q2QGD7	Q7Z3K3	weak	permanent	permanent	permanent	balanced	balanced	balanced	7
ENSG00000070770	ENSG00000204435	P19784	P67870	weak	permanent	permanent	permanent	unbalanced	balanced	unbalanced	1
ENSG00000070808	ENSG00000145349	Q9UQM7	Q13557	weak	transient	transient	transient	balanced	unbalanced	unbalanced	2
ENSG00000070808	ENSG00000148660	Q9UQM7	Q13555	weak	permanent	permanent	permanent	unbalanced	unbalanced	unbalanced	2
ENSG00000070831	ENSG00000101349	P60953	Q9P286	weak	-	-	transient	-	-	unbalanced	2
ENSG00000070831	ENSG00000124171	P60953	Q9BYG5	strong	permanent	transient	permanent	unbalanced	unbalanced	unbalanced	2
ENSG00000070831	ENSG00000180370	P60953	Q13177	weak	permanent	permanent	transient	balanced	balanced	unbalanced	2
ENSG00000071051	ENSG00000074966	O43639	P42681	weak	transient	permanent	transient	unbalanced	unbalanced	unbalanced	3
ENSG00000071051	ENSG00000105251	O43639	Q96IW2	weak	permanent	transient	transient	balanced	unbalanced	unbalanced	2
ENSG00000071051	ENSG00000106069	O43639	P52757	strong	transient	transient	transient	unbalanced	unbalanced	unbalanced	3
ENSG00000071051	ENSG00000128656	O43639	P15882	strong	permanent	transient	transient	balanced	unbalanced	unbalanced	3
ENSG00000071051	ENSG00000138443	O43639	Q9NYB9	weak	transient	transient	transient	balanced	balanced	balanced	4
ENSG00000071051	ENSG00000213672	O43639	Q9NZQ3	weak	transient	transient	transient	unbalanced	balanced	balanced	3
ENSG00000071242	ENSG00000100030	Q15349	P28482	strong	transient	transient	permanent	balanced	balanced	unbalanced	0
ENSG00000071462	ENSG00000173113	O43709	Q9UI30	weak	permanent	permanent	permanent	balanced	unbalanced	balanced	1
ENSG00000071539	ENSG00000124688	Q15645	Q15013	weak	transient	transient	permanent	balanced	unbalanced	unbalanced	0
ENSG00000071564	ENSG00000113196	P15923	O96004	strong	permanent	transient	transient	unbalanced	unbalanced	unbalanced	3
ENSG00000071564	ENSG00000117318	P15923	Q02535	strong	transient	transient	transient	balanced	balanced	unbalanced	3
ENSG00000071564	ENSG00000125968	P15923	P41134	strong	transient	transient	transient	unbalanced	unbalanced	unbalanced	3
ENSG00000071564	ENSG00000176009	P15923	Q9NQ33	strong	permanent	-	-	unbalanced	unbalanced	-	3
ENSG00000071655	ENSG00000167491	O95983	Q86YP4	weak	permanent	permanent	permanent	balanced	balanced	balanced	1
ENSG00000072062	ENSG00000108946	P17612	P10644	strong	-	-	permanent	-	-	balanced	2
ENSG00000072062	ENSG00000188191	P17612	P31321	strong	-	-	transient	-	-	unbalanced	2
ENSG00000072110	ENSG00000164877	P12814	Q8IY33	weak	permanent	permanent	transient	unbalanced	unbalanced	balanced	3
ENSG00000072110	ENSG00000248746	P12814	Q08043	strong	permanent	transient	transient	unbalanced	unbalanced	unbalanced	1
ENSG00000072201	ENSG00000078967	Q8TBB1	Q9Y2X8	weak	transient	transient	permanent	balanced	balanced	unbalanced	15
ENSG00000072201	ENSG00000172349	Q8TBB1	Q14005	weak	transient	transient	transient	balanced	unbalanced	unbalanced	1
ENSG00000072364	ENSG00000118985	Q9UHB7	O00472	strong	permanent	transient	transient	balanced	balanced	balanced	0
ENSG00000072401	ENSG00000072609	P51668	Q96EP1	weak	transient	permanent	transient	balanced	unbalanced	unbalanced	18
ENSG00000072401	ENSG00000080561	P51668	Q9UJV3	weak	transient	transient	transient	balanced	balanced	unbalanced	18
ENSG00000072401	ENSG00000101695	P51668	Q96EQ8	weak	transient	permanent	transient	balanced	unbalanced	unbalanced	18
ENSG00000072401	ENSG00000101871	P51668	O15344	weak	transient	transient	transient	balanced	balanced	unbalanced	18
ENSG00000072401	ENSG00000101966	P51668	P98170	weak	permanent	transient	transient	balanced	balanced	unbalanced	18
ENSG00000072401	ENSG00000110171	P51668	O75382	weak	transient	transient	transient	balanced	unbalanced	unbalanced	18
ENSG00000072401	ENSG00000116525	P51668	Q9BVG3	weak	transient	permanent	transient	balanced	unbalanced	balanced	18
ENSG00000072401	ENSG00000121481	P51668	Q99496	weak	transient	transient	transient	balanced	balanced	unbalanced	18
ENSG00000072401	ENSG00000123091	P51668	Q9Y3C5	weak	permanent	transient	transient	unbalanced	unbalanced	balanced	18
ENSG00000072401	ENSG00000146755	P51668	Q86XT4	weak	transient	transient	-	balanced	unbalanced	-	18
ENSG00000072401	ENSG00000163481	P51668	Q96BH1	strong	permanent	transient	transient	balanced	balanced	balanced	17
ENSG00000072401	ENSG00000165886	P51668	Q9HAC8	weak	transient	transient	transient	balanced	balanced	unbalanced	17
ENSG00000072401	ENSG00000167770	P51668	Q96FW1	weak	transient	transient	transient	balanced	balanced	balanced	17
ENSG00000072401	ENSG00000168894	P51668	Q9P0P0	weak	transient	transient	transient	balanced	balanced	balanced	18
ENSG00000072401	ENSG00000171206	P51668	Q9BZR9	weak	transient	transient	transient	balanced	balanced	unbalanced	18
ENSG00000072401	ENSG00000186187	P51668	Q8ND25	weak	permanent	transient	transient	balanced	unbalanced	balanced	17
ENSG00000072401	ENSG00000204227	P51668	Q06587	weak	transient	transient	transient	balanced	balanced	balanced	18
ENSG00000072401	ENSG00000204599	P51668	Q9HCM9	weak	transient	transient	transient	unbalanced	balanced	unbalanced	7
ENSG00000072401	ENSG00000265491	P51668	Q9Y4L5	weak	transient	transient	permanent	balanced	balanced	balanced	18
ENSG00000072609	ENSG00000131508	Q96EP1	P62837	weak	transient	permanent	permanent	balanced	unbalanced	balanced	13
ENSG00000072609	ENSG00000170035	Q96EP1	Q969T4	weak	transient	transient	permanent	unbalanced	unbalanced	balanced	9
ENSG00000072609	ENSG00000182247	Q96EP1	Q96LR5	weak	permanent	transient	permanent	balanced	unbalanced	balanced	9
ENSG00000072832	ENSG00000092964	Q14194	Q16555	weak	transient	permanent	transient	unbalanced	unbalanced	unbalanced	2
ENSG00000072832	ENSG00000113657	Q14194	Q14195	weak	permanent	transient	permanent	balanced	unbalanced	balanced	2
ENSG00000073111	ENSG00000111875	P49736	Q9Y294	weak	permanent	transient	permanent	balanced	balanced	balanced	0
ENSG00000074219	ENSG00000102243	Q15562	Q99990	strong	permanent	transient	transient	balanced	unbalanced	unbalanced	4
ENSG00000074219	ENSG00000137693	Q15562	P46937	strong	permanent	permanent	permanent	balanced	balanced	balanced	4
ENSG00000074219	ENSG00000144560	Q15562	Q14135	weak	permanent	permanent	permanent	balanced	balanced	balanced	4
ENSG00000074219	ENSG00000206538	Q15562	A8MV65	strong	permanent	permanent	transient	balanced	balanced	unbalanced	4
ENSG00000074266	ENSG00000106462	O75530	Q15910	weak	permanent	permanent	permanent	balanced	balanced	unbalanced	0
ENSG00000074266	ENSG00000108799	O75530	Q92800	strong	transient	permanent	permanent	unbalanced	balanced	unbalanced	1
ENSG00000074319	ENSG00000160948	Q99816	Q9UK41	weak	permanent	permanent	permanent	balanced	balanced	unbalanced	0
ENSG00000074966	ENSG00000177885	P42681	P62993	weak	transient	permanent	permanent	unbalanced	unbalanced	unbalanced	1
ENSG00000075426	ENSG00000115966	P15408	P15336	strong	transient	permanent	transient	balanced	balanced	balanced	3
ENSG00000075426	ENSG00000146592	P15408	Q02930	strong	permanent	transient	transient	balanced	unbalanced	balanced	3
ENSG00000075426	ENSG00000171223	P15408	P17275	strong	permanent	permanent	permanent	balanced	balanced	unbalanced	3
ENSG00000075426	ENSG00000177606	P15408	P05412	strong	permanent	permanent	permanent	balanced	balanced	balanced	3
ENSG00000075624	ENSG00000125868	P60709	P60981	weak	transient	permanent	permanent	unbalanced	unbalanced	balanced	1
ENSG00000075624	ENSG00000165410	P60709	Q9Y281	weak	permanent	transient	transient	unbalanced	unbalanced	unbalanced	1
ENSG00000075624	ENSG00000172757	P60709	P23528	weak	permanent	permanent	permanent	balanced	unbalanced	balanced	1
ENSG00000075624	ENSG00000184009	P60709	P63261	weak	permanent	permanent	permanent	balanced	balanced	balanced	0
ENSG00000076321	ENSG00000113916	Q9Y2M5	P41182	strong	permanent	transient	permanent	balanced	balanced	balanced	1
ENSG00000076321	ENSG00000175946	Q9Y2M5	Q2WGJ6	strong	transient	transient	transient	balanced	unbalanced	unbalanced	1
ENSG00000077092	ENSG00000143171	P10826	P48443	weak	permanent	transient	permanent	balanced	unbalanced	balanced	6
ENSG00000077092	ENSG00000204231	P10826	P28702	weak	permanent	transient	transient	balanced	unbalanced	unbalanced	5
ENSG00000077264	ENSG00000126785	O75914	Q9H4E5	weak	permanent	transient	transient	balanced	unbalanced	balanced	4
ENSG00000077312	ENSG00000131876	P09012	P09661	weak	permanent	permanent	permanent	balanced	balanced	balanced	0
ENSG00000077348	ENSG00000120699	Q9NQT4	Q96B26	weak	permanent	permanent	transient	balanced	balanced	unbalanced	0
ENSG00000077348	ENSG00000171311	Q9NQT4	Q9Y3B2	weak	permanent	permanent	permanent	balanced	balanced	balanced	0
ENSG00000077380	ENSG00000146425	Q13409	P63172	weak	permanent	permanent	transient	balanced	balanced	balanced	2
ENSG00000077380	ENSG00000165169	Q13409	P51808	weak	permanent	permanent	permanent	balanced	balanced	balanced	1
ENSG00000077522	ENSG00000164877	P35609	Q8IY33	weak	permanent	transient	transient	balanced	unbalanced	unbalanced	3
ENSG00000078043	ENSG00000116030	O75928	P63165	weak	permanent	permanent	permanent	unbalanced	unbalanced	balanced	2
ENSG00000078061	ENSG00000126934	P10398	P36507	weak	permanent	permanent	transient	balanced	balanced	balanced	0
ENSG00000078140	ENSG00000080561	P61086	Q9UJV3	weak	transient	transient	permanent	balanced	unbalanced	unbalanced	8
ENSG00000078140	ENSG00000101695	P61086	Q96EQ8	weak	transient	transient	transient	unbalanced	unbalanced	unbalanced	8
ENSG00000078140	ENSG00000101871	P61086	O15344	weak	transient	transient	transient	unbalanced	unbalanced	unbalanced	8
ENSG00000078140	ENSG00000103429	P61086	Q9NZS9	weak	transient	permanent	permanent	balanced	balanced	balanced	8
ENSG00000078140	ENSG00000104228	P61086	Q9UPQ4	weak	permanent	permanent	transient	unbalanced	unbalanced	balanced	8
ENSG00000078140	ENSG00000132256	P61086	Q9C035	weak	transient	transient	transient	unbalanced	unbalanced	unbalanced	8
ENSG00000078140	ENSG00000134758	P61086	Q8WVD3	weak	permanent	transient	transient	balanced	unbalanced	unbalanced	8
ENSG00000078140	ENSG00000146755	P61086	Q86XT4	weak	transient	transient	-	unbalanced	unbalanced	-	8
ENSG00000078140	ENSG00000204227	P61086	Q06587	weak	transient	permanent	transient	balanced	balanced	balanced	8
ENSG00000078140	ENSG00000204599	P61086	Q9HCM9	weak	transient	permanent	transient	balanced	unbalanced	unbalanced	7
ENSG00000078140	ENSG00000204616	P61086	Q9BZY9	weak	transient	transient	transient	unbalanced	unbalanced	unbalanced	1
ENSG00000078140	ENSG00000204713	P61086	P14373	weak	permanent	permanent	transient	balanced	balanced	unbalanced	1
ENSG00000078699	ENSG00000129993	O43439	O75081	weak	permanent	transient	permanent	balanced	balanced	unbalanced	0
ENSG00000078967	ENSG00000080561	Q9Y2X8	Q9UJV3	weak	transient	transient	transient	balanced	balanced	unbalanced	15
ENSG00000078967	ENSG00000101871	Q9Y2X8	O15344	weak	transient	transient	transient	balanced	balanced	unbalanced	15
ENSG00000078967	ENSG00000116525	Q9Y2X8	Q9BVG3	weak	permanent	transient	transient	balanced	balanced	unbalanced	15
ENSG00000078967	ENSG00000121481	Q9Y2X8	Q99496	weak	transient	transient	transient	balanced	balanced	unbalanced	15
ENSG00000078967	ENSG00000123091	Q9Y2X8	Q9Y3C5	weak	transient	permanent	permanent	balanced	unbalanced	balanced	15
ENSG00000078967	ENSG00000146755	Q9Y2X8	Q86XT4	weak	transient	transient	-	unbalanced	unbalanced	-	15
ENSG00000078967	ENSG00000158717	Q9Y2X8	Q96A37	weak	transient	transient	transient	balanced	balanced	unbalanced	1
ENSG00000078967	ENSG00000165886	Q9Y2X8	Q9HAC8	weak	permanent	transient	transient	balanced	balanced	unbalanced	15
ENSG00000078967	ENSG00000167770	Q9Y2X8	Q96FW1	weak	transient	transient	permanent	balanced	balanced	balanced	13
ENSG00000078967	ENSG00000168246	Q9Y2X8	Q8WUN7	weak	transient	transient	transient	balanced	balanced	unbalanced	13
ENSG00000078967	ENSG00000168894	Q9Y2X8	Q9P0P0	weak	transient	transient	transient	balanced	unbalanced	balanced	15
ENSG00000078967	ENSG00000171206	Q9Y2X8	Q9BZR9	weak	permanent	transient	transient	balanced	unbalanced	unbalanced	15
ENSG00000078967	ENSG00000186187	Q9Y2X8	Q8ND25	weak	transient	transient	transient	balanced	balanced	unbalanced	15
ENSG00000078967	ENSG00000204227	Q9Y2X8	Q06587	weak	permanent	permanent	transient	balanced	balanced	balanced	15
ENSG00000078967	ENSG00000204599	Q9Y2X8	Q9HCM9	weak	transient	transient	transient	unbalanced	balanced	unbalanced	6
ENSG00000078967	ENSG00000265491	Q9Y2X8	Q9Y4L5	weak	permanent	transient	permanent	balanced	balanced	unbalanced	15
ENSG00000079246	ENSG00000196419	P13010	P12956	strong	permanent	permanent	permanent	balanced	balanced	balanced	0
ENSG00000079387	ENSG00000116030	Q9P0U3	P63165	weak	permanent	permanent	transient	unbalanced	unbalanced	unbalanced	2
ENSG00000079387	ENSG00000188612	Q9P0U3	P61956	weak	transient	permanent	permanent	balanced	unbalanced	unbalanced	1
ENSG00000079462	ENSG00000168092	Q15102	P68402	weak	transient	permanent	transient	balanced	unbalanced	unbalanced	0
ENSG00000079950	ENSG00000103496	O15400	Q12846	weak	permanent	permanent	permanent	balanced	balanced	unbalanced	5
ENSG00000079950	ENSG00000106089	O15400	Q16623	weak	transient	transient	permanent	balanced	unbalanced	unbalanced	7
ENSG00000079950	ENSG00000111450	O15400	P32856	weak	permanent	permanent	permanent	balanced	balanced	balanced	2
ENSG00000079999	ENSG00000109466	Q14145	O95198	weak	permanent	transient	transient	balanced	balanced	balanced	0
ENSG00000079999	ENSG00000146021	Q14145	Q9UH77	weak	transient	transient	transient	unbalanced	unbalanced	balanced	0
ENSG00000080561	ENSG00000101871	Q9UJV3	O15344	weak	permanent	permanent	permanent	balanced	balanced	balanced	3
ENSG00000080561	ENSG00000109332	Q9UJV3	P61077	weak	transient	permanent	permanent	unbalanced	unbalanced	unbalanced	8
ENSG00000080561	ENSG00000131508	Q9UJV3	P62837	weak	transient	permanent	transient	unbalanced	unbalanced	unbalanced	13
ENSG00000080561	ENSG00000146063	Q9UJV3	Q8WV44	weak	transient	transient	transient	balanced	balanced	balanced	3
ENSG00000080561	ENSG00000170035	Q9UJV3	Q969T4	weak	transient	transient	transient	unbalanced	unbalanced	balanced	9
ENSG00000080561	ENSG00000182247	Q9UJV3	Q96LR5	weak	transient	permanent	permanent	balanced	balanced	unbalanced	9
ENSG00000080561	ENSG00000185880	Q9UJV3	Q86WT6	weak	permanent	transient	permanent	balanced	balanced	balanced	3
ENSG00000080561	ENSG00000186628	Q9UJV3	A1L4K1	weak	permanent	transient	transient	balanced	unbalanced	unbalanced	2
ENSG00000080815	ENSG00000205155	P49768	Q9NZ42	strong	permanent	permanent	transient	balanced	balanced	balanced	0
ENSG00000081870	ENSG00000100360	Q9Y547	Q9BW83	weak	transient	permanent	permanent	unbalanced	balanced	balanced	0
ENSG00000082512	ENSG00000127191	O00463	Q12933	weak	transient	permanent	permanent	balanced	balanced	balanced	2
ENSG00000082512	ENSG00000131323	O00463	Q13114	weak	permanent	permanent	permanent	unbalanced	balanced	balanced	2
ENSG00000082512	ENSG00000175104	O00463	Q9Y4K3	strong	transient	permanent	transient	balanced	balanced	unbalanced	2
ENSG00000083635	ENSG00000273611	Q9UHK0	Q15649	strong	permanent	permanent	permanent	unbalanced	balanced	balanced	0
ENSG00000083838	ENSG00000121413	Q9NWS9	Q8TBC5	strong	permanent	permanent	transient	balanced	balanced	unbalanced	20
ENSG00000083838	ENSG00000137185	Q9NWS9	O15535	strong	permanent	permanent	permanent	balanced	balanced	unbalanced	20
ENSG00000083838	ENSG00000137338	Q9NWS9	Q96JS3	weak	permanent	permanent	transient	balanced	balanced	unbalanced	20
ENSG00000083838	ENSG00000140265	Q9NWS9	Q8IWY8	weak	transient	permanent	transient	balanced	unbalanced	unbalanced	20
ENSG00000083838	ENSG00000140987	Q9NWS9	Q9NX65	weak	permanent	permanent	transient	balanced	balanced	unbalanced	20
ENSG00000083838	ENSG00000154957	Q9NWS9	P17022	weak	permanent	permanent	transient	balanced	balanced	unbalanced	20
ENSG00000083838	ENSG00000158691	Q9NWS9	O43309	weak	permanent	permanent	permanent	balanced	balanced	balanced	20
ENSG00000083838	ENSG00000162714	Q9NWS9	Q96IT1	strong	permanent	permanent	permanent	balanced	balanced	unbalanced	20
ENSG00000083838	ENSG00000166529	Q9NWS9	Q9Y5A6	weak	transient	permanent	transient	balanced	balanced	unbalanced	20
ENSG00000083838	ENSG00000167840	Q9NWS9	Q9UNY5	strong	transient	permanent	transient	balanced	balanced	unbalanced	20
ENSG00000083838	ENSG00000171222	Q9NWS9	P57086	weak	permanent	transient	transient	unbalanced	unbalanced	unbalanced	22
ENSG00000083838	ENSG00000172466	Q9NWS9	P17028	weak	transient	permanent	transient	balanced	unbalanced	unbalanced	20
ENSG00000083838	ENSG00000173258	Q9NWS9	Q8TF39	weak	transient	transient	transient	balanced	balanced	unbalanced	20
ENSG00000083838	ENSG00000182318	Q9NWS9	P10073	strong	transient	permanent	transient	balanced	balanced	balanced	20
ENSG00000083838	ENSG00000186496	Q9NWS9	Q96N95	weak	permanent	permanent	transient	balanced	balanced	unbalanced	20
ENSG00000083838	ENSG00000186812	Q9NWS9	Q8NF99	weak	permanent	permanent	transient	balanced	unbalanced	unbalanced	20
ENSG00000083838	ENSG00000186814	Q9NWS9	Q86W11	strong	permanent	permanent	transient	balanced	balanced	unbalanced	20
ENSG00000083838	ENSG00000187626	Q9NWS9	Q969J2	weak	permanent	permanent	permanent	balanced	balanced	unbalanced	20
ENSG00000083838	ENSG00000187987	Q9NWS9	Q3MJ62	weak	transient	permanent	transient	balanced	balanced	unbalanced	20
ENSG00000083838	ENSG00000196812	Q9NWS9	Q9H4T2	weak	transient	permanent	transient	balanced	balanced	unbalanced	20
ENSG00000083838	ENSG00000197279	Q9NWS9	P49910	weak	permanent	transient	permanent	balanced	balanced	balanced	20
ENSG00000083844	ENSG00000105497	O43296	Q9Y473	weak	permanent	permanent	permanent	balanced	balanced	balanced	1
ENSG00000083844	ENSG00000167625	O43296	Q8TF50	weak	permanent	permanent	permanent	balanced	balanced	balanced	4
ENSG00000084070	ENSG00000112305	Q8WU79	Q8IYB5	weak	-	-	permanent	-	-	balanced	0
ENSG00000084734	ENSG00000106633	Q14397	P35557	weak	-	-	transient	-	-	unbalanced	0
ENSG00000084764	ENSG00000101367	Q9UPY8	Q15691	weak	transient	transient	transient	unbalanced	unbalanced	balanced	1
ENSG00000084764	ENSG00000166974	Q9UPY8	Q15555	weak	permanent	permanent	permanent	balanced	balanced	balanced	1
ENSG00000085644	ENSG00000166529	O14771	Q9Y5A6	weak	permanent	permanent	permanent	balanced	balanced	balanced	7
ENSG00000085644	ENSG00000171222	O14771	P57086	weak	transient	transient	permanent	balanced	balanced	unbalanced	22
ENSG00000086159	ENSG00000240583	Q13520	P29972	strong	permanent	transient	permanent	balanced	unbalanced	unbalanced	0
ENSG00000086506	ENSG00000130656	P09105	P02008	weak	permanent	permanent	permanent	balanced	balanced	unbalanced	5
ENSG00000086506	ENSG00000188536	P09105	P69905	weak	permanent	permanent	permanent	balanced	unbalanced	unbalanced	5
ENSG00000086506	ENSG00000196565	P09105	P69892	weak	permanent	transient	permanent	balanced	unbalanced	balanced	5
ENSG00000086506	ENSG00000213931	P09105	P02100	weak	permanent	permanent	permanent	balanced	balanced	balanced	5
ENSG00000086506	ENSG00000223609	P09105	P02042	weak	permanent	permanent	permanent	balanced	unbalanced	unbalanced	3
ENSG00000086506	ENSG00000244734	P09105	P68871	weak	permanent	permanent	permanent	balanced	unbalanced	unbalanced	3
ENSG00000087191	ENSG00000100519	P62195	P62333	weak	permanent	permanent	permanent	balanced	balanced	balanced	1
ENSG00000087365	ENSG00000143368	Q13435	Q15427	weak	permanent	permanent	permanent	balanced	balanced	balanced	0
ENSG00000088002	ENSG00000173597	O00204	O43704	weak	permanent	transient	transient	balanced	unbalanced	unbalanced	1
ENSG00000088002	ENSG00000196228	O00204	Q6IMI6	weak	permanent	permanent	-	balanced	balanced	-	1
ENSG00000088038	ENSG00000111596	O75175	Q9NZN8	strong	transient	permanent	permanent	balanced	balanced	balanced	0
ENSG00000088808	ENSG00000172531	Q96KQ4	P62136	strong	transient	transient	transient	unbalanced	unbalanced	balanced	4
ENSG00000088876	ENSG00000127903	Q6P1L6	Q9Y2P0	weak	transient	permanent	permanent	balanced	unbalanced	balanced	1
ENSG00000088876	ENSG00000166188	Q6P1L6	Q9P2F9	weak	permanent	permanent	transient	balanced	balanced	balanced	2
ENSG00000088876	ENSG00000179930	Q6P1L6	Q5T619	weak	transient	transient	-	balanced	unbalanced	-	8
ENSG00000088986	ENSG00000100246	P63167	O96015	weak	permanent	permanent	permanent	unbalanced	unbalanced	unbalanced	0
ENSG00000089159	ENSG00000166407	P49023	P25800	weak	transient	transient	transient	balanced	unbalanced	unbalanced	1
ENSG00000089289	ENSG00000113575	P78318	P67775	weak	transient	transient	transient	balanced	balanced	balanced	2
ENSG00000089289	ENSG00000119414	P78318	O00743	weak	permanent	permanent	permanent	balanced	balanced	unbalanced	2
ENSG00000089289	ENSG00000149923	P78318	P60510	weak	transient	transient	permanent	balanced	balanced	balanced	2
ENSG00000089775	ENSG00000126804	P24278	Q9Y2K1	strong	permanent	permanent	permanent	balanced	balanced	balanced	1
ENSG00000089775	ENSG00000181472	P24278	Q8N680	strong	transient	permanent	permanent	balanced	balanced	balanced	2
ENSG00000089818	ENSG00000100280	Q8NC96	Q10567	weak	transient	transient	permanent	balanced	balanced	balanced	0
ENSG00000090266	ENSG00000099795	O95178	P17568	weak	permanent	permanent	permanent	unbalanced	balanced	balanced	0
ENSG00000091140	ENSG00000110435	P09622	O00330	weak	permanent	permanent	permanent	balanced	balanced	balanced	0
ENSG00000092010	ENSG00000100911	Q06323	Q9UL46	strong	permanent	permanent	permanent	balanced	balanced	balanced	0
ENSG00000092068	ENSG00000168003	Q9UHI5	P08195	weak	transient	permanent	permanent	unbalanced	balanced	balanced	1
ENSG00000092094	ENSG00000196976	Q9NPF4	Q14657	strong	permanent	permanent	permanent	balanced	balanced	balanced	1
ENSG00000092199	ENSG00000179172	P07910	O60812	weak	permanent	-	-	balanced	unbalanced	-	1
ENSG00000092199	ENSG00000275774	P07910	B2RXH8	weak	-	-	-	-	unbalanced	-	1
ENSG00000092208	ENSG00000139343	O14893	P62306	weak	permanent	permanent	permanent	unbalanced	balanced	unbalanced	5
ENSG00000092208	ENSG00000172062	O14893	Q16637	weak	permanent	permanent	-	balanced	balanced	-	0
ENSG00000092330	ENSG00000102977	Q9BSI4	Q96AP0	strong	permanent	permanent	permanent	balanced	unbalanced	balanced	0
ENSG00000092531	ENSG00000135604	O00161	O75558	weak	transient	permanent	permanent	unbalanced	balanced	unbalanced	1
ENSG00000092607	ENSG00000105991	Q96SF7	P49639	weak	transient	transient	transient	balanced	unbalanced	balanced	3
ENSG00000092607	ENSG00000149922	Q96SF7	O95947	weak	permanent	transient	transient	balanced	unbalanced	balanced	0
ENSG00000092964	ENSG00000113657	Q16555	Q14195	weak	transient	transient	transient	unbalanced	balanced	unbalanced	2
ENSG00000092964	ENSG00000157851	Q16555	Q9BPU6	weak	transient	permanent	permanent	unbalanced	unbalanced	unbalanced	2
ENSG00000093000	ENSG00000102753	Q9UKX7	O00505	weak	permanent	transient	transient	balanced	balanced	balanced	5
ENSG00000093000	ENSG00000114030	Q9UKX7	P52294	weak	permanent	transient	transient	balanced	balanced	unbalanced	5
ENSG00000093000	ENSG00000182481	Q9UKX7	P52292	weak	permanent	transient	permanent	unbalanced	balanced	balanced	5
ENSG00000093000	ENSG00000186432	Q9UKX7	O00629	weak	permanent	transient	transient	balanced	balanced	balanced	5
ENSG00000093000	ENSG00000196911	Q9UKX7	O15131	weak	permanent	transient	permanent	balanced	balanced	balanced	5
ENSG00000094796	ENSG00000131095	Q15323	P14136	strong	permanent	permanent	transient	balanced	unbalanced	unbalanced	27
ENSG00000094796	ENSG00000135406	Q15323	P41219	strong	-	-	transient	-	-	balanced	27
ENSG00000094796	ENSG00000135443	Q15323	P78386	strong	permanent	-	permanent	balanced	balanced	unbalanced	27
ENSG00000094796	ENSG00000139648	Q15323	Q3SY84	strong	permanent	-	permanent	balanced	balanced	unbalanced	27
ENSG00000094796	ENSG00000161850	Q15323	Q9NSB4	strong	permanent	-	-	balanced	-	-	27
ENSG00000094796	ENSG00000167767	Q15323	Q6KB66	strong	permanent	transient	permanent	balanced	unbalanced	unbalanced	27
ENSG00000094796	ENSG00000167768	Q15323	P04264	strong	permanent	transient	transient	balanced	unbalanced	unbalanced	27
ENSG00000094796	ENSG00000170421	Q15323	P05787	strong	permanent	transient	transient	unbalanced	unbalanced	unbalanced	27
ENSG00000094796	ENSG00000170423	Q15323	Q8N1N4	strong	permanent	-	permanent	balanced	balanced	unbalanced	27
ENSG00000094796	ENSG00000170442	Q15323	O43790	strong	permanent	-	permanent	balanced	balanced	unbalanced	27
ENSG00000094796	ENSG00000170454	Q15323	O95678	strong	permanent	-	permanent	balanced	balanced	unbalanced	27
ENSG00000094796	ENSG00000170465	Q15323	P48668	strong	permanent	transient	transient	unbalanced	unbalanced	unbalanced	27
ENSG00000094796	ENSG00000170477	Q15323	P19013	strong	permanent	-	permanent	balanced	balanced	unbalanced	27
ENSG00000094796	ENSG00000170484	Q15323	Q7RTS7	strong	permanent	-	permanent	balanced	balanced	unbalanced	27
ENSG00000094796	ENSG00000170486	Q15323	Q14CN4	strong	transient	-	transient	balanced	unbalanced	unbalanced	27
ENSG00000094796	ENSG00000170523	Q15323	P78385	strong	permanent	-	permanent	balanced	balanced	balanced	27
ENSG00000094796	ENSG00000170819	Q15323	Q13515	strong	permanent	-	transient	balanced	balanced	-	27
ENSG00000094796	ENSG00000171431	Q15323	P35900	strong	permanent	-	transient	balanced	balanced	balanced	27
ENSG00000094796	ENSG00000172867	Q15323	P35908	strong	permanent	-	transient	balanced	unbalanced	unbalanced	27
ENSG00000094796	ENSG00000185069	Q15323	Q01546	strong	permanent	-	transient	balanced	-	-	27
ENSG00000094796	ENSG00000185479	Q15323	P04259	strong	permanent	-	transient	balanced	unbalanced	unbalanced	27
ENSG00000094796	ENSG00000185640	Q15323	Q5XKE5	strong	permanent	-	permanent	balanced	unbalanced	unbalanced	27
ENSG00000094796	ENSG00000186049	Q15323	Q86Y46	strong	permanent	-	-	balanced	-	-	27
ENSG00000094796	ENSG00000186081	Q15323	P13647	strong	permanent	transient	permanent	balanced	unbalanced	unbalanced	27
ENSG00000094796	ENSG00000186442	Q15323	P12035	strong	permanent	-	transient	balanced	unbalanced	unbalanced	27
ENSG00000094796	ENSG00000189182	Q15323	Q7Z794	strong	transient	-	permanent	balanced	unbalanced	unbalanced	27
ENSG00000094796	ENSG00000205420	Q15323	P02538	strong	-	-	transient	-	-	unbalanced	27
ENSG00000094796	ENSG00000205426	Q15323	Q14533	strong	permanent	-	permanent	balanced	balanced	unbalanced	27
ENSG00000094880	ENSG00000129055	Q9UJX2	Q9BS18	weak	permanent	permanent	permanent	balanced	unbalanced	balanced	0
ENSG00000094916	ENSG00000101945	P45973	O43463	weak	permanent	permanent	permanent	balanced	unbalanced	balanced	2
ENSG00000095139	ENSG00000129083	P48444	P53618	weak	permanent	permanent	permanent	balanced	balanced	balanced	0
ENSG00000095906	ENSG00000151413	Q9Y5Y2	Q8TB37	weak	permanent	transient	transient	balanced	balanced	balanced	0
ENSG00000097021	ENSG00000172497	O00154	Q8WYK0	weak	transient	transient	transient	unbalanced	unbalanced	unbalanced	0
ENSG00000097033	ENSG00000148341	Q9Y371	Q9NR46	strong	transient	transient	transient	balanced	unbalanced	balanced	0
ENSG00000099139	ENSG00000140479	Q92824	P29122	weak	permanent	transient	transient	balanced	unbalanced	unbalanced	0
ENSG00000099204	ENSG00000115641	O14639	Q14192	weak	permanent	permanent	permanent	balanced	unbalanced	balanced	0
ENSG00000099256	ENSG00000165704	Q9NRG1	P00492	weak	permanent	permanent	permanent	balanced	unbalanced	balanced	0
ENSG00000099284	ENSG00000233822	Q9P0M6	Q99877	strong	transient	transient	permanent	balanced	unbalanced	balanced	3
ENSG00000099365	ENSG00000099940	P61266	O95721	weak	transient	transient	transient	unbalanced	unbalanced	unbalanced	3
ENSG00000099365	ENSG00000103496	P61266	Q12846	weak	transient	transient	permanent	unbalanced	unbalanced	unbalanced	3
ENSG00000099365	ENSG00000111450	P61266	P32856	weak	transient	transient	transient	unbalanced	unbalanced	unbalanced	3
ENSG00000099365	ENSG00000125814	P61266	Q9H115	weak	transient	permanent	permanent	balanced	unbalanced	unbalanced	6
ENSG00000099365	ENSG00000139190	P61266	P23763	strong	permanent	permanent	permanent	balanced	unbalanced	balanced	3
ENSG00000099365	ENSG00000168899	P61266	O95183	strong	transient	transient	transient	balanced	unbalanced	unbalanced	5
ENSG00000099365	ENSG00000220205	P61266	P63027	strong	permanent	permanent	permanent	unbalanced	unbalanced	unbalanced	3
ENSG00000099622	ENSG00000112081	Q14011	P84103	weak	permanent	permanent	transient	balanced	balanced	balanced	3
ENSG00000099624	ENSG00000124172	P30049	P56381	strong	permanent	transient	transient	unbalanced	balanced	balanced	0
ENSG00000099940	ENSG00000111450	O95721	P32856	weak	transient	transient	transient	balanced	balanced	balanced	7
ENSG00000099940	ENSG00000125814	O95721	Q9H115	weak	permanent	transient	transient	balanced	balanced	unbalanced	6
ENSG00000099940	ENSG00000166900	O95721	Q13277	weak	permanent	transient	transient	balanced	balanced	balanced	2
ENSG00000099940	ENSG00000168899	O95721	O95183	weak	transient	transient	transient	balanced	balanced	balanced	5
ENSG00000099956	ENSG00000139613	Q12824	Q8TAQ2	strong	transient	permanent	permanent	balanced	balanced	balanced	0
ENSG00000100030	ENSG00000162734	P28482	Q15121	weak	transient	transient	permanent	balanced	unbalanced	balanced	1
ENSG00000100053	ENSG00000108255	P26998	P05813	weak	permanent	transient	permanent	balanced	balanced	balanced	1
ENSG00000100055	ENSG00000142675	Q9UIA0	Q969H4	weak	permanent	transient	transient	balanced	unbalanced	balanced	3
ENSG00000100065	ENSG00000187796	Q9BWT7	Q9H257	strong	transient	permanent	transient	balanced	unbalanced	balanced	0
ENSG00000100105	ENSG00000105610	Q9HBE1	Q13351	weak	permanent	transient	transient	balanced	unbalanced	balanced	1
ENSG00000100105	ENSG00000147596	Q9HBE1	Q9GZV8	weak	transient	transient	transient	balanced	unbalanced	unbalanced	3
ENSG00000100105	ENSG00000152977	Q9HBE1	Q15915	weak	transient	transient	transient	balanced	unbalanced	balanced	3
ENSG00000100105	ENSG00000269699	Q9HBE1	Q9NZV7	weak	permanent	transient	transient	balanced	unbalanced	balanced	3
ENSG00000100129	ENSG00000178982	Q9Y262	Q9UBQ5	strong	permanent	permanent	permanent	balanced	balanced	balanced	0
ENSG00000100146	ENSG00000106536	P56693	P78424	weak	permanent	-	permanent	balanced	-	unbalanced	0
ENSG00000100167	ENSG00000180096	Q9UH03	Q8WYJ6	weak	transient	transient	transient	balanced	unbalanced	unbalanced	4
ENSG00000100201	ENSG00000110367	Q92841	P26196	strong	permanent	permanent	permanent	unbalanced	balanced	balanced	0
ENSG00000100266	ENSG00000124507	Q9UNF0	Q9BY11	strong	transient	transient	transient	unbalanced	unbalanced	unbalanced	1
ENSG00000100266	ENSG00000165912	Q9UNF0	Q9UKS6	strong	permanent	transient	transient	unbalanced	balanced	balanced	1
ENSG00000100280	ENSG00000213983	Q10567	O75843	weak	permanent	permanent	permanent	balanced	unbalanced	unbalanced	0
ENSG00000100320	ENSG00000152430	O43251	Q8N9W6	weak	permanent	transient	transient	unbalanced	unbalanced	unbalanced	0
ENSG00000100351	ENSG00000104611	O75791	Q9H788	weak	permanent	transient	transient	unbalanced	unbalanced	balanced	1
ENSG00000100351	ENSG00000172680	O75791	P00540	weak	permanent	-	-	balanced	unbalanced	-	0
ENSG00000100387	ENSG00000108094	P62877	Q13617	strong	permanent	permanent	transient	unbalanced	balanced	balanced	1
ENSG00000100387	ENSG00000130725	P62877	P61081	weak	permanent	transient	permanent	balanced	balanced	balanced	1
ENSG00000100387	ENSG00000174842	P62877	Q92990	weak	permanent	permanent	permanent	unbalanced	unbalanced	unbalanced	2
ENSG00000100479	ENSG00000177084	P56282	Q07864	strong	permanent	permanent	permanent	balanced	balanced	balanced	0
ENSG00000100504	ENSG00000100994	P06737	P11216	strong	permanent	transient	transient	balanced	balanced	unbalanced	1
ENSG00000100519	ENSG00000165916	P62333	P17980	strong	permanent	transient	permanent	balanced	balanced	balanced	0
ENSG00000100554	ENSG00000128524	Q9Y5K8	Q16864	strong	transient	permanent	permanent	balanced	unbalanced	balanced	0
ENSG00000100567	ENSG00000100902	P25788	P60900	weak	permanent	permanent	permanent	balanced	unbalanced	balanced	0
ENSG00000100567	ENSG00000129084	P25788	P25786	strong	permanent	permanent	permanent	balanced	balanced	balanced	0
ENSG00000100568	ENSG00000103496	Q9UEU0	Q12846	strong	transient	transient	permanent	balanced	balanced	unbalanced	8
ENSG00000100568	ENSG00000106089	Q9UEU0	Q16623	strong	transient	transient	permanent	unbalanced	unbalanced	unbalanced	8
ENSG00000100568	ENSG00000111450	Q9UEU0	P32856	strong	transient	transient	permanent	unbalanced	balanced	balanced	7
ENSG00000100568	ENSG00000170310	Q9UEU0	Q9UNK0	strong	permanent	permanent	permanent	balanced	balanced	balanced	3
ENSG00000100603	ENSG00000137168	Q13573	Q9Y3C6	weak	permanent	transient	transient	balanced	balanced	balanced	0
ENSG00000100764	ENSG00000175166	P62191	Q13200	weak	permanent	permanent	permanent	balanced	unbalanced	balanced	1
ENSG00000100811	ENSG00000105750	P25490	Q03923	weak	transient	permanent	permanent	unbalanced	unbalanced	balanced	0
ENSG00000100842	ENSG00000138443	O43281	Q9NYB9	weak	transient	permanent	transient	unbalanced	balanced	balanced	4
ENSG00000100842	ENSG00000154556	O43281	O94875	weak	transient	transient	transient	balanced	balanced	balanced	2
ENSG00000100842	ENSG00000156463	O43281	Q8TEC5	weak	transient	transient	transient	balanced	unbalanced	unbalanced	2
ENSG00000100934	ENSG00000101310	Q15436	Q15437	weak	permanent	transient	transient	balanced	balanced	balanced	1
ENSG00000100934	ENSG00000150961	Q15436	O94855	weak	permanent	transient	permanent	unbalanced	balanced	balanced	1
ENSG00000100949	ENSG00000137955	Q92696	P53611	strong	transient	transient	transient	balanced	balanced	balanced	0
ENSG00000101132	ENSG00000155959	Q9NQP4	P61758	weak	permanent	permanent	permanent	balanced	balanced	balanced	1
ENSG00000101158	ENSG00000185049	Q8IXH7	Q9H3P2	strong	transient	permanent	permanent	balanced	balanced	balanced	0
ENSG00000101189	ENSG00000123562	Q9NV56	Q15014	strong	transient	transient	transient	unbalanced	unbalanced	balanced	1
ENSG00000101189	ENSG00000185787	Q9NV56	Q9UBU8	strong	transient	permanent	permanent	unbalanced	unbalanced	balanced	1
ENSG00000101197	ENSG00000132906	Q96CA5	P55211	weak	permanent	transient	transient	balanced	unbalanced	unbalanced	1
ENSG00000101213	ENSG00000155926	Q13882	Q13239	weak	permanent	transient	transient	unbalanced	unbalanced	unbalanced	0
ENSG00000101255	ENSG00000131791	Q96RU7	O43741	weak	permanent	transient	transient	unbalanced	unbalanced	unbalanced	1
ENSG00000101266	ENSG00000204435	P68400	P67870	weak	permanent	permanent	permanent	unbalanced	balanced	unbalanced	1
ENSG00000101310	ENSG00000150961	Q15437	O94855	weak	permanent	permanent	permanent	balanced	balanced	balanced	1
ENSG00000101349	ENSG00000126785	Q9P286	Q9H4E5	weak	-	-	transient	-	-	unbalanced	4
ENSG00000101367	ENSG00000166974	Q15691	Q15555	weak	transient	transient	transient	unbalanced	balanced	balanced	1
ENSG00000101413	ENSG00000141425	Q9NQG5	Q96P16	weak	permanent	transient	transient	balanced	balanced	unbalanced	0
ENSG00000101421	ENSG00000254505	Q9H444	Q9BY43	weak	permanent	transient	permanent	balanced	unbalanced	unbalanced	0
ENSG00000101445	ENSG00000172531	Q96T49	P62136	strong	permanent	transient	transient	unbalanced	unbalanced	balanced	4
ENSG00000101460	ENSG00000168397	Q9H492	Q9Y4P1	weak	permanent	transient	permanent	balanced	balanced	balanced	4
ENSG00000101489	ENSG00000151923	Q9BZC1	Q01085	weak	transient	transient	permanent	balanced	unbalanced	unbalanced	0
ENSG00000101654	ENSG00000169612	O43148	Q9BTL3	strong	permanent	permanent	permanent	balanced	balanced	balanced	0
ENSG00000101695	ENSG00000156587	Q96EQ8	O14933	weak	transient	permanent	permanent	unbalanced	unbalanced	unbalanced	4
ENSG00000101695	ENSG00000185651	Q96EQ8	P68036	weak	permanent	permanent	transient	unbalanced	unbalanced	unbalanced	3
ENSG00000101844	ENSG00000139112	Q8WYN0	Q9H0R8	weak	transient	transient	permanent	balanced	unbalanced	unbalanced	1
ENSG00000101856	ENSG00000164040	O00264	O15173	weak	permanent	transient	permanent	unbalanced	balanced	unbalanced	0
ENSG00000101871	ENSG00000109332	O15344	P61077	weak	transient	permanent	permanent	unbalanced	unbalanced	unbalanced	8
ENSG00000101871	ENSG00000131508	O15344	P62837	weak	transient	transient	transient	unbalanced	unbalanced	unbalanced	13
ENSG00000101871	ENSG00000156587	O15344	O14933	weak	permanent	permanent	transient	balanced	unbalanced	unbalanced	8
ENSG00000101871	ENSG00000170035	O15344	Q969T4	weak	permanent	transient	transient	unbalanced	unbalanced	unbalanced	9
ENSG00000101871	ENSG00000182247	O15344	Q96LR5	weak	permanent	permanent	transient	balanced	balanced	unbalanced	9
ENSG00000101871	ENSG00000185651	O15344	P68036	weak	transient	permanent	transient	unbalanced	unbalanced	unbalanced	8
ENSG00000101888	ENSG00000147206	Q9NPJ8	Q9H4D5	strong	transient	permanent	permanent	unbalanced	unbalanced	balanced	1
ENSG00000101888	ENSG00000269405	Q9NPJ8	Q9GZY0	strong	transient	-	-	unbalanced	unbalanced	-	1
ENSG00000101911	ENSG00000141127	P11908	O60256	strong	permanent	permanent	transient	balanced	balanced	balanced	1
ENSG00000101911	ENSG00000161542	P11908	Q14558	strong	permanent	permanent	transient	balanced	balanced	balanced	1
ENSG00000101945	ENSG00000108468	O43463	P83916	weak	permanent	permanent	permanent	balanced	unbalanced	balanced	2
ENSG00000101945	ENSG00000122565	O43463	Q13185	weak	transient	permanent	transient	balanced	unbalanced	unbalanced	2
ENSG00000101966	ENSG00000132906	P98170	P55211	weak	transient	permanent	transient	unbalanced	unbalanced	balanced	1
ENSG00000102048	ENSG00000196372	Q96DX5	Q8WXK3	weak	permanent	transient	transient	balanced	unbalanced	unbalanced	0
ENSG00000102055	ENSG00000172531	O14990	P62136	strong	transient	-	transient	unbalanced	unbalanced	unbalanced	2
ENSG00000102055	ENSG00000186298	O14990	P36873	strong	transient	-	transient	unbalanced	unbalanced	unbalanced	2
ENSG00000102055	ENSG00000213639	O14990	P62140	strong	transient	-	transient	unbalanced	unbalanced	unbalanced	2
ENSG00000102081	ENSG00000114416	Q06787	P51114	weak	permanent	transient	permanent	balanced	balanced	unbalanced	1
ENSG00000102081	ENSG00000129245	Q06787	P51116	weak	transient	transient	permanent	balanced	balanced	balanced	1
ENSG00000102098	ENSG00000198879	Q9UQR0	Q5VUG0	weak	permanent	transient	transient	balanced	balanced	balanced	0
ENSG00000102119	ENSG00000175334	P50402	O75531	weak	permanent	permanent	transient	unbalanced	balanced	balanced	1
ENSG00000102225	ENSG00000112576	Q00536	P30281	strong	permanent	transient	transient	balanced	balanced	balanced	5
ENSG00000102230	ENSG00000161217	Q9Y5K3	P49585	strong	permanent	transient	permanent	balanced	unbalanced	unbalanced	0
ENSG00000102243	ENSG00000197905	Q99990	Q15561	strong	permanent	transient	transient	unbalanced	unbalanced	unbalanced	2
ENSG00000102317	ENSG00000112081	P98179	P84103	weak	permanent	transient	transient	balanced	balanced	balanced	3
ENSG00000102317	ENSG00000147274	P98179	P38159	weak	permanent	-	transient	balanced	unbalanced	balanced	1
ENSG00000102362	ENSG00000105514	Q96C24	O95716	strong	permanent	transient	transient	balanced	balanced	balanced	1
ENSG00000102572	ENSG00000135932	Q9Y6E0	Q9Y376	weak	permanent	permanent	transient	balanced	unbalanced	balanced	0
ENSG00000102781	ENSG00000119541	Q9BW62	O75351	weak	transient	transient	permanent	balanced	balanced	balanced	0
ENSG00000102870	ENSG00000127903	Q9UEG4	Q9Y2P0	weak	transient	permanent	permanent	unbalanced	unbalanced	balanced	1
ENSG00000102870	ENSG00000183621	Q9UEG4	Q7Z4V0	weak	transient	transient	transient	balanced	balanced	unbalanced	4
ENSG00000102871	ENSG00000127191	Q15628	Q12933	weak	permanent	permanent	permanent	balanced	balanced	balanced	1
ENSG00000102882	ENSG00000162734	P27361	Q15121	weak	transient	permanent	permanent	balanced	unbalanced	balanced	1
ENSG00000102931	ENSG00000138175	Q9Y2Y0	P36405	strong	transient	permanent	permanent	balanced	balanced	balanced	2
ENSG00000102931	ENSG00000213465	Q9Y2Y0	P36404	strong	permanent	permanent	permanent	balanced	balanced	balanced	2
ENSG00000103035	ENSG00000115233	P51665	O00487	strong	permanent	permanent	permanent	balanced	balanced	balanced	0
ENSG00000103202	ENSG00000143156	O00746	Q9Y5B8	weak	transient	transient	transient	balanced	balanced	balanced	0
ENSG00000103202	ENSG00000239672	O00746	P15531	weak	permanent	transient	transient	balanced	balanced	unbalanced	0
ENSG00000103275	ENSG00000110171	P63279	O75382	weak	transient	permanent	permanent	unbalanced	unbalanced	balanced	3
ENSG00000103275	ENSG00000112343	P63279	O00635	weak	transient	permanent	permanent	unbalanced	balanced	unbalanced	1
ENSG00000103275	ENSG00000116030	P63279	P63165	weak	permanent	permanent	transient	balanced	unbalanced	balanced	2
ENSG00000103275	ENSG00000132109	P63279	P19474	weak	permanent	permanent	permanent	unbalanced	balanced	balanced	1
ENSG00000103275	ENSG00000148356	P63279	Q6UWE0	weak	transient	permanent	transient	balanced	balanced	balanced	2
ENSG00000103343	ENSG00000121413	Q15697	Q8TBC5	strong	transient	permanent	permanent	balanced	balanced	balanced	4
ENSG00000103343	ENSG00000140987	Q15697	Q9NX65	weak	permanent	permanent	permanent	balanced	unbalanced	balanced	4
ENSG00000103343	ENSG00000171222	Q15697	P57086	weak	permanent	transient	transient	unbalanced	balanced	balanced	22
ENSG00000103343	ENSG00000172466	Q15697	P17028	weak	transient	permanent	permanent	unbalanced	unbalanced	balanced	11
ENSG00000103343	ENSG00000182318	Q15697	P10073	weak	permanent	permanent	permanent	balanced	balanced	unbalanced	5
ENSG00000103363	ENSG00000154582	Q15370	Q15369	weak	transient	permanent	transient	balanced	balanced	balanced	0
ENSG00000103496	ENSG00000104915	Q12846	O60499	weak	permanent	permanent	permanent	balanced	balanced	balanced	8
ENSG00000103496	ENSG00000106089	Q12846	Q16623	weak	permanent	transient	transient	balanced	unbalanced	balanced	3
ENSG00000103496	ENSG00000111450	Q12846	P32856	weak	transient	permanent	permanent	balanced	balanced	balanced	3
ENSG00000103496	ENSG00000117533	Q12846	O75379	strong	permanent	transient	permanent	balanced	balanced	balanced	8
ENSG00000103496	ENSG00000117758	Q12846	Q86Y82	weak	permanent	transient	permanent	balanced	balanced	unbalanced	3
ENSG00000103496	ENSG00000124222	Q12846	O14662	weak	permanent	permanent	transient	balanced	balanced	balanced	5
ENSG00000103496	ENSG00000125814	Q12846	Q9H115	weak	permanent	transient	permanent	balanced	balanced	unbalanced	8
ENSG00000103496	ENSG00000135604	Q12846	O75558	weak	transient	transient	transient	unbalanced	balanced	unbalanced	3
ENSG00000103496	ENSG00000135823	Q12846	O43752	weak	transient	permanent	permanent	balanced	balanced	unbalanced	8
ENSG00000103496	ENSG00000139190	Q12846	P23763	strong	transient	transient	transient	balanced	unbalanced	balanced	8
ENSG00000103496	ENSG00000166900	Q12846	Q13277	weak	permanent	transient	transient	balanced	balanced	balanced	3
ENSG00000103496	ENSG00000168899	Q12846	O95183	strong	permanent	permanent	transient	balanced	balanced	balanced	8
ENSG00000103496	ENSG00000220205	Q12846	P63027	strong	transient	transient	permanent	balanced	balanced	balanced	8
ENSG00000103569	ENSG00000135517	O43315	P30301	strong	permanent	permanent	transient	balanced	unbalanced	unbalanced	0
ENSG00000103769	ENSG00000107560	P62491	Q7L804	weak	permanent	permanent	permanent	unbalanced	balanced	unbalanced	2
ENSG00000104064	ENSG00000154727	Q06547	Q06546	weak	permanent	permanent	permanent	balanced	balanced	balanced	1
ENSG00000104081	ENSG00000143384	Q96LC9	Q07820	strong	transient	permanent	permanent	unbalanced	unbalanced	unbalanced	0
ENSG00000104140	ENSG00000137843	Q96L33	Q9NQU5	weak	permanent	transient	transient	balanced	unbalanced	unbalanced	0
ENSG00000104228	ENSG00000204613	Q9UPQ4	Q9UDY6	weak	permanent	transient	transient	balanced	unbalanced	unbalanced	0
ENSG00000104313	ENSG00000126778	Q99502	Q15475	weak	transient	transient	permanent	balanced	unbalanced	unbalanced	1
ENSG00000104343	ENSG00000213186	Q96B02	Q8IWR1	weak	permanent	permanent	permanent	balanced	unbalanced	unbalanced	1
ENSG00000104472	ENSG00000148229	Q9NRG0	Q9NRF9	strong	permanent	permanent	permanent	balanced	balanced	balanced	2
ENSG00000104611	ENSG00000177885	Q9H788	P62993	strong	transient	transient	transient	balanced	unbalanced	unbalanced	3
ENSG00000104643	ENSG00000139505	Q96QG7	Q9Y217	weak	transient	permanent	permanent	balanced	balanced	balanced	1
ENSG00000104722	ENSG00000277586	P07197	P07196	strong	permanent	permanent	permanent	balanced	balanced	balanced	2
ENSG00000104765	ENSG00000176171	O60238	Q12983	weak	permanent	transient	transient	balanced	balanced	balanced	0
ENSG00000104863	ENSG00000150054	Q9HAP6	Q5T2T1	weak	permanent	transient	transient	balanced	balanced	balanced	2
ENSG00000104879	ENSG00000223572	P06732	P12532	weak	permanent	transient	-	unbalanced	unbalanced	-	0
ENSG00000104915	ENSG00000106089	O60499	Q16623	weak	transient	transient	transient	balanced	unbalanced	balanced	7
ENSG00000104969	ENSG00000197860	O43765	Q96EQ0	weak	transient	transient	permanent	balanced	balanced	balanced	0
ENSG00000105048	ENSG00000130598	P13805	P48788	strong	transient	permanent	permanent	balanced	unbalanced	balanced	1
ENSG00000105048	ENSG00000159173	P13805	P19237	strong	permanent	permanent	permanent	unbalanced	unbalanced	balanced	1
ENSG00000105122	ENSG00000108551	Q86YV0	Q9Y272	weak	transient	transient	transient	balanced	unbalanced	unbalanced	0
ENSG00000105392	ENSG00000131721	O43186	Q9BQY4	weak	permanent	-	-	balanced	unbalanced	-	2
ENSG00000105392	ENSG00000149922	O43186	O95947	weak	permanent	transient	transient	balanced	unbalanced	unbalanced	1
ENSG00000105392	ENSG00000159387	O43186	P78412	weak	permanent	transient	transient	balanced	unbalanced	unbalanced	0
ENSG00000105392	ENSG00000164438	O43186	O43711	weak	permanent	-	transient	balanced	balanced	balanced	2
ENSG00000105398	ENSG00000173597	Q06520	O43704	weak	permanent	permanent	permanent	balanced	unbalanced	unbalanced	1
ENSG00000105443	ENSG00000142675	Q99418	Q969H4	weak	transient	transient	transient	balanced	unbalanced	balanced	3
ENSG00000105514	ENSG00000127328	O95716	Q96QF0	weak	transient	transient	transient	balanced	balanced	balanced	1
ENSG00000105514	ENSG00000183155	O95716	P47224	strong	transient	permanent	transient	balanced	balanced	balanced	6
ENSG00000105568	ENSG00000112640	P30153	Q14738	weak	permanent	permanent	permanent	balanced	balanced	balanced	1
ENSG00000105568	ENSG00000115808	P30153	O43815	weak	transient	permanent	transient	unbalanced	balanced	unbalanced	1
ENSG00000105568	ENSG00000196792	P30153	Q13033	weak	transient	permanent	transient	unbalanced	balanced	balanced	1
ENSG00000105576	ENSG00000132341	O14787	P62826	weak	transient	permanent	permanent	unbalanced	unbalanced	unbalanced	2
ENSG00000105642	ENSG00000143933	Q92952	P0DP24	strong	transient	permanent	-	balanced	unbalanced	-	2
ENSG00000105642	ENSG00000160014	Q92952	P0DP25	strong	transient	permanent	permanent	unbalanced	unbalanced	unbalanced	2
ENSG00000105642	ENSG00000198668	Q92952	P0DP23	strong	transient	permanent	permanent	balanced	unbalanced	unbalanced	2
ENSG00000105649	ENSG00000127328	P20336	Q96QF0	weak	transient	permanent	permanent	balanced	balanced	balanced	2
ENSG00000105649	ENSG00000167994	P20336	Q8TBN0	weak	permanent	transient	transient	balanced	unbalanced	unbalanced	2
ENSG00000105649	ENSG00000183155	P20336	P47224	strong	transient	transient	permanent	balanced	unbalanced	balanced	6
ENSG00000105662	ENSG00000118260	Q6UUV9	P16220	weak	transient	transient	permanent	balanced	balanced	balanced	1
ENSG00000105717	ENSG00000120075	Q9BYU1	P09067	weak	permanent	transient	transient	balanced	unbalanced	unbalanced	6
ENSG00000105717	ENSG00000134138	Q9BYU1	O14770	weak	transient	transient	permanent	balanced	unbalanced	balanced	6
ENSG00000105717	ENSG00000160199	Q9BYU1	P55347	weak	transient	permanent	permanent	balanced	unbalanced	balanced	6
ENSG00000105717	ENSG00000165495	Q9BYU1	Q96KN3	weak	permanent	transient	transient	balanced	balanced	balanced	6
ENSG00000105717	ENSG00000170166	Q9BYU1	P09016	weak	permanent	transient	transient	balanced	balanced	unbalanced	6
ENSG00000105717	ENSG00000172789	Q9BYU1	Q00444	weak	transient	transient	transient	balanced	unbalanced	unbalanced	7
ENSG00000105717	ENSG00000173917	Q9BYU1	P14652	weak	transient	transient	transient	balanced	unbalanced	unbalanced	5
ENSG00000105750	ENSG00000173480	Q03923	Q8TAU3	weak	permanent	permanent	-	balanced	balanced	-	7
ENSG00000105810	ENSG00000112576	Q00534	P30281	weak	transient	permanent	permanent	unbalanced	balanced	unbalanced	5
ENSG00000105810	ENSG00000118816	Q00534	Q14094	strong	transient	permanent	transient	unbalanced	unbalanced	unbalanced	2
ENSG00000105810	ENSG00000123080	Q00534	P42773	strong	transient	transient	permanent	balanced	balanced	balanced	2
ENSG00000105810	ENSG00000129355	Q00534	P55273	weak	transient	permanent	transient	balanced	balanced	balanced	2
ENSG00000105810	ENSG00000147883	Q00534	P42772	weak	transient	transient	transient	balanced	balanced	balanced	2
ENSG00000105866	ENSG00000136451	Q02446	Q14119	weak	transient	permanent	permanent	unbalanced	unbalanced	balanced	1
ENSG00000105866	ENSG00000143442	Q02446	Q7Z3K3	weak	transient	permanent	permanent	balanced	balanced	balanced	4
ENSG00000105991	ENSG00000136944	P49639	O60663	weak	transient	transient	transient	balanced	balanced	balanced	3
ENSG00000105991	ENSG00000159387	P49639	P78412	weak	permanent	transient	transient	balanced	unbalanced	balanced	2
ENSG00000105991	ENSG00000164093	P49639	Q99697	weak	transient	permanent	transient	unbalanced	balanced	balanced	3
ENSG00000105991	ENSG00000170689	P49639	P17482	weak	transient	transient	permanent	balanced	unbalanced	balanced	3
ENSG00000105991	ENSG00000175325	P49639	O75360	weak	transient	-	-	unbalanced	unbalanced	-	2
ENSG00000106004	ENSG00000204304	P20719	P40425	weak	transient	permanent	-	balanced	unbalanced	-	4
ENSG00000106052	ENSG00000119318	Q86VP1	P54727	weak	permanent	transient	transient	balanced	balanced	balanced	2
ENSG00000106052	ENSG00000139112	Q86VP1	Q9H0R8	weak	permanent	transient	permanent	unbalanced	balanced	balanced	2
ENSG00000106052	ENSG00000150991	Q86VP1	P0CG48	weak	permanent	permanent	transient	unbalanced	unbalanced	balanced	2
ENSG00000106052	ENSG00000170315	Q86VP1	P0CG47	weak	permanent	permanent	permanent	unbalanced	unbalanced	balanced	2
ENSG00000106052	ENSG00000197769	Q86VP1	Q9BXW4	weak	transient	transient	transient	unbalanced	unbalanced	unbalanced	2
ENSG00000106069	ENSG00000138606	P52757	Q7M4L6	strong	transient	permanent	permanent	balanced	balanced	balanced	2
ENSG00000106069	ENSG00000158092	P52757	P16333	strong	transient	transient	transient	unbalanced	unbalanced	unbalanced	2
ENSG00000106089	ENSG00000111450	Q16623	P32856	weak	transient	transient	transient	balanced	unbalanced	balanced	3
ENSG00000106089	ENSG00000117533	Q16623	O75379	strong	transient	permanent	permanent	balanced	unbalanced	balanced	7
ENSG00000106089	ENSG00000117758	Q16623	Q86Y82	weak	transient	transient	permanent	balanced	unbalanced	unbalanced	5
ENSG00000106089	ENSG00000124222	Q16623	O14662	weak	transient	transient	transient	balanced	unbalanced	balanced	4
ENSG00000106089	ENSG00000125814	Q16623	Q9H115	weak	transient	permanent	permanent	balanced	unbalanced	unbalanced	6
ENSG00000106089	ENSG00000135604	Q16623	O75558	weak	permanent	transient	transient	balanced	unbalanced	unbalanced	4
ENSG00000106089	ENSG00000135823	Q16623	O43752	weak	transient	transient	permanent	balanced	unbalanced	unbalanced	7
ENSG00000106089	ENSG00000139190	Q16623	P23763	strong	permanent	permanent	permanent	balanced	balanced	balanced	7
ENSG00000106089	ENSG00000166900	Q16623	Q13277	weak	permanent	transient	transient	balanced	unbalanced	unbalanced	2
ENSG00000106089	ENSG00000168899	Q16623	O95183	strong	transient	transient	transient	balanced	unbalanced	unbalanced	7
ENSG00000106089	ENSG00000171045	Q16623	Q96NA8	weak	permanent	transient	permanent	balanced	balanced	balanced	6
ENSG00000106089	ENSG00000220205	Q16623	P63027	strong	permanent	permanent	permanent	balanced	unbalanced	unbalanced	7
ENSG00000106299	ENSG00000126785	O00401	Q9H4E5	weak	permanent	transient	permanent	unbalanced	unbalanced	unbalanced	4
ENSG00000106305	ENSG00000115866	Q13155	P14868	weak	permanent	transient	transient	balanced	balanced	balanced	0
ENSG00000106348	ENSG00000178035	P20839	P12268	weak	permanent	transient	transient	unbalanced	unbalanced	unbalanced	0
ENSG00000106355	ENSG00000130332	Q9Y4Y9	Q9UK45	weak	permanent	permanent	permanent	balanced	balanced	balanced	3
ENSG00000106355	ENSG00000139343	Q9Y4Y9	P62306	weak	permanent	permanent	permanent	balanced	balanced	unbalanced	3
ENSG00000106355	ENSG00000164167	Q9Y4Y9	P62312	weak	permanent	permanent	permanent	balanced	balanced	balanced	1
ENSG00000106355	ENSG00000170860	Q9Y4Y9	P62310	weak	permanent	permanent	permanent	balanced	balanced	balanced	2
ENSG00000106355	ENSG00000182004	Q9Y4Y9	P62304	weak	permanent	permanent	permanent	unbalanced	unbalanced	balanced	1
ENSG00000106511	ENSG00000120075	P50222	P09067	weak	permanent	transient	transient	unbalanced	unbalanced	unbalanced	3
ENSG00000106511	ENSG00000159387	P50222	P78412	weak	permanent	permanent	permanent	balanced	unbalanced	balanced	1
ENSG00000106536	ENSG00000143190	P78424	P14859	weak	transient	transient	permanent	unbalanced	unbalanced	unbalanced	0
ENSG00000106588	ENSG00000129084	P25787	P25786	weak	permanent	permanent	-	balanced	balanced	-	1
ENSG00000106689	ENSG00000198728	P50458	Q86U70	weak	transient	transient	permanent	unbalanced	unbalanced	unbalanced	13
ENSG00000106852	ENSG00000183733	Q9UPM6	Q6QHK4	weak	transient	-	-	balanced	unbalanced	-	4
ENSG00000106852	ENSG00000198728	Q9UPM6	Q86U70	weak	transient	transient	permanent	balanced	unbalanced	unbalanced	13
ENSG00000107187	ENSG00000172789	Q9UBR4	Q00444	weak	permanent	-	transient	balanced	balanced	balanced	4
ENSG00000107187	ENSG00000183733	Q9UBR4	Q6QHK4	weak	permanent	-	-	balanced	unbalanced	-	4
ENSG00000107187	ENSG00000198728	Q9UBR4	Q86U70	weak	permanent	-	transient	balanced	unbalanced	unbalanced	13
ENSG00000107404	ENSG00000161202	O14640	Q92997	weak	-	-	permanent	-	-	balanced	0
ENSG00000107560	ENSG00000132698	Q7L804	P57735	weak	transient	transient	transient	unbalanced	unbalanced	unbalanced	2
ENSG00000107560	ENSG00000185236	Q7L804	Q15907	weak	transient	permanent	permanent	balanced	balanced	unbalanced	2
ENSG00000107643	ENSG00000111266	P45983	Q9BY84	weak	transient	transient	transient	balanced	balanced	unbalanced	1
ENSG00000107643	ENSG00000143507	P45983	Q9Y6W6	weak	transient	transient	transient	balanced	balanced	balanced	1
ENSG00000107960	ENSG00000257949	Q9H668	Q86WV5	strong	-	-	transient	unbalanced	-	unbalanced	0
ENSG00000108001	ENSG00000221818	Q9H4W6	Q9HAK2	strong	permanent	permanent	permanent	balanced	balanced	balanced	0
ENSG00000108010	ENSG00000163170	O76003	Q53S33	weak	permanent	permanent	transient	balanced	balanced	balanced	2
ENSG00000108010	ENSG00000169627	O76003	Q9H3K6	weak	permanent	permanent	transient	balanced	unbalanced	unbalanced	2
ENSG00000108010	ENSG00000178096	O76003	Q9Y3E2	weak	transient	permanent	transient	unbalanced	balanced	unbalanced	2
ENSG00000108255	ENSG00000244752	P05813	P43320	weak	transient	-	permanent	balanced	balanced	unbalanced	1
ENSG00000108306	ENSG00000113558	Q96IG2	P63208	strong	transient	permanent	permanent	balanced	unbalanced	unbalanced	10
ENSG00000108349	ENSG00000141543	O15234	P38919	weak	transient	permanent	transient	balanced	balanced	balanced	1
ENSG00000108381	ENSG00000132744	P45381	Q96HD9	strong	permanent	transient	transient	balanced	unbalanced	unbalanced	0
ENSG00000108417	ENSG00000135443	O76014	P78386	strong	transient	-	transient	balanced	balanced	balanced	14
ENSG00000108417	ENSG00000139648	O76014	Q3SY84	strong	transient	-	transient	balanced	balanced	balanced	14
ENSG00000108417	ENSG00000167768	O76014	P04264	strong	permanent	-	transient	balanced	unbalanced	unbalanced	14
ENSG00000108417	ENSG00000170442	O76014	O43790	strong	permanent	-	transient	balanced	unbalanced	balanced	16
ENSG00000108417	ENSG00000170454	O76014	O95678	strong	permanent	-	transient	balanced	balanced	unbalanced	15
ENSG00000108417	ENSG00000170465	O76014	P48668	strong	permanent	-	transient	unbalanced	unbalanced	unbalanced	14
ENSG00000108417	ENSG00000170477	O76014	P19013	strong	transient	-	transient	balanced	unbalanced	unbalanced	14
ENSG00000108417	ENSG00000170484	O76014	Q7RTS7	strong	permanent	-	transient	balanced	balanced	balanced	14
ENSG00000108417	ENSG00000170523	O76014	P78385	strong	permanent	-	transient	balanced	balanced	balanced	14
ENSG00000108417	ENSG00000170819	O76014	Q13515	strong	transient	-	transient	balanced	balanced	-	14
ENSG00000108417	ENSG00000175084	O76014	P17661	strong	transient	-	transient	balanced	unbalanced	unbalanced	14
ENSG00000108417	ENSG00000185069	O76014	Q01546	strong	permanent	-	transient	balanced	-	unbalanced	14
ENSG00000108417	ENSG00000185479	O76014	P04259	strong	permanent	-	transient	balanced	balanced	unbalanced	14
ENSG00000108417	ENSG00000186442	O76014	P12035	strong	permanent	-	transient	balanced	-	-	14
ENSG00000108417	ENSG00000205426	O76014	Q14533	strong	permanent	-	transient	balanced	balanced	balanced	14
ENSG00000108669	ENSG00000142675	Q15438	Q969H4	weak	transient	transient	transient	balanced	unbalanced	balanced	3
ENSG00000108671	ENSG00000166200	O00231	P61201	weak	transient	permanent	permanent	unbalanced	balanced	balanced	0
ENSG00000108759	ENSG00000167767	Q14532	Q6KB66	strong	transient	transient	-	balanced	unbalanced	-	13
ENSG00000108759	ENSG00000170442	Q14532	O43790	strong	permanent	-	-	balanced	unbalanced	-	16
ENSG00000108759	ENSG00000170486	Q14532	Q14CN4	strong	transient	-	-	balanced	unbalanced	-	10
ENSG00000108798	ENSG00000112290	Q9P2A4	Q92558	strong	transient	transient	transient	balanced	balanced	unbalanced	0
ENSG00000108798	ENSG00000138443	Q9P2A4	Q9NYB9	weak	transient	transient	transient	balanced	balanced	unbalanced	0
ENSG00000108946	ENSG00000187699	P10644	Q9BSF0	weak	transient	transient	transient	unbalanced	unbalanced	unbalanced	0
ENSG00000108946	ENSG00000188191	P10644	P31321	weak	transient	transient	permanent	unbalanced	unbalanced	unbalanced	0
ENSG00000109079	ENSG00000110906	Q13829	Q9H3F6	weak	permanent	permanent	permanent	balanced	balanced	balanced	1
ENSG00000109079	ENSG00000174943	Q13829	Q8WZ19	weak	permanent	transient	permanent	balanced	unbalanced	balanced	1
ENSG00000109103	ENSG00000138175	Q13432	P36405	strong	permanent	transient	transient	unbalanced	balanced	balanced	2
ENSG00000109103	ENSG00000185305	Q13432	Q9NXU5	weak	permanent	permanent	transient	balanced	balanced	balanced	2
ENSG00000109103	ENSG00000213465	Q13432	P36404	weak	transient	transient	transient	unbalanced	unbalanced	balanced	2
ENSG00000109270	ENSG00000116586	Q9UHA4	Q9Y2Q5	strong	transient	transient	transient	balanced	balanced	balanced	0
ENSG00000109332	ENSG00000116525	P61077	Q9BVG3	weak	transient	permanent	transient	unbalanced	unbalanced	balanced	8
ENSG00000109332	ENSG00000121481	P61077	Q99496	weak	transient	transient	permanent	unbalanced	balanced	balanced	8
ENSG00000109332	ENSG00000163481	P61077	Q96BH1	strong	transient	transient	permanent	unbalanced	unbalanced	balanced	7
ENSG00000109332	ENSG00000165886	P61077	Q9HAC8	weak	transient	permanent	transient	unbalanced	unbalanced	balanced	8
ENSG00000109332	ENSG00000167770	P61077	Q96FW1	weak	transient	transient	transient	balanced	balanced	balanced	7
ENSG00000109332	ENSG00000204599	P61077	Q9HCM9	weak	transient	transient	permanent	unbalanced	unbalanced	unbalanced	6
ENSG00000109332	ENSG00000265491	P61077	Q9Y4L5	weak	permanent	transient	permanent	unbalanced	unbalanced	balanced	8
ENSG00000109466	ENSG00000117153	O95198	Q53G59	weak	permanent	transient	permanent	balanced	balanced	balanced	1
ENSG00000109466	ENSG00000146021	O95198	Q9UH77	weak	transient	transient	permanent	unbalanced	unbalanced	unbalanced	1
ENSG00000109654	ENSG00000110171	Q9C040	O75382	weak	transient	permanent	permanent	balanced	balanced	balanced	0
ENSG00000109686	ENSG00000154447	Q5HYK7	Q7Z6J0	weak	permanent	transient	permanent	balanced	balanced	balanced	2
ENSG00000109819	ENSG00000173153	Q9UBK2	P11474	weak	permanent	permanent	permanent	unbalanced	unbalanced	balanced	1
ENSG00000109819	ENSG00000196482	Q9UBK2	P62508	weak	permanent	permanent	permanent	balanced	unbalanced	balanced	2
ENSG00000109846	ENSG00000160202	P02511	P02489	weak	permanent	-	-	balanced	unbalanced	-	1
ENSG00000109846	ENSG00000276076	P02511	A0A140G945	weak	-	-	-	-	-	-	1
ENSG00000109906	ENSG00000177842	Q05516	Q6ZNG0	weak	permanent	transient	transient	balanced	unbalanced	unbalanced	2
ENSG00000109906	ENSG00000178935	Q05516	Q9H707	weak	permanent	transient	transient	balanced	balanced	balanced	2
ENSG00000109906	ENSG00000179627	Q05516	B2RXF5	weak	transient	transient	permanent	balanced	unbalanced	unbalanced	0
ENSG00000109906	ENSG00000197343	Q05516	Q8N720	weak	transient	transient	permanent	balanced	balanced	balanced	4
ENSG00000109971	ENSG00000156735	P11142	O95429	weak	permanent	transient	permanent	balanced	unbalanced	unbalanced	5
ENSG00000110031	ENSG00000166407	O60711	P25800	weak	transient	transient	transient	balanced	unbalanced	unbalanced	1
ENSG00000110171	ENSG00000159202	O75382	Q9H832	weak	transient	permanent	permanent	unbalanced	unbalanced	balanced	3
ENSG00000110171	ENSG00000182247	O75382	Q96LR5	weak	transient	permanent	permanent	unbalanced	unbalanced	balanced	9
ENSG00000110330	ENSG00000127191	Q13490	Q12933	weak	transient	permanent	transient	unbalanced	unbalanced	balanced	0
ENSG00000110367	ENSG00000179151	P26196	Q96F86	strong	permanent	permanent	transient	balanced	unbalanced	balanced	1
ENSG00000110367	ENSG00000184708	P26196	Q9NRA8	weak	transient	permanent	transient	balanced	unbalanced	unbalanced	1
ENSG00000110768	ENSG00000153767	P32780	P29083	weak	permanent	permanent	permanent	balanced	balanced	balanced	0
ENSG00000110801	ENSG00000165916	O00233	P17980	weak	permanent	transient	transient	balanced	unbalanced	balanced	0
ENSG00000110906	ENSG00000174943	Q9H3F6	Q8WZ19	weak	permanent	transient	permanent	balanced	unbalanced	balanced	1
ENSG00000111052	ENSG00000150054	O14910	Q5T2T1	weak	transient	transient	permanent	balanced	balanced	balanced	2
ENSG00000111057	ENSG00000139648	P05783	Q3SY84	strong	permanent	-	transient	unbalanced	unbalanced	unbalanced	5
ENSG00000111057	ENSG00000170421	P05783	P05787	strong	permanent	permanent	permanent	balanced	balanced	unbalanced	5
ENSG00000111057	ENSG00000170465	P05783	P48668	strong	permanent	permanent	transient	unbalanced	unbalanced	unbalanced	5
ENSG00000111057	ENSG00000185640	P05783	Q5XKE5	strong	permanent	transient	transient	unbalanced	unbalanced	unbalanced	5
ENSG00000111057	ENSG00000205420	P05783	P02538	strong	-	-	transient	-	-	unbalanced	5
ENSG00000111057	ENSG00000205426	P05783	Q14533	strong	permanent	transient	transient	unbalanced	unbalanced	unbalanced	5
ENSG00000111196	ENSG00000136527	Q96A72	P62995	strong	permanent	permanent	permanent	unbalanced	unbalanced	balanced	2
ENSG00000111196	ENSG00000164548	Q96A72	Q13595	strong	permanent	permanent	permanent	balanced	unbalanced	balanced	2
ENSG00000111196	ENSG00000265241	Q96A72	Q9Y5S9	weak	permanent	permanent	permanent	balanced	unbalanced	balanced	2
ENSG00000111218	ENSG00000126457	Q9NR22	Q99873	weak	transient	transient	transient	unbalanced	unbalanced	balanced	0
ENSG00000111262	ENSG00000143105	Q09470	Q16322	strong	permanent	-	-	balanced	balanced	-	1
ENSG00000111262	ENSG00000177272	Q09470	P22001	strong	permanent	transient	transient	balanced	unbalanced	balanced	1
ENSG00000111276	ENSG00000163806	P46527	Q5MJ70	weak	transient	transient	transient	unbalanced	unbalanced	unbalanced	0
ENSG00000111424	ENSG00000143171	P11473	P48443	strong	transient	transient	transient	balanced	balanced	unbalanced	6
ENSG00000111445	ENSG00000163918	P40937	P35249	strong	permanent	permanent	permanent	balanced	balanced	unbalanced	0
ENSG00000111450	ENSG00000117758	P32856	Q86Y82	weak	permanent	transient	permanent	balanced	balanced	unbalanced	2
ENSG00000111450	ENSG00000124222	P32856	O14662	weak	permanent	permanent	permanent	balanced	balanced	balanced	2
ENSG00000111450	ENSG00000125814	P32856	Q9H115	weak	permanent	transient	transient	balanced	balanced	unbalanced	7
ENSG00000111450	ENSG00000135823	P32856	O43752	weak	permanent	permanent	permanent	balanced	balanced	balanced	7
ENSG00000111450	ENSG00000145087	P32856	Q9Y2K9	strong	permanent	transient	transient	unbalanced	unbalanced	unbalanced	7
ENSG00000111450	ENSG00000166900	P32856	Q13277	weak	transient	transient	transient	balanced	balanced	unbalanced	3
ENSG00000111450	ENSG00000168899	P32856	O95183	strong	transient	permanent	transient	balanced	balanced	balanced	6
ENSG00000111450	ENSG00000220205	P32856	P63027	strong	transient	transient	transient	balanced	unbalanced	balanced	6
ENSG00000111605	ENSG00000167005	Q16630	O43809	weak	permanent	permanent	permanent	balanced	balanced	unbalanced	1
ENSG00000111615	ENSG00000164587	Q13601	P62263	weak	transient	permanent	permanent	unbalanced	unbalanced	unbalanced	0
ENSG00000111716	ENSG00000134333	P07195	P00338	strong	permanent	transient	transient	balanced	balanced	balanced	0
ENSG00000111725	ENSG00000162409	Q9Y478	P54646	strong	transient	transient	transient	unbalanced	balanced	balanced	2
ENSG00000111725	ENSG00000181929	Q9Y478	P54619	strong	permanent	transient	transient	unbalanced	balanced	balanced	2
ENSG00000111752	ENSG00000198879	P78364	Q5VUG0	weak	transient	permanent	permanent	balanced	balanced	unbalanced	1
ENSG00000111786	ENSG00000136527	Q13242	P62995	weak	transient	permanent	permanent	balanced	balanced	balanced	2
ENSG00000111786	ENSG00000147274	Q13242	P38159	weak	permanent	-	permanent	balanced	unbalanced	balanced	2
ENSG00000111786	ENSG00000205937	Q13242	Q15287	weak	permanent	permanent	permanent	balanced	balanced	unbalanced	3
ENSG00000111875	ENSG00000158406	Q9Y294	P62805	weak	transient	permanent	permanent	balanced	unbalanced	unbalanced	0
ENSG00000112038	ENSG00000171517	P35372	Q9UBY5	weak	permanent	permanent	transient	balanced	unbalanced	unbalanced	0
ENSG00000112081	ENSG00000147274	P84103	P38159	weak	permanent	-	permanent	unbalanced	unbalanced	balanced	3
ENSG00000112081	ENSG00000205937	P84103	Q15287	weak	permanent	permanent	permanent	balanced	balanced	unbalanced	3
ENSG00000112081	ENSG00000263465	P84103	Q9BRL6	weak	permanent	permanent	transient	unbalanced	balanced	balanced	1
ENSG00000112130	ENSG00000131508	O76064	P62837	weak	transient	permanent	permanent	unbalanced	unbalanced	balanced	13
ENSG00000112182	ENSG00000112365	Q9BYV9	O43167	strong	transient	permanent	permanent	balanced	balanced	balanced	1
ENSG00000112182	ENSG00000177125	Q9BYV9	Q8NCN2	weak	transient	permanent	permanent	balanced	balanced	balanced	1
ENSG00000112186	ENSG00000184009	P40123	P63261	weak	transient	transient	transient	unbalanced	unbalanced	unbalanced	2
ENSG00000112232	ENSG00000131773	Q5VWX1	O75525	strong	transient	transient	permanent	balanced	unbalanced	balanced	0
ENSG00000112245	ENSG00000119946	Q93096	Q9NRU3	weak	transient	transient	transient	unbalanced	unbalanced	unbalanced	1
ENSG00000112246	ENSG00000172379	P81133	Q9HBZ2	strong	transient	transient	transient	balanced	unbalanced	balanced	0
ENSG00000112339	ENSG00000152684	Q9Y450	Q9BRX2	weak	transient	transient	permanent	balanced	balanced	balanced	0
ENSG00000112365	ENSG00000121864	O43167	Q9UID6	weak	permanent	permanent	permanent	unbalanced	balanced	balanced	4
ENSG00000112365	ENSG00000143442	O43167	Q7Z3K3	weak	transient	permanent	permanent	balanced	balanced	balanced	8
ENSG00000112365	ENSG00000152475	O43167	Q96EG3	weak	transient	permanent	permanent	balanced	unbalanced	unbalanced	5
ENSG00000112365	ENSG00000160062	O43167	Q96BR9	strong	permanent	transient	transient	unbalanced	balanced	balanced	4
ENSG00000112365	ENSG00000163884	O43167	Q9UIH9	weak	transient	transient	permanent	balanced	balanced	balanced	1
ENSG00000112365	ENSG00000167625	O43167	Q8TF50	weak	permanent	permanent	permanent	balanced	balanced	balanced	6
ENSG00000112365	ENSG00000180884	O43167	Q3KQV3	weak	permanent	permanent	permanent	balanced	balanced	unbalanced	5
ENSG00000112365	ENSG00000196152	O43167	Q15937	weak	transient	permanent	permanent	balanced	balanced	balanced	5
ENSG00000112365	ENSG00000197951	O43167	Q9NQZ8	weak	transient	permanent	permanent	balanced	balanced	balanced	5
ENSG00000112365	ENSG00000213588	O43167	Q96C00	weak	permanent	permanent	permanent	balanced	unbalanced	balanced	2
ENSG00000112530	ENSG00000197889	Q96M98	Q5JSS6	weak	permanent	permanent	permanent	balanced	unbalanced	unbalanced	0
ENSG00000112576	ENSG00000117266	P30281	Q07002	strong	transient	transient	transient	unbalanced	unbalanced	balanced	5
ENSG00000112576	ENSG00000124762	P30281	P38936	weak	transient	transient	transient	unbalanced	unbalanced	balanced	2
ENSG00000112576	ENSG00000135446	P30281	P11802	weak	permanent	transient	transient	balanced	balanced	balanced	5
ENSG00000112576	ENSG00000164885	P30281	Q00535	strong	permanent	transient	transient	balanced	unbalanced	balanced	5
ENSG00000112576	ENSG00000250506	P30281	Q00526	strong	transient	permanent	-	balanced	unbalanced	-	5
ENSG00000112578	ENSG00000135521	Q13895	Q96GA3	weak	permanent	permanent	permanent	balanced	balanced	balanced	0
ENSG00000112592	ENSG00000117505	P20226	Q01658	weak	permanent	permanent	permanent	balanced	balanced	balanced	0
ENSG00000113141	ENSG00000122692	Q13123	Q2TAY7	weak	permanent	permanent	transient	unbalanced	balanced	unbalanced	0
ENSG00000113196	ENSG00000140262	O96004	Q99081	strong	transient	transient	transient	balanced	unbalanced	unbalanced	13
ENSG00000113368	ENSG00000176619	P20700	Q03252	strong	permanent	transient	permanent	balanced	balanced	balanced	0
ENSG00000113407	ENSG00000185418	P26639	A2RTX5	strong	transient	transient	transient	balanced	balanced	balanced	1
ENSG00000113460	ENSG00000117395	Q8TDN6	Q99848	strong	permanent	permanent	permanent	balanced	balanced	balanced	0
ENSG00000113558	ENSG00000116661	P63208	Q9UK22	strong	transient	permanent	permanent	unbalanced	unbalanced	unbalanced	10
ENSG00000113558	ENSG00000116663	P63208	Q9NRD1	strong	transient	transient	transient	unbalanced	unbalanced	unbalanced	10
ENSG00000113558	ENSG00000118564	P63208	Q9UKA1	strong	permanent	transient	permanent	unbalanced	balanced	unbalanced	10
ENSG00000113558	ENSG00000127452	P63208	Q9NXK8	strong	transient	permanent	transient	unbalanced	unbalanced	unbalanced	10
ENSG00000113558	ENSG00000132879	P63208	Q9H4M3	strong	transient	permanent	permanent	balanced	unbalanced	unbalanced	10
ENSG00000113558	ENSG00000151876	P63208	Q9UKT5	strong	permanent	transient	transient	unbalanced	unbalanced	unbalanced	10
ENSG00000113558	ENSG00000153558	P63208	Q9UKC9	strong	transient	permanent	permanent	unbalanced	unbalanced	unbalanced	10
ENSG00000113558	ENSG00000161243	P63208	Q8NI29	strong	transient	transient	transient	unbalanced	unbalanced	unbalanced	10
ENSG00000113558	ENSG00000171823	P63208	Q8N1E6	strong	permanent	permanent	permanent	unbalanced	unbalanced	unbalanced	10
ENSG00000113558	ENSG00000269190	P63208	Q96EF6	strong	transient	transient	transient	unbalanced	unbalanced	unbalanced	10
ENSG00000113595	ENSG00000125447	P36406	Q9NZ52	weak	transient	transient	permanent	balanced	balanced	unbalanced	0
ENSG00000113595	ENSG00000185009	P36406	Q9Y2T2	weak	permanent	transient	permanent	balanced	balanced	balanced	1
ENSG00000113643	ENSG00000164022	P54136	Q12904	weak	permanent	permanent	permanent	balanced	balanced	unbalanced	0
ENSG00000113648	ENSG00000233822	O75367	Q99877	strong	transient	transient	permanent	unbalanced	unbalanced	balanced	3
ENSG00000113657	ENSG00000157851	Q14195	Q9BPU6	weak	transient	transient	permanent	balanced	unbalanced	unbalanced	2
ENSG00000113916	ENSG00000117153	P41182	Q53G59	strong	permanent	transient	transient	balanced	balanced	balanced	3
ENSG00000114062	ENSG00000150991	Q05086	P0CG48	weak	transient	permanent	transient	unbalanced	unbalanced	balanced	0
ENSG00000114125	ENSG00000166266	Q9UBF6	Q93034	strong	transient	transient	transient	balanced	unbalanced	balanced	0
ENSG00000114126	ENSG00000169016	Q14188	O75461	weak	transient	permanent	transient	balanced	balanced	unbalanced	1
ENSG00000114126	ENSG00000205250	Q14188	Q16254	strong	transient	transient	permanent	balanced	balanced	balanced	1
ENSG00000114268	ENSG00000158571	Q16877	P16118	weak	permanent	transient	transient	balanced	unbalanced	unbalanced	0
ENSG00000114473	ENSG00000143933	Q9H095	P0DP24	strong	permanent	permanent	-	balanced	unbalanced	-	2
ENSG00000114473	ENSG00000160014	Q9H095	P0DP25	strong	transient	transient	transient	unbalanced	unbalanced	unbalanced	2
ENSG00000114473	ENSG00000198668	Q9H095	P0DP23	strong	permanent	transient	permanent	balanced	unbalanced	unbalanced	2
ENSG00000114520	ENSG00000162627	O95219	Q9UNH6	weak	transient	transient	permanent	balanced	balanced	unbalanced	0
ENSG00000114796	ENSG00000117153	Q6TFL4	Q53G59	strong	permanent	transient	transient	balanced	balanced	balanced	2
ENSG00000114853	ENSG00000160908	Q9UFB7	Q53GI3	weak	transient	transient	transient	balanced	balanced	unbalanced	1
ENSG00000114853	ENSG00000170631	Q9UFB7	P17020	weak	transient	transient	transient	balanced	unbalanced	unbalanced	1
ENSG00000114854	ENSG00000159173	P63316	P19237	strong	-	-	permanent	-	-	unbalanced	0
ENSG00000114942	ENSG00000254772	P24534	P26641	weak	permanent	permanent	permanent	balanced	unbalanced	unbalanced	0
ENSG00000115145	ENSG00000138443	O75886	Q9NYB9	weak	permanent	permanent	permanent	balanced	balanced	balanced	4
ENSG00000115211	ENSG00000119718	Q9UI10	P49770	weak	permanent	permanent	permanent	balanced	balanced	balanced	0
ENSG00000115289	ENSG00000121481	Q9BSM1	Q99496	strong	transient	permanent	permanent	balanced	balanced	balanced	3
ENSG00000115350	ENSG00000120837	Q9NR33	P25208	strong	permanent	permanent	transient	balanced	balanced	unbalanced	2
ENSG00000115350	ENSG00000148229	Q9NR33	Q9NRF9	strong	permanent	permanent	permanent	balanced	balanced	balanced	2
ENSG00000115484	ENSG00000166226	P50991	P78371	weak	permanent	permanent	permanent	balanced	balanced	balanced	0
ENSG00000115561	ENSG00000124356	Q9Y3E7	O95630	strong	permanent	permanent	permanent	balanced	balanced	balanced	0
ENSG00000115592	ENSG00000131791	Q9UGI9	O43741	strong	transient	permanent	permanent	balanced	unbalanced	unbalanced	2
ENSG00000115685	ENSG00000213639	Q15435	P62140	weak	transient	transient	permanent	balanced	unbalanced	balanced	2
ENSG00000115758	ENSG00000143450	P11926	Q9UMX2	weak	transient	permanent	transient	unbalanced	unbalanced	unbalanced	2
ENSG00000115875	ENSG00000205937	Q16629	Q15287	weak	permanent	permanent	permanent	balanced	balanced	unbalanced	3
ENSG00000115946	ENSG00000141101	Q9NRX1	Q9ULX3	strong	permanent	permanent	permanent	balanced	balanced	balanced	0
ENSG00000115966	ENSG00000125740	P15336	P53539	strong	transient	transient	transient	unbalanced	unbalanced	unbalanced	2
ENSG00000115966	ENSG00000170345	P15336	P01100	strong	transient	transient	transient	balanced	balanced	balanced	2
ENSG00000116016	ENSG00000133794	Q99814	O00327	strong	permanent	transient	transient	balanced	unbalanced	balanced	2
ENSG00000116030	ENSG00000126261	P63165	Q9UBT2	weak	permanent	permanent	permanent	balanced	balanced	unbalanced	4
ENSG00000116120	ENSG00000179115	Q9NSD9	Q9Y285	strong	permanent	permanent	permanent	balanced	balanced	balanced	0
ENSG00000116350	ENSG00000136527	Q08170	P62995	weak	permanent	permanent	permanent	balanced	balanced	balanced	0
ENSG00000116525	ENSG00000156587	Q9BVG3	O14933	weak	permanent	permanent	transient	balanced	unbalanced	balanced	4
ENSG00000116525	ENSG00000170035	Q9BVG3	Q969T4	weak	transient	transient	permanent	unbalanced	unbalanced	balanced	9
ENSG00000116701	ENSG00000158517	P19878	P14598	weak	permanent	permanent	-	balanced	unbalanced	-	1
ENSG00000116750	ENSG00000170322	Q9Y5K5	Q6P4R8	strong	transient	transient	transient	balanced	balanced	balanced	0
ENSG00000116809	ENSG00000160062	Q13105	Q96BR9	strong	permanent	permanent	permanent	balanced	balanced	balanced	4
ENSG00000116918	ENSG00000211460	Q99598	Q15631	weak	permanent	permanent	-	balanced	balanced	-	0
ENSG00000117153	ENSG00000146021	Q53G59	Q9UH77	weak	permanent	transient	transient	unbalanced	unbalanced	unbalanced	0
ENSG00000117153	ENSG00000174282	Q53G59	Q9P1Z0	strong	permanent	permanent	permanent	balanced	balanced	balanced	3
ENSG00000117222	ENSG00000129691	Q15291	Q9UBL3	weak	transient	permanent	permanent	unbalanced	balanced	balanced	0
ENSG00000117318	ENSG00000140262	Q02535	Q99081	strong	transient	permanent	transient	balanced	balanced	unbalanced	13
ENSG00000117318	ENSG00000196628	Q02535	P15884	strong	-	-	transient	-	-	unbalanced	13
ENSG00000117461	ENSG00000171608	Q92569	O00329	strong	transient	transient	transient	balanced	unbalanced	balanced	1
ENSG00000117461	ENSG00000177885	Q92569	P62993	weak	transient	transient	transient	balanced	unbalanced	balanced	2
ENSG00000117533	ENSG00000124222	O75379	O14662	strong	permanent	permanent	transient	balanced	balanced	balanced	2
ENSG00000117533	ENSG00000143858	O75379	Q8N9I0	weak	transient	permanent	permanent	unbalanced	unbalanced	unbalanced	3
ENSG00000117748	ENSG00000132383	P15927	P27694	weak	permanent	permanent	permanent	balanced	balanced	balanced	0
ENSG00000117751	ENSG00000172531	Q12972	P62136	strong	transient	permanent	transient	balanced	balanced	balanced	5
ENSG00000117751	ENSG00000186298	Q12972	P36873	strong	permanent	permanent	permanent	unbalanced	balanced	balanced	3
ENSG00000117758	ENSG00000145087	Q86Y82	Q9Y2K9	strong	transient	transient	permanent	unbalanced	unbalanced	unbalanced	1
ENSG00000118194	ENSG00000159173	P45379	P19237	strong	permanent	transient	permanent	balanced	unbalanced	unbalanced	1
ENSG00000118260	ENSG00000160741	P16220	Q53ET0	weak	transient	permanent	permanent	balanced	balanced	balanced	1
ENSG00000118526	ENSG00000140262	O43680	Q99081	strong	transient	permanent	permanent	unbalanced	unbalanced	unbalanced	13
ENSG00000118816	ENSG00000164885	Q14094	Q00535	strong	permanent	transient	transient	unbalanced	unbalanced	unbalanced	2
ENSG00000118816	ENSG00000250506	Q14094	Q00526	strong	transient	transient	-	unbalanced	unbalanced	-	2
ENSG00000118971	ENSG00000124762	P30279	P38936	weak	transient	transient	transient	unbalanced	balanced	unbalanced	1
ENSG00000118971	ENSG00000135446	P30279	P11802	weak	transient	permanent	transient	unbalanced	balanced	balanced	1
ENSG00000118971	ENSG00000164885	P30279	Q00535	strong	transient	transient	permanent	balanced	unbalanced	balanced	2
ENSG00000119318	ENSG00000150991	P54727	P0CG48	weak	transient	transient	permanent	unbalanced	balanced	balanced	2
ENSG00000119318	ENSG00000151092	P54727	Q96IV0	strong	permanent	transient	transient	balanced	unbalanced	balanced	1
ENSG00000119318	ENSG00000159352	P54727	P55036	weak	transient	permanent	permanent	balanced	balanced	balanced	1
ENSG00000119318	ENSG00000170315	P54727	P0CG47	weak	transient	transient	transient	unbalanced	balanced	balanced	1
ENSG00000119318	ENSG00000188021	P54727	Q9UHD9	weak	permanent	transient	transient	balanced	balanced	balanced	0
ENSG00000119396	ENSG00000175137	P61106	Q7L8J4	weak	transient	permanent	permanent	balanced	unbalanced	unbalanced	2
ENSG00000119715	ENSG00000196482	O95718	P62508	weak	permanent	permanent	transient	balanced	balanced	unbalanced	4
ENSG00000119725	ENSG00000143442	Q86VK4	Q7Z3K3	weak	transient	permanent	permanent	balanced	unbalanced	balanced	8
ENSG00000119725	ENSG00000172466	Q86VK4	P17028	weak	permanent	transient	permanent	balanced	unbalanced	unbalanced	11
ENSG00000119729	ENSG00000124171	P17081	Q9BYG5	strong	transient	transient	transient	unbalanced	unbalanced	balanced	2
ENSG00000119917	ENSG00000119922	O14879	P09913	strong	permanent	permanent	permanent	balanced	balanced	balanced	1
ENSG00000119917	ENSG00000204010	O14879	Q5T764	strong	permanent	transient	permanent	balanced	unbalanced	unbalanced	1
ENSG00000119946	ENSG00000184007	Q9NRU3	Q12974	weak	transient	transient	transient	unbalanced	unbalanced	unbalanced	1
ENSG00000120075	ENSG00000185630	P09067	P40424	weak	permanent	transient	transient	balanced	unbalanced	unbalanced	3
ENSG00000120075	ENSG00000204304	P09067	P40425	weak	transient	transient	-	balanced	unbalanced	-	4
ENSG00000120149	ENSG00000131721	P35548	Q9BQY4	weak	permanent	-	-	balanced	unbalanced	-	3
ENSG00000120149	ENSG00000164438	P35548	O43711	weak	permanent	-	permanent	balanced	unbalanced	balanced	2
ENSG00000120149	ENSG00000180806	P35548	P31274	weak	permanent	transient	transient	balanced	unbalanced	balanced	3
ENSG00000120457	ENSG00000157551	P48544	Q99712	strong	permanent	transient	transient	balanced	balanced	unbalanced	1
ENSG00000120509	ENSG00000187391	Q5EBL8	Q86UL8	weak	transient	permanent	permanent	unbalanced	unbalanced	unbalanced	0
ENSG00000120616	ENSG00000172977	Q9H2F5	Q92993	strong	permanent	permanent	permanent	balanced	balanced	balanced	0
ENSG00000120693	ENSG00000141646	O15198	Q13485	strong	transient	permanent	permanent	unbalanced	balanced	unbalanced	1
ENSG00000120693	ENSG00000174106	O15198	Q9Y2U8	weak	transient	transient	transient	unbalanced	balanced	unbalanced	1
ENSG00000120699	ENSG00000171311	Q96B26	Q9Y3B2	weak	transient	permanent	permanent	unbalanced	balanced	unbalanced	0
ENSG00000120798	ENSG00000131759	P13056	P10276	weak	transient	transient	transient	balanced	balanced	unbalanced	2
ENSG00000120896	ENSG00000138443	O60504	Q9NYB9	weak	transient	transient	transient	balanced	unbalanced	unbalanced	4
ENSG00000120910	ENSG00000221823	P48454	P63098	strong	permanent	transient	transient	balanced	balanced	unbalanced	1
ENSG00000121390	ENSG00000147140	Q8WXF1	Q15233	strong	transient	permanent	permanent	unbalanced	unbalanced	balanced	0
ENSG00000121413	ENSG00000137338	Q8TBC5	Q96JS3	strong	transient	permanent	permanent	balanced	balanced	balanced	6
ENSG00000121413	ENSG00000171222	Q8TBC5	P57086	strong	permanent	transient	permanent	unbalanced	balanced	balanced	22
ENSG00000121413	ENSG00000182318	Q8TBC5	P10073	strong	transient	permanent	permanent	balanced	balanced	unbalanced	5
ENSG00000121454	ENSG00000172789	Q969G2	Q00444	weak	permanent	permanent	transient	balanced	balanced	balanced	2
ENSG00000121454	ENSG00000198728	Q969G2	Q86U70	weak	transient	permanent	transient	balanced	unbalanced	unbalanced	13
ENSG00000121481	ENSG00000131508	Q99496	P62837	weak	permanent	permanent	permanent	unbalanced	balanced	balanced	13
ENSG00000121481	ENSG00000163602	Q99496	Q8N488	strong	permanent	transient	permanent	balanced	balanced	balanced	1
ENSG00000121481	ENSG00000168283	Q99496	P35226	strong	permanent	permanent	transient	balanced	balanced	balanced	3
ENSG00000121481	ENSG00000170035	Q99496	Q969T4	weak	transient	permanent	permanent	unbalanced	balanced	balanced	9
ENSG00000121481	ENSG00000182247	Q99496	Q96LR5	weak	transient	permanent	transient	balanced	balanced	balanced	9
ENSG00000121481	ENSG00000185619	Q99496	Q3KNV8	strong	transient	permanent	permanent	balanced	balanced	balanced	3
ENSG00000121481	ENSG00000277258	Q99496	P35227	strong	transient	transient	permanent	balanced	balanced	balanced	3
ENSG00000121634	ENSG00000165474	P48165	P29033	strong	transient	-	transient	balanced	unbalanced	unbalanced	1
ENSG00000121864	ENSG00000152475	Q9UID6	Q96EG3	weak	transient	permanent	permanent	balanced	unbalanced	unbalanced	5
ENSG00000121864	ENSG00000180884	Q9UID6	Q3KQV3	weak	transient	permanent	permanent	balanced	unbalanced	unbalanced	7
ENSG00000121864	ENSG00000181472	Q9UID6	Q8N680	weak	permanent	permanent	permanent	balanced	balanced	unbalanced	0
ENSG00000121864	ENSG00000196150	Q9UID6	P15622	weak	transient	permanent	permanent	balanced	unbalanced	balanced	12
ENSG00000121957	ENSG00000188487	P81274	Q1MX18	strong	transient	transient	transient	unbalanced	unbalanced	unbalanced	0
ENSG00000122145	ENSG00000151650	Q9Y458	O95231	weak	permanent	-	permanent	balanced	unbalanced	unbalanced	3
ENSG00000122591	ENSG00000165914	Q9BYI3	Q86TV6	strong	permanent	transient	transient	balanced	balanced	balanced	1
ENSG00000122859	ENSG00000140262	Q9Y4Z2	Q99081	strong	transient	transient	transient	unbalanced	unbalanced	unbalanced	13
ENSG00000122859	ENSG00000196628	Q9Y4Z2	P15884	strong	-	-	transient	-	-	balanced	14
ENSG00000123080	ENSG00000135446	P42773	P11802	strong	permanent	transient	permanent	unbalanced	balanced	unbalanced	2
ENSG00000123091	ENSG00000131508	Q9Y3C5	P62837	weak	permanent	permanent	permanent	balanced	balanced	balanced	13
ENSG00000123136	ENSG00000198563	O00148	Q13838	weak	permanent	permanent	permanent	balanced	balanced	unbalanced	0
ENSG00000123307	ENSG00000196628	Q9HD90	P15884	strong	-	-	transient	-	-	unbalanced	14
ENSG00000123349	ENSG00000143256	Q99471	Q9UHV9	weak	transient	transient	permanent	balanced	balanced	balanced	1
ENSG00000123349	ENSG00000155959	Q99471	P61758	weak	transient	permanent	transient	balanced	balanced	balanced	1
ENSG00000123395	ENSG00000175224	Q9BSB4	O75143	strong	permanent	permanent	permanent	balanced	balanced	balanced	0
ENSG00000123700	ENSG00000157551	P63252	Q99712	strong	transient	transient	transient	balanced	unbalanced	unbalanced	1
ENSG00000123700	ENSG00000260458	P63252	B7U540	strong	permanent	-	-	balanced	unbalanced	-	1
ENSG00000123975	ENSG00000250506	P33552	Q00526	weak	transient	transient	-	balanced	unbalanced	-	1
ENSG00000124171	ENSG00000126785	Q9BYG5	Q9H4E5	strong	transient	transient	transient	balanced	unbalanced	balanced	3
ENSG00000124214	ENSG00000180228	O95793	O75569	weak	permanent	permanent	permanent	balanced	balanced	balanced	0
ENSG00000124222	ENSG00000136631	O14662	Q9NRW7	strong	permanent	permanent	transient	balanced	balanced	balanced	2
ENSG00000124222	ENSG00000168899	O14662	O95183	strong	permanent	permanent	transient	balanced	balanced	unbalanced	5
ENSG00000124507	ENSG00000165912	Q9BY11	Q9UKS6	strong	permanent	transient	transient	balanced	unbalanced	unbalanced	1
ENSG00000124688	ENSG00000164109	Q15013	Q13257	weak	transient	transient	permanent	balanced	unbalanced	balanced	1
ENSG00000124762	ENSG00000132646	P38936	P12004	weak	transient	transient	transient	balanced	balanced	balanced	0
ENSG00000124762	ENSG00000250506	P38936	Q00526	strong	transient	transient	-	balanced	unbalanced	-	0
ENSG00000125249	ENSG00000143344	P10114	Q9NZL6	strong	permanent	permanent	permanent	balanced	balanced	balanced	0
ENSG00000125354	ENSG00000180096	Q14141	Q8WYJ6	weak	transient	permanent	permanent	balanced	unbalanced	unbalanced	4
ENSG00000125457	ENSG00000134030	A9UHW6	O43310	strong	permanent	transient	transient	balanced	balanced	unbalanced	0
ENSG00000125457	ENSG00000157349	A9UHW6	Q9UMR2	weak	permanent	transient	transient	balanced	balanced	unbalanced	1
ENSG00000125740	ENSG00000146592	P53539	Q02930	strong	permanent	transient	transient	balanced	balanced	unbalanced	3
ENSG00000125740	ENSG00000171223	P53539	P17275	strong	permanent	transient	permanent	unbalanced	unbalanced	unbalanced	3
ENSG00000125743	ENSG00000139343	P62316	P62306	weak	permanent	permanent	permanent	balanced	balanced	balanced	4
ENSG00000125814	ENSG00000166900	Q9H115	Q13277	weak	permanent	transient	permanent	balanced	balanced	unbalanced	4
ENSG00000125814	ENSG00000178750	Q9H115	Q8N4C7	weak	transient	transient	transient	balanced	unbalanced	unbalanced	5
ENSG00000125816	ENSG00000214513	Q9H2Z4	A8MTQ0	weak	transient	-	transient	balanced	unbalanced	unbalanced	1
ENSG00000125835	ENSG00000204392	P14678	Q9Y333	weak	permanent	permanent	permanent	unbalanced	balanced	balanced	2
ENSG00000125850	ENSG00000167625	Q9BRP0	Q8TF50	weak	permanent	transient	permanent	balanced	balanced	unbalanced	1
ENSG00000125868	ENSG00000184009	P60981	P63261	weak	permanent	transient	transient	unbalanced	balanced	balanced	2
ENSG00000125888	ENSG00000175334	Q9H503	O75531	weak	transient	-	permanent	unbalanced	unbalanced	unbalanced	1
ENSG00000125945	ENSG00000213015	Q9C0F3	Q9UK33	weak	transient	transient	transient	balanced	balanced	balanced	1
ENSG00000125952	ENSG00000136997	P61244	P01106	strong	permanent	transient	transient	balanced	balanced	balanced	0
ENSG00000125968	ENSG00000140262	P41134	Q99081	strong	transient	transient	transient	balanced	balanced	unbalanced	13
ENSG00000125968	ENSG00000196628	P41134	P15884	strong	-	-	transient	-	-	unbalanced	14
ENSG00000126003	ENSG00000136451	Q9UPG8	Q14119	weak	transient	permanent	permanent	balanced	unbalanced	balanced	1
ENSG00000126003	ENSG00000171425	Q9UPG8	Q9P0T4	weak	permanent	permanent	permanent	balanced	balanced	balanced	2
ENSG00000126003	ENSG00000249709	Q9UPG8	Q8TBZ8	weak	transient	transient	transient	balanced	unbalanced	unbalanced	1
ENSG00000126262	ENSG00000171517	O15552	Q9UBY5	weak	permanent	transient	transient	balanced	unbalanced	unbalanced	0
ENSG00000126337	ENSG00000135443	O76013	P78386	strong	permanent	-	transient	balanced	balanced	unbalanced	15
ENSG00000126337	ENSG00000167767	O76013	Q6KB66	strong	transient	-	permanent	balanced	balanced	unbalanced	15
ENSG00000126337	ENSG00000167768	O76013	P04264	strong	permanent	-	transient	unbalanced	unbalanced	unbalanced	15
ENSG00000126337	ENSG00000170421	O76013	P05787	strong	permanent	-	transient	unbalanced	unbalanced	unbalanced	15
ENSG00000126337	ENSG00000170423	O76013	Q8N1N4	strong	transient	-	permanent	balanced	balanced	unbalanced	15
ENSG00000126337	ENSG00000170442	O76013	O43790	strong	permanent	-	transient	balanced	balanced	unbalanced	16
ENSG00000126337	ENSG00000170454	O76013	O95678	strong	permanent	-	transient	balanced	balanced	balanced	15
ENSG00000126337	ENSG00000170465	O76013	P48668	strong	transient	-	permanent	balanced	unbalanced	unbalanced	15
ENSG00000126337	ENSG00000170477	O76013	P19013	strong	transient	-	permanent	balanced	unbalanced	unbalanced	15
ENSG00000126337	ENSG00000172867	O76013	P35908	strong	transient	-	transient	balanced	unbalanced	unbalanced	15
ENSG00000126337	ENSG00000185069	O76013	Q01546	strong	permanent	-	permanent	balanced	-	unbalanced	15
ENSG00000126337	ENSG00000185640	O76013	Q5XKE5	strong	permanent	-	transient	balanced	unbalanced	balanced	15
ENSG00000126337	ENSG00000186049	O76013	Q86Y46	strong	permanent	-	-	balanced	balanced	-	15
ENSG00000126337	ENSG00000186442	O76013	P12035	strong	transient	-	permanent	balanced	-	balanced	15
ENSG00000126337	ENSG00000189182	O76013	Q7Z794	strong	permanent	-	transient	balanced	balanced	unbalanced	15
ENSG00000126337	ENSG00000205420	O76013	P02538	strong	-	-	permanent	-	-	unbalanced	15
ENSG00000126581	ENSG00000198382	Q14457	Q9P2Y5	strong	transient	permanent	transient	balanced	balanced	balanced	0
ENSG00000126785	ENSG00000180370	Q9H4E5	Q13177	weak	transient	transient	transient	unbalanced	unbalanced	unbalanced	4
ENSG00000126803	ENSG00000156735	P54652	O95429	weak	transient	permanent	transient	balanced	balanced	balanced	5
ENSG00000127191	ENSG00000175104	Q12933	Q9Y4K3	strong	transient	permanent	transient	balanced	balanced	balanced	2
ENSG00000127903	ENSG00000147596	Q9Y2P0	Q9GZV8	weak	permanent	transient	transient	balanced	unbalanced	unbalanced	8
ENSG00000127903	ENSG00000152475	Q9Y2P0	Q96EG3	weak	permanent	transient	transient	balanced	balanced	unbalanced	10
ENSG00000127903	ENSG00000166261	Q9Y2P0	O95125	weak	transient	permanent	permanent	balanced	unbalanced	balanced	10
ENSG00000127903	ENSG00000167625	Q9Y2P0	Q8TF50	weak	transient	permanent	permanent	balanced	balanced	balanced	9
ENSG00000127903	ENSG00000169957	Q9Y2P0	Q9H5H4	weak	transient	transient	transient	unbalanced	unbalanced	balanced	9
ENSG00000127903	ENSG00000171443	Q9Y2P0	Q96C55	weak	permanent	transient	transient	balanced	unbalanced	balanced	3
ENSG00000127903	ENSG00000174586	Q9Y2P0	Q6ZNH5	weak	transient	permanent	-	balanced	balanced	-	9
ENSG00000127903	ENSG00000178935	Q9Y2P0	Q9H707	weak	permanent	permanent	transient	unbalanced	balanced	balanced	8
ENSG00000127903	ENSG00000180884	Q9Y2P0	Q3KQV3	weak	transient	transient	permanent	balanced	balanced	unbalanced	10
ENSG00000127903	ENSG00000180938	Q9Y2P0	Q7Z3I7	weak	transient	permanent	permanent	balanced	balanced	unbalanced	10
ENSG00000127903	ENSG00000197951	Q9Y2P0	Q9NQZ8	weak	permanent	permanent	permanent	balanced	balanced	balanced	10
ENSG00000127903	ENSG00000197961	Q9Y2P0	P58317	weak	transient	permanent	permanent	balanced	unbalanced	balanced	10
ENSG00000128272	ENSG00000153879	P18848	P53567	strong	permanent	transient	transient	unbalanced	unbalanced	unbalanced	1
ENSG00000128340	ENSG00000132254	P15153	P53365	weak	permanent	transient	transient	balanced	balanced	unbalanced	3
ENSG00000128609	ENSG00000213619	Q16718	O75489	weak	permanent	permanent	permanent	balanced	balanced	balanced	0
ENSG00000129158	ENSG00000154813	Q9UGK8	Q96FX2	strong	transient	permanent	permanent	balanced	balanced	balanced	0
ENSG00000129355	ENSG00000135446	P55273	P11802	weak	transient	transient	transient	unbalanced	balanced	unbalanced	2
ENSG00000129473	ENSG00000153094	Q92843	O43521	strong	permanent	transient	transient	unbalanced	unbalanced	unbalanced	3
ENSG00000129473	ENSG00000165138	Q92843	Q68DC2	weak	transient	permanent	permanent	balanced	unbalanced	balanced	3
ENSG00000129515	ENSG00000205302	Q9UNH7	O60749	weak	permanent	permanent	permanent	balanced	balanced	balanced	1
ENSG00000129691	ENSG00000162961	Q9UBL3	Q9C005	weak	transient	permanent	permanent	balanced	balanced	unbalanced	0
ENSG00000130066	ENSG00000141504	P21673	Q96F10	strong	permanent	transient	transient	balanced	balanced	balanced	0
ENSG00000130177	ENSG00000176386	Q13042	Q8NHZ8	strong	transient	permanent	permanent	balanced	balanced	balanced	0
ENSG00000130227	ENSG00000132341	Q9UIA9	P62826	strong	permanent	permanent	permanent	unbalanced	balanced	unbalanced	2
ENSG00000130332	ENSG00000130520	Q9UK45	Q9Y4Z0	weak	permanent	permanent	permanent	balanced	balanced	balanced	3
ENSG00000130332	ENSG00000139343	Q9UK45	P62306	weak	permanent	permanent	permanent	balanced	balanced	balanced	5
ENSG00000130332	ENSG00000204392	Q9UK45	Q9Y333	weak	permanent	permanent	permanent	balanced	balanced	balanced	3
ENSG00000130402	ENSG00000164877	O43707	Q8IY33	weak	permanent	permanent	permanent	unbalanced	unbalanced	balanced	3
ENSG00000130402	ENSG00000248746	O43707	Q08043	strong	transient	transient	transient	unbalanced	unbalanced	unbalanced	1
ENSG00000130511	ENSG00000198728	Q9BWG4	Q86U70	strong	permanent	permanent	permanent	balanced	balanced	balanced	1
ENSG00000130656	ENSG00000206177	P02008	Q6B0K9	weak	permanent	-	permanent	balanced	unbalanced	unbalanced	4
ENSG00000130656	ENSG00000213931	P02008	P02100	strong	permanent	-	permanent	balanced	balanced	unbalanced	4
ENSG00000130656	ENSG00000223609	P02008	P02042	weak	permanent	transient	permanent	balanced	unbalanced	unbalanced	4
ENSG00000130656	ENSG00000244734	P02008	P68871	weak	permanent	transient	permanent	balanced	unbalanced	unbalanced	4
ENSG00000130669	ENSG00000185614	O96013	Q96EL1	weak	transient	permanent	transient	balanced	balanced	unbalanced	0
ENSG00000130803	ENSG00000171443	Q96PQ6	Q96C55	weak	transient	permanent	transient	balanced	balanced	unbalanced	3
ENSG00000130803	ENSG00000175213	Q96PQ6	Q9H9D4	weak	permanent	permanent	permanent	balanced	balanced	balanced	4
ENSG00000130803	ENSG00000179930	Q96PQ6	Q5T619	weak	transient	transient	-	balanced	unbalanced	-	6
ENSG00000130803	ENSG00000204859	Q96PQ6	P10074	weak	permanent	permanent	transient	balanced	balanced	balanced	2
ENSG00000130818	ENSG00000187987	Q9BUY5	Q3MJ62	weak	transient	permanent	permanent	balanced	unbalanced	balanced	5
ENSG00000130957	ENSG00000165140	O00757	P09467	strong	-	-	transient	-	-	unbalanced	0
ENSG00000131095	ENSG00000171345	P14136	P08727	strong	permanent	transient	transient	balanced	unbalanced	unbalanced	22
ENSG00000131095	ENSG00000171346	P14136	P19012	strong	permanent	transient	transient	balanced	unbalanced	unbalanced	22
ENSG00000131095	ENSG00000171401	P14136	P13646	strong	permanent	transient	transient	balanced	unbalanced	unbalanced	8
ENSG00000131095	ENSG00000171446	P14136	Q7Z3Y8	strong	permanent	transient	transient	balanced	balanced	unbalanced	15
ENSG00000131095	ENSG00000175084	P14136	P17661	strong	permanent	transient	transient	balanced	unbalanced	unbalanced	8
ENSG00000131095	ENSG00000196859	P14136	Q6A163	strong	permanent	-	transient	balanced	unbalanced	unbalanced	10
ENSG00000131095	ENSG00000277586	P14136	P07196	strong	permanent	permanent	permanent	balanced	unbalanced	unbalanced	8
ENSG00000131153	ENSG00000147536	Q9Y248	Q9BRT9	strong	permanent	permanent	permanent	balanced	balanced	balanced	0
ENSG00000131381	ENSG00000168118	Q9H1K0	P20338	weak	transient	permanent	permanent	balanced	balanced	balanced	1
ENSG00000131408	ENSG00000143171	P55055	P48443	weak	transient	transient	transient	unbalanced	unbalanced	unbalanced	6
ENSG00000131408	ENSG00000204231	P55055	P28702	weak	permanent	permanent	transient	balanced	balanced	balanced	5
ENSG00000131475	ENSG00000136100	Q9BRG1	Q86VN1	weak	transient	permanent	transient	balanced	balanced	balanced	1
ENSG00000131475	ENSG00000159210	Q9BRG1	Q96H20	weak	permanent	permanent	permanent	balanced	balanced	balanced	1
ENSG00000131475	ENSG00000176108	Q9BRG1	Q96FZ7	weak	permanent	permanent	transient	balanced	balanced	unbalanced	0
ENSG00000131508	ENSG00000146755	P62837	Q86XT4	weak	transient	permanent	-	unbalanced	unbalanced	-	13
ENSG00000131508	ENSG00000165886	P62837	Q9HAC8	weak	transient	permanent	transient	unbalanced	unbalanced	balanced	14
ENSG00000131508	ENSG00000167770	P62837	Q96FW1	weak	permanent	permanent	permanent	balanced	balanced	balanced	13
ENSG00000131508	ENSG00000175104	P62837	Q9Y4K3	weak	transient	permanent	permanent	unbalanced	unbalanced	balanced	12
ENSG00000131508	ENSG00000186187	P62837	Q8ND25	weak	permanent	transient	permanent	balanced	unbalanced	balanced	13
ENSG00000131508	ENSG00000204227	P62837	Q06587	weak	transient	permanent	permanent	balanced	balanced	balanced	13
ENSG00000131508	ENSG00000204599	P62837	Q9HCM9	weak	permanent	permanent	transient	balanced	unbalanced	unbalanced	7
ENSG00000131508	ENSG00000265491	P62837	Q9Y4L5	weak	transient	transient	transient	balanced	balanced	balanced	13
ENSG00000131721	ENSG00000151650	Q9BQY4	O95231	weak	permanent	-	-	balanced	unbalanced	-	3
ENSG00000131721	ENSG00000167034	Q9BQY4	Q99801	weak	permanent	-	-	balanced	unbalanced	-	2
ENSG00000131721	ENSG00000229544	Q9BQY4	Q9UD57	weak	-	-	-	-	-	-	3
ENSG00000131737	ENSG00000135443	O76011	P78386	strong	permanent	-	transient	balanced	balanced	balanced	16
ENSG00000131737	ENSG00000139648	O76011	Q3SY84	strong	transient	-	transient	balanced	balanced	-	16
ENSG00000131737	ENSG00000161850	O76011	Q9NSB4	strong	permanent	-	-	balanced	-	-	16
ENSG00000131737	ENSG00000167767	O76011	Q6KB66	strong	permanent	-	transient	balanced	unbalanced	unbalanced	16
ENSG00000131737	ENSG00000167768	O76011	P04264	strong	permanent	-	transient	balanced	unbalanced	unbalanced	16
ENSG00000131737	ENSG00000170421	O76011	P05787	strong	permanent	-	transient	balanced	unbalanced	balanced	16
ENSG00000131737	ENSG00000170423	O76011	Q8N1N4	strong	permanent	-	transient	balanced	balanced	-	16
ENSG00000131737	ENSG00000170442	O76011	O43790	strong	permanent	-	transient	balanced	unbalanced	-	16
ENSG00000131737	ENSG00000170454	O76011	O95678	strong	permanent	-	transient	balanced	balanced	-	16
ENSG00000131737	ENSG00000170465	O76011	P48668	strong	permanent	-	transient	balanced	unbalanced	balanced	16
ENSG00000131737	ENSG00000170484	O76011	Q7RTS7	strong	permanent	-	transient	balanced	balanced	-	16
ENSG00000131737	ENSG00000170523	O76011	P78385	strong	transient	-	transient	balanced	balanced	-	16
ENSG00000131737	ENSG00000171431	O76011	P35900	strong	permanent	-	transient	balanced	balanced	balanced	16
ENSG00000131737	ENSG00000185640	O76011	Q5XKE5	strong	permanent	-	transient	balanced	balanced	-	16
ENSG00000131737	ENSG00000186442	O76011	P12035	strong	transient	-	transient	balanced	balanced	-	16
ENSG00000131737	ENSG00000205420	O76011	P02538	strong	-	-	transient	-	-	unbalanced	16
ENSG00000131737	ENSG00000205426	O76011	Q14533	strong	permanent	-	transient	balanced	balanced	unbalanced	16
ENSG00000131738	ENSG00000135443	Q14525	P78386	strong	permanent	-	permanent	balanced	balanced	unbalanced	17
ENSG00000131738	ENSG00000139648	Q14525	Q3SY84	strong	permanent	-	permanent	balanced	balanced	balanced	17
ENSG00000131738	ENSG00000161850	Q14525	Q9NSB4	strong	permanent	-	-	balanced	-	-	17
ENSG00000131738	ENSG00000167767	Q14525	Q6KB66	strong	permanent	-	permanent	balanced	unbalanced	balanced	17
ENSG00000131738	ENSG00000167768	Q14525	P04264	strong	permanent	-	permanent	balanced	unbalanced	unbalanced	17
ENSG00000131738	ENSG00000170421	Q14525	P05787	strong	permanent	-	transient	unbalanced	unbalanced	balanced	17
ENSG00000131738	ENSG00000170423	Q14525	Q8N1N4	strong	permanent	-	permanent	balanced	balanced	unbalanced	17
ENSG00000131738	ENSG00000170442	Q14525	O43790	strong	permanent	-	permanent	balanced	unbalanced	balanced	17
ENSG00000131738	ENSG00000170454	Q14525	O95678	strong	permanent	-	permanent	balanced	balanced	unbalanced	17
ENSG00000131738	ENSG00000170465	Q14525	P48668	strong	permanent	-	permanent	balanced	unbalanced	unbalanced	17
ENSG00000131738	ENSG00000170477	Q14525	P19013	strong	permanent	-	transient	balanced	balanced	unbalanced	17
ENSG00000131738	ENSG00000170486	Q14525	Q14CN4	strong	permanent	-	permanent	balanced	unbalanced	unbalanced	17
ENSG00000131738	ENSG00000170523	Q14525	P78385	strong	permanent	-	permanent	balanced	balanced	balanced	17
ENSG00000131738	ENSG00000172867	Q14525	P35908	strong	permanent	-	transient	balanced	-	unbalanced	17
ENSG00000131738	ENSG00000175084	Q14525	P17661	strong	permanent	-	transient	balanced	unbalanced	unbalanced	17
ENSG00000131738	ENSG00000185479	Q14525	P04259	strong	permanent	-	permanent	unbalanced	balanced	unbalanced	17
ENSG00000131738	ENSG00000185640	Q14525	Q5XKE5	strong	permanent	-	permanent	balanced	-	balanced	17
ENSG00000131738	ENSG00000186442	Q14525	P12035	strong	permanent	-	permanent	balanced	-	unbalanced	17
ENSG00000131759	ENSG00000132170	P10276	P37231	weak	transient	transient	permanent	balanced	balanced	balanced	2
ENSG00000131759	ENSG00000143171	P10276	P48443	weak	permanent	transient	transient	balanced	unbalanced	unbalanced	6
ENSG00000131759	ENSG00000204231	P10276	P28702	weak	permanent	permanent	transient	balanced	balanced	balanced	5
ENSG00000131791	ENSG00000162409	O43741	P54646	strong	permanent	permanent	permanent	balanced	balanced	balanced	2
ENSG00000131791	ENSG00000181929	O43741	P54619	strong	permanent	permanent	transient	unbalanced	balanced	balanced	2
ENSG00000131910	ENSG00000196482	Q15466	P62508	weak	transient	transient	transient	balanced	unbalanced	unbalanced	3
ENSG00000132010	ENSG00000173480	P17024	Q8TAU3	weak	permanent	permanent	-	balanced	unbalanced	-	6
ENSG00000132109	ENSG00000204599	P19474	Q9HCM9	strong	permanent	transient	permanent	balanced	balanced	unbalanced	0
ENSG00000132254	ENSG00000164144	P53365	P53367	strong	transient	permanent	permanent	balanced	balanced	balanced	0
ENSG00000132254	ENSG00000169750	P53365	P60763	weak	transient	transient	transient	balanced	unbalanced	unbalanced	3
ENSG00000132254	ENSG00000172602	P53365	Q92730	weak	transient	transient	transient	unbalanced	unbalanced	balanced	3
ENSG00000132326	ENSG00000179094	O15055	O15534	weak	permanent	transient	permanent	balanced	balanced	balanced	0
ENSG00000132341	ENSG00000184575	P62826	O43592	strong	permanent	permanent	permanent	unbalanced	balanced	unbalanced	2
ENSG00000132475	ENSG00000204209	P84243	Q9UER7	strong	permanent	permanent	permanent	balanced	unbalanced	unbalanced	1
ENSG00000132639	ENSG00000135604	P60880	O75558	weak	permanent	transient	transient	unbalanced	unbalanced	unbalanced	1
ENSG00000132639	ENSG00000178750	P60880	Q8N4C7	strong	permanent	transient	permanent	balanced	unbalanced	unbalanced	2
ENSG00000132640	ENSG00000184887	Q9Y2F9	Q96KE9	weak	transient	transient	transient	balanced	balanced	balanced	1
ENSG00000132646	ENSG00000166803	P12004	Q15004	weak	permanent	transient	permanent	balanced	unbalanced	unbalanced	0
ENSG00000132661	ENSG00000147206	Q9UKK6	Q9H4D5	strong	transient	permanent	permanent	unbalanced	unbalanced	unbalanced	1
ENSG00000132698	ENSG00000175137	P57735	Q7L8J4	weak	permanent	transient	transient	balanced	unbalanced	unbalanced	2
ENSG00000132970	ENSG00000138443	Q9UPY6	Q9NYB9	strong	permanent	permanent	permanent	balanced	balanced	balanced	0
ENSG00000133119	ENSG00000163918	P40938	P35249	weak	permanent	permanent	permanent	balanced	balanced	balanced	0
ENSG00000133466	ENSG00000173918	Q9BXI9	Q9BXJ1	strong	permanent	permanent	transient	balanced	unbalanced	balanced	0
ENSG00000133731	ENSG00000141401	P29218	O14732	strong	transient	transient	transient	balanced	balanced	unbalanced	0
ENSG00000133794	ENSG00000134852	O00327	O15516	strong	transient	transient	permanent	balanced	balanced	unbalanced	2
ENSG00000133794	ENSG00000170485	O00327	Q99743	strong	permanent	transient	permanent	balanced	balanced	balanced	2
ENSG00000133818	ENSG00000205517	P62070	Q3MIN7	strong	transient	permanent	transient	unbalanced	unbalanced	unbalanced	3
ENSG00000134030	ENSG00000157349	O43310	Q9UMR2	weak	transient	transient	transient	balanced	balanced	unbalanced	1
ENSG00000134046	ENSG00000167491	Q9UBB5	Q86YP4	weak	transient	permanent	permanent	balanced	balanced	balanced	1
ENSG00000134138	ENSG00000185630	O14770	P40424	weak	permanent	permanent	permanent	balanced	balanced	balanced	3
ENSG00000134138	ENSG00000214513	O14770	A8MTQ0	weak	permanent	transient	transient	balanced	unbalanced	unbalanced	1
ENSG00000134201	ENSG00000134202	P46439	P21266	strong	transient	permanent	permanent	balanced	unbalanced	balanced	2
ENSG00000134201	ENSG00000168765	P46439	Q03013	strong	transient	permanent	permanent	balanced	balanced	balanced	2
ENSG00000134201	ENSG00000213366	P46439	P28161	strong	permanent	permanent	permanent	balanced	balanced	balanced	2
ENSG00000134202	ENSG00000168765	P21266	Q03013	strong	permanent	permanent	permanent	unbalanced	balanced	balanced	1
ENSG00000134215	ENSG00000177885	Q9UKW4	P62993	strong	transient	permanent	transient	unbalanced	unbalanced	unbalanced	2
ENSG00000134243	ENSG00000176697	Q99523	P23560	weak	transient	permanent	transient	balanced	unbalanced	unbalanced	0
ENSG00000134248	ENSG00000188186	O43504	Q0VGL1	strong	permanent	transient	transient	balanced	balanced	balanced	0
ENSG00000134504	ENSG00000153885	Q719H9	Q96SI1	weak	permanent	permanent	transient	balanced	balanced	balanced	0
ENSG00000134545	ENSG00000139187	P26715	Q96E93	strong	transient	permanent	permanent	balanced	unbalanced	unbalanced	0
ENSG00000134545	ENSG00000172243	P26715	Q9BXN2	weak	permanent	permanent	permanent	balanced	unbalanced	unbalanced	0
ENSG00000134709	ENSG00000168172	Q9UJC3	Q86VS8	strong	permanent	transient	permanent	balanced	unbalanced	unbalanced	0
ENSG00000135018	ENSG00000188021	Q9UMX0	Q9UHD9	weak	permanent	permanent	permanent	balanced	balanced	balanced	1
ENSG00000135018	ENSG00000204463	Q9UMX0	P46379	weak	permanent	transient	permanent	balanced	balanced	balanced	1
ENSG00000135363	ENSG00000143013	P25791	P61968	weak	permanent	transient	transient	balanced	balanced	unbalanced	2
ENSG00000135363	ENSG00000169744	P25791	O43679	weak	transient	permanent	transient	unbalanced	balanced	balanced	4
ENSG00000135363	ENSG00000198728	P25791	Q86U70	weak	transient	transient	transient	unbalanced	balanced	balanced	13
ENSG00000135406	ENSG00000167916	P41219	Q2M2I5	strong	-	-	transient	-	-	unbalanced	8
ENSG00000135406	ENSG00000170454	P41219	O95678	weak	-	-	transient	-	-	unbalanced	20
ENSG00000135406	ENSG00000171345	P41219	P08727	strong	-	-	transient	-	-	unbalanced	22
ENSG00000135406	ENSG00000171431	P41219	P35900	strong	-	-	transient	-	-	unbalanced	11
ENSG00000135406	ENSG00000171446	P41219	Q7Z3Y8	strong	-	-	transient	-	-	unbalanced	15
ENSG00000135406	ENSG00000175084	P41219	P17661	strong	-	-	transient	-	-	unbalanced	8
ENSG00000135406	ENSG00000186832	P41219	P08779	strong	-	-	transient	-	-	unbalanced	20
ENSG00000135406	ENSG00000186847	P41219	P02533	strong	-	-	transient	-	-	unbalanced	10
ENSG00000135443	ENSG00000171345	P78386	P08727	strong	transient	-	transient	unbalanced	unbalanced	unbalanced	22
ENSG00000135443	ENSG00000171346	P78386	P19012	strong	permanent	-	permanent	balanced	balanced	unbalanced	22
ENSG00000135443	ENSG00000171360	P78386	O76015	strong	permanent	-	-	balanced	-	-	17
ENSG00000135443	ENSG00000171446	P78386	Q7Z3Y8	strong	permanent	-	permanent	balanced	balanced	balanced	15
ENSG00000135443	ENSG00000186393	P78386	Q7Z3Y9	strong	transient	-	-	balanced	balanced	-	14
ENSG00000135443	ENSG00000186832	P78386	P08779	strong	permanent	-	transient	balanced	unbalanced	unbalanced	20
ENSG00000135443	ENSG00000196859	P78386	Q6A163	strong	permanent	-	permanent	balanced	-	unbalanced	14
ENSG00000135443	ENSG00000197079	P78386	Q92764	strong	permanent	-	permanent	balanced	balanced	balanced	21
ENSG00000135443	ENSG00000204889	P78386	Q6A162	strong	permanent	-	permanent	balanced	balanced	unbalanced	14
ENSG00000135443	ENSG00000204897	P78386	Q7Z3Z0	strong	permanent	-	permanent	balanced	balanced	balanced	14
ENSG00000135446	ENSG00000147883	P11802	P42772	weak	transient	transient	transient	unbalanced	unbalanced	unbalanced	2
ENSG00000135930	ENSG00000146830	O60573	O75420	strong	transient	transient	permanent	balanced	balanced	unbalanced	0
ENSG00000136044	ENSG00000157500	Q8NEU8	Q9UKG1	strong	permanent	permanent	permanent	balanced	balanced	balanced	0
ENSG00000136100	ENSG00000159210	Q86VN1	Q96H20	strong	transient	permanent	transient	balanced	balanced	balanced	0
ENSG00000136231	ENSG00000169564	O00425	Q15365	weak	transient	transient	permanent	unbalanced	unbalanced	unbalanced	0
ENSG00000136271	ENSG00000141543	Q9NY93	P38919	weak	permanent	permanent	permanent	balanced	balanced	balanced	0
ENSG00000136273	ENSG00000172613	O60921	Q99638	weak	transient	permanent	permanent	balanced	balanced	balanced	0
ENSG00000136436	ENSG00000139112	Q13137	Q9H0R8	weak	permanent	transient	permanent	balanced	balanced	balanced	2
ENSG00000136436	ENSG00000197769	Q13137	Q9BXW4	weak	transient	permanent	transient	unbalanced	unbalanced	unbalanced	2
ENSG00000136451	ENSG00000143442	Q14119	Q7Z3K3	weak	permanent	permanent	permanent	balanced	balanced	balanced	4
ENSG00000136527	ENSG00000263465	P62995	Q9BRL6	weak	permanent	permanent	transient	balanced	balanced	balanced	1
ENSG00000136738	ENSG00000185359	Q92783	O14964	weak	transient	permanent	permanent	balanced	balanced	balanced	0
ENSG00000136754	ENSG00000138443	Q8IZP0	Q9NYB9	weak	permanent	transient	permanent	balanced	unbalanced	balanced	5
ENSG00000136754	ENSG00000154556	Q8IZP0	O94875	weak	transient	transient	transient	unbalanced	unbalanced	unbalanced	2
ENSG00000136810	ENSG00000265972	P10599	Q9H3M7	weak	transient	transient	transient	balanced	unbalanced	balanced	0
ENSG00000136854	ENSG00000178750	P61764	Q8N4C7	strong	transient	transient	transient	unbalanced	unbalanced	unbalanced	2
ENSG00000136888	ENSG00000250565	O75348	Q96A05	strong	transient	permanent	permanent	unbalanced	unbalanced	unbalanced	1
ENSG00000136931	ENSG00000169297	Q13285	P51843	weak	transient	transient	permanent	unbalanced	unbalanced	balanced	0
ENSG00000136944	ENSG00000198728	O60663	Q86U70	strong	transient	transient	transient	unbalanced	unbalanced	unbalanced	13
ENSG00000136950	ENSG00000241553	Q9BPX5	P59998	weak	permanent	transient	-	balanced	balanced	-	0
ENSG00000137185	ENSG00000182318	O15535	P10073	weak	transient	permanent	permanent	balanced	balanced	unbalanced	5
ENSG00000137185	ENSG00000187987	O15535	Q3MJ62	weak	permanent	permanent	permanent	balanced	unbalanced	balanced	5
ENSG00000137338	ENSG00000140987	Q96JS3	Q9NX65	strong	transient	permanent	permanent	balanced	unbalanced	balanced	6
ENSG00000137338	ENSG00000158691	Q96JS3	O43309	strong	permanent	permanent	permanent	balanced	balanced	balanced	6
ENSG00000137338	ENSG00000162714	Q96JS3	Q96IT1	strong	permanent	permanent	permanent	balanced	balanced	balanced	6
ENSG00000137338	ENSG00000171222	Q96JS3	P57086	weak	transient	transient	permanent	unbalanced	balanced	balanced	22
ENSG00000137338	ENSG00000196345	Q96JS3	Q9P0L1	strong	permanent	permanent	permanent	balanced	balanced	balanced	6
ENSG00000137764	ENSG00000166484	Q13163	Q13164	weak	transient	permanent	transient	balanced	balanced	balanced	0
ENSG00000137875	ENSG00000153094	Q9HD36	O43521	strong	transient	transient	transient	balanced	unbalanced	unbalanced	3
ENSG00000138069	ENSG00000183155	P62820	P47224	strong	permanent	transient	transient	unbalanced	unbalanced	unbalanced	6
ENSG00000138175	ENSG00000156973	P36405	O43924	weak	permanent	permanent	permanent	balanced	balanced	unbalanced	3
ENSG00000138382	ENSG00000173113	Q9NRN9	Q9UI30	strong	permanent	permanent	permanent	balanced	unbalanced	balanced	1
ENSG00000138443	ENSG00000178996	Q9NYB9	Q96RF0	weak	transient	transient	transient	balanced	balanced	balanced	5
ENSG00000138663	ENSG00000168090	Q9BT78	Q7L5N1	strong	permanent	permanent	permanent	balanced	balanced	balanced	0
ENSG00000138750	ENSG00000139496	Q7Z3B4	Q9BVL2	strong	permanent	permanent	permanent	balanced	balanced	balanced	1
ENSG00000138750	ENSG00000213024	Q7Z3B4	P37198	strong	permanent	permanent	transient	balanced	balanced	unbalanced	1
ENSG00000138758	ENSG00000180096	Q9NVA2	Q8WYJ6	weak	permanent	transient	transient	balanced	unbalanced	unbalanced	4
ENSG00000138758	ENSG00000184702	Q9NVA2	Q99719	weak	permanent	transient	permanent	balanced	unbalanced	balanced	3
ENSG00000138767	ENSG00000155508	Q96LI5	Q9UFF9	weak	permanent	permanent	permanent	balanced	balanced	unbalanced	1
ENSG00000138767	ENSG00000198791	Q96LI5	Q9UIV1	weak	permanent	permanent	permanent	balanced	balanced	unbalanced	1
ENSG00000138814	ENSG00000188386	Q08209	Q96LZ3	strong	transient	-	transient	unbalanced	unbalanced	unbalanced	1
ENSG00000138814	ENSG00000221823	Q08209	P63098	strong	permanent	permanent	permanent	unbalanced	balanced	unbalanced	1
ENSG00000138964	ENSG00000166333	Q9HBI0	Q13418	weak	permanent	transient	transient	balanced	unbalanced	unbalanced	1
ENSG00000139112	ENSG00000168397	Q9H0R8	Q9Y4P1	weak	permanent	transient	permanent	balanced	unbalanced	balanced	4
ENSG00000139343	ENSG00000170860	P62306	P62310	weak	permanent	permanent	permanent	balanced	balanced	unbalanced	4
ENSG00000139343	ENSG00000182004	P62306	P62304	strong	permanent	permanent	permanent	balanced	balanced	unbalanced	5
ENSG00000139546	ENSG00000180228	Q15633	O75569	weak	transient	transient	permanent	balanced	unbalanced	balanced	0
ENSG00000139648	ENSG00000167916	Q3SY84	Q2M2I5	strong	transient	-	transient	balanced	unbalanced	balanced	12
ENSG00000139648	ENSG00000171345	Q3SY84	P08727	strong	permanent	-	transient	balanced	unbalanced	unbalanced	22
ENSG00000139648	ENSG00000171346	Q3SY84	P19012	strong	permanent	-	permanent	balanced	unbalanced	unbalanced	22
ENSG00000139648	ENSG00000171360	Q3SY84	O76015	strong	permanent	-	-	balanced	-	-	17
ENSG00000139648	ENSG00000171446	Q3SY84	Q7Z3Y8	strong	transient	-	permanent	balanced	unbalanced	balanced	15
ENSG00000139648	ENSG00000173908	Q3SY84	Q7Z3Y7	strong	permanent	-	permanent	balanced	unbalanced	balanced	7
ENSG00000139648	ENSG00000186393	Q3SY84	Q7Z3Y9	strong	permanent	-	-	balanced	unbalanced	-	5
ENSG00000139648	ENSG00000186832	Q3SY84	P08779	strong	permanent	-	transient	balanced	unbalanced	balanced	20
ENSG00000139648	ENSG00000197079	Q3SY84	Q92764	strong	permanent	-	permanent	balanced	balanced	balanced	21
ENSG00000139648	ENSG00000204889	Q3SY84	Q6A162	strong	permanent	-	permanent	balanced	balanced	unbalanced	14
ENSG00000139648	ENSG00000204897	Q3SY84	Q7Z3Z0	strong	permanent	-	permanent	balanced	unbalanced	balanced	12
ENSG00000139726	ENSG00000232119	O43583	Q9ULC4	weak	permanent	permanent	permanent	balanced	balanced	balanced	0
ENSG00000140153	ENSG00000152484	Q8TBZ3	O75317	weak	permanent	transient	permanent	balanced	unbalanced	balanced	0
ENSG00000140262	ENSG00000146618	Q99081	Q96RJ6	strong	transient	-	transient	balanced	unbalanced	unbalanced	13
ENSG00000140262	ENSG00000162992	Q99081	Q13562	strong	transient	transient	permanent	unbalanced	unbalanced	unbalanced	13
ENSG00000140262	ENSG00000164107	Q99081	P61296	strong	transient	transient	transient	unbalanced	unbalanced	unbalanced	13
ENSG00000140262	ENSG00000176009	Q99081	Q9NQ33	strong	transient	-	-	unbalanced	unbalanced	-	13
ENSG00000140262	ENSG00000177551	Q99081	Q02577	strong	transient	transient	permanent	unbalanced	unbalanced	unbalanced	13
ENSG00000140262	ENSG00000178860	Q99081	O60682	strong	transient	transient	transient	unbalanced	unbalanced	unbalanced	13
ENSG00000140262	ENSG00000181965	Q99081	Q92886	strong	transient	-	transient	unbalanced	unbalanced	unbalanced	13
ENSG00000140262	ENSG00000183733	Q99081	Q6QHK4	strong	transient	-	-	unbalanced	unbalanced	-	13
ENSG00000140262	ENSG00000187855	Q99081	Q6XD76	strong	transient	-	-	balanced	unbalanced	-	13
ENSG00000140265	ENSG00000140987	Q8IWY8	Q9NX65	weak	permanent	permanent	permanent	balanced	unbalanced	balanced	1
ENSG00000140307	ENSG00000165417	P52657	P52655	strong	transient	permanent	permanent	unbalanced	balanced	balanced	0
ENSG00000140319	ENSG00000143742	P37108	P49458	strong	permanent	permanent	permanent	balanced	balanced	balanced	0
ENSG00000140379	ENSG00000153094	Q16548	O43521	strong	permanent	permanent	transient	balanced	balanced	balanced	3
ENSG00000140548	ENSG00000143442	Q8N1W2	Q7Z3K3	weak	transient	transient	transient	balanced	balanced	unbalanced	7
ENSG00000140623	ENSG00000180096	Q8IYM1	Q8WYJ6	weak	transient	transient	transient	balanced	unbalanced	unbalanced	4
ENSG00000140623	ENSG00000184702	Q8IYM1	Q99719	weak	permanent	transient	transient	balanced	unbalanced	unbalanced	3
ENSG00000140941	ENSG00000168397	Q9GZQ8	Q9Y4P1	weak	transient	transient	permanent	unbalanced	unbalanced	balanced	4
ENSG00000140987	ENSG00000158691	Q9NX65	O43309	weak	transient	permanent	permanent	balanced	balanced	unbalanced	6
ENSG00000140987	ENSG00000166529	Q9NX65	Q9Y5A6	weak	permanent	permanent	permanent	balanced	unbalanced	balanced	7
ENSG00000140987	ENSG00000167840	Q9NX65	Q9UNY5	weak	transient	permanent	permanent	balanced	unbalanced	balanced	1
ENSG00000140987	ENSG00000171222	Q9NX65	P57086	weak	transient	permanent	transient	balanced	unbalanced	balanced	22
ENSG00000140987	ENSG00000172466	Q9NX65	P17028	weak	transient	permanent	permanent	balanced	unbalanced	balanced	11
ENSG00000140987	ENSG00000182318	Q9NX65	P10073	weak	permanent	permanent	permanent	balanced	balanced	balanced	6
ENSG00000140987	ENSG00000186496	Q9NX65	Q96N95	strong	transient	permanent	permanent	balanced	balanced	balanced	4
ENSG00000140987	ENSG00000187626	Q9NX65	Q969J2	weak	permanent	permanent	permanent	balanced	balanced	balanced	6
ENSG00000140987	ENSG00000196345	Q9NX65	Q9P0L1	weak	permanent	permanent	permanent	balanced	balanced	balanced	6
ENSG00000140987	ENSG00000196812	Q9NX65	Q9H4T2	weak	permanent	permanent	permanent	balanced	unbalanced	balanced	6
ENSG00000141030	ENSG00000198612	Q9UNS2	Q99627	weak	transient	-	permanent	unbalanced	unbalanced	unbalanced	0
ENSG00000141127	ENSG00000147224	O60256	P60891	strong	permanent	permanent	permanent	balanced	balanced	balanced	1
ENSG00000141127	ENSG00000161542	O60256	Q14558	weak	permanent	permanent	permanent	balanced	balanced	balanced	2
ENSG00000141543	ENSG00000150593	P38919	Q53EL6	strong	transient	permanent	transient	unbalanced	balanced	balanced	1
ENSG00000141646	ENSG00000170365	Q13485	Q15797	strong	permanent	transient	permanent	balanced	balanced	unbalanced	1
ENSG00000142252	ENSG00000152147	Q9H840	Q8WXD5	strong	permanent	permanent	transient	balanced	balanced	unbalanced	0
ENSG00000142528	ENSG00000152475	Q8WTR7	Q96EG3	weak	transient	transient	transient	balanced	unbalanced	balanced	5
ENSG00000142528	ENSG00000174586	Q8WTR7	Q6ZNH5	weak	transient	transient	-	unbalanced	unbalanced	-	3
ENSG00000142528	ENSG00000175213	Q8WTR7	Q9H9D4	weak	permanent	transient	permanent	balanced	balanced	balanced	5
ENSG00000142751	ENSG00000198522	Q9H9Y4	Q9HCN4	weak	permanent	permanent	transient	balanced	balanced	balanced	0
ENSG00000142875	ENSG00000171033	P22694	P61925	weak	permanent	transient	transient	balanced	unbalanced	balanced	0
ENSG00000142920	ENSG00000143450	Q96A70	Q9UMX2	weak	transient	transient	permanent	balanced	balanced	unbalanced	2
ENSG00000143013	ENSG00000169744	P61968	O43679	weak	transient	transient	permanent	unbalanced	balanced	balanced	4
ENSG00000143013	ENSG00000196628	P61968	P15884	weak	-	-	permanent	-	-	unbalanced	14
ENSG00000143013	ENSG00000198728	P61968	Q86U70	weak	permanent	transient	permanent	balanced	balanced	balanced	13
ENSG00000143171	ENSG00000172819	P48443	P13631	weak	permanent	transient	transient	balanced	unbalanced	unbalanced	6
ENSG00000143178	ENSG00000149922	O60806	O95947	weak	permanent	permanent	transient	balanced	balanced	unbalanced	1
ENSG00000143178	ENSG00000151650	O60806	O95231	weak	transient	transient	transient	balanced	balanced	-	3
ENSG00000143256	ENSG00000155959	Q9UHV9	P61758	weak	permanent	permanent	permanent	balanced	balanced	balanced	1
ENSG00000143355	ENSG00000198728	Q9NQ69	Q86U70	weak	transient	permanent	transient	balanced	unbalanced	unbalanced	13
ENSG00000143374	ENSG00000185418	Q9BW92	A2RTX5	strong	permanent	transient	permanent	balanced	balanced	balanced	1
ENSG00000143442	ENSG00000166478	Q7Z3K3	P52747	weak	transient	permanent	permanent	balanced	balanced	balanced	7
ENSG00000143442	ENSG00000172845	Q7Z3K3	Q02447	weak	permanent	permanent	permanent	balanced	balanced	balanced	8
ENSG00000143450	ENSG00000155096	Q9UMX2	O14977	weak	transient	transient	transient	unbalanced	unbalanced	unbalanced	2
ENSG00000143458	ENSG00000154727	Q8TAK5	Q06546	weak	permanent	permanent	permanent	balanced	balanced	balanced	1
ENSG00000143514	ENSG00000172531	Q13625	P62136	strong	transient	transient	transient	unbalanced	balanced	balanced	4
ENSG00000143514	ENSG00000186298	Q13625	P36873	strong	permanent	transient	permanent	unbalanced	balanced	unbalanced	3
ENSG00000143514	ENSG00000213639	Q13625	P62140	strong	permanent	transient	permanent	balanced	unbalanced	unbalanced	2
ENSG00000143549	ENSG00000159173	P06753	P19237	weak	permanent	permanent	permanent	unbalanced	unbalanced	unbalanced	1
ENSG00000143549	ENSG00000167460	P06753	P67936	strong	permanent	transient	transient	unbalanced	balanced	balanced	0
ENSG00000143556	ENSG00000197364	P31151	Q5SY68	strong	permanent	-	-	balanced	-	-	1
ENSG00000143622	ENSG00000205517	Q92963	Q3MIN7	strong	transient	transient	transient	unbalanced	unbalanced	balanced	3
ENSG00000143947	ENSG00000179262	P62979	P54725	weak	transient	transient	transient	unbalanced	unbalanced	balanced	1
ENSG00000143977	ENSG00000182004	P62308	P62304	strong	permanent	permanent	permanent	balanced	balanced	balanced	1
ENSG00000144591	ENSG00000173540	Q96IJ6	Q9Y5P6	weak	permanent	permanent	permanent	balanced	balanced	balanced	0
ENSG00000144744	ENSG00000159593	Q8TBC4	Q13564	strong	permanent	permanent	permanent	balanced	balanced	balanced	0
ENSG00000144792	ENSG00000196418	Q6AZW8	Q15973	weak	permanent	transient	transient	balanced	balanced	unbalanced	2
ENSG00000145349	ENSG00000148660	Q13557	Q13555	weak	transient	transient	transient	balanced	balanced	balanced	2
ENSG00000145675	ENSG00000171608	P27986	O00329	strong	transient	transient	transient	balanced	unbalanced	unbalanced	1
ENSG00000146063	ENSG00000162931	Q8WV44	Q9Y577	weak	transient	permanent	permanent	balanced	unbalanced	unbalanced	0
ENSG00000146143	ENSG00000198056	P49643	P49642	weak	permanent	permanent	permanent	balanced	balanced	balanced	0
ENSG00000146192	ENSG00000196155	Q7Z6J4	Q58EX7	weak	transient	transient	transient	balanced	unbalanced	balanced	0
ENSG00000146425	ENSG00000165169	P63172	P51808	weak	permanent	transient	transient	balanced	balanced	balanced	2
ENSG00000146425	ENSG00000213123	P63172	Q8WW35	strong	permanent	permanent	permanent	balanced	unbalanced	balanced	2
ENSG00000146587	ENSG00000179930	Q9NYW8	Q5T619	weak	transient	transient	-	balanced	unbalanced	-	8
ENSG00000146587	ENSG00000197961	Q9NYW8	P58317	weak	permanent	permanent	-	balanced	balanced	-	2
ENSG00000146592	ENSG00000170345	Q02930	P01100	strong	transient	transient	transient	balanced	unbalanced	unbalanced	3
ENSG00000146592	ENSG00000175592	Q02930	P15407	strong	transient	transient	permanent	balanced	balanced	unbalanced	3
ENSG00000146618	ENSG00000196628	Q96RJ6	P15884	strong	-	-	transient	-	-	unbalanced	13
ENSG00000146755	ENSG00000170035	Q86XT4	Q969T4	weak	transient	permanent	-	unbalanced	unbalanced	-	9
ENSG00000146755	ENSG00000182247	Q86XT4	Q96LR5	weak	transient	permanent	-	unbalanced	unbalanced	-	9
ENSG00000146755	ENSG00000204713	Q86XT4	P14373	weak	transient	transient	-	unbalanced	unbalanced	-	0
ENSG00000146809	ENSG00000197256	Q8WXK1	Q63ZY3	weak	transient	transient	permanent	unbalanced	unbalanced	unbalanced	0
ENSG00000146955	ENSG00000183155	A4D1S5	P47224	strong	permanent	transient	transient	balanced	unbalanced	unbalanced	6
ENSG00000147224	ENSG00000161542	P60891	Q14558	strong	transient	permanent	transient	balanced	balanced	balanced	1
ENSG00000147596	ENSG00000196150	Q9GZV8	P15622	weak	permanent	transient	transient	balanced	unbalanced	unbalanced	5
ENSG00000147596	ENSG00000198466	Q9GZV8	Q96SQ5	weak	transient	transient	transient	balanced	unbalanced	unbalanced	3
ENSG00000148229	ENSG00000175550	Q9NRF9	Q14919	strong	transient	permanent	permanent	balanced	balanced	balanced	2
ENSG00000148688	ENSG00000163684	P78346	O95059	weak	permanent	permanent	permanent	balanced	balanced	balanced	1
ENSG00000148688	ENSG00000167272	P78346	Q969H6	weak	permanent	permanent	permanent	balanced	balanced	balanced	0
ENSG00000148737	ENSG00000173801	Q9NQB0	P14923	strong	permanent	transient	transient	balanced	balanced	balanced	1
ENSG00000148943	ENSG00000150054	Q9NUP9	Q5T2T1	weak	permanent	transient	permanent	balanced	balanced	unbalanced	2
ENSG00000149100	ENSG00000175390	Q7L2H7	O00303	strong	permanent	permanent	permanent	balanced	balanced	balanced	0
ENSG00000149532	ENSG00000167005	Q8N684	O43809	weak	transient	permanent	permanent	balanced	balanced	unbalanced	1
ENSG00000150048	ENSG00000172322	Q8NC01	Q5QGZ9	weak	permanent	transient	transient	balanced	unbalanced	unbalanced	0
ENSG00000150593	ENSG00000156976	Q53EL6	Q14240	strong	permanent	permanent	transient	balanced	balanced	unbalanced	1
ENSG00000150991	ENSG00000184787	P0CG48	P60604	weak	transient	transient	transient	unbalanced	unbalanced	balanced	1
ENSG00000151012	ENSG00000168003	Q9UPY5	P08195	weak	permanent	transient	permanent	balanced	unbalanced	unbalanced	1
ENSG00000151092	ENSG00000179262	Q96IV0	P54725	strong	transient	transient	permanent	balanced	unbalanced	balanced	1
ENSG00000151224	ENSG00000168906	Q00266	P31153	weak	transient	transient	transient	unbalanced	unbalanced	unbalanced	0
ENSG00000151247	ENSG00000243056	P06730	O60516	strong	transient	transient	transient	balanced	balanced	balanced	0
ENSG00000151692	ENSG00000185651	P50876	P68036	weak	transient	transient	permanent	unbalanced	unbalanced	balanced	3
ENSG00000151923	ENSG00000162613	Q01085	Q96AE4	weak	permanent	permanent	permanent	balanced	balanced	balanced	2
ENSG00000152137	ENSG00000173641	Q9UJY1	Q9UBY9	weak	permanent	permanent	permanent	balanced	balanced	unbalanced	0
ENSG00000152214	ENSG00000205517	Q99578	Q3MIN7	strong	transient	transient	transient	unbalanced	unbalanced	unbalanced	3
ENSG00000152253	ENSG00000161888	Q9HBM1	Q8NBT2	strong	-	-	permanent	-	-	balanced	0
ENSG00000152422	ENSG00000174405	Q13426	P49917	strong	permanent	permanent	permanent	balanced	balanced	balanced	0
ENSG00000152433	ENSG00000173480	Q8IVP9	Q8TAU3	weak	transient	permanent	-	balanced	balanced	-	8
ENSG00000152433	ENSG00000196150	Q8IVP9	P15622	weak	permanent	permanent	-	balanced	balanced	-	9
ENSG00000152433	ENSG00000198466	Q8IVP9	Q96SQ5	weak	permanent	permanent	-	balanced	unbalanced	-	6
ENSG00000152467	ENSG00000182318	Q8NBB4	P10073	strong	permanent	transient	transient	balanced	unbalanced	balanced	5
ENSG00000152475	ENSG00000160062	Q96EG3	Q96BR9	weak	transient	permanent	transient	unbalanced	unbalanced	balanced	12
ENSG00000152475	ENSG00000166261	Q96EG3	O95125	weak	transient	permanent	transient	balanced	unbalanced	unbalanced	9
ENSG00000152475	ENSG00000166529	Q96EG3	Q9Y5A6	weak	transient	permanent	transient	balanced	unbalanced	balanced	8
ENSG00000152475	ENSG00000167625	Q96EG3	Q8TF50	weak	permanent	transient	permanent	balanced	unbalanced	unbalanced	12
ENSG00000152475	ENSG00000169951	Q96EG3	Q96H86	weak	permanent	permanent	transient	balanced	unbalanced	balanced	13
ENSG00000152475	ENSG00000171443	Q96EG3	Q96C55	weak	transient	transient	transient	balanced	unbalanced	balanced	6
ENSG00000152475	ENSG00000173480	Q96EG3	Q8TAU3	weak	transient	permanent	-	balanced	unbalanced	-	17
ENSG00000152475	ENSG00000174586	Q96EG3	Q6ZNH5	weak	transient	permanent	-	balanced	balanced	-	12
ENSG00000152475	ENSG00000175213	Q96EG3	Q9H9D4	weak	transient	permanent	permanent	balanced	unbalanced	balanced	14
ENSG00000152475	ENSG00000178935	Q96EG3	Q9H707	weak	transient	transient	transient	balanced	unbalanced	balanced	13
ENSG00000152475	ENSG00000179930	Q96EG3	Q5T619	weak	permanent	transient	-	balanced	unbalanced	-	12
ENSG00000152475	ENSG00000180884	Q96EG3	Q3KQV3	weak	transient	transient	permanent	balanced	unbalanced	balanced	12
ENSG00000152475	ENSG00000186272	Q96EG3	P17021	weak	transient	permanent	transient	balanced	unbalanced	unbalanced	14
ENSG00000152475	ENSG00000196150	Q96EG3	P15622	weak	transient	permanent	transient	balanced	unbalanced	unbalanced	13
ENSG00000152475	ENSG00000196418	Q96EG3	Q15973	weak	transient	permanent	transient	balanced	balanced	unbalanced	16
ENSG00000152475	ENSG00000197279	Q96EG3	P49910	weak	transient	transient	transient	balanced	balanced	unbalanced	8
ENSG00000152475	ENSG00000197343	Q96EG3	Q8N720	weak	transient	permanent	permanent	balanced	unbalanced	unbalanced	12
ENSG00000152475	ENSG00000197961	Q96EG3	P58317	weak	transient	transient	transient	unbalanced	unbalanced	unbalanced	12
ENSG00000152475	ENSG00000198466	Q96EG3	Q96SQ5	weak	transient	permanent	permanent	balanced	unbalanced	unbalanced	15
ENSG00000152475	ENSG00000204859	Q96EG3	P10074	weak	transient	permanent	permanent	balanced	unbalanced	unbalanced	14
ENSG00000152932	ENSG00000183155	Q96E17	P47224	strong	transient	transient	permanent	balanced	unbalanced	balanced	6
ENSG00000152977	ENSG00000177842	Q15915	Q6ZNG0	weak	transient	transient	permanent	balanced	unbalanced	unbalanced	2
ENSG00000152977	ENSG00000196378	Q15915	Q8IZ26	weak	permanent	transient	permanent	balanced	unbalanced	unbalanced	1
ENSG00000153094	ENSG00000171552	O43521	Q07817	strong	transient	transient	transient	unbalanced	balanced	balanced	3
ENSG00000153767	ENSG00000197265	P29083	P29084	weak	permanent	permanent	transient	balanced	balanced	balanced	0
ENSG00000153879	ENSG00000169136	P53567	Q9Y2D1	strong	permanent	transient	transient	balanced	balanced	balanced	1
ENSG00000154447	ENSG00000154556	Q7Z6J0	O94875	weak	transient	transient	transient	balanced	balanced	balanced	2
ENSG00000154447	ENSG00000158517	Q7Z6J0	P14598	weak	transient	transient	-	balanced	unbalanced	-	2
ENSG00000154447	ENSG00000212864	Q7Z6J0	Q9H0X6	weak	transient	transient	transient	balanced	balanced	unbalanced	0
ENSG00000154839	ENSG00000165480	Q96BD8	Q8IX90	strong	permanent	permanent	permanent	balanced	balanced	balanced	0
ENSG00000155744	ENSG00000165914	Q8IXS8	Q86TV6	strong	permanent	transient	permanent	balanced	balanced	balanced	1
ENSG00000156127	ENSG00000171223	Q16520	P17275	strong	permanent	permanent	permanent	unbalanced	unbalanced	unbalanced	3
ENSG00000156374	ENSG00000204227	Q9BYE7	Q06587	strong	transient	permanent	permanent	balanced	balanced	unbalanced	4
ENSG00000156587	ENSG00000171206	O14933	Q9BZR9	weak	permanent	permanent	transient	balanced	balanced	unbalanced	4
ENSG00000156587	ENSG00000177479	O14933	O95376	weak	transient	transient	transient	balanced	balanced	balanced	4
ENSG00000156735	ENSG00000173110	O95429	P17066	weak	transient	transient	transient	balanced	unbalanced	unbalanced	5
ENSG00000156735	ENSG00000204388	O95429	P0DMV9	weak	permanent	transient	transient	unbalanced	unbalanced	unbalanced	5
ENSG00000156735	ENSG00000204389	O95429	P0DMV8	weak	permanent	transient	transient	balanced	unbalanced	unbalanced	5
ENSG00000156735	ENSG00000204390	O95429	P34931	weak	transient	transient	transient	balanced	unbalanced	unbalanced	5
ENSG00000156973	ENSG00000185305	O43924	Q9NXU5	weak	transient	permanent	permanent	balanced	balanced	balanced	3
ENSG00000156973	ENSG00000213465	O43924	P36404	weak	permanent	permanent	permanent	balanced	balanced	unbalanced	3
ENSG00000156973	ENSG00000214087	O43924	Q0P5N6	weak	permanent	permanent	permanent	balanced	balanced	balanced	3
ENSG00000157110	ENSG00000166831	Q93062	Q6ZRY4	weak	permanent	permanent	permanent	balanced	balanced	unbalanced	0
ENSG00000157216	ENSG00000198728	Q9BWW4	Q86U70	strong	permanent	permanent	permanent	balanced	balanced	balanced	1
ENSG00000157429	ENSG00000173480	P17023	Q8TAU3	weak	permanent	permanent	-	balanced	unbalanced	-	8
ENSG00000158571	ENSG00000170525	P16118	Q16875	weak	transient	permanent	transient	unbalanced	unbalanced	unbalanced	0
ENSG00000158691	ENSG00000166529	O43309	Q9Y5A6	weak	permanent	permanent	permanent	balanced	balanced	balanced	1
ENSG00000158691	ENSG00000171222	O43309	P57086	weak	permanent	permanent	transient	unbalanced	balanced	unbalanced	22
ENSG00000158691	ENSG00000172466	O43309	P17028	weak	permanent	permanent	permanent	unbalanced	unbalanced	unbalanced	11
ENSG00000158691	ENSG00000186812	O43309	Q8NF99	weak	transient	permanent	permanent	balanced	balanced	unbalanced	1
ENSG00000158805	ENSG00000160062	Q8N554	Q96BR9	weak	transient	transient	transient	balanced	balanced	balanced	0
ENSG00000158806	ENSG00000181163	Q86SE8	P06748	weak	transient	transient	transient	unbalanced	unbalanced	unbalanced	0
ENSG00000159352	ENSG00000179262	P55036	P54725	weak	permanent	permanent	permanent	balanced	balanced	balanced	1
ENSG00000159388	ENSG00000198791	P78543	Q9UIV1	weak	transient	permanent	transient	balanced	unbalanced	unbalanced	1
ENSG00000159556	ENSG00000198728	Q96A47	Q86U70	weak	permanent	transient	transient	balanced	unbalanced	unbalanced	13
ENSG00000160049	ENSG00000169598	O00273	O76075	weak	permanent	permanent	permanent	unbalanced	unbalanced	balanced	0
ENSG00000160062	ENSG00000168826	Q96BR9	Q6ZSB9	strong	transient	permanent	permanent	unbalanced	balanced	balanced	4
ENSG00000160062	ENSG00000169635	Q96BR9	Q96JB3	strong	transient	transient	permanent	unbalanced	balanced	balanced	4
ENSG00000160062	ENSG00000169981	Q96BR9	P13682	weak	permanent	permanent	permanent	balanced	balanced	balanced	10
ENSG00000160062	ENSG00000173480	Q96BR9	Q8TAU3	weak	transient	permanent	-	unbalanced	balanced	-	10
ENSG00000160062	ENSG00000174586	Q96BR9	Q6ZNH5	weak	transient	permanent	-	unbalanced	unbalanced	-	10
ENSG00000160062	ENSG00000175213	Q96BR9	Q9H9D4	weak	permanent	transient	permanent	balanced	balanced	balanced	11
ENSG00000160062	ENSG00000179930	Q96BR9	Q5T619	weak	permanent	transient	-	balanced	unbalanced	-	12
ENSG00000160062	ENSG00000180938	Q96BR9	Q7Z3I7	weak	transient	permanent	permanent	unbalanced	unbalanced	balanced	13
ENSG00000160062	ENSG00000181894	Q96BR9	Q86UD4	weak	transient	permanent	permanent	balanced	balanced	balanced	10
ENSG00000160062	ENSG00000196150	Q96BR9	P15622	weak	permanent	permanent	permanent	unbalanced	balanced	balanced	10
ENSG00000160062	ENSG00000197008	Q96BR9	P52744	weak	permanent	transient	permanent	balanced	balanced	balanced	10
ENSG00000160062	ENSG00000198466	Q96BR9	Q96SQ5	weak	permanent	permanent	permanent	balanced	balanced	balanced	12
ENSG00000160062	ENSG00000204859	Q96BR9	P10074	strong	permanent	permanent	transient	balanced	balanced	balanced	4
ENSG00000160087	ENSG00000213186	Q8N2K1	Q8IWR1	weak	permanent	permanent	transient	balanced	unbalanced	unbalanced	1
ENSG00000160202	ENSG00000276076	P02489	A0A140G945	weak	-	-	-	-	-	-	1
ENSG00000160307	ENSG00000160678	P04271	P23297	weak	permanent	transient	permanent	balanced	unbalanced	unbalanced	5
ENSG00000160307	ENSG00000163220	P04271	P06702	strong	permanent	transient	transient	unbalanced	unbalanced	unbalanced	5
ENSG00000160307	ENSG00000163993	P04271	P25815	strong	transient	transient	transient	unbalanced	unbalanced	unbalanced	5
ENSG00000160307	ENSG00000171643	P04271	Q8WXG8	weak	permanent	transient	permanent	balanced	unbalanced	unbalanced	5
ENSG00000160307	ENSG00000196154	P04271	P26447	strong	transient	transient	transient	unbalanced	unbalanced	unbalanced	5
ENSG00000160307	ENSG00000196754	P04271	P29034	strong	transient	transient	transient	unbalanced	unbalanced	unbalanced	5
ENSG00000160678	ENSG00000163993	P23297	P25815	strong	permanent	transient	transient	unbalanced	unbalanced	unbalanced	5
ENSG00000160678	ENSG00000171643	P23297	Q8WXG8	strong	permanent	transient	transient	balanced	unbalanced	unbalanced	5
ENSG00000160678	ENSG00000188015	P23297	P33764	weak	transient	transient	transient	balanced	unbalanced	unbalanced	5
ENSG00000160678	ENSG00000196154	P23297	P26447	strong	transient	transient	transient	unbalanced	unbalanced	unbalanced	5
ENSG00000160678	ENSG00000196754	P23297	P29034	strong	transient	transient	transient	balanced	unbalanced	unbalanced	5
ENSG00000160685	ENSG00000161940	O15156	Q8N143	weak	permanent	transient	transient	balanced	balanced	balanced	1
ENSG00000160685	ENSG00000168795	O15156	O15062	strong	transient	transient	transient	unbalanced	balanced	balanced	1
ENSG00000160685	ENSG00000179627	O15156	B2RXF5	strong	permanent	transient	permanent	balanced	unbalanced	balanced	1
ENSG00000160685	ENSG00000197213	O15156	A6NJL1	weak	permanent	transient	-	balanced	unbalanced	-	1
ENSG00000160783	ENSG00000167842	Q6P1K2	Q9H081	strong	transient	permanent	-	balanced	balanced	-	0
ENSG00000160908	ENSG00000171222	Q53GI3	P57086	weak	permanent	permanent	transient	balanced	balanced	balanced	22
ENSG00000160972	ENSG00000186298	Q96I34	P36873	strong	transient	transient	permanent	balanced	unbalanced	unbalanced	3
ENSG00000160972	ENSG00000213639	Q96I34	P62140	strong	transient	transient	transient	balanced	unbalanced	unbalanced	2
ENSG00000160973	ENSG00000166949	O75593	P84022	strong	transient	transient	transient	unbalanced	unbalanced	unbalanced	1
ENSG00000160973	ENSG00000175387	O75593	Q15796	strong	transient	permanent	transient	unbalanced	unbalanced	unbalanced	1
ENSG00000160973	ENSG00000186564	O75593	O60548	weak	permanent	transient	transient	balanced	unbalanced	unbalanced	0
ENSG00000161057	ENSG00000175166	P35998	Q13200	weak	permanent	permanent	permanent	balanced	balanced	balanced	1
ENSG00000161082	ENSG00000163694	Q8N6W0	A0AV96	weak	transient	transient	transient	balanced	unbalanced	unbalanced	0
ENSG00000161202	ENSG00000185009	Q92997	Q9Y2T2	weak	transient	permanent	permanent	balanced	balanced	balanced	0
ENSG00000161405	ENSG00000198466	Q9UKT9	Q96SQ5	weak	transient	transient	transient	unbalanced	unbalanced	unbalanced	3
ENSG00000161850	ENSG00000171346	Q9NSB4	P19012	strong	transient	-	-	balanced	unbalanced	-	22
ENSG00000161850	ENSG00000171446	Q9NSB4	Q7Z3Y8	strong	transient	-	-	balanced	-	-	15
ENSG00000161850	ENSG00000197079	Q9NSB4	Q92764	strong	permanent	-	-	balanced	-	-	21
ENSG00000161850	ENSG00000204889	Q9NSB4	Q6A162	strong	permanent	-	-	balanced	balanced	-	14
ENSG00000161944	ENSG00000172243	P07307	Q9BXN2	weak	permanent	transient	transient	balanced	unbalanced	unbalanced	1
ENSG00000161944	ENSG00000187912	P07307	Q6ZS10	weak	permanent	transient	transient	balanced	unbalanced	unbalanced	0
ENSG00000162227	ENSG00000187325	Q9Y6J9	Q9HBM6	strong	transient	permanent	transient	balanced	unbalanced	balanced	1
ENSG00000162227	ENSG00000273841	Q9Y6J9	Q16594	strong	permanent	transient	transient	unbalanced	unbalanced	balanced	1
ENSG00000162385	ENSG00000265241	P61326	Q9Y5S9	weak	permanent	permanent	permanent	balanced	balanced	balanced	1
ENSG00000162409	ENSG00000181929	P54646	P54619	strong	transient	transient	permanent	unbalanced	unbalanced	balanced	2
ENSG00000162517	ENSG00000249915	Q9UBV8	O75340	strong	transient	permanent	permanent	balanced	unbalanced	balanced	0
ENSG00000162521	ENSG00000182979	Q09028	Q13330	strong	permanent	permanent	permanent	balanced	balanced	unbalanced	0
ENSG00000162613	ENSG00000179950	Q96AE4	Q9UHX1	weak	permanent	permanent	transient	unbalanced	balanced	balanced	2
ENSG00000162624	ENSG00000169744	Q68G74	O43679	weak	transient	-	transient	balanced	unbalanced	unbalanced	4
ENSG00000162624	ENSG00000183733	Q68G74	Q6QHK4	weak	permanent	-	-	balanced	balanced	-	4
ENSG00000162624	ENSG00000198728	Q68G74	Q86U70	weak	transient	-	transient	unbalanced	unbalanced	unbalanced	13
ENSG00000162714	ENSG00000166529	Q96IT1	Q9Y5A6	strong	transient	permanent	permanent	balanced	balanced	balanced	5
ENSG00000162714	ENSG00000171222	Q96IT1	P57086	weak	transient	transient	permanent	balanced	balanced	balanced	22
ENSG00000162714	ENSG00000182318	Q96IT1	P10073	strong	transient	permanent	permanent	balanced	balanced	balanced	5
ENSG00000162714	ENSG00000187626	Q96IT1	Q969J2	strong	transient	permanent	permanent	balanced	balanced	balanced	5
ENSG00000162992	ENSG00000196628	Q13562	P15884	strong	-	-	permanent	-	-	unbalanced	13
ENSG00000163508	ENSG00000171540	O95936	Q5XKR4	weak	permanent	-	-	balanced	unbalanced	-	0
ENSG00000163602	ENSG00000204227	Q8N488	Q06587	strong	transient	permanent	permanent	balanced	balanced	unbalanced	1
ENSG00000163960	ENSG00000165280	O94888	P55072	weak	transient	permanent	transient	unbalanced	unbalanced	balanced	3
ENSG00000163993	ENSG00000171643	P25815	Q8WXG8	strong	permanent	transient	transient	balanced	unbalanced	unbalanced	4
ENSG00000164134	ENSG00000242028	Q9BXJ9	Q9NX55	strong	permanent	transient	permanent	balanced	unbalanced	balanced	0
ENSG00000164167	ENSG00000170860	P62312	P62310	weak	permanent	permanent	permanent	balanced	balanced	balanced	2
ENSG00000164167	ENSG00000204392	P62312	Q9Y333	weak	permanent	permanent	permanent	balanced	balanced	balanced	1
ENSG00000164219	ENSG00000168522	P53609	P49354	strong	permanent	permanent	transient	unbalanced	balanced	unbalanced	1
ENSG00000164548	ENSG00000205937	Q13595	Q15287	weak	transient	permanent	permanent	unbalanced	balanced	unbalanced	3
ENSG00000164708	ENSG00000172331	P15259	P07738	weak	transient	-	transient	unbalanced	-	unbalanced	0
ENSG00000164877	ENSG00000248746	Q8IY33	Q08043	weak	permanent	transient	transient	balanced	unbalanced	unbalanced	3
ENSG00000164967	ENSG00000172336	Q8N5L8	O75817	weak	permanent	permanent	transient	balanced	balanced	balanced	1
ENSG00000165280	ENSG00000169696	P55072	Q9BZE9	strong	transient	permanent	permanent	unbalanced	unbalanced	unbalanced	3
ENSG00000165280	ENSG00000173960	P55072	P68543	weak	transient	permanent	permanent	balanced	unbalanced	unbalanced	3
ENSG00000165280	ENSG00000215114	P55072	Q14CS0	weak	transient	transient	transient	unbalanced	unbalanced	balanced	3
ENSG00000165410	ENSG00000184009	Q9Y281	P63261	weak	transient	transient	transient	unbalanced	unbalanced	unbalanced	2
ENSG00000165474	ENSG00000169562	P29033	P08034	strong	transient	permanent	transient	balanced	balanced	unbalanced	0
ENSG00000165474	ENSG00000265107	P29033	P36382	strong	transient	transient	transient	balanced	unbalanced	unbalanced	2
ENSG00000165886	ENSG00000198373	Q9HAC8	O00308	weak	permanent	permanent	transient	balanced	balanced	balanced	5
ENSG00000165886	ENSG00000204599	Q9HAC8	Q9HCM9	weak	transient	permanent	transient	unbalanced	balanced	unbalanced	5
ENSG00000166200	ENSG00000169727	P61201	Q13098	strong	transient	permanent	transient	unbalanced	balanced	balanced	0
ENSG00000166261	ENSG00000196150	O95125	P15622	weak	transient	permanent	permanent	balanced	balanced	balanced	4
ENSG00000166333	ENSG00000169756	Q13418	P48059	weak	transient	transient	permanent	unbalanced	balanced	unbalanced	0
ENSG00000166333	ENSG00000197702	Q13418	Q9NVD7	weak	transient	permanent	permanent	unbalanced	unbalanced	balanced	1
ENSG00000166407	ENSG00000169744	P25800	O43679	weak	permanent	transient	permanent	balanced	unbalanced	unbalanced	4
ENSG00000166407	ENSG00000198728	P25800	Q86U70	weak	transient	transient	permanent	balanced	unbalanced	unbalanced	13
ENSG00000166478	ENSG00000183621	P52747	Q7Z4V0	weak	permanent	permanent	permanent	balanced	balanced	balanced	4
ENSG00000166529	ENSG00000172466	Q9Y5A6	P17028	weak	permanent	permanent	permanent	balanced	unbalanced	unbalanced	12
ENSG00000166529	ENSG00000173258	Q9Y5A6	Q8TF39	weak	transient	transient	permanent	unbalanced	balanced	unbalanced	7
ENSG00000166529	ENSG00000182318	Q9Y5A6	P10073	weak	permanent	permanent	permanent	balanced	balanced	balanced	7
ENSG00000166529	ENSG00000186496	Q9Y5A6	Q96N95	strong	permanent	permanent	permanent	unbalanced	unbalanced	balanced	4
ENSG00000166529	ENSG00000187626	Q9Y5A6	Q969J2	weak	permanent	permanent	permanent	balanced	balanced	balanced	1
ENSG00000166529	ENSG00000187987	Q9Y5A6	Q3MJ62	weak	transient	permanent	permanent	balanced	unbalanced	balanced	7
ENSG00000166529	ENSG00000196345	Q9Y5A6	Q9P0L1	weak	permanent	permanent	permanent	balanced	balanced	balanced	7
ENSG00000167014	ENSG00000168070	Q8NHR7	Q3KP22	weak	permanent	permanent	permanent	balanced	balanced	balanced	0
ENSG00000167394	ENSG00000180884	Q96K58	Q3KQV3	weak	transient	permanent	permanent	balanced	balanced	balanced	6
ENSG00000167394	ENSG00000196150	Q96K58	P15622	weak	transient	transient	permanent	balanced	balanced	unbalanced	6
ENSG00000167394	ENSG00000197279	Q96K58	P49910	weak	transient	transient	transient	balanced	balanced	balanced	7
ENSG00000167604	ENSG00000204438	Q8NI38	O95872	weak	permanent	transient	permanent	balanced	unbalanced	balanced	1
ENSG00000167625	ENSG00000171443	Q8TF50	Q96C55	weak	permanent	permanent	transient	balanced	balanced	balanced	4
ENSG00000167625	ENSG00000174586	Q8TF50	Q6ZNH5	weak	transient	transient	-	unbalanced	unbalanced	-	8
ENSG00000167625	ENSG00000175213	Q8TF50	Q9H9D4	weak	permanent	permanent	permanent	balanced	balanced	balanced	8
ENSG00000167625	ENSG00000176472	Q8TF50	Q86XF7	weak	transient	permanent	permanent	balanced	balanced	balanced	7
ENSG00000167625	ENSG00000180884	Q8TF50	Q3KQV3	weak	permanent	permanent	permanent	balanced	balanced	unbalanced	6
ENSG00000167625	ENSG00000183621	Q8TF50	Q7Z4V0	weak	transient	permanent	permanent	balanced	balanced	balanced	4
ENSG00000167625	ENSG00000185730	Q8TF50	Q9H7X3	weak	permanent	permanent	permanent	balanced	balanced	balanced	7
ENSG00000167625	ENSG00000186660	Q8TF50	Q96JP5	weak	permanent	permanent	permanent	unbalanced	unbalanced	balanced	1
ENSG00000167625	ENSG00000196391	Q8TF50	Q6NX45	weak	permanent	transient	permanent	balanced	balanced	balanced	7
ENSG00000167625	ENSG00000196418	Q8TF50	Q15973	weak	transient	transient	permanent	balanced	balanced	unbalanced	8
ENSG00000167625	ENSG00000258405	Q8TF50	Q96N58	weak	transient	permanent	permanent	unbalanced	unbalanced	unbalanced	7
ENSG00000167685	ENSG00000172466	Q8N0Y2	P17028	weak	transient	transient	permanent	balanced	unbalanced	unbalanced	2
ENSG00000167685	ENSG00000182318	Q8N0Y2	P10073	weak	transient	permanent	transient	balanced	balanced	balanced	2
ENSG00000167685	ENSG00000198315	Q8N0Y2	Q15776	weak	transient	permanent	permanent	balanced	balanced	unbalanced	2
ENSG00000167767	ENSG00000167916	Q6KB66	Q2M2I5	strong	permanent	transient	permanent	balanced	unbalanced	balanced	13
ENSG00000167767	ENSG00000171345	Q6KB66	P08727	strong	permanent	permanent	permanent	balanced	unbalanced	unbalanced	22
ENSG00000167767	ENSG00000171346	Q6KB66	P19012	strong	permanent	transient	permanent	balanced	balanced	unbalanced	22
ENSG00000167767	ENSG00000171360	Q6KB66	O76015	strong	permanent	-	-	balanced	unbalanced	-	17
ENSG00000167767	ENSG00000171431	Q6KB66	P35900	strong	permanent	-	transient	balanced	unbalanced	unbalanced	13
ENSG00000167767	ENSG00000173908	Q6KB66	Q7Z3Y7	strong	permanent	-	permanent	balanced	balanced	balanced	13
ENSG00000167767	ENSG00000186832	Q6KB66	P08779	strong	permanent	permanent	permanent	balanced	balanced	unbalanced	20
ENSG00000167767	ENSG00000186847	Q6KB66	P02533	strong	permanent	transient	permanent	balanced	balanced	unbalanced	13
ENSG00000167767	ENSG00000197079	Q6KB66	Q92764	strong	permanent	-	permanent	balanced	unbalanced	balanced	21
ENSG00000167768	ENSG00000167916	P04264	Q2M2I5	strong	permanent	permanent	transient	balanced	balanced	unbalanced	5
ENSG00000167768	ENSG00000171345	P04264	P08727	strong	transient	transient	transient	unbalanced	unbalanced	unbalanced	22
ENSG00000167768	ENSG00000171346	P04264	P19012	strong	transient	transient	permanent	balanced	unbalanced	unbalanced	22
ENSG00000167768	ENSG00000171360	P04264	O76015	strong	permanent	-	-	balanced	balanced	-	17
ENSG00000167768	ENSG00000171401	P04264	P13646	strong	permanent	transient	transient	balanced	unbalanced	unbalanced	12
ENSG00000167768	ENSG00000171446	P04264	Q7Z3Y8	strong	transient	transient	permanent	balanced	unbalanced	unbalanced	9
ENSG00000167768	ENSG00000173908	P04264	Q7Z3Y7	strong	transient	-	transient	balanced	balanced	unbalanced	7
ENSG00000167768	ENSG00000186393	P04264	Q7Z3Y9	strong	permanent	transient	-	balanced	balanced	-	5
ENSG00000167768	ENSG00000186832	P04264	P08779	strong	permanent	transient	permanent	balanced	unbalanced	unbalanced	20
ENSG00000167768	ENSG00000186847	P04264	P02533	strong	permanent	transient	permanent	balanced	unbalanced	unbalanced	12
ENSG00000167768	ENSG00000196859	P04264	Q6A163	strong	permanent	-	transient	balanced	unbalanced	unbalanced	12
ENSG00000167768	ENSG00000197079	P04264	Q92764	strong	permanent	-	transient	balanced	unbalanced	unbalanced	21
ENSG00000167768	ENSG00000204897	P04264	Q7Z3Z0	strong	permanent	-	permanent	balanced	balanced	unbalanced	8
ENSG00000167770	ENSG00000170035	Q96FW1	Q969T4	strong	transient	permanent	transient	balanced	balanced	balanced	9
ENSG00000167770	ENSG00000182247	Q96FW1	Q96LR5	strong	permanent	permanent	permanent	balanced	balanced	balanced	9
ENSG00000167840	ENSG00000172466	Q9UNY5	P17028	weak	permanent	permanent	permanent	balanced	unbalanced	unbalanced	11
ENSG00000167916	ENSG00000170421	Q2M2I5	P05787	strong	permanent	transient	transient	unbalanced	unbalanced	unbalanced	13
ENSG00000167916	ENSG00000170454	Q2M2I5	O95678	strong	transient	-	transient	balanced	unbalanced	unbalanced	15
ENSG00000167916	ENSG00000170465	Q2M2I5	P48668	strong	permanent	permanent	transient	unbalanced	balanced	unbalanced	5
ENSG00000167916	ENSG00000170477	Q2M2I5	P19013	strong	permanent	transient	permanent	balanced	balanced	unbalanced	13
ENSG00000167916	ENSG00000170486	Q2M2I5	Q14CN4	strong	permanent	-	transient	balanced	unbalanced	unbalanced	5
ENSG00000167916	ENSG00000170819	Q2M2I5	Q13515	strong	transient	-	transient	balanced	unbalanced	unbalanced	7
ENSG00000167916	ENSG00000171431	Q2M2I5	P35900	strong	permanent	-	transient	balanced	unbalanced	unbalanced	11
ENSG00000167916	ENSG00000185640	Q2M2I5	Q5XKE5	strong	permanent	-	transient	balanced	unbalanced	balanced	5
ENSG00000167916	ENSG00000186081	Q2M2I5	P13647	strong	permanent	transient	permanent	balanced	unbalanced	unbalanced	5
ENSG00000167916	ENSG00000186442	Q2M2I5	P12035	strong	permanent	-	transient	balanced	-	unbalanced	5
ENSG00000168255	ENSG00000171453	Q9H1A7	O15160	strong	permanent	permanent	-	balanced	balanced	-	1
ENSG00000168283	ENSG00000204227	P35226	Q06587	strong	permanent	permanent	permanent	balanced	balanced	unbalanced	4
ENSG00000168385	ENSG00000184702	Q15019	Q99719	weak	transient	transient	transient	balanced	unbalanced	balanced	3
ENSG00000168397	ENSG00000197769	Q9Y4P1	Q9BXW4	weak	transient	transient	transient	unbalanced	unbalanced	unbalanced	4
ENSG00000168517	ENSG00000186834	Q96MH2	O94992	strong	transient	transient	transient	balanced	unbalanced	unbalanced	0
ENSG00000168522	ENSG00000257365	P49354	P49356	strong	transient	permanent	permanent	unbalanced	balanced	unbalanced	1
ENSG00000168826	ENSG00000181472	Q6ZSB9	Q8N680	strong	permanent	permanent	transient	balanced	unbalanced	balanced	2
ENSG00000169016	ENSG00000198176	O75461	Q14186	weak	transient	permanent	transient	balanced	balanced	unbalanced	1
ENSG00000169045	ENSG00000169813	P31943	P52597	weak	permanent	permanent	transient	balanced	balanced	balanced	0
ENSG00000169084	ENSG00000198189	Q8N5I4	Q8NBQ5	strong	permanent	transient	transient	balanced	unbalanced	unbalanced	0
ENSG00000169155	ENSG00000173480	O43298	Q8TAU3	weak	permanent	transient	-	balanced	balanced	-	2
ENSG00000169155	ENSG00000196150	O43298	P15622	weak	permanent	transient	permanent	balanced	balanced	balanced	5
ENSG00000169155	ENSG00000198466	O43298	Q96SQ5	weak	permanent	transient	permanent	balanced	balanced	balanced	3
ENSG00000169213	ENSG00000183155	P20337	P47224	strong	transient	transient	permanent	balanced	unbalanced	balanced	6
ENSG00000169297	ENSG00000196482	P51843	P62508	strong	permanent	transient	transient	balanced	balanced	balanced	3
ENSG00000169951	ENSG00000175213	Q96H86	Q9H9D4	weak	permanent	permanent	transient	balanced	balanced	balanced	5
ENSG00000169957	ENSG00000173480	Q9H5H4	Q8TAU3	weak	permanent	transient	-	balanced	unbalanced	-	7
ENSG00000169957	ENSG00000179930	Q9H5H4	Q5T619	weak	transient	permanent	-	balanced	unbalanced	-	6
ENSG00000169957	ENSG00000196150	Q9H5H4	P15622	weak	transient	permanent	transient	balanced	unbalanced	balanced	3
ENSG00000170035	ENSG00000198373	Q969T4	O00308	weak	transient	permanent	transient	unbalanced	balanced	balanced	9
ENSG00000170035	ENSG00000204599	Q969T4	Q9HCM9	weak	transient	permanent	transient	balanced	unbalanced	unbalanced	5
ENSG00000170035	ENSG00000265491	Q969T4	Q9Y4L5	weak	transient	transient	permanent	balanced	balanced	balanced	9
ENSG00000170270	ENSG00000196976	Q9BXV9	Q14657	strong	transient	permanent	transient	balanced	balanced	balanced	0
ENSG00000170365	ENSG00000174106	Q15797	Q9Y2U8	weak	permanent	transient	permanent	balanced	balanced	unbalanced	1
ENSG00000170421	ENSG00000171345	P05787	P08727	strong	permanent	transient	permanent	unbalanced	balanced	unbalanced	22
ENSG00000170421	ENSG00000171346	P05787	P19012	strong	permanent	transient	transient	unbalanced	unbalanced	unbalanced	22
ENSG00000170421	ENSG00000171360	P05787	O76015	strong	transient	-	-	unbalanced	unbalanced	-	17
ENSG00000170421	ENSG00000171446	P05787	Q7Z3Y8	strong	transient	transient	transient	unbalanced	unbalanced	unbalanced	15
ENSG00000170421	ENSG00000173908	P05787	Q7Z3Y7	strong	transient	-	transient	balanced	unbalanced	unbalanced	13
ENSG00000170421	ENSG00000186832	P05787	P08779	strong	permanent	transient	transient	unbalanced	unbalanced	unbalanced	20
ENSG00000170421	ENSG00000197079	P05787	Q92764	strong	transient	-	transient	unbalanced	unbalanced	balanced	21
ENSG00000170421	ENSG00000204889	P05787	Q6A162	strong	transient	permanent	permanent	unbalanced	unbalanced	unbalanced	14
ENSG00000170421	ENSG00000204897	P05787	Q7Z3Z0	strong	transient	-	transient	unbalanced	unbalanced	unbalanced	13
ENSG00000170423	ENSG00000171345	Q8N1N4	P08727	strong	transient	-	permanent	balanced	unbalanced	unbalanced	22
ENSG00000170423	ENSG00000171346	Q8N1N4	P19012	strong	transient	-	permanent	balanced	balanced	unbalanced	22
ENSG00000170423	ENSG00000171446	Q8N1N4	Q7Z3Y8	strong	permanent	-	transient	balanced	balanced	unbalanced	15
ENSG00000170423	ENSG00000186832	Q8N1N4	P08779	strong	permanent	-	transient	balanced	unbalanced	unbalanced	20
ENSG00000170423	ENSG00000186847	Q8N1N4	P02533	strong	permanent	-	permanent	balanced	unbalanced	unbalanced	11
ENSG00000170423	ENSG00000196859	Q8N1N4	Q6A163	strong	permanent	-	transient	balanced	-	balanced	11
ENSG00000170423	ENSG00000197079	Q8N1N4	Q92764	strong	permanent	-	transient	balanced	balanced	unbalanced	21
ENSG00000170423	ENSG00000204897	Q8N1N4	Q7Z3Z0	strong	permanent	-	transient	balanced	balanced	unbalanced	11
ENSG00000170442	ENSG00000171345	O43790	P08727	strong	permanent	transient	transient	balanced	unbalanced	unbalanced	22
ENSG00000170442	ENSG00000171346	O43790	P19012	strong	permanent	transient	permanent	balanced	unbalanced	unbalanced	22
ENSG00000170442	ENSG00000171360	O43790	O76015	strong	permanent	-	-	balanced	unbalanced	-	17
ENSG00000170442	ENSG00000171446	O43790	Q7Z3Y8	strong	permanent	transient	permanent	balanced	balanced	balanced	16
ENSG00000170442	ENSG00000173908	O43790	Q7Z3Y7	strong	permanent	-	permanent	balanced	balanced	balanced	16
ENSG00000170442	ENSG00000185069	O43790	Q01546	weak	permanent	-	transient	balanced	-	unbalanced	1
ENSG00000170442	ENSG00000186832	O43790	P08779	strong	permanent	transient	transient	balanced	balanced	unbalanced	20
ENSG00000170442	ENSG00000186847	O43790	P02533	strong	permanent	transient	permanent	balanced	unbalanced	unbalanced	16
ENSG00000170442	ENSG00000196859	O43790	Q6A163	strong	permanent	-	permanent	balanced	balanced	balanced	16
ENSG00000170442	ENSG00000197079	O43790	Q92764	strong	permanent	-	permanent	balanced	unbalanced	balanced	21
ENSG00000170442	ENSG00000204889	O43790	Q6A162	strong	permanent	transient	permanent	balanced	balanced	balanced	16
ENSG00000170442	ENSG00000204897	O43790	Q7Z3Z0	strong	permanent	-	permanent	balanced	balanced	unbalanced	16
ENSG00000170454	ENSG00000171345	O95678	P08727	strong	permanent	-	transient	unbalanced	unbalanced	unbalanced	22
ENSG00000170454	ENSG00000171346	O95678	P19012	strong	permanent	-	permanent	balanced	unbalanced	unbalanced	22
ENSG00000170454	ENSG00000171360	O95678	O76015	strong	permanent	-	-	balanced	-	-	17
ENSG00000170454	ENSG00000171401	O95678	P13646	strong	permanent	-	transient	balanced	unbalanced	unbalanced	15
ENSG00000170454	ENSG00000171431	O95678	P35900	strong	permanent	-	transient	balanced	balanced	balanced	15
ENSG00000170454	ENSG00000171446	O95678	Q7Z3Y8	strong	permanent	-	permanent	balanced	balanced	unbalanced	15
ENSG00000170454	ENSG00000175084	O95678	P17661	weak	transient	-	transient	balanced	unbalanced	unbalanced	5
ENSG00000170454	ENSG00000185069	O95678	Q01546	weak	permanent	-	transient	balanced	-	unbalanced	11
ENSG00000170454	ENSG00000186393	O95678	Q7Z3Y9	strong	transient	-	-	balanced	unbalanced	-	15
ENSG00000170454	ENSG00000186442	O95678	P12035	weak	transient	-	transient	balanced	balanced	balanced	12
ENSG00000170454	ENSG00000197079	O95678	Q92764	strong	transient	-	permanent	balanced	balanced	balanced	21
ENSG00000170454	ENSG00000204889	O95678	Q6A162	strong	permanent	-	permanent	balanced	balanced	unbalanced	15
ENSG00000170454	ENSG00000204897	O95678	Q7Z3Z0	strong	transient	-	permanent	balanced	unbalanced	balanced	15
ENSG00000170465	ENSG00000171345	P48668	P08727	strong	permanent	transient	transient	balanced	unbalanced	unbalanced	22
ENSG00000170465	ENSG00000171360	P48668	O76015	strong	transient	-	-	unbalanced	balanced	-	17
ENSG00000170465	ENSG00000171446	P48668	Q7Z3Y8	strong	permanent	transient	transient	balanced	balanced	unbalanced	9
ENSG00000170465	ENSG00000186393	P48668	Q7Z3Y9	strong	transient	transient	-	balanced	balanced	-	5
ENSG00000170465	ENSG00000186832	P48668	P08779	strong	permanent	transient	permanent	balanced	unbalanced	balanced	20
ENSG00000170465	ENSG00000186847	P48668	P02533	strong	permanent	transient	permanent	balanced	unbalanced	unbalanced	10
ENSG00000170465	ENSG00000197079	P48668	Q92764	strong	permanent	-	transient	balanced	unbalanced	unbalanced	21
ENSG00000170465	ENSG00000204889	P48668	Q6A162	strong	permanent	-	transient	balanced	unbalanced	balanced	14
ENSG00000170465	ENSG00000204897	P48668	Q7Z3Z0	strong	permanent	-	transient	balanced	balanced	unbalanced	8
ENSG00000170477	ENSG00000171345	P19013	P08727	strong	permanent	transient	permanent	balanced	unbalanced	unbalanced	22
ENSG00000170477	ENSG00000171346	P19013	P19012	strong	permanent	transient	permanent	balanced	unbalanced	unbalanced	22
ENSG00000170477	ENSG00000171360	P19013	O76015	strong	permanent	-	-	balanced	unbalanced	-	17
ENSG00000170477	ENSG00000171401	P19013	P13646	strong	permanent	transient	permanent	balanced	unbalanced	unbalanced	13
ENSG00000170477	ENSG00000171446	P19013	Q7Z3Y8	strong	permanent	transient	transient	balanced	balanced	unbalanced	15
ENSG00000170477	ENSG00000173908	P19013	Q7Z3Y7	strong	permanent	-	transient	balanced	unbalanced	unbalanced	7
ENSG00000170477	ENSG00000186832	P19013	P08779	strong	permanent	transient	transient	balanced	unbalanced	unbalanced	20
ENSG00000170477	ENSG00000197079	P19013	Q92764	strong	permanent	-	transient	balanced	balanced	unbalanced	21
ENSG00000170477	ENSG00000204889	P19013	Q6A162	strong	permanent	-	transient	balanced	balanced	unbalanced	14
ENSG00000170477	ENSG00000204897	P19013	Q7Z3Z0	strong	permanent	-	transient	balanced	unbalanced	unbalanced	13
ENSG00000170484	ENSG00000171345	Q7RTS7	P08727	strong	permanent	-	transient	balanced	unbalanced	unbalanced	22
ENSG00000170484	ENSG00000171346	Q7RTS7	P19012	strong	permanent	-	permanent	balanced	unbalanced	unbalanced	22
ENSG00000170484	ENSG00000171360	Q7RTS7	O76015	strong	permanent	-	-	balanced	balanced	-	17
ENSG00000170484	ENSG00000171401	Q7RTS7	P13646	strong	permanent	-	transient	balanced	unbalanced	unbalanced	11
ENSG00000170484	ENSG00000171446	Q7RTS7	Q7Z3Y8	strong	permanent	-	permanent	balanced	unbalanced	balanced	15
ENSG00000170484	ENSG00000186393	Q7RTS7	Q7Z3Y9	strong	permanent	-	-	balanced	balanced	-	5
ENSG00000170484	ENSG00000186832	Q7RTS7	P08779	strong	permanent	-	transient	balanced	unbalanced	balanced	20
ENSG00000170484	ENSG00000196859	Q7RTS7	Q6A163	strong	permanent	-	permanent	balanced	balanced	unbalanced	11
ENSG00000170484	ENSG00000197079	Q7RTS7	Q92764	strong	permanent	-	permanent	balanced	balanced	balanced	21
ENSG00000170484	ENSG00000204897	Q7RTS7	Q7Z3Z0	strong	permanent	-	permanent	balanced	balanced	balanced	11
ENSG00000170486	ENSG00000171345	Q14CN4	P08727	strong	permanent	transient	transient	balanced	unbalanced	unbalanced	22
ENSG00000170486	ENSG00000171346	Q14CN4	P19012	strong	permanent	-	transient	balanced	unbalanced	unbalanced	22
ENSG00000170486	ENSG00000171360	Q14CN4	O76015	strong	transient	-	-	balanced	-	-	17
ENSG00000170486	ENSG00000171401	Q14CN4	P13646	strong	permanent	-	transient	balanced	balanced	unbalanced	10
ENSG00000170486	ENSG00000171431	Q14CN4	P35900	strong	transient	-	transient	balanced	unbalanced	unbalanced	11
ENSG00000170486	ENSG00000171446	Q14CN4	Q7Z3Y8	strong	permanent	-	permanent	balanced	unbalanced	unbalanced	9
ENSG00000170486	ENSG00000186832	Q14CN4	P08779	strong	permanent	-	transient	balanced	unbalanced	unbalanced	20
ENSG00000170486	ENSG00000186847	Q14CN4	P02533	strong	permanent	-	transient	balanced	unbalanced	unbalanced	10
ENSG00000170486	ENSG00000197079	Q14CN4	Q92764	strong	permanent	-	permanent	balanced	unbalanced	balanced	21
ENSG00000170486	ENSG00000204897	Q14CN4	Q7Z3Z0	strong	permanent	-	permanent	balanced	unbalanced	unbalanced	8
ENSG00000170523	ENSG00000171345	P78385	P08727	strong	permanent	transient	transient	balanced	unbalanced	balanced	22
ENSG00000170523	ENSG00000171346	P78385	P19012	strong	permanent	transient	transient	balanced	unbalanced	unbalanced	22
ENSG00000170523	ENSG00000171360	P78385	O76015	strong	permanent	-	-	balanced	unbalanced	-	17
ENSG00000170523	ENSG00000171446	P78385	Q7Z3Y8	strong	permanent	-	permanent	balanced	balanced	balanced	15
ENSG00000170523	ENSG00000186832	P78385	P08779	strong	permanent	transient	transient	balanced	unbalanced	unbalanced	20
ENSG00000170523	ENSG00000196859	P78385	Q6A163	strong	permanent	-	permanent	balanced	balanced	unbalanced	12
ENSG00000170523	ENSG00000197079	P78385	Q92764	strong	permanent	-	permanent	balanced	balanced	balanced	21
ENSG00000170523	ENSG00000204889	P78385	Q6A162	strong	permanent	-	permanent	balanced	balanced	unbalanced	14
ENSG00000170523	ENSG00000204897	P78385	Q7Z3Z0	strong	transient	-	permanent	balanced	balanced	balanced	12
ENSG00000170819	ENSG00000171446	Q13515	Q7Z3Y8	strong	transient	-	transient	balanced	balanced	-	9
ENSG00000170819	ENSG00000186847	Q13515	P02533	strong	permanent	transient	transient	balanced	unbalanced	balanced	10
ENSG00000170860	ENSG00000204392	P62310	Q9Y333	weak	permanent	permanent	permanent	balanced	balanced	balanced	2
ENSG00000170899	ENSG00000244067	O15217	P09210	strong	transient	transient	transient	balanced	unbalanced	unbalanced	1
ENSG00000170955	ENSG00000177469	Q969G5	Q6NZI2	strong	transient	permanent	permanent	balanced	unbalanced	unbalanced	0
ENSG00000171222	ENSG00000172466	P57086	P17028	weak	transient	permanent	transient	balanced	balanced	balanced	22
ENSG00000171222	ENSG00000173258	P57086	Q8TF39	weak	transient	transient	transient	unbalanced	unbalanced	unbalanced	22
ENSG00000171222	ENSG00000173275	P57086	Q6P9G9	weak	transient	transient	transient	balanced	balanced	balanced	22
ENSG00000171222	ENSG00000182318	P57086	P10073	strong	permanent	transient	transient	balanced	balanced	balanced	22
ENSG00000171222	ENSG00000186496	P57086	Q96N95	weak	permanent	permanent	transient	unbalanced	unbalanced	balanced	22
ENSG00000171222	ENSG00000186812	P57086	Q8NF99	weak	permanent	permanent	transient	unbalanced	balanced	balanced	22
ENSG00000171222	ENSG00000187626	P57086	Q969J2	weak	transient	transient	transient	unbalanced	balanced	balanced	22
ENSG00000171222	ENSG00000187987	P57086	Q3MJ62	weak	transient	transient	transient	unbalanced	unbalanced	balanced	22
ENSG00000171222	ENSG00000189298	P57086	Q9BRR0	weak	permanent	permanent	transient	unbalanced	balanced	balanced	22
ENSG00000171222	ENSG00000196345	P57086	Q9P0L1	weak	transient	transient	permanent	unbalanced	unbalanced	balanced	22
ENSG00000171222	ENSG00000196812	P57086	Q9H4T2	weak	permanent	permanent	transient	unbalanced	balanced	balanced	22
ENSG00000171222	ENSG00000197037	P57086	Q6NSZ9	weak	permanent	permanent	transient	balanced	balanced	balanced	22
ENSG00000171222	ENSG00000197279	P57086	P49910	weak	transient	transient	permanent	unbalanced	unbalanced	unbalanced	22
ENSG00000171223	ENSG00000175592	P17275	P15407	strong	permanent	permanent	permanent	balanced	unbalanced	unbalanced	3
ENSG00000171345	ENSG00000172867	P08727	P35908	strong	permanent	-	transient	unbalanced	unbalanced	unbalanced	22
ENSG00000171345	ENSG00000185479	P08727	P04259	strong	permanent	transient	transient	balanced	unbalanced	unbalanced	22
ENSG00000171345	ENSG00000185640	P08727	Q5XKE5	strong	transient	transient	transient	unbalanced	unbalanced	unbalanced	22
ENSG00000171345	ENSG00000186081	P08727	P13647	strong	permanent	transient	transient	balanced	unbalanced	unbalanced	22
ENSG00000171345	ENSG00000186442	P08727	P12035	strong	transient	-	transient	balanced	unbalanced	unbalanced	22
ENSG00000171345	ENSG00000189182	P08727	Q7Z794	strong	permanent	-	transient	balanced	unbalanced	unbalanced	22
ENSG00000171345	ENSG00000205420	P08727	P02538	strong	-	-	transient	-	-	unbalanced	22
ENSG00000171345	ENSG00000205426	P08727	Q14533	strong	transient	transient	transient	unbalanced	unbalanced	unbalanced	22
ENSG00000171346	ENSG00000172867	P19012	P35908	strong	transient	-	permanent	unbalanced	unbalanced	unbalanced	22
ENSG00000171346	ENSG00000175084	P19012	P17661	strong	permanent	transient	transient	balanced	unbalanced	unbalanced	22
ENSG00000171346	ENSG00000185479	P19012	P04259	strong	permanent	permanent	transient	balanced	unbalanced	unbalanced	22
ENSG00000171346	ENSG00000185640	P19012	Q5XKE5	strong	permanent	permanent	permanent	balanced	unbalanced	unbalanced	22
ENSG00000171346	ENSG00000186049	P19012	Q86Y46	strong	transient	-	-	balanced	unbalanced	-	22
ENSG00000171346	ENSG00000186081	P19012	P13647	strong	permanent	permanent	permanent	balanced	balanced	balanced	22
ENSG00000171346	ENSG00000189182	P19012	Q7Z794	strong	permanent	-	permanent	balanced	unbalanced	unbalanced	22
ENSG00000171346	ENSG00000205420	P19012	P02538	strong	-	-	permanent	-	-	unbalanced	22
ENSG00000171346	ENSG00000205426	P19012	Q14533	strong	permanent	permanent	permanent	balanced	unbalanced	unbalanced	22
ENSG00000171360	ENSG00000185069	O76015	Q01546	strong	permanent	-	-	balanced	-	-	17
ENSG00000171360	ENSG00000185479	O76015	P04259	strong	transient	-	-	balanced	-	-	17
ENSG00000171360	ENSG00000186081	O76015	P13647	strong	transient	-	-	balanced	unbalanced	-	17
ENSG00000171360	ENSG00000186442	O76015	P12035	strong	permanent	-	-	balanced	-	-	17
ENSG00000171360	ENSG00000205420	O76015	P02538	strong	-	-	-	-	-	-	17
ENSG00000171360	ENSG00000205426	O76015	Q14533	strong	permanent	-	-	balanced	balanced	-	17
ENSG00000171401	ENSG00000175084	P13646	P17661	strong	permanent	permanent	transient	balanced	unbalanced	unbalanced	8
ENSG00000171401	ENSG00000185479	P13646	P04259	strong	permanent	transient	permanent	balanced	unbalanced	unbalanced	9
ENSG00000171401	ENSG00000205420	P13646	P02538	strong	-	-	permanent	-	-	unbalanced	9
ENSG00000171425	ENSG00000180884	Q9P0T4	Q3KQV3	weak	permanent	permanent	permanent	balanced	unbalanced	unbalanced	2
ENSG00000171425	ENSG00000196417	Q9P0T4	Q7L2R6	weak	transient	permanent	transient	balanced	unbalanced	balanced	2
ENSG00000171431	ENSG00000171446	P35900	Q7Z3Y8	strong	permanent	-	transient	balanced	unbalanced	unbalanced	15
ENSG00000171431	ENSG00000175084	P35900	P17661	strong	permanent	-	transient	balanced	unbalanced	unbalanced	11
ENSG00000171431	ENSG00000185069	P35900	Q01546	strong	permanent	-	transient	balanced	-	unbalanced	11
ENSG00000171431	ENSG00000186442	P35900	P12035	strong	permanent	-	transient	balanced	-	unbalanced	11
ENSG00000171443	ENSG00000197951	Q96C55	Q9NQZ8	weak	transient	transient	transient	balanced	balanced	balanced	3
ENSG00000171446	ENSG00000172867	Q7Z3Y8	P35908	strong	transient	-	transient	balanced	unbalanced	unbalanced	9
ENSG00000171446	ENSG00000185069	Q7Z3Y8	Q01546	strong	permanent	-	transient	balanced	-	balanced	15
ENSG00000171446	ENSG00000185479	Q7Z3Y8	P04259	strong	permanent	-	transient	unbalanced	unbalanced	unbalanced	9
ENSG00000171446	ENSG00000185640	Q7Z3Y8	Q5XKE5	strong	permanent	transient	permanent	balanced	unbalanced	balanced	9
ENSG00000171446	ENSG00000186081	Q7Z3Y8	P13647	strong	permanent	transient	transient	balanced	unbalanced	unbalanced	9
ENSG00000171446	ENSG00000186442	Q7Z3Y8	P12035	strong	permanent	-	transient	balanced	balanced	-	9
ENSG00000171446	ENSG00000189182	Q7Z3Y8	Q7Z794	strong	transient	-	permanent	balanced	unbalanced	balanced	15
ENSG00000171446	ENSG00000205420	Q7Z3Y8	P02538	strong	-	-	transient	-	-	unbalanced	9
ENSG00000171446	ENSG00000205426	Q7Z3Y8	Q14533	strong	transient	transient	permanent	balanced	unbalanced	unbalanced	15
ENSG00000171448	ENSG00000175213	Q9HCK0	Q9H9D4	weak	transient	transient	permanent	balanced	balanced	balanced	6
ENSG00000171448	ENSG00000177125	Q9HCK0	Q8NCN2	weak	permanent	transient	permanent	balanced	balanced	balanced	4
ENSG00000171448	ENSG00000186130	Q9HCK0	Q15916	weak	permanent	permanent	permanent	balanced	balanced	balanced	4
ENSG00000171448	ENSG00000204366	Q9HCK0	Q9Y330	weak	transient	permanent	permanent	balanced	balanced	unbalanced	4
ENSG00000171448	ENSG00000204859	Q9HCK0	P10074	weak	permanent	permanent	transient	balanced	balanced	balanced	4
ENSG00000171448	ENSG00000213588	Q9HCK0	Q96C00	strong	transient	permanent	permanent	balanced	unbalanced	balanced	1
ENSG00000171643	ENSG00000188015	Q8WXG8	P33764	strong	transient	transient	transient	balanced	unbalanced	balanced	4
ENSG00000171643	ENSG00000197747	Q8WXG8	P60903	strong	transient	transient	transient	unbalanced	unbalanced	unbalanced	4
ENSG00000171970	ENSG00000180938	Q68EA5	Q7Z3I7	weak	permanent	permanent	transient	balanced	balanced	balanced	2
ENSG00000171970	ENSG00000196150	Q68EA5	P15622	weak	permanent	permanent	transient	balanced	balanced	balanced	9
ENSG00000172336	ENSG00000178718	O75817	Q9BUL9	weak	permanent	transient	transient	balanced	unbalanced	unbalanced	1
ENSG00000172349	ENSG00000196923	Q14005	Q9NR12	weak	transient	transient	transient	balanced	unbalanced	unbalanced	1
ENSG00000172466	ENSG00000177842	P17028	Q6ZNG0	weak	permanent	permanent	permanent	unbalanced	unbalanced	unbalanced	11
ENSG00000172466	ENSG00000182318	P17028	P10073	weak	permanent	permanent	transient	balanced	unbalanced	unbalanced	11
ENSG00000172466	ENSG00000186496	P17028	Q96N95	strong	transient	permanent	permanent	unbalanced	unbalanced	unbalanced	4
ENSG00000172466	ENSG00000187626	P17028	Q969J2	weak	transient	permanent	permanent	balanced	unbalanced	unbalanced	12
ENSG00000172466	ENSG00000187987	P17028	Q3MJ62	weak	transient	permanent	permanent	unbalanced	unbalanced	unbalanced	11
ENSG00000172466	ENSG00000196812	P17028	Q9H4T2	weak	transient	permanent	permanent	balanced	unbalanced	unbalanced	11
ENSG00000172466	ENSG00000197279	P17028	P49910	weak	transient	transient	transient	unbalanced	unbalanced	unbalanced	11
ENSG00000172531	ENSG00000173281	P62136	Q86XI6	weak	transient	transient	transient	unbalanced	balanced	unbalanced	4
ENSG00000172757	ENSG00000184009	P23528	P63261	weak	permanent	permanent	permanent	balanced	unbalanced	balanced	1
ENSG00000172789	ENSG00000185630	Q00444	P40424	weak	transient	permanent	transient	balanced	unbalanced	unbalanced	3
ENSG00000172789	ENSG00000204304	Q00444	P40425	weak	transient	transient	-	unbalanced	unbalanced	-	4
ENSG00000172803	ENSG00000205302	Q86XE0	O60749	weak	transient	transient	permanent	unbalanced	unbalanced	unbalanced	1
ENSG00000172819	ENSG00000204231	P13631	P28702	weak	permanent	permanent	transient	balanced	unbalanced	unbalanced	5
ENSG00000172867	ENSG00000186832	P35908	P08779	strong	permanent	-	transient	balanced	unbalanced	unbalanced	20
ENSG00000172867	ENSG00000197079	P35908	Q92764	strong	permanent	-	transient	balanced	-	balanced	21
ENSG00000172867	ENSG00000204889	P35908	Q6A162	strong	permanent	-	transient	balanced	unbalanced	unbalanced	14
ENSG00000172867	ENSG00000204897	P35908	Q7Z3Z0	strong	permanent	-	transient	balanced	-	unbalanced	8
ENSG00000172936	ENSG00000198001	Q99836	Q9NWZ3	weak	transient	permanent	permanent	unbalanced	balanced	balanced	0
ENSG00000173153	ENSG00000196482	P11474	P62508	weak	transient	permanent	transient	unbalanced	unbalanced	unbalanced	3
ENSG00000173207	ENSG00000250506	P61024	Q00526	weak	transient	permanent	-	balanced	unbalanced	-	1
ENSG00000173275	ENSG00000182318	Q6P9G9	P10073	weak	permanent	permanent	transient	balanced	balanced	balanced	6
ENSG00000173281	ENSG00000186298	Q86XI6	P36873	weak	transient	transient	transient	unbalanced	balanced	unbalanced	3
ENSG00000173480	ENSG00000180938	Q8TAU3	Q7Z3I7	weak	transient	permanent	-	balanced	unbalanced	-	2
ENSG00000173480	ENSG00000185811	Q8TAU3	Q13422	weak	transient	transient	-	balanced	balanced	-	2
ENSG00000173480	ENSG00000196391	Q8TAU3	Q6NX45	weak	permanent	permanent	-	balanced	unbalanced	-	3
ENSG00000173480	ENSG00000197279	Q8TAU3	P49910	weak	transient	transient	-	balanced	balanced	-	7
ENSG00000173480	ENSG00000197951	Q8TAU3	Q9NQZ8	weak	transient	permanent	-	balanced	balanced	-	5
ENSG00000173480	ENSG00000198429	Q8TAU3	Q9UC07	weak	transient	permanent	-	balanced	balanced	-	3
ENSG00000173480	ENSG00000205189	Q8TAU3	Q96DT7	weak	permanent	permanent	-	balanced	balanced	-	6
ENSG00000173480	ENSG00000213588	Q8TAU3	Q96C00	weak	permanent	permanent	-	balanced	unbalanced	-	1
ENSG00000173801	ENSG00000178585	P14923	Q9NSA3	strong	permanent	permanent	permanent	unbalanced	balanced	balanced	1
ENSG00000173801	ENSG00000183230	P14923	Q9UI47	strong	transient	transient	transient	unbalanced	unbalanced	unbalanced	0
ENSG00000173908	ENSG00000185479	Q7Z3Y7	P04259	strong	transient	-	transient	balanced	unbalanced	balanced	7
ENSG00000173908	ENSG00000185640	Q7Z3Y7	Q5XKE5	strong	permanent	-	permanent	balanced	-	balanced	7
ENSG00000173908	ENSG00000186081	Q7Z3Y7	P13647	strong	transient	-	transient	balanced	balanced	unbalanced	7
ENSG00000173908	ENSG00000186442	Q7Z3Y7	P12035	strong	permanent	-	transient	balanced	-	-	7
ENSG00000173908	ENSG00000205420	Q7Z3Y7	P02538	strong	-	-	transient	-	-	balanced	7
ENSG00000173908	ENSG00000205426	Q7Z3Y7	Q14533	strong	permanent	-	permanent	balanced	unbalanced	balanced	13
ENSG00000174547	ENSG00000183617	Q9Y3B7	Q6P161	weak	permanent	permanent	transient	balanced	balanced	balanced	0
ENSG00000174586	ENSG00000180884	Q6ZNH5	Q3KQV3	weak	permanent	transient	-	balanced	unbalanced	-	7
ENSG00000174586	ENSG00000197951	Q6ZNH5	Q9NQZ8	weak	permanent	permanent	-	balanced	unbalanced	-	5
ENSG00000174903	ENSG00000183155	Q9H0U4	P47224	strong	permanent	transient	permanent	balanced	unbalanced	unbalanced	6
ENSG00000175084	ENSG00000277586	P17661	P07196	strong	permanent	transient	transient	balanced	unbalanced	unbalanced	7
ENSG00000175137	ENSG00000185236	Q7L8J4	Q15907	weak	permanent	transient	permanent	balanced	unbalanced	unbalanced	2
ENSG00000175213	ENSG00000180884	Q9H9D4	Q3KQV3	weak	permanent	permanent	permanent	balanced	balanced	balanced	7
ENSG00000175213	ENSG00000204859	Q9H9D4	P10074	weak	permanent	permanent	permanent	balanced	balanced	balanced	2
ENSG00000175324	ENSG00000204392	O15116	Q9Y333	weak	permanent	permanent	permanent	balanced	balanced	balanced	2
ENSG00000175792	ENSG00000183207	Q9Y265	Q9Y230	strong	permanent	permanent	permanent	balanced	balanced	balanced	0
ENSG00000176009	ENSG00000196628	Q9NQ33	P15884	strong	-	-	-	-	-	-	13
ENSG00000176444	ENSG00000179335	P49760	P49761	weak	permanent	permanent	permanent	balanced	balanced	balanced	0
ENSG00000177479	ENSG00000185651	O95376	P68036	weak	permanent	transient	permanent	unbalanced	balanced	balanced	3
ENSG00000177551	ENSG00000196628	Q02577	P15884	strong	-	-	permanent	-	-	unbalanced	13
ENSG00000177842	ENSG00000179930	Q6ZNG0	Q5T619	weak	permanent	transient	-	balanced	unbalanced	-	6
ENSG00000177885	ENSG00000178188	P62993	Q9NRF2	weak	permanent	transient	permanent	balanced	unbalanced	balanced	0
ENSG00000178150	ENSG00000278129	Q8NC26	P17098	weak	permanent	transient	permanent	balanced	unbalanced	unbalanced	0
ENSG00000178860	ENSG00000196628	O60682	P15884	strong	-	-	transient	-	-	unbalanced	14
ENSG00000178935	ENSG00000179930	Q9H707	Q5T619	weak	transient	transient	-	balanced	unbalanced	-	7
ENSG00000178935	ENSG00000180884	Q9H707	Q3KQV3	weak	permanent	permanent	permanent	balanced	balanced	balanced	4
ENSG00000178935	ENSG00000197343	Q9H707	Q8N720	weak	transient	permanent	permanent	balanced	unbalanced	balanced	4
ENSG00000179172	ENSG00000275774	O60812	B2RXH8	weak	permanent	-	-	balanced	balanced	-	1
ENSG00000179262	ENSG00000221983	P54725	P62987	weak	permanent	transient	permanent	unbalanced	balanced	balanced	1
ENSG00000179456	ENSG00000181472	Q99592	Q8N680	strong	transient	transient	permanent	balanced	balanced	balanced	2
ENSG00000179774	ENSG00000196628	Q8N100	P15884	strong	-	-	permanent	-	-	balanced	13
ENSG00000179930	ENSG00000180884	Q5T619	Q3KQV3	weak	transient	transient	-	balanced	unbalanced	-	3
ENSG00000179930	ENSG00000183621	Q5T619	Q7Z4V0	weak	transient	permanent	-	balanced	unbalanced	-	4
ENSG00000179930	ENSG00000196150	Q5T619	P15622	weak	transient	transient	-	balanced	unbalanced	-	8
ENSG00000179930	ENSG00000197343	Q5T619	Q8N720	weak	transient	transient	-	balanced	unbalanced	-	4
ENSG00000179930	ENSG00000197951	Q5T619	Q9NQZ8	weak	transient	transient	-	balanced	unbalanced	-	5
ENSG00000179930	ENSG00000254004	Q5T619	Q3ZCT1	weak	transient	transient	-	balanced	unbalanced	-	4
ENSG00000180035	ENSG00000180884	Q96MX3	Q3KQV3	weak	permanent	transient	permanent	balanced	balanced	balanced	6
ENSG00000180035	ENSG00000196391	Q96MX3	Q6NX45	weak	permanent	permanent	permanent	balanced	balanced	balanced	2
ENSG00000180096	ENSG00000184702	Q8WYJ6	Q99719	weak	permanent	transient	transient	balanced	balanced	unbalanced	4
ENSG00000180530	ENSG00000196482	P48552	P62508	weak	transient	transient	permanent	unbalanced	unbalanced	unbalanced	1
ENSG00000180628	ENSG00000204227	Q86SE9	Q06587	strong	transient	permanent	permanent	balanced	balanced	balanced	4
ENSG00000180806	ENSG00000204304	P31274	P40425	weak	permanent	transient	-	balanced	unbalanced	-	4
ENSG00000180884	ENSG00000187607	Q3KQV3	Q9HBT8	weak	permanent	permanent	permanent	balanced	balanced	balanced	3
ENSG00000180884	ENSG00000196150	Q3KQV3	P15622	weak	permanent	transient	permanent	balanced	balanced	unbalanced	12
ENSG00000180884	ENSG00000197343	Q3KQV3	Q8N720	weak	permanent	permanent	permanent	balanced	unbalanced	unbalanced	4
ENSG00000180884	ENSG00000197951	Q3KQV3	Q9NQZ8	weak	permanent	permanent	permanent	balanced	balanced	unbalanced	5
ENSG00000180938	ENSG00000188283	Q7Z3I7	Q8NA42	weak	transient	permanent	transient	balanced	unbalanced	balanced	2
ENSG00000180938	ENSG00000196150	Q7Z3I7	P15622	weak	transient	permanent	permanent	balanced	balanced	unbalanced	9
ENSG00000180938	ENSG00000196391	Q7Z3I7	Q6NX45	weak	permanent	permanent	permanent	balanced	balanced	balanced	2
ENSG00000180938	ENSG00000197279	Q7Z3I7	P49910	weak	permanent	permanent	transient	balanced	balanced	unbalanced	7
ENSG00000181029	ENSG00000196459	Q8IUR0	P0DI81	weak	transient	permanent	transient	balanced	unbalanced	unbalanced	1
ENSG00000181029	ENSG00000256060	Q8IUR0	P0DI82	weak	permanent	transient	-	balanced	unbalanced	-	1
ENSG00000181638	ENSG00000186660	Q8N8Y5	Q96JP5	weak	transient	transient	permanent	unbalanced	unbalanced	balanced	1
ENSG00000181638	ENSG00000198298	Q8N8Y5	Q8NCK3	weak	transient	permanent	transient	balanced	balanced	balanced	0
ENSG00000182179	ENSG00000187608	P41226	P05161	weak	permanent	permanent	permanent	balanced	balanced	balanced	1
ENSG00000182208	ENSG00000211455	Q70IA6	Q9Y2H1	weak	permanent	permanent	permanent	balanced	balanced	unbalanced	0
ENSG00000182247	ENSG00000198373	Q96LR5	O00308	weak	permanent	transient	permanent	balanced	balanced	balanced	9
ENSG00000182247	ENSG00000204599	Q96LR5	Q9HCM9	weak	permanent	permanent	transient	balanced	balanced	unbalanced	7
ENSG00000182247	ENSG00000265491	Q96LR5	Q9Y4L5	weak	transient	transient	permanent	balanced	balanced	balanced	9
ENSG00000182318	ENSG00000186812	P10073	Q8NF99	weak	permanent	permanent	transient	balanced	balanced	unbalanced	4
ENSG00000182318	ENSG00000187987	P10073	Q3MJ62	weak	transient	permanent	transient	balanced	unbalanced	balanced	5
ENSG00000182318	ENSG00000196345	P10073	Q9P0L1	weak	transient	permanent	permanent	balanced	balanced	balanced	7
ENSG00000182318	ENSG00000196812	P10073	Q9H4T2	weak	permanent	permanent	permanent	balanced	balanced	balanced	4
ENSG00000182318	ENSG00000197037	P10073	Q6NSZ9	weak	permanent	permanent	permanent	balanced	balanced	unbalanced	4
ENSG00000182793	ENSG00000244067	Q7RTV2	P09210	strong	transient	-	-	balanced	unbalanced	-	1
ENSG00000183072	ENSG00000185960	P52952	O15266	weak	permanent	transient	transient	balanced	unbalanced	unbalanced	0
ENSG00000183621	ENSG00000186272	Q7Z4V0	P17021	weak	transient	permanent	permanent	balanced	balanced	balanced	4
ENSG00000183733	ENSG00000196628	Q6QHK4	P15884	strong	-	-	-	-	-	-	13
ENSG00000183864	ENSG00000198791	Q14106	Q9UIV1	weak	transient	permanent	permanent	unbalanced	balanced	balanced	1
ENSG00000184205	ENSG00000189241	Q9H2G4	Q9H0U9	strong	permanent	permanent	permanent	balanced	balanced	balanced	0
ENSG00000184330	ENSG00000197364	Q86SG5	Q5SY68	strong	permanent	-	-	balanced	-	-	1
ENSG00000184517	ENSG00000196150	Q6P2D0	P15622	weak	permanent	permanent	permanent	balanced	balanced	balanced	9
ENSG00000184979	ENSG00000187608	Q9UMW8	P05161	weak	permanent	transient	permanent	unbalanced	balanced	unbalanced	1
ENSG00000185069	ENSG00000186832	Q01546	P08779	strong	permanent	-	transient	balanced	-	unbalanced	20
ENSG00000185069	ENSG00000196859	Q01546	Q6A163	strong	permanent	-	transient	balanced	-	-	10
ENSG00000185069	ENSG00000204889	Q01546	Q6A162	strong	permanent	-	transient	balanced	-	-	14
ENSG00000185069	ENSG00000204897	Q01546	Q7Z3Z0	strong	transient	-	transient	balanced	-	-	10
ENSG00000185130	ENSG00000277745	Q99880	P0C5Z0	strong	transient	-	-	balanced	balanced	-	1
ENSG00000185379	ENSG00000196584	O75771	O43543	weak	transient	permanent	transient	balanced	balanced	balanced	0
ENSG00000185479	ENSG00000196859	P04259	Q6A163	strong	permanent	-	transient	balanced	unbalanced	unbalanced	10
ENSG00000185479	ENSG00000197079	P04259	Q92764	strong	transient	-	transient	unbalanced	balanced	balanced	21
ENSG00000185479	ENSG00000204889	P04259	Q6A162	strong	permanent	-	transient	unbalanced	balanced	unbalanced	14
ENSG00000185479	ENSG00000204897	P04259	Q7Z3Z0	strong	permanent	-	transient	balanced	unbalanced	balanced	8
ENSG00000185619	ENSG00000204227	Q3KNV8	Q06587	strong	transient	permanent	permanent	balanced	balanced	balanced	4
ENSG00000185640	ENSG00000186832	Q5XKE5	P08779	strong	permanent	-	transient	balanced	balanced	unbalanced	20
ENSG00000185640	ENSG00000186847	Q5XKE5	P02533	strong	transient	permanent	permanent	balanced	unbalanced	unbalanced	10
ENSG00000185640	ENSG00000197079	Q5XKE5	Q92764	strong	permanent	-	permanent	balanced	-	balanced	21
ENSG00000185640	ENSG00000204897	Q5XKE5	Q7Z3Z0	strong	permanent	-	permanent	balanced	-	unbalanced	8
ENSG00000185811	ENSG00000198466	Q13422	Q96SQ5	weak	transient	transient	permanent	unbalanced	unbalanced	unbalanced	3
ENSG00000185811	ENSG00000213015	Q13422	Q9UK33	weak	permanent	transient	transient	unbalanced	unbalanced	unbalanced	1
ENSG00000185869	ENSG00000198466	Q3KNS6	Q96SQ5	weak	transient	permanent	permanent	balanced	balanced	unbalanced	6
ENSG00000186049	ENSG00000186832	Q86Y46	P08779	strong	permanent	-	-	balanced	balanced	-	20
ENSG00000186081	ENSG00000186832	P13647	P08779	strong	permanent	permanent	permanent	unbalanced	unbalanced	balanced	20
ENSG00000186081	ENSG00000197079	P13647	Q92764	strong	permanent	-	transient	balanced	unbalanced	unbalanced	21
ENSG00000186081	ENSG00000204889	P13647	Q6A162	strong	permanent	permanent	transient	balanced	unbalanced	unbalanced	14
ENSG00000186081	ENSG00000204897	P13647	Q7Z3Z0	strong	permanent	-	transient	balanced	balanced	balanced	8
ENSG00000186130	ENSG00000196150	Q15916	P15622	weak	permanent	permanent	permanent	balanced	balanced	balanced	5
ENSG00000186130	ENSG00000204859	Q15916	P10074	weak	permanent	permanent	permanent	balanced	balanced	balanced	2
ENSG00000186150	ENSG00000204463	Q8N7F7	P46379	weak	transient	permanent	permanent	unbalanced	unbalanced	unbalanced	0
ENSG00000186298	ENSG00000231989	P36873	Q6NXS1	strong	transient	permanent	transient	balanced	unbalanced	unbalanced	3
ENSG00000186393	ENSG00000186442	Q7Z3Y9	P12035	strong	transient	-	-	balanced	balanced	-	5
ENSG00000186393	ENSG00000205420	Q7Z3Y9	P02538	strong	-	-	-	-	-	-	5
ENSG00000186393	ENSG00000205426	Q7Z3Y9	Q14533	strong	permanent	transient	-	balanced	balanced	-	13
ENSG00000186442	ENSG00000186832	P12035	P08779	strong	permanent	-	transient	balanced	unbalanced	unbalanced	20
ENSG00000186442	ENSG00000186847	P12035	P02533	strong	permanent	-	permanent	balanced	unbalanced	unbalanced	11
ENSG00000186442	ENSG00000196859	P12035	Q6A163	strong	permanent	-	transient	balanced	-	-	11
ENSG00000186442	ENSG00000197079	P12035	Q92764	strong	permanent	-	transient	balanced	-	-	21
ENSG00000186442	ENSG00000204897	P12035	Q7Z3Z0	strong	permanent	-	transient	balanced	-	-	8
ENSG00000186462	ENSG00000187109	Q9ULW6	P55209	strong	transient	transient	permanent	unbalanced	unbalanced	unbalanced	0
ENSG00000186814	ENSG00000187626	Q86W11	Q969J2	weak	transient	transient	permanent	balanced	balanced	balanced	1
ENSG00000186832	ENSG00000205420	P08779	P02538	strong	-	-	permanent	-	-	balanced	20
ENSG00000186832	ENSG00000205426	P08779	Q14533	strong	permanent	permanent	transient	balanced	balanced	unbalanced	20
ENSG00000186847	ENSG00000205426	P02533	Q14533	strong	permanent	permanent	permanent	balanced	unbalanced	unbalanced	13
ENSG00000187079	ENSG00000206538	P28347	A8MV65	strong	permanent	transient	transient	balanced	balanced	unbalanced	3
ENSG00000187607	ENSG00000198466	Q9HBT8	Q96SQ5	weak	permanent	permanent	transient	balanced	balanced	unbalanced	6
ENSG00000187626	ENSG00000196345	Q969J2	Q9P0L1	weak	permanent	permanent	permanent	balanced	balanced	balanced	3
ENSG00000187855	ENSG00000196628	Q6XD76	P15884	strong	-	-	-	-	-	-	14
ENSG00000187987	ENSG00000196345	Q3MJ62	Q9P0L1	weak	permanent	permanent	permanent	balanced	balanced	balanced	5
ENSG00000188015	ENSG00000196754	P33764	P29034	strong	permanent	permanent	transient	balanced	balanced	unbalanced	3
ENSG00000188015	ENSG00000197747	P33764	P60903	strong	permanent	permanent	permanent	unbalanced	unbalanced	unbalanced	3
ENSG00000188021	ENSG00000204463	Q9UHD9	P46379	weak	transient	transient	transient	balanced	balanced	balanced	1
ENSG00000188283	ENSG00000269699	Q8NA42	Q9NZV7	weak	permanent	transient	permanent	balanced	unbalanced	balanced	2
ENSG00000188375	ENSG00000204209	Q6NXT2	Q9UER7	strong	transient	permanent	permanent	balanced	unbalanced	balanced	1
ENSG00000188529	ENSG00000205937	O75494	Q15287	weak	permanent	permanent	permanent	balanced	balanced	unbalanced	1
ENSG00000188536	ENSG00000196565	P69905	P69892	strong	permanent	transient	transient	balanced	unbalanced	balanced	3
ENSG00000188536	ENSG00000213931	P69905	P02100	strong	permanent	transient	transient	balanced	unbalanced	balanced	3
ENSG00000188536	ENSG00000223609	P69905	P02042	weak	permanent	permanent	permanent	balanced	unbalanced	balanced	3
ENSG00000188536	ENSG00000244734	P69905	P68871	weak	permanent	permanent	permanent	balanced	unbalanced	unbalanced	3
ENSG00000188643	ENSG00000189334	Q96FQ6	Q9HCY8	strong	permanent	transient	permanent	balanced	unbalanced	balanced	1
ENSG00000189171	ENSG00000189334	Q99584	Q9HCY8	strong	permanent	permanent	transient	balanced	unbalanced	unbalanced	1
ENSG00000189182	ENSG00000197079	Q7Z794	Q92764	strong	permanent	-	permanent	balanced	balanced	unbalanced	21
ENSG00000189266	ENSG00000272886	Q9NPJ4	Q9NPI6	weak	permanent	permanent	permanent	unbalanced	unbalanced	balanced	0
ENSG00000196150	ENSG00000197279	P15622	P49910	weak	transient	transient	transient	balanced	balanced	unbalanced	7
ENSG00000196150	ENSG00000251247	P15622	Q14585	weak	permanent	permanent	permanent	balanced	balanced	balanced	2
ENSG00000196391	ENSG00000197279	Q6NX45	P49910	weak	permanent	transient	transient	balanced	balanced	unbalanced	7
ENSG00000196391	ENSG00000198466	Q6NX45	Q96SQ5	weak	transient	permanent	permanent	balanced	unbalanced	balanced	5
ENSG00000196565	ENSG00000206177	P69892	Q6B0K9	weak	permanent	transient	permanent	balanced	unbalanced	unbalanced	2
ENSG00000196628	ENSG00000260428	P15884	Q7RTU7	strong	-	-	transient	-	-	balanced	13
ENSG00000196628	ENSG00000261787	P15884	Q7RTU0	strong	-	-	transient	-	-	balanced	13
ENSG00000196859	ENSG00000205426	Q6A163	Q14533	strong	permanent	-	permanent	balanced	unbalanced	balanced	13
ENSG00000197079	ENSG00000205420	Q92764	P02538	strong	-	-	transient	-	-	unbalanced	21
ENSG00000197079	ENSG00000205426	Q92764	Q14533	strong	permanent	-	permanent	balanced	balanced	balanced	21
ENSG00000197256	ENSG00000204438	Q63ZY3	O95872	weak	transient	transient	transient	balanced	unbalanced	balanced	1
ENSG00000197905	ENSG00000206538	Q15561	A8MV65	strong	transient	transient	transient	balanced	balanced	balanced	3
ENSG00000197951	ENSG00000213588	Q9NQZ8	Q96C00	weak	permanent	transient	permanent	balanced	unbalanced	balanced	0
ENSG00000198176	ENSG00000205250	Q14186	Q16254	strong	permanent	permanent	permanent	balanced	balanced	balanced	1
ENSG00000198315	ENSG00000198466	Q15776	Q96SQ5	weak	permanent	permanent	permanent	balanced	balanced	balanced	6
ENSG00000198356	ENSG00000239857	O43681	Q7L5D6	weak	permanent	permanent	transient	balanced	unbalanced	balanced	0
ENSG00000198466	ENSG00000269699	Q96SQ5	Q9NZV7	weak	transient	transient	transient	balanced	unbalanced	balanced	4
ENSG00000198728	ENSG00000273706	Q86U70	P48742	weak	permanent	transient	transient	unbalanced	unbalanced	unbalanced	13
ENSG00000198879	ENSG00000198945	Q5VUG0	Q96JM7	weak	permanent	permanent	permanent	balanced	balanced	balanced	1
ENSG00000203812	ENSG00000233822	Q6FI13	Q99877	weak	permanent	permanent	-	unbalanced	balanced	-	3
ENSG00000204227	ENSG00000277258	Q06587	P35227	strong	permanent	permanent	permanent	balanced	unbalanced	unbalanced	4
ENSG00000204463	ENSG00000239857	P46379	Q7L5D6	strong	permanent	transient	transient	balanced	unbalanced	balanced	0
ENSG00000204859	ENSG00000213588	P10074	Q96C00	strong	permanent	transient	permanent	balanced	unbalanced	balanced	1
ENSG00000204889	ENSG00000205420	Q6A162	P02538	strong	-	-	transient	-	-	unbalanced	14
ENSG00000204889	ENSG00000205426	Q6A162	Q14533	strong	transient	-	permanent	unbalanced	balanced	unbalanced	14
ENSG00000204897	ENSG00000205420	Q7Z3Z0	P02538	strong	-	-	transient	-	-	balanced	8
ENSG00000205517	ENSG00000213281	Q3MIN7	P01111	strong	transient	transient	transient	unbalanced	unbalanced	unbalanced	3
ENSG00000206177	ENSG00000244734	Q6B0K9	P68871	strong	permanent	permanent	permanent	balanced	unbalanced	unbalanced	3
ENSG00000213639	ENSG00000231989	P62140	Q6NXS1	strong	transient	transient	transient	balanced	unbalanced	unbalanced	3
ENSG00000213760	ENSG00000250565	O95670	Q96A05	strong	transient	transient	transient	balanced	balanced	balanced	1
ENSG00000213780	ENSG00000272047	Q92759	Q6ZYL4	weak	transient	transient	permanent	balanced	unbalanced	balanced	0
ENSG00000233822	ENSG00000277075	Q99877	P04908	strong	permanent	-	permanent	balanced	balanced	balanced	3
ENSG00000233822	ENSG00000277745	Q99877	P0C5Z0	strong	transient	permanent	-	balanced	balanced	-	3

## Sheet: (B) Lit-SI_ppi_classifications
Gene_1	Gene_2	Protein_1	Protein_2	Protein_1_IntAct_ID	Protein_2_IntAct_ID	Interaction_ID	Strength	Transient_in_time	Transient_in_space_(Illumina)	Transient_in_space_(Fantom5)	Balance_over_time	Balance_over_space_(Illumina)	Balance_over_space_(Fantom5)	Mutually_exclusive_PPIs
FHL3	FHL2	Q13643	Q14192	EBI-741101	EBI-701903	EBI-7471457	weak	permanent	transient	transient	unbalanced	unbalanced	unbalanced	0
CALR	PDIA3	P27797	P30101	EBI-1049597	EBI-979862	EBI-7068006	weak	permanent	permanent	permanent	balanced	balanced	balanced	0
CDK9	CCNT1	P50750	O60563	EBI-1383449	EBI-2479671	EBI-8679485	strong	transient	permanent	permanent	balanced	balanced	balanced	2
SKP1	BTRC	P63208	Q9Y297	EBI-307486	EBI-307461	EBI-8676124	strong	transient	permanent	permanent	unbalanced	unbalanced	unbalanced	22
PABPC1	EIF4G1	P11940	Q04637	EBI-81531	EBI-73711	EBI-8662321	weak	transient	transient	permanent	unbalanced	unbalanced	balanced	2
EIF4G3	PABPC1	O43432	P11940	EBI-464766	EBI-81531	EBI-8662336	weak	transient	transient	transient	unbalanced	unbalanced	balanced	2
EIF4E	EIF4EBP1	P06730	Q13541	EBI-73440	EBI-74090	EBI-8628000	strong	transient	transient	transient	balanced	balanced	balanced	3
EIF4EBP2	EIF4E	Q13542	P06730	EBI-935137	EBI-73440	EBI-8628028	strong	transient	transient	transient	balanced	unbalanced	unbalanced	3
CASP7	XIAP	P55210	P98170	EBI-523958	EBI-517127	EBI-1030883	weak	transient	transient	transient	balanced	balanced	balanced	2
CASP3	XIAP	P42574	P98170	EBI-524064	EBI-517127	EBI-1030919	weak	permanent	permanent	permanent	balanced	balanced	unbalanced	2
DIABLO	BIRC2	Q9NR28	Q13490	EBI-517508	EBI-514538	EBI-517695	weak	transient	transient	transient	balanced	unbalanced	balanced	4
DIABLO	BIRC3	Q9NR28	Q13489	EBI-517508	EBI-517709	EBI-517726	weak	transient	transient	transient	unbalanced	unbalanced	unbalanced	4
CHUK	MAP3K14	O15111	Q99558	EBI-81249	EBI-358011	EBI-526235	weak	transient	transient	permanent	balanced	balanced	balanced	1
APAF1	CASP9	O14727	P55211	EBI-446492	EBI-516799	EBI-8636994	weak	transient	transient	transient	balanced	balanced	balanced	0
NCF2	NCF4	P19878	Q15080	EBI-489611	EBI-1036870	EBI-7912607	weak	permanent	permanent	permanent	balanced	balanced	unbalanced	0
CDK3	CDKN3	Q00526	Q16667	EBI-1245761	EBI-1031527	EBI-8650121	weak	transient	transient	-	balanced	unbalanced	-	7
CDK1	CDKN3	P06493	Q16667	EBI-444308	EBI-1031527	EBI-8650137	weak	permanent	permanent	permanent	balanced	balanced	balanced	8
GEMIN2	SMN2	O14893	Q16637	EBI-443648	EBI-395421	EBI-8625163	weak	permanent	permanent	-	balanced	balanced	-	0
CASP3	CASP9	P42574	P55211	EBI-524064	EBI-516799	EBI-7781714	strong	transient	permanent	transient	balanced	unbalanced	unbalanced	4
PAIP1	PABPC1	Q9H074	P11940	EBI-81519	EBI-81531	EBI-8687819	weak	transient	transient	permanent	unbalanced	unbalanced	unbalanced	2
YWHAZ	RAF1	P63104	P04049	EBI-347088	EBI-365996	EBI-445314	weak	permanent	transient	transient	unbalanced	unbalanced	balanced	5
EIF4E	EIF4EBP3	P06730	O60516	EBI-73440	EBI-746950	EBI-8688688	strong	transient	transient	transient	balanced	balanced	balanced	3
MDM4	MDM2	O15151	Q00987	EBI-398437	EBI-389668	EBI-398450	strong	permanent	permanent	permanent	balanced	balanced	balanced	0
RABEP1	GGA2	Q15276	Q9UJY4	EBI-447043	EBI-447646	EBI-7240562	weak	transient	transient	transient	balanced	balanced	balanced	2
DFFA	DFFB	O00273	O76075	EBI-727171	EBI-1053821	EBI-8628830	weak	permanent	permanent	permanent	unbalanced	unbalanced	balanced	0
BAD	BCL2L1	Q92934	Q07817	EBI-700771	EBI-78035	EBI-7986686	weak	transient	transient	transient	balanced	balanced	balanced	4
TESK1	YWHAB	Q15569	P31946	EBI-354852	EBI-359815	EBI-7969808	weak	transient	transient	transient	unbalanced	unbalanced	unbalanced	4
TRADD	TRAF2	Q15628	Q12933	EBI-359215	EBI-355744	EBI-8668552	weak	permanent	permanent	transient	balanced	balanced	balanced	1
TRAF3	TRADD	Q13114	Q15628	EBI-357631	EBI-359215	EBI-8668536	weak	transient	permanent	transient	unbalanced	balanced	balanced	1
FAS	FADD	P25445	Q13158	EBI-494743	EBI-494804	EBI-495129	weak	transient	transient	transient	balanced	balanced	balanced	0
CASP8	CASP10	Q14790	Q92851	EBI-78060	EBI-495095	EBI-495159	weak	permanent	permanent	permanent	balanced	balanced	balanced	1
CDC42	PIK3R1	P60953	P27986	EBI-81752	EBI-79464	EBI-8592528	weak	transient	transient	transient	unbalanced	unbalanced	unbalanced	12
CDC42	PAK1	P60953	Q13153	EBI-81752	EBI-1307	EBI-8612928	weak	transient	-	transient	unbalanced	-	unbalanced	8
IQGAP1	CDC42	P46940	P60953	EBI-297509	EBI-81752	EBI-8657864	weak	transient	permanent	permanent	balanced	balanced	unbalanced	11
CDC42	WAS	P60953	P42768	EBI-81752	EBI-346375	EBI-8677643	weak	transient	permanent	transient	balanced	unbalanced	unbalanced	16
CDC42	NCF2	P60953	P19878	EBI-81752	EBI-489611	EBI-8612622	weak	transient	permanent	transient	unbalanced	unbalanced	unbalanced	12
TNFSF10	TNFRSF10B	P50591	O14763	EBI-495373	EBI-518882	EBI-518922	weak	transient	permanent	permanent	unbalanced	balanced	balanced	0
TNFSF10	TNFRSF10A	P50591	O00220	EBI-495373	EBI-518861	EBI-518922	weak	transient	permanent	permanent	balanced	unbalanced	balanced	0
RAF1	HRAS	P04049	P01112	EBI-365996	EBI-350145	EBI-8653209	weak	permanent	transient	transient	balanced	balanced	balanced	4
MEOX2	PAX3	P50222	P23760	EBI-748397	EBI-1167564	EBI-7885294	weak	permanent	transient	transient	balanced	unbalanced	unbalanced	0
ABL1	HCK	P00519	P08631	EBI-375543	EBI-346340	EBI-7296396	weak	transient	transient	transient	unbalanced	unbalanced	balanced	1
SH3KBP1	SH3GL1	Q96B97	Q99961	EBI-346595	EBI-697911	EBI-8173140	weak	transient	transient	transient	balanced	balanced	unbalanced	5
SH3KBP1	SH3GL2	Q96B97	Q99962	EBI-346595	EBI-77938	EBI-8173655	weak	transient	transient	permanent	unbalanced	unbalanced	unbalanced	5
SH3KBP1	SH3GL3	Q96B97	Q99963	EBI-346595	EBI-473910	EBI-8174573	weak	transient	transient	permanent	unbalanced	unbalanced	unbalanced	5
CDC42	IQGAP2	P60953	Q13576	EBI-81752	EBI-357571	EBI-8685260	weak	transient	permanent	transient	unbalanced	unbalanced	unbalanced	12
EIF4A1	EIF4G1	P60842	Q04637	EBI-73449	EBI-73711	EBI-73469	strong	permanent	transient	transient	balanced	unbalanced	unbalanced	2
EIF4A2	EIF4G1	Q14240	Q04637	EBI-73473	EBI-73711	EBI-73482	strong	transient	transient	transient	unbalanced	balanced	unbalanced	2
ARHGDIB	RAC2	P52566	P15153	EBI-2806617	EBI-489652	EBI-7187112	strong	permanent	permanent	permanent	balanced	unbalanced	unbalanced	2
TNPO1	NXF1	Q92973	Q9UBU9	EBI-286693	EBI-398874	EBI-7193088	weak	permanent	permanent	transient	balanced	balanced	balanced	1
MEFV	PYCARD	O15553	Q9ULZ3	EBI-7644532	EBI-751215	EBI-7921388	weak	transient	permanent	permanent	unbalanced	unbalanced	unbalanced	0
PEX19	PEX3	P40855	P56589	EBI-594747	EBI-594885	EBI-8489465	weak	permanent	transient	transient	balanced	balanced	unbalanced	0
AKT1	PDPK1	P31749	O15530	EBI-296087	EBI-717097	EBI-7899630	weak	transient	transient	transient	unbalanced	unbalanced	balanced	1
RPS6KB1	AKT1	P23443	P31749	EBI-1775921	EBI-296087	EBI-7899614	weak	transient	permanent	transient	balanced	balanced	unbalanced	1
TAB1	MAPK14	Q15750	Q16539	EBI-358643	EBI-73946	EBI-8107829	weak	transient	permanent	permanent	balanced	balanced	balanced	2
CASP9	BIRC7	P55211	Q96CA5	EBI-516799	EBI-517623	EBI-518816	weak	transient	transient	transient	balanced	unbalanced	unbalanced	4
CASP9	BIRC5	P55211	O15392	EBI-516799	EBI-518823	EBI-518846	weak	transient	transient	transient	balanced	unbalanced	unbalanced	4
BTRC	CDC34	Q9Y297	P49427	EBI-307461	EBI-975634	EBI-8445177	weak	transient	transient	transient	unbalanced	balanced	balanced	0
XRCC5	XRCC6	P13010	P12956	EBI-357997	EBI-353208	EBI-707473	strong	permanent	permanent	permanent	balanced	balanced	balanced	0
XIAP	CASP9	P98170	P55211	EBI-517127	EBI-516799	EBI-7792735	weak	transient	permanent	transient	unbalanced	unbalanced	balanced	4
FBXW11	SKP1	Q9UKB1	P63208	EBI-355189	EBI-307486	EBI-7177747	strong	permanent	permanent	permanent	unbalanced	balanced	unbalanced	21
FBXW11	CUL1	Q9UKB1	Q13616	EBI-355189	EBI-359390	EBI-7177784	weak	permanent	transient	permanent	balanced	balanced	balanced	4
CUL1	BTRC	Q13616	Q9Y297	EBI-359390	EBI-307461	EBI-7177773	weak	transient	permanent	permanent	unbalanced	unbalanced	balanced	3
BTRC	FBXW11	Q9Y297	Q9UKB1	EBI-307461	EBI-355189	EBI-7177814	weak	permanent	permanent	permanent	unbalanced	unbalanced	balanced	0
SOS1	ITSN1	Q07889	Q15811	EBI-297487	EBI-602041	EBI-7222790	weak	transient	permanent	permanent	balanced	balanced	balanced	0
XRCC2	RAD51D	O43543	O75771	EBI-3918457	EBI-1055693	EBI-7257624	weak	transient	permanent	transient	balanced	balanced	balanced	2
CRYBB2	CRYGC	P43320	P07315	EBI-974082	EBI-6875941	EBI-8034648	weak	permanent	-	permanent	balanced	balanced	balanced	1
CRYAB	CRYAA	P02511	P02489	EBI-739060	EBI-6875961	EBI-8034774	weak	permanent	-	-	balanced	unbalanced	-	2
HSPB1	CRYAA	P04792	P02489	EBI-352682	EBI-6875961	EBI-8034837	weak	permanent	-	-	unbalanced	unbalanced	-	1
CRYAB	HSPB1	P02511	P04792	EBI-739060	EBI-352682	EBI-8034826	weak	permanent	permanent	permanent	unbalanced	unbalanced	unbalanced	2
IGF1R	GRB10	P08069	Q13322	EBI-475981	EBI-80275	EBI-8679834	strong	permanent	transient	permanent	balanced	balanced	balanced	1
GRB10	INSR	Q13322	P06213	EBI-80275	EBI-475899	EBI-8679856	strong	permanent	permanent	transient	balanced	balanced	balanced	1
SMAD4	SMAD2	Q13485	Q15796	EBI-347263	EBI-1040141	EBI-8505115	strong	permanent	permanent	permanent	balanced	balanced	unbalanced	4
TINF2	TERF1	Q9BSI4	P54274	EBI-717399	EBI-710997	EBI-8035978	weak	transient	permanent	transient	balanced	unbalanced	balanced	1
RBM8A	UPF3B	Q9Y5S9	Q9BZI7	EBI-447231	EBI-372780	EBI-8638337	weak	permanent	permanent	permanent	balanced	balanced	balanced	5
UPF3B	UPF2	Q9BZI7	Q9HAU5	EBI-372780	EBI-372073	EBI-8638371	weak	permanent	permanent	permanent	balanced	balanced	balanced	1
SKI	SMAD3	P12755	P84022	EBI-347281	EBI-347161	EBI-6968133	weak	permanent	permanent	transient	balanced	balanced	unbalanced	3
PLXNB1	RND1	O43157	Q92730	EBI-1111488	EBI-448618	EBI-8641599	weak	permanent	transient	transient	balanced	unbalanced	unbalanced	2
PRPF4	PPIH	O43172	O43447	EBI-718395	EBI-1055615	EBI-6989186	weak	permanent	permanent	permanent	balanced	balanced	balanced	1
MAP4K2	MAP3K1	Q12851	Q13233	EBI-49783	EBI-49776	EBI-49795	weak	permanent	permanent	transient	unbalanced	balanced	balanced	0
EEA1	RAB22A	Q15075	Q9UL26	EBI-298113	EBI-399456	EBI-399468	weak	transient	permanent	permanent	unbalanced	balanced	balanced	3
RAB5A	EEA1	P20339	Q15075	EBI-399437	EBI-298113	EBI-399487	weak	transient	permanent	permanent	unbalanced	balanced	balanced	5
RAC1	ARHGAP15	P63000	Q53QZ3	EBI-413628	EBI-2602539	EBI-8626549	weak	permanent	transient	transient	balanced	unbalanced	unbalanced	3
IL7	IL7R	P13232	P16871	EBI-80516	EBI-80490	EBI-80510	weak	permanent	transient	permanent	unbalanced	unbalanced	balanced	0
ARNT	AHR	P27540	P35869	EBI-80809	EBI-80780	EBI-80826	strong	permanent	permanent	permanent	balanced	balanced	balanced	2
ABCD3	ABCD1	P28288	P33897	EBI-80992	EBI-81045	EBI-81017	strong	transient	transient	transient	unbalanced	balanced	unbalanced	0
SEC23A	SEC24C	Q15436	P53992	EBI-81088	EBI-81134	EBI-81148	weak	permanent	transient	transient	balanced	balanced	balanced	1
IKBKB	CHUK	O14920	O15111	EBI-81266	EBI-81249	EBI-81316	weak	transient	permanent	permanent	balanced	balanced	balanced	0
CREBBP	NCOA2	Q92793	Q15596	EBI-81215	EBI-81236	EBI-81304	strong	permanent	permanent	permanent	balanced	balanced	unbalanced	2
CREBBP	NCOA3	Q92793	Q9Y6Q9	EBI-81215	EBI-81196	EBI-81304	strong	permanent	permanent	permanent	balanced	balanced	balanced	2
CREBBP	NCOA1	Q92793	Q15788	EBI-81215	EBI-455189	EBI-81326	weak	permanent	permanent	permanent	balanced	balanced	unbalanced	2
PARD6A	CDC42	Q9NPB6	P60953	EBI-81876	EBI-81752	EBI-81888	strong	transient	transient	transient	unbalanced	unbalanced	unbalanced	12
KPNA2	CSE1L	P52292	P55060	EBI-349938	EBI-286709	EBI-286795	strong	permanent	permanent	permanent	balanced	balanced	unbalanced	1
PARD6A	RAC1	Q9NPB6	P63000	EBI-81876	EBI-413628	EBI-295457	strong	transient	transient	transient	unbalanced	unbalanced	unbalanced	17
PARD6B	RAC1	Q9BYG5	P63000	EBI-295391	EBI-413628	EBI-295468	strong	transient	transient	transient	unbalanced	unbalanced	unbalanced	15
PARD6B	CDC42	Q9BYG5	P60953	EBI-295391	EBI-81752	EBI-295472	strong	permanent	transient	permanent	unbalanced	unbalanced	unbalanced	12
PARD6G	RAC1	Q9BYG4	P63000	EBI-295417	EBI-413628	EBI-295476	strong	transient	transient	transient	unbalanced	unbalanced	unbalanced	16
PARD6G	CDC42	Q9BYG4	P60953	EBI-295417	EBI-81752	EBI-295480	strong	permanent	transient	transient	unbalanced	unbalanced	unbalanced	12
PRKCI	PRKCZ	P41743	Q05513	EBI-286199	EBI-295351	EBI-295452	weak	permanent	transient	transient	balanced	unbalanced	unbalanced	0
CDK4	CDC37	P11802	Q16543	EBI-295644	EBI-295634	EBI-295633	weak	permanent	permanent	transient	balanced	unbalanced	unbalanced	2
CDC37	CDK6	Q16543	Q00534	EBI-295634	EBI-295663	EBI-295662	weak	permanent	transient	transient	unbalanced	unbalanced	unbalanced	2
NUP107	NUP133	P57740	Q8WUM0	EBI-295687	EBI-295695	EBI-295708	strong	permanent	permanent	permanent	balanced	balanced	balanced	0
CDC37	HSP90AA1	Q16543	P07900	EBI-295634	EBI-296047	EBI-296045	weak	permanent	transient	permanent	unbalanced	unbalanced	unbalanced	1
CD1B	B2M	P29016	P61769	EBI-1033762	EBI-714718	EBI-1033789	strong	permanent	permanent	transient	unbalanced	unbalanced	unbalanced	8
ZFYVE9	SMAD3	O95405	P84022	EBI-296817	EBI-347161	EBI-1034043	strong	permanent	transient	transient	balanced	balanced	unbalanced	2
FKBP1A	MTOR	P62942	P42345	EBI-1027571	EBI-359260	EBI-1027706	weak	permanent	transient	transient	balanced	unbalanced	balanced	2
IL4R	IL4	P24394	P05112	EBI-367009	EBI-367025	EBI-1027723	strong	transient	permanent	transient	unbalanced	unbalanced	unbalanced	1
FGF1	FGFR2	P05230	P21802	EBI-698068	EBI-1028658	EBI-1028822	strong	permanent	permanent	permanent	balanced	unbalanced	unbalanced	2
CAPN2	CAPNS1	P17655	P04632	EBI-1028956	EBI-711828	EBI-1028976	strong	permanent	permanent	permanent	balanced	balanced	balanced	1
IL10RA	IL10	Q13651	P22301	EBI-1031656	EBI-1031632	EBI-1031672	weak	permanent	transient	permanent	balanced	unbalanced	unbalanced	0
ITGB3	ITGAV	P05106	P06756	EBI-702847	EBI-298282	EBI-1031956	strong	transient	transient	permanent	unbalanced	unbalanced	unbalanced	2
NXT1	NXF1	Q9UKK6	Q9UBU9	EBI-301889	EBI-398874	EBI-1032165	strong	permanent	permanent	transient	balanced	balanced	balanced	1
CTNNB1	TCF7L2	P35222	Q9NQB0	EBI-491549	EBI-924724	EBI-1032405	strong	permanent	transient	permanent	balanced	unbalanced	unbalanced	9
FNTB	FNTA	P49356	P49354	EBI-602349	EBI-602336	EBI-1033558	strong	transient	permanent	permanent	unbalanced	unbalanced	unbalanced	1
NCF2	RAC1	P19878	P63000	EBI-489611	EBI-413628	EBI-489636	weak	transient	transient	transient	unbalanced	unbalanced	unbalanced	12
TFDP2	E2F4	Q14188	Q16254	EBI-752268	EBI-448943	EBI-6965947	strong	transient	transient	transient	balanced	balanced	balanced	2
HLA-C	B2M	P10321	P61769	EBI-1051396	EBI-714718	EBI-7065745	strong	permanent	permanent	permanent	balanced	unbalanced	unbalanced	7
RARA	RXRA	P10276	P19793	EBI-413374	EBI-78598	EBI-7205957	weak	permanent	transient	permanent	unbalanced	balanced	unbalanced	3
B2M	FCGRT	P61769	P55899	EBI-714718	EBI-2833934	EBI-7366257	strong	permanent	permanent	permanent	unbalanced	unbalanced	unbalanced	9
HLA-B	B2M	P01889	P61769	EBI-1046513	EBI-714718	EBI-7382693	strong	permanent	permanent	permanent	unbalanced	balanced	unbalanced	8
HLA-DQB1	HLA-DQA1	P01920	P01909	EBI-1038012	EBI-713389	EBI-7848251	strong	permanent	permanent	permanent	balanced	balanced	balanced	1
HLA-DRB1	HLA-DRA	P01911	P01903	EBI-1033104	EBI-1030473	EBI-7890209	strong	permanent	permanent	permanent	balanced	balanced	unbalanced	1
BRCA1	BARD1	P38398	Q99728	EBI-349905	EBI-473181	EBI-7981548	weak	permanent	transient	permanent	balanced	balanced	balanced	0
NCF1	NCF2	P14598	P19878	EBI-395044	EBI-489611	EBI-8506032	weak	permanent	permanent	-	balanced	unbalanced	-	1
HBG2	HBA2	P69892	P69905	EBI-3910089	EBI-714680	EBI-8660961	strong	permanent	transient	transient	balanced	unbalanced	balanced	4
ETFA	ETFB	P13804	P38117	EBI-1052886	EBI-1056543	EBI-8668278	strong	permanent	permanent	permanent	balanced	balanced	balanced	0
MAX	MYC	P61244	P01106	EBI-751711	EBI-447544	EBI-8678451	strong	permanent	transient	transient	balanced	balanced	unbalanced	5
HLA-DMA	HLA-DMB	P28067	P28068	EBI-3865396	EBI-2877138	EBI-8685430	strong	permanent	permanent	permanent	balanced	balanced	balanced	6
IGHG1	IGLC1	P01857	P0CG04	EBI-356114	EBI-1221063	EBI-8686978	strong	permanent	-	permanent	balanced	-	unbalanced	0
EIF4A2	EIF4G2	Q14240	P78344	EBI-73473	EBI-296519	EBI-296538	strong	transient	permanent	transient	balanced	balanced	balanced	2
GP1BA	F2	P07359	P00734	EBI-297082	EBI-297094	EBI-297118	weak	permanent	transient	transient	balanced	unbalanced	unbalanced	1
BRCA2	RAD51	P51587	Q06609	EBI-79792	EBI-297202	EBI-297231	strong	permanent	permanent	permanent	balanced	balanced	balanced	1
GRB2	VAV3	P62993	Q9UKW4	EBI-401755	EBI-297568	EBI-297464	strong	transient	transient	transient	unbalanced	unbalanced	unbalanced	8
GRB2	VAV2	P62993	P52735	EBI-401755	EBI-297549	EBI-297464	strong	permanent	transient	transient	unbalanced	unbalanced	unbalanced	8
GRB2	SHC1	P62993	P29353	EBI-401755	EBI-78835	EBI-297464	weak	permanent	transient	transient	balanced	balanced	unbalanced	12
GRB2	CTTN	P62993	Q14247	EBI-401755	EBI-351886	EBI-350217	weak	transient	transient	transient	balanced	balanced	balanced	5
CASC3	EIF4A3	O15234	P38919	EBI-299118	EBI-299104	EBI-299122	weak	transient	permanent	transient	balanced	balanced	balanced	3
MAGOH	CASC3	P61326	O15234	EBI-299134	EBI-299118	EBI-299142	weak	permanent	permanent	permanent	balanced	balanced	balanced	2
TP63	PPP1R13B	Q9H3D4	Q96KQ4	EBI-2337775	EBI-1105153	EBI-7088642	weak	permanent	transient	transient	balanced	unbalanced	unbalanced	3
ELOB	ELOC	Q15370	Q15369	EBI-301238	EBI-301231	EBI-301276	weak	transient	permanent	transient	balanced	balanced	balanced	8
ELOB	VHL	Q15370	P40337	EBI-301238	EBI-301246	EBI-301276	weak	transient	transient	transient	unbalanced	unbalanced	balanced	2
NCOR2	HDAC1	Q9Y618	Q13547	EBI-80830	EBI-301834	EBI-298014	strong	transient	transient	transient	unbalanced	balanced	unbalanced	8
HDAC2	HDAC1	Q92769	Q13547	EBI-301821	EBI-301834	EBI-298035	weak	permanent	permanent	transient	balanced	balanced	balanced	8
DAXX	H4-16	Q9UER7	P62805	EBI-77321	EBI-302023	EBI-297600	strong	permanent	transient	permanent	balanced	unbalanced	unbalanced	11
WASF2	ABI1	Q9Y6W5	Q8IZP0	EBI-4290615	EBI-375446	EBI-7160548	strong	transient	permanent	transient	balanced	balanced	balanced	1
NCKAP1	ABI1	Q9Y2A7	Q8IZP0	EBI-389845	EBI-375446	EBI-7160574	strong	permanent	transient	permanent	balanced	balanced	balanced	2
ABI1	CYFIP2	Q8IZP0	Q96F07	EBI-375446	EBI-2433893	EBI-7160598	weak	transient	permanent	permanent	balanced	unbalanced	unbalanced	4
ABI1	CYFIP1	Q8IZP0	Q7L576	EBI-375446	EBI-1048143	EBI-7160735	weak	permanent	permanent	transient	unbalanced	balanced	balanced	4
CTNNB1	CDH1	P35222	P12830	EBI-491549	EBI-727477	EBI-8624632	strong	-	-	transient	-	-	unbalanced	10
CTNNB1	CTNNA1	P35222	P35221	EBI-491549	EBI-701918	EBI-8624644	strong	permanent	permanent	permanent	balanced	balanced	balanced	2
PARD3	PRKCI	Q8TEW0	P41743	EBI-81968	EBI-286199	EBI-307005	weak	permanent	permanent	permanent	balanced	balanced	balanced	1
STK11	STRADB	Q15831	Q9C0K7	EBI-306838	EBI-306893	EBI-347038	weak	permanent	transient	transient	balanced	balanced	unbalanced	2
STK11	CAB39	Q15831	Q9Y376	EBI-306838	EBI-306905	EBI-347038	weak	transient	transient	transient	unbalanced	unbalanced	unbalanced	2
STK11	STRADA	Q15831	Q7RTN6	EBI-306838	EBI-1109114	EBI-347038	weak	transient	transient	permanent	balanced	unbalanced	unbalanced	2
CAB39	STRADB	Q9Y376	Q9C0K7	EBI-306905	EBI-306893	EBI-307245	strong	permanent	transient	transient	balanced	balanced	balanced	5
STK11	MARK4	Q15831	Q96L34	EBI-306838	EBI-302319	EBI-354792	weak	permanent	permanent	transient	balanced	balanced	unbalanced	1
PLXNB1	MET	O43157	P08581	EBI-1111488	EBI-1039152	EBI-8514794	weak	-	-	transient	-	-	unbalanced	0
PAK1	RAC1	Q13153	P63000	EBI-1307	EBI-413628	EBI-8300544	weak	permanent	-	permanent	unbalanced	-	unbalanced	5
NECTIN1	NECTIN3	Q15223	Q9NQS3	EBI-1771314	EBI-2826725	EBI-8411165	weak	transient	transient	transient	balanced	balanced	balanced	1
NECTIN4	NECTIN1	Q96NY8	Q15223	EBI-4314784	EBI-1771314	EBI-8411186	weak	permanent	transient	permanent	balanced	unbalanced	unbalanced	1
SNRPG	SNRPE	P62308	P62304	EBI-624585	EBI-348082	EBI-8671928	strong	permanent	permanent	permanent	balanced	balanced	balanced	2
SNRPF	SNRPE	P62306	P62304	EBI-356900	EBI-348082	EBI-8671960	strong	permanent	permanent	permanent	balanced	balanced	unbalanced	5
SNRPD1	SNRPD2	P62314	P62316	EBI-372177	EBI-297993	EBI-8672009	weak	-	-	permanent	-	-	unbalanced	3
SNRPD2	SNRPF	P62316	P62306	EBI-297993	EBI-356900	EBI-8671992	weak	permanent	permanent	permanent	balanced	balanced	unbalanced	5
SKI	SMAD4	P12755	Q13485	EBI-347281	EBI-347263	EBI-347291	weak	transient	permanent	permanent	balanced	balanced	unbalanced	4
LSM8	LSM2	O95777	Q9Y333	EBI-347779	EBI-347416	EBI-348733	weak	permanent	permanent	permanent	balanced	unbalanced	balanced	4
LSM3	LSM2	P62310	Q9Y333	EBI-348239	EBI-347416	EBI-348736	weak	permanent	transient	transient	balanced	balanced	balanced	3
LSM7	LSM2	Q9UK45	Q9Y333	EBI-348372	EBI-347416	EBI-348739	weak	permanent	permanent	permanent	balanced	balanced	balanced	5
SNRPE	LSM2	P62304	Q9Y333	EBI-348082	EBI-347416	EBI-348742	weak	permanent	transient	permanent	balanced	balanced	balanced	2
SNRPD2	LSM2	P62316	Q9Y333	EBI-297993	EBI-347416	EBI-348745	weak	permanent	transient	permanent	unbalanced	balanced	balanced	4
CSNK2A2	CSNK2B	P19784	P67870	EBI-347451	EBI-348169	EBI-348796	weak	permanent	permanent	permanent	unbalanced	balanced	unbalanced	1
CSNK2A1	CSNK2B	P68400	P67870	EBI-347804	EBI-348169	EBI-348802	weak	permanent	permanent	permanent	unbalanced	balanced	unbalanced	1
RNF126	BAG6	Q9BV68	P46379	EBI-357322	EBI-347552	EBI-348829	weak	permanent	permanent	permanent	unbalanced	unbalanced	balanced	1
DDX39A	DDX39B	O00148	Q13838	EBI-348253	EBI-348622	EBI-348901	weak	permanent	transient	permanent	balanced	balanced	unbalanced	0
NFKBIE	REL	O00221	Q04864	EBI-355098	EBI-307352	EBI-360777	weak	permanent	permanent	permanent	balanced	balanced	balanced	4
NFKBIA	REL	P25963	Q04864	EBI-307386	EBI-307352	EBI-360789	weak	permanent	transient	permanent	unbalanced	unbalanced	balanced	1
NFKBIB	REL	Q15653	Q04864	EBI-352889	EBI-307352	EBI-360792	strong	transient	transient	transient	balanced	unbalanced	balanced	4
NFKB1	REL	P19838	Q04864	EBI-300010	EBI-307352	EBI-360795	weak	permanent	permanent	permanent	unbalanced	unbalanced	balanced	4
NFKB2	REL	Q00653	Q04864	EBI-307326	EBI-307352	EBI-360825	weak	permanent	permanent	permanent	balanced	unbalanced	balanced	4
NFKB1	NFKBIA	P19838	P25963	EBI-300010	EBI-307386	EBI-360870	weak	permanent	permanent	permanent	balanced	unbalanced	unbalanced	4
NFKBIA	NFKB2	P25963	Q00653	EBI-307386	EBI-307326	EBI-360903	weak	permanent	permanent	permanent	unbalanced	unbalanced	unbalanced	1
NFKB2	NFKBIB	Q00653	Q15653	EBI-307326	EBI-352889	EBI-360999	strong	permanent	permanent	transient	balanced	balanced	balanced	4
NFKB2	NFKBIE	Q00653	O00221	EBI-307326	EBI-355098	EBI-361125	weak	permanent	permanent	permanent	balanced	balanced	balanced	4
NFKBIE	RELB	O00221	Q01201	EBI-355098	EBI-357837	EBI-363478	weak	permanent	permanent	permanent	balanced	balanced	balanced	4
NFKBIA	RELB	P25963	Q01201	EBI-307386	EBI-357837	EBI-363493	weak	permanent	permanent	permanent	unbalanced	unbalanced	balanced	3
NFKB2	RELB	Q00653	Q01201	EBI-307326	EBI-357837	EBI-363547	weak	permanent	permanent	permanent	balanced	balanced	balanced	4
ANKHD1	NFKBIE	Q8IWZ3	O00221	EBI-359558	EBI-355098	EBI-365370	weak	permanent	permanent	transient	unbalanced	balanced	balanced	4
NFKB1	NFKB2	P19838	Q00653	EBI-300010	EBI-307326	EBI-365440	weak	permanent	permanent	permanent	unbalanced	balanced	balanced	4
TRAF2	TRAF1	Q12933	Q13077	EBI-355744	EBI-359224	EBI-365470	strong	permanent	permanent	transient	balanced	balanced	unbalanced	2
MAP3K3	MAP2K5	Q99759	Q13163	EBI-307281	EBI-307294	EBI-365659	weak	permanent	transient	transient	balanced	balanced	balanced	2
IKBKB	MAP3K14	O14920	Q99558	EBI-81266	EBI-358011	EBI-365671	weak	transient	permanent	permanent	balanced	balanced	balanced	1
NFKB1	RELB	P19838	Q01201	EBI-300010	EBI-357837	EBI-365722	weak	permanent	permanent	permanent	unbalanced	balanced	balanced	4
AZI2	TBK1	Q9H6S1	Q9UHD2	EBI-359973	EBI-356402	EBI-365797	strong	permanent	permanent	permanent	balanced	balanced	balanced	0
TNF	TNFRSF1A	P01375	P19438	EBI-359977	EBI-299451	EBI-365806	weak	transient	permanent	transient	unbalanced	unbalanced	unbalanced	1
TNF	TNFRSF1B	P01375	P20333	EBI-359977	EBI-358983	EBI-365815	weak	permanent	permanent	permanent	balanced	unbalanced	unbalanced	1
POP4	RPP38	O95707	P78345	EBI-366477	EBI-366493	EBI-366535	weak	permanent	permanent	permanent	balanced	balanced	unbalanced	0
RPP30	RPP14	P78346	O95059	EBI-366553	EBI-366542	EBI-366563	weak	permanent	permanent	permanent	balanced	balanced	balanced	1
RPP25	POP7	Q9BUL9	O75817	EBI-366570	EBI-366574	EBI-366583	weak	permanent	transient	transient	balanced	unbalanced	unbalanced	1
RPP25	POP1	Q9BUL9	Q99575	EBI-366570	EBI-366741	EBI-366598	weak	-	-	transient	-	-	balanced	0
EIF3B	EIF3I	P55884	Q13347	EBI-366696	EBI-354047	EBI-366642	weak	permanent	permanent	permanent	balanced	unbalanced	balanced	1
IL2RG	IL4	P31785	P05112	EBI-80475	EBI-367025	EBI-367058	weak	permanent	transient	transient	unbalanced	unbalanced	unbalanced	2
IL2RG	IL4R	P31785	P24394	EBI-80475	EBI-367009	EBI-367058	weak	transient	permanent	permanent	unbalanced	unbalanced	balanced	2
STK4	RASSF5	Q13043	Q8WWW0	EBI-367376	EBI-367390	EBI-367398	weak	transient	transient	permanent	balanced	unbalanced	unbalanced	3
ACTB	ACTR1B	P60709	P42025	EBI-353944	EBI-367493	EBI-367580	weak	transient	transient	transient	unbalanced	unbalanced	unbalanced	4
EXOSC10	EXOSC4	Q01780	Q9NPD3	EBI-358236	EBI-371823	EBI-374271	weak	permanent	permanent	permanent	balanced	balanced	unbalanced	4
EXOSC3	EXOSC4	Q9NQT5	Q9NPD3	EBI-371866	EBI-371823	EBI-374274	weak	permanent	permanent	permanent	balanced	balanced	balanced	3
EXOSC10	EXOSC7	Q01780	Q15024	EBI-358236	EBI-371841	EBI-374283	weak	permanent	permanent	transient	balanced	balanced	unbalanced	4
EXOSC3	EXOSC5	Q9NQT5	Q9NQT4	EBI-371866	EBI-371876	EBI-374289	weak	permanent	transient	permanent	balanced	balanced	balanced	2
EXOSC8	EXOSC5	Q96B26	Q9NQT4	EBI-371922	EBI-371876	EBI-374292	weak	permanent	transient	transient	balanced	balanced	unbalanced	2
EXOSC1	EXOSC5	Q9Y3B2	Q9NQT4	EBI-371892	EBI-371876	EBI-374295	weak	transient	permanent	permanent	balanced	balanced	balanced	2
EXOSC7	EXOSC2	Q15024	Q13868	EBI-371841	EBI-301735	EBI-374310	weak	permanent	permanent	permanent	balanced	balanced	unbalanced	3
EXOSC8	EXOSC3	Q96B26	Q9NQT5	EBI-371922	EBI-371866	EBI-374319	weak	permanent	permanent	permanent	balanced	balanced	balanced	4
EXOSC4	EXOSC1	Q9NPD3	Q9Y3B2	EBI-371823	EBI-371892	EBI-374325	weak	transient	permanent	permanent	balanced	balanced	unbalanced	3
EXOSC8	EXOSC1	Q96B26	Q9Y3B2	EBI-371922	EBI-371892	EBI-374328	weak	transient	permanent	permanent	unbalanced	balanced	unbalanced	2
EXOSC8	EXOSC10	Q96B26	Q01780	EBI-371922	EBI-358236	EBI-374343	weak	permanent	permanent	permanent	balanced	balanced	unbalanced	4
MTREX	MPHOSPH6	P42285	Q99547	EBI-347612	EBI-373187	EBI-374346	weak	permanent	permanent	permanent	balanced	balanced	balanced	1
EXOSC8	DIS3	Q96B26	Q9Y2L1	EBI-371922	EBI-373539	EBI-374355	weak	transient	permanent	permanent	unbalanced	balanced	balanced	1
LSM2	LSM1	Q9Y333	O15116	EBI-347416	EBI-347619	EBI-374361	weak	permanent	permanent	permanent	balanced	balanced	balanced	3
LSM4	LSM1	Q9Y4Z0	O15116	EBI-372521	EBI-347619	EBI-374364	strong	permanent	permanent	permanent	balanced	balanced	balanced	2
LSM5	LSM3	Q9Y4Y9	P62310	EBI-373007	EBI-348239	EBI-374394	weak	permanent	permanent	permanent	balanced	balanced	balanced	2
LSM6	LSM3	P62312	P62310	EBI-373310	EBI-348239	EBI-374397	weak	permanent	permanent	permanent	balanced	balanced	unbalanced	3
LSM7	LSM4	Q9UK45	Q9Y4Z0	EBI-348372	EBI-372521	EBI-374409	weak	permanent	permanent	permanent	balanced	balanced	balanced	5
LSM8	LSM4	O95777	Q9Y4Z0	EBI-347779	EBI-372521	EBI-374412	weak	permanent	permanent	permanent	balanced	balanced	balanced	2
LSM6	LSM5	P62312	Q9Y4Y9	EBI-373310	EBI-373007	EBI-374418	weak	permanent	permanent	permanent	balanced	balanced	balanced	1
LSM7	LSM5	Q9UK45	Q9Y4Y9	EBI-348372	EBI-373007	EBI-374421	weak	permanent	permanent	permanent	balanced	balanced	balanced	4
LSM7	LSM6	Q9UK45	P62312	EBI-348372	EBI-373310	EBI-374430	weak	permanent	permanent	permanent	balanced	balanced	balanced	5
LSM8	LSM6	O95777	P62312	EBI-347779	EBI-373310	EBI-374436	weak	permanent	permanent	permanent	balanced	balanced	balanced	3
DCP1A	DCP2	Q9NPI6	Q8IU60	EBI-374238	EBI-521577	EBI-374481	weak	permanent	permanent	permanent	balanced	balanced	balanced	1
DCP1B	DCP2	Q8IZD4	Q8IU60	EBI-521595	EBI-521577	EBI-374484	weak	transient	transient	permanent	balanced	balanced	balanced	1
EXOSC9	EXOSC4	Q06265	Q9NPD3	EBI-347966	EBI-371823	EBI-373647	weak	permanent	permanent	permanent	balanced	balanced	balanced	0
LSM10	LSM3	Q969L4	P62310	EBI-373268	EBI-348239	EBI-373902	weak	permanent	transient	transient	balanced	balanced	balanced	2
SNRPF	LSM5	P62306	Q9Y4Y9	EBI-356900	EBI-373007	EBI-373941	weak	permanent	permanent	permanent	balanced	balanced	unbalanced	3
SNRPE	LSM5	P62304	Q9Y4Y9	EBI-348082	EBI-373007	EBI-373944	weak	permanent	permanent	permanent	unbalanced	unbalanced	balanced	1
SNRPD2	LSM6	P62316	P62312	EBI-297993	EBI-373310	EBI-373953	weak	permanent	permanent	permanent	unbalanced	balanced	balanced	4
SNRPD3	LSM7	P62318	Q9UK45	EBI-372789	EBI-348372	EBI-373971	weak	permanent	permanent	permanent	balanced	balanced	balanced	5
SMARCA4	ARID1A	P51532	O14497	EBI-302489	EBI-637887	EBI-368209	strong	permanent	transient	permanent	balanced	balanced	balanced	2
SMARCA4	SMARCE1	P51532	Q969G3	EBI-302489	EBI-455078	EBI-368209	weak	permanent	permanent	permanent	balanced	balanced	balanced	2
SMARCA4	SMARCD2	P51532	Q92925	EBI-302489	EBI-358441	EBI-368209	weak	permanent	transient	transient	balanced	balanced	balanced	3
SMARCA4	SMARCC2	P51532	Q8TAQ2	EBI-302489	EBI-357418	EBI-368209	weak	permanent	permanent	permanent	balanced	balanced	balanced	1
PBRM1	SMARCA4	Q86U86	P51532	EBI-637807	EBI-302489	EBI-371589	weak	permanent	permanent	permanent	balanced	balanced	balanced	0
ATRX	DAXX	P46100	Q9UER7	EBI-396461	EBI-77321	EBI-371424	weak	transient	transient	transient	balanced	balanced	unbalanced	0
GMNN	CDT1	O75496	Q9H211	EBI-371669	EBI-456953	EBI-371683	weak	permanent	permanent	permanent	unbalanced	unbalanced	unbalanced	1
MCM3	MCM2	P25205	P49736	EBI-355153	EBI-374819	EBI-375131	weak	transient	permanent	permanent	balanced	balanced	balanced	2
MCM3	MCM5	P25205	P33992	EBI-355153	EBI-359410	EBI-375137	strong	permanent	permanent	permanent	balanced	unbalanced	balanced	0
ORC5	ORC3	O43913	Q9UBD5	EBI-374928	EBI-374916	EBI-375149	weak	permanent	permanent	permanent	balanced	balanced	balanced	1
MCM5	MCM2	P33992	P49736	EBI-359410	EBI-374819	EBI-375170	weak	transient	permanent	permanent	balanced	unbalanced	balanced	0
ORC5	ORC1	O43913	Q13415	EBI-374928	EBI-374847	EBI-375182	weak	-	-	permanent	-	-	unbalanced	2
ORC2	ORC1	Q13416	Q13415	EBI-374957	EBI-374847	EBI-375185	weak	-	-	permanent	-	-	unbalanced	2
MCM7	MCM2	P33993	P49736	EBI-355924	EBI-374819	EBI-375248	strong	transient	transient	permanent	balanced	balanced	balanced	1
ORC4	ORC5	O43929	O43913	EBI-374889	EBI-374928	EBI-375257	strong	permanent	permanent	permanent	balanced	balanced	balanced	2
ORC3	ORC1	Q9UBD5	Q13415	EBI-374916	EBI-374847	EBI-375260	weak	-	-	transient	-	-	unbalanced	2
ORC3	ORC4	Q9UBD5	O43929	EBI-374916	EBI-374889	EBI-375284	weak	permanent	permanent	permanent	balanced	balanced	balanced	1
ORC5	ORC2	O43913	Q13416	EBI-374928	EBI-374957	EBI-375290	weak	permanent	permanent	permanent	balanced	balanced	balanced	2
CCND3	CDKN1A	P30281	P38936	EBI-375013	EBI-375077	EBI-375296	weak	transient	transient	transient	unbalanced	unbalanced	unbalanced	11
CCNE2	CDK2	O96020	P24941	EBI-375033	EBI-375096	EBI-375320	strong	permanent	transient	transient	balanced	unbalanced	unbalanced	7
CCND3	CDK4	P30281	P11802	EBI-375013	EBI-295644	EBI-375326	weak	permanent	transient	transient	balanced	balanced	balanced	7
CCND3	CDK6	P30281	Q00534	EBI-375013	EBI-295663	EBI-375332	weak	transient	transient	permanent	unbalanced	unbalanced	unbalanced	9
CCNE2	CDKN1A	O96020	P38936	EBI-375033	EBI-375077	EBI-375335	strong	transient	transient	transient	unbalanced	unbalanced	unbalanced	8
CCND1	CDK4	P24385	P11802	EBI-375001	EBI-295644	EBI-375341	strong	transient	transient	permanent	unbalanced	balanced	balanced	5
CCND1	CDKN1A	P24385	P38936	EBI-375001	EBI-375077	EBI-375359	weak	transient	transient	permanent	unbalanced	unbalanced	unbalanced	8
CCND1	CDK6	P24385	Q00534	EBI-375001	EBI-295663	EBI-375368	strong	permanent	transient	transient	balanced	unbalanced	unbalanced	4
MCM5	MCM7	P33992	P33993	EBI-359410	EBI-355924	EBI-375371	weak	permanent	permanent	permanent	balanced	unbalanced	balanced	1
CDK6	CDKN1A	Q00534	P38936	EBI-295663	EBI-375077	EBI-375386	weak	transient	transient	transient	unbalanced	unbalanced	unbalanced	8
ORC4	ORC2	O43929	Q13416	EBI-374889	EBI-374957	EBI-375389	weak	permanent	permanent	permanent	balanced	balanced	balanced	2
CDK4	CDKN1A	P11802	P38936	EBI-295644	EBI-375077	EBI-375404	weak	transient	transient	transient	balanced	unbalanced	balanced	8
MCM7	MCM4	P33993	P33991	EBI-355924	EBI-374938	EBI-375407	strong	permanent	permanent	permanent	balanced	balanced	balanced	1
CCNB2	CDK2	O95067	P24941	EBI-375024	EBI-375096	EBI-375413	strong	permanent	transient	permanent	balanced	unbalanced	unbalanced	7
CCNA1	CDKN1A	P78396	P38936	EBI-375065	EBI-375077	EBI-375416	weak	transient	transient	transient	unbalanced	unbalanced	unbalanced	8
CDK2	CDKN1A	P24941	P38936	EBI-375096	EBI-375077	EBI-375428	weak	transient	permanent	transient	unbalanced	unbalanced	unbalanced	7
MCM6	MCM3	Q14566	P25205	EBI-374900	EBI-355153	EBI-375440	strong	permanent	permanent	permanent	balanced	balanced	balanced	2
EXOSC2	EXOSC4	Q13868	Q9NPD3	EBI-301735	EBI-371823	EBI-371832	weak	permanent	transient	permanent	balanced	balanced	unbalanced	1
EXOSC4	EXOSC7	Q9NPD3	Q15024	EBI-371823	EBI-371841	EBI-371861	weak	permanent	permanent	transient	balanced	balanced	unbalanced	4
GTF2A1	TBP	P52655	P20226	EBI-389518	EBI-355371	EBI-389553	weak	transient	permanent	permanent	balanced	balanced	balanced	2
TBP	GTF2B	P20226	Q00403	EBI-355371	EBI-389564	EBI-389581	weak	permanent	permanent	transient	balanced	balanced	unbalanced	2
NFYA	NFYB	P23511	P25208	EBI-389739	EBI-389728	EBI-389797	weak	permanent	permanent	permanent	balanced	balanced	balanced	3
NFYA	NFYC	P23511	Q13952	EBI-389739	EBI-389755	EBI-389797	weak	transient	permanent	permanent	balanced	balanced	balanced	1
NCF1	ABI1	P14598	Q8IZP0	EBI-395044	EBI-375446	EBI-395065	weak	transient	permanent	-	unbalanced	unbalanced	-	0
MED10	MED14	Q9BTT4	O60244	EBI-394354	EBI-394489	EBI-394793	strong	permanent	permanent	transient	balanced	balanced	balanced	0
PBX2	PKNOX1	P40425	P55347	EBI-348489	EBI-1373569	EBI-8678417	weak	transient	permanent	-	balanced	unbalanced	-	6
UBB	RNF11	P0CG47	Q9Y3C5	EBI-413034	EBI-396669	EBI-696073	weak	permanent	transient	permanent	unbalanced	balanced	balanced	6
UBB	SMURF2	P0CG47	Q9HAU4	EBI-413034	EBI-396727	EBI-396765	weak	transient	permanent	permanent	unbalanced	unbalanced	unbalanced	4
MRGBP	MORF4L2	Q9NV56	Q15014	EBI-399076	EBI-399257	EBI-399156	strong	transient	transient	transient	unbalanced	unbalanced	balanced	1
MRGBP	MORF4L1	Q9NV56	Q9UBU8	EBI-399076	EBI-399246	EBI-399156	strong	transient	permanent	permanent	unbalanced	unbalanced	balanced	1
EP300	RELA	Q09472	Q04206	EBI-447295	EBI-73886	EBI-7946778	strong	permanent	permanent	permanent	balanced	balanced	balanced	1
EEA1	RAB5B	Q15075	P61020	EBI-298113	EBI-399401	EBI-399417	weak	transient	permanent	permanent	balanced	unbalanced	balanced	3
UBE2V1	UBE2N	Q13404	P61088	EBI-1050671	EBI-1052908	EBI-7427166	weak	transient	permanent	permanent	balanced	unbalanced	balanced	3
PSMD4	UBC	P55036	P0CG48	EBI-359318	EBI-3390054	EBI-8669271	weak	permanent	permanent	transient	unbalanced	unbalanced	balanced	3
RAD23A	PSMD4	P54725	P55036	EBI-746453	EBI-359318	EBI-7004506	weak	permanent	permanent	permanent	balanced	balanced	balanced	1
KRT8	KRT18	P05787	P05783	EBI-297852	EBI-297888	EBI-445615	strong	permanent	permanent	permanent	balanced	balanced	unbalanced	5
BRAF	YWHAB	P15056	P31946	EBI-365980	EBI-359815	EBI-7300149	weak	transient	permanent	permanent	unbalanced	unbalanced	unbalanced	4
BRAF	YWHAQ	P15056	P27348	EBI-365980	EBI-359854	EBI-7300666	weak	transient	permanent	permanent	unbalanced	unbalanced	balanced	5
BRAF	YWHAG	P15056	P61981	EBI-365980	EBI-359832	EBI-7301648	weak	permanent	transient	permanent	unbalanced	unbalanced	unbalanced	4
ARAF	YWHAG	P10398	P61981	EBI-365961	EBI-359832	EBI-7302181	weak	transient	transient	transient	balanced	unbalanced	balanced	11
YWHAG	BAIAP2	P61981	Q9UQB8	EBI-359832	EBI-525456	EBI-7302839	weak	transient	permanent	permanent	balanced	unbalanced	unbalanced	2
YWHAZ	BRAF	P63104	P15056	EBI-347088	EBI-365980	EBI-7308793	weak	transient	permanent	permanent	unbalanced	unbalanced	balanced	4
CYCS	APAF1	P99999	O14727	EBI-446479	EBI-446492	EBI-446561	weak	transient	transient	transient	unbalanced	unbalanced	unbalanced	0
RAC1	DOCK1	P63000	Q14185	EBI-413628	EBI-446740	EBI-446898	strong	transient	permanent	permanent	unbalanced	unbalanced	balanced	15
ELMO1	DOCK1	Q92556	Q14185	EBI-346417	EBI-446740	EBI-446926	strong	permanent	transient	permanent	unbalanced	balanced	unbalanced	1
GGA1	RABEP1	Q9UJY5	Q15276	EBI-447141	EBI-447043	EBI-447065	weak	transient	transient	transient	balanced	unbalanced	unbalanced	2
MAGOH	RBM8A	P61326	Q9Y5S9	EBI-299134	EBI-447231	EBI-447253	weak	permanent	permanent	permanent	balanced	balanced	unbalanced	4
RABEP1	GGA3	Q15276	Q9NZ52	EBI-447043	EBI-447404	EBI-448091	weak	transient	transient	permanent	balanced	balanced	unbalanced	2
DOCK2	RAC1	Q92608	P63000	EBI-448771	EBI-413628	EBI-448768	strong	transient	transient	transient	unbalanced	unbalanced	unbalanced	15
IRAK2	IRAK1	O43187	P51617	EBI-447733	EBI-358664	EBI-447809	weak	transient	transient	transient	unbalanced	unbalanced	balanced	2
IRAK3	IRAK1	Q9Y616	P51617	EBI-447690	EBI-358664	EBI-447817	weak	transient	permanent	transient	unbalanced	unbalanced	balanced	2
IRAK3	IRAK2	Q9Y616	O43187	EBI-447690	EBI-447733	EBI-447833	weak	permanent	transient	transient	balanced	balanced	balanced	2
MAP3K1	MAP2K4	Q13233	P45985	EBI-49776	EBI-447868	EBI-447867	weak	transient	transient	transient	balanced	balanced	unbalanced	0
MAP3K4	MAP2K6	Q9Y6R4	P52564	EBI-448104	EBI-448135	EBI-448103	weak	transient	transient	transient	unbalanced	unbalanced	balanced	1
IRAK4	MYD88	Q9NWZ3	Q99836	EBI-448378	EBI-447677	EBI-448406	weak	transient	permanent	permanent	unbalanced	balanced	balanced	0
IRAK1	IRAK4	P51617	Q9NWZ3	EBI-358664	EBI-448378	EBI-2649735	weak	transient	permanent	transient	unbalanced	balanced	balanced	2
STIM1	STIM2	Q13586	Q9P246	EBI-448878	EBI-448891	EBI-448907	weak	transient	transient	transient	balanced	balanced	balanced	0
ARF1	CYTH2	P84077	Q99418	EBI-447171	EBI-448974	EBI-448973	strong	permanent	transient	transient	balanced	unbalanced	balanced	2
RUVBL1	RUVBL2	Q9Y265	Q9Y230	EBI-353675	EBI-352939	EBI-449148	strong	permanent	permanent	permanent	balanced	balanced	balanced	1
CUL4B	CAND1	Q13620	Q86VP6	EBI-456067	EBI-456077	EBI-456087	strong	permanent	permanent	permanent	balanced	balanced	balanced	5
CUL4B	RBX1	Q13620	P62877	EBI-456067	EBI-398523	EBI-456087	strong	permanent	permanent	permanent	unbalanced	balanced	unbalanced	4
CAND1	CUL4A	Q86VP6	Q13619	EBI-456077	EBI-456106	EBI-456098	strong	permanent	transient	permanent	balanced	balanced	balanced	5
CAND1	RBX1	Q86VP6	P62877	EBI-456077	EBI-398523	EBI-456098	weak	permanent	permanent	permanent	unbalanced	balanced	balanced	6
CAND1	CUL3	Q86VP6	Q13618	EBI-456077	EBI-456129	EBI-456121	strong	permanent	permanent	permanent	balanced	balanced	balanced	5
CAND1	CUL1	Q86VP6	Q13616	EBI-456077	EBI-359390	EBI-456160	strong	permanent	permanent	permanent	balanced	balanced	balanced	5
CAND1	CUL2	Q86VP6	Q13617	EBI-456077	EBI-456179	EBI-456171	strong	permanent	permanent	permanent	balanced	balanced	balanced	5
CUL1	SKP1	Q13616	P63208	EBI-359390	EBI-307486	EBI-456255	weak	permanent	permanent	permanent	balanced	balanced	unbalanced	24
CUL1	RBX1	Q13616	P62877	EBI-359390	EBI-398523	EBI-456255	strong	permanent	permanent	transient	balanced	balanced	balanced	4
SKP2	SKP1	Q13309	P63208	EBI-456291	EBI-307486	EBI-456324	strong	permanent	transient	permanent	unbalanced	unbalanced	unbalanced	22
SKP2	CUL1	Q13309	Q13616	EBI-456291	EBI-359390	EBI-456324	weak	permanent	transient	permanent	balanced	unbalanced	unbalanced	3
CKS1B	SKP2	P61024	Q13309	EBI-456371	EBI-456291	EBI-456369	weak	permanent	permanent	permanent	unbalanced	balanced	balanced	4
NIFK	MKI67	Q9BYG3	P46013	EBI-2561019	EBI-876367	EBI-7065518	weak	permanent	transient	permanent	balanced	unbalanced	unbalanced	0
KLRK1	RAET1G	P26718	Q6H3X3	EBI-458344	EBI-458334	EBI-458340	weak	permanent	transient	transient	balanced	balanced	unbalanced	6
EIF4G1	EIF4E	Q04637	P06730	EBI-73711	EBI-73440	EBI-464760	strong	permanent	transient	transient	balanced	unbalanced	balanced	3
EIF4A3	UPF3B	P38919	Q9BZI7	EBI-299104	EBI-372780	EBI-464796	weak	permanent	permanent	transient	unbalanced	balanced	balanced	2
CCNB1	CDKN1A	P14635	P38936	EBI-495332	EBI-375077	EBI-7273709	strong	transient	transient	transient	balanced	unbalanced	unbalanced	8
RHOU	PAK1	Q7L0Q8	Q13153	EBI-1638043	EBI-1307	EBI-7395547	weak	transient	-	transient	balanced	-	balanced	3
DPH3	SERGEF	Q96FX2	Q9UGK8	EBI-465363	EBI-465368	EBI-465397	weak	transient	permanent	transient	balanced	balanced	balanced	0
ARHGEF1	GNA13	Q92888	Q14344	EBI-465400	EBI-465387	EBI-465428	strong	transient	permanent	permanent	balanced	unbalanced	balanced	1
GNAI2	CXCR5	P04899	P32302	EBI-353997	EBI-2835269	EBI-7276580	weak	transient	transient	permanent	unbalanced	unbalanced	unbalanced	2
GIT1	BARD1	Q9Y2X7	Q99728	EBI-466061	EBI-473181	EBI-473469	weak	transient	permanent	transient	balanced	unbalanced	balanced	0
PIAS4	SUMO2	Q8N2W9	P61956	EBI-473160	EBI-473220	EBI-473568	weak	transient	permanent	permanent	unbalanced	unbalanced	unbalanced	0
VIM	NEFL	P08670	P07196	EBI-353844	EBI-475646	EBI-475075	strong	transient	transient	transient	unbalanced	unbalanced	unbalanced	6
PRKACA	PRKAR1A	P17612	P10644	EBI-476586	EBI-476431	EBI-476449	strong	-	-	permanent	-	-	balanced	4
RFC1	RFC2	P35251	P35250	EBI-476616	EBI-476409	EBI-476646	strong	-	-	transient	-	-	unbalanced	0
CCR5	CXCR4	P51681	P61073	EBI-489374	EBI-489411	EBI-489451	weak	transient	permanent	permanent	unbalanced	unbalanced	balanced	3
ITGB7	FLNA	P26010	P21333	EBI-702932	EBI-350432	EBI-7208487	weak	transient	transient	transient	unbalanced	unbalanced	unbalanced	0
CCNB1	PKMYT1	P14635	Q99640	EBI-495332	EBI-495308	EBI-495328	strong	permanent	transient	permanent	balanced	unbalanced	unbalanced	2
PKMYT1	CDK1	Q99640	P06493	EBI-495308	EBI-444308	EBI-495348	weak	permanent	transient	permanent	balanced	unbalanced	unbalanced	4
FASLG	FAS	P48023	P25445	EBI-495538	EBI-494743	EBI-514619	weak	transient	transient	transient	balanced	unbalanced	unbalanced	0
CASP8	CFLAR	Q14790	O15519	EBI-78060	EBI-514941	EBI-514691	strong	permanent	permanent	permanent	balanced	unbalanced	balanced	0
CASP10	CFLAR	Q92851	O15519	EBI-495095	EBI-514941	EBI-515118	weak	permanent	permanent	permanent	balanced	unbalanced	balanced	1
PFKL	PFKM	P17858	P08237	EBI-487243	EBI-514788	EBI-514807	weak	permanent	transient	transient	balanced	balanced	unbalanced	0
CCNB1	CDK1	P14635	P06493	EBI-495332	EBI-444308	EBI-515191	strong	permanent	permanent	permanent	balanced	balanced	balanced	7
MCM4	MCM6	P33991	Q14566	EBI-374938	EBI-374900	EBI-515243	strong	permanent	permanent	permanent	balanced	balanced	balanced	1
SORCS3	NGF	Q9UPU3	P01138	EBI-7484437	EBI-1028250	EBI-7484429	weak	transient	transient	transient	balanced	unbalanced	unbalanced	2
INSR	SHC1	P06213	P29353	EBI-475899	EBI-78835	EBI-517611	weak	transient	transient	permanent	unbalanced	balanced	balanced	1
CDK4	CDKN1B	P11802	P46527	EBI-295644	EBI-519280	EBI-519297	weak	transient	transient	transient	balanced	unbalanced	balanced	8
CCND1	CDKN1B	P24385	P46527	EBI-375001	EBI-519280	EBI-519440	weak	transient	transient	transient	balanced	unbalanced	balanced	9
TNFSF13B	TNFRSF13B	Q9Y275	O14836	EBI-519169	EBI-519160	EBI-519339	weak	permanent	transient	permanent	balanced	unbalanced	balanced	0
CDKN1A	CCNE1	P38936	P24864	EBI-375077	EBI-519526	EBI-519575	strong	transient	transient	transient	unbalanced	unbalanced	unbalanced	8
CDKN1B	CCNE1	P46527	P24864	EBI-519280	EBI-519526	EBI-519585	strong	transient	transient	transient	balanced	unbalanced	unbalanced	10
CCNB1	CDKN1B	P14635	P46527	EBI-495332	EBI-519280	EBI-519593	strong	transient	transient	transient	balanced	unbalanced	unbalanced	10
CDK2	CCNE1	P24941	P24864	EBI-375096	EBI-519526	EBI-519628	strong	permanent	transient	permanent	balanced	unbalanced	balanced	7
BCL2	BID	P10415	P55957	EBI-77694	EBI-519672	EBI-519684	strong	transient	permanent	transient	balanced	balanced	balanced	6
BID	BAK1	P55957	Q16611	EBI-519672	EBI-519866	EBI-519752	strong	permanent	permanent	transient	balanced	balanced	balanced	5
CRADD	PIDD1	P78560	Q9HB75	EBI-520375	EBI-520427	EBI-520437	weak	permanent	transient	transient	balanced	balanced	balanced	0
DIABLO	BIRC7	Q9NR28	Q96CA5	EBI-517508	EBI-517623	EBI-521837	weak	transient	transient	transient	unbalanced	unbalanced	unbalanced	4
XIAP	DIABLO	P98170	Q9NR28	EBI-517127	EBI-517508	EBI-523616	weak	permanent	permanent	permanent	unbalanced	unbalanced	balanced	4
TNFSF14	TNFRSF14	O43557	Q92956	EBI-524131	EBI-1056653	EBI-524125	weak	permanent	permanent	transient	balanced	unbalanced	unbalanced	2
TNFRSF6B	TNFSF14	O95407	O43557	EBI-524171	EBI-524131	EBI-524167	weak	permanent	-	transient	balanced	-	unbalanced	2
USH1G	USH1C	Q495M9	Q9Y6N9	EBI-8601749	EBI-954308	EBI-8601743	strong	permanent	transient	transient	balanced	unbalanced	unbalanced	0
DGCR8	DROSHA	Q8WYQ5	Q9NRR4	EBI-528411	EBI-528367	EBI-528397	weak	transient	permanent	permanent	balanced	balanced	balanced	0
TIRAP	MYD88	P58753	Q99836	EBI-528644	EBI-447677	EBI-528658	weak	transient	transient	permanent	unbalanced	unbalanced	balanced	1
MSN	SLC9A3R1	P26038	O14745	EBI-528768	EBI-349787	EBI-528781	weak	transient	transient	transient	unbalanced	unbalanced	balanced	1
EZR	SLC9A3R1	P15311	O14745	EBI-1056902	EBI-349787	EBI-528806	weak	permanent	transient	permanent	balanced	unbalanced	balanced	1
BCL9	CTNNB1	O00512	P35222	EBI-533127	EBI-491549	EBI-533132	weak	transient	permanent	transient	unbalanced	unbalanced	unbalanced	4
UPF1	UPF2	Q92900	Q9HAU5	EBI-373471	EBI-372073	EBI-536644	strong	permanent	permanent	transient	balanced	balanced	balanced	0
PBK	ARAF	Q96KB5	P10398	EBI-536853	EBI-365961	EBI-537146	weak	permanent	transient	transient	balanced	unbalanced	unbalanced	2
YWHAB	RAF1	P31946	P04049	EBI-359815	EBI-365996	EBI-537209	weak	permanent	transient	transient	unbalanced	unbalanced	unbalanced	6
PRPF8	SNRNP40	Q6P2Q9	Q96DI7	EBI-538479	EBI-538492	EBI-538500	weak	permanent	permanent	permanent	balanced	unbalanced	balanced	1
PRPF8	EFTUD2	Q6P2Q9	Q15029	EBI-538479	EBI-357897	EBI-538508	strong	permanent	permanent	permanent	balanced	unbalanced	balanced	0
PRPF8	SNRNP200	Q6P2Q9	O75643	EBI-538479	EBI-1045395	EBI-540251	weak	transient	permanent	permanent	balanced	balanced	balanced	1
AP1M1	AP2B1	Q9BXS5	P63010	EBI-541426	EBI-432924	EBI-540750	strong	transient	permanent	permanent	balanced	unbalanced	balanced	2
KMT2A	MEN1	Q03164	O00255	EBI-591370	EBI-592789	EBI-592993	strong	permanent	permanent	permanent	balanced	balanced	unbalanced	1
KMT2A	RBBP5	Q03164	Q15291	EBI-591370	EBI-592823	EBI-592993	weak	permanent	permanent	permanent	balanced	balanced	unbalanced	2
CTNNBIP1	CTNNB1	Q9NSA3	P35222	EBI-747082	EBI-491549	EBI-7629659	strong	transient	transient	transient	unbalanced	unbalanced	unbalanced	7
TJP3	PATJ	O95049	Q8NI35	EBI-1171427	EBI-724390	EBI-8417397	weak	permanent	transient	transient	balanced	unbalanced	unbalanced	0
PSMA2	PSMB3	P25787	P49720	EBI-603262	EBI-603340	EBI-603360	weak	permanent	transient	-	balanced	unbalanced	-	1
PSMA2	PSMA4	P25787	P25789	EBI-603262	EBI-359310	EBI-603360	weak	permanent	permanent	-	balanced	balanced	-	2
PSMA2	PSMA6	P25787	P60900	EBI-603262	EBI-357793	EBI-603360	weak	permanent	permanent	-	balanced	balanced	-	0
PSMA2	PSMB7	P25787	Q99436	EBI-603262	EBI-603319	EBI-603360	weak	permanent	permanent	-	balanced	unbalanced	-	2
ZAP70	LCK	P43403	P06239	EBI-1211276	EBI-1348	EBI-7137445	weak	permanent	permanent	permanent	balanced	balanced	balanced	3
SUMO1	SENP1	P63165	Q9P0U3	EBI-80140	EBI-2822935	EBI-7631805	weak	permanent	transient	transient	unbalanced	unbalanced	unbalanced	5
TSN	TSNAX	Q15631	Q99598	EBI-1044160	EBI-742638	EBI-7635091	weak	permanent	permanent	-	balanced	balanced	-	0
RNF11	UBE2N	Q9Y3C5	P61088	EBI-396669	EBI-1052908	EBI-7219846	weak	permanent	transient	permanent	balanced	unbalanced	balanced	15
UBE2D2	RNF11	P62837	Q9Y3C5	EBI-347677	EBI-396669	EBI-7220462	weak	permanent	permanent	permanent	balanced	balanced	balanced	23
UBE2D4	RNF11	Q9Y2X8	Q9Y3C5	EBI-745527	EBI-396669	EBI-7220724	weak	transient	transient	permanent	balanced	unbalanced	balanced	19
LDB1	LMO4	Q86U70	P61968	EBI-677177	EBI-2798728	EBI-7221868	weak	permanent	transient	permanent	balanced	balanced	balanced	4
LMO4	LDB2	P61968	O43679	EBI-2798728	EBI-2865580	EBI-7222132	weak	transient	transient	permanent	unbalanced	balanced	balanced	2
SMAD2	SKIL	Q15796	P12757	EBI-1040141	EBI-2902468	EBI-7223433	weak	transient	permanent	transient	unbalanced	balanced	balanced	3
SKIL	SMAD4	P12757	Q13485	EBI-2902468	EBI-347263	EBI-7231028	weak	permanent	permanent	permanent	balanced	balanced	unbalanced	3
SMAD3	SMAD4	P84022	Q13485	EBI-347161	EBI-347263	EBI-7232094	weak	permanent	permanent	transient	balanced	balanced	unbalanced	4
LEMD3	SMAD1	Q9Y2U8	Q15797	EBI-2561428	EBI-1567153	EBI-7252846	weak	permanent	transient	permanent	balanced	balanced	unbalanced	1
SMAD4	SMAD1	Q13485	Q15797	EBI-347263	EBI-1567153	EBI-7252990	strong	permanent	transient	permanent	balanced	balanced	unbalanced	3
ZFYVE9	SMAD2	O95405	Q15796	EBI-296817	EBI-1040141	EBI-7255157	strong	transient	permanent	transient	balanced	balanced	balanced	3
SF3B1	SNIP1	O75533	Q8TAD8	EBI-876542	EBI-749336	EBI-7264919	weak	permanent	permanent	permanent	unbalanced	unbalanced	unbalanced	0
PPP1R8	PPP1CA	Q12972	P62136	EBI-716633	EBI-357253	EBI-7266687	strong	transient	permanent	transient	balanced	balanced	balanced	16
PPP1CA	PPP1R10	P62136	Q96QC0	EBI-357253	EBI-1210346	EBI-7266720	strong	transient	permanent	permanent	unbalanced	balanced	balanced	16
PPP1R15B	PPP1CA	Q5SWA1	P62136	EBI-2815482	EBI-357253	EBI-7266822	strong	transient	permanent	transient	balanced	balanced	balanced	13
PPP1CA	TP53BP2	P62136	Q13625	EBI-357253	EBI-77642	EBI-7267006	strong	transient	transient	transient	unbalanced	balanced	unbalanced	12
PPP1CA	PPP1R15A	P62136	O75807	EBI-357253	EBI-714746	EBI-7267146	strong	permanent	transient	transient	balanced	balanced	balanced	12
PPP1CA	PPP1R3B	P62136	Q86XI6	EBI-357253	EBI-3918864	EBI-7267247	weak	transient	transient	transient	unbalanced	balanced	unbalanced	12
PPP1R9B	PPP1CA	Q96SB3	P62136	EBI-351275	EBI-357253	EBI-7267295	strong	permanent	permanent	transient	balanced	balanced	balanced	14
KNL1	PPP1CA	Q8NG31	P62136	EBI-1001161	EBI-357253	EBI-7267579	strong	permanent	transient	permanent	unbalanced	unbalanced	unbalanced	13
PPP1R13B	PPP1CA	Q96KQ4	P62136	EBI-1105153	EBI-357253	EBI-7267709	strong	transient	transient	transient	unbalanced	unbalanced	balanced	12
GPSM2	GNAI1	P81274	P63096	EBI-618655	EBI-618639	EBI-618651	weak	permanent	transient	permanent	balanced	unbalanced	balanced	2
GPSM2	NUMA1	P81274	Q14980	EBI-618655	EBI-521611	EBI-618688	weak	permanent	transient	permanent	balanced	unbalanced	balanced	1
EIF4A3	RBM8A	P38919	Q9Y5S9	EBI-299104	EBI-447231	EBI-619108	weak	permanent	permanent	transient	unbalanced	balanced	balanced	4
MAGOH	EIF4A3	P61326	P38919	EBI-299134	EBI-299104	EBI-619113	strong	permanent	permanent	transient	balanced	balanced	unbalanced	3
RUSC2	RAB1B	Q8N2Y8	Q9H0U4	EBI-722486	EBI-1045214	EBI-7566282	weak	permanent	transient	transient	unbalanced	unbalanced	unbalanced	2
RMI1	TOP3A	Q9H9A7	Q13472	EBI-621339	EBI-621345	EBI-621416	strong	permanent	permanent	permanent	balanced	balanced	balanced	0
GRB2	VAV1	P62993	P15498	EBI-401755	EBI-625518	EBI-625630	weak	transient	permanent	permanent	unbalanced	unbalanced	unbalanced	4
NOTCH1	RBPJ	P46531	Q06330	EBI-636374	EBI-632552	EBI-636557	weak	permanent	permanent	transient	balanced	unbalanced	balanced	0
NEK2	NEK11	P51955	Q8NG66	EBI-633182	EBI-633195	EBI-633181	weak	permanent	transient	transient	balanced	unbalanced	unbalanced	0
HNF1A	PCBD2	P20823	Q9H0N5	EBI-636034	EBI-634289	EBI-636031	weak	permanent	transient	transient	balanced	unbalanced	unbalanced	1
PPP2CB	PPP2R1A	P62714	P30153	EBI-1044367	EBI-302388	EBI-7645129	weak	transient	transient	transient	balanced	balanced	balanced	7
SCRIB	TJP2	Q14160	Q9UDY2	EBI-357345	EBI-1042602	EBI-7666327	weak	transient	transient	transient	balanced	unbalanced	balanced	1
SMARCA4	ACTB	P51532	P60709	EBI-302489	EBI-353944	EBI-637974	weak	permanent	transient	transient	unbalanced	unbalanced	unbalanced	4
SMARCA4	ACTL6A	P51532	O96019	EBI-302489	EBI-355018	EBI-637974	weak	permanent	permanent	transient	balanced	balanced	balanced	3
SMARCA4	SMARCD1	P51532	Q96GM5	EBI-302489	EBI-358489	EBI-637974	weak	permanent	permanent	permanent	balanced	balanced	balanced	3
ARF6	ARFIP2	P62330	P53365	EBI-638181	EBI-638194	EBI-638192	weak	transient	transient	transient	balanced	unbalanced	unbalanced	5
RAC1	ARFIP2	P63000	P53365	EBI-413628	EBI-638194	EBI-640616	weak	permanent	permanent	transient	unbalanced	unbalanced	balanced	14
CDC37	HSP90AB1	Q16543	P08238	EBI-295634	EBI-352572	EBI-640358	weak	permanent	permanent	permanent	unbalanced	unbalanced	unbalanced	3
IL6ST	LIF	P40189	P15018	EBI-1030834	EBI-1037189	EBI-7702601	weak	transient	transient	permanent	balanced	unbalanced	unbalanced	1
EGFR	EGF	P00533	P01133	EBI-297353	EBI-640857	EBI-640874	weak	permanent	transient	transient	unbalanced	unbalanced	unbalanced	2
PSMA2	PSMA1	P25787	P25786	EBI-603262	EBI-359352	EBI-696759	weak	permanent	permanent	-	balanced	unbalanced	-	3
PSMA3	PSMA4	P25788	P25789	EBI-348380	EBI-359310	EBI-696817	weak	permanent	permanent	permanent	balanced	balanced	balanced	4
PSMA4	PSMA7	P25789	O14818	EBI-359310	EBI-603272	EBI-696834	strong	permanent	transient	permanent	balanced	unbalanced	balanced	1
PSMB2	PSMB3	P49721	P49720	EBI-359335	EBI-603340	EBI-696858	weak	permanent	permanent	permanent	balanced	balanced	balanced	2
PSMB3	PSMB1	P49720	P20618	EBI-603340	EBI-372273	EBI-696862	weak	permanent	permanent	permanent	balanced	balanced	unbalanced	3
PSMB7	PSMB1	Q99436	P20618	EBI-603319	EBI-372273	EBI-696866	weak	permanent	permanent	permanent	balanced	balanced	balanced	2
PSMB5	PSMB1	P28074	P20618	EBI-357828	EBI-372273	EBI-696870	weak	permanent	permanent	permanent	balanced	balanced	unbalanced	2
PSMB7	PSMB9	Q99436	P28065	EBI-603319	EBI-603300	EBI-696904	weak	permanent	transient	transient	unbalanced	unbalanced	unbalanced	3
PSMB10	PSMB3	P40306	P49720	EBI-603329	EBI-603340	EBI-696917	strong	permanent	permanent	permanent	unbalanced	unbalanced	unbalanced	2
PSMB5	PSMB2	P28074	P49721	EBI-357828	EBI-359335	EBI-696932	weak	permanent	permanent	permanent	balanced	balanced	balanced	0
PSMB3	PSMB5	P49720	P28074	EBI-603340	EBI-357828	EBI-696936	weak	permanent	transient	permanent	balanced	balanced	balanced	4
PSMB6	PSMB7	P28072	Q99436	EBI-359288	EBI-603319	EBI-696958	weak	permanent	transient	permanent	balanced	balanced	balanced	3
PSMB3	PSMB7	P49720	Q99436	EBI-603340	EBI-603319	EBI-696967	strong	permanent	transient	permanent	balanced	balanced	balanced	3
GRB2	PIK3R1	P62993	P27986	EBI-401755	EBI-79464	EBI-8594198	strong	transient	transient	transient	balanced	balanced	balanced	12
SH3GL2	SH3GL1	Q99962	Q99961	EBI-77938	EBI-697911	EBI-697923	strong	transient	transient	transient	unbalanced	unbalanced	unbalanced	1
SH3GL3	SH3GL2	Q99963	Q99962	EBI-473910	EBI-77938	EBI-697932	strong	permanent	permanent	permanent	balanced	balanced	balanced	1
SH3GL1	SH3GL3	Q99961	Q99963	EBI-697911	EBI-473910	EBI-697961	strong	transient	transient	transient	unbalanced	unbalanced	unbalanced	1
FGFR3	FGF1	P22607	P05230	EBI-348399	EBI-698068	EBI-698079	weak	transient	permanent	permanent	balanced	unbalanced	unbalanced	2
BAX	BCL2	Q07812	P10415	EBI-516580	EBI-77694	EBI-700753	strong	transient	permanent	transient	balanced	balanced	balanced	6
BCL2	BAK1	P10415	Q16611	EBI-77694	EBI-519866	EBI-700762	strong	transient	permanent	transient	balanced	balanced	balanced	5
BCL2	BAD	P10415	Q92934	EBI-77694	EBI-700771	EBI-700785	weak	permanent	transient	transient	balanced	balanced	balanced	5
EEF1G	EEF1B2	P26641	P24534	EBI-351467	EBI-354334	EBI-728408	weak	permanent	permanent	permanent	balanced	unbalanced	unbalanced	0
EEF1G	EEF1D	P26641	P29692	EBI-351467	EBI-358607	EBI-728414	weak	transient	permanent	permanent	balanced	unbalanced	balanced	0
UBE2L3	ARIH2	P68036	O95376	EBI-711173	EBI-711158	EBI-728432	weak	permanent	transient	permanent	unbalanced	balanced	balanced	7
ARPC4	ARPC5L	P59998	Q9BPX5	EBI-351872	EBI-711189	EBI-728435	weak	permanent	transient	-	balanced	balanced	-	2
CDKN2B	CDK4	P42772	P11802	EBI-711280	EBI-295644	EBI-728471	weak	transient	transient	transient	unbalanced	unbalanced	unbalanced	3
UNC119	ARL15	Q13432	Q9NXU5	EBI-711260	EBI-711759	EBI-728723	weak	permanent	transient	transient	balanced	balanced	balanced	2
ATG4B	GABARAP	Q9Y4P1	O95166	EBI-712014	EBI-712001	EBI-728940	weak	permanent	permanent	transient	unbalanced	unbalanced	unbalanced	5
PSMA3	PSMA6	P25788	P60900	EBI-348380	EBI-357793	EBI-729150	weak	permanent	permanent	permanent	balanced	unbalanced	balanced	1
STX1A	SNAP25	Q16623	P60880	EBI-712466	EBI-524785	EBI-729330	weak	permanent	permanent	permanent	balanced	balanced	unbalanced	7
PDE6D	ARL15	O43924	Q9NXU5	EBI-712685	EBI-711759	EBI-729513	weak	transient	transient	permanent	balanced	balanced	unbalanced	3
PDE6D	ARL3	O43924	P36405	EBI-712685	EBI-712710	EBI-729546	weak	permanent	permanent	permanent	balanced	balanced	unbalanced	5
UNC119	ARL3	Q13432	P36405	EBI-711260	EBI-712710	EBI-729561	strong	permanent	transient	transient	unbalanced	unbalanced	unbalanced	5
ATG4B	MAP1LC3B	Q9Y4P1	Q9GZQ8	EBI-712014	EBI-373144	EBI-730309	weak	transient	transient	permanent	unbalanced	unbalanced	unbalanced	5
RPSA	RPS21	P08865	P63220	EBI-354112	EBI-714051	EBI-730711	weak	permanent	permanent	permanent	balanced	balanced	unbalanced	0
STX11	SNAP25	O75558	P60880	EBI-714135	EBI-524785	EBI-730843	weak	permanent	transient	transient	balanced	unbalanced	unbalanced	3
EIF3M	EIF3F	Q7L2H7	O00303	EBI-353901	EBI-711990	EBI-731791	strong	permanent	permanent	permanent	balanced	balanced	balanced	1
HBB	HBA2	P68871	P69905	EBI-715554	EBI-714680	EBI-732103	weak	permanent	permanent	permanent	balanced	unbalanced	unbalanced	4
HSPA8	HSPBP1	P11142	Q9NZL4	EBI-351896	EBI-356763	EBI-732184	strong	transient	transient	transient	unbalanced	unbalanced	unbalanced	8
DENR	MCTS1	O43583	Q9ULC4	EBI-716083	EBI-716076	EBI-732467	weak	permanent	permanent	permanent	balanced	balanced	balanced	0
PSPC1	NONO	Q8WXF1	Q15233	EBI-1392258	EBI-350527	EBI-733004	strong	transient	permanent	permanent	unbalanced	unbalanced	balanced	1
ATG4B	GABARAPL2	Q9Y4P1	P60520	EBI-712014	EBI-720116	EBI-734646	weak	transient	transient	permanent	unbalanced	unbalanced	unbalanced	5
TRIP13	MAD2L1BP	Q15645	Q15013	EBI-358993	EBI-712181	EBI-735031	weak	transient	transient	transient	balanced	unbalanced	unbalanced	0
MEX3B	UBE2D3	Q6ZN04	P61077	EBI-722315	EBI-348268	EBI-736136	weak	transient	transient	transient	unbalanced	unbalanced	unbalanced	17
EGFR	ERBB2	P00533	P04626	EBI-297353	EBI-641062	EBI-702075	weak	permanent	permanent	permanent	balanced	balanced	balanced	2
EGFR	TNK2	P00533	Q07912	EBI-297353	EBI-603457	EBI-702075	weak	transient	transient	transient	balanced	unbalanced	unbalanced	0
ITGA2	ITGB1	P17301	P05556	EBI-702960	EBI-703066	EBI-703266	strong	permanent	transient	transient	unbalanced	unbalanced	balanced	2
ITGA2B	ITGB3	P08514	P05106	EBI-702693	EBI-702847	EBI-703283	strong	permanent	permanent	permanent	balanced	unbalanced	unbalanced	1
ITGA4	ITGB1	P13612	P05556	EBI-703044	EBI-703066	EBI-703300	strong	permanent	transient	transient	unbalanced	unbalanced	unbalanced	2
ITGB7	ITGA4	P26010	P13612	EBI-702932	EBI-703044	EBI-703317	strong	transient	permanent	permanent	balanced	unbalanced	balanced	1
BCL2L11	MCL1	O43521	Q07820	EBI-526406	EBI-1003422	EBI-7836036	strong	transient	permanent	permanent	unbalanced	unbalanced	unbalanced	6
RPA1	RPA2	P27694	P15927	EBI-621389	EBI-621404	EBI-707116	weak	permanent	permanent	permanent	balanced	balanced	balanced	1
RPA1	RPA3	P27694	P35244	EBI-621389	EBI-621428	EBI-707116	weak	permanent	transient	permanent	balanced	balanced	balanced	1
RPA2	RPA3	P15927	P35244	EBI-621404	EBI-621428	EBI-707149	strong	permanent	permanent	permanent	balanced	unbalanced	unbalanced	1
JUN	FOS	P05412	P01100	EBI-852823	EBI-852851	EBI-8674400	strong	permanent	transient	permanent	balanced	balanced	balanced	10
BAK1	MCL1	Q16611	Q07820	EBI-519866	EBI-1003422	EBI-707366	weak	transient	permanent	transient	unbalanced	unbalanced	unbalanced	4
BAK1	BAX	Q16611	Q07812	EBI-519866	EBI-516580	EBI-707374	strong	permanent	permanent	permanent	balanced	balanced	balanced	6
PMAIP1	MCL1	Q13794	Q07820	EBI-707392	EBI-1003422	EBI-707397	strong	permanent	permanent	transient	balanced	unbalanced	unbalanced	4
BCL2L11	BCL2	O43521	P10415	EBI-526406	EBI-77694	EBI-707839	strong	transient	permanent	permanent	balanced	balanced	balanced	6
BCL2L2	BCL2L11	Q92843	O43521	EBI-707714	EBI-526406	EBI-707852	strong	permanent	transient	transient	unbalanced	unbalanced	unbalanced	6
BCL2L2	BAD	Q92843	Q92934	EBI-707714	EBI-700771	EBI-708100	weak	permanent	permanent	permanent	balanced	unbalanced	unbalanced	5
BCL2L2	BID	Q92843	P55957	EBI-707714	EBI-519672	EBI-708186	strong	permanent	transient	transient	balanced	unbalanced	unbalanced	5
FEN1	PCNA	P39748	P12004	EBI-707816	EBI-358311	EBI-708290	weak	permanent	permanent	permanent	balanced	unbalanced	balanced	2
GCK	GCKR	P35557	Q14397	EBI-709928	EBI-709948	EBI-710326	weak	-	-	transient	-	-	unbalanced	0
SNAP23	NAPA	O00161	P54920	EBI-745000	EBI-749652	EBI-760539	weak	transient	transient	transient	balanced	balanced	balanced	3
STX4	NAPA	Q12846	P54920	EBI-744942	EBI-749652	EBI-760581	weak	permanent	transient	transient	balanced	balanced	unbalanced	8
ACTG1	CFL2	P63261	Q9Y281	EBI-351292	EBI-351218	EBI-760924	weak	transient	transient	transient	unbalanced	unbalanced	unbalanced	3
ACTB	CFL2	P60709	Q9Y281	EBI-353944	EBI-351218	EBI-760952	weak	permanent	transient	transient	unbalanced	unbalanced	unbalanced	4
ACTB	CFL1	P60709	P23528	EBI-353944	EBI-352733	EBI-752497	weak	permanent	permanent	permanent	balanced	unbalanced	balanced	4
ZNF417	ZBTB43	Q8TAU3	O43298	EBI-740727	EBI-740718	EBI-752713	weak	permanent	transient	-	balanced	balanced	-	6
KRT15	KRT6B	P19012	P04259	EBI-739566	EBI-740907	EBI-752788	strong	permanent	permanent	transient	balanced	unbalanced	unbalanced	26
NUP54	NUP62	Q7Z3B4	P37198	EBI-741048	EBI-347978	EBI-752836	strong	permanent	permanent	transient	balanced	balanced	unbalanced	1
APPL2	APPL1	Q8NEU8	Q9UKG1	EBI-741261	EBI-741243	EBI-752875	strong	permanent	transient	permanent	balanced	balanced	balanced	0
VTI1B	STX8	Q9UEU0	Q9UNK0	EBI-723716	EBI-727240	EBI-752926	strong	permanent	transient	permanent	balanced	balanced	balanced	2
HEBP2	PDCD6	Q9Y5Z4	O75340	EBI-741593	EBI-352915	EBI-752974	weak	permanent	transient	transient	balanced	balanced	balanced	1
CNKSR1	CYTH3	Q969H4	O43739	EBI-741671	EBI-741648	EBI-752995	weak	permanent	transient	transient	balanced	unbalanced	unbalanced	3
DRAP1	NFYB	Q14919	P25208	EBI-712941	EBI-389728	EBI-753061	strong	transient	permanent	transient	balanced	balanced	balanced	3
CNOT8	BTG1	Q9UFF9	P62324	EBI-742299	EBI-742279	EBI-753184	weak	permanent	permanent	permanent	balanced	balanced	unbalanced	2
DYNLL2	DNAL4	Q96FJ2	O96015	EBI-742371	EBI-742362	EBI-753208	weak	transient	permanent	transient	balanced	unbalanced	unbalanced	1
PACSIN1	PACSIN2	Q9BY11	Q9UNF0	EBI-721769	EBI-742503	EBI-753241	strong	transient	transient	transient	unbalanced	unbalanced	unbalanced	1
SEC23B	SEC24C	Q15437	P53992	EBI-742673	EBI-81134	EBI-753283	weak	transient	permanent	permanent	balanced	balanced	balanced	2
PAFAH1B3	PAFAH1B2	Q15102	P68402	EBI-711522	EBI-713724	EBI-753298	weak	transient	permanent	transient	balanced	unbalanced	unbalanced	0
DYNLT3	DYNC1I2	P51808	Q13409	EBI-743027	EBI-742998	EBI-753391	weak	permanent	permanent	permanent	balanced	balanced	balanced	2
CNOT3	CNOT2	O75175	Q9NZN8	EBI-743073	EBI-743033	EBI-753394	strong	transient	permanent	permanent	balanced	balanced	balanced	1
SAE1	UBA2	Q9UBE0	Q9UBT2	EBI-743154	EBI-718569	EBI-753409	strong	permanent	permanent	permanent	balanced	balanced	unbalanced	2
TRIM39	UBE2D1	Q9HCM9	P51668	EBI-739510	EBI-743540	EBI-753517	weak	transient	transient	transient	unbalanced	balanced	unbalanced	6
TRAPPC6A	TRAPPC3	O75865	O43617	EBI-743573	EBI-743566	EBI-753526	strong	transient	permanent	transient	balanced	balanced	unbalanced	2
S100P	S100A1	P25815	P23297	EBI-743700	EBI-743686	EBI-753583	strong	permanent	transient	transient	unbalanced	unbalanced	unbalanced	5
TRIM39	TRIM17	Q9HCM9	Q9Y577	EBI-739510	EBI-743894	EBI-753670	strong	transient	permanent	transient	balanced	unbalanced	balanced	1
PSMC5	PSMC4	P62195	P43686	EBI-357745	EBI-743997	EBI-753730	strong	permanent	permanent	permanent	balanced	balanced	balanced	1
PRKAR1A	C2ORF88	P10644	Q9BSF0	EBI-476431	EBI-744298	EBI-753910	weak	transient	transient	transient	unbalanced	unbalanced	unbalanced	0
HSPBP1	HSPA2	Q9NZL4	P54652	EBI-356763	EBI-356991	EBI-753937	strong	permanent	transient	transient	balanced	balanced	balanced	1
CFL1	ACTG1	P23528	P63261	EBI-352733	EBI-351292	EBI-754012	weak	permanent	permanent	permanent	balanced	unbalanced	balanced	2
KRT19	KRT6B	P08727	P04259	EBI-742756	EBI-740907	EBI-754060	strong	permanent	transient	transient	balanced	unbalanced	unbalanced	21
DVL2	AP2M1	O14641	Q96CW1	EBI-740850	EBI-297683	EBI-754195	weak	permanent	permanent	transient	unbalanced	unbalanced	unbalanced	2
ZBTB8A	ZBTB48	Q96BR9	P10074	EBI-742740	EBI-744864	EBI-754219	strong	permanent	permanent	transient	balanced	balanced	balanced	4
NME4	NME1	O00746	P15531	EBI-744871	EBI-741141	EBI-754228	weak	permanent	transient	transient	balanced	balanced	unbalanced	2
KRT18	KRT15	P05783	P19012	EBI-297888	EBI-739566	EBI-754231	strong	transient	transient	transient	unbalanced	unbalanced	unbalanced	26
POLE3	DRAP1	Q9NRF9	Q14919	EBI-744901	EBI-712941	EBI-754252	strong	transient	permanent	permanent	balanced	balanced	balanced	2
EIF3L	EIF3K	Q9Y262	Q9UBQ5	EBI-373519	EBI-354344	EBI-754273	strong	permanent	permanent	permanent	balanced	balanced	balanced	0
VAMP4	STX4	O75379	Q12846	EBI-744953	EBI-744942	EBI-754279	strong	permanent	transient	permanent	balanced	balanced	balanced	8
DPY30	ASH2L	Q9C005	Q9UBL3	EBI-744973	EBI-540797	EBI-754288	weak	transient	permanent	permanent	balanced	balanced	unbalanced	0
RAB11A	RAB3IL1	P62491	Q8TBN0	EBI-745098	EBI-743796	EBI-754375	weak	transient	permanent	transient	unbalanced	unbalanced	unbalanced	2
IFIT3	IFIT1	O14879	P09914	EBI-745127	EBI-745117	EBI-754378	strong	permanent	permanent	permanent	balanced	balanced	unbalanced	2
ACTB	DSTN	P60709	P60981	EBI-353944	EBI-745191	EBI-754393	weak	transient	transient	transient	unbalanced	unbalanced	balanced	4
AIMP2	KARS1	Q13155	Q15046	EBI-745226	EBI-356367	EBI-754420	weak	permanent	permanent	permanent	balanced	unbalanced	balanced	0
BABAM1	BABAM2	Q9NWV8	Q9NXR7	EBI-745725	EBI-949389	EBI-754684	strong	permanent	permanent	permanent	balanced	balanced	balanced	1
CDKN2D	CDK4	P55273	P11802	EBI-745859	EBI-295644	EBI-754729	weak	transient	transient	transient	unbalanced	balanced	unbalanced	4
UBTD1	TRIM39	Q9HAC8	Q9HCM9	EBI-745871	EBI-739510	EBI-754750	weak	transient	permanent	transient	balanced	balanced	unbalanced	6
SEPTIN6	SEPTIN1	Q14141	Q8WYJ6	EBI-745901	EBI-693002	EBI-754768	weak	transient	permanent	permanent	balanced	unbalanced	unbalanced	4
EFS	SH2D3C	O43281	Q8N5H7	EBI-718488	EBI-745980	EBI-754798	strong	transient	transient	transient	balanced	unbalanced	unbalanced	0
PUF60	U2AF2	Q9UHX1	P26368	EBI-1053259	EBI-742339	EBI-754996	weak	permanent	permanent	permanent	unbalanced	balanced	balanced	1
AIMP2	DARS	Q13155	P14868	EBI-745226	EBI-358730	EBI-755008	weak	permanent	transient	transient	balanced	unbalanced	balanced	0
KRT20	VIM	P35900	P08670	EBI-742094	EBI-353844	EBI-755101	strong	transient	-	transient	unbalanced	unbalanced	unbalanced	13
USP18	ISG15	Q9UMW8	P05161	EBI-356206	EBI-746466	EBI-755113	weak	permanent	transient	permanent	unbalanced	balanced	unbalanced	1
HSPB7	HSPB8	Q9UBY9	Q9UJY1	EBI-739361	EBI-739074	EBI-755149	weak	permanent	permanent	permanent	balanced	balanced	unbalanced	4
KRT20	KRT15	P35900	P19012	EBI-742094	EBI-739566	EBI-755158	strong	permanent	-	transient	balanced	unbalanced	unbalanced	26
VIM	GFAP	P08670	P14136	EBI-353844	EBI-744302	EBI-755266	strong	transient	transient	transient	unbalanced	unbalanced	unbalanced	8
GABARAPL2	CALCOCO2	P60520	Q13137	EBI-720116	EBI-739580	EBI-755311	weak	permanent	transient	transient	balanced	balanced	unbalanced	4
CPSF7	NUDT21	Q8N684	O43809	EBI-746909	EBI-355720	EBI-755425	weak	transient	permanent	permanent	balanced	balanced	unbalanced	1
KLHL12	KLHL2	Q53G59	O95198	EBI-740929	EBI-746999	EBI-755533	weak	permanent	transient	permanent	balanced	balanced	balanced	1
HSPB11	IFT27	Q9Y547	Q9BW83	EBI-747101	EBI-747093	EBI-755566	weak	transient	permanent	permanent	unbalanced	balanced	unbalanced	0
RNF126	UBE2D1	Q9BV68	P51668	EBI-357322	EBI-743540	EBI-755836	weak	transient	transient	transient	balanced	balanced	unbalanced	24
GINS4	GINS2	Q9BRT9	Q9Y248	EBI-747500	EBI-747491	EBI-755845	strong	permanent	transient	permanent	balanced	balanced	balanced	0
TRAF6	TRAF2	Q9Y4K3	Q12933	EBI-359276	EBI-355744	EBI-755872	strong	transient	transient	transient	balanced	balanced	balanced	2
RXRG	RARA	P48443	P10276	EBI-712405	EBI-413374	EBI-755884	weak	transient	transient	transient	balanced	unbalanced	unbalanced	3
PARVA	ILK	Q9NVD7	Q13418	EBI-747655	EBI-747644	EBI-755965	weak	transient	permanent	permanent	unbalanced	unbalanced	balanced	2
VPS25	SNF8	Q9BRG1	Q96H20	EBI-741945	EBI-747719	EBI-755998	weak	permanent	permanent	permanent	balanced	balanced	balanced	1
WWTR1	TEAD4	Q9GZV5	Q15561	EBI-747743	EBI-747736	EBI-756016	strong	transient	transient	transient	balanced	balanced	unbalanced	3
ABI2	NCK2	Q9NYB9	O43639	EBI-743598	EBI-713635	EBI-756088	weak	transient	transient	transient	balanced	unbalanced	balanced	2
TRIM39	UBE2D4	Q9HCM9	Q9Y2X8	EBI-739510	EBI-745527	EBI-756100	weak	transient	transient	transient	unbalanced	balanced	unbalanced	5
RAB3IP	RAB3IL1	Q96QF0	Q8TBN0	EBI-747844	EBI-743796	EBI-756163	weak	permanent	transient	transient	balanced	unbalanced	unbalanced	0
SEPTIN6	SEPTIN2	Q14141	Q15019	EBI-745901	EBI-741220	EBI-756268	weak	permanent	transient	transient	unbalanced	unbalanced	balanced	4
TRIP13	PRKN	Q15645	O60260	EBI-358993	EBI-716346	EBI-756277	weak	transient	transient	transient	unbalanced	unbalanced	unbalanced	0
KRT15	KRT6A	P19012	P02538	EBI-739566	EBI-702198	EBI-756376	strong	-	-	permanent	-	-	unbalanced	26
ACTB	ACTG1	P60709	P63261	EBI-353944	EBI-351292	EBI-756475	weak	permanent	permanent	permanent	balanced	balanced	balanced	3
KRT17	KRT6A	Q04695	P02538	EBI-297873	EBI-702198	EBI-756586	strong	-	-	permanent	-	-	unbalanced	9
RXRB	RARA	P28702	P10276	EBI-748576	EBI-413374	EBI-756652	weak	permanent	permanent	transient	balanced	balanced	unbalanced	3
SAT2	SAT1	Q96F10	P21673	EBI-748746	EBI-711613	EBI-756763	strong	permanent	transient	transient	balanced	balanced	balanced	0
SMAD9	SMAD4	O15198	Q13485	EBI-748763	EBI-347263	EBI-756775	strong	transient	transient	transient	unbalanced	balanced	unbalanced	4
CDKN1A	CCND2	P38936	P30279	EBI-375077	EBI-748789	EBI-756799	weak	transient	transient	transient	unbalanced	balanced	unbalanced	8
SEC23B	SEC24D	Q15437	O94855	EBI-742673	EBI-748817	EBI-756805	weak	permanent	permanent	permanent	balanced	balanced	balanced	2
SCAND1	ZSCAN32	P57086	Q9NX65	EBI-745846	EBI-739949	EBI-756829	weak	transient	transient	transient	balanced	unbalanced	balanced	17
AKR7A3	AKR7A2	O95154	O43488	EBI-748869	EBI-748855	EBI-756850	weak	permanent	transient	permanent	unbalanced	unbalanced	unbalanced	0
SRSF6	SRSF4	Q13247	Q08170	EBI-745230	EBI-722621	EBI-756856	weak	permanent	transient	permanent	balanced	balanced	balanced	2
RNF126	UBE2D4	Q9BV68	Q9Y2X8	EBI-357322	EBI-745527	EBI-757009	weak	permanent	transient	transient	balanced	balanced	unbalanced	19
SF3B2	SF3B4	Q13435	Q15427	EBI-749111	EBI-348469	EBI-757033	weak	permanent	permanent	permanent	balanced	balanced	balanced	1
VAMP3	STX4	Q15836	Q12846	EBI-722343	EBI-744942	EBI-757309	strong	permanent	permanent	permanent	balanced	unbalanced	unbalanced	8
TFDP1	E2F6	Q14186	O75461	EBI-749713	EBI-749694	EBI-757528	weak	transient	permanent	transient	balanced	balanced	unbalanced	1
ZKSCAN7	SCAND1	Q9P0L1	P57086	EBI-743851	EBI-745846	EBI-757780	weak	transient	transient	permanent	unbalanced	unbalanced	balanced	17
SCAND1	ZNF263	P57086	O14978	EBI-745846	EBI-744493	EBI-757801	weak	transient	permanent	transient	balanced	balanced	balanced	17
CLK3	CLK2	P49761	P49760	EBI-745579	EBI-750020	EBI-757810	weak	permanent	permanent	permanent	balanced	unbalanced	balanced	1
NXF3	NXT1	Q9H4D5	Q9UKK6	EBI-750038	EBI-301889	EBI-757828	strong	transient	permanent	permanent	unbalanced	unbalanced	unbalanced	1
ZSCAN32	ZNF24	Q9NX65	P17028	EBI-739949	EBI-707773	EBI-757888	weak	transient	permanent	permanent	balanced	unbalanced	balanced	10
CPSF6	NUDT21	Q16630	O43809	EBI-358410	EBI-355720	EBI-757894	weak	permanent	permanent	permanent	balanced	balanced	unbalanced	1
BNIP3L	BNIP3	O60238	Q12983	EBI-849893	EBI-749464	EBI-757996	weak	permanent	transient	transient	balanced	unbalanced	balanced	0
WDR4	METTL1	P57081	Q9UBP6	EBI-750427	EBI-750415	EBI-758215	weak	permanent	permanent	permanent	balanced	balanced	balanced	0
DSTN	ACTG1	P60981	P63261	EBI-745191	EBI-351292	EBI-758245	weak	permanent	transient	transient	unbalanced	balanced	balanced	3
KHDRBS2	KHDRBS3	Q5VWX1	O75525	EBI-742808	EBI-722504	EBI-758260	strong	transient	transient	permanent	balanced	unbalanced	balanced	2
MTMR8	MTMR9	Q96EF0	Q96QG7	EBI-750578	EBI-744593	EBI-758404	weak	-	-	transient	-	-	balanced	2
XAB2	PPIE	Q9HCS7	Q9UNP9	EBI-295232	EBI-591818	EBI-758500	weak	permanent	permanent	permanent	balanced	balanced	balanced	0
CDKN1B	CCND2	P46527	P30279	EBI-519280	EBI-748789	EBI-758509	weak	transient	transient	transient	balanced	balanced	balanced	9
TRAF2	BIRC2	Q12933	Q13490	EBI-355744	EBI-514538	EBI-758551	weak	transient	permanent	transient	unbalanced	unbalanced	balanced	1
SCAND1	ZNF165	P57086	P49910	EBI-745846	EBI-741694	EBI-758557	weak	transient	transient	permanent	unbalanced	unbalanced	unbalanced	17
ZBTB8A	ZNF276	Q96BR9	Q8N554	EBI-742740	EBI-750821	EBI-758626	weak	transient	transient	transient	balanced	balanced	balanced	6
TRIM39	UBE2D3	Q9HCM9	P61077	EBI-739510	EBI-348268	EBI-758647	weak	transient	transient	transient	unbalanced	unbalanced	unbalanced	5
MAPRE3	MAPRE2	Q9UPY8	Q15555	EBI-726739	EBI-739717	EBI-758671	weak	permanent	permanent	permanent	balanced	balanced	balanced	1
GMPPA	GMPPB	Q96IJ6	Q9Y5P6	EBI-750953	EBI-750945	EBI-758749	weak	permanent	permanent	permanent	balanced	balanced	balanced	0
WWTR1	TEAD3	Q9GZV5	Q99594	EBI-747743	EBI-746720	EBI-758821	strong	transient	transient	permanent	balanced	balanced	balanced	4
LNX1	DVL3	Q8TBB1	Q92997	EBI-739832	EBI-739789	EBI-759001	weak	transient	transient	transient	balanced	unbalanced	unbalanced	0
KRT81	KRT15	Q14533	P19012	EBI-739648	EBI-739566	EBI-759199	strong	permanent	permanent	permanent	balanced	unbalanced	unbalanced	26
SCAND1	ZNF24	P57086	P17028	EBI-745846	EBI-707773	EBI-759331	weak	transient	permanent	transient	balanced	balanced	balanced	17
RNF126	UBE2D3	Q9BV68	P61077	EBI-357322	EBI-348268	EBI-759415	weak	transient	transient	permanent	unbalanced	unbalanced	balanced	17
ZBTB8A	ZNF408	Q96BR9	Q9H9D4	EBI-742740	EBI-347633	EBI-759583	weak	permanent	transient	permanent	balanced	balanced	balanced	12
S100A16	S100A14	Q96FQ6	Q9HCY8	EBI-751850	EBI-751842	EBI-759796	strong	permanent	transient	permanent	balanced	unbalanced	unbalanced	1
GABARAPL1	CALCOCO2	Q9H0R8	Q13137	EBI-746969	EBI-739580	EBI-759847	weak	permanent	transient	permanent	balanced	balanced	balanced	4
PHC2	SFMBT1	Q8IXK0	Q9UHJ3	EBI-713786	EBI-747398	EBI-759877	weak	transient	transient	transient	unbalanced	unbalanced	unbalanced	0
ZNF451	UBE2I	Q9Y4E5	P63279	EBI-747230	EBI-80168	EBI-759886	weak	transient	permanent	transient	unbalanced	balanced	balanced	7
ISG15	UBA7	P05161	P41226	EBI-746466	EBI-751921	EBI-759943	weak	permanent	permanent	transient	balanced	balanced	balanced	1
PRTFDC1	HPRT1	Q9NRG1	P00492	EBI-739759	EBI-748210	EBI-759970	weak	permanent	permanent	permanent	balanced	unbalanced	unbalanced	0
PSMD2	PSMC1	Q13200	P62191	EBI-357648	EBI-357598	EBI-760192	weak	permanent	permanent	permanent	balanced	unbalanced	balanced	3
NXF3	NXT2	Q9H4D5	Q9NPJ8	EBI-750038	EBI-752122	EBI-760204	strong	transient	permanent	permanent	unbalanced	unbalanced	balanced	1
NME3	NME1	Q13232	P15531	EBI-713684	EBI-741141	EBI-760207	weak	permanent	transient	transient	unbalanced	balanced	unbalanced	3
RFC4	RFC5	P35249	P40937	EBI-476655	EBI-712376	EBI-760216	strong	permanent	permanent	permanent	balanced	balanced	unbalanced	0
CBX5	SUV39H1	P45973	O43463	EBI-78219	EBI-349968	EBI-760225	weak	permanent	permanent	transient	balanced	unbalanced	balanced	2
U2AF2	SF1	P26368	Q15637	EBI-742339	EBI-744603	EBI-760234	weak	-	-	permanent	-	-	balanced	0
PRPSAP1	PRPS1	Q14558	P60891	EBI-724449	EBI-749195	EBI-760237	strong	transient	permanent	transient	balanced	balanced	unbalanced	1
RALBP1	RALB	Q15311	P11234	EBI-749285	EBI-752162	EBI-760240	weak	permanent	permanent	permanent	balanced	balanced	balanced	2
PSME2	PSME1	Q9UL46	Q06323	EBI-741630	EBI-712149	EBI-760252	strong	permanent	permanent	permanent	balanced	balanced	unbalanced	0
PSMD10	PSMC4	O75832	P43686	EBI-752185	EBI-743997	EBI-760255	weak	permanent	permanent	permanent	balanced	balanced	balanced	1
CDKN1B	CCND3	P46527	P30281	EBI-519280	EBI-375013	EBI-760261	weak	permanent	permanent	permanent	balanced	unbalanced	balanced	8
MXI1	MAX	P50539	P61244	EBI-752241	EBI-751711	EBI-760270	strong	transient	transient	permanent	balanced	balanced	balanced	5
AP1M2	AP2B1	Q9Y6Q5	P63010	EBI-752250	EBI-432924	EBI-760285	strong	transient	transient	transient	balanced	unbalanced	unbalanced	2
TFDP2	E2F6	Q14188	O75461	EBI-752268	EBI-749694	EBI-760288	weak	transient	permanent	transient	balanced	balanced	unbalanced	2
SNAP23	STX11	O00161	O75558	EBI-745000	EBI-714135	EBI-760297	weak	transient	permanent	permanent	unbalanced	balanced	unbalanced	3
GEMIN6	GEMIN7	Q8WXD5	Q9H840	EBI-752301	EBI-715455	EBI-760303	strong	permanent	permanent	transient	balanced	balanced	unbalanced	0
RING1	RYBP	Q06587	Q8N488	EBI-752313	EBI-752324	EBI-760315	strong	transient	transient	transient	balanced	balanced	unbalanced	3
PEF1	PDCD6	Q9UBV8	O75340	EBI-724639	EBI-352915	EBI-760324	strong	transient	permanent	transient	balanced	unbalanced	balanced	1
HGS	STAM	O14964	Q92783	EBI-740220	EBI-752333	EBI-760333	weak	transient	permanent	permanent	balanced	balanced	balanced	0
MCM6	MCM2	Q14566	P49736	EBI-374900	EBI-374819	EBI-760342	strong	transient	transient	permanent	balanced	balanced	balanced	1
FOSL1	JUNB	P15407	P17275	EBI-744510	EBI-748062	EBI-760351	strong	permanent	permanent	permanent	balanced	unbalanced	unbalanced	8
S100B	S100A1	P04271	P23297	EBI-458391	EBI-743686	EBI-760357	weak	permanent	transient	permanent	balanced	unbalanced	unbalanced	8
PDE6D	ARL2	O43924	P36404	EBI-712685	EBI-752365	EBI-760372	weak	permanent	transient	permanent	balanced	balanced	unbalanced	3
U2AF2	U2AF1	P26368	Q01081	EBI-742339	EBI-632461	EBI-760375	weak	permanent	permanent	permanent	unbalanced	unbalanced	balanced	0
ARHGAP1	RHOA	Q07960	P61586	EBI-602762	EBI-446668	EBI-760378	weak	transient	permanent	permanent	unbalanced	unbalanced	balanced	9
BCL2L1	BAK1	Q07817	Q16611	EBI-78035	EBI-519866	EBI-760384	strong	transient	transient	transient	balanced	balanced	balanced	4
RRAGC	RRAGA	Q9HB90	Q7L523	EBI-752390	EBI-752376	EBI-760402	weak	transient	transient	transient	balanced	unbalanced	unbalanced	2
CTNNBIP1	JUP	Q9NSA3	P14923	EBI-747082	EBI-702484	EBI-760405	strong	permanent	transient	permanent	unbalanced	balanced	balanced	2
VPS28	TSG101	Q9UK41	Q99816	EBI-727424	EBI-346882	EBI-760417	weak	permanent	permanent	permanent	balanced	balanced	unbalanced	0
ACD	POT1	Q96AP0	Q9NUX5	EBI-717666	EBI-752420	EBI-760438	strong	transient	permanent	permanent	balanced	balanced	unbalanced	0
S100A4	S100A1	P26447	P23297	EBI-717058	EBI-743686	EBI-760441	strong	transient	transient	transient	unbalanced	unbalanced	unbalanced	5
MAD1L1	MAD2L1	Q9Y6D9	Q13257	EBI-742610	EBI-78203	EBI-760453	weak	permanent	permanent	permanent	balanced	balanced	balanced	3
AP2M1	AP2B1	Q96CW1	P63010	EBI-297683	EBI-432924	EBI-760465	strong	permanent	permanent	permanent	balanced	balanced	balanced	2
PCNA	CDKN1A	P12004	P38936	EBI-358311	EBI-375077	EBI-760468	weak	transient	transient	transient	balanced	balanced	balanced	2
MAGOHB	RBM8A	Q96A72	Q9Y5S9	EBI-746778	EBI-447231	EBI-760471	weak	permanent	permanent	permanent	balanced	unbalanced	balanced	3
APC	CTNNB1	P25054	P35222	EBI-727707	EBI-491549	EBI-763296	strong	permanent	transient	permanent	unbalanced	unbalanced	balanced	9
PTPRT	PTPRN	O14522	Q16849	EBI-728180	EBI-728153	EBI-728216	weak	permanent	permanent	permanent	unbalanced	unbalanced	unbalanced	0
PTPRS	PTPRN	Q13332	Q16849	EBI-711536	EBI-728153	EBI-728224	weak	permanent	transient	permanent	balanced	unbalanced	unbalanced	0
CDC42	WASL	P60953	O00401	EBI-81752	EBI-957615	EBI-7593393	weak	permanent	transient	transient	unbalanced	balanced	unbalanced	16
CRYAB	HSPB8	P02511	Q9UJY1	EBI-739060	EBI-739074	EBI-739088	weak	permanent	permanent	permanent	balanced	balanced	unbalanced	3
HSPB8	HSPB6	Q9UJY1	O14558	EBI-739074	EBI-739095	EBI-739106	weak	permanent	transient	permanent	balanced	balanced	unbalanced	3
HSPB2	HSPB8	Q16082	Q9UJY1	EBI-739395	EBI-739074	EBI-739405	weak	permanent	transient	transient	unbalanced	unbalanced	unbalanced	3
HSPB1	HSPB8	P04792	Q9UJY1	EBI-352682	EBI-739074	EBI-739417	weak	permanent	permanent	permanent	unbalanced	unbalanced	unbalanced	3
CD74	HLA-DQA1	P04233	P01909	EBI-2622890	EBI-713389	EBI-7854274	weak	permanent	permanent	permanent	balanced	unbalanced	unbalanced	2
TERF2IP	TERF2	Q9NYB0	Q15554	EBI-750109	EBI-706637	EBI-764884	strong	permanent	permanent	permanent	balanced	unbalanced	unbalanced	0
RANBP1	RAN	P43487	P62826	EBI-1032909	EBI-286642	EBI-8626224	strong	permanent	permanent	permanent	unbalanced	unbalanced	unbalanced	6
RAC3	NRBP1	P60763	Q9UHY1	EBI-767084	EBI-749731	EBI-767080	weak	permanent	permanent	transient	balanced	unbalanced	unbalanced	1
E2F1	RB1	Q01094	P06400	EBI-448924	EBI-491274	EBI-8040048	weak	transient	transient	transient	balanced	unbalanced	balanced	5
CCND2	CDK4	P30279	P11802	EBI-748789	EBI-295644	EBI-768365	weak	transient	transient	transient	unbalanced	balanced	balanced	5
RUVBL1	ACTR6	Q9Y265	Q9GZN1	EBI-353675	EBI-769329	EBI-769253	weak	permanent	permanent	permanent	balanced	balanced	balanced	2
RUVBL1	INO80B	Q9Y265	Q9C086	EBI-353675	EBI-715611	EBI-769253	weak	transient	transient	transient	balanced	balanced	unbalanced	1
RUVBL1	INO80	Q9Y265	Q9ULG1	EBI-353675	EBI-769345	EBI-769253	strong	permanent	permanent	permanent	balanced	balanced	balanced	1
RUVBL2	INO80B	Q9Y230	Q9C086	EBI-352939	EBI-715611	EBI-769446	weak	transient	transient	transient	unbalanced	unbalanced	unbalanced	1
RUVBL2	ACTR5	Q9Y230	Q9H9F9	EBI-352939	EBI-769418	EBI-769446	weak	permanent	permanent	permanent	unbalanced	unbalanced	balanced	0
RUVBL2	INO80	Q9Y230	Q9ULG1	EBI-352939	EBI-769345	EBI-769446	weak	permanent	transient	permanent	balanced	balanced	balanced	1
RUVBL2	ACTR6	Q9Y230	Q9GZN1	EBI-352939	EBI-769329	EBI-769446	weak	transient	transient	transient	balanced	balanced	balanced	2
ACTL6A	ACTR5	O96019	Q9H9F9	EBI-355018	EBI-769418	EBI-769676	weak	permanent	permanent	transient	balanced	balanced	balanced	2
ACTL6A	ACTR6	O96019	Q9GZN1	EBI-355018	EBI-769329	EBI-769938	weak	permanent	transient	permanent	balanced	balanced	balanced	2
SYK	ERBB3	P43405	P21860	EBI-78302	EBI-720706	EBI-7871714	weak	permanent	transient	transient	balanced	unbalanced	unbalanced	1
ERBB2	SYK	P04626	P43405	EBI-641062	EBI-78302	EBI-7872191	weak	transient	transient	transient	unbalanced	balanced	balanced	2
EGFR	SYK	P00533	P43405	EBI-297353	EBI-78302	EBI-7875448	weak	transient	transient	transient	unbalanced	balanced	balanced	2
ERGIC3	ERGIC1	Q9Y282	Q969X5	EBI-781551	EBI-781527	EBI-781570	weak	permanent	transient	permanent	balanced	balanced	balanced	0
YWHAZ	YWHAE	P63104	P62258	EBI-347088	EBI-356498	EBI-7980863	weak	permanent	transient	permanent	balanced	balanced	unbalanced	5
BIRC5	INCENP	O15392	Q9NQS7	EBI-518823	EBI-307907	EBI-7852147	strong	permanent	permanent	permanent	unbalanced	unbalanced	unbalanced	1
XRCC4	NHEJ1	Q13426	Q9H9Q4	EBI-717592	EBI-847807	EBI-847811	weak	permanent	transient	transient	balanced	unbalanced	balanced	1
POLA1	PRIM1	P09884	P49642	EBI-850026	EBI-726050	EBI-850113	weak	permanent	permanent	permanent	balanced	balanced	balanced	0
POLG2	POLG	Q9UHN1	P54098	EBI-852642	EBI-852624	EBI-852658	weak	transient	permanent	transient	balanced	balanced	balanced	0
POLD1	POLD2	P28340	P49005	EBI-716569	EBI-372354	EBI-864998	strong	permanent	permanent	transient	balanced	unbalanced	balanced	0
POLD1	POLD4	P28340	Q9HCU8	EBI-716569	EBI-864968	EBI-864998	weak	-	-	transient	-	-	balanced	1
POLE3	POLE4	Q9NRF9	Q9NR33	EBI-744901	EBI-867034	EBI-867043	strong	permanent	permanent	transient	balanced	balanced	unbalanced	2
POLE2	POLE	P56282	Q07864	EBI-713847	EBI-348526	EBI-867115	strong	permanent	permanent	permanent	balanced	balanced	unbalanced	0
TAP1	TAP2	Q03518	Q03519	EBI-747259	EBI-780781	EBI-874922	strong	permanent	permanent	permanent	balanced	balanced	balanced	0
EGFR	ERBB3	P00533	P21860	EBI-297353	EBI-720706	EBI-875451	weak	permanent	transient	transient	balanced	unbalanced	balanced	2
ERBB2	ERBB3	P04626	P21860	EBI-641062	EBI-720706	EBI-875459	weak	permanent	transient	permanent	balanced	balanced	balanced	2
ERBB4	ERBB3	Q15303	P21860	EBI-80371	EBI-720706	EBI-875462	weak	permanent	transient	transient	balanced	unbalanced	unbalanced	2
ERBB4	ERBB2	Q15303	P04626	EBI-80371	EBI-641062	EBI-875465	weak	transient	transient	transient	balanced	unbalanced	unbalanced	2
BTRC	CTNNB1	Q9Y297	P35222	EBI-307461	EBI-491549	EBI-7982739	weak	transient	permanent	transient	unbalanced	unbalanced	balanced	1
RNF144B	UBE2L6	Q7Z419	O14933	EBI-2129982	EBI-2129974	EBI-8032499	weak	permanent	transient	transient	balanced	unbalanced	balanced	6
CTNNB1	TCF7	P35222	P36402	EBI-491549	EBI-2119465	EBI-8043999	strong	transient	transient	transient	unbalanced	unbalanced	unbalanced	9
MAPRE1	CLIP1	Q15691	P30622	EBI-1004115	EBI-2683569	EBI-8048903	weak	transient	transient	transient	unbalanced	unbalanced	unbalanced	0
MAX	MYCN	P61244	P04198	EBI-751711	EBI-878369	EBI-878383	strong	transient	transient	transient	unbalanced	unbalanced	unbalanced	4
CD2BP2	TXNL4A	O95400	P83876	EBI-768015	EBI-746539	EBI-7595892	weak	transient	permanent	permanent	balanced	balanced	balanced	0
FOS	JUNB	P01100	P17275	EBI-852851	EBI-748062	EBI-8111391	strong	permanent	permanent	permanent	unbalanced	balanced	unbalanced	8
JUNB	ATF2	P17275	P15336	EBI-748062	EBI-1170906	EBI-8143110	strong	transient	permanent	transient	unbalanced	unbalanced	unbalanced	8
SKP1	FBXW2	P63208	Q9UKT8	EBI-307486	EBI-914727	EBI-914753	strong	permanent	transient	transient	unbalanced	balanced	unbalanced	21
FBXW8	SKP1	Q8N3Y1	P63208	EBI-914770	EBI-307486	EBI-914791	strong	transient	transient	transient	unbalanced	unbalanced	unbalanced	22
FBXW7	SKP1	Q969H0	P63208	EBI-359574	EBI-307486	EBI-914799	strong	transient	permanent	permanent	unbalanced	unbalanced	unbalanced	21
KDM2A	SKP1	Q9Y2K7	P63208	EBI-765758	EBI-307486	EBI-914839	strong	permanent	transient	transient	unbalanced	balanced	unbalanced	21
GATAD2A	MBD2	Q86YP4	Q9UBB5	EBI-726224	EBI-923391	EBI-923419	weak	transient	permanent	permanent	balanced	balanced	balanced	0
RCOR1	HDAC1	Q9UKL0	Q13547	EBI-926563	EBI-301834	EBI-926742	strong	permanent	permanent	permanent	unbalanced	balanced	balanced	7
RCOR1	HDAC2	Q9UKL0	Q92769	EBI-926563	EBI-301821	EBI-926742	strong	transient	permanent	permanent	balanced	balanced	balanced	5
EIF4G2	EIF4A1	P78344	P60842	EBI-296519	EBI-73449	EBI-927940	strong	permanent	transient	transient	balanced	unbalanced	unbalanced	3
POLR1B	POLR1A	Q9H9Y6	O95602	EBI-355441	EBI-359472	EBI-935215	strong	permanent	permanent	permanent	balanced	balanced	balanced	0
GTF2E1	GTF2E2	P29083	P29084	EBI-5462215	EBI-2853321	EBI-8182405	weak	permanent	permanent	transient	balanced	balanced	balanced	0
TRMT6	TRMT61A	Q9UJA5	Q96FX7	EBI-934061	EBI-934042	EBI-934057	strong	permanent	permanent	transient	balanced	balanced	balanced	0
BTBD2	BTBD1	Q9BX70	Q9H0C5	EBI-710091	EBI-935503	EBI-935515	weak	transient	transient	permanent	unbalanced	unbalanced	balanced	0
PAIP2	PABPC1	Q9BPZ3	P11940	EBI-2957445	EBI-81531	EBI-8295621	weak	permanent	transient	transient	balanced	unbalanced	balanced	2
CITED2	EP300	Q99967	Q09472	EBI-937732	EBI-447295	EBI-937728	strong	permanent	transient	transient	balanced	balanced	unbalanced	1
UBQLN4	BAG6	Q9NRR5	P46379	EBI-711226	EBI-347552	EBI-954726	weak	transient	permanent	transient	unbalanced	balanced	unbalanced	1
TAF9	TAF6L	Q16594	Q9Y6J9	EBI-712521	EBI-743984	EBI-956078	strong	permanent	transient	transient	unbalanced	unbalanced	unbalanced	1
UBQLN1	ADRM1	Q9UMX0	Q16186	EBI-741480	EBI-954387	EBI-956150	weak	permanent	transient	transient	balanced	balanced	balanced	2
UBQLN1	UBQLN4	Q9UMX0	Q9NRR5	EBI-741480	EBI-711226	EBI-956334	weak	permanent	permanent	permanent	balanced	balanced	unbalanced	1
RBFOX2	RBFOX1	O43251	Q9NWB1	EBI-746056	EBI-945906	EBI-950560	weak	transient	transient	permanent	unbalanced	unbalanced	unbalanced	0
CIC	ATXN1	Q96RK0	P54253	EBI-945857	EBI-930964	EBI-951286	strong	permanent	permanent	permanent	balanced	balanced	unbalanced	0
NOVA1	PCBP1	P51513	Q15365	EBI-726123	EBI-946095	EBI-953254	weak	transient	transient	transient	unbalanced	unbalanced	unbalanced	0
PCBP2	PCBP1	Q15366	Q15365	EBI-945799	EBI-946095	EBI-953278	strong	permanent	permanent	permanent	balanced	balanced	balanced	1
BRF1	TBP	Q92994	P20226	EBI-949861	EBI-355371	EBI-953500	strong	-	-	transient	-	-	balanced	2
DICER1	PRKRA	Q9UPY3	O75569	EBI-395506	EBI-713955	EBI-8031519	weak	permanent	transient	transient	balanced	balanced	balanced	1
TARBP2	DICER1	Q15633	Q9UPY3	EBI-978581	EBI-395506	EBI-8031567	weak	transient	transient	transient	balanced	unbalanced	balanced	1
TARBP2	PRKRA	Q15633	O75569	EBI-978581	EBI-713955	EBI-8031712	weak	transient	transient	transient	balanced	unbalanced	balanced	0
VHL	HIF1A	P40337	Q16665	EBI-301246	EBI-447269	EBI-8110390	weak	transient	transient	transient	unbalanced	unbalanced	balanced	0
HDAC1	MTA1	Q13547	Q13330	EBI-301834	EBI-714236	EBI-8110375	strong	permanent	permanent	permanent	unbalanced	unbalanced	balanced	7
IGHG1	FCGR2B	P01857	P31994	EBI-356114	EBI-724784	EBI-941649	weak	permanent	permanent	-	balanced	unbalanced	-	1
MAD2L1	CDC20	Q13257	Q12834	EBI-78203	EBI-367462	EBI-8168558	weak	permanent	permanent	permanent	balanced	balanced	unbalanced	4
RAC1	CHN2	P63000	P52757	EBI-413628	EBI-714925	EBI-8482281	strong	transient	transient	transient	unbalanced	unbalanced	unbalanced	14
MSH2	MSH6	P43246	P52701	EBI-355888	EBI-395529	EBI-944708	strong	permanent	permanent	permanent	balanced	balanced	balanced	1
S100A11	S100B	P31949	P04271	EBI-701862	EBI-458391	EBI-945508	weak	transient	transient	transient	unbalanced	unbalanced	unbalanced	8
S100B	S100A6	P04271	P06703	EBI-458391	EBI-352877	EBI-945511	strong	transient	transient	transient	unbalanced	unbalanced	unbalanced	8
ELF2	RUNX1	Q15723	Q01196	EBI-956941	EBI-925904	EBI-956982	weak	permanent	permanent	permanent	balanced	balanced	unbalanced	1
TCF4	ASCL1	P15884	P50553	EBI-533224	EBI-957042	EBI-957051	strong	-	-	permanent	-	-	unbalanced	15
TCF3	ASCL1	P15923	P50553	EBI-769630	EBI-957042	EBI-957142	strong	permanent	transient	transient	unbalanced	unbalanced	unbalanced	2
SEPTIN11	SEPTIN5	Q9NVA2	Q99719	EBI-957999	EBI-373345	EBI-958008	weak	permanent	transient	permanent	balanced	unbalanced	balanced	6
SEPTIN5	SEPTIN8	Q99719	Q92599	EBI-373345	EBI-958021	EBI-958054	weak	transient	permanent	transient	balanced	unbalanced	balanced	6
BMI1	RNF2	P35226	Q99496	EBI-2341576	EBI-722416	EBI-8526421	strong	permanent	transient	transient	balanced	balanced	balanced	5
HRAS	RASSF5	P01112	Q8WWW0	EBI-350145	EBI-367390	EBI-960623	weak	transient	transient	transient	balanced	unbalanced	unbalanced	4
RAD51C	RAD51	O43502	Q06609	EBI-2267048	EBI-297202	EBI-7988560	weak	permanent	permanent	transient	balanced	unbalanced	unbalanced	2
CLIP1	DCTN1	P30622	Q14203	EBI-2683569	EBI-724352	EBI-7948937	weak	transient	transient	transient	balanced	balanced	unbalanced	2
RAMP1	CALCRL	O60894	Q16602	EBI-962893	EBI-962878	EBI-962890	strong	transient	transient	transient	balanced	unbalanced	unbalanced	1
DLD	PDHX	P09622	O00330	EBI-353366	EBI-751566	EBI-966791	weak	permanent	permanent	permanent	balanced	balanced	balanced	2
RAD23B	USP5	P54727	P45974	EBI-954531	EBI-741277	EBI-8528205	weak	transient	permanent	transient	balanced	balanced	balanced	0
UBA3	RAD23B	Q8TBC4	P54727	EBI-717567	EBI-954531	EBI-8528294	weak	permanent	transient	transient	balanced	unbalanced	balanced	4
GABBR2	GABBR1	O75899	Q9UBS5	EBI-715469	EBI-724156	EBI-8530953	weak	permanent	permanent	permanent	balanced	unbalanced	unbalanced	0
RBBP5	ASH2L	Q15291	Q9UBL3	EBI-592823	EBI-540797	EBI-996228	weak	transient	permanent	permanent	unbalanced	balanced	balanced	4
PSMC6	PSMC5	P62333	P62195	EBI-357669	EBI-357745	EBI-8544616	weak	permanent	permanent	permanent	balanced	balanced	balanced	2
PSMC2	PSMC5	P35998	P62195	EBI-359710	EBI-357745	EBI-8544630	weak	permanent	permanent	permanent	balanced	balanced	balanced	3
TLR2	MYD88	O60603	Q99836	EBI-973722	EBI-447677	EBI-973714	weak	permanent	permanent	permanent	unbalanced	balanced	balanced	1
ELOC	SOCS1	Q15369	O15524	EBI-301231	EBI-968198	EBI-8500453	weak	transient	transient	transient	unbalanced	unbalanced	balanced	9
SOCS2	ELOC	O14508	Q15369	EBI-617737	EBI-301231	EBI-8500397	strong	permanent	permanent	transient	unbalanced	balanced	unbalanced	10
PPP2CA	PPP2R5B	P67775	Q15173	EBI-712311	EBI-1369497	EBI-8054583	weak	transient	permanent	permanent	unbalanced	unbalanced	balanced	10
PPP2R5C	PPP2CA	Q13362	P67775	EBI-1266156	EBI-712311	EBI-8054732	weak	transient	permanent	permanent	balanced	balanced	unbalanced	10
PPP2R5C	PPP2R1B	Q13362	P30154	EBI-1266156	EBI-357094	EBI-8054714	weak	transient	transient	permanent	balanced	balanced	balanced	8
KDR	VEGFA	P35968	P15692	EBI-1005487	EBI-1026643	EBI-8540559	weak	transient	permanent	permanent	unbalanced	balanced	balanced	1
NRP1	VEGFA	O14786	P15692	EBI-1187100	EBI-1026643	EBI-8540599	weak	transient	permanent	permanent	balanced	balanced	balanced	0
TRPV5	CALB1	Q9NQA5	P05937	EBI-751281	EBI-4286943	EBI-8541839	strong	permanent	-	transient	balanced	unbalanced	unbalanced	0
CNOT1	CNOT2	A5YKK6	Q9NZN8	EBI-1222758	EBI-743033	EBI-8550094	strong	permanent	permanent	permanent	balanced	balanced	balanced	1
CNOT1	CNOT3	A5YKK6	O75175	EBI-1222758	EBI-743073	EBI-8550122	strong	transient	permanent	permanent	unbalanced	unbalanced	balanced	1
PRKCA	PRKCE	P17252	Q02156	EBI-1383528	EBI-706254	EBI-8559959	weak	transient	permanent	permanent	balanced	balanced	balanced	1
PRKCE	RPS6KA2	Q02156	Q15349	EBI-706254	EBI-1384149	EBI-8560070	weak	transient	transient	permanent	balanced	unbalanced	balanced	1
RAB8A	RABIF	P61006	P47224	EBI-722293	EBI-713992	EBI-8177212	strong	permanent	permanent	transient	unbalanced	balanced	balanced	16
BIRC3	TRAF2	Q13489	Q12933	EBI-517709	EBI-355744	EBI-977061	weak	transient	permanent	transient	balanced	balanced	unbalanced	1
CDK2	CDKN1B	P24941	P46527	EBI-375096	EBI-519280	EBI-978130	weak	transient	permanent	transient	balanced	unbalanced	unbalanced	13
SHOC2	ERBIN	Q9UQ13	Q96RT1	EBI-993879	EBI-993903	EBI-993893	weak	permanent	permanent	permanent	balanced	balanced	balanced	0
IL15RA	IL15	Q13261	P40933	EBI-980354	EBI-980274	EBI-980314	weak	permanent	transient	permanent	balanced	unbalanced	balanced	0
ABCG8	ABCG5	Q9H221	Q9H222	EBI-3908684	EBI-1761423	EBI-8584316	strong	permanent	permanent	permanent	balanced	balanced	unbalanced	0
ATG7	MAP1LC3B	O95352	Q9GZQ8	EBI-987834	EBI-373144	EBI-987896	strong	permanent	transient	permanent	unbalanced	unbalanced	unbalanced	5
ATG7	GABARAP	O95352	O95166	EBI-987834	EBI-712001	EBI-988006	strong	permanent	permanent	transient	unbalanced	unbalanced	unbalanced	5
ATG7	GABARAPL2	O95352	P60520	EBI-987834	EBI-720116	EBI-988052	strong	transient	transient	permanent	unbalanced	unbalanced	unbalanced	5
TF	TFRC	P02787	P02786	EBI-714319	EBI-355727	EBI-988946	weak	transient	transient	transient	unbalanced	unbalanced	unbalanced	1
UBC	IKBKG	P0CG48	Q9Y6K9	EBI-3390054	EBI-81279	EBI-8585251	weak	permanent	transient	transient	unbalanced	unbalanced	unbalanced	1
KEAP1	NFE2L2	Q14145	Q16236	EBI-751001	EBI-2007911	EBI-8598999	strong	transient	transient	transient	balanced	balanced	balanced	0
SGO1	PPP2CA	Q5FBB7	P67775	EBI-989069	EBI-712311	EBI-989140	weak	transient	transient	transient	unbalanced	unbalanced	unbalanced	1
SGO1	PPP2R5A	Q5FBB7	Q15172	EBI-989069	EBI-641666	EBI-989173	weak	transient	transient	transient	balanced	unbalanced	unbalanced	1
PPP2R5A	PPP2R5D	Q15172	Q14738	EBI-641666	EBI-396563	EBI-989261	weak	permanent	transient	transient	balanced	balanced	unbalanced	2
SGO1	PPP2R5D	Q5FBB7	Q14738	EBI-989069	EBI-396563	EBI-989265	weak	permanent	permanent	transient	balanced	unbalanced	unbalanced	1
MOB1A	STK38	Q9H8S9	Q15208	EBI-748229	EBI-458376	EBI-991340	weak	permanent	permanent	permanent	balanced	balanced	unbalanced	4
STK38L	MOB1A	Q9Y2H1	Q9H8S9	EBI-991501	EBI-748229	EBI-991487	weak	permanent	permanent	permanent	balanced	balanced	unbalanced	4
RRAGD	RRAGA	Q9NQL2	Q7L523	EBI-992949	EBI-752376	EBI-992970	weak	transient	transient	permanent	unbalanced	unbalanced	unbalanced	2
RRAGB	RRAGC	Q5VZM2	Q9HB90	EBI-993049	EBI-752390	EBI-993067	weak	transient	transient	transient	unbalanced	balanced	balanced	1
RRAGB	RRAGD	Q5VZM2	Q9NQL2	EBI-993049	EBI-992949	EBI-993079	weak	permanent	transient	permanent	balanced	balanced	balanced	1
IL1RL1	IL33	Q01638	O95760	EBI-993762	EBI-724057	EBI-993803	weak	transient	transient	transient	balanced	unbalanced	unbalanced	0
CDC27	CDC16	P30260	Q13042	EBI-994813	EBI-994830	EBI-994872	weak	transient	permanent	permanent	balanced	balanced	balanced	2
MAVS	DDX58	Q7Z434	O95786	EBI-995373	EBI-995350	EBI-995369	weak	transient	transient	transient	balanced	balanced	unbalanced	0
DCP1B	DCP1A	Q8IZD4	Q9NPI6	EBI-521595	EBI-374238	EBI-1006281	weak	transient	permanent	permanent	balanced	balanced	balanced	1
EDC3	DDX6	Q96F86	P26196	EBI-997311	EBI-351257	EBI-1006852	strong	permanent	permanent	transient	balanced	unbalanced	unbalanced	1
BOLL	DAZ1	Q8N9W6	Q9NQZ3	EBI-998198	EBI-997955	EBI-998221	weak	transient	-	-	balanced	unbalanced	-	0
NCSTN	PSENEN	Q92542	Q9NZ42	EBI-998440	EBI-998468	EBI-998810	weak	permanent	permanent	permanent	balanced	balanced	balanced	1
NCSTN	PSEN1	Q92542	P49768	EBI-998440	EBI-297277	EBI-998810	weak	permanent	permanent	permanent	balanced	balanced	balanced	2
NUF2	NDC80	Q9BZD4	O14777	EBI-724102	EBI-715849	EBI-999882	strong	permanent	permanent	permanent	balanced	balanced	balanced	1
SPC25	SPC24	Q9HBM1	Q8NBT2	EBI-999909	EBI-999900	EBI-999899	strong	-	-	permanent	-	-	balanced	1
BCL2L1	BCL2L11	Q07817	O43521	EBI-78035	EBI-526406	EBI-1003180	strong	transient	transient	transient	unbalanced	unbalanced	balanced	6
BID	BCL2L1	P55957	Q07817	EBI-519672	EBI-78035	EBI-1003344	strong	permanent	transient	permanent	balanced	balanced	balanced	5
BID	MCL1	P55957	Q07820	EBI-519672	EBI-1003422	EBI-1003461	weak	transient	permanent	permanent	balanced	unbalanced	unbalanced	5
BCL2L11	BCL2A1	O43521	Q16548	EBI-526406	EBI-1003550	EBI-1003581	strong	transient	permanent	transient	balanced	unbalanced	balanced	6
MCM7	MCM6	P33993	Q14566	EBI-355924	EBI-374900	EBI-1004735	weak	permanent	permanent	permanent	balanced	balanced	balanced	2
RAB1A	OCRL	P62820	Q01968	EBI-716845	EBI-6148898	EBI-8604129	strong	transient	permanent	transient	unbalanced	unbalanced	unbalanced	4
RAB8A	OCRL	P61006	Q01968	EBI-722293	EBI-6148898	EBI-8604278	strong	transient	transient	transient	balanced	balanced	balanced	16
RAB5A	OCRL	P20339	Q01968	EBI-399437	EBI-6148898	EBI-8604413	weak	permanent	transient	transient	balanced	balanced	balanced	5
OCRL	RAB14	Q01968	P61106	EBI-6148898	EBI-1056404	EBI-8604321	strong	transient	permanent	permanent	balanced	unbalanced	unbalanced	4
OCRL	RAB6A	Q01968	P20340	EBI-6148898	EBI-1052826	EBI-8604439	strong	permanent	transient	permanent	balanced	unbalanced	balanced	4
SMARCA5	H4-16	O60264	P62805	EBI-352588	EBI-302023	EBI-8617416	weak	transient	permanent	transient	balanced	unbalanced	unbalanced	7
SUPT16H	SSRP1	Q9Y5B9	Q08945	EBI-1046849	EBI-353771	EBI-8605819	strong	permanent	permanent	permanent	balanced	balanced	balanced	0
EIF2S1	EIF2S2	P05198	P20042	EBI-1056162	EBI-711977	EBI-8622731	weak	permanent	permanent	permanent	balanced	balanced	balanced	1
RUNX1	CBFB	Q01196	Q13951	EBI-925904	EBI-718750	EBI-1025903	weak	transient	permanent	permanent	balanced	unbalanced	balanced	0
RAP1A	RAF1	P62834	P04049	EBI-491414	EBI-365996	EBI-1026035	weak	transient	transient	permanent	balanced	balanced	balanced	1
CCNA2	CDK2	P20248	P24941	EBI-457097	EBI-375096	EBI-1026119	strong	permanent	transient	permanent	balanced	unbalanced	unbalanced	8
CCNA2	CDKN1B	P20248	P46527	EBI-457097	EBI-519280	EBI-1026119	strong	transient	transient	transient	balanced	unbalanced	unbalanced	10
TP53BP2	TP53	Q13625	P04637	EBI-77642	EBI-366083	EBI-1026207	weak	transient	transient	transient	balanced	balanced	balanced	5
GHR	GH1	P10912	P01241	EBI-286316	EBI-1026046	EBI-1026225	weak	transient	transient	transient	balanced	unbalanced	unbalanced	0
FLT1	VEGFA	P17948	P15692	EBI-1026718	EBI-1026643	EBI-1026762	weak	transient	permanent	permanent	unbalanced	balanced	unbalanced	1
SOS1	HRAS	Q07889	P01112	EBI-297487	EBI-350145	EBI-1026981	strong	transient	transient	transient	balanced	balanced	unbalanced	5
TAF11	TAF13	Q15544	Q15543	EBI-1027005	EBI-1026992	EBI-1027025	strong	permanent	transient	transient	unbalanced	balanced	unbalanced	0
CDK6	CDKN2D	Q00534	P55273	EBI-295663	EBI-745859	EBI-1027153	weak	transient	permanent	transient	balanced	balanced	balanced	4
EPO	EPOR	P01588	P19235	EBI-1027362	EBI-617321	EBI-1027385	weak	-	-	transient	-	-	unbalanced	0
NFKBIA	RELA	P25963	Q04206	EBI-307386	EBI-73886	EBI-1027430	weak	permanent	permanent	permanent	balanced	balanced	balanced	4
FKBP1A	TGFBR1	P62942	P36897	EBI-1027571	EBI-1027557	EBI-1027593	weak	permanent	transient	transient	balanced	unbalanced	unbalanced	2
RHOA	ARHGDIA	P61586	P52565	EBI-446668	EBI-712693	EBI-1028216	strong	permanent	permanent	permanent	balanced	unbalanced	unbalanced	8
FGFR1	FGF2	P11362	P09038	EBI-1028277	EBI-977447	EBI-1028412	strong	transient	permanent	transient	unbalanced	balanced	balanced	2
IL12A	IL12B	P29459	P29460	EBI-1029636	EBI-1029614	EBI-1029655	weak	permanent	-	transient	balanced	unbalanced	unbalanced	1
GTF2F2	GTF2F1	P13984	P35269	EBI-1030560	EBI-457886	EBI-1030578	strong	transient	permanent	permanent	balanced	balanced	balanced	0
FSHB	CGA	P01225	P01215	EBI-1030645	EBI-718913	EBI-1030667	strong	permanent	-	permanent	balanced	unbalanced	unbalanced	0
IFNG	IFNGR1	P01579	P15260	EBI-1030767	EBI-1030755	EBI-1030783	weak	transient	permanent	permanent	unbalanced	unbalanced	unbalanced	0
CTLA4	CD86	P16410	P42081	EBI-1030991	EBI-1030956	EBI-1031013	weak	permanent	transient	permanent	balanced	unbalanced	balanced	1
CTLA4	CD80	P16410	P33681	EBI-1030991	EBI-1031024	EBI-1031055	weak	permanent	permanent	permanent	balanced	balanced	unbalanced	1
MICA	KLRK1	Q29983	P26718	EBI-1031130	EBI-458344	EBI-1031146	weak	transient	permanent	transient	balanced	unbalanced	unbalanced	6
RCC1	RAN	P18754	P62826	EBI-992720	EBI-286642	EBI-1031180	strong	permanent	permanent	permanent	unbalanced	unbalanced	unbalanced	6
FGF2	FGFR2	P09038	P21802	EBI-977447	EBI-1028658	EBI-1031396	strong	transient	transient	permanent	balanced	unbalanced	balanced	2
UBE2V2	UBE2N	Q15819	P61088	EBI-714329	EBI-1052908	EBI-1031621	weak	permanent	permanent	permanent	balanced	balanced	balanced	3
ARHGDIA	RAC1	P52565	P63000	EBI-712693	EBI-413628	EBI-1031753	strong	permanent	permanent	transient	balanced	balanced	unbalanced	15
LIG4	XRCC4	P49917	Q13426	EBI-847896	EBI-717592	EBI-1032322	strong	permanent	transient	permanent	balanced	balanced	balanced	0
KLRK1	ULBP3	P26718	Q9BZM4	EBI-458344	EBI-1032551	EBI-1032569	weak	transient	transient	transient	balanced	unbalanced	balanced	6
TGFBR2	TGFB3	P37173	P10600	EBI-296151	EBI-1033020	EBI-1033040	weak	transient	transient	transient	balanced	unbalanced	unbalanced	1
TP53BP1	TP53	Q12888	P04637	EBI-396540	EBI-366083	EBI-1033085	weak	transient	permanent	transient	balanced	balanced	balanced	3
MMP2	TIMP2	P08253	P16035	EBI-1033518	EBI-1033507	EBI-1033540	weak	permanent	permanent	permanent	unbalanced	unbalanced	unbalanced	0
EGFR	TGFA	P00533	P01135	EBI-297353	EBI-1034374	EBI-1034394	strong	permanent	transient	transient	balanced	unbalanced	balanced	2
NCBP1	NCBP2	Q09161	P52298	EBI-464743	EBI-464729	EBI-1034563	strong	permanent	permanent	permanent	balanced	balanced	balanced	3
NFYC	NFYB	Q13952	P25208	EBI-389755	EBI-389728	EBI-1034602	strong	permanent	transient	transient	balanced	balanced	balanced	3
HIF1AN	HIF1A	Q9NWT6	Q16665	EBI-745632	EBI-447269	EBI-1035055	weak	transient	transient	transient	unbalanced	unbalanced	unbalanced	0
ITGAL	ICAM1	P20701	P05362	EBI-961214	EBI-1035358	EBI-1035376	weak	permanent	transient	transient	balanced	unbalanced	unbalanced	0
FGFR2	FGF10	P21802	O15520	EBI-1028658	EBI-1035684	EBI-1035715	weak	transient	transient	transient	balanced	unbalanced	unbalanced	2
PDHA1	PDHB	P08559	P11177	EBI-715747	EBI-1035872	EBI-1035902	strong	permanent	permanent	permanent	balanced	balanced	unbalanced	0
IL6	IL6R	P05231	P08887	EBI-720533	EBI-299383	EBI-1036752	weak	transient	transient	transient	balanced	unbalanced	balanced	0
IL6	IL6ST	P05231	P40189	EBI-720533	EBI-1030834	EBI-1036752	weak	transient	transient	permanent	unbalanced	unbalanced	unbalanced	1
CD1A	B2M	P06126	P61769	EBI-1036766	EBI-714718	EBI-1036784	strong	permanent	permanent	transient	unbalanced	unbalanced	unbalanced	11
BCKDHA	BCKDHB	P12694	P21953	EBI-1029053	EBI-1029067	EBI-1036952	strong	permanent	transient	transient	balanced	unbalanced	balanced	0
SAE1	SUMO1	Q9UBE0	P63165	EBI-743154	EBI-80140	EBI-1037073	weak	permanent	permanent	permanent	balanced	balanced	balanced	4
AURKA	TPX2	O14965	Q9ULW0	EBI-448680	EBI-1037322	EBI-1037348	strong	permanent	permanent	permanent	balanced	balanced	balanced	2
PGF	FLT1	P49763	P17948	EBI-1037633	EBI-1026718	EBI-1037666	weak	transient	transient	permanent	balanced	unbalanced	balanced	1
NEDD8	UBA3	Q15843	Q8TBC4	EBI-716247	EBI-717567	EBI-1037683	weak	transient	permanent	transient	balanced	balanced	unbalanced	13
NEDD8	NAE1	Q15843	Q13564	EBI-716247	EBI-718631	EBI-1037683	weak	transient	permanent	transient	balanced	balanced	unbalanced	11
FGA	FGB	P02671	P02675	EBI-348571	EBI-1034445	EBI-1038131	strong	permanent	permanent	permanent	balanced	balanced	balanced	1
FGA	FGG	P02671	P02679	EBI-348571	EBI-1034422	EBI-1038131	strong	permanent	permanent	permanent	balanced	balanced	balanced	1
BMPR1A	BMP2	P36894	P12643	EBI-1029237	EBI-1029262	EBI-1038504	weak	transient	permanent	transient	balanced	balanced	unbalanced	2
MET	HGF	P08581	P14210	EBI-1039152	EBI-1039104	EBI-1039192	weak	-	-	permanent	-	-	balanced	1
SUMO1	SENP2	P63165	Q9HC62	EBI-80140	EBI-714881	EBI-1039804	weak	permanent	permanent	permanent	balanced	unbalanced	unbalanced	5
SERPINC1	F2	P01008	P00734	EBI-1039832	EBI-297094	EBI-1039853	weak	transient	permanent	permanent	balanced	balanced	balanced	0
RHOA	ARHGEF12	P61586	Q9NZN5	EBI-446668	EBI-821440	EBI-1040240	strong	transient	transient	transient	unbalanced	unbalanced	unbalanced	9
F7	F3	P08709	P13726	EBI-355972	EBI-1040727	EBI-1040745	weak	transient	transient	transient	unbalanced	unbalanced	unbalanced	0
HBA2	AHSP	P69905	Q9NZD4	EBI-714680	EBI-720250	EBI-1041092	weak	permanent	permanent	permanent	balanced	unbalanced	balanced	5
CDK5R1	CDK5	Q15078	Q00535	EBI-746189	EBI-1041567	EBI-1041602	strong	transient	permanent	permanent	balanced	balanced	unbalanced	5
UBA3	UBE2M	Q8TBC4	P61081	EBI-717567	EBI-1041660	EBI-1041674	strong	transient	transient	transient	balanced	balanced	balanced	3
CUL2	VHL	Q13617	P40337	EBI-456179	EBI-301246	EBI-1059376	weak	transient	transient	transient	balanced	balanced	balanced	3
ELOC	VHL	Q15369	P40337	EBI-301231	EBI-301246	EBI-1059394	strong	transient	transient	permanent	unbalanced	balanced	balanced	9
PCBD1	HNF1A	P61457	P20823	EBI-740475	EBI-636034	EBI-1059685	weak	transient	permanent	permanent	unbalanced	unbalanced	unbalanced	1
NEK9	NEK6	Q8TD19	Q9HC98	EBI-1044009	EBI-740364	EBI-1059763	weak	transient	transient	transient	balanced	unbalanced	unbalanced	2
PSMC5	PSMD6	P62195	Q15008	EBI-357745	EBI-359701	EBI-1059989	weak	permanent	permanent	permanent	balanced	balanced	balanced	1
PSMC3	PSMD6	P17980	Q15008	EBI-359720	EBI-359701	EBI-1060079	weak	permanent	transient	permanent	balanced	unbalanced	balanced	2
PSMD7	PSMD6	P51665	Q15008	EBI-357659	EBI-359701	EBI-1060288	weak	permanent	permanent	permanent	balanced	balanced	balanced	3
EIF4A2	PDCD4	Q14240	Q53EL6	EBI-73473	EBI-935824	EBI-1060360	strong	permanent	transient	transient	balanced	balanced	unbalanced	2
PSMC1	PSMD6	P62191	Q15008	EBI-357598	EBI-359701	EBI-1060422	weak	permanent	permanent	permanent	balanced	balanced	balanced	2
RAB11FIP1	RAB11A	Q6WKZ4	P62491	EBI-1043591	EBI-745098	EBI-1060613	weak	permanent	transient	transient	unbalanced	unbalanced	balanced	3
NEDD8	UBE2M	Q15843	P61081	EBI-716247	EBI-1041660	EBI-1060635	weak	permanent	transient	permanent	balanced	balanced	unbalanced	12
PPP1R7	PPP1CB	Q15435	P62140	EBI-1024281	EBI-352350	EBI-1060718	weak	transient	transient	permanent	balanced	unbalanced	balanced	7
SRSF1	RNPS1	Q07955	Q15287	EBI-398920	EBI-395959	EBI-1060751	weak	permanent	permanent	permanent	balanced	unbalanced	unbalanced	6
ARRB1	ARRB2	P49407	P32121	EBI-743313	EBI-714559	EBI-1060779	weak	permanent	permanent	permanent	balanced	balanced	balanced	2
TIPRL	PPP4C	O75663	P60510	EBI-1054735	EBI-1046072	EBI-1060957	weak	transient	permanent	transient	balanced	balanced	balanced	2
SNRNP70	RNPS1	P08621	Q15287	EBI-1049228	EBI-395959	EBI-1061041	weak	permanent	permanent	transient	balanced	balanced	unbalanced	3
PPP1R12A	PPP1CB	O14974	P62140	EBI-351726	EBI-352350	EBI-1061129	strong	permanent	permanent	permanent	balanced	unbalanced	balanced	10
PPP1R8	PPP1CB	Q12972	P62140	EBI-716633	EBI-352350	EBI-1061164	strong	transient	transient	transient	balanced	unbalanced	balanced	12
CAMK2D	CAMK2A	Q13557	Q9UQM7	EBI-351018	EBI-1383687	EBI-1061213	weak	transient	transient	transient	balanced	unbalanced	unbalanced	2
CDC42	ARHGDIA	P60953	P52565	EBI-81752	EBI-712693	EBI-1061260	strong	permanent	permanent	transient	balanced	balanced	unbalanced	10
ATG5	ATG12	Q9H1Y0	O94817	EBI-1047414	EBI-746742	EBI-1061428	weak	permanent	permanent	permanent	balanced	balanced	balanced	0
RANGAP1	UBE2I	P46060	P63279	EBI-396091	EBI-80168	EBI-1061763	weak	permanent	transient	transient	balanced	balanced	balanced	5
LAGE3	OSGEP	Q14657	Q9NPF4	EBI-1052105	EBI-1056510	EBI-1063494	strong	permanent	permanent	transient	balanced	balanced	balanced	1
EIF3H	EIF3A	O15372	Q14152	EBI-709735	EBI-366617	EBI-1063848	strong	-	-	permanent	-	-	balanced	2
SUMO1	UBE2I	P63165	P63279	EBI-80140	EBI-80168	EBI-1065017	weak	permanent	permanent	transient	balanced	unbalanced	balanced	7
UBA2	UBE2I	Q9UBT2	P63279	EBI-718569	EBI-80168	EBI-1065034	weak	permanent	permanent	permanent	balanced	balanced	unbalanced	9
CAMK2B	CAMK2A	Q13554	Q9UQM7	EBI-1058722	EBI-1383687	EBI-1065903	weak	permanent	permanent	permanent	balanced	balanced	balanced	2
EIF3F	EIF3A	O00303	Q14152	EBI-711990	EBI-366617	EBI-1066370	strong	-	-	transient	-	-	balanced	2
PSMD11	PSMD10	O00231	O75832	EBI-357816	EBI-752185	EBI-1066477	weak	permanent	transient	permanent	balanced	balanced	balanced	1
PSMD4	PSMD13	P55036	Q9UNM6	EBI-359318	EBI-356070	EBI-1066515	weak	permanent	permanent	permanent	balanced	balanced	balanced	4
LIG3	XRCC1	P49916	P18887	EBI-1753381	EBI-947466	EBI-1066527	strong	-	-	permanent	-	-	balanced	0
PPP4R1	PPP4C	Q8TF05	P60510	EBI-1056262	EBI-1046072	EBI-1066643	weak	permanent	permanent	permanent	balanced	balanced	unbalanced	1
PSMC1	PSMC4	P62191	P43686	EBI-357598	EBI-743997	EBI-1066942	weak	permanent	permanent	transient	balanced	unbalanced	balanced	3
CDK4	CDKN2C	P11802	P42773	EBI-295644	EBI-711290	EBI-1066975	strong	permanent	transient	transient	unbalanced	balanced	unbalanced	4
USF1	USF2	P22415	Q15853	EBI-1054489	EBI-1055994	EBI-1067192	weak	permanent	permanent	permanent	balanced	balanced	balanced	1
PPP2CB	PPP4C	P62714	P60510	EBI-1044367	EBI-1046072	EBI-1067256	weak	permanent	transient	transient	balanced	balanced	balanced	2
HLA-A	HLA-C	P04439	P10321	EBI-1042870	EBI-1051396	EBI-1067268	weak	permanent	permanent	permanent	balanced	balanced	balanced	7
EEF1B2	EEF1A2	P24534	Q05639	EBI-354334	EBI-354943	EBI-1067476	strong	transient	transient	transient	balanced	unbalanced	unbalanced	0
PSMC1	PSMD10	P62191	O75832	EBI-357598	EBI-752185	EBI-1068445	weak	permanent	transient	permanent	balanced	balanced	balanced	1
PSMC4	PSMD13	P43686	Q9UNM6	EBI-743997	EBI-356070	EBI-1068547	weak	permanent	permanent	permanent	balanced	balanced	balanced	1
PPP1R2	PPP1CB	P41236	P62140	EBI-1056517	EBI-352350	EBI-1069095	strong	permanent	transient	permanent	balanced	unbalanced	balanced	11
LIMS1	ILK	P48059	Q13418	EBI-306928	EBI-747644	EBI-1069103	weak	transient	transient	permanent	unbalanced	unbalanced	unbalanced	3
PSMD12	PSMD10	O00232	O75832	EBI-359733	EBI-752185	EBI-1069591	weak	permanent	permanent	permanent	balanced	balanced	balanced	0
PPP2R1A	PPP4C	P30153	P60510	EBI-302388	EBI-1046072	EBI-1069931	weak	permanent	transient	transient	balanced	balanced	balanced	6
CDC42	PAK2	P60953	Q13177	EBI-81752	EBI-1045887	EBI-1070163	weak	permanent	permanent	transient	balanced	balanced	unbalanced	12
EIF4A1	EIF4G3	P60842	O43432	EBI-73449	EBI-464766	EBI-1070242	strong	transient	transient	transient	balanced	unbalanced	unbalanced	2
LSM4	SNRPN	Q9Y4Z0	P63162	EBI-372521	EBI-712493	EBI-1070263	weak	transient	transient	transient	unbalanced	balanced	unbalanced	2
CDC42	PAK4	P60953	O96013	EBI-81752	EBI-713738	EBI-1070462	weak	transient	transient	permanent	balanced	unbalanced	unbalanced	15
RAF1	YWHAG	P04049	P61981	EBI-365996	EBI-359832	EBI-1070636	weak	permanent	transient	transient	balanced	unbalanced	unbalanced	6
PSMD14	PSMD13	O00487	Q9UNM6	EBI-722193	EBI-356070	EBI-1070886	weak	permanent	transient	permanent	unbalanced	balanced	balanced	3
PSMC5	PSMD10	P62195	O75832	EBI-357745	EBI-752185	EBI-1071410	weak	transient	permanent	permanent	balanced	balanced	balanced	3
PSMC2	PSMD10	P35998	O75832	EBI-359710	EBI-752185	EBI-1071499	weak	permanent	permanent	permanent	balanced	balanced	balanced	1
PSMC6	PSMD10	P62333	O75832	EBI-357669	EBI-752185	EBI-1071611	weak	permanent	permanent	permanent	balanced	balanced	balanced	2
PDCD4	EIF4A1	Q53EL6	P60842	EBI-935824	EBI-73449	EBI-1072000	strong	transient	transient	transient	balanced	unbalanced	unbalanced	2
HLA-B	HLA-C	P01889	P10321	EBI-1046513	EBI-1051396	EBI-1072450	weak	permanent	permanent	permanent	balanced	balanced	balanced	8
PARVB	ILK	Q9HBI1	Q13418	EBI-1047679	EBI-747644	EBI-1073266	weak	permanent	transient	transient	unbalanced	balanced	unbalanced	2
EIF3M	EIF3A	Q7L2H7	Q14152	EBI-353901	EBI-366617	EBI-1073472	weak	-	-	permanent	-	-	balanced	2
SUMO3	UBE2I	P55854	P63279	EBI-474067	EBI-80168	EBI-1073516	weak	permanent	permanent	permanent	balanced	unbalanced	balanced	7
SRSF4	RNPS1	Q08170	Q15287	EBI-722621	EBI-395959	EBI-1074104	weak	permanent	permanent	transient	balanced	balanced	unbalanced	4
PSMD7	PSMC4	P51665	P43686	EBI-357659	EBI-743997	EBI-1074108	weak	permanent	permanent	permanent	balanced	balanced	balanced	2
RAF1	YWHAQ	P04049	P27348	EBI-365996	EBI-359854	EBI-1074433	weak	permanent	transient	permanent	unbalanced	unbalanced	balanced	6
GTF2A1	TBPL1	P52655	P62380	EBI-389518	EBI-716225	EBI-1074541	weak	transient	permanent	permanent	balanced	balanced	balanced	2
ARR3	ARRB1	P36575	P49407	EBI-718116	EBI-743313	EBI-1074897	weak	transient	transient	transient	balanced	unbalanced	unbalanced	1
HLA-G	HLA-A	P17693	P04439	EBI-1043063	EBI-1042870	EBI-1078138	weak	permanent	permanent	transient	unbalanced	unbalanced	unbalanced	0
UBE2G2	AMFR	P60604	Q9UKV5	EBI-1051028	EBI-1046367	EBI-1080214	weak	transient	transient	transient	balanced	balanced	unbalanced	6
BRCC3	BABAM2	P46736	Q9NXR7	EBI-750352	EBI-949389	EBI-1080326	weak	transient	transient	transient	balanced	balanced	balanced	1
NEK7	NEK6	Q8TDX7	Q9HC98	EBI-1055945	EBI-740364	EBI-1080958	weak	transient	transient	transient	balanced	unbalanced	balanced	1
SNRNP40	PRPF6	Q96DI7	O94906	EBI-538492	EBI-536755	EBI-1081361	weak	permanent	permanent	permanent	balanced	unbalanced	balanced	2
H3C12	ASF1B	P68431	Q9NVP2	EBI-79722	EBI-1055650	EBI-1081666	weak	permanent	transient	permanent	unbalanced	balanced	unbalanced	3
CNNM3	PTP4A2	Q8NE01	Q12974	EBI-741032	EBI-1046324	EBI-1081810	weak	transient	permanent	permanent	unbalanced	unbalanced	unbalanced	4
DYNLL2	DYNLL1	Q96FJ2	P63167	EBI-742371	EBI-349105	EBI-1082072	weak	permanent	transient	permanent	balanced	balanced	balanced	3
PRKAB2	PRKAB1	O43741	Q9Y478	EBI-1053424	EBI-719769	EBI-1082113	weak	permanent	transient	transient	balanced	balanced	balanced	0
STK25	STK24	O00506	Q9Y6E0	EBI-618295	EBI-740175	EBI-1082309	weak	permanent	transient	transient	balanced	balanced	balanced	1
PTP4A1	PTP4A2	Q93096	Q12974	EBI-1058467	EBI-1046324	EBI-1082770	weak	permanent	transient	transient	balanced	balanced	unbalanced	4
RAB5A	RAB5C	P20339	P51148	EBI-399437	EBI-1054923	EBI-1083612	weak	permanent	permanent	permanent	balanced	balanced	balanced	5
MNAT1	CCNH	P51948	P51946	EBI-716139	EBI-741406	EBI-1083771	weak	permanent	transient	permanent	balanced	balanced	unbalanced	1
UQCRC2	UQCRC1	P22695	P31930	EBI-1051424	EBI-1052596	EBI-1085669	weak	permanent	permanent	permanent	balanced	balanced	balanced	0
CDK6	CDKN2C	Q00534	P42773	EBI-295663	EBI-711290	EBI-1085770	strong	transient	transient	permanent	balanced	balanced	balanced	4
UBE2D3	TRAF6	P61077	Q9Y4K3	EBI-348268	EBI-359276	EBI-1086082	weak	permanent	permanent	permanent	unbalanced	unbalanced	balanced	17
ABRAXAS2	BABAM2	Q15018	Q9NXR7	EBI-1056583	EBI-949389	EBI-1086102	weak	transient	permanent	transient	balanced	balanced	balanced	0
AZIN1	OAZ2	O14977	O95190	EBI-1054824	EBI-1051861	EBI-1086288	weak	transient	permanent	transient	balanced	balanced	balanced	2
YWHAZ	SFN	P63104	P31947	EBI-347088	EBI-476295	EBI-7198668	strong	transient	-	transient	unbalanced	-	unbalanced	5
CDC5L	CRNKL1	Q99459	Q9BZJ0	EBI-374880	EBI-1049701	EBI-1105601	weak	permanent	permanent	permanent	balanced	balanced	balanced	0
PSMD4	PSMC1	P55036	P62191	EBI-359318	EBI-357598	EBI-6990305	weak	permanent	permanent	permanent	balanced	unbalanced	balanced	4
RAD23B	PSMD4	P54727	P55036	EBI-954531	EBI-359318	EBI-6990779	weak	transient	permanent	transient	balanced	balanced	balanced	3
ADRM1	UCHL5	Q16186	Q9Y5K5	EBI-954387	EBI-1051183	EBI-6990872	strong	permanent	transient	transient	balanced	balanced	balanced	1
RND3	PLXNB1	P61587	O43157	EBI-1111534	EBI-1111488	EBI-1111547	weak	transient	transient	transient	unbalanced	balanced	unbalanced	1
RBCK1	RNF31	Q9BYM8	Q96EP0	EBI-2340624	EBI-948111	EBI-6996652	strong	permanent	permanent	permanent	unbalanced	balanced	balanced	1
FBXO4	SKP1	Q9UKT5	P63208	EBI-960409	EBI-307486	EBI-1161214	strong	permanent	transient	transient	unbalanced	unbalanced	unbalanced	21
SUMO1	RANGAP1	P63165	P46060	EBI-80140	EBI-396091	EBI-7036555	weak	transient	permanent	transient	balanced	unbalanced	balanced	4
MLH1	PMS2	P40692	P54278	EBI-744248	EBI-1162561	EBI-1162573	weak	permanent	permanent	permanent	balanced	unbalanced	unbalanced	2
KDR	NCK1	P35968	P16333	EBI-1005487	EBI-389883	EBI-6967574	weak	transient	transient	permanent	unbalanced	balanced	balanced	3
SRC	FYN	P12931	P06241	EBI-621482	EBI-515315	EBI-6967679	weak	transient	transient	transient	balanced	balanced	balanced	1
MSH3	MSH2	P20585	P43246	EBI-1164205	EBI-355888	EBI-1164225	strong	permanent	permanent	permanent	balanced	balanced	balanced	1
ARAF	MAP2K2	P10398	P36507	EBI-365961	EBI-1056930	EBI-1164984	weak	permanent	permanent	transient	balanced	balanced	balanced	4
RAF1	MAP2K2	P04049	P36507	EBI-365996	EBI-1056930	EBI-1164988	weak	permanent	permanent	permanent	balanced	balanced	balanced	4
MAP2K2	KSR1	P36507	Q8IVT5	EBI-1056930	EBI-486984	EBI-1165002	weak	permanent	permanent	transient	unbalanced	unbalanced	unbalanced	5
POU3F2	SOX10	P20265	P56693	EBI-1167176	EBI-1167533	EBI-1167545	weak	permanent	-	permanent	balanced	-	unbalanced	1
PPP2R1A	PPP2CA	P30153	P67775	EBI-302388	EBI-712311	EBI-1168450	weak	transient	permanent	permanent	balanced	balanced	balanced	8
PPP2R1A	PPP2R3A	P30153	Q06190	EBI-302388	EBI-949190	EBI-1168955	strong	transient	transient	transient	unbalanced	unbalanced	unbalanced	11
MLPH	RAB27A	Q9BV36	P51159	EBI-7042162	EBI-716881	EBI-7042238	strong	transient	transient	transient	balanced	unbalanced	unbalanced	4
EIF3I	EIF3G	Q13347	O75821	EBI-354047	EBI-366632	EBI-7083418	weak	permanent	permanent	permanent	balanced	balanced	balanced	1
RFC1	RFC4	P35251	P35249	EBI-476616	EBI-476655	EBI-1169835	weak	-	-	transient	-	-	unbalanced	2
RFC1	RFC5	P35251	P40937	EBI-476616	EBI-712376	EBI-1169835	weak	-	-	transient	-	-	balanced	2
RFC1	RFC3	P35251	P40938	EBI-476616	EBI-1055010	EBI-1169835	strong	-	-	transient	-	-	unbalanced	0
RFC4	RFC3	P35249	P40938	EBI-476655	EBI-1055010	EBI-1169912	weak	permanent	permanent	permanent	balanced	balanced	balanced	0
TRAPPC6A	TRAPPC4	O75865	Q9Y296	EBI-743573	EBI-722888	EBI-1172595	weak	transient	permanent	permanent	balanced	balanced	unbalanced	1
SKA1	SKA2	Q96BD8	Q8WVK7	EBI-741854	EBI-1773994	EBI-7080457	strong	permanent	transient	transient	balanced	unbalanced	unbalanced	0
RPL11	MDM2	P62913	Q00987	EBI-354380	EBI-389668	EBI-7092981	strong	permanent	permanent	transient	unbalanced	unbalanced	unbalanced	0
SMC2	SMC4	O95347	Q9NTJ3	EBI-355822	EBI-356173	EBI-1175303	strong	permanent	permanent	permanent	balanced	balanced	balanced	0
SMC3	RAD21	Q9UQE7	O60216	EBI-80718	EBI-80739	EBI-1175636	strong	permanent	permanent	permanent	balanced	balanced	unbalanced	0
SMC3	SMC1A	Q9UQE7	Q14683	EBI-80718	EBI-80690	EBI-1175670	strong	permanent	permanent	permanent	balanced	balanced	balanced	0
STAG1	RAD21	Q8WVM7	O60216	EBI-1175097	EBI-80739	EBI-1175685	strong	permanent	permanent	permanent	unbalanced	unbalanced	unbalanced	1
STAG2	RAD21	Q8N3U4	O60216	EBI-1057252	EBI-80739	EBI-1175700	strong	permanent	permanent	permanent	balanced	balanced	unbalanced	1
CUL4B	DDB1	Q13620	Q16531	EBI-456067	EBI-350322	EBI-1176116	weak	transient	transient	permanent	unbalanced	balanced	unbalanced	3
CUL4A	CUL4B	Q13619	Q13620	EBI-456106	EBI-456067	EBI-1176157	weak	permanent	transient	permanent	balanced	balanced	balanced	4
RBBP5	WDR5	Q15291	P61964	EBI-592823	EBI-540834	EBI-1176596	weak	transient	permanent	transient	balanced	balanced	balanced	1
DDB1	DDB2	Q16531	Q92466	EBI-350322	EBI-1176171	EBI-1177665	strong	permanent	transient	transient	balanced	unbalanced	unbalanced	2
CUL4A	DDB1	Q13619	Q16531	EBI-456106	EBI-350322	EBI-1177688	weak	permanent	permanent	transient	unbalanced	balanced	balanced	2
ERCC3	GTF2H1	P19447	P32780	EBI-1183307	EBI-715539	EBI-1558713	weak	permanent	permanent	permanent	balanced	balanced	balanced	2
SFN	YWHAG	P31947	P61981	EBI-476295	EBI-359832	EBI-7543184	weak	transient	-	transient	unbalanced	-	unbalanced	6
ARAF	SFN	P10398	P31947	EBI-365961	EBI-476295	EBI-7544073	weak	transient	-	transient	unbalanced	-	unbalanced	3
SFN	BRAF	P31947	P15056	EBI-476295	EBI-365980	EBI-7544087	weak	transient	-	transient	balanced	-	unbalanced	5
RAF1	SFN	P04049	P31947	EBI-365996	EBI-476295	EBI-7544101	weak	transient	-	transient	unbalanced	-	unbalanced	6
MYD88	TLR4	Q99836	O00206	EBI-447677	EBI-528701	EBI-7127500	weak	transient	permanent	permanent	unbalanced	balanced	balanced	1
PRKAA1	PRKAB1	Q13131	Q9Y478	EBI-1181405	EBI-719769	EBI-1181432	strong	transient	permanent	permanent	balanced	balanced	balanced	3
PRKAA1	PRKAB2	Q13131	O43741	EBI-1181405	EBI-1053424	EBI-1181432	strong	permanent	transient	permanent	balanced	balanced	balanced	4
PRKAA1	PRKAG1	Q13131	P54619	EBI-1181405	EBI-1181439	EBI-1181432	strong	transient	permanent	permanent	unbalanced	balanced	balanced	3
STX12	STX6	Q86Y82	O43752	EBI-2691717	EBI-2695795	EBI-7157331	weak	permanent	transient	permanent	balanced	unbalanced	balanced	5
STX12	VAMP4	Q86Y82	O75379	EBI-2691717	EBI-744953	EBI-7157331	strong	permanent	permanent	permanent	balanced	unbalanced	unbalanced	4
STX12	VTI1A	Q86Y82	Q96AJ9	EBI-2691717	EBI-3923262	EBI-7157331	strong	transient	transient	permanent	unbalanced	unbalanced	balanced	4
MYBL2	LIN9	P10244	Q5TKA1	EBI-1389468	EBI-1389424	EBI-7153580	weak	permanent	permanent	permanent	balanced	balanced	balanced	1
PDIA3	P4HB	P30101	P07237	EBI-979862	EBI-395883	EBI-7171935	weak	permanent	permanent	permanent	balanced	balanced	unbalanced	0
CDCA8	BIRC5	Q53HL2	O15392	EBI-979174	EBI-518823	EBI-7087205	strong	permanent	permanent	permanent	balanced	balanced	balanced	2
MTNR1A	GNAI1	P48039	P63096	EBI-1188238	EBI-618639	EBI-1188258	weak	transient	transient	-	unbalanced	unbalanced	-	3
MTNR1A	GNB4	P48039	Q9HAV0	EBI-1188238	EBI-358539	EBI-1188258	weak	transient	transient	-	balanced	unbalanced	-	2
MTNR1A	GNB1	P48039	P62873	EBI-1188238	EBI-357130	EBI-1188258	weak	transient	transient	-	unbalanced	unbalanced	-	2
MTNR1A	PDIA6	P48039	Q15084	EBI-1188238	EBI-1043087	EBI-1188258	weak	transient	transient	-	unbalanced	unbalanced	-	1
MTNR1A	GNAI3	P48039	P08754	EBI-1188238	EBI-357563	EBI-1188258	weak	transient	transient	-	unbalanced	unbalanced	-	3
MTNR1A	GNAI2	P48039	P04899	EBI-1188238	EBI-353997	EBI-1188258	weak	transient	transient	-	unbalanced	unbalanced	-	3
MTNR1B	GNAI1	P49286	P63096	EBI-1188341	EBI-618639	EBI-1188355	strong	transient	-	-	unbalanced	unbalanced	-	3
MTNR1B	PDIA6	P49286	Q15084	EBI-1188341	EBI-1043087	EBI-1188355	weak	transient	-	-	unbalanced	unbalanced	-	1
MTNR1B	GNB4	P49286	Q9HAV0	EBI-1188341	EBI-358539	EBI-1188355	weak	transient	-	-	balanced	unbalanced	-	5
MTNR1B	GNAI3	P49286	P08754	EBI-1188341	EBI-357563	EBI-1188355	strong	transient	-	-	unbalanced	unbalanced	-	2
MTNR1B	GNB2	P49286	P62879	EBI-1188341	EBI-356942	EBI-1188355	weak	transient	-	-	unbalanced	unbalanced	-	4
MTNR1B	GNAI2	P49286	P04899	EBI-1188341	EBI-353997	EBI-1188355	strong	transient	-	-	unbalanced	unbalanced	-	2
CDH5	CTNNB1	P33151	P35222	EBI-2903122	EBI-491549	EBI-7053258	strong	transient	transient	permanent	unbalanced	unbalanced	unbalanced	10
CTNNB1	CDH2	P35222	P19022	EBI-491549	EBI-2256711	EBI-7053635	strong	transient	transient	permanent	unbalanced	unbalanced	unbalanced	10
TIMM9	TIMM10	Q9Y5J7	P62072	EBI-1200370	EBI-1200391	EBI-1200368	strong	permanent	permanent	transient	balanced	balanced	balanced	1
TIMM10B	TIMM10	Q9Y5J6	P62072	EBI-1200382	EBI-1200391	EBI-1200413	strong	permanent	permanent	transient	balanced	balanced	balanced	1
CUL2	RBX1	Q13617	P62877	EBI-456179	EBI-398523	EBI-7190029	strong	permanent	permanent	transient	unbalanced	balanced	unbalanced	4
CUL2	ELOC	Q13617	Q15369	EBI-456179	EBI-301231	EBI-7190049	weak	permanent	permanent	permanent	unbalanced	balanced	balanced	5
PPP2R5C	PPP2R1A	Q13362	P30153	EBI-1266156	EBI-302388	EBI-7210954	weak	transient	transient	transient	balanced	balanced	unbalanced	14
PPP2R1A	PPP2R2A	P30153	P63151	EBI-302388	EBI-1048931	EBI-7211023	strong	transient	permanent	transient	balanced	balanced	unbalanced	12
PPP2R5A	PPP2R1A	Q15172	P30153	EBI-641666	EBI-302388	EBI-7211039	weak	transient	transient	transient	unbalanced	balanced	unbalanced	14
SH3KBP1	ASAP1	Q96B97	Q9ULH1	EBI-346595	EBI-346622	EBI-7229777	weak	permanent	permanent	permanent	balanced	balanced	balanced	1
SH3KBP1	ASAP2	Q96B97	O43150	EBI-346595	EBI-310968	EBI-7230123	weak	permanent	transient	transient	balanced	unbalanced	unbalanced	0
PCNA	POLD1	P12004	P28340	EBI-358311	EBI-716569	EBI-1202904	weak	permanent	permanent	permanent	unbalanced	unbalanced	balanced	2
UBQLN1	PSMD4	Q9UMX0	P55036	EBI-741480	EBI-359318	EBI-7076012	weak	transient	permanent	permanent	balanced	balanced	balanced	2
MAPK1	PEA15	P28482	Q15121	EBI-959949	EBI-714410	EBI-7234249	weak	transient	transient	permanent	balanced	unbalanced	balanced	4
UBC	MDM2	P0CG48	Q00987	EBI-3390054	EBI-389668	EBI-7260186	weak	transient	transient	transient	unbalanced	unbalanced	unbalanced	2
NCAPG	NCAPH	Q9BPX3	Q15003	EBI-970214	EBI-1046410	EBI-7242977	strong	transient	permanent	permanent	balanced	balanced	balanced	0
IDH3A	IDH3G	P50213	P51553	EBI-355999	EBI-1210876	EBI-1210893	strong	transient	transient	permanent	balanced	balanced	balanced	0
MAPK7	MAP2K5	Q13164	Q13163	EBI-1213983	EBI-307294	EBI-1213998	weak	transient	permanent	transient	balanced	balanced	balanced	1
CHEK2	PLK1	O96017	P53350	EBI-1180783	EBI-476768	EBI-1215085	weak	permanent	permanent	permanent	balanced	balanced	balanced	1
PLXND1	SEMA4A	Q9Y4D7	Q9H3S1	EBI-310731	EBI-3924922	EBI-7283681	weak	permanent	transient	transient	balanced	unbalanced	balanced	1
SEMA3E	PLXND1	O15041	Q9Y4D7	EBI-7283693	EBI-310731	EBI-7283731	weak	transient	transient	transient	unbalanced	unbalanced	balanced	1
CTNNB1	AXIN1	P35222	O15169	EBI-491549	EBI-710484	EBI-7286224	weak	transient	permanent	transient	unbalanced	unbalanced	unbalanced	8
ABL1	SRC	P00519	P12931	EBI-375543	EBI-621482	EBI-7286298	weak	transient	permanent	transient	unbalanced	unbalanced	balanced	2
NDUFS3	NDUFS2	O75489	O75306	EBI-1224896	EBI-1224806	EBI-1224911	strong	permanent	permanent	permanent	balanced	balanced	balanced	4
NDUFS2	NDUFV2	O75306	P19404	EBI-1224806	EBI-713665	EBI-1224933	weak	permanent	transient	transient	balanced	unbalanced	unbalanced	0
EIF2S3	EIF2S2	P41091	P20042	EBI-1054228	EBI-711977	EBI-1225857	weak	permanent	transient	transient	balanced	balanced	unbalanced	0
EIF2S1	EIF2S3	P05198	P41091	EBI-1056162	EBI-1054228	EBI-1225872	weak	permanent	permanent	permanent	balanced	balanced	balanced	1
EIF2AK2	EIF2S1	P19525	P05198	EBI-640775	EBI-1056162	EBI-1226418	weak	transient	permanent	permanent	unbalanced	balanced	balanced	1
CDK5	CDKN1B	Q00535	P46527	EBI-1041567	EBI-519280	EBI-1226530	strong	transient	transient	transient	balanced	unbalanced	balanced	6
CDKN1A	CCNA2	P38936	P20248	EBI-375077	EBI-457097	EBI-1226582	weak	transient	transient	transient	unbalanced	unbalanced	unbalanced	12
CDKN1A	CDK5	P38936	Q00535	EBI-375077	EBI-1041567	EBI-1226646	strong	permanent	transient	transient	balanced	unbalanced	unbalanced	6
CHAF1B	RBBP4	Q13112	Q09028	EBI-1052944	EBI-620823	EBI-1236705	weak	permanent	transient	permanent	unbalanced	unbalanced	unbalanced	6
MAX	MXD1	P61244	Q05195	EBI-751711	EBI-8833637	EBI-1244945	strong	transient	permanent	permanent	unbalanced	balanced	unbalanced	5
CDK2	CCND1	P24941	P24385	EBI-375096	EBI-375001	EBI-1245713	strong	transient	transient	permanent	unbalanced	balanced	balanced	7
CDK2	CCND2	P24941	P30279	EBI-375096	EBI-748789	EBI-1245720	strong	permanent	transient	transient	balanced	unbalanced	unbalanced	8
CDK3	CCNE2	Q00526	O96020	EBI-1245761	EBI-375033	EBI-1245772	strong	transient	transient	-	balanced	balanced	-	7
CCNE2	CDKN1B	O96020	P46527	EBI-375033	EBI-519280	EBI-1245805	strong	permanent	transient	transient	balanced	unbalanced	unbalanced	8
CCNC	CDK8	P24863	P49336	EBI-395261	EBI-394377	EBI-1245921	strong	permanent	transient	permanent	balanced	balanced	balanced	2
CDK7	MNAT1	P50613	P51948	EBI-1245958	EBI-716139	EBI-1245984	weak	permanent	permanent	permanent	balanced	balanced	unbalanced	1
CDK7	CCNH	P50613	P51946	EBI-1245958	EBI-741406	EBI-1245984	weak	permanent	permanent	permanent	balanced	balanced	balanced	2
NLRP1	PYCARD	Q9C000	Q9ULZ3	EBI-1220518	EBI-751215	EBI-1246574	weak	permanent	transient	permanent	balanced	balanced	balanced	0
XIAP	UBC	P98170	P0CG48	EBI-517127	EBI-3390054	EBI-7276778	weak	transient	permanent	transient	unbalanced	unbalanced	unbalanced	4
UBE2D1	XIAP	P51668	P98170	EBI-743540	EBI-517127	EBI-7277106	weak	permanent	transient	transient	balanced	balanced	unbalanced	24
CBX8	CBX4	Q9HC52	O00257	EBI-712912	EBI-722425	EBI-7290358	weak	transient	transient	permanent	balanced	unbalanced	unbalanced	0
NEDD8	BTRC	Q15843	Q9Y297	EBI-716247	EBI-307461	EBI-7280294	weak	transient	permanent	transient	unbalanced	balanced	unbalanced	1
CUL1	NEDD8	Q13616	Q15843	EBI-359390	EBI-716247	EBI-7280335	weak	transient	permanent	transient	balanced	balanced	unbalanced	11
XRCC6	PRKDC	P12956	P78527	EBI-353208	EBI-352053	EBI-1563993	weak	permanent	permanent	permanent	unbalanced	unbalanced	balanced	1
XRCC5	PRKDC	P13010	P78527	EBI-357997	EBI-352053	EBI-1563999	weak	permanent	permanent	permanent	balanced	unbalanced	balanced	1
PPP3R1	PPP3CA	P63098	Q08209	EBI-915984	EBI-352922	EBI-1250143	strong	permanent	permanent	permanent	balanced	balanced	unbalanced	1
DNAJB6	HSPA8	O75190	P11142	EBI-1053164	EBI-351896	EBI-1255642	weak	permanent	transient	permanent	unbalanced	unbalanced	unbalanced	6
CDK14	CDKN1A	O94921	P38936	EBI-1043945	EBI-375077	EBI-1255210	weak	transient	transient	transient	unbalanced	unbalanced	unbalanced	14
CCND3	CDK14	P30281	O94921	EBI-375013	EBI-1043945	EBI-1255216	strong	transient	transient	transient	unbalanced	balanced	balanced	7
UIMC1	ABRAXAS1	Q96RL1	Q6UWZ7	EBI-725300	EBI-1263451	EBI-1263844	weak	transient	permanent	permanent	balanced	balanced	balanced	2
PPP2CA	PPP2R1B	P67775	P30154	EBI-712311	EBI-357094	EBI-1266031	weak	permanent	transient	permanent	balanced	unbalanced	unbalanced	7
PPP2R1B	PPP2R5A	P30154	Q15172	EBI-357094	EBI-641666	EBI-1266124	weak	transient	transient	transient	balanced	unbalanced	balanced	8
PPP2R2A	PPP2R1B	P63151	P30154	EBI-1048931	EBI-357094	EBI-1266140	strong	permanent	transient	permanent	balanced	balanced	balanced	6
PPP2R5D	PPP2R1B	Q14738	P30154	EBI-396563	EBI-357094	EBI-1266204	weak	permanent	transient	transient	balanced	unbalanced	unbalanced	8
PPP2R5E	PPP2R1B	Q16537	P30154	EBI-968374	EBI-357094	EBI-1266222	weak	permanent	transient	permanent	balanced	balanced	balanced	6
PPP2R1B	STRN3	P30154	Q13033	EBI-357094	EBI-1053857	EBI-1266474	weak	permanent	transient	permanent	balanced	balanced	balanced	4
PPP2R1A	STRN3	P30153	Q13033	EBI-302388	EBI-1053857	EBI-1266485	weak	transient	permanent	transient	unbalanced	balanced	balanced	8
PPP2R1B	STRN	P30154	O43815	EBI-357094	EBI-1046642	EBI-1266363	weak	transient	transient	transient	balanced	balanced	balanced	4
PPP2R1A	STRN	P30153	O43815	EBI-302388	EBI-1046642	EBI-1266406	weak	transient	transient	transient	unbalanced	balanced	unbalanced	8
CD47	SIRPG	Q08722	Q9P1W8	EBI-1268321	EBI-1268284	EBI-1268283	weak	transient	permanent	transient	unbalanced	unbalanced	unbalanced	0
E2F2	RB1	Q14209	P06400	EBI-718476	EBI-491274	EBI-7350819	weak	transient	permanent	permanent	balanced	unbalanced	unbalanced	5
E2F3	RB1	O00716	P06400	EBI-765551	EBI-491274	EBI-7350848	weak	permanent	permanent	transient	balanced	balanced	unbalanced	5
BECN1	BCL2	Q14457	P10415	EBI-949378	EBI-77694	EBI-5234827	strong	transient	permanent	transient	unbalanced	balanced	unbalanced	5
TXN	TXNIP	P10599	Q9H3M7	EBI-594644	EBI-1369170	EBI-1368856	weak	transient	transient	transient	balanced	unbalanced	balanced	1
KITLG	KIT	P21583	P10721	EBI-1379527	EBI-1379503	EBI-1379520	weak	permanent	transient	permanent	balanced	balanced	balanced	0
PSMD4	UBB	P55036	P0CG47	EBI-359318	EBI-413034	EBI-1380067	weak	permanent	transient	permanent	unbalanced	unbalanced	balanced	4
RAD23B	UBB	P54727	P0CG47	EBI-954531	EBI-413034	EBI-1380343	weak	transient	transient	transient	unbalanced	balanced	balanced	5
ITGA5	ITGB1	P08648	P05556	EBI-1382311	EBI-703066	EBI-1382354	strong	transient	transient	permanent	balanced	unbalanced	balanced	2
SMARCC1	SMARCD1	Q92922	Q96GM5	EBI-355653	EBI-358489	EBI-1383105	strong	permanent	permanent	permanent	balanced	balanced	balanced	1
PYGO2	BCL9	Q9BRQ0	O00512	EBI-932471	EBI-533127	EBI-1385734	weak	permanent	permanent	permanent	balanced	balanced	balanced	1
PSMA1	PSMA3	P25786	P25788	EBI-359352	EBI-348380	EBI-1385684	strong	permanent	permanent	permanent	balanced	balanced	balanced	0
PSMA1	PSMA4	P25786	P25789	EBI-359352	EBI-359310	EBI-1385684	weak	permanent	permanent	permanent	balanced	balanced	balanced	4
PSMA1	PSMA5	P25786	P28066	EBI-359352	EBI-355475	EBI-1385684	weak	permanent	permanent	permanent	balanced	balanced	unbalanced	1
PSMA1	PSMB1	P25786	P20618	EBI-359352	EBI-372273	EBI-1385684	weak	permanent	permanent	permanent	balanced	balanced	unbalanced	1
PSMA1	PSMB4	P25786	P28070	EBI-359352	EBI-603350	EBI-1385684	weak	permanent	permanent	permanent	balanced	balanced	unbalanced	2
RICTOR	MTOR	Q6R327	P42345	EBI-1387196	EBI-359260	EBI-1387838	weak	transient	transient	permanent	balanced	balanced	balanced	1
MTOR	RPTOR	P42345	Q8N122	EBI-359260	EBI-1567928	EBI-1567921	weak	permanent	permanent	permanent	balanced	balanced	balanced	2
MTOR	MLST8	P42345	Q9BVC4	EBI-359260	EBI-1387471	EBI-1567921	weak	permanent	permanent	permanent	balanced	balanced	balanced	0
PSMA7	PSMA2	O14818	P25787	EBI-603272	EBI-603262	EBI-1388197	weak	permanent	transient	-	balanced	unbalanced	-	3
PSMA3	PSMA7	P25788	O14818	EBI-348380	EBI-603272	EBI-1388222	weak	permanent	transient	permanent	balanced	balanced	balanced	0
PSMA4	PSMA6	P25789	P60900	EBI-359310	EBI-357793	EBI-1388283	weak	permanent	permanent	permanent	balanced	unbalanced	balanced	3
PSMA5	PSMA7	P28066	O14818	EBI-355475	EBI-603272	EBI-1388320	weak	permanent	transient	permanent	balanced	unbalanced	balanced	0
POGZ	SP1	Q7Z3K3	P08047	EBI-1389308	EBI-298336	EBI-1389351	weak	permanent	permanent	permanent	balanced	balanced	balanced	6
KLF10	SP1	Q13118	P08047	EBI-1389509	EBI-298336	EBI-1389524	weak	transient	transient	transient	unbalanced	balanced	balanced	0
LIN9	LIN52	Q5TKA1	Q52LA3	EBI-1389424	EBI-1389456	EBI-1389530	strong	permanent	transient	permanent	balanced	balanced	unbalanced	1
RBL2	E2F4	Q08999	Q16254	EBI-971439	EBI-448943	EBI-1389763	weak	transient	permanent	permanent	balanced	balanced	balanced	3
RBL2	E2F5	Q08999	Q15329	EBI-971439	EBI-1389773	EBI-1389763	weak	transient	transient	permanent	balanced	unbalanced	unbalanced	3
RBL2	TFDP2	Q08999	Q14188	EBI-971439	EBI-752268	EBI-1389763	weak	permanent	transient	permanent	balanced	balanced	balanced	3
RBL2	TFDP1	Q08999	Q14186	EBI-971439	EBI-749713	EBI-1389763	weak	transient	permanent	permanent	balanced	balanced	balanced	3
SUMO2	UBE2I	P61956	P63279	EBI-473220	EBI-80168	EBI-7406892	weak	transient	permanent	permanent	unbalanced	unbalanced	balanced	5
CREB1	EP300	P16220	Q09472	EBI-711855	EBI-447295	EBI-7397200	weak	permanent	permanent	permanent	balanced	balanced	balanced	1
CREBBP	CREB1	Q92793	P16220	EBI-81215	EBI-711855	EBI-7397274	weak	permanent	permanent	permanent	balanced	balanced	unbalanced	1
MCL1	BAX	Q07820	Q07812	EBI-1003422	EBI-516580	EBI-7424591	strong	transient	permanent	transient	balanced	unbalanced	unbalanced	6
BCL2L1	BAX	Q07817	Q07812	EBI-78035	EBI-516580	EBI-7424665	strong	permanent	permanent	transient	balanced	balanced	balanced	6
BAX	BCL2L11	Q07812	O43521	EBI-516580	EBI-526406	EBI-7424753	strong	transient	permanent	permanent	balanced	balanced	balanced	6
CRP	FCGR2C	P02741	P31995	EBI-1395983	EBI-1396036	EBI-1396070	weak	permanent	transient	-	unbalanced	unbalanced	-	0
FBLN5	LTBP2	Q9UBX5	Q14767	EBI-947897	EBI-1546118	EBI-7465573	weak	permanent	permanent	permanent	unbalanced	balanced	unbalanced	1
TLR4	LY96	O00206	Q9Y6Y9	EBI-528701	EBI-1539247	EBI-1539654	strong	permanent	permanent	permanent	balanced	balanced	balanced	0
CRYBA4	CRYBB1	P53673	P53674	EBI-7519711	EBI-7519424	EBI-7519791	weak	permanent	transient	permanent	balanced	unbalanced	balanced	1
CDC20	MAD2L2	Q12834	Q9UI95	EBI-367462	EBI-77889	EBI-1539342	weak	permanent	permanent	permanent	balanced	unbalanced	unbalanced	4
FZR1	MAD2L2	Q9UM11	Q9UI95	EBI-724997	EBI-77889	EBI-1539372	weak	permanent	permanent	permanent	unbalanced	balanced	unbalanced	3
ZXDC	ZXDA	Q2QGD7	P98168	EBI-1538838	EBI-1538980	EBI-1539001	weak	permanent	permanent	permanent	balanced	balanced	unbalanced	0
SF3A1	SF3A2	Q15459	Q15428	EBI-1054743	EBI-2462271	EBI-7291651	weak	permanent	permanent	permanent	balanced	balanced	balanced	0
CDC5L	SF3A2	Q99459	Q15428	EBI-374880	EBI-2462271	EBI-7292596	weak	transient	permanent	transient	balanced	balanced	balanced	2
OXSR1	WNK4	O95747	Q96J92	EBI-620853	EBI-766352	EBI-7577677	weak	permanent	transient	transient	balanced	unbalanced	unbalanced	0
OXSR1	WNK1	O95747	Q9H4A3	EBI-620853	EBI-457907	EBI-7578637	weak	transient	transient	transient	balanced	balanced	balanced	1
STAT1	STAT2	P42224	P52630	EBI-1057697	EBI-1546963	EBI-1547196	weak	permanent	permanent	permanent	balanced	balanced	balanced	2
IRF9	STAT2	Q00978	P52630	EBI-626526	EBI-1546963	EBI-1547267	weak	permanent	permanent	permanent	balanced	unbalanced	balanced	1
STAT1	IRF9	P42224	Q00978	EBI-1057697	EBI-626526	EBI-1547212	weak	permanent	transient	permanent	balanced	unbalanced	balanced	2
IKBKE	TBK1	Q14164	Q9UHD2	EBI-307369	EBI-356402	EBI-7476780	strong	transient	permanent	permanent	balanced	unbalanced	balanced	0
NCKAP1	CYFIP1	Q9Y2A7	Q7L576	EBI-389845	EBI-1048143	EBI-1548644	strong	permanent	transient	transient	balanced	balanced	balanced	0
PEX1	PEX6	O43933	Q13608	EBI-988601	EBI-988581	EBI-1548815	strong	permanent	transient	transient	balanced	balanced	balanced	0
DNMT1	UHRF1	P26358	Q96T88	EBI-719459	EBI-1548946	EBI-1548967	weak	permanent	permanent	permanent	balanced	unbalanced	unbalanced	0
RELA	NFKB1	Q04206	P19838	EBI-73886	EBI-300010	EBI-1550577	weak	permanent	permanent	permanent	balanced	balanced	unbalanced	4
RWDD3	UBE2I	Q9Y3V2	P63279	EBI-1549885	EBI-80168	EBI-1549893	weak	transient	permanent	permanent	unbalanced	unbalanced	balanced	5
UBA1	UBE2I	P22314	P63279	EBI-709688	EBI-80168	EBI-1550743	strong	permanent	permanent	permanent	balanced	unbalanced	balanced	5
RELA	NFKBIB	Q04206	Q15653	EBI-73886	EBI-352889	EBI-1551147	strong	permanent	transient	transient	unbalanced	balanced	unbalanced	4
PDGFRB	PDGFB	P09619	P01127	EBI-641237	EBI-1554925	EBI-1554878	weak	permanent	transient	permanent	balanced	unbalanced	balanced	0
CDCA8	INCENP	Q53HL2	Q9NQS7	EBI-979174	EBI-307907	EBI-1555177	strong	permanent	permanent	permanent	balanced	unbalanced	balanced	1
S100B	AGER	P04271	Q15109	EBI-458391	EBI-1646426	EBI-7513240	weak	permanent	transient	transient	balanced	unbalanced	unbalanced	8
RXRA	NCOA1	P19793	Q15788	EBI-78598	EBI-455189	EBI-7538697	weak	permanent	transient	transient	balanced	balanced	unbalanced	4
TBP	TAF1	P20226	P21675	EBI-355371	EBI-491289	EBI-1565027	strong	transient	transient	permanent	balanced	balanced	balanced	2
MAD2L1	MAD2L1BP	Q13257	Q15013	EBI-78203	EBI-712181	EBI-1563841	weak	transient	transient	permanent	balanced	unbalanced	balanced	3
PRKCZ	PRKCQ	Q05513	Q04759	EBI-295351	EBI-374762	EBI-1567985	weak	transient	transient	transient	balanced	unbalanced	unbalanced	2
BUB1B	CDC20	O60566	Q12834	EBI-1001438	EBI-367462	EBI-1568426	weak	permanent	permanent	permanent	balanced	balanced	balanced	4
GTF2A2	GTF2A1	P52657	P52655	EBI-1045262	EBI-389518	EBI-1570464	strong	transient	permanent	permanent	unbalanced	balanced	unbalanced	1
TBP	GTF2A2	P20226	P52657	EBI-355371	EBI-1045262	EBI-1570472	weak	permanent	permanent	permanent	unbalanced	balanced	unbalanced	2
ASAP2	PLCG1	O43150	P19174	EBI-310968	EBI-79387	EBI-1570497	weak	transient	transient	permanent	balanced	balanced	balanced	0
SHANK2	PLCG1	Q9UPX8	P19174	EBI-1570571	EBI-79387	EBI-1570601	weak	permanent	transient	transient	unbalanced	unbalanced	unbalanced	0
ASAP1	PLCG1	Q9ULH1	P19174	EBI-346622	EBI-79387	EBI-1570646	weak	transient	permanent	transient	balanced	balanced	unbalanced	1
SRC	ABL2	P12931	P42684	EBI-621482	EBI-1102694	EBI-1960730	weak	permanent	transient	transient	balanced	balanced	balanced	2
ABL2	FYN	P42684	P06241	EBI-1102694	EBI-515315	EBI-1961859	weak	permanent	transient	permanent	balanced	balanced	balanced	1
ASAP1	GRB2	Q9ULH1	P62993	EBI-346622	EBI-401755	EBI-1963443	weak	transient	permanent	transient	balanced	balanced	unbalanced	6
GRB2	ABL2	P62993	P42684	EBI-401755	EBI-1102694	EBI-1963658	weak	permanent	transient	permanent	unbalanced	unbalanced	unbalanced	13
NCK1	ABL2	P16333	P42684	EBI-389883	EBI-1102694	EBI-1966057	weak	transient	permanent	transient	balanced	balanced	unbalanced	4
ABL1	NCK1	P00519	P16333	EBI-375543	EBI-389883	EBI-1967005	weak	transient	permanent	permanent	balanced	balanced	unbalanced	1
PIK3R1	PLCG2	P27986	P16885	EBI-79464	EBI-617403	EBI-1970361	weak	permanent	transient	transient	balanced	unbalanced	unbalanced	0
CD244	CD48	Q9BZW8	P09326	EBI-1580565	EBI-714770	EBI-1580559	weak	permanent	permanent	permanent	balanced	unbalanced	unbalanced	0
AGO2	AGO3	Q9UKV8	Q9H9G7	EBI-528269	EBI-2267883	EBI-7642406	weak	permanent	transient	permanent	balanced	balanced	balanced	1
SPRY2	CBL	O43597	P22681	EBI-742487	EBI-518228	EBI-8601808	strong	permanent	transient	transient	balanced	balanced	balanced	0
PIK3CA	PIK3R1	P42336	P27986	EBI-2116585	EBI-79464	EBI-7698901	strong	permanent	transient	permanent	balanced	balanced	balanced	2
CFL1	LIMK1	P23528	P53667	EBI-352733	EBI-444403	EBI-7603136	weak	permanent	transient	permanent	unbalanced	unbalanced	unbalanced	2
PDHB	DLAT	P11177	P10515	EBI-1035872	EBI-2959723	EBI-7781909	weak	transient	permanent	permanent	unbalanced	balanced	unbalanced	0
CUL1	UBE2M	Q13616	P61081	EBI-359390	EBI-1041660	EBI-7629112	weak	permanent	transient	transient	balanced	balanced	balanced	4
NCSTN	APH1A	Q92542	Q96BI3	EBI-998440	EBI-2606935	EBI-7775219	strong	permanent	permanent	transient	balanced	balanced	balanced	0
PSMA6	PSMB7	P60900	Q99436	EBI-357793	EBI-603319	EBI-7659176	weak	permanent	permanent	permanent	balanced	unbalanced	unbalanced	1
PSMA7	PSMB2	O14818	P49721	EBI-603272	EBI-359335	EBI-7659266	weak	permanent	permanent	transient	balanced	balanced	balanced	1
PSMB7	PSMB4	Q99436	P28070	EBI-603319	EBI-603350	EBI-7659557	weak	permanent	permanent	transient	balanced	balanced	balanced	2
BCL10	MALT1	O95999	Q9UDY8	EBI-958922	EBI-1047372	EBI-7661911	weak	transient	permanent	permanent	balanced	balanced	balanced	0
EPS15	STON2	P42566	Q8WXE9	EBI-396684	EBI-539742	EBI-7772356	weak	transient	permanent	transient	balanced	unbalanced	unbalanced	0
ARRB1	CLTC	P49407	Q00610	EBI-743313	EBI-354967	EBI-1642094	weak	transient	permanent	permanent	unbalanced	unbalanced	unbalanced	2
ARRB1	SAG	P49407	P10523	EBI-743313	EBI-1642180	EBI-1642094	weak	transient	-	transient	unbalanced	-	unbalanced	1
ARRB2	SAG	P32121	P10523	EBI-714559	EBI-1642180	EBI-1642567	weak	transient	-	transient	unbalanced	-	unbalanced	1
ZNF212	ZNF3	Q9UDV6	P17036	EBI-1640204	EBI-1640965	EBI-1640985	weak	permanent	permanent	permanent	balanced	balanced	balanced	0
BRAF	MAP2K2	P15056	P36507	EBI-365980	EBI-1056930	EBI-1643841	weak	transient	permanent	transient	balanced	balanced	balanced	5
BRAF	MAP2K1	P15056	Q02750	EBI-365980	EBI-492564	EBI-1643841	weak	permanent	permanent	permanent	unbalanced	unbalanced	balanced	5
YWHAH	YWHAZ	Q04917	P63104	EBI-306940	EBI-347088	EBI-1643877	weak	permanent	permanent	permanent	balanced	balanced	balanced	0
RAF1	MAP2K1	P04049	Q02750	EBI-365996	EBI-492564	EBI-1643949	weak	transient	transient	transient	balanced	balanced	balanced	5
YWHAH	RAF1	Q04917	P04049	EBI-306940	EBI-365996	EBI-1643958	weak	permanent	transient	transient	balanced	unbalanced	balanced	10
BRAF	YWHAE	P15056	P62258	EBI-365980	EBI-356498	EBI-1643985	weak	transient	permanent	permanent	unbalanced	unbalanced	unbalanced	4
BRAF	YWHAH	P15056	Q04917	EBI-365980	EBI-306940	EBI-1643985	weak	permanent	permanent	permanent	balanced	unbalanced	balanced	5
BRAF	ARAF	P15056	P10398	EBI-365980	EBI-365961	EBI-1643985	weak	transient	transient	transient	balanced	balanced	balanced	5
MAP2K1	ARAF	Q02750	P10398	EBI-492564	EBI-365961	EBI-1644009	weak	transient	transient	transient	balanced	balanced	balanced	5
MAP2K1	KSR1	Q02750	Q8IVT5	EBI-492564	EBI-486984	EBI-1644009	weak	transient	transient	transient	unbalanced	unbalanced	unbalanced	5
YWHAH	BAIAP2	Q04917	Q9UQB8	EBI-306940	EBI-525456	EBI-1644092	weak	permanent	permanent	permanent	unbalanced	unbalanced	unbalanced	2
YWHAH	ARAF	Q04917	P10398	EBI-306940	EBI-365961	EBI-1644092	weak	transient	transient	transient	balanced	unbalanced	balanced	6
YWHAH	YWHAB	Q04917	P31946	EBI-306940	EBI-359815	EBI-1644092	strong	permanent	transient	permanent	balanced	balanced	balanced	4
YWHAH	YWHAQ	Q04917	P27348	EBI-306940	EBI-359854	EBI-1644092	strong	permanent	permanent	permanent	balanced	balanced	balanced	4
YWHAH	YWHAG	Q04917	P61981	EBI-306940	EBI-359832	EBI-1644092	strong	transient	permanent	permanent	unbalanced	balanced	balanced	5
YWHAH	KSR1	Q04917	Q8IVT5	EBI-306940	EBI-486984	EBI-1644092	weak	transient	transient	transient	unbalanced	unbalanced	unbalanced	6
IL13RA1	IL4	P78552	P05112	EBI-1391535	EBI-367025	EBI-1644999	weak	transient	transient	transient	unbalanced	unbalanced	unbalanced	1
IL13RA1	IL4R	P78552	P24394	EBI-1391535	EBI-367009	EBI-1644999	weak	permanent	permanent	permanent	balanced	unbalanced	balanced	2
IL13RA1	IL13	P78552	P35225	EBI-1391535	EBI-1647828	EBI-1645027	weak	transient	transient	transient	balanced	unbalanced	unbalanced	1
GCC2	RAB6A	Q8IWJ2	P20340	EBI-1645320	EBI-1052826	EBI-1645344	weak	transient	permanent	permanent	balanced	unbalanced	balanced	1
S100P	AGER	P25815	Q15109	EBI-743700	EBI-1646426	EBI-1646459	weak	permanent	transient	transient	balanced	unbalanced	unbalanced	3
KCNIP2	KCND2	Q9NS61	Q9NZV8	EBI-1052975	EBI-1646745	EBI-1646771	strong	permanent	transient	transient	balanced	unbalanced	unbalanced	1
RNF43	UBB	Q68DV7	P0CG47	EBI-1647060	EBI-413034	EBI-1647301	weak	permanent	transient	transient	unbalanced	unbalanced	unbalanced	4
RNF43	UBE2D2	Q68DV7	P62837	EBI-1647060	EBI-347677	EBI-1647320	weak	transient	transient	transient	unbalanced	unbalanced	unbalanced	22
RNF43	UBE2D3	Q68DV7	P61077	EBI-1647060	EBI-348268	EBI-1647344	weak	transient	transient	transient	unbalanced	unbalanced	unbalanced	17
FOXO3	FOXM1	O43524	Q08050	EBI-1644164	EBI-866480	EBI-1659376	weak	transient	transient	transient	balanced	unbalanced	unbalanced	0
PDCD6	DAPK1	O75340	P53355	EBI-352915	EBI-358616	EBI-1748826	strong	transient	permanent	transient	balanced	balanced	unbalanced	2
RELA	REL	Q04206	Q04864	EBI-73886	EBI-307352	EBI-1749476	weak	permanent	permanent	permanent	unbalanced	unbalanced	balanced	4
ARHGEF19	RHOA	Q8IW93	P61586	EBI-7799822	EBI-446668	EBI-7799988	weak	transient	transient	transient	unbalanced	unbalanced	unbalanced	9
TAX1BP1	UBC	Q86VP1	P0CG48	EBI-529518	EBI-3390054	EBI-7794682	weak	transient	permanent	transient	unbalanced	unbalanced	balanced	2
TAL1	TCF3	P17542	P15923	EBI-1753878	EBI-769630	EBI-1768203	strong	permanent	transient	transient	balanced	unbalanced	unbalanced	2
TAL1	TCF4	P17542	P15884	EBI-1753878	EBI-533224	EBI-1768210	strong	-	-	transient	-	-	unbalanced	15
TAL1	TCF12	P17542	Q99081	EBI-1753878	EBI-722877	EBI-1768214	strong	transient	transient	transient	unbalanced	unbalanced	unbalanced	7
ETF1	GSPT1	P62495	P15170	EBI-750990	EBI-948993	EBI-7801134	strong	permanent	permanent	transient	balanced	balanced	balanced	1
NEDD8	CUL5	Q15843	Q93034	EBI-716247	EBI-1057139	EBI-7813915	weak	transient	transient	transient	unbalanced	balanced	unbalanced	11
NEDD8	UBC	Q15843	P0CG48	EBI-716247	EBI-3390054	EBI-7813915	weak	transient	transient	transient	unbalanced	unbalanced	unbalanced	12
NEDD8	CUL3	Q15843	Q13618	EBI-716247	EBI-456129	EBI-7813915	weak	transient	transient	permanent	unbalanced	balanced	unbalanced	11
NEDD8	CUL4A	Q15843	Q13619	EBI-716247	EBI-456106	EBI-7813915	weak	transient	transient	transient	unbalanced	balanced	unbalanced	11
NEDD8	CUL4B	Q15843	Q13620	EBI-716247	EBI-456067	EBI-7813915	weak	transient	permanent	transient	unbalanced	balanced	unbalanced	11
NEDD8	CUL2	Q15843	Q13617	EBI-716247	EBI-456179	EBI-7813915	weak	permanent	permanent	transient	unbalanced	balanced	unbalanced	12
PPME1	PPP2CA	Q9Y570	P67775	EBI-1772895	EBI-712311	EBI-1772928	weak	transient	permanent	permanent	balanced	unbalanced	balanced	9
PPP2CA	IGBP1	P67775	P78318	EBI-712311	EBI-1055954	EBI-1773521	weak	transient	transient	transient	balanced	balanced	balanced	6
PPP2CA	PPP2R5D	P67775	Q14738	EBI-712311	EBI-396563	EBI-1773521	weak	transient	permanent	permanent	unbalanced	balanced	balanced	10
PPP2CA	PPP2R2A	P67775	P63151	EBI-712311	EBI-1048931	EBI-1773521	weak	permanent	permanent	permanent	balanced	balanced	balanced	10
PPP2CA	PPP2R5E	P67775	Q16537	EBI-712311	EBI-968374	EBI-1773521	weak	permanent	permanent	permanent	balanced	balanced	balanced	10
PPP2CB	PPP2R5E	P62714	Q16537	EBI-1044367	EBI-968374	EBI-1773687	weak	permanent	permanent	transient	balanced	balanced	balanced	7
PPP2CB	PPP2R2A	P62714	P63151	EBI-1044367	EBI-1048931	EBI-1773687	weak	permanent	permanent	permanent	balanced	balanced	balanced	7
PPP2CB	PPP2R1B	P62714	P30154	EBI-1044367	EBI-357094	EBI-1773687	weak	permanent	transient	transient	unbalanced	unbalanced	balanced	5
PPP2CB	PPME1	P62714	Q9Y570	EBI-1044367	EBI-1772895	EBI-1773687	weak	permanent	permanent	permanent	balanced	unbalanced	balanced	5
PPP2CB	IGBP1	P62714	P78318	EBI-1044367	EBI-1055954	EBI-1773687	weak	transient	transient	transient	balanced	balanced	balanced	4
PPP2R1A	PPP2R2D	P30153	Q66LE6	EBI-302388	EBI-717262	EBI-1773734	strong	transient	permanent	transient	unbalanced	unbalanced	unbalanced	12
PPP2R1A	PPP2R5E	P30153	Q16537	EBI-302388	EBI-968374	EBI-1773734	weak	transient	permanent	permanent	balanced	balanced	balanced	13
PPP2R2B	PPP2CA	Q00005	P67775	EBI-1052159	EBI-712311	EBI-1773971	weak	transient	permanent	permanent	unbalanced	unbalanced	unbalanced	10
PPP2R2B	PPP2R1B	Q00005	P30154	EBI-1052159	EBI-357094	EBI-1773971	strong	transient	transient	transient	unbalanced	unbalanced	unbalanced	6
PPP2R2B	PPP2CB	Q00005	P62714	EBI-1052159	EBI-1044367	EBI-1773971	weak	transient	permanent	permanent	unbalanced	unbalanced	unbalanced	7
PPP2R2B	PPP2R1A	Q00005	P30153	EBI-1052159	EBI-302388	EBI-1773971	strong	transient	transient	permanent	unbalanced	unbalanced	unbalanced	12
PPP2R2C	PPP2CA	Q9Y2T4	P67775	EBI-1774058	EBI-712311	EBI-1774070	weak	transient	permanent	permanent	unbalanced	unbalanced	unbalanced	11
PPP2R2C	PPP2R1A	Q9Y2T4	P30153	EBI-1774058	EBI-302388	EBI-1774070	strong	transient	transient	permanent	balanced	unbalanced	unbalanced	12
PPP2R2D	PPP4C	Q66LE6	P60510	EBI-717262	EBI-1046072	EBI-1774087	weak	permanent	permanent	transient	unbalanced	balanced	unbalanced	2
PPP2R2D	PPP2CA	Q66LE6	P67775	EBI-717262	EBI-712311	EBI-1774087	weak	transient	permanent	transient	unbalanced	unbalanced	unbalanced	13
PPP2R2D	PPP2R1B	Q66LE6	P30154	EBI-717262	EBI-357094	EBI-1774087	strong	permanent	transient	permanent	balanced	balanced	balanced	6
PPP2R2D	PPP2CB	Q66LE6	P62714	EBI-717262	EBI-1044367	EBI-1774087	weak	transient	permanent	transient	unbalanced	unbalanced	balanced	9
PPP4C	IGBP1	P60510	P78318	EBI-1046072	EBI-1055954	EBI-1774185	weak	transient	transient	permanent	balanced	balanced	balanced	3
PPP2R2B	PPP4C	Q00005	P60510	EBI-1052159	EBI-1046072	EBI-2210942	weak	transient	transient	transient	unbalanced	unbalanced	unbalanced	2
RAP1B	RAP1GAP	P61224	P47736	EBI-358143	EBI-722307	EBI-7823893	weak	transient	transient	transient	unbalanced	unbalanced	unbalanced	1
GTF2H1	GTF2E1	P32780	P29083	EBI-715539	EBI-5462215	EBI-7855523	weak	permanent	permanent	permanent	balanced	balanced	balanced	1
CAPN2	CAST	P17655	P20810	EBI-1028956	EBI-1268770	EBI-7947808	strong	-	-	permanent	-	-	balanced	0
MAPKAPK2	MAPK14	P49137	Q16539	EBI-993299	EBI-73946	EBI-1777582	weak	transient	transient	transient	balanced	balanced	balanced	3
MYO10	CALML3	Q9HD67	P27482	EBI-307061	EBI-747537	EBI-7982792	strong	transient	transient	transient	unbalanced	unbalanced	unbalanced	1
ARL2	UNC119	P36404	Q13432	EBI-752365	EBI-711260	EBI-7996677	weak	transient	transient	transient	unbalanced	unbalanced	balanced	3
ARL3	RP2	P36405	O75695	EBI-712710	EBI-7996807	EBI-7996871	strong	transient	transient	transient	balanced	balanced	unbalanced	5
APLP1	APLP2	P51693	Q06481	EBI-74648	EBI-79306	EBI-1782259	strong	transient	transient	transient	unbalanced	unbalanced	unbalanced	0
MTA2	HDAC2	O94776	Q92769	EBI-1783035	EBI-301821	EBI-7911348	strong	permanent	permanent	permanent	unbalanced	balanced	balanced	5
MTA2	HDAC1	O94776	Q13547	EBI-1783035	EBI-301834	EBI-7911348	strong	permanent	permanent	permanent	unbalanced	balanced	balanced	8
MTA1	HDAC2	Q13330	Q92769	EBI-714236	EBI-301821	EBI-7911409	strong	permanent	permanent	permanent	balanced	balanced	balanced	5
MTA3	HDAC1	Q9BTC8	Q13547	EBI-2461787	EBI-301834	EBI-7911428	strong	transient	transient	permanent	unbalanced	unbalanced	balanced	7
MTA3	HDAC2	Q9BTC8	Q92769	EBI-2461787	EBI-301821	EBI-7911428	strong	permanent	permanent	permanent	unbalanced	balanced	unbalanced	5
NSFL1C	VCP	Q9UNZ2	P55072	EBI-721577	EBI-355164	EBI-1783196	weak	permanent	permanent	transient	balanced	unbalanced	unbalanced	7
NDUFS3	NDUFA9	O75489	Q16795	EBI-1224896	EBI-1045087	EBI-1785343	weak	permanent	permanent	transient	balanced	balanced	balanced	3
JUN	ATF2	P05412	P15336	EBI-852823	EBI-1170906	EBI-6993923	strong	transient	transient	transient	balanced	unbalanced	balanced	9
ATF3	JUN	P18847	P05412	EBI-712767	EBI-852823	EBI-6993910	strong	permanent	permanent	permanent	balanced	balanced	balanced	10
SUPT5H	SUPT4H1	O00267	P63272	EBI-710464	EBI-727250	EBI-1785529	strong	permanent	transient	permanent	balanced	balanced	balanced	0
POLR2A	SUPT5H	P24928	O00267	EBI-295301	EBI-710464	EBI-1785578	weak	permanent	permanent	permanent	balanced	balanced	balanced	0
SMARCB1	SMARCC1	Q12824	Q92922	EBI-358419	EBI-355653	EBI-1785630	strong	permanent	permanent	permanent	balanced	balanced	balanced	2
SMARCB1	SMARCC2	Q12824	Q8TAQ2	EBI-358419	EBI-357418	EBI-1785630	strong	transient	transient	permanent	balanced	balanced	balanced	3
HDAC4	HDAC3	P56524	O15379	EBI-308629	EBI-607682	EBI-1785655	weak	transient	transient	transient	balanced	balanced	balanced	0
KAT2B	TADA2A	Q92831	O75478	EBI-477430	EBI-742268	EBI-1785860	strong	transient	transient	permanent	balanced	unbalanced	balanced	1
TBP	TAF4	P20226	O00268	EBI-355371	EBI-1034261	EBI-1785930	weak	permanent	permanent	permanent	balanced	balanced	balanced	2
TAF10	TAF4	Q12962	O00268	EBI-708376	EBI-1034261	EBI-1786133	weak	transient	transient	permanent	unbalanced	balanced	unbalanced	1
TAF10	TAF5	Q12962	Q15542	EBI-708376	EBI-1560145	EBI-1786133	weak	transient	transient	permanent	unbalanced	balanced	balanced	2
TAF10	TAF6	Q12962	P49848	EBI-708376	EBI-1560206	EBI-1786133	weak	permanent	transient	permanent	balanced	balanced	unbalanced	1
IL22	IL22RA1	Q9GZX6	Q8N6P7	EBI-8040250	EBI-3940749	EBI-8040288	weak	permanent	-	-	balanced	unbalanced	-	1
JUNB	BATF	P17275	Q16520	EBI-748062	EBI-749503	EBI-2007894	strong	permanent	permanent	permanent	unbalanced	unbalanced	unbalanced	8
CCNA1	CDKN1B	P78396	P46527	EBI-375065	EBI-519280	EBI-2000968	strong	transient	transient	transient	unbalanced	unbalanced	unbalanced	9
DRAP1	DR1	Q14919	Q01658	EBI-712941	EBI-750300	EBI-2000986	strong	transient	permanent	permanent	balanced	balanced	balanced	2
JDP2	ATF7	Q8WYK2	P17544	EBI-1248415	EBI-765623	EBI-8039227	strong	transient	permanent	transient	balanced	balanced	balanced	6
JDP2	JUND	Q8WYK2	P17535	EBI-1248415	EBI-2682803	EBI-8039227	strong	permanent	permanent	permanent	balanced	unbalanced	balanced	7
JDP2	JUNB	Q8WYK2	P17275	EBI-1248415	EBI-748062	EBI-8039227	strong	permanent	permanent	permanent	balanced	unbalanced	unbalanced	8
JDP2	JUN	Q8WYK2	P05412	EBI-1248415	EBI-852823	EBI-8039294	strong	permanent	transient	permanent	balanced	unbalanced	balanced	10
ARNTL2	EPAS1	Q8WYA1	Q99814	EBI-1793513	EBI-447470	EBI-1794150	strong	permanent	permanent	transient	balanced	unbalanced	unbalanced	1
EPAS1	ARNT	Q99814	P27540	EBI-447470	EBI-80809	EBI-1793580	strong	permanent	transient	permanent	balanced	unbalanced	unbalanced	2
ARNTL	CLOCK	O00327	O15516	EBI-1794206	EBI-1794265	EBI-1794288	strong	transient	transient	permanent	balanced	balanced	unbalanced	0
PLK3	VRK1	Q9H4B4	Q99986	EBI-751877	EBI-1769146	EBI-1795747	weak	transient	transient	transient	balanced	balanced	balanced	1
BAG2	HSPA8	O95816	P11142	EBI-355275	EBI-351896	EBI-9633129	weak	permanent	transient	transient	balanced	unbalanced	unbalanced	8
GP1BA	GP1BB	P07359	P13224	EBI-297082	EBI-2833037	EBI-8072459	weak	permanent	-	permanent	balanced	-	unbalanced	1
GP1BA	GP9	P07359	P14770	EBI-297082	EBI-1754109	EBI-8072459	weak	permanent	permanent	permanent	balanced	unbalanced	balanced	1
PPP2R1A	PPP2R5D	P30153	Q14738	EBI-302388	EBI-396563	EBI-1805236	weak	permanent	permanent	permanent	balanced	balanced	balanced	12
CDC27	FZR1	P30260	Q9UM11	EBI-994813	EBI-724997	EBI-1805431	weak	transient	permanent	permanent	balanced	balanced	balanced	2
EIF3E	EIF3C	P60228	Q99613	EBI-347740	EBI-353741	EBI-1809013	weak	transient	transient	transient	unbalanced	unbalanced	unbalanced	0
CSF2	CSF2RB	P04141	P32927	EBI-1809826	EBI-1809771	EBI-1809802	weak	transient	transient	permanent	balanced	unbalanced	unbalanced	1
RAC1	VAV1	P63000	P15498	EBI-413628	EBI-625518	EBI-7944187	strong	transient	transient	transient	unbalanced	unbalanced	unbalanced	14
PRKAB1	PRKAG1	Q9Y478	P54619	EBI-719769	EBI-1181439	EBI-7928540	strong	permanent	transient	transient	unbalanced	balanced	balanced	3
FAF1	VCP	Q9UNN5	P55072	EBI-718246	EBI-355164	EBI-1995904	weak	permanent	permanent	transient	balanced	unbalanced	unbalanced	7
UBXN7	VCP	O94888	P55072	EBI-1993627	EBI-355164	EBI-1996287	weak	transient	permanent	transient	unbalanced	unbalanced	balanced	7
UBXN8	VCP	O00124	P55072	EBI-1993850	EBI-355164	EBI-1996598	weak	transient	transient	transient	unbalanced	unbalanced	unbalanced	7
UBXN6	VCP	Q9BZV1	P55072	EBI-1993899	EBI-355164	EBI-1996640	strong	transient	permanent	transient	balanced	unbalanced	unbalanced	7
ASPSCR1	VCP	Q9BZE9	P55072	EBI-1993677	EBI-355164	EBI-1996666	strong	transient	permanent	permanent	unbalanced	unbalanced	unbalanced	7
VCP	NPLOC4	P55072	Q8TAT6	EBI-355164	EBI-1994109	EBI-1995860	weak	permanent	permanent	permanent	balanced	unbalanced	balanced	0
IGBP1	PPP6C	P78318	O00743	EBI-1055954	EBI-359751	EBI-1995593	weak	permanent	transient	permanent	balanced	balanced	unbalanced	3
AGFG1	VAMP7	P52594	P51809	EBI-996560	EBI-1052205	EBI-1996690	weak	permanent	permanent	permanent	unbalanced	balanced	balanced	0
ILK	PXN	Q13418	P49023	EBI-747644	EBI-702209	EBI-1999850	weak	permanent	transient	permanent	balanced	unbalanced	balanced	3
TRAPPC3	TRAPPC6B	O43617	Q86SZ2	EBI-743566	EBI-6160531	EBI-8451447	strong	transient	permanent	permanent	balanced	balanced	balanced	2
RBX1	CUL5	P62877	Q93034	EBI-398523	EBI-1057139	EBI-2001309	strong	permanent	transient	permanent	unbalanced	balanced	balanced	4
APP	PSEN1	P05067	P49768	EBI-77613	EBI-297277	EBI-2010244	strong	permanent	transient	permanent	balanced	unbalanced	balanced	0
POLD4	POLD2	Q9HCU8	P49005	EBI-864968	EBI-372354	EBI-2024689	weak	-	-	transient	-	-	balanced	1
POLD3	POLD2	Q15054	P49005	EBI-864956	EBI-372354	EBI-2024709	strong	permanent	permanent	transient	balanced	unbalanced	balanced	0
BIN2	BIN1	Q9UBW5	O00499	EBI-2042570	EBI-719094	EBI-2042589	weak	permanent	transient	transient	unbalanced	unbalanced	unbalanced	0
CNOT7	TOB1	Q9UIV1	P50616	EBI-2105113	EBI-723281	EBI-2105132	weak	transient	transient	permanent	balanced	balanced	balanced	3
CNOT6	CNOT8	Q9ULM6	Q9UFF9	EBI-2104530	EBI-742299	EBI-2104613	weak	permanent	permanent	permanent	balanced	balanced	balanced	1
CNOT6L	CNOT8	Q96LI5	Q9UFF9	EBI-1046635	EBI-742299	EBI-2104636	weak	permanent	permanent	permanent	balanced	balanced	unbalanced	1
CNOT7	CNOT6L	Q9UIV1	Q96LI5	EBI-2105113	EBI-1046635	EBI-2104645	weak	permanent	permanent	permanent	balanced	balanced	unbalanced	1
S100A9	S100A8	P06702	P05109	EBI-1055001	EBI-355281	EBI-2105568	strong	permanent	permanent	permanent	balanced	balanced	balanced	1
GEMIN2	SNRPE	O14893	P62304	EBI-443648	EBI-348082	EBI-2108012	weak	permanent	permanent	permanent	unbalanced	unbalanced	balanced	3
GEMIN2	SNRPF	O14893	P62306	EBI-443648	EBI-356900	EBI-2108012	weak	permanent	permanent	permanent	unbalanced	balanced	unbalanced	6
GEMIN2	SNRPG	O14893	P62308	EBI-443648	EBI-624585	EBI-2108012	weak	permanent	permanent	permanent	unbalanced	unbalanced	balanced	2
GEMIN2	SNRPD1	O14893	P62314	EBI-443648	EBI-372177	EBI-2108012	weak	-	-	permanent	-	-	unbalanced	4
GEMIN2	SNRPD2	O14893	P62316	EBI-443648	EBI-297993	EBI-2108012	weak	permanent	permanent	permanent	unbalanced	balanced	balanced	5
SNRPB	SNRPD1	P14678	P62314	EBI-372458	EBI-372177	EBI-2107900	weak	-	-	permanent	-	-	unbalanced	1
SNRPB	SNRPD3	P14678	P62318	EBI-372458	EBI-372789	EBI-2107900	weak	permanent	permanent	permanent	balanced	balanced	balanced	1
CHMP3	STAMBP	Q9Y3E7	O95630	EBI-2118119	EBI-396676	EBI-2118115	strong	permanent	permanent	permanent	balanced	balanced	balanced	0
CPSF3	CPSF2	Q9UKF6	Q9P2I0	EBI-1044699	EBI-1043224	EBI-8048450	weak	permanent	permanent	permanent	balanced	balanced	unbalanced	0
KCND2	KCNIP1	Q9NZV8	Q9NZI2	EBI-1646745	EBI-2120635	EBI-2121087	strong	permanent	permanent	permanent	balanced	unbalanced	balanced	1
FBXL12	SKP1	Q9NXK8	P63208	EBI-719790	EBI-307486	EBI-8036390	strong	transient	transient	transient	unbalanced	unbalanced	unbalanced	21
NME1	NME2	P15531	P22392	EBI-741141	EBI-713693	EBI-2127719	weak	permanent	transient	transient	balanced	balanced	unbalanced	3
GRB2	PLCG1	P62993	P19174	EBI-401755	EBI-79387	EBI-8673573	weak	transient	transient	permanent	balanced	balanced	balanced	12
UBE2D1	AMFR	P51668	Q9UKV5	EBI-743540	EBI-1046367	EBI-2129106	weak	transient	transient	transient	balanced	balanced	unbalanced	24
RNF181	UBE2D1	Q9P0P0	P51668	EBI-2129136	EBI-743540	EBI-2129134	weak	transient	transient	transient	balanced	balanced	balanced	24
UBE2D1	RNF11	P51668	Q9Y3C5	EBI-743540	EBI-396669	EBI-2129171	weak	permanent	transient	transient	unbalanced	unbalanced	balanced	24
UBE2D1	RNF111	P51668	Q6ZNA4	EBI-743540	EBI-2129175	EBI-2129179	weak	permanent	permanent	transient	balanced	balanced	balanced	24
RNF25	UBE2D1	Q96BH1	P51668	EBI-2129220	EBI-743540	EBI-2129218	strong	permanent	transient	transient	balanced	balanced	balanced	23
RNF115	UBE2D1	Q9Y4L5	P51668	EBI-2129242	EBI-743540	EBI-2129246	weak	transient	transient	permanent	balanced	balanced	balanced	24
ZNRF1	UBE2D1	Q8ND25	P51668	EBI-2129250	EBI-743540	EBI-2129254	weak	transient	transient	transient	balanced	unbalanced	unbalanced	23
UBE2D2	AMFR	P62837	Q9UKV5	EBI-347677	EBI-1046367	EBI-2129277	weak	transient	transient	permanent	balanced	balanced	balanced	24
RNF111	UBE2D2	Q6ZNA4	P62837	EBI-2129175	EBI-347677	EBI-2129337	weak	transient	permanent	permanent	balanced	unbalanced	balanced	23
UBE2D2	RNF25	P62837	Q96BH1	EBI-347677	EBI-2129220	EBI-2129369	strong	permanent	permanent	permanent	unbalanced	unbalanced	balanced	22
UBE2D2	RNF26	P62837	Q9BY78	EBI-347677	EBI-2129375	EBI-2129373	weak	permanent	permanent	permanent	balanced	unbalanced	unbalanced	24
UBE2D2	RNF115	P62837	Q9Y4L5	EBI-347677	EBI-2129242	EBI-2129405	weak	transient	transient	transient	balanced	unbalanced	balanced	24
UBE2D2	ZNRF1	P62837	Q8ND25	EBI-347677	EBI-2129250	EBI-2129409	weak	permanent	transient	permanent	balanced	unbalanced	balanced	23
UBE2D3	AMFR	P61077	Q9UKV5	EBI-348268	EBI-1046367	EBI-2129425	weak	permanent	transient	transient	balanced	balanced	balanced	17
UBE2D3	RNF11	P61077	Q9Y3C5	EBI-348268	EBI-396669	EBI-2129477	weak	permanent	transient	transient	balanced	balanced	balanced	17
RNF111	UBE2D3	Q6ZNA4	P61077	EBI-2129175	EBI-348268	EBI-2129481	weak	permanent	permanent	permanent	unbalanced	unbalanced	balanced	17
UBE2D3	RNF25	P61077	Q96BH1	EBI-348268	EBI-2129220	EBI-2129505	strong	transient	transient	permanent	unbalanced	unbalanced	balanced	16
UBE2D3	RNF26	P61077	Q9BY78	EBI-348268	EBI-2129375	EBI-2129509	weak	transient	permanent	permanent	unbalanced	unbalanced	unbalanced	17
RNF115	UBE2D3	Q9Y4L5	P61077	EBI-2129242	EBI-348268	EBI-2129533	weak	permanent	transient	transient	balanced	unbalanced	balanced	17
UBE2D3	ZNRF1	P61077	Q8ND25	EBI-348268	EBI-2129250	EBI-2129537	weak	transient	transient	permanent	balanced	unbalanced	balanced	16
UBE2D4	AMFR	Q9Y2X8	Q9UKV5	EBI-745527	EBI-1046367	EBI-2129553	weak	transient	transient	transient	balanced	unbalanced	unbalanced	19
RNF181	UBE2D4	Q9P0P0	Q9Y2X8	EBI-2129136	EBI-745527	EBI-2129581	weak	transient	transient	transient	balanced	unbalanced	balanced	19
UBE2D4	RNF111	Q9Y2X8	Q6ZNA4	EBI-745527	EBI-2129175	EBI-2129617	weak	transient	transient	transient	balanced	balanced	unbalanced	19
UBE2D4	RNF25	Q9Y2X8	Q96BH1	EBI-745527	EBI-2129220	EBI-2129641	strong	permanent	transient	transient	balanced	balanced	balanced	17
RNF115	UBE2D4	Q9Y4L5	Q9Y2X8	EBI-2129242	EBI-745527	EBI-2129665	weak	permanent	transient	permanent	balanced	balanced	unbalanced	19
UBE2D4	ZNRF1	Q9Y2X8	Q8ND25	EBI-745527	EBI-2129250	EBI-2129669	weak	transient	transient	transient	balanced	balanced	unbalanced	19
UBE2E1	RNF111	P51965	Q6ZNA4	EBI-348546	EBI-2129175	EBI-2129709	weak	permanent	permanent	transient	unbalanced	unbalanced	balanced	7
RNF167	UBE2E1	Q9H6Y7	P51965	EBI-1055214	EBI-348546	EBI-2129737	weak	transient	permanent	transient	balanced	balanced	balanced	5
UBE2E1	RNF25	P51965	Q96BH1	EBI-348546	EBI-2129220	EBI-2129741	strong	transient	transient	transient	unbalanced	unbalanced	balanced	6
ZNRF1	UBE2E1	Q8ND25	P51965	EBI-2129250	EBI-348546	EBI-2129753	weak	permanent	transient	permanent	balanced	unbalanced	balanced	6
RNF111	UBE2E3	Q6ZNA4	Q969T4	EBI-2129175	EBI-348496	EBI-2129797	weak	transient	transient	transient	unbalanced	balanced	balanced	9
UBE2E3	RNF167	Q969T4	Q9H6Y7	EBI-348496	EBI-1055214	EBI-2129817	weak	permanent	transient	transient	balanced	balanced	balanced	9
RNF115	UBE2E3	Q9Y4L5	Q969T4	EBI-2129242	EBI-348496	EBI-2129829	weak	transient	transient	permanent	balanced	balanced	balanced	9
UBE2E3	RNF25	Q969T4	Q96BH1	EBI-348496	EBI-2129220	EBI-2129821	strong	transient	permanent	transient	unbalanced	balanced	balanced	9
BIRC3	UBE2N	Q13489	P61088	EBI-517709	EBI-1052908	EBI-2130024	weak	transient	transient	transient	unbalanced	unbalanced	unbalanced	15
UBE2N	AMFR	P61088	Q9UKV5	EBI-1052908	EBI-1046367	EBI-2130020	weak	transient	transient	transient	balanced	balanced	unbalanced	15
LRSAM1	UBE2N	Q6UWE0	P61088	EBI-720984	EBI-1052908	EBI-2130044	weak	transient	transient	permanent	balanced	unbalanced	balanced	15
RNF13	UBE2N	O43567	P61088	EBI-2129183	EBI-1052908	EBI-2130077	weak	transient	transient	transient	balanced	balanced	balanced	14
UBE2N	TRIM32	P61088	Q13049	EBI-1052908	EBI-742790	EBI-2130121	weak	transient	transient	permanent	unbalanced	unbalanced	balanced	15
ZNRF1	UBE2N	Q8ND25	P61088	EBI-2129250	EBI-1052908	EBI-2130125	weak	transient	transient	permanent	balanced	unbalanced	balanced	15
RNF144B	UBE2U	Q7Z419	Q5VVX9	EBI-2129982	EBI-2130181	EBI-2130225	weak	transient	transient	transient	unbalanced	unbalanced	unbalanced	1
UBE2W	AMFR	Q96B02	Q9UKV5	EBI-716589	EBI-1046367	EBI-2130481	weak	permanent	transient	transient	balanced	unbalanced	balanced	7
RNF111	UBE2W	Q6ZNA4	Q96B02	EBI-2129175	EBI-716589	EBI-2130521	weak	permanent	permanent	permanent	balanced	balanced	balanced	7
UBE2W	RNF26	Q96B02	Q9BY78	EBI-716589	EBI-2129375	EBI-2130541	weak	transient	permanent	permanent	balanced	balanced	unbalanced	7
UBE2D2	RNF8	P62837	O76064	EBI-347677	EBI-373337	EBI-2130613	weak	transient	permanent	permanent	unbalanced	unbalanced	balanced	24
PPARGC1A	ESRRG	Q9UBK2	P62508	EBI-765486	EBI-2834260	EBI-8556511	weak	permanent	permanent	permanent	balanced	unbalanced	balanced	1
CACNA1I	CATSPER1	Q9P0X4	Q8NEC5	EBI-1220829	EBI-744545	EBI-2215015	strong	permanent	transient	-	balanced	unbalanced	-	1
CATSPER2	CACNA1I	Q96P56	Q9P0X4	EBI-2215024	EBI-1220829	EBI-2215059	strong	transient	transient	-	balanced	unbalanced	-	1
STT3B	RPN1	Q8TCJ2	P04843	EBI-2256290	EBI-355963	EBI-2256305	weak	permanent	permanent	permanent	balanced	balanced	unbalanced	0
AGO4	AGO3	Q9HCK5	Q9H9G7	EBI-2269696	EBI-2267883	EBI-2269711	weak	permanent	transient	permanent	balanced	balanced	balanced	1
ELP3	ELP1	Q9H9T3	O95163	EBI-355217	EBI-347559	EBI-2291405	weak	permanent	permanent	permanent	balanced	balanced	balanced	0
STIM1	ORAI1	Q13586	Q96D31	EBI-448878	EBI-2291476	EBI-2291498	weak	permanent	permanent	permanent	balanced	balanced	balanced	0
HIF1A	ARNT	Q16665	P27540	EBI-447269	EBI-80809	EBI-2291757	strong	transient	transient	permanent	unbalanced	balanced	balanced	2
CUL2	SOCS1	Q13617	O15524	EBI-456179	EBI-968198	EBI-6945467	weak	transient	transient	transient	unbalanced	unbalanced	balanced	2
CUL2	ELOB	Q13617	Q15370	EBI-456179	EBI-301238	EBI-6945467	weak	permanent	permanent	transient	unbalanced	unbalanced	balanced	1
TCP1	CCT2	P17987	P78371	EBI-356553	EBI-357407	EBI-2296802	weak	permanent	permanent	permanent	balanced	balanced	balanced	2
TCP1	CCT5	P17987	P48643	EBI-356553	EBI-355710	EBI-2296802	weak	permanent	permanent	permanent	balanced	balanced	balanced	0
USF1	SREBF1	P22415	P36956	EBI-1054489	EBI-948313	EBI-2307901	strong	transient	transient	transient	balanced	balanced	balanced	1
FBXO44	SKP1	Q9H4M3	P63208	EBI-2322644	EBI-307486	EBI-2322676	strong	transient	permanent	permanent	balanced	unbalanced	unbalanced	22
SKP1	FBXL2	P63208	Q9UKC9	EBI-307486	EBI-724253	EBI-2322682	strong	transient	permanent	permanent	unbalanced	unbalanced	unbalanced	21
FBXL6	SKP1	Q8N531	P63208	EBI-2322696	EBI-307486	EBI-2322724	strong	transient	transient	transient	unbalanced	unbalanced	unbalanced	21
FBXW9	SKP1	Q5XUX1	P63208	EBI-2322729	EBI-307486	EBI-2322758	strong	transient	permanent	transient	balanced	unbalanced	unbalanced	21
ELOC	SPSB2	Q15369	Q99619	EBI-301231	EBI-2323209	EBI-2323227	weak	transient	transient	transient	unbalanced	unbalanced	unbalanced	9
ELOC	SPSB4	Q15369	Q96A44	EBI-301231	EBI-2323233	EBI-2323249	weak	transient	permanent	permanent	balanced	unbalanced	unbalanced	9
UBE2K	RNF138	P61086	Q8WVD3	EBI-473850	EBI-749039	EBI-2339204	weak	permanent	transient	transient	balanced	unbalanced	unbalanced	4
UBE2B	RAD18	P63146	Q9NS91	EBI-712629	EBI-2339393	EBI-2339392	weak	transient	transient	transient	balanced	unbalanced	unbalanced	1
UBE2D1	DZIP3	P51668	Q86Y13	EBI-743540	EBI-948630	EBI-2339422	weak	transient	transient	transient	balanced	unbalanced	unbalanced	24
UBE2D1	BFAR	P51668	Q9NZS9	EBI-743540	EBI-2130199	EBI-2339431	weak	permanent	transient	transient	balanced	balanced	balanced	23
OTUB1	UBE2D1	Q96FW1	P51668	EBI-1058491	EBI-743540	EBI-2339437	weak	transient	transient	transient	balanced	balanced	balanced	24
UBE2D1	RNF114	P51668	Q9Y508	EBI-743540	EBI-723587	EBI-2339446	weak	transient	transient	transient	balanced	balanced	balanced	24
CHFR	UBE2D1	Q96EP1	P51668	EBI-718923	EBI-743540	EBI-2339443	weak	transient	transient	transient	balanced	unbalanced	unbalanced	24
UBE2D2	DZIP3	P62837	Q86Y13	EBI-347677	EBI-948630	EBI-2339477	weak	transient	permanent	transient	unbalanced	unbalanced	balanced	24
UBE2D2	RNF126	P62837	Q9BV68	EBI-347677	EBI-357322	EBI-2339492	weak	permanent	permanent	permanent	balanced	unbalanced	balanced	24
UBE2D2	OTUB1	P62837	Q96FW1	EBI-347677	EBI-1058491	EBI-2339489	weak	permanent	permanent	permanent	balanced	balanced	balanced	24
BFAR	UBE2D2	Q9NZS9	P62837	EBI-2130199	EBI-347677	EBI-2339486	weak	permanent	permanent	transient	balanced	balanced	balanced	24
RNF114	UBE2D2	Q9Y508	P62837	EBI-723587	EBI-347677	EBI-2339498	weak	permanent	permanent	permanent	balanced	balanced	unbalanced	24
CHFR	UBE2D2	Q96EP1	P62837	EBI-718923	EBI-347677	EBI-2339495	weak	transient	permanent	permanent	balanced	unbalanced	balanced	24
BFAR	UBE2D3	Q9NZS9	P61077	EBI-2130199	EBI-348268	EBI-2339519	weak	permanent	permanent	permanent	balanced	balanced	balanced	17
UBE2D3	OTUB1	P61077	Q96FW1	EBI-348268	EBI-1058491	EBI-2339525	weak	transient	transient	transient	balanced	unbalanced	balanced	16
OTUB1	UBE2E1	Q96FW1	P51965	EBI-1058491	EBI-348546	EBI-2339554	strong	transient	permanent	transient	balanced	balanced	balanced	10
UBE2L3	RNF125	P68036	Q96EQ8	EBI-711173	EBI-2339208	EBI-2339704	weak	permanent	permanent	transient	unbalanced	unbalanced	unbalanced	7
DZIP3	UBE2N	Q86Y13	P61088	EBI-948630	EBI-1052908	EBI-2339710	weak	transient	permanent	permanent	unbalanced	unbalanced	unbalanced	15
UBE2N	CHFR	P61088	Q96EP1	EBI-1052908	EBI-718923	EBI-2339716	weak	permanent	permanent	permanent	balanced	unbalanced	unbalanced	15
RBX1	UBE2M	P62877	P61081	EBI-398523	EBI-1041660	EBI-2339751	weak	permanent	transient	permanent	balanced	balanced	balanced	2
ARIH2	UBE2L6	O95376	O14933	EBI-711158	EBI-2129974	EBI-2339754	weak	transient	transient	transient	balanced	balanced	balanced	6
UBE2L6	RNF125	O14933	Q96EQ8	EBI-2129974	EBI-2339208	EBI-2339757	weak	transient	permanent	permanent	unbalanced	unbalanced	unbalanced	6
UBE2T	ARIH2	Q9NPD8	O95376	EBI-2130165	EBI-711158	EBI-2339833	weak	permanent	transient	transient	balanced	unbalanced	unbalanced	2
UBE2D4	CHFR	Q9Y2X8	Q96EP1	EBI-745527	EBI-718923	EBI-2339864	weak	transient	transient	transient	balanced	unbalanced	unbalanced	19
UBE2D4	UBTD1	Q9Y2X8	Q9HAC8	EBI-745527	EBI-745871	EBI-2339876	weak	permanent	transient	transient	balanced	balanced	unbalanced	19
UBE2W	DZIP3	Q96B02	Q86Y13	EBI-716589	EBI-948630	EBI-2339891	weak	permanent	transient	permanent	balanced	balanced	balanced	7
UBE2W	BFAR	Q96B02	Q9NZS9	EBI-716589	EBI-2130199	EBI-2339894	weak	permanent	permanent	permanent	balanced	balanced	balanced	7
UBE2W	CHFR	Q96B02	Q96EP1	EBI-716589	EBI-718923	EBI-2339908	weak	transient	permanent	permanent	balanced	unbalanced	balanced	7
UBE2W	ZNRF1	Q96B02	Q8ND25	EBI-716589	EBI-2129250	EBI-2339917	weak	transient	transient	transient	balanced	balanced	balanced	7
RAD18	UBE2A	Q9NS91	P49459	EBI-2339393	EBI-2339348	EBI-2340307	weak	permanent	permanent	transient	balanced	unbalanced	unbalanced	1
UBE2D1	MID1	P51668	O15344	EBI-743540	EBI-2340316	EBI-2340322	weak	transient	transient	transient	balanced	balanced	unbalanced	24
RNF2	UBE2D1	Q99496	P51668	EBI-722416	EBI-743540	EBI-2340328	weak	transient	transient	transient	balanced	balanced	unbalanced	24
TRIM8	UBE2D1	Q9BZR9	P51668	EBI-2340370	EBI-743540	EBI-2340376	weak	transient	transient	transient	balanced	balanced	unbalanced	24
UBE2D2	XIAP	P62837	P98170	EBI-347677	EBI-517127	EBI-2340402	weak	transient	permanent	permanent	unbalanced	balanced	balanced	23
UBE2D2	MID1	P62837	O15344	EBI-347677	EBI-2340316	EBI-2340405	weak	transient	transient	transient	unbalanced	unbalanced	unbalanced	24
RING1	UBE2D2	Q06587	P62837	EBI-752313	EBI-347677	EBI-2340411	weak	transient	permanent	permanent	balanced	balanced	balanced	24
RNF2	UBE2D2	Q99496	P62837	EBI-722416	EBI-347677	EBI-2340414	weak	permanent	permanent	transient	unbalanced	balanced	balanced	24
XIAP	UBE2D3	P98170	P61077	EBI-517127	EBI-348268	EBI-2340480	weak	permanent	permanent	permanent	unbalanced	unbalanced	balanced	17
UBE2D3	RNF2	P61077	Q99496	EBI-348268	EBI-722416	EBI-2340489	weak	transient	transient	permanent	unbalanced	balanced	balanced	17
UBE2D3	MID1	P61077	O15344	EBI-348268	EBI-2340316	EBI-2340483	weak	transient	permanent	permanent	unbalanced	unbalanced	unbalanced	17
UBE2E2	RNF2	Q96LR5	Q99496	EBI-2129763	EBI-722416	EBI-2340582	weak	transient	permanent	transient	balanced	balanced	balanced	9
UBE2E2	DZIP3	Q96LR5	Q86Y13	EBI-2129763	EBI-948630	EBI-2340591	weak	permanent	permanent	permanent	balanced	balanced	balanced	9
UBE2E2	TRIM39	Q96LR5	Q9HCM9	EBI-2129763	EBI-739510	EBI-2340603	weak	permanent	permanent	transient	balanced	balanced	unbalanced	6
RNF25	UBE2E2	Q96BH1	Q96LR5	EBI-2129220	EBI-2129763	EBI-2340606	strong	transient	permanent	permanent	balanced	balanced	balanced	9
RNF111	UBE2I	Q6ZNA4	P63279	EBI-2129175	EBI-80168	EBI-2340654	weak	transient	permanent	permanent	balanced	balanced	balanced	7
UBE2L3	RNF144A	P68036	P50876	EBI-711173	EBI-2340657	EBI-2340662	weak	transient	transient	permanent	unbalanced	unbalanced	balanced	7
XIAP	UBE2N	P98170	P61088	EBI-517127	EBI-1052908	EBI-2340689	weak	transient	permanent	transient	unbalanced	balanced	unbalanced	15
TRAF6	UBE2N	Q9Y4K3	P61088	EBI-359276	EBI-1052908	EBI-2340698	weak	transient	permanent	permanent	unbalanced	unbalanced	balanced	15
RNF2	UBE2E3	Q99496	Q969T4	EBI-722416	EBI-348496	EBI-2340774	weak	transient	permanent	permanent	unbalanced	balanced	balanced	9
UBE2E3	TRIM39	Q969T4	Q9HCM9	EBI-348496	EBI-739510	EBI-2340792	weak	transient	permanent	transient	balanced	unbalanced	unbalanced	4
RNF2	UBE2D4	Q99496	Q9Y2X8	EBI-722416	EBI-745527	EBI-2340819	weak	transient	transient	transient	balanced	balanced	unbalanced	19
UBE2D4	MID1	Q9Y2X8	O15344	EBI-745527	EBI-2340316	EBI-2340816	weak	transient	transient	transient	balanced	balanced	unbalanced	19
TRIM8	UBE2D4	Q9BZR9	Q9Y2X8	EBI-2340370	EBI-745527	EBI-2340858	weak	permanent	transient	transient	balanced	unbalanced	unbalanced	19
UBE2D4	RNF166	Q9Y2X8	Q96A37	EBI-745527	EBI-2130320	EBI-2340867	weak	transient	transient	transient	balanced	balanced	unbalanced	1
RING1	UBE2D1	Q06587	P51668	EBI-752313	EBI-743540	EBI-2341116	weak	transient	transient	transient	balanced	balanced	balanced	24
UBE2D1	TRAF6	P51668	Q9Y4K3	EBI-743540	EBI-359276	EBI-2341125	weak	permanent	permanent	transient	balanced	balanced	balanced	24
TRAF6	UBE2D2	Q9Y4K3	P62837	EBI-359276	EBI-347677	EBI-2341218	weak	transient	permanent	permanent	unbalanced	unbalanced	balanced	23
RNF11	UBE2E1	Q9Y3C5	P51965	EBI-396669	EBI-348546	EBI-2341393	weak	permanent	permanent	transient	balanced	balanced	balanced	6
UBE2E2	MID1	Q96LR5	O15344	EBI-2129763	EBI-2340316	EBI-2341429	weak	permanent	permanent	transient	balanced	balanced	unbalanced	9
RNF125	UBE2E2	Q96EQ8	Q96LR5	EBI-2339208	EBI-2129763	EBI-2341456	weak	transient	transient	transient	balanced	unbalanced	unbalanced	9
RNF4	UBE2I	P78317	P63279	EBI-2340927	EBI-80168	EBI-2341591	weak	permanent	permanent	permanent	balanced	balanced	balanced	9
UBE2L3	MID1	P68036	O15344	EBI-711173	EBI-2340316	EBI-2341657	weak	transient	permanent	transient	unbalanced	unbalanced	unbalanced	8
TRIM8	UBE2L6	Q9BZR9	O14933	EBI-2340370	EBI-2129974	EBI-2341783	weak	permanent	transient	transient	balanced	balanced	unbalanced	6
UBE2E3	MID1	Q969T4	O15344	EBI-348496	EBI-2340316	EBI-2341795	weak	permanent	transient	transient	unbalanced	unbalanced	unbalanced	9
UBE2D4	RING1	Q9Y2X8	Q06587	EBI-745527	EBI-752313	EBI-2341858	weak	permanent	transient	transient	balanced	balanced	balanced	19
UBE2U	TRIM32	Q5VVX9	Q13049	EBI-2130181	EBI-742790	EBI-2342089	weak	transient	permanent	transient	unbalanced	unbalanced	unbalanced	1
TP63	TP53	Q9H3D4	P04637	EBI-2337775	EBI-366083	EBI-2337770	weak	transient	transient	permanent	unbalanced	unbalanced	unbalanced	3
MYO1E	DNM2	Q12965	P50570	EBI-4279548	EBI-346547	EBI-7237389	weak	permanent	transient	permanent	balanced	balanced	balanced	0
PIK3R1	VAV3	P27986	Q9UKW4	EBI-79464	EBI-297568	EBI-6981117	weak	permanent	transient	transient	balanced	unbalanced	unbalanced	5
CRKL	PIK3R1	P46109	P27986	EBI-910	EBI-79464	EBI-6981240	strong	transient	transient	transient	balanced	balanced	balanced	2
CENPA	H4-16	P49450	P62805	EBI-1751979	EBI-302023	EBI-2349066	strong	transient	transient	permanent	balanced	balanced	unbalanced	8
CENPA	HJURP	P49450	Q8NCD3	EBI-1751979	EBI-719429	EBI-2349066	strong	permanent	permanent	permanent	balanced	balanced	balanced	1
H3C12	H4-16	P68431	P62805	EBI-79722	EBI-302023	EBI-2349080	strong	permanent	permanent	permanent	unbalanced	balanced	unbalanced	8
H3C12	ASF1A	P68431	Q9Y294	EBI-79722	EBI-749553	EBI-2349080	weak	permanent	permanent	permanent	unbalanced	unbalanced	unbalanced	4
HJURP	H4-16	Q8NCD3	P62805	EBI-719429	EBI-302023	EBI-2349158	weak	transient	transient	permanent	balanced	balanced	unbalanced	10
LILRB1	HLA-G	Q8NHL6	P17693	EBI-2805262	EBI-1043063	EBI-7087620	weak	permanent	transient	transient	unbalanced	unbalanced	balanced	1
ARHGEF7	RAC1	Q14155	P63000	EBI-717515	EBI-413628	EBI-8083922	strong	transient	permanent	permanent	unbalanced	unbalanced	unbalanced	14
MAGOH	PYM1	P61326	Q9BRP8	EBI-299134	EBI-2352802	EBI-2352795	weak	permanent	permanent	permanent	balanced	balanced	unbalanced	2
PYM1	RBM8A	Q9BRP8	Q9Y5S9	EBI-2352802	EBI-447231	EBI-2352966	weak	transient	permanent	permanent	balanced	balanced	balanced	4
MAGOH	UPF3B	P61326	Q9BZI7	EBI-299134	EBI-372780	EBI-2352978	weak	permanent	permanent	permanent	balanced	balanced	unbalanced	3
MSH5	MSH4	O43196	O15457	EBI-6092730	EBI-6092777	EBI-7989626	strong	transient	transient	permanent	balanced	unbalanced	unbalanced	0
AKT1S1	RPTOR	Q96B36	Q8N122	EBI-720593	EBI-1567928	EBI-2359078	weak	permanent	permanent	permanent	balanced	balanced	balanced	1
AKT1S1	MTOR	Q96B36	P42345	EBI-720593	EBI-359260	EBI-2359078	weak	permanent	transient	transient	balanced	balanced	balanced	2
ABL1	CRKL	P00519	P46109	EBI-375543	EBI-910	EBI-8046579	weak	permanent	transient	transient	balanced	balanced	unbalanced	1
SNX9	SNX33	Q9Y5X1	Q8WV41	EBI-77848	EBI-2481535	EBI-7028151	strong	transient	permanent	permanent	balanced	unbalanced	balanced	0
EPHA2	EFNA1	P29317	P20827	EBI-702104	EBI-715194	EBI-7056447	weak	transient	permanent	transient	balanced	balanced	unbalanced	1
PSMD9	PSMC3	O00233	P17980	EBI-750973	EBI-359720	EBI-2364560	weak	permanent	transient	transient	balanced	unbalanced	balanced	1
PSMC1	PSMC5	P62191	P62195	EBI-357598	EBI-357745	EBI-2364582	weak	permanent	permanent	permanent	balanced	unbalanced	balanced	1
PSMC1	PSMD1	P62191	Q99460	EBI-357598	EBI-357874	EBI-2364582	weak	permanent	permanent	permanent	balanced	unbalanced	balanced	4
PSMC6	PSMC1	P62333	P62191	EBI-357669	EBI-357598	EBI-2364589	weak	permanent	permanent	permanent	balanced	balanced	balanced	3
PSMC6	PSMC3	P62333	P17980	EBI-357669	EBI-359720	EBI-2364589	strong	permanent	transient	permanent	balanced	balanced	balanced	1
PSMC6	PSMC4	P62333	P43686	EBI-357669	EBI-743997	EBI-2364589	strong	permanent	permanent	permanent	balanced	balanced	balanced	1
PSMC6	PSMC2	P62333	P35998	EBI-357669	EBI-359710	EBI-2364589	weak	permanent	permanent	permanent	balanced	balanced	balanced	2
PSMC6	PSMD2	P62333	Q13200	EBI-357669	EBI-357648	EBI-2364589	weak	permanent	transient	transient	balanced	balanced	balanced	2
PSMC6	PSMD7	P62333	P51665	EBI-357669	EBI-357659	EBI-2364589	weak	permanent	transient	permanent	balanced	balanced	balanced	2
PSMC5	PSMD1	P62195	Q99460	EBI-357745	EBI-357874	EBI-2366341	weak	permanent	permanent	permanent	balanced	balanced	balanced	3
PSMC5	PSMD3	P62195	O43242	EBI-357745	EBI-357622	EBI-2366407	weak	permanent	permanent	permanent	balanced	balanced	balanced	3
PSMC2	PSMC1	P35998	P62191	EBI-359710	EBI-357598	EBI-2365328	strong	permanent	permanent	permanent	balanced	unbalanced	balanced	1
PSMC5	PSMD7	P62195	P51665	EBI-357745	EBI-357659	EBI-2366703	weak	permanent	permanent	permanent	balanced	balanced	balanced	0
PSMC5	PSMD11	P62195	O00231	EBI-357745	EBI-357816	EBI-2366703	weak	permanent	permanent	permanent	balanced	balanced	balanced	1
RAC1	PAK2	P63000	Q13177	EBI-413628	EBI-1045887	EBI-8583033	weak	permanent	transient	permanent	unbalanced	unbalanced	unbalanced	7
[truncated: 3,205 more rows]
