# Supplementary material for: Are transient protein-protein interactions more dispensable?
Source: PLoS Comput Biol. 2022 Apr 11;18(4):e1010013. doi: 10.1371/journal.pcbi.1010013 (PMC9000134; doi:10.1371/journal.pcbi.1010013)
Supplement: S6 Data — (A) Sample counts and time points for all 63 datasets from GEO. (B) Names of the 16 tissues in the Illumina Body Map 2.0 dataset. (C) Names of the 183 tissue samples in the Fantom5 dataset. (XLSX) [file pcbi.1010013.s006.xlsx]

## Sheet: (A) GEO_expression_datasets
GDS_ID	Feature_count	Sample_count	Subset_count	Time_point_count	Subset_types	Subset_values	Time_measure	Time_points
GDS4238	22277	169	29	11	agent; dose; time	agent:interferon-beta;PR8 pre trypsin;PR8 post trypsin;PR8 ŒîNS1 mutant pre trypsin;PR8 ŒîNS1 mutant post trypsin;PR8 viral RNA + LTX;LTX alone;media alone;media pre trypsin;media post trypsin;multiple sample pool/dose:NA;1000 U/ml;moi: 5;6ul;25ul;100ul;500ul/time:NA;0.25 hour;0.5 hour;1.0 hour;1.5 hour;2 hour;4 hour;6 hour;8 hour;12 hour;18 hour	time	NA; 0.25 hour; 0.5 hour; 1.0 hour; 1.5 hour; 2 hour; 4 hour; 6 hour; 8 hour; 12 hour; 18 hour
GDS4971	49576	163	64	5	disease state; other; time; individual	disease state:sepsis;healthy/other:control;survivor;non-survivor/time:day 1;day 2;day 3;day 4;day 5/individual:1;2;3;4;5;6;7;8;9;10;11;12;13;14;15;16;17;18;19;20;21;22;23;24;25;26;27;28;29;30;31;32;33;34;37;38;39;40;41;42;43;44;45;46;47;48;49;50;51;52;53;54;36;35	time	day 1; day 2; day 3; day 4; day 5
GDS3916	22185	139	35	28	individual; time; agent	individual:Patient 2;Patient 3;Patient 4;Patient 5;Patient 6/time:day 0, 2AM;day 0, 5AM;day 0, 8AM;day 0, 11AM;day 0, 2PM;day 0, 5PM;day 0, 8 PM;day 0, 11PM;day 1, 2AM;day 1, 5AM;day 1, 8AM;day 1, 11AM;day 1, 2PM;day 1, 5PM;day 1, 8PM;day 1, 11PM;day 2, 2AM;day 2, 5AM;day 2, 8AM;day 2, 11AM;day 2, 2PM;day 2, 5PM;day 2, 8PM;day 2, 11PM;day 3, 2AM;day 3, 8AM;day 3, 2PM;day 3, 8PM/agent:control;reco…	time	day 0, 2AM; day 0, 5AM; day 0, 8AM; day 0, 11AM; day 0, 2PM; day 0, 5PM; day 0, 8 PM; day 0, 11PM; day 1, 2AM; day 1, 5AM; day 1, 8AM; day 1, 11AM; day 1, 2PM; day 1, 5PM; day 1, 8PM; day 1, 11PM; day 2, 2AM; day 2, 5AM; day 2, 8AM; day 2, 11AM; day 2, 2PM; day 2, 5PM; day 2, 8PM; day 2, 11PM; day 3, 2AM; day 3, 8AM; day 3, 2PM; day 3, 8PM
GDS2767	22283	108	15	5	time; agent; individual	time:0 h;1 h;2 h;4 h;12 h/agent:alcohol;grape juice;red wine;water/individual:CJ;CM;IF;JL;JR;MB	time	0 h; 1 h; 2 h; 4 h; 12 h
GDS5268	54675	74	13	6	agent; dose; time	agent:untreated;vehicle;R547/dose:control;IC50;IC90;3 x IC90/time:n/a;1 h;2 h;4 h;6 h;24 h	time	n/a; 1 h; 2 h; 4 h; 6 h; 24 h
GDS2626	22277	57	17	8	agent; dose; time	agent:control for EGF;control for HRG;EGF;HRG/dose:0 nM;0.1 nM;0.5 nM;1.0 nM;10 nM/time:0 min;5 min;10 min;15 min;30 min;45 min;60 min;90 min	time	0 min; 5 min; 10 min; 15 min; 30 min; 45 min; 60 min; 90 min
GDS4262	54675	54	9	5	genotype/variation; agent; time	genotype/variation:LOX-1 overexpression;control/agent:untreated;OxLDL/time:0 hour;2 hour;6 hour;12 hour;24 hour	time	0 hour; 2 hour; 6 hour; 12 hour; 24 hour
GDS3494	54675	52	9	5	agent; time	agent:mock control;2R4F reference cigarette;lights cigarette;incubator control/time:control;2 h;4 h;8 h;24 h	time	control; 2 h; 4 h; 8 h; 24 h
GDS2954	22283	50	24	5	cell type; agent; time; individual	cell type:monocyte;dendritic cell/agent:control;lipopeptide/time:0 h;3 h;6 h;12 h;24 h/individual:donor 1;donor 2;donor 3;donor 4;donor 5;donor 6;donor 7;donor 8;donor 9;donor 10;donor 11;donor 12;donor 13;donor 14;donor 15	time	0 h; 3 h; 6 h; 12 h; 24 h
GDS5088	33297	48	20	5	development stage; individual	development stage:Non-Pregnant;pregnancy_trimester 1;pregnancy_trimester 2;pregnancy_trimester 3;Post-Partum/individual:subject 02;subject 12;subject 15;subject 16;subject 24;subject 32;subject 36;subject 53;subject 54;subject 58;subject 60;subject 1;subject 2;subject 3;subject 4	development stage	Non-Pregnant; pregnancy_trimester 1; pregnancy_trimester 2; pregnancy_trimester 3; Post-Partum
GDS2535	22277	45	8	5	agent; time	agent:control;H202;V205/time:1 h;4 h;8 h;12 h;24 h	time	1 h; 4 h; 8 h; 12 h; 24 h
GDS1733	22277	42	11	6	protocol; time; agent	protocol:control;HSF1 knockdown/time:0 h;0.5 h;2 h;4 h;12 h;24 h/agent:siLuc;siHSF1_1;siHSF1_2	time	0 h; 0.5 h; 2 h; 4 h; 12 h; 24 h
GDS5350	33297	36	8	6	time; protocol	time:0 h;2 h;4 h;8 h;16 h;24 h/protocol:control;RB1 depletion	time	0 h; 2 h; 4 h; 8 h; 16 h; 24 h
GDS395	22283	32	9	7	protocol; time	protocol:collagen/chondroitin tissue engineering scaffold mesh;tissue culture polystyrene dish/time:1 hour;2 hour;4 hour;8 hour;12 hour;24 hour;48 hour	time	1 hour; 2 hour; 4 hour; 8 hour; 12 hour; 24 hour; 48 hour
GDS2615	54675	30	14	11	individual; time	individual:donor 1;donor 2;donor 3/time:0 d;1 d;2 d;4 d;8 d;10 d;12 d;14 d;17 d;21 d;28 d	time	0 d; 1 d; 2 d; 4 d; 8 d; 10 d; 12 d; 14 d; 17 d; 21 d; 28 d
GDS1772	35409	30	19	8	stress; cell line; genotype/variation; time	stress:control;hypoxia;hypoxia 1 hr reoxygenation;hypoxia 4 hr reoxygenation/cell line:RCC4;H1299;HCT116/genotype/variation:vhl minus;vhl plus;p53 minus;p53 plus/time:0 h;1 h;2 h;4 h;6 h;12 h;18 h;24 h	time	0 h; 1 h; 2 h; 4 h; 6 h; 12 h; 18 h; 24 h
GDS171	7129	30	7	5	infection; time	infection:uninfected;infected/time:0 hour;12 hour;24 hour;48 hour;72 hour	time	0 hour; 12 hour; 24 hour; 48 hour; 72 hour
GDS4976	22277	29	9	5	cell line; agent; time	cell line:DHL4;DHL6/agent:control;R406/time:control;hour 2;hour 6;hour 24;hour 48	time	control; hour 2; hour 6; hour 24; hour 48
GDS4938	54675	29	13	5	individual; protocol; time	individual:S8;S13;S15;S17;S18;S19/protocol:control;orange juice with ethanol/time:T1 (BAC 0%);T2 (BAC 0.04%);T3 (BAC 0.08%);T4 (BAC 0.04% declining);T5 (BAC 0.02% declining)	time	T1 (BAC 0%); T2 (BAC 0.04%); T3 (BAC 0.08%); T4 (BAC 0.04% declining); T5 (BAC 0.02% declining)
GDS4160	54675	28	7	5	time; infection	time:6 hours;12 hours;18 hours;24 hours;48 hours/infection:control;JFH-1 Hepatitis C Virus	time	6 hours; 12 hours; 18 hours; 24 hours; 48 hours
GDS4110	22277	27	46	9	time; genotype/variation; infection; other	time:passage 0;passage 10;passage 20;passage 30;passage 40;passage 50;passage 60;passage 70;passage 80/genotype/variation:no vector control;empty vector control;p53R175H;GSE56;empty vector + hRAS;GSE56 + hRAS;p53R175H + hRAS/infection:no infection;at passage 25;just before passage 80/other:N0;N1;N2;C3;C4;C5;C6;C7;C8;G3;G4;G5;G6;G7;G8;M3;M4;M5;M6;M7;M8;C8R;G8R;M8R;N8C;N8G;N8M	time	passage 0; passage 10; passage 20; passage 30; passage 40; passage 50; passage 60; passage 70; passage 80
GDS2604	54675	27	13	6	time; cell line; agent; cell type	time:0 h;1 h;6 h;24 h;48 h;7 days/cell line:A549;Beas2B;Met5A/agent:asbestos;control/cell type:epithelial;mesothelial	time	0 h; 1 h; 6 h; 24 h; 48 h; 7 days
GDS4007	33297	26	23	9	individual; disease state; protocol; time	individual:case A;case B;case C;case D;case E;case F;case G;case H;case I;case J/disease state:myeloma;remission/protocol:Immediate fixation following aspiration;Delayed fixation following aspiration/time:0 min;17 min;120 min;180 min;300 min;420 min;480 min;540 min;660 min	time	0 min; 17 min; 120 min; 180 min; 300 min; 420 min; 480 min; 540 min; 660 min
GDS3710	54675	26	11	9	agent; time	agent:untreated;TGF-beta/time:control;0.5 h;1 h;2 h;4 h;8 h;16 h;24 h;72 h	time	control; 0.5 h; 1 h; 2 h; 4 h; 8 h; 16 h; 24 h; 72 h
GDS6177	54675	25	12	5	individual; protocol; time	individual:S51;S52;S53;S54;S56/protocol:control;orange juice/time:T1 (control);T2 (90 minutes);T3 (2 hours, 49 minutes);T4 (5 hours, 8 minutes);T5 (7 hours, 8 minutes)	time	T1 (control); T2 (90 minutes); T3 (2 hours, 49 minutes); T4 (5 hours, 8 minutes); T5 (7 hours, 8 minutes)
GDS4472	54675	24	12	6	protocol; time; other	protocol:OTX2 silencing;control/time:hour 0;hour 8;hour 16;hour 24;hour 48;hour 96/other:TC 1;TC 2;TC 3;TC n/a	time	hour 0; hour 8; hour 16; hour 24; hour 48; hour 96
GDS4360	33297	20	9	5	genotype/variation; agent; time	genotype/variation:wild type;HER2 overexpression/agent:untreated;EGF/time:1.5 days;3 days;5 days;7 days;9 days	time	1.5 days; 3 days; 5 days; 7 days; 9 days
GDS5208	12625	20	7	5	agent; time	agent:control;dexamethasone/time:1 h;4 h;24 h;48 h;72 h	time	1 h; 4 h; 24 h; 48 h; 72 h
GDS884	12626	20	9	5	cell line; agent; time	cell line:ERalpha transfected;ERbeta transfected/agent:untreated;estradiol/time:0 h;4 h;8 h;24 h;48 h	time	0 h; 4 h; 8 h; 24 h; 48 h
GDS3354	54675	19	7	5	agent; time	agent:control;cadmium/time:0 h;4 h;8 h;16 h;32 h	time	0 h; 4 h; 8 h; 16 h; 32 h
GDS3959	54675	18	6	6	development stage	development stage:1-cell embryo;2-cell embryo;4-cell embryo;8-cell embryo;morula;blastocyst	development stage	1-cell embryo; 2-cell embryo; 4-cell embryo; 8-cell embryo; morula; blastocyst
GDS2732	22283	18	7	5	agent; time	agent:control;PP/time:0 h;12 h;24 h;36 h;48 h	time	0 h; 12 h; 24 h; 36 h; 48 h
GDS2431	54675	18	6	6	time	time:1 d;3 d;5 d;7 d;9 d;11 d	time	1 d; 3 d; 5 d; 7 d; 9 d; 11 d
GDS2240	12625	18	10	5	other; infection; time	other:time course 1;time course 2;time course 3/infection:mock;Cryptosporidium parvum/time:6 h;12 h;24 h;48 h;72 h	time	6 h; 12 h; 24 h; 48 h; 72 h
GDS4232	54675	17	10	6	protocol; infection; time	protocol:control;IFNŒ±2 pre-treatment/infection:control;HIV infection/time:0 hr;2 hr;4 hr;8 hr;16 hr;24 hr	time	0 hr; 2 hr; 4 hr; 8 hr; 16 hr; 24 hr
GDS4362	33297	17	15	13	protocol; time	protocol:Dual EGF Pulse;Single EGF Pulse/time:0 min;30 min;60 min;120 min;180 min;300 min;360 min;420 min;480 min;510 min;540 min;600 min;660 min	time	0 min; 30 min; 60 min; 120 min; 180 min; 300 min; 360 min; 420 min; 480 min; 510 min; 540 min; 600 min; 660 min
GDS3367	54675	17	9	5	agent; time	agent:argyrin A;bortezomib;siRNA against proteasome subunits;none/time:12 hours;14 hours;24 hours;48 hours;control	time	12 hours; 14 hours; 24 hours; 48 hours; control
GDS4962	22277	16	8	6	time; protocol	time:hour 0;hour 18;hour 36;hour 53;hour 72;hour 96/protocol:control;EWSR1/FLI1 knockdown	time	hour 0; hour 18; hour 36; hour 53; hour 72; hour 96
GDS3358	54675	15	8	6	growth protocol; time	growth protocol:control;androgen-deprived/time:0 weeks;3 weeks;1 month;5 months;11 months;12 months	time	0 weeks; 3 weeks; 1 month; 5 months; 11 months; 12 months
GDS1942	22283	15	10	8	protocol; time	protocol:control;induced/time:0 h;1 h;2 h;4 h;6 h;8 h;12 h;24 h	time	0 h; 1 h; 2 h; 4 h; 6 h; 8 h; 12 h; 24 h
GDS2657	54675	14	9	7	protocol; time	protocol:control;miR-124 overexpression/time:4 h;8 h;16 h;24 h;32 h;72 h;120 h	time	4 h; 8 h; 16 h; 24 h; 32 h; 72 h; 120 h
GDS1681	12625	14	7	5	agent; time	agent:untreated;measles virus/time:0 h;3 h;6 h;12 h;24 h	time	0 h; 3 h; 6 h; 12 h; 24 h
GDS988	12625	14	13	8	cell line; protocol; time	cell line:293;Jurkat;BJAB/protocol:mock;induction/time:0 h;12 h;18 h;24 h;30 h;36 h;42 h;48 h	time	0 h; 12 h; 18 h; 24 h; 30 h; 36 h; 42 h; 48 h
GDS2622	22277	13	9	7	agent; time	agent:untreated;epidermal growth factor/time:20 min;40 min;60 min;120 min;240 min;480 min;0 min	time	20 min; 40 min; 60 min; 120 min; 240 min; 480 min; 0 min
GDS477	12625	13	9	7	infection; time	infection:control;CVB3/time:0 hour;0.5 hour;1 hour;3 hour;5 hour;7 hour;9 hour	time	0 hour; 0.5 hour; 1 hour; 3 hour; 5 hour; 7 hour; 9 hour
GDS5265	49576	12	7	5	time; agent	time:hour 0;hour 12;hour 24;hour 48;hour 72/agent:mycophenolic acid;untreated control	time	hour 0; hour 12; hour 24; hour 48; hour 72
GDS826	22283	12	8	6	time; agent	time:0 h;6 h;12 h;24 h;48 h;72 h/agent:untreated;hemin	time	0 h; 6 h; 12 h; 24 h; 48 h; 72 h
GDS479	12626	12	11	6	stress; dose; time	stress:no irradiation;irradiation/dose:control;3Gy;10Gy/time:0 hour;1 hour;2 hour;6 hour;12 hour;24 hour	time	0 hour; 1 hour; 2 hour; 6 hour; 12 hour; 24 hour
GDS476	12626	11	11	11	time	time:30 minute;60 minute;4 hour;6 hour;10 hour;12 hour;14 hour;16 hour;18 hour;20 hour;24 hour	time	30 minute; 60 minute; 4 hour; 6 hour; 10 hour; 12 hour; 14 hour; 16 hour; 18 hour; 20 hour; 24 hour
GDS4209	22283	10	5	5	time	time:0 hour;0.5 hour;1 hour;3 hour;6 hour	time	0 hour; 0.5 hour; 1 hour; 3 hour; 6 hour
GDS2856	54675	10	7	5	time; agent	time:basal;2 h;4 h;8 h;24 h/agent:control;lipopolysaccharide	time	basal; 2 h; 4 h; 8 h; 24 h
GDS1286	22283	10	5	5	time	time:0 m;30 m;120 m;180 m;240 m	time	0 m; 30 m; 120 m; 180 m; 240 m
GDS725	12625	10	10	10	time	time:0 h;1 h;2 h;4 h;6 h;8 h;12 h;16 h;20 h;24 h	time	0 h; 1 h; 2 h; 4 h; 6 h; 8 h; 12 h; 16 h; 20 h; 24 h
GDS3568	22283	9	8	5	agent; time	agent:untreated;VEGF-A;EGF/time:control;30 min;60 min;150 min;360 min	time	control; 30 min; 60 min; 150 min; 360 min
GDS3088	56448	9	7	5	agent; time	agent:control;leukotriene B4/time:0 h;1 h;3 h;6 h;16 h	time	0 h; 1 h; 3 h; 6 h; 16 h
GDS2940	12625	8	9	5	cell type; agent; time	cell type:hematopoietic progenitor cell;dendritic cell/agent:untreated;TGF-beta1/time:control;2 h;4 h;16 h;36 h	time	control; 2 h; 4 h; 16 h; 36 h
GDS2623	22283	7	9	7	agent; time	agent:untreated;epidermal growth factor/time:0 min;20 min;40 min;60 min;120 min;240 min;480 min	time	0 min; 20 min; 40 min; 60 min; 120 min; 240 min; 480 min
GDS647	12625	7	9	6	growth protocol; time	growth protocol:0 mM glucose;10 mM glucose;25 mM glucose/time:1 w;2 w;3 w;4 w;5 w;7 w	time	1 w; 2 w; 3 w; 4 w; 5 w; 7 w
GDS2110	22283	6	6	6	time	time:7 AM (ZT0);11AM (ZT4);3 PM (ZT8);7 PM (ZT12);11 PM (ZT16);3 AM (ZT20)	time	7 AM (ZT0); 11AM (ZT4); 3 PM (ZT8); 7 PM (ZT12); 11 PM (ZT16); 3 AM (ZT20)
GDS3570	22645	5	7	5	agent; time	agent:untreated;VEGF-A/time:control;30 min;60 min;150 min;360 min	time	control; 30 min; 60 min; 150 min; 360 min
GDS3581	22277	5	7	5	agent; time	agent:untreated;MT7/time:control;1.5 h;3 h;6 h;12 h	time	control; 1.5 h; 3 h; 6 h; 12 h
GDS2847	22283	5	5	5	time	time:0 h;1 h;2 h;3 h;6 h	time	0 h; 1 h; 2 h; 3 h; 6 h
GDS649	22283	5	5	5	time	time:0 h;0.5 h;1 h;2.5 h;6 h	time	0 h; 0.5 h; 1 h; 2.5 h; 6 h

## Sheet: (B) Illumina_Body_Map_2_tissues
Tissue
adipose tissue
adrenal gland
brain
breast
colon
heart
kidney
leukocyte
liver
lung
lymph node
ovary
prostate gland
skeletal muscle tissue
testis
thyroid gland

## Sheet: (C) Fantom5_tissue_samples
FF ontology id	Name	Sample category
10000-101A1	Clontech Human Universal Reference Total RNA, pool1	tissues
10002-101A5	SABiosciences XpressRef Human Universal Total RNA, pool1	tissues
10007-101B4	Universal RNA - Human Normal Tissues Biochain, pool1	tissues
10010-101C1	adipose tissue, adult, pool1	tissues
10011-101C2	bladder, adult, pool1	tissues
10012-101C3	brain, adult, pool1	tissues
10013-101C4	cervix, adult, pool1	tissues
10014-101C5	colon, adult, pool1	tissues
10015-101C6	esophagus, adult, pool1	tissues
10016-101C7	heart, adult, pool1	tissues
10017-101C8	kidney, adult, pool1	tissues
10018-101C9	liver, adult, pool1	tissues
10019-101D1	lung, adult, pool1	tissues
10020-101D2	ovary, adult, pool1	tissues
10021-101D3	placenta, adult, pool1	tissues
10022-101D4	prostate, adult, pool1	tissues
10023-101D5	skeletal muscle, adult, pool1	tissues
10024-101D6	small intestine, adult, pool1	tissues
10025-101D7	spleen, adult, pool1	tissues
10026-101D8	testis, adult, pool1	tissues
10027-101D9	thymus, adult, pool1	tissues
10028-101E1	thyroid, adult, pool1	tissues
10029-101E2	trachea, adult, pool1	tissues
10030-101E3	retina, adult, pool1	tissues
10031-101E4	temporal lobe, adult, pool1	tissues
10032-101E5	postcentral gyrus, adult, pool1	tissues
10033-101E6	pons, adult, pool1	tissues
10034-101E7	parietal lobe, adult, pool1	tissues
10035-101E8	paracentral gyrus, adult, pool1	tissues
10036-101E9	occipital pole, adult, pool1	tissues
10037-101F1	nucleus accumbens, adult, pool1	tissues
10038-101F2	medulla oblongata, adult, pool1	tissues
10039-101F3	insula, adult, pool1	tissues
10040-101F4	frontal lobe, adult, pool1	tissues
10041-101F5	dura mater, adult, donor1	tissues
10042-101F6	corpus callosum, adult, pool1	tissues
10043-101F7	thymus, fetal, pool1	tissues
10044-101F8	spleen, fetal, pool1	tissues
10045-101F9	kidney, fetal, pool1	tissues
10046-101G1	heart, fetal, pool1	tissues
10047-101G2	tonsil, adult, pool1	tissues
10048-101G3	smooth muscle, adult, pool1	tissues
10049-101G4	pancreas, adult, donor1	tissues
10050-101G5	heart, adult, diseased post-infarction, donor1	tissues
10051-101G6	heart, adult, diseased, donor1	tissues
10052-101G7	aorta, adult, pool1	tissues
10053-101G8	blood, adult, pool1	tissues
10054-101G9	eye, fetal, donor1	tissues
10055-101H1	uterus, fetal, donor1	tissues
10056-101H2	spinal cord, fetal, donor1	tissues
10057-101H3	umbilical cord, fetal, donor1	tissues
10058-101H4	trachea, fetal, donor1	tissues
10059-101H5	tongue, fetal, donor1	tissues
10060-101H6	thyroid, fetal, donor1	tissues
10061-101H7	throat, fetal, donor1	tissues
10062-101H8	stomach, fetal, donor1	tissues
10063-101H9	temporal lobe, fetal, donor1	tissues
10064-101I1	small intestine, fetal, donor1	tissues
10065-101I2	skin, fetal, donor1	tissues
10066-101I3	skeletal muscle, fetal, donor1	tissues
10067-101I4	rectum, fetal, donor1	tissues
10068-101I5	lung, fetal, donor1	tissues
10069-101I6	diaphragm, fetal, donor1	tissues
10070-101I7	colon, fetal, donor1	tissues
10071-101I8	duodenum, fetal, donor1	tissues
10072-101I9	parietal lobe, fetal, donor1	tissues
10073-102A1	occipital lobe, fetal, donor1	tissues
10074-102A2	skin, adult, donor1	tissues
10075-102A3	lung, right lower lobe, adult, donor1	tissues
10076-102A4	occipital lobe, adult, donor1	tissues
10077-102A5	lymph node, adult, donor1	tissues
10078-102A6	left ventricle, adult, donor1	tissues
10079-102A7	left atrium, adult, donor1	tissues
10080-102A8	breast, adult, donor1	tissues
10081-102A9	adrenal gland, adult, pool1	tissues
10082-102B1	colon, adult, donor1	tissues
10083-102B2	cerebellum, adult, pool1	tissues
10084-102B3	brain, adult, donor1	tissues
10085-102B4	brain, fetal, pool1	tissues
10086-102B5	liver, fetal, pool1	tissues
10093-102C3	salivary gland, adult, pool1	tissues
10096-102C6	testis, adult, pool2	tissues
10100-102D1	uterus, adult, pool1	tissues
10150-102I6	medial frontal gyrus, adult, donor10252	tissues
10151-102I7	amygdala, adult, donor10252	tissues
10152-102I8	putamen, adult, donor10252	tissues
10153-102I9	hippocampus, adult, donor10252	tissues
10154-103A1	thalamus, adult, donor10252	tissues
10155-103A2	medulla oblongata, adult, donor10252	tissues
10156-103A3	medial temporal gyrus, adult, donor10252	tissues
10157-103A4	parietal lobe, adult, donor10252	tissues
10158-103A5	substantia nigra, adult, donor10252	tissues
10159-103A6	spinal cord, adult, donor10252	tissues
10160-103A7	pineal gland, adult, donor10252	tissues
10161-103A8	globus pallidus, adult, donor10252	tissues
10162-103A9	pituitary gland, adult, donor10252	tissues
10163-103B1	occipital cortex, adult, donor10252	tissues
10164-103B2	caudate nucleus, adult, donor10252	tissues
10165-103B3	locus coeruleus, adult, donor10252	tissues
10166-103B4	cerebellum, adult, donor10252	tissues
10167-103B5	amygdala - adult, donor10196	tissues
10168-103B6	thalamus - adult, donor10196	tissues
10169-103B7	hippocampus - adult, donor10196	tissues
10170-103B8	medial frontal gyrus - adult, donor10196	tissues
10171-103B9	parietal lobe - adult, donor10196	tissues
10172-103C1	occipital cortex - adult, donor10196	tissues
10173-103C2	cerebellum - adult, donor10196	tissues
10174-103C3	medulla oblongata - adult, donor10196	tissues
10175-103C4	globus pallidus - adult, donor10196	tissues
10176-103C5	putamen, adult, donor10196	tissues
10177-103C6	caudate nucleus - adult, donor10196	tissues
10178-103C7	substantia nigra - adult, donor10196	tissues
10179-103C8	pineal gland - adult, donor10196	tissues
10180-103C9	pituitary gland - adult, donor10196	tissues
10181-103D1	spinal cord - adult, donor10196	tissues
10182-103D2	locus coeruleus - adult, donor10196	tissues
10183-103D3	medial temporal gyrus - adult, donor10196	tissues
10184-103D4	adipose, donor1	tissues
10185-103D5	adipose, donor2	tissues
10186-103D6	adipose, donor3	tissues
10187-103D7	adipose, donor4	tissues
10188-103D8	cerebral meninges, adult	tissues
10189-103D9	appendix, adult	tissues
10190-103E1	artery, adult	tissues
10191-103E2	vein, adult	tissues
10192-103E3	bone marrow, adult	tissues
10193-103E4	diencephalon, adult	tissues
10195-103E6	olfactory region, adult	tissues
10196-103E7	ductus deferens, adult	tissues
10197-103E8	epididymis, adult	tissues
10198-103E9	gall bladder, adult	tissues
10199-103F1	parotid gland, adult	tissues
10200-103F2	penis, adult	tissues
10201-103F3	seminal vesicle, adult	tissues
10202-103F4	submaxillary gland, adult	tissues
10203-103F5	tongue, adult	tissues
10204-103F6	vagina, adult	tissues
10205-103F7	heart - mitral valve, adult	tissues
10206-103F8	heart - pulmonic valve, adult	tissues
10207-103F9	heart - tricuspid valve, adult	tissues
10209-103G2	throat, adult	tissues
10268-104D7	eye - vitreous humor, donor1	tissues
10272-104E2	eye - muscle inferior rectus, donor1	tissues
10277-104E7	optic nerve, donor1	tissues
10282-104F3	skeletal muscle - soleus muscle, donor1	tissues
10286-104F7	Skin - palm, donor1	tissues
10288-104F9	tongue epidermis (fungiform papillae), donor1	tissues
10292-104G4	achilles tendon, donor2	tissues
10294-104G6	cerebrospinal fluid, donor2	tissues
10295-104G7	cruciate ligament, donor2	tissues
10297-104G9	eye - muscle superior, donor2	tissues
10298-104H1	eye - muscle lateral, donor2	tissues
10299-104H2	eye - muscle medial, donor2	tissues
10301-104H4	Fingernail (including nail plate, eponychium and hyponychium), donor2	tissues
10319-105A4	Urethra, donor2	tissues
10352-105E1	medial frontal gyrus, newborn, donor10223	tissues
10353-105E2	medial temporal gyrus, newborn, donor10223	tissues
10354-105E3	caudate nucleus, newborn, donor10223	tissues
10355-105E4	occipital cortex, newborn, donor10223	tissues
10356-105E5	parietal lobe, newborn, donor10223	tissues
10357-105E6	cerebellum, newborn, donor10223	tissues
10358-105E7	substantia nigra, newborn, donor10223	tissues
10359-105E8	spinal cord, newborn, donor10223	tissues
10360-105E9	amygdala, newborn, donor10223	tissues
10361-105F1	medulla oblongata, newborn, donor10223	tissues
10362-105F2	locus coeruleus, newborn, donor10223	tissues
10363-105F3	hippocampus, newborn, donor10223	tissues
10364-105F4	globus pallidus, newborn, donor10223	tissues
10365-105F5	putamen, newborn, donor10223	tissues
10366-105F6	thalamus, newborn, donor10223	tissues
10367-105F7	globus pallidus, adult, donor10258	tissues
10368-105F8	medial frontal gyrus, adult, donor10258	tissues
10369-105F9	spinal cord, adult, donor10258	tissues
10370-105G1	thalamus, adult, donor10258	tissues
10371-105G2	substantia nigra, adult, donor10258	tissues
10372-105G3	putamen, adult, donor10258	tissues
10373-105G4	parietal cortex, adult, donor10258	tissues
10374-105G5	hippocampus, adult, donor10258	tissues
10375-105G6	locus coeruleus, adult, donor10258	tissues
10376-105G7	medial temporal gyrus, adult, donor10258	tissues
10377-105G8	pineal gland, adult, donor10258	tissues
10378-105G9	pituitary gland, adult, donor10258	tissues
10379-105H1	caudate nucleus, adult, donor10258	tissues
