# Supplementary material for: Are transient protein-protein interactions more dispensable?
Source: PLoS Comput Biol. 2022 Apr 11;18(4):e1010013. doi: 10.1371/journal.pcbi.1010013 (PMC9000134; doi:10.1371/journal.pcbi.1010013)
Supplement: S7 Data — (A) Time-course co-expression in 63 GEO datasets for PPIs in Y2H-SI. (B) Time-course co-expression in 63 GEO datasets for PPIs in Lit-SI. (C) Tissue co-expression based on Illumina Body Map and Fantom5 data for PPIs in Y2H-SI. (D) Tissue co-expression based on Illumina Body Map and Fantom5 data for PPIs in Lit-SI. (XLSX) [file pcbi.1010013.s007.xlsx]

## Sheet: (A) Y2H-SI_GEO_time_coexpr
Ensembl_1	Ensembl_2	Protein_1	Protein_2	GDS1286	GDS1681	GDS171	GDS1733	GDS1772	GDS1942	GDS2110	GDS2240	GDS2431	GDS2535	GDS2604	GDS2615	GDS2622	GDS2623	GDS2626	GDS2657	GDS2732	GDS2767	GDS2847	GDS2856	GDS2940	GDS2954	GDS3088	GDS3354	GDS3358	GDS3367	GDS3494	GDS3568	GDS3570	GDS3581	GDS3710	GDS3916	GDS395	GDS3959	GDS4007	GDS4110	GDS4160	GDS4209	GDS4232	GDS4238	GDS4262	GDS4360	GDS4362	GDS4472	GDS476	GDS477
ENSG00000001167	ENSG00000066136	P23511	Q13952	-0.34796	0.317326	0.781236	0.511518	0.681787	0.75815	-0.00324895	-0.716106	-0.343327	0.798025	0.820301	-0.141739	0.172683	0.371551	-0.0614536	-0.690822	-0.355489	0.0478422	0.270612	-0.348262	-0.836565	0.888987	0.00666953	-0.335464	-0.640637	0.0345031	0.187999	0.877858	0.438046	0.264394	-0.632221	0.516225	0.782442	-0.643317	-0.00787727	0.516236	-0.857051	-0.0794812	0.550826	0.728799	-0.189245	-0.510201	-0.0573812	-0.62168	-0.193941	0.0199425
ENSG00000001167	ENSG00000120837	P23511	P25208	0.12769	-0.396022	0.732549	0.422231		-0.042194	-0.15191	0.0113486	0.376824	-0.0669596	0.738912	0.150503	0.406838	-0.394725	0.413521	0.403873	-0.695372	-0.310404	0.868203	0.160044	0.00822522	0.630579	0.465621	0.554929	0.0115965	0.949236	0.983808	0.713932	0.217925	0.848376	-0.257627	-0.363994	0.63969	-0.22502	0.29264	0.431848	-0.945983	0.566705	0.123362	0.864862	0.461783	-0.941671	0.0756022	-0.568922	0.466183	-0.620686
ENSG00000002330	ENSG00000129473	Q92934	Q92843	0.218231	0.296298	0.907894	-0.0680542	0.179757	0.386739	0.704965	0.155309	-0.0856092	0.573124	0.678857	0.218745	0.326531	-0.144456	0.696701	-0.196233	0.533261	-0.764426	0.643919	0.620671	0.544506	0.637598	0.572507	0.00312416	0.890915	-0.0676556	0.511929	0.996715		-0.483718	-0.428621	-0.131864	-0.0659205	0.318726	0.572698		-0.623753	0.429493	0.410807	-0.591832	-0.134986	0.0781102	-0.178615	0.942206	0.556859	0.472605
ENSG00000002330	ENSG00000171552	Q92934	Q07817	-0.188259	-0.105561	0.562144	-0.550819		0.461769	-0.121112	-0.588087	0.0116816	0.772996	-0.0611615	0.84406	-0.247992	0.303784	0.865644	0.313812	-0.118944	-0.150802	0.669428	0.000289901	-0.0896935	-0.525698	-0.551896	0.749142	0.746527	0.00959493	0.639949	0.118692	0.0511072	-0.420071	0.514353	-0.142644	-0.138143	-0.538639	-0.540801	0.373582	-0.747875	-0.0989165	-0.405704	0.192156	0.21844	0.430049	0.327948	0.231447	-0.0449081	0.0820654
ENSG00000002822	ENSG00000164109	Q9Y6D9	Q13257	-0.223626	-0.973984	0.836686	-0.255897	0.129109	0.300029	-0.638259	-0.00524439	0.58857	0.466186	0.399619	0.682348	-0.103367	-0.852831	-0.885854	0.938015	-0.474783	0.762943	0.690008	-0.671465	0.985337	-0.465494	0.500952	-0.696963	0.0110709	0.642151	-0.370809	0.457443		-0.809637	-0.217021	0.0131682	0.911419	0.821814	0.242173	0.630986	0.70866	-0.770955	0.739371	-0.898165	0.102968	-0.970507	0.2126	0.301797	-0.0903505	0.616041
ENSG00000003987	ENSG00000104643	Q9Y216	Q96QG7	-0.0574321	-0.582874		-0.325298	-0.349876	0.000318032	-0.603612	0.402929	-0.0632257	0.73696	0.862741	0.361388	-0.308983	-0.324569	0.585528	-0.768686	0.976743	-0.928289	0.401765	-0.639184	-0.885704	0.122104	-0.18092	-0.778295	-0.518404	-0.61473	-0.282727	-0.580436	-0.798028	-0.00802899	-0.496389	0.270194	0.491651	0.696885	0.132452	0.60359	0.155764	0.987037	0.107726	0.0396853	-0.869387	-0.210925	0.175972	0.5277	-0.334375	-0.780754
ENSG00000004487	ENSG00000117625	O60341	Q9P2K3	0.71524			-0.509675		-0.823977	-0.143338		-0.828107	0.957978	-0.204384	0.0722258	-0.0987992	-0.810017	-0.250594	-0.168216	-0.674666	0.834085	-0.443805	0.261565		-0.33958	-0.0439577	-0.382729	-0.766939	-0.00301718	0.147629	0.538163		-0.695452	-0.293664	0.330685	0.378437	0.424146	0.511994	-0.471547	-0.86133	-0.856295	0.134109	0.0748696	0.253044	-0.539421	-0.487726	0.922727
ENSG00000005075	ENSG00000171453	P52435	O15160	-0.600058	0.542659		-0.644203	0.908371	0.0359197	-0.565936	0.819714	0.14556	-0.729303	-0.530293	-0.183158	0.298524	0.172889	-0.639272	0.418108	0.958894	-0.796809	0.54263	0.179729	0.670936	-0.223712		0.0901697	-0.229078	-0.99023	-0.134217	-0.136497		-0.438871	0.346104	-0.230442	0.574664	-0.446945	0.317922	0.857733	-0.367789	0.197954	0.702715	0.0637961	-0.0143918	0.681286	0.513416	-0.268853	0.204255	0.649377
ENSG00000005102	ENSG00000037965	P50221	P31273	0.476231			0.468814		-0.369249	-0.460391		0.820222	0.890246	-0.428219	0.001727	0.0560525	0.142674	0.0533417	0.407182	0.639953	0.777069	0.288809	0.953226		-0.579067	0.52435	0.600266	-0.215618	0.202579	0.590937	0.18282		0.474932	-0.364895	-0.188817	0.739541	-0.673119	0.557968	-0.154528	0.690196	0.918358	0.280718	0.169012	-0.415298	-0.0362963	-0.162584	-0.271465
ENSG00000005249	ENSG00000072062	P31323	P17612
ENSG00000006194	ENSG00000171222	O14978	P57086																																0.0796727			0.511682					-0.456342		-0.73202	-0.120733
ENSG00000006194	ENSG00000182318	O14978	P10073					0.463431																		0.158176									0.215125			0.044791							0.603625	-0.329779
ENSG00000006194	ENSG00000197279	O14978	P49910																							0.168129									0.232966			-0.670566					-0.0134063		-0.538374	-0.404476
ENSG00000006453	ENSG00000175866	Q9UHR4	Q9UQB8					0.973978				0.681905		-0.916232	0.67808				-0.481746				-0.766212			-0.952339	0.710346	0.860136	0.563769	0.423353				-0.161678	-0.337422		0.980093	-0.555049		-0.349472		-0.677401		-0.381663	-0.182649	0.0609494	-0.864522
ENSG00000006611	ENSG00000175311	Q9Y6N9	Q8N8V4									-0.423872		0.752766	0.309821				-0.37318				0.404154			-0.0375357	0.892881	-0.309321	-0.179829	0.299272				0.19789	0.0618712		-0.704086	0.441704		-0.222849		0.863253		0.902431	-0.170402	0.122461	-0.601979
ENSG00000006634	ENSG00000097046	Q9UBU7	O00311	-0.41388	-0.0668204		-0.642377		-0.538144	-0.25285	0.742846	0.745179	-0.610541	0.61952	0.915106	0.663284	-0.331551	0.513457	0.865959	0.619824	0.778739	0.645807	0.862231	0.731953	-0.527764	-0.415266	0.940476	0.690454	0.156296	0.810883	0.507579		0.682662	0.932502	0.267711	0.735795	-0.386484	0.661401	0.927067	0.857806	0.99585	-0.460929	0.728439	0.610929	0.934513	0.496725	0.992036	0.883827	-0.194093
ENSG00000007255	ENSG00000054116	O75865	O43617	-0.0221909	0.578048		-0.807354	-0.318443	0.635515	0.238041	-0.0717185	0.00695425	0.141817	-0.521688	0.53134	-0.452783	-0.43495	0.74263	0.486974	0.752236	0.59485	0.856066	-0.0379173	0.510118	-0.390129	-0.693617	0.828066	0.339118	-0.0777509	-0.0974768	0.942019		-0.47331	-0.670804	0.599084	-0.808612	-0.927023	0.896392		0.846599	-0.3318	-0.149897	0.505422	0.0308857	0.0207701	-0.64758	-0.706161	-0.515916	-0.579033
ENSG00000007372	ENSG00000037965	P26367	P31273	-0.109009			0.869002		0.180472	-0.467055		-0.0705288	0.389213	0.531545	0.323682	0.0093668	0.785874	-0.359487	0.00474873	0.683496	0.911506	0.585693	0.764589		0.660718	0.32667	0.581896	0.380424	-0.206203	0.485608	-0.727936		0.838986	-0.207565	0.080064	0.679713	0.500802	0.255013	0.198593	-0.953476	-0.336677	0.481945	0.532886	-0.0781048	-0.815455	0.527503	0.220794
ENSG00000007372	ENSG00000105991	P26367	P49639	-0.85595	0.116623	0.704185	0.278788	0.463733	0.107781	-0.390256	-0.385764	0.328201	-0.375751	0.934687	-0.0959644	0.557524	0.223462	0.232643	0.78877	-0.904813	0.702912	0.168955	-0.312006	0.456192	-0.0116146	0.877326	-0.867447	0.484283	0.892753	-0.972544	-0.602823		-0.371474	-0.100701	0.0706481	-0.724163	0.582718	0.619232	-0.252113	-0.0269505	-0.480802	-0.421597	0.119076	-0.50824	0.890789	0.134055	-0.827631		0.537328
ENSG00000007372	ENSG00000180806	P26367	P31274									0.384419		0.6135	-0.269186				-0.050681				0.688498			0.382046	0.436334	0.725745	0.808829	0.781115		0.401683		0.0317235	0.212296		-0.895799	0.315955		-0.75043		0.938557		-0.0987644	-0.0603711	0.230724	-0.303138
ENSG00000007866	ENSG00000102243	Q99594	Q99990	-0.492332	0.859444		-0.327375		-0.140728	-0.323737	-0.375353	0.112862	-0.663279	0.594247	0.853176	0.169663	0.539145	-0.0872394	-0.0269685	0.980677	0.795774	-0.246615	0.580006	0.356795	0.610075	0.187749	0.982724	0.414687	-0.871675	0.309987	-0.363656		-0.704547	-0.467506	0.127493	0.242172	-0.249392	0.215789	0.35283	-0.300804	0.639943	0.783681	0.0465636	0.342258	-0.58576	-0.0484175	0.390839	-0.47011	0.409058
ENSG00000007866	ENSG00000144560	Q99594	Q14135	-0.762881	-0.637756		-0.542013	0.969746	-0.144046	-0.2682	-0.278443	-0.281256	-0.938818	0.171949	-0.248849	-0.14958	-0.620745	0.747011	-0.179668	0.942218	0.47572	-0.0587332	-0.432401	-0.649882	-0.145291	0.739617	0.696079	-0.0965473	0.669325	0.613921	-0.449575		-0.59413	0.554433	0.56008	0.602773	0.953377	-0.192229	0.496866	0.799079	-0.0310023	0.636436	0.775512	0.186901	0.0334348	0.550175	0.779994	0.455261	-0.538888
ENSG00000007866	ENSG00000206538	Q99594	A8MV65	0.912697			0.646111		-0.220006	0.064684		0.157312	-0.832471	0.134599	0.657228	-0.359578	-0.0297982	0.563678	0.218797	-0.748432	0.0555626	-0.727928	0.25		0.444036	0.172758	-0.306536	-0.000473793	-0.44797	0.341636	-0.562149		0.622894	-0.0517725	-0.136066	0.454811	0.814807	-0.334117	0.786956	-0.0814193	0.666801	0.909111	0.492048	0.492706	-0.328008	0.0501066	-0.16644
ENSG00000008018	ENSG00000129084	P20618	P25786	0.00281593	0.334934	-0.73509	0.929007	0.941919	0.450898	0.490322	0.971838	0.914887	0.914784	0.467557	0.293789	0.549332	0.356356	0.858424	0.921651	0.794456	0.842076	0.816846	0.333208	-0.0847378	0.759298	-0.525319	-0.378489	0.817143	0.994222	0.861602	0.316409		0.727203	-0.227835	0.842501	0.933895	0.832359	0.593016	0.94679	0.436231	-0.648297	-0.604578	0.479488	-0.448103	0.986942	0.164759	0.729039	0.67548	0.62677
ENSG00000008018	ENSG00000159377	P20618	P28070	0.774926	0.769729	0.277564	0.934794	0.907369	0.458389	0.966113	0.309433	-0.695992	0.129942	0.815932	0.888588	0.185205	0.275335	0.935113	0.973659	0.947572	0.766854	0.849399	-0.0034312	0.821046	0.860848	-0.476628	0.550374	0.292483	0.980411	0.906363	0.406583		0.834415	-0.322644	0.619189	0.338577	0.977849	0.715034	0.862777	0.299496	0.491237	0.920509	-0.165395	0.6746	0.721537	0.464586	0.331603	0.668699	-0.265655
ENSG00000008256	ENSG00000142675	O43739	Q969H4	0.808919	0.819334		0.691793	-0.958971	0.366417	-0.587411	-0.0103356	-0.98562	-0.592372	0.954009	-0.306985	-0.243049	0.0129061	0.675011	0.775808	-0.441601	0.925588	-0.185688	0.250162	0.136783	-0.361485	-0.284563	0.885863	0.463724	0.66429	-0.744661	0.785493		0.00466079	0.307536	0.497925	-0.0875026	0.879039	0.0310287	0.603118	0.495307	0.782894	-0.448918	-0.0825289	-0.607655	0.745752	0.404309	0.85767	0.448509	-0.187338
ENSG00000009844	ENSG00000255112	Q9NP79	Q7LBR1					0.79032				-0.486932		-0.15724	0.32899				0.246893				-0.025944			-0.931107	0.106705	-0.6758	-0.816016	-0.638292				-0.278576	0.363299		0.197212	0.405599		-0.0590094		-0.54123		-0.693256	0.499335	0.341755	-0.688848
ENSG00000010803	ENSG00000163935	Q96GD3	Q9UHJ3	0.340937			-0.155101	0.849972	-0.0814102	0.660244		0.145014	-0.517596	0.805917	0.922096	-0.658726	0.286501	-0.301586	0.206209	0.619386	0.716901	-0.555841	-0.744305		-0.887131	-0.785817	0.00750155	0.760391	0.473486	0.113105	0.560168		0.155605	0.509924	-0.381835	-0.0829493	0.731529	0.294645	0.0977621	0.0964532	0.134332	-0.608884	0.260812	-0.140312	-0.420281	0.14973	0.640603
ENSG00000010803	ENSG00000198879	Q96GD3	Q5VUG0									0.665438		-0.104111	0.00959603				-0.0560069				-0.231632			-0.663592	0.772716	-0.937456	0.225172	0.831055				0.637952	0.00657404		-0.107812	0.334808		0.633881		-0.606826		-0.313223	0.0837723	-0.278426	0.550095
ENSG00000011590	ENSG00000100105	Q9Y2Y4	Q9HBE1	-0.542796			0.490036		0.1693	-0.0753729		0.0384773	-0.842471	0.405688	-0.133962	0.190189	-0.282762	0.446757	-0.216589	0.978445	0.773059	-0.350107	0.451548		0.390549	-0.378347	0.931602	0.0427825	0.102281	0.134506	-0.519547		-0.443372	0.465755	-0.519381	0.0651111	-0.140408	0.526222	-0.200579	0.145112	0.578828	-0.435904	0.195612	-0.527721	0.40069	-0.572125	0.350892
ENSG00000011590	ENSG00000105576	Q9Y2Y4	O14787	0.667091			0.26989		0.697887	0.19769		-0.24419	0.713298	-0.24836	0.0289202	-0.804828	-0.419326	0.367822	-0.499748	-0.891712	0.898716	-0.354652	0.72756		-0.565556	-0.879063	0.556021	0.0942623	0.0647283	-0.353566	-0.751661		-0.0719516	-0.334469	-0.136905	0.343211	-0.235855	-0.112615	0.597712	-0.0657527	0.127554	-0.341102	0.0377759	-0.761344	-0.301518	-0.498735	0.351772
ENSG00000012504	ENSG00000143171	Q96RI1	P48443	0.00515108	0.704935	0.14113	0.108868	0.143333	0.438977	0.68013	0.266609	0.0510023	0.410637	-0.577075	0.127709	0.0147599	0.10485	0.211779	0.0357765	0.91518	0.712399	0.157238	0.553413	-0.0139044	0.358757	-0.201746	0.24063	-0.298494	-0.683324	0.7633	-0.367216		-0.00496806	-0.0247797	-0.0733151	0.733376	-0.795002	0.213616	0.323552	0.87008	0.416606	0.883344	0.106083	-0.440097	-0.13935	-0.542237	0.058918	-0.136094	0.855902
ENSG00000012504	ENSG00000204231	Q96RI1	P28702	0.805169	-0.208021	0.723116	0.00689868	-0.0523242	0.0239654	-0.421772	-0.708362	-0.776529	-0.124915	0.0829965	0.540362	-0.491621	-0.565777	0.470234	-0.528375	-0.476331	0.702472	0.113902	-0.383064	-0.0216646	-0.704433	-0.295914	0.874912	-0.542112	-0.741779	0.610817	-0.696934		0.192671	-0.445237	-0.181321	0.72115	0.136411	-0.315821	0.394618	0.224294	0.734073	-0.778332	0.305156	0.220743	0.414721	0.295417	0.15864	-0.538945	-0.167928
ENSG00000012822	ENSG00000139112	Q9P1Z2	Q9H0R8	-0.260937	0.267367		0.562589	0.955951	0.178541	0.325891	0.915509	0.998162	0.45359	0.749481	0.698947	0.704968	-0.245674	-0.183572	0.818308	0.681318	0.955232	-0.294151	-0.0123407	-0.56203	-0.799742	0.319648	0.946925	0.967289	0.447765	-0.286219	0.827639		-0.850804	0.224062	0.164205	0.306557	-0.11755	0.0811123	0.788193	0.508654	-0.494801	-0.565196	0.428413	-0.491379	0.740963	0.830605	-0.425722	-0.462227	0.120281
ENSG00000013275	ENSG00000087191	P43686	P62195	0.400317	-0.773108		0.837538		-0.701321	-0.518128	0.949268	0.870165	0.585925	0.322482	0.53173	0.361928	0.839042	0.515437	0.631926	0.915786	0.924576	0.961069	0.395	0.351411	0.27279	0.807029	0.881263	0.829459	0.987701	0.940885	0.730439		-0.620332	0.909958	-0.136785	0.779438	0.0758056	0.220639	0.946242	0.769646	0.669096	0.627278		0.753954	-0.0810032	0.13459	0.60442	0.801319	-0.231124
ENSG00000013275	ENSG00000101843	P43686	O75832	0.43422	-0.7519		0.113924		0.577514	-0.511575	0.072469	-0.714466	0.493297	0.614781	0.363375	0.287532	-0.864867	-0.940776	-0.789977	0.649093	-0.0231629	0.796476	0.241291	0.414598	0.134745	0.899538	-0.932959	-0.296994	-0.924621	-0.865023	0.229437		0.623662	-0.154632	0.816416	0.168293	-0.601003	0.8472	0.133515	-0.867757	-0.156101	-0.0867193		-0.374908	-0.26061	-0.0585937	0.278927	0.282902	0.744597
ENSG00000013441	ENSG00000136450	P49759	Q07955	-0.600181	-0.372623		0.598297		0.812919	0.382755	0.787155	0.129378	0.537465	0.364315	0.0622353	0.834712	-0.629772	0.201697	-0.693125	0.12602	0.691311	-0.145175	0.137034	0.610412	-0.315966	-0.271097	0.992141	-0.348933	-0.903658	0.133626	0.381109		0.357391	0.0142932	0.0684583	-0.587579	-0.593936	0.0811821		0.791496	-0.634772	-0.403339	0.878219	-0.471806	-0.894031	0.100704	-0.883113	0.309431	-0.746928
ENSG00000013441	ENSG00000176444	P49759	P49760	0.519346	0.303039		0.426255		-0.42853	0.719849	0.497673	-0.455118	-0.473624	0.519324	0.596416	0.176321	-0.390332	-0.0786516	0.384035	-0.680355	0.211911	-0.356721	0.387762	-0.491912	-0.365152	-0.835172	0.17592	-0.180042	-0.558465	-0.947828	0.160977		0.549034	-0.195413		0.306604	0.853148	-0.356413		-0.797682	-0.704797	-0.702248	-0.0428363	0.781751	0.708088	-0.2143	0.831266	0.0281022	0.442794
ENSG00000015153	ENSG00000121481	Q8IY57	Q99496	0.477431	0.278319	-0.219832	0.840285	-0.658007	-0.561316	-0.632875	0.865379	-0.483028	-0.343791	-0.0618916	-0.276096	0.383653	-0.414979	0.473836	-0.374513	0.899758	-0.862197	0.412769	0.630714	0.3552	0.259032	-0.12197	-0.475114	-0.409101	-0.516657	0.0991051	-0.00229809		0.845802	0.425235		0.763379	-0.690916	-0.52585	0.298764	-0.927405	0.989137	0.112816	0.156265	-0.439543	0.180303	0.253384	-0.220266	0.963921	-0.186971
ENSG00000015153	ENSG00000204227	Q8IY57	Q06587	0.327012	0.706151	0.0300132	-0.987527	0.196892	0.11313	0.530233	-0.172267	-0.18856	0.405808	0.248049	-0.534642	-0.267589	-0.825963	-0.899252	-0.16578	-0.311005	0.170567	0.107588	-0.373202	-0.145575	0.0188767	-0.464651	-0.638031	-0.169171	0.593683	-0.901012	0.195966		-0.375105	0.431792		-0.324529	-0.770884	-0.194087	0.350133	-0.0686218	0.216671	-0.31156	-0.360106	-0.131804	0.283366	0.501205	-0.184778	0.679162	-0.699302
ENSG00000016082	ENSG00000198728	P61371	Q86U70	0.762901	-0.912194		-0.855018	0.433907	0.604812	0.16904	-0.619368	0.0205106	-0.478325	0.85245	0.530727	-0.141587	0.377	-0.598457	-0.0262341	0.902915	0.417866	-0.124519	-0.728678	-0.107333	0.0758319	-0.8118	-0.83672	0.760033	-0.512719	0.431717	0.252167		-0.770026	-0.641644	-0.039091	0.328591	-0.773025	-0.068859	-0.106912	-0.180651	0.878618	-0.736344	-0.654013	-0.741224	0.203632	-0.140751	0.851908	0.205957	-0.759163
ENSG00000018408	ENSG00000074219	Q9GZV5	Q15562									-0.296103		-0.428302	-0.689175				-0.296617				-0.0563811			0.85552	-0.76187	-0.357801	-0.768249	-0.982049				0.736158	-0.305798		0.520982	0.428271		-0.956368		-0.47879		0.178932	-0.0455618	0.240121	-0.96677
ENSG00000018408	ENSG00000187079	Q9GZV5	P28347	0.508813	0.588445	-0.325659	0.93182	0.948265	0.299264	0.872903	0.390604	-0.548802	0.839795	0.783208	-0.541199	0.255865	0.0119713	-0.439144	0.60343	-0.839481	0.643666	-0.848408	-0.400408	-0.472547	-0.672789	-0.368331	0.918961	-0.89	-0.614807	-0.399802	0.398109		-0.569026	-0.25535	0.261369	0.691073	0.611853	0.231134	0.0138779	0.950807	0.935413	0.372314	0.365018	-0.605237	0.526197	0.359839	0.702715	0.72757	-0.777046
ENSG00000018408	ENSG00000197905	Q9GZV5	Q15561	0.971824	0.891102		-0.0598361	0.806405	0.473635	0.678769	-0.270328	0.0533861	-0.47896	-0.692437	-0.274934	0.778191	0.454334	-0.534508	0.0127682	0.79217	0.231594	-0.78944	-0.873257	0.547665	-0.8606	0.0711045	-0.502922	0.63229	-0.174949	0.109059	0.825878		-0.479757	-0.748198	-0.02906	-0.505672	0.995393	-0.458471	0.66379	0.847616	0.468801	0.0833489	0.465996	0.571639	-0.104115	0.162554	0.86075	0.00391697	-0.434923
ENSG00000019549	ENSG00000065029	O43623	P36508	0.416993	0.515381		-0.812773		0.479635	-0.110705	-0.361652	-0.433937	-0.102546	-0.0206007	-0.778241	-0.272896	-0.576486	0.432612	-0.0740804	0.715033	-0.293506	0.640971	-0.283417	-0.0493864	-0.191983	0.81588	-0.977532	-0.642137	-0.689953	-0.724076	-0.311059		0.105465	-0.283878	-0.216739	-0.0670505	-0.474849	-0.0981478	-0.352016	0.229956	-0.0896543	-0.495741	-0.151887	-0.272776	-0.439128	0.376965	0.140461	0.031107	-0.331538
ENSG00000020633	ENSG00000067955	Q13761	Q13951	0.112983	-0.95416	-0.138377	0.250471		0.0651813	0.476671	-0.435731	0.670646	-0.538379	-0.257438	-0.0675736	-0.282147	0.45061	0.276022	-0.205434	-0.972233	0.985497	-0.0335946	-0.832885	0.858044	-0.591268	0.568716	-0.719283	-0.415403	0.639983	-0.184684	-0.385296		-0.877846	-0.132529	0.0815922	-0.543559	-0.30378	-0.464019	-0.213672	-0.720368	-0.898762	0.573681	-0.401335	-0.404377	-0.398952	-0.503375	-0.607218	-0.378735	0.39687
ENSG00000023892	ENSG00000128805	Q9H4E7	Q7Z5H3	0.0547845			0.302373	0.64263	-0.153279	0.113024		0.988117	0.504253	0.471313	0.855853	0.241973	0.405263	-0.342155	-0.245065	-0.511652	0.680449	-0.166787	0.064602		0.1136	0.00593764	0.974695	-0.180514	0.9791	0.390722	-0.187922		0.920018	-0.105404	-0.164405	-0.622938	-0.658892	0.154308	-0.886246	-0.339718	0.332474	-0.187576	-0.0304718	0.700358	0.510626	0.295368	0.826405
ENSG00000025434	ENSG00000143171	Q13133	P48443	-0.346295	0.87825		0.779348	0.555359	0.36422	-0.966507	-0.568337	-0.0640321	-0.532991	-0.672176	0.246473	-0.298329	-0.202372	0.778383	-0.598699	0.968447	-0.326529	-0.163883	-0.955287	0.579812	-0.640623	0.0818688	-0.00389044	0.324544	0.297385	-0.110409	0.308164		0.645935	-0.432084	0.0575219	0.369649	0.290073	0.19477	-0.264435	-0.375216	0.839245	-0.595735	-0.135504	-0.540724	0.104345	0.250136	0.0130769	-0.453119	0.102347
ENSG00000025434	ENSG00000204231	Q13133	P28702	-0.775415	0.515676		0.218083	0.813519	-0.216256	-0.363823	0.926778	0.948977	-0.190934	-0.399468	-0.768371	0.706641	0.0806927	0.737496	0.849894	-0.503796	-0.0376964	-0.273294	0.279111	-0.760668	-0.549163	-0.736521	0.869391	-0.0244803	-0.513522	0.0839039	0.615485		0.321092	-0.234095	0.529654	0.404684	0.473939	0.499842	-0.207957	0.15954	0.663155	0.968725	0.0633826	-0.487717	0.437599	-0.525656	0.702728	-0.346032	0.482318
ENSG00000025800	ENSG00000093000	O60684	Q9UKX7	0.024319	-0.65468		0.230192	0.805896	-0.671097	0.414587	-0.895998	0.593173	0.129591	0.790272	0.506826	0.522872	0.324847	-0.197418	0.846066	0.820277	-0.241332	-0.316858	0.767895	-0.845911	0.667721	-0.0114511	0.646389	0.0752177	-0.183761	-0.127309	-0.325404	0.814757	-0.375135	-0.0816432	-0.259307	-0.240966	-0.812644	0.444231	0.410873	-0.696864	-0.375264	-0.798556	0.31623	-0.836354	0.977006	-0.234357	-0.501139	0.784004	0.667406
ENSG00000025800	ENSG00000196313	O60684	Q96HA1	0.31416	-0.968431		0.615942		0.611567	-0.287152	0.95037	-0.566277	-0.408347	0.166527	0.108932	-0.583521	-0.0595464	0.189401	0.244233	-0.918398	0.758608	0.778796	-0.967294	-0.736485	-0.554643	-0.790592	-0.234978	-0.0193655	-0.584578	-0.427523	0.731974		-0.232345	-0.844912		0.751152	-0.835812		-0.300866	-0.693301	0.314311	0.875087	-0.560983	-0.906557			-0.121041	0.7723	0.425239
ENSG00000026025	ENSG00000104722	P08670	P07197	0.730687	-0.723922	0.655136	-0.226101		0.169639	-0.618771	-0.274387	-0.221555	0.340357	-0.558169	0.780482	0.157658	-0.817653	0.0568248	0.172495	0.138102	0.954751	-0.526473	-0.46599	0.157852	-0.295617	0.198224	0.737205	-0.0165116	0.995554	0.482143	-0.549763		0.74335	0.260398	0.487411	-0.260581	0.594709	-0.177175	0.504804	-0.700384	-0.30236	-0.712558	-0.293845	0.501155	-0.218099	-0.0152408	-0.986118	0.790557	0.373001
ENSG00000026025	ENSG00000131095	P08670	P14136	0.177899	0.165583	0.294085	0.877392	-0.918858	0.504964	0.492501	0.327086	-0.392901	0.23829	-0.907519	0.448247	0.287702	0.232202	-0.720104	-0.291575	0.441803	-0.635062	-0.587122	0.464222	-0.174719	-0.880422	0.162484	-0.912244	-0.127222	-0.290513	0.755162	0.423395		-0.23244	0.0955738	0.254252	0.0813876	-0.133179	0.0413432	-0.256926	-0.394975	-0.28349	-0.871955	-0.546891	-0.0744778	0.355857	0.333018	-0.237977	0.302222	-0.257341
ENSG00000026025	ENSG00000135406	P08670	P41219
ENSG00000026025	ENSG00000170454	P08670	O95678	0.746264	-0.297591		-0.474671		0.212624	0.343371	0.93663	-0.279026	0.0484597	-0.315946	0.591557	0.454182	0.123686	0.702185	-0.0909076	0.588737	-0.658064	-0.288521	0.146076	0.396622	-0.360854	-0.359962	-0.0679488	-0.12328	0.403919	0.848656	0.0496926		-0.0563132	-0.555523	0.386296	0.00316862	0.523367	-0.0524034	0.803642	-0.294885	-0.0226536	-0.784911	0.499016	0.864728	-0.975992	0.0257633	0.0394118	0.0208661	-0.128778
ENSG00000026025	ENSG00000171431	P08670	P35900	-0.201813	-0.692238		-0.681066		0.173781	-0.400241	0.118594	-0.241951	0.281051	0.230763	0.717832	-0.556032	-0.110745	0.409991	-0.112032	0.2723	-0.687025	0.903381	0.296863	0.291898	-0.704309	-0.543019	-0.775272	0.447501	-0.570792	0.090577	0.075785		-0.746643	-0.836283	-0.206114	0.248042	0.589155	-0.439407	0.0494044	0.284733	-0.812151	-0.82729	-0.0283755	0.847207	0.503456	0.224234	-0.190661		0.914611
ENSG00000026025	ENSG00000175084	P08670	P17661	-0.189694	-0.0344866	0.362465	0.405273	-0.885862	-0.00458669	0.606893	0.276365	-0.520327	-0.455522	0.625672	0.4592	-0.335275	0.483937	-0.42252	-0.0493831	-0.00043215	0.767506	0.707164	-0.554393	-0.0604679	0.873164	0.65691	-0.786585	0.627647	-0.447876	0.259767	-0.54322		-0.695	0.11505	0.000242606	-0.142565	0.0884333	-0.271559	-0.00131928	-0.816283	-0.448224	-0.799976	-0.172202	-0.30352	0.0168385	0.381055	0.566376	-0.0649442	0.320701
ENSG00000028528	ENSG00000129515	Q13596	Q9UNH7	0.0853905			0.079774	0.898643	-0.176688	-0.231773		0.137058	-0.0124178	0.0195891	0.0532108	-0.754093	-0.209676	0.327434	-0.818827	0.846691	0.835786	0.834454	-0.742076		0.757245	0.407793	0.693004	0.501677	-0.892269	0.58672	0.643617		0.380137	-0.95963	0.106205	0.704849	-0.632059	0.182611	0.808362	-0.812244	0.115139	-0.366022	0.501789	0.977124	0.470522	-0.00500812	0.504799
ENSG00000028528	ENSG00000172803	Q13596	Q86XE0									-0.342047		-0.334576	-0.43796				0.51964				0.454594			-0.582197	-0.549301	-0.239333	-0.607181	-0.871362				0.0417093	-0.109839		-0.685276	-0.395071		-0.661501		-0.653272		-0.623304	-0.133508	-0.419474	0.243383
ENSG00000028839	ENSG00000165417	P62380	P52655	0.366077	0.80736		-0.61317		0.433485	-0.0364889	0.213936	0.947831	-0.95505	0.500811	0.212585	-0.332287	0.122756	-0.693202	0.641763	-0.70438	-0.187346	-0.231244	0.626684	0.399138	-0.312486	0.100138	0.938136	0.860657	0.853012	-0.227291	-0.351071		-0.75022	-0.0714246	-0.236986	-0.732909	-0.799354	-0.263484	0.052452	-0.903665	-0.723749	-0.296445	-0.297045	0.810546	0.969768	-0.195025	0.201691	-0.096513	-0.745159
ENSG00000029153	ENSG00000116016	Q8WYA1	Q99814	-0.466757			-0.834651	0.931617	0.38449	-0.612672		-0.583937	-0.46198	-0.213321	-0.560491	0.593664	0.700099	0.0833752	0.61652	0.887225	0.693903	-0.303716	-0.787233		0.51103	-0.394542	-0.652407	0.883996	0.243967	0.349389	0.481675	-0.568725	0.718128	0.885803	0.181336	0.8113	0.800691	-0.373675	0.624682	0.696585	0.950033	-0.143564	-0.752433	-0.134212	-0.229759	-0.10015	0.24931
ENSG00000029153	ENSG00000134852	Q8WYA1	O15516	-0.197918			-0.747818	0.916421	0.0700353	-0.772309		0.62398	0.774173	0.324638	0.0951473	0.586277	-0.127526	0.404621	0.221257	-0.799681	0.0842645	-0.371459	-0.148964		0.990235	0.862012	0.993914	0.873617	-0.880269	-0.135692	0.236509	0.973917	-0.274726	-0.666057	0.604352	0.44592	0.720328	0.318267	0.615344	0.399552	0.988554	0.344375	0.168208	0.0206609	-0.216705	0.571967	-0.249014
ENSG00000029153	ENSG00000170485	Q8WYA1	Q99743	-0.482646			-0.603612	-0.476353	-0.176681	-0.667465		0.0788503	-0.118822	-0.391835	-0.259465	0.655378	0.550972	0.525671	-0.275392	-0.137786	0.496899	-0.322754	-0.294904		0.93189	-0.362539	0.200108	0.298239	0.231229	0.739239	0.0797679		0.868202	0.883119	0.0914427	-0.116532	0.586452	-0.116349	-0.288318	-0.951543	0.973877	-0.856108	0.397886	0.702257	-0.289919	0.339494	0.26553
ENSG00000029725	ENSG00000167578	Q15276	P61018									0.004683		0.746121	-0.514307				0.220429				0.489549			-0.169219	-0.994104	0.381567	-0.537468	0.908782		0.147961		-0.787009	-0.639327		0.591945			0.0327515		0.790876	-0.376067	0.0873568			0.86062
ENSG00000029725	ENSG00000168118	Q15276	P20338																							0.724379									0.514788								-0.578964
ENSG00000030110	ENSG00000129473	Q16611	Q92843	-0.0170709	0.370427	-0.26794	-0.642207		0.499524	-0.313899	0.254497	0.0853577	-0.484902	0.549855	-0.430609	0.625326	0.597818	0.750609	-0.119423	0.987354	-0.823357	0.5436	0.0767458	0.316087	0.340104	-0.204889	0.107025	0.0201984	-0.534153	0.392856	0.989894		-0.7782	-0.00401395	-0.347121	0.704755	0.21994	0.535307		0.196502	-0.0928783	0.446114	0.137062	-0.205974	0.922228	0.0490482	0.311429	0.311075	-0.263505
ENSG00000030110	ENSG00000140379	Q16611	Q16548	-0.344666	0.764036	-0.100059	0.841949		-0.430397	0.867909	0.615776	0.680187	0.492582	0.279388	0.831682	0.518993	-0.249076	-0.229849	-0.0386818	-0.54601	-0.280871	-0.317791	-0.465503	0.095753	-0.690782	0.788785	0.538368	-0.612221	0.951085	0.53288	-0.127297		0.219755	0.609949	-0.442471	-0.474475	-0.242519	-0.188995	0.257761	0.289532	-0.118246	-0.325911	0.470581	-0.51094	-0.718611	-0.139286	0.371863	0.246187	0.229828
ENSG00000030110	ENSG00000143384	Q16611	Q07820	-0.557741	0.806656	-0.0703378	-0.398039		0.551768	0.441022	0.419738	0.0557946	-0.681663	0.663146	0.406719	0.421869	0.344295	0.404634	0.392765	0.609602	-0.791436	-0.595826	0.479623	0.432815	-0.745005	0.786681	-0.11909	-0.531457	0.93847	-0.0146147	-0.208691		0.412292	0.851182	-0.198841	0.371129	0.844984	0.148948	0.101933	-0.494948	0.0204314	0.827278	-0.20853	-0.186115	0.20636	0.105904	-0.769763	0.559365	-0.32954
ENSG00000030110	ENSG00000171552	Q16611	Q07817	-0.37943	0.444973	0.230076	0.131758		0.107724	-0.255779	-0.616312	-0.586458	-0.872603	0.176898	-0.580746	0.510061	0.901381	0.607544	0.0459571	0.743447	-0.720102	0.865815	-0.558267	-0.665266	-0.0136447	0.857881	0.565595	-0.163198	-0.192471	0.079514	0.0918439		0.558179	-0.391208	-0.268246	0.207666	-0.756616	-0.12515	0.390905	-0.885853	0.295154	-0.177637	0.215293	-0.859058	-0.130914	0.188393	0.72157	-0.0401683	0.539459
ENSG00000034693	ENSG00000162735	P56589	P40855	-0.0233211	0.438616		0.650896	0.827875	-0.463848	0.230811	0.176087	-0.42901	-0.164065	0.742923	0.125758	-0.812466	-0.469172	-0.247519	-0.723527	0.952115	0.64702	0.790672	0.383102	-0.870943	0.827802	-0.309781	-0.429081	0.0551875	0.112134	0.650857	-0.000653758		0.363112	0.634603	0.629636	-0.34719	-0.56573	0.566132	0.553843	0.0754442	-0.540871	0.20683	0.309209	0.369517	0.2824	0.12358	0.522684	0.67484	0.3935
ENSG00000034713	ENSG00000106052	P60520	Q86VP1	0.803673	-0.934171		0.493448	0.958882	0.101027	-0.70857	0.212359	0.751893	0.492099	0.517822	0.4213	0.101056	0.511876	0.937524	0.937267	0.867914	0.828703	0.779201	0.0966436	0.979973	0.177758	-0.490001	0.853887	0.676734	0.929931	0.688999	0.640563		0.658251	-0.823578	-0.292435	0.462974	0.51002	-0.102816	-0.697705	0.177714	-0.767471	-0.0279557	-0.0957192	0.780575	-0.336878	-0.337466	-0.180107	0.980286	-0.0872255
ENSG00000034713	ENSG00000136436	P60520	Q13137	0.706966	-0.69273		0.797637	0.728135	-0.279626	0.606955	0.89882	0.808349	-0.721936	0.652965	0.564756	-0.921189	-0.356729	0.69942	0.90526	0.923358	0.435161	0.662854	-0.161773	0.437943	-0.266163	0.214989	-0.345258	0.536568	0.942675	0.828341	0.889814		0.472353	-0.674286	0.186912	0.734793	0.38157	-0.1412		0.149034	0.0758274	-0.686794	0.412667	0.854396	0.193385	-0.201094	-0.126455	0.897318	0.078289
ENSG00000034713	ENSG00000168397	P60520	Q9Y4P1	-0.0265248	0.110981		-0.445624	0.987358	-0.370072	-0.581722	-0.185837	-0.304483	-0.928894	-0.808733	0.32944	0.845443	-0.290437	-0.747212	0.918572	-0.35033	-0.946875	0.803862	0.129216	-0.109523	-0.431636	-0.598418	-0.37296	0.135298	0.957541	-0.252274	0.49842		-0.819668	-0.0749495	-0.0420163	0.222062	-0.659496	0.724257	0.116177	0.739571	0.535722	-0.303167	-0.232275	-0.354202	0.34009	-0.323989	0.541185	0.00233145	-0.331087
ENSG00000035115	ENSG00000109686	Q96HL8	Q5HYK7					0.811873				-0.237889		0.027746	0.0925088				0.95994				-0.191043			-0.536757	0.625796	0.270727	0.240951	0.798864				-0.528021	-0.666869		-0.451743	-0.199133		0.829664		0.791417		-0.438689	0.297591	0.29241	-0.925795
ENSG00000036257	ENSG00000064726	Q13618	Q9H0C5	0.380422			-0.319847	0.873085	-0.114131	0.722938		0.142422	0.188911	0.953292	0.369012	0.708537	0.6683	0.951988	0.233688	-0.058649	0.869957	0.775263	0.23823		-0.34531	-0.110344	0.996769	0.763189	0.155	0.112734	0.144306		0.892179	-0.310294	0.103205	0.578545	0.916429	0.391878		-0.106506	0.928962	-0.127851	0.708222	0.176644	0.709262	0.406451	-0.275401
ENSG00000036257	ENSG00000079999	Q13618	Q14145	0.891851	-0.0787935	0.621178	0.791757	0.78851	0.474679	0.284036	0.65378	-0.840936	0.209511	0.471064	0.657246	0.41819	-0.516749	-0.961755	0.822987	0.740196	0.973318	0.959891	-0.670303	0.758608	-0.729654	0.71151	-0.947695	0.777958	0.938174	0.365148	0.769699		0.694373	0.264306	0.0553585	0.64719	0.958708	-0.164701	0.206538	0.375112	-0.0980136	-0.606107	-0.262086	0.683765	0.299817	-0.0805783	0.186878	0.632044	0.167128
ENSG00000036257	ENSG00000117153	Q13618	Q53G59	-0.626035			-0.615451		-0.241668	-0.580594		0.105282	0.384145	0.343846	0.487425	-0.4467	0.305517	-0.604018	-0.857025	-0.607909	0.295861	0.800854	-0.18626		-0.892578	-0.533714	-0.710586	0.182713	-0.609166	-0.649024	0.777746		-0.507482	0.211495	0.206192	0.326252	-0.707233	-0.0858173	0.796578	-0.0145975	-0.705324	-0.400201	-0.0801537	0.449452	-0.113499	-0.40597	-0.801034
ENSG00000036257	ENSG00000132640	Q13618	Q9Y2F9	0.782212	-0.711705		-0.405764	0.834982	0.755514	-0.185657	0.643855	0.52898	0.679211	-0.273996	0.524234	-0.74743	0.969231	0.381933	-0.706483	-0.750102	0.37191	0.802878	-0.0790698	0.274029	-0.907077	-0.0222909	0.975908	-0.571828	-0.0940908	0.63556	-0.1244		0.883655	-0.111705	0.116703	0.880817	0.922435	0.405019	0.498045	-0.819583	0.896655	-0.435576	0.093295	-0.34344	-0.261846	0.621434	-0.261867	0.344612	-0.501211
ENSG00000036257	ENSG00000133243	Q13618	Q9BX70	0.635026	0.199131		0.609037	0.698114	-0.161936	0.108038	0.365158	-0.0995839	-0.00583402	0.17967	-0.346886	0.26708	-0.0952712	-0.969762	-0.781886	-0.657957	-0.882689	0.72557	0.716945	0.891447	0.0821637	0.881562	-0.990258	-0.299916	-0.114712	-0.631442	0.763354		0.380418	0.274406	0.224731	-0.540701	-0.869427	-0.757393	0.0902728	0.245529	-0.323163	0.481668	0.127489	-0.952908	-0.121243	-0.0176152	-0.708109	-0.473198	0.944915
ENSG00000036257	ENSG00000146021	Q13618	Q9UH77	0.199969			-0.394087	0.291568	-0.512411	-0.167791		-0.664161	0.235424	-0.461223	-0.292681	0.59289	-0.802643	0.781745	-0.272478	-0.954109	-0.444016	0.749777	-0.251559		0.456917	-0.642047	-0.457204	0.743231	0.0362571	-0.88431	0.612642		-0.710854	-0.086394	0.0399686	-0.248553	0.771056	0.207668	-0.911577	-0.209009	-0.697298	0.269279	-0.0611205	0.357726	-0.0550102	-0.263498	-0.0507368
ENSG00000036257	ENSG00000184887	Q13618	Q96KE9					0.672734				-0.772046		-0.681795	0.283719				0.300646				0.562457			0.128578	-0.849614	0.484248	0.570426	0.034129				-0.195668	-0.0886454		0.447622	-0.259087		-0.751207		-0.73789		-0.188216	-0.0574902	-0.306656	0.798983
ENSG00000037897	ENSG00000160193	Q9UBP6	P57081	-0.509414			-0.45581	0.29209	0.347433	0.115424		0.895382	-0.204656	0.369374	0.256222	-0.107302	0.369028	0.146844	0.939946	0.623315	0.704402	0.436519	0.857179		-0.0310247	-0.498368	0.28401	0.894419	0.177317	0.779068	-0.17043		0.500997	0.384768	-0.261047	0.231851	0.924128	-0.223851	0.788213	0.483174	0.401909	0.37976	0.32325	0.829119	0.787007	0.151355	0.892852
ENSG00000037965	ENSG00000105717	P31273	Q9BYU1									-0.0800786		-0.0673539	-0.384352				0.103294				-0.282194			-0.628351	-0.497865	0.562554	-0.385681	0.170319				-0.0945283	-0.210566		-0.289174	0.687055		0.766916		0.0131663		0.317044	0.128613	0.149814	0.121296
ENSG00000037965	ENSG00000106511	P31273	P50222	-0.830656			-0.0951565		-0.238532	0.372025		0.0456554	0.875651	0.502226	0.0493249	-0.0491285	0.817703	-0.649515	0.296254	0.636576	0.920838	-0.646661	0.68846		-0.573167	-0.939686	0.852079	-0.326374	0.0718486	0.713411	0.940111		-0.423012	-0.39518	0.064669	0.311687	-0.16198	0.441853	0.0196385	-0.345595	0.976142	0.422756	-0.107917	-0.169481	-0.517934	0.502108	0.989242
ENSG00000037965	ENSG00000106689	P31273	P50458	0.122698			0.491463		0.0394853	-0.946433		-0.70675	0.640388	0.543707	0.0873181	-0.121549	0.00484636	0.00982963	0.656977	0.643487	-0.198879	-0.753908	-0.555754		-0.340377	-0.517513	0.539014	0.83358	-0.727697	-0.382477	0.853656		0.162639	0.0720194	-0.24459	0.532441	0.63089	-0.00804542	0.324238	0.32493	0.938528	0.741664	-0.512014	0.526308	0.364267	0.62043	0.147687
ENSG00000037965	ENSG00000107187	P31273	Q9UBR4	-0.74326			0.881145		0.126254	-0.633007		-0.0170333	0.621037	-0.594649	0.119084	0.705778	0.478951	-0.298582	0.350921	0.130061	0.725451	-0.199221	0.167408		0.843205		0.920082	-0.425174	-0.31233	0.661819	-0.227197		-0.323519	0.718072	0.038094	0.8753	0.511834	0.294346	0.75094	0.093081	0.916842	0.790145	-0.223432	0.810459	-0.653372	0.509764	-0.132602
ENSG00000037965	ENSG00000122145	P31273	Q9Y458									0.326264		0.815525	0.346202				-0.810167				0.4563			0.605465	0.856269	0.928274	0.835495	0.618924				0.0428388	0.119013		0.481771	-0.101257		-0.0655908		0.582598		0.0661359	0.157802	-0.440388	-0.147049
ENSG00000037965	ENSG00000128652	P31273	P31249																							-0.49605									0.383593			0.717668					-0.0122273		0.0710445	0.265758
ENSG00000037965	ENSG00000143178	P31273	O60806	-0.581395			-0.199904		0.15166	0.440061		-0.0118434	0.474275	0.265882	0.481931	0.142436	0.0919923	0.679603	0.163152	0.639388	-0.0829667	0.713381	-0.511148		0.100011	-0.604284	0.0162137	0.71863	-0.396759	-0.359856	-0.382981		0.895733	-0.172577	-0.135774	0.743938	0.545537	0.434396	0.452372	0.659824	0.940283	-0.534642	-0.132928	0.122143	-0.408803	-0.12381	0.199611
ENSG00000037965	ENSG00000151650	P31273	O95231	0.0640612			0.768549		0.153502	0.398852		0.55087	0.364635	-0.00985334	-0.45137	-0.748388	-0.0199161	-0.699411	0.246691	0.603787	0.353183	-0.759043	0.620957		0.289968	-0.563194	0.555266	0.331235	0.16907	0.775945	-0.00692377		-0.513621	-0.269919	-0.0720129	0.82554	-0.853723	-0.0211012	0.686422	-0.509188	0.954932	0.419199	-0.302333	0.729225	0.0254373	-0.181742	-0.669991
ENSG00000037965	ENSG00000163666	P31273	Q9UBX0	-0.3828			0.686753		0.0600416	-0.653616		-0.0445042	0.146147	0.78684	-0.376296	-0.233704	0.303843	-0.290277	0.202452	0.676478	0.919308	0.0983917	-0.151307		-0.375324	-0.143169	0.70335	0.683272	-0.212107	0.532185	0.759268		-0.40746	0.162816	-0.550312	0.845715	-0.727344	-0.433211	-0.566992	-0.405945	0.874438	-0.437722	-0.0684018	0.53885	-0.717026	0.532441	-0.499573
ENSG00000037965	ENSG00000185630	P31273	P40424	0.428905			-0.293481		-0.679721	0.368358		-0.331782	-0.450425	0.586583	-0.833528	0.541862	0.818819	0.581265	0.0404798	-0.254849	0.735879	-0.500769	0.631213		0.710195	-0.404435	0.545497	0.553342	0.787904	-0.754487	-0.725241		0.249787	0.273495	-0.141338	0.723388	0.316448	0.148953	0.607505	0.576037	0.395406	0.289997	0.33807	0.709416	-0.390935	-0.691323	0.168374
ENSG00000037965	ENSG00000204304	P31273	P40425	0.404207			-0.0138035		0.00968355	0.484314		-0.0552284	0.48804	-0.387607	0.474786	0.186883	-0.386006	-0.179219	-0.00206301	-0.464529	0.738645	-0.6152	-0.536939		-0.783718	0.81443	0.933952	0.905442	0.262018	-0.373283	-0.508118		0.540209	-0.0150089	0.158107	0.879709	-0.755038	-0.343755	0.805077	0.521981	-0.144813	0.414599	-0.0190168	-0.0694414	-0.391021	0.331502	-0.253423
ENSG00000041353	ENSG00000089169	O00194	Q9Y2J0	0.385323	0.283869		-0.80333		0.241024	0.538901	-0.365555	0.361566	-0.247439	-0.87452	-0.13642	-0.169558	0.00464467	0.670805	0.103835	0.884313	-0.366793	0.638569	0.765131	-0.502387	0.48151	0.756462	-0.933618	-0.80854	-0.299849	-0.376926	0.362027		-0.0935552	0.382423	-0.200009	0.448371	0.966694	-0.386306	-0.28881	0.444431	0.835119	0.338584		-0.00606837	0.158437	-0.526245	0.321403	-0.570878	-0.682349
ENSG00000041353	ENSG00000115648	O00194	Q9BV36	-0.299226			-0.631012	-0.779963	0.673114	-0.156082		0.480333	-0.755243	0.972989	-0.327403	-0.43957	0.341979	0.412565	0.293113	0.813624	-0.317102	-0.12855	0.483405		0.151873	0.213002	0.399953	-0.314333	0.969595	0.751932	-0.540185		-0.181261	-0.642471	-0.106613	0.149951	0.97151	0.0764876	0.399853	-0.349084	0.726313	0.15167		-0.430201	-0.281719	0.0829856	0.49301
ENSG00000041353	ENSG00000147041	O00194	Q8TDW5									-0.785102		0.973454	-0.377969				0.638546				0.430411			-0.494907	-0.774768	0.654886	0.558405	-0.378447		-0.248375		-0.584305	-0.208715		-0.284397	0.520426		-0.571247		0.714023		-0.639734	-0.731876	0.303045	0.0744856
ENSG00000041353	ENSG00000170011	O00194	Q8NFW9	0.960666	0.748227		-0.844068	0.467534	0.201313	-0.829363	-0.881305	-0.52928	-0.0159064	0.546695	-0.152153	0.159948	0.0252637	-0.271284	-0.000229518	0.89866	0.211069	-0.414201	-0.0244953	0.596283	0.0403613	-0.715952	-0.821052	0.628724	-0.606418	-0.525789	0.241647	0.0650604	0.0978153	0.295538	-0.104345	0.260788	0.887573	-0.501989	0.113012	-0.797894	0.986291	0.91376		0.900419	-0.507636	0.117355	0.243959	-0.00723713	0.190447
ENSG00000041353	ENSG00000181031	O00194	Q9UNE2	0.0447744			-0.407092	0.644904	-0.471427	-0.162097		0.0481673	-0.0713513	0.887708	0.253494	0.299706	0.131083	-0.546049	0.667713	0.846688	0.585978	0.769768	0.71638		-0.302581	0.445627	-0.981466	0.115204	0.588024	0.54913	0.78021	0.320769	-0.0203792	0.878401	-0.187324	0.341011	0.983093	0.461753	-0.395862	-0.741962	0.814496	-0.777808		0.287791	-0.665226	-0.387706	0.109703
ENSG00000041357	ENSG00000101182	P25789	O14818	-0.128434	-0.56073		-0.337587	0.871907	0.679044	0.504745	0.436636	0.809637	0.729151	0.408759	0.867042	0.0217489	-0.405883	0.801688	0.582018	0.667715	0.622593	0.893477	-0.790219	-0.4339	0.817347	-0.9753	-0.110919	0.511539	0.384727	-0.972339	0.7173		-0.423772	0.243226	0.696029	0.738595	0.294792	0.612985	0.797966	0.26113	-0.935097	0.29156	0.390532	0.163863	0.994924	-0.674101	0.787005	-0.179807	0.245604
ENSG00000047230	ENSG00000171793	Q9NRF8	P17812	0.890905			-0.556857	-0.434444	-0.373574	0.907881		0.99108	0.276206	-0.657059	-0.0449681	0.118026	-0.33733	0.22754	0.521396	0.523175	0.172309	0.0911347	-0.371328		0.150608		0.817768	0.600918	0.898586	-0.762139	0.353144		-0.2665	0.911202	-0.442652	0.219734	-0.419875	0.528703	0.14663	0.513811	-0.119272	-0.302416	-0.129054	-0.930879	-0.780166	0.405763	-0.154727
ENSG00000047634	ENSG00000198879	Q9UN30	Q5VUG0									0.173299		-0.289681	-0.0915291				0.0138584				0.596396			-0.438139	-0.893165	-0.16927	0.23807	0.054397		0.710569		0.513676	-0.335815		0.0814244	-0.363058		0.806332		0.775067		0.340338	-0.0446298	0.24844	0.292995
ENSG00000048540	ENSG00000089159	Q8TAP4	P49023	0.168056	-0.112314	-0.723556	-0.363862	-0.0732894	0.162757	-0.21823	-0.640791	0.0167341	-0.331637	0.254714	0.0806257	0.661275	-0.724617	-0.783427	-0.0657257	-0.381749	-0.494794	0.822606	0.278408	-0.448812	0.187679	0.000379724	-0.464846	0.00404193	0.409661	-0.539564	-0.347642		0.212639	0.113014	0.271171	-0.654875	0.440682	-0.186279	0.571387	-0.270703	0.980964	-0.583578	-0.0728662	-0.497449	-0.0084163	-0.165834	0.439012	-0.172534	-0.295896
ENSG00000048540	ENSG00000110031	Q8TAP4	O60711	0.371569	0.469236		-0.324409	-0.462458	0.660781	0.531101	0.161364	-0.142085	-0.827542	-0.321074	0.493852	0.602744	0.421279	-0.0655867	-0.191236	0.984922	-0.843538	0.212454	-0.83964	0.52128	0.51959	-0.475266	-0.0286364	0.426498	-0.722702	0.312376	-0.975164	0.61339	0.741235	-0.0275075	0.426718	-0.73712	-0.782156	0.262556	0.262963	0.0722533	-0.36302	0.490808	-0.451659	0.664693	-0.0871386	-0.258687	-0.747561	-0.587844	-0.44454
ENSG00000048540	ENSG00000162458	Q8TAP4	Q8WUP2					0.156183				-0.567659		0.275364	0.278918				0.554736				-0.469782			-0.209207	-0.371509	-0.644357	-0.384176	0.119858		-0.212538		0.0476773	-0.415747		0.196151	0.0924321		0.0619176		-0.787922		-0.291848	0.00278479	0.461364	-0.812959
ENSG00000048540	ENSG00000169744	Q8TAP4	O43679	0.0279403	0.906895		-0.387933		0.286217	0.149208	0.307875	0.956819	-0.079217	0.67554	0.423447	-0.199798	0.316444	-0.359177	0.480677	0.984808	0.889911	-0.042986	0.279233	0.189416	0.254706	0.214774	0.994615	0.175073	0.16097	-0.161604	-0.45399	0.690832	-0.503564	0.552303	-0.166998	0.478718	0.633248	0.348109	0.447588	-0.942845	0.928833	0.97942	0.0494516	-0.8146	0.259858	0.413998	0.0984807		-0.401017
ENSG00000048540	ENSG00000169756	Q8TAP4	P48059					-0.359205				0.807306		0.742332	-0.0307224				0.602247				-0.576886			-0.995387	0.927527	-0.0262396	-0.90805	0.288771				-0.0426977	0.0406427		0.566209	0.140349		0.717011		0.164442	0.485671	0.0738267	0.48445	0.0420064	-0.284066
ENSG00000048540	ENSG00000198728	Q8TAP4	Q86U70	0.367884	-0.814022		0.359875	0.249793	-0.0120551	0.517852	-0.223789	-0.136037	0.586344	0.690938	-0.252118	-0.530242	0.505693	-0.381153	0.70291	-0.270468	0.281858	0.843782	-0.044875	-0.593029	-0.0231108	0.227899	0.390086	0.56141	0.196621	0.28834	-0.636221		0.759823	0.0185238	-0.12888	0.535566	-0.604816	0.0865051	0.259475	-0.472144	0.978429	-0.664394	0.423311	-0.220447	0.122836	-0.16171	-0.772567	0.274621	0.420005
ENSG00000049245	ENSG00000099940	Q15836	O95721	-0.697377			-0.706912	0.635189	0.788324	-0.390913		0.897629	-0.231362	-0.694038	-0.346918	-0.714387	0.223842	-0.218214	0.504481	0.226783	0.0280423	0.784738	0.942099		-0.863467	-0.70042	0.208282	0.180142	-0.487971	0.461184	-0.468662		0.126176	0.443653	0.0855206	0.447484	0.257074	-0.161709	-0.301722	-0.832961	0.105884	0.297373	-0.0306553	-0.460726	-0.464926	0.506512	0.428988
ENSG00000049245	ENSG00000103496	Q15836	Q12846	-0.42398	-0.607629	-0.207638	0.652333	0.39754	-0.323798	-0.467728	0.396548	-0.421355	-0.350217	0.873909	0.842304	0.6989	0.859621	-0.435095	0.186696	0.692355	-0.30265	0.0953484	-0.348069	0.776353	0.634017	-0.843515	0.3474	-0.230921	0.9163	-0.00796888	0.681674		0.316711	0.662622		0.707264	-0.0376367	-0.56319	0.732204	0.862882	-0.583075	0.970835	0.902525	-0.728834	0.42104	-0.358146	-0.314642	-0.0533536	0.378284
ENSG00000049245	ENSG00000106089	Q15836	Q16623	-0.701975	-0.867762	0.150963	0.235201		-0.188832	-0.293868	-0.11191	-0.472356	-0.976513	0.19492	0.971346	0.293474	0.514228	0.341192	-0.513352	-0.818983	-0.691514	-0.442545	0.0808619	0.0272777	0.523184	0.092516	0.348666	-0.065928	0.803481	-0.326843	0.349099		-0.712866	0.652727	0.214891	-0.0480137	-0.816421	0.803139	-0.867017	0.315975	-0.375171	-0.615718	-0.593896	0.958098	0.199821	-0.00977361	-0.691845	-0.65446	-0.55206
ENSG00000049245	ENSG00000111450	Q15836	P32856	-0.826886	0.426839		0.232263	0.427409	-0.389235	-0.117565	-0.678498	0.899002	0.563494	0.408851	-0.651269	-0.677217	0.304108	-0.669687	0.2293	0.560393	-0.211854	0.455638	0.881065	-0.147987	-0.219214	-0.731098	0.70909	-0.550619	0.331437	-0.247668	0.783572		-0.309833	0.83074	-0.360842	0.272057	0.868582	0.274699	0.759862	-0.268049	0.758278	-0.028896	-0.478265	0.47368	0.651833	0.650252	-0.558231	-0.00547089	-0.457782
ENSG00000050730	ENSG00000145901	Q96KP6	Q15025	-0.287514			-0.405258		-0.0773583	0.243609		-0.129268	0.188854	0.651904	-0.0577175	0.436428	-0.545775	0.0555094	-0.856796	-0.495165	0.29169	0.744606	0.770453		0.657765	0.251581	-0.931005	0.16497	0.675322	-0.375656	0.21581		-0.788066	-0.0258467	0.248297	0.684911	0.357102	-0.427531	-0.202997	-0.17509	-0.345544	-0.629827	-0.124894	0.6749	-0.802545	0.0764269	-0.117529
ENSG00000050748	ENSG00000111266	P45984	Q9BY84									-0.396815		-0.797337	-0.568408				-0.181181				-0.122388			0.37756	-0.964275	-0.69758	0.434982	0.492473		-0.793688		-0.844581	0.240208		0.68148	-0.139669		0.758031		-0.267892		0.611094	0.378531	-0.336505	-0.238531
ENSG00000050748	ENSG00000120875	P45984	Q13115	-0.456113	-0.44467	-0.87083	-0.88976		-0.44921	0.256646	-0.327646	0.440444	-0.775853	-0.815927	-0.138784	0.631272	-0.504194	-0.694771	0.229796	0.440573	-0.904834	0.841557	0.554405	-0.559823	-0.941121	0.0542072	0.923692	-0.723123	0.210031	-0.813799	0.697707	0.664121	-0.677946	-0.327149	-0.684957	0.0495132	0.521224	-0.383116	-0.218067	-0.321254	-0.840202	0.273459	-0.319067	-0.837495	-0.169384	-0.578868	0.0310287	0.726324	-0.501597
ENSG00000050748	ENSG00000143507	P45984	Q9Y6W6	0.46609	-0.738655		-0.480655		-0.557382	0.416667	0.132493	0.328016	0.00098203	0.612494	-0.474646	-0.614239	-0.945258	-0.366174	-0.00934215	0.574677	0.105713	-0.428614	0.672796	0.235067	-0.660157	0.441456	-0.206839	-0.86705	-0.604125	-0.0510279	-0.00395455		0.7277	0.757479	0.0359329	0.816935	-0.0352002	-0.140554	0.0554161	-0.91723	-0.681558	-0.546477	-0.213162	-0.876707	0.448559	-0.281681	0.695551	0.379465	0.224771
ENSG00000051128	ENSG00000106689	Q9NSC5	P50458	-0.128392	-0.344556		-0.244792		-0.0297769	-0.0918015	0.558536	-0.48623	-0.639856	0.076533	-0.315799	-0.656518	0.379607	0.523417	0.263103	0.0310713	0.321527	0.779643	-0.828303	-0.416109	-0.541449	-0.901756	0.743374	0.597229	-0.242391	0.105399	-0.508395		-0.360644	0.86368	-0.0235697	-0.690325	-0.379824	-0.136193	0.33799	0.205342	0.988872	-0.287553	0.0139105	0.163719	-0.545812	0.0861976	-0.855442	0.61058	-0.625746
ENSG00000051128	ENSG00000152413	Q9NSC5	Q86YM7	0.669655	0.538592		0.113355		0.809359	0.197181	0.343212	-0.260999	0.122732	0.562466	0.706204	0.694546	-0.546018	0.322461	-0.292037	-0.108593	0.416372	0.23155	-0.145091	-0.669148	-0.910098	0.822695	-0.510272	-0.25696	-0.0579479	-0.261286	-0.315531		-0.576028	-0.571971	0.248546	0.372444	-0.811286	-0.677683	-0.454929	-0.898409	-0.29572	0.366693	-0.305507	0.11345	0.0317887	-0.117852	-0.824339	-0.138555	-0.188269
ENSG00000051620	ENSG00000249915	Q9Y5Z4	O75340	-0.372457	0.719381		0.471129	0.308612	0.586119	0.450377	0.16766	-0.194574	0.191948	0.282161	-0.743131	-0.867519	0.951473	0.663642	0.753305	0.99253	0.529954	0.679333	-0.442985	0.409461	-0.820985	0.168538	-0.434446	-0.260255	0.443714	-0.315803	0.730763	-0.5779	-0.611343	-0.0696216	-0.0110993	0.364076	0.861097	0.547796	0.480646	0.0669225	0.889416	0.0460229	-0.634394	-0.887098	-0.62517	-0.128237	-0.968349	0.564246	0.344719
ENSG00000053371	ENSG00000162482	O43488	O95154	0.737575	0.431172		0.967575		0.298412	0.561715	0.809599	0.68891	0.918717	0.958214	0.942292	-0.0542275	0.143061	0.893181	0.976697	0.549179	-0.383819	0.925169	0.958674	-0.595646	0.982093	-0.800631	0.963197	-0.33997	0.973641	0.119457	-0.419616		-0.703649	0.979702	-0.109785	0.957372	0.992083	0.287815	0.907905	0.0705131	0.710913	0.928973	0.462086	0.408883	0.762951	0.189519	0.738438	0.442757	0.554628
ENSG00000054116	ENSG00000170043	O43617	Q9Y5R8					0.361302				0.794775		0.410794	-0.0157457				0.829433				-0.361795			0.486094	0.846326	-0.562207	0.550735	-0.338977				0.46308	0.433645		-0.70942	-0.977001		0.684188		-0.281986		-0.558031	-0.43523	-0.279176	0.813695
ENSG00000054116	ENSG00000181029	O43617	Q8IUR0									-0.223138		0.592365	0.672504				0.615676				0.554907			-0.408285	0.808227	0.694454	0.464296	-0.563948				-0.437005			0.947715	-0.748165		-0.477093		-0.231761	-0.406217	-0.811407	0.88301	0.286687	0.681848
ENSG00000054116	ENSG00000196459	O43617	P0DI81	-0.662033			0.71313	-0.462444	-0.39825	0.296859		0.142798	0.364238	-0.480319	-0.143866	0.0723761	-0.549798	-0.422053	0.269096	0.758877	-0.38344	0.683082	-0.706662		-0.785148	0.850949	-0.743958	-0.515305	-0.468092	0.352179	0.79299		0.105704	0.53647	-0.0324729	0.105287	0.547484	0.262953		0.53448	0.932966	0.0269405	0.0776961	-0.904654	0.34695	-0.156521	-0.921549
ENSG00000054116	ENSG00000256060	O43617	P0DI82	0.399277	0.885949		0.896025		-0.29473	0.820693	0.303856	0.00430591	-0.0410159	0.315699	-0.104284	-0.0894189	-0.543128	-0.209052	0.125572	0.83807	0.398666	0.544794	0.573591	0.917495	0.423131		0.175343	0.90094	0.961229	-0.270666	0.396626		-0.964225	-0.15212		0.179097	0.86589			0.51808	-0.611143	0.41504	-0.0868915	0.976349			-0.663786	0.770231	0.215093
ENSG00000056558	ENSG00000127191	Q13077	Q12933	-0.956873	0.872486		-0.550363	0.965795	-0.133545	0.597782	-0.013421	0.696859	0.702011	0.256292	-0.426769	-0.435087	-0.618816	-0.463549	-0.256952	0.979573	0.281835	-0.0020868	0.525864	-0.0378247	0.520537	0.661252	0.713855	0.304403	0.554607	0.765156	0.298202		-0.284176	0.295919	0.202183	0.508355	0.706355	0.726928	0.135653	-0.638799	-0.70036	0.6489	0.0935689	0.248832	-0.920083	-0.269057	0.494489	0.425896	0.164144
ENSG00000056558	ENSG00000175104	Q13077	Q9Y4K3	0.132521	0.746064	0.644087	0.488511	0.287403	-0.614026	0.242346	-0.814525	-0.549712	0.462415	0.643869	-0.39054	-0.285649	-0.246022	-0.658338	-0.15741	0.325197	0.572893	0.00789506	0.59858	-0.266771	0.818756	0.0669062	-0.735289	-0.945504	-0.156039	0.626428	-0.148155	-0.686584	0.17951	0.134799	0.0895662	-0.025673	0.844562	-0.119265		-0.512434	0.0442022	0.0437497	0.18641	-0.795432	-0.355431	-0.224977	-0.819361	0.693777	-0.318806
ENSG00000057663	ENSG00000205356	Q9H1Y0	Q7Z6L1									-0.188278		-0.703022	-0.179671				0.802525				0.536454			0.457083	-0.868815	-0.586712	-0.705447	-0.189525				0.541419	0.0193364		-0.825432	-0.109719		0.22592		-0.0639886		-0.520981	-0.681686	-0.371638	-0.974848
ENSG00000058404	ENSG00000070808	Q13554	Q9UQM7	0.486055	0.507603		0.232978	-0.816823	0.0298212	-0.298665	-0.766856	0.155101	0.761879	0.66531	0.0284007	-0.00763782	0.466761	-0.581006	0.437079	0.859666	0.867754	0.533147	0.35177	0.197813	0.111101	-0.66941	0.857681	0.461454	-0.388553	0.779914	0.106989		0.975463	0.272234	0.436269	0.921342	-0.468434	0.905021	0.25405	0.492755	0.980596	-0.549159	-0.12584	-0.418382	0.383301	0.0940185	0.415688	-0.405891	0.0155585
ENSG00000058404	ENSG00000145349	Q13554	Q13557					0.514093				-0.197494		-0.756342	-0.177016				0.184127				-0.456833			-0.363339	-0.922137	0.687312	0.33273	-0.884298				0.766358	-0.165323		0.291357	-0.399914		0.36046		0.773236	0.148754	-0.853467	-0.768841	-0.334891	0.844655
ENSG00000058404	ENSG00000148660	Q13554	Q13555	-0.136168	-0.102992		0.408317	-0.316155	-0.231293	-0.414397	0.239877	-0.204389	0.404275	-0.757676	-0.0912107	-0.135283	0.3202	0.716492	-0.379685	0.813121	-0.0952268	-0.403124	-0.363228	0.370238	-0.788274	-0.186039	0.981633	0.492572	-0.468234	-0.199446	0.321824		0.659814	-0.678061	0.151873	0.0721161	-0.733646	-0.189162	0.511257	-0.134592	0.605347	0.802583	-0.477182	-0.651012	-0.739985	0.00570319	0.168673	0.592337	-0.3587
ENSG00000061455	ENSG00000100105	Q9NQX0	Q9HBE1									0.0413542		0.274278	0.214638				0.351203				-0.37203			-0.814547	0.967546	0.284239	-0.619933	-0.720907				0.683872			0.982356	-0.184355		0.43873		-0.349844		-0.45218	0.293522	-0.462612	0.285333
ENSG00000063244	ENSG00000160201	P26368	Q01081	0.94245	-0.773456	0.820561	-0.832469	0.55693	-0.210822	0.421764	-0.279838	0.564989	-0.079945	0.704965	0.932067	-0.20705	0.365329	0.761461	0.827603	-0.567644	0.0977642	0.638245	0.113487	-0.165841	0.854062	-0.705872	0.751217	-0.0547602	0.271442	0.538603	-0.597334	-0.433161	-0.425864	-0.0886598	0.00540617	0.63758	-0.00890485	0.72002	0.58684	0.688496	0.833477	0.754813	-0.64425	0.934835	0.766803	-0.23851	0.532641	0.751997	-0.133046
ENSG00000063244	ENSG00000162613	P26368	Q96AE4	0.365019	0.764783	0.115887	-0.592373	0.0716242	0.0249159	-0.707273	-0.436632	0.942856	0.341198	0.364469	0.717182	0.195132	-0.79082	0.28462	0.440488	0.637393	-0.932657	0.650209	0.109919	-0.221698	0.771033	-0.808216	-0.726572	0.0102221	0.925027	-0.980614	-0.381163		0.480943	-0.224434	0.318155	-0.0237519	0.0370441	0.190602	0.615241	0.688993	-0.705016	0.360308	-0.804356	-0.831103	0.737128	-0.378263	-0.739932	0.585275	-0.201652
ENSG00000063244	ENSG00000168066	P26368	Q15637
ENSG00000063244	ENSG00000169800	P26368	Q15415	0.130121	0.746919	-0.0125269	0.654634		0.215382	0.599925	-0.186686	-0.649867	-0.941728	0.34634	-0.164198	-0.460513	0.428053	-0.815895	-0.581397	0.607519	0.0819329	0.570734	0.74381	-0.770821	-0.456108		0.665661	-0.249662	0.52318	-0.0355354	-0.0906737		-0.533936	0.234697		-0.279932	-0.551153	-0.394277	-0.0225198	-0.195484	0.329384	-0.326709	0.0267889	-0.463237	-0.213479	0.035694	-0.501485	-0.477307	-0.429487
ENSG00000063244	ENSG00000179950	P26368	Q9UHX1	-0.422322	-0.880718	0.529069	0.232685	0.219375	0.876705	-0.647652	0.733445	0.447315	-0.555868	0.550001	0.919299	-0.0536654	0.344924	0.950886	0.724013	-0.236205	-0.0258451	0.609801	0.51777	-0.0513472	0.806712	0.975731	0.902933	0.772453	-0.346482	-0.00542958	0.211898		-0.66267	-0.560223	-0.221841	0.577584	-0.127809	0.687634	0.57849	0.34998	0.619084	0.332821	-0.131064	0.931641	0.61206	0.257315	0.770237	0.685045	0.416068
ENSG00000063244	ENSG00000275895	P26368	P0DN76
ENSG00000063515	ENSG00000175329	O15499	Q2M1V0									0.816364		0.583015	-0.168316				0.111954				-0.0597196			0.960063	0.735116	-0.551144	0.46939	-0.0549189				0.182997			0.135474	0.0678456		-0.684145		0.925833		0.00273504	-0.30513	0.589284	0.529605
ENSG00000063587	ENSG00000152475	Q9NSD4	Q96EG3									-0.0388619		-0.0604289	0.506405				0.391806				0.668652				-0.679982	0.886826	-0.844186	-0.609354		-0.475493		0.260995			0.504865	-0.298793		-0.45355		-0.483223		0.282125	0.472482	0.148383	0.755519
ENSG00000063587	ENSG00000179930	Q9NSD4	Q5T619																																			0.0406658							-0.42873	-0.135927
ENSG00000063587	ENSG00000180884	Q9NSD4	Q3KQV3					-0.159533				0.900365		0.0357182	0.0706224				-0.641645				0.649774				0.785538	0.845626	0.818237	0.140402		0.69694		0.383577			0.130815	0.1887		0.788767		-0.0149853		0.53287	0.92739	0.234914	0.143923
ENSG00000063587	ENSG00000181894	Q9NSD4	Q86UD4					0.583492				0.508547		-0.0742234	0.687178				0.20274				0.766909				0.840845	-0.0951778	0.916071	0.199745				-0.242445			0.377051	-0.183513		0.839035		0.794883		-0.192561	0.270158	0.504579	0.586127
ENSG00000063978	ENSG00000103275	P78317	P63279	0.350464	0.434092	-0.320842	0.427742	0.941935	-0.606386	-0.439202	-0.585909	0.727413	0.0748672	-0.187291	0.392309	0.876081	0.178361	0.65614	0.829942	0.817236	0.553346	0.780712	-0.777652	-0.402135	0.103062	-0.306333	0.59853	-0.522346	-0.576101	0.760714	0.494132		-0.545497	-0.0421507	-0.013189	0.945118	0.859376	0.20579	0.407815	0.151128	0.951675	0.220861	0.0548716	0.608501	-0.633941	0.258202	0.173491	0.781667	-0.0540951
ENSG00000063978	ENSG00000112343	P78317	O00635	-0.331515	0.1008	0.461325	-0.0176001	0.955267	0.107494	0.488568	0.00925713	0.131842	-0.26184	-0.422592	0.652696	-0.574366	0.443615	0.207979	-0.950516	-0.0614868	-0.0675296	-0.070607	0.890663	0.697639	0.118636	0.654373	-0.943049	0.372777	-0.234434	-0.462473	0.759906		0.730562	0.175628	-0.186812	-0.556283	-0.893259	0.325792	-0.444294	0.18753	0.0942434	0.285157	-0.717558	-0.823758	-0.603785	0.506251	-0.569	0.255763	0.0953314
ENSG00000063978	ENSG00000116030	P78317	P63165	-0.179853	0.193534	-0.247561	-0.659199		-0.658617	-0.580899	0.723858	0.00253468	-0.127893	0.471976	0.725497	0.631733	-0.103542	-0.211759	0.167405	0.648364	0.889712	0.970861	-0.58273	-0.744014	-0.207739	0.616319	0.198658	0.910447	-0.280974	-0.919798	0.198961		0.127541	0.204825	-0.0833924	0.667371	0.926503	-0.17939		0.43385	0.299285	-0.161652	-0.0637519	0.165977	0.30712	0.503351	0.303828	0.907727	0.341284
ENSG00000064655	ENSG00000126778	O00167	Q15475	0.366205	0.175659		0.335168		0.510326	-0.260456	-0.014267	0.188293	-0.423404	0.416648	-0.00362781	0.0637314	0.353435	-0.125955	-0.235609	0.976227	0.63374	0.847224	0.519759	0.116734	0.144691	-0.161802	0.781003	0.062924	0.790673	-0.642698	0.764831		-0.146775	-0.164027	-0.0134379	0.675625	0.106704	0.310504	0.0917997	0.466158	0.966235	0.984428	-0.526679	-0.14916	0.627036	-0.441663	0.973163	0.113164	0.535829
ENSG00000064999	ENSG00000164512	Q92625	Q3KP44	-0.0978372			-0.116085		0.244448	-0.428267		0.643288	-0.678047	-0.417387	0.0059771	-0.278316	0.236049	0.423701	-0.533209	-0.433977	0.0687746	0.76444	-0.2909		0.330515	0.235808	-0.622101	-0.347107	0.742281	-0.642097	-0.239883		-0.0113556	0.0739724	-0.262044	-0.115794	-0.77074	0.696512	-0.462847	-0.417528	-0.844055	-0.673191	0.254563	0.241801	0.360527	-0.501338	-0.385354
ENSG00000065029	ENSG00000143442	P36508	Q7Z3K3	0.512359	-0.48025		-0.868764		-0.651668	0.708681	0.246905	0.514388	0.403012	-0.295598	0.329208	0.0094497	-0.463057	-0.584581	-0.0444087	0.500193	0.803514	0.56224	-0.00467176	0.77963	0.781189	0.713527	-0.870347	0.11913	0.885421	0.572214	0.652211		0.723581	0.0111493	0.108407	0.940429	0.763236	0.11816	-0.268849	0.282231	-0.296497	-0.26996	-0.030666	0.495302	0.976255	0.0844251	0.263843	-0.164217	0.387483
ENSG00000065029	ENSG00000161405	P36508	Q9UKT9	-0.865393			0.836098		0.439326	-0.801474		0.706867	0.902914	-0.508864	0.124995	0.143761	0.271683	0.19626	0.0665759	0.844195	0.0688359	0.531072	-0.691334		-0.511497	-0.335688	0.171033	0.867347	-0.735676	-0.257781	-0.314285		0.642163	0.204307	0.56731	0.769695	-0.373633	-0.240412	0.163077	0.395394	-0.0374187	-0.204267	-0.320095	0.314651	0.840939	0.280949	-0.575441
ENSG00000065029	ENSG00000163884	P36508	Q9UIH9	-0.0392094			0.729649		-0.0470315	0.574549		-0.486977	0.265796	0.170224	-0.545792	-0.466476	-0.449299	0.0100614	0.93773	0.86739	0.455162	-0.388922	0.552976		-0.0282006	-0.229575	0.344605	-0.515248	0.0677299	0.847387	-0.0645844		0.755898	-0.217061	0.170347	0.0291654	-0.448544	0.221958	0.330789	0.583017	-0.321521	0.347669	0.233466	0.133062	0.141094	0.013551	0.192551
ENSG00000065029	ENSG00000167625	P36508	Q8TF50					0.513779				-0.0764817		-0.577119	0.698146				-0.245584				0.176092			0.928	0.781636	0.657405	0.570667	-0.706823				0.423305	0.401056		-0.0952574	0.526768		-0.346688		-0.0968261		-0.637413	0.897434	0.0839476	0.175482
ENSG00000065029	ENSG00000183309	P36508	O75123	-0.476253	-0.593285		-0.814468		0.305961	-0.0712957	0.264358	0.582425	-0.0681992	-0.49789	0.837259	-0.216883	-0.138165	-0.562079	-0.489309	0.756112	0.558566	0.367293	-0.765491	0.306765	0.784904	-0.865916	-0.962541	-0.763311	0.629309	0.874186	-0.628996		0.447527	0.364577	-0.517126	0.208837	0.48742	-0.366488	-0.430015	0.597949	0.239529	0.186178	-0.361217	0.222994	0.651059	-0.191506	0.0124495	0.317599	0.303655
ENSG00000065029	ENSG00000197050	P36508	Q8TAQ5									0.417104		-0.272458	0.73719				-0.624635				-0.357565			0.865638	-0.9015	-0.532551	-0.617195	-0.00547333				0.649548	-0.210404		-0.0815516	-0.312717		-0.429		0.162307		0.234915	0.871229	-0.171349	-0.861983
ENSG00000065135	ENSG00000121957	P08754	P81274	0.642599	-0.393351	0.441013	0.319932		0.234169	0.336262	0.778685	-0.214299	0.970262	0.883732	0.925524	-0.849333	0.177013	0.858687	0.508572	-0.502975	-0.19336	0.864145	-0.854705	0.333419	-0.638752	0.85277	0.405514	-0.611946	0.558536	0.756376	0.568574		0.951595	-0.291361		0.212244	0.932395	0.184679	0.569834	-0.788276	-0.0772728	-0.0874805	0.380548	-0.427155	0.848906	0.138942	-0.206894	0.958193	0.253893
ENSG00000065135	ENSG00000169220	P08754	O43566	0.718057	0.51216		-0.456358		-0.132002	0.281307	0.632227	-0.21592	-0.610722	-0.208398	0.56268	-0.49233	0.467514	-0.681526	-0.521128	-0.875201	-0.637528	0.356192	-0.704831	0.302298	-0.759883	0.617308	-0.810084	-0.903055	-0.912904	0.0500769	-0.775294		-0.606387	-0.562174	-0.186225	-0.850937	0.8948	-0.611925	0.00523994	0.523141	-0.571951	-0.181648	-0.28452	-0.823217	0.0515905	-0.739012	0.502472	0.456933	0.500336
ENSG00000065427	ENSG00000106305	Q15046	Q13155	-0.904819	-0.479171	0.462601	-0.695329	0.953273	0.776466	-0.203605	0.82831	-0.479568	0.805625	0.825292	0.488888	0.610533	0.741159	0.314921	0.781095	0.654178	0.429442	0.95879	0.868585	0.83999	0.703022	-0.865476	0.0610195	0.710898	-0.342022	0.382997	0.882845		0.735301	-0.50059	0.495614	0.77219	-0.85611	0.608644	0.918245	0.0654287	-0.625883	0.729882	0.569118	-0.639672	0.676303	0.882575	0.898596	0.898571	-0.188564
ENSG00000066136	ENSG00000117505	Q13952	Q01658	-0.613353	0.799468	-0.401574	0.993971	0.777966	0.845382	0.457169	-0.554366	0.498646	0.88664	0.834637	-0.772575	-0.43413	0.159004	-0.488752	-0.760459	0.891366	-0.276691	0.627133	0.477934	0.189491	0.895171	0.857994	-0.705409	-0.380575	0.946932	-0.453424	0.912331	-0.166794	-0.75727	-0.299073	-0.21882	0.107993	0.0620338	0.364733	0.914353	-0.826953	0.078867	-0.427116	0.12228	-0.501359	-0.0702185	-0.0580708	0.565786	-0.137665	0.418301
ENSG00000066136	ENSG00000120837	Q13952	P25208	0.12672	0.490455	0.450398	0.85238		0.0436385	-0.901313	-0.596786	-0.181724	-0.360595	0.905993	0.727478	0.342929	-0.577733	-0.900172	-0.293473	0.854953	-0.959611	0.609043	0.572678	0.518167	0.845989	0.0309152	-0.956821	0.112835	0.207275	0.0672858	0.720346	0.300458	-0.0923423	-0.182713	-0.343343	0.735298	-0.321181	0.0191805	0.817166	0.969238	-0.836794	-0.509891	0.541502	-0.211087	0.223141	0.246215	0.380628	0.365168	0.184531
ENSG00000066557	ENSG00000119661	Q9H9A6	Q4LDG9
ENSG00000067560	ENSG00000116584	P61586	Q92974	0.0759939	-0.884292	-0.310931	0.744911	0.931319	-0.312691	-0.205724	-0.530993	-0.499363	0.187523	-0.754423	0.245195	0.252552	-0.272697	-0.629503	-0.153754	0.293975	-0.276401	0.905682	-0.413091	0.378438	0.300849	0.915596	0.892197	-0.67455	0.527139	0.698969	-0.463692	-0.248548	0.886804	-0.121283	0.06125	0.221514	-0.702962	-0.439822	0.392198	0.493136	-0.83762	0.729119	0.41163	-0.543046	0.883637	0.179115	-0.955376	0.323137	0.224405
ENSG00000067955	ENSG00000159216	Q13951	Q01196																							0.163412									0.0558863			0.379071					-0.145078		-0.867191	0.197748
ENSG00000068028	ENSG00000104375	Q9NS23	Q13188	0.967534	-0.837029		-0.326441		0.503906	-0.749964	-0.161697	0.117278	0.349183	-0.445806	0.299362	0.664499	-0.282258	-0.463565	-0.685168	0.993055	0.0228898	0.120362	0.548181	0.364906	-0.074448	-0.848495	-0.817186	0.0868473	0.19261	-0.846118	-0.0855347		0.0479728	-0.533922	-0.4925	-0.0686233	-0.56249	-0.00850126		0.902537	0.752347	0.0132892	-0.825489	-0.891827	0.2674	0.180248	-0.801319	0.898874	-0.636195
ENSG00000068971	ENSG00000105568	Q15173	P30153	0.195868	-0.0710854	-0.453962	-0.407687	0.406351	-0.567635	-0.0119659	0.155737	-0.849176	-0.509205	-0.00977943	0.125635	-0.00728362	0.54166	0.706787	0.746278	0.0765812	0.689365	-0.487681	-0.15598	-0.459314	-0.783957	0.119941	0.900029	0.493501	-0.737351	0.668798	0.944085		-0.463722	-0.265737	0.0859054	-0.187925	-0.501753	-0.125191	0.63464	-0.243956	0.906336	0.128405	0.133164	-0.515825	-0.327164	0.20878	-0.0613918	0.0338765	0.00231183
ENSG00000068976	ENSG00000100504	P11217	P06737	-0.688027	-0.562432		0.0964548	-0.203355	0.368484	0.968971	0.662942	0.00590651	-0.980757	0.49139	0.721067	0.168488	-0.0283092	0.381038	-0.478851	-0.882866	0.956385	-0.0825493	-0.443603	0.00376895	0.754559	0.0210992	-0.923969	-0.65468	0.982369	-0.132653	-0.318657		0.6917	-0.114419	-0.230929	0.136716	-0.199995	0.446359	-0.577177	0.575501	0.951522	0.764536	0.257132	-0.291791	0.058831	-0.178341	-0.890164	0.332033	0.661106
ENSG00000068976	ENSG00000100994	P11217	P11216	-0.39301	-0.717889	-0.0530327	0.755343	-0.864624	0.344034	0.360196	0.845457	0.252175	-0.931947	0.168466	0.587638	-0.577306	0.243072	0.266977	-0.247781	-0.653434	0.87766	-0.00917005	-0.659405	-0.26197	0.106154	0.0997263	0.605108	-0.330296	0.570952	0.0880493	-0.71551		0.233005	-0.056122	0.333691	-0.694679	-0.42779	0.401624	-0.306209	0.372536	0.838098	0.213084	0.361224	0.176244	0.653058	-0.0292161	0.825536	-0.350663	-0.0692579
ENSG00000069011	ENSG00000105991	P78337	P49639	0.21408	0.811538		-0.381494	0.877569	0.346647	-0.676465	0.688962	0.107598	0.971272	0.722227	0.782579	-0.317743	0.155051	0.72738	-0.7323	-0.89857	-0.121533	0.168254	-0.717175	0.561422	-0.370002	-0.415008	-0.35214	-0.428418	-0.709358	-0.0883264	0.398746		-0.344896	0.568365	0.276963	-0.44609	0.0481319	0.662467	0.130057	0.275161	0.954553	-0.232464	-0.47646	-0.678492	0.478252	-0.266898	0.713509		-0.11495
ENSG00000069011	ENSG00000120149	P78337	P35548	-0.253973	0.501063		-0.595409	-0.775355	-0.6449	-0.195752	0.233023	0.73843	0.896703	0.382874	0.411045	-0.438243	0.253806	0.37543	-0.520308	0.931854	0.879882	0.338778	-0.222281	0.0990581	-0.432186	-0.173717	0.82538	0.688564	-0.83209	0.546617	-0.659121		0.345485	-0.69516	0.124471	0.264564	-0.567589	0.721404	-0.351877	-0.671669	0.934836	0.959517	-0.618882	-0.735107	0.525762	-0.0350928	0.820559	-0.0733037	0.151511
ENSG00000069011	ENSG00000122145	P78337	Q9Y458									-0.360692		0.428424	0.306632				0.308263				-0.0949986			-0.0481564	0.659615	0.841656	0.606074	0.852458				0.519657	0.0251318		0.54252	0.574307		-0.544806		0.995282		0.918729	0.831143	0.132119	-0.938464
ENSG00000069011	ENSG00000143178	P78337	O60806	-0.107533	0.61014		-0.598288	-0.751089	0.162594	-0.696156	-0.875518	-0.146036	-0.748501	-0.562994	0.922261	0.0980733	0.470812	0.181947	-0.765015	0.975303	0.353982	-0.336805	0.0700575	0.788489	0.781832	0.627054	-0.671379	0.525648	-0.25428	0.253986	-0.309655		0.701021	-0.595888	-0.382066	0.223976	0.443922	0.275527	0.120275	0.359758	0.988157	-0.118901	-0.723118	0.398661	0.535566	0.186118	-0.897582	0.512978	0.642563
ENSG00000069329	ENSG00000111237	Q96QK1	Q9UBQ0									0.187208		0.170855	0.831891				-0.819635				0.180884			-0.646283	0.251583	-0.683581	-0.699427	-0.325977		0.983446		0.110508	0.17039		0.562438	0.713621		0.51114		-0.519574		0.828996	0.253012	0.240698	0.748856
ENSG00000069329	ENSG00000122958	Q96QK1	O75436	-0.241358			0.206505		0.211088	0.102418		0.439384	-0.0958466	0.605532	-0.0952867	0.636865	0.869768	0.793284	-0.267354	0.322494	-0.199186	0.101159	0.667951		-0.0967659	0.970879	0.883401	0.282293	0.873657	-0.510327	0.898801	0.162802	-0.554603	0.18955	0.343163	-0.832478	-0.168341	0.769719	0.218982	0.23981	-0.419561	0.682307	0.933518	-0.415294	0.490797	0.880447	-0.00368462
ENSG00000069329	ENSG00000151502	Q96QK1	Q4G0F5									0.158231		0.330739	0.724727				-0.00608985				0.913567			-0.682065	-0.516722	-0.779637	0.344362	0.246102		0.926964		0.635396	-0.311661		0.64907	0.338247		-0.00305216		0.195555		-0.144025	0.206217	0.0485718	0.667433
ENSG00000069493	ENSG00000134545	Q9UHP7	P26715																																-0.530426			0.0244209							0.874807	-0.224935
ENSG00000069493	ENSG00000188393	Q9UHP7	Q6UVW9																							-0.88748									-0.0791783			0.242063							0.487455	0.247935
ENSG00000069956	ENSG00000089022	Q16659	Q8IW41	-0.0311244	0.538343		0.603761	0.948746	0.502224	-0.133401	0.943837	0.0042515	0.523431	-0.270325	0.569682	0.336468	0.187325	0.495039	-0.852712	0.991554	0.898221	0.455637	0.655366	0.579391	-0.427503	0.0101673	0.759192	-0.675825	-0.151621	-0.624979	0.497808		0.532202	0.251	0.548942	0.808694	0.285012	0.334152	0.861381	-0.983097	0.486554	-0.358003	0.276775	-0.677114	-0.41621	-0.171119	0.132539	0.797436	-0.296988
ENSG00000069974	ENSG00000102362	P51159	Q96C24									-0.667452		0.679009	0.479774				-0.219971				0.187124				-0.924326	-0.0164382	0.899402	-0.0634281		0.834122		-0.259058	-0.424216		0.921825	0.33923		0.619925		0.984887		0.59936	0.497998	-0.27008	0.874066
ENSG00000069974	ENSG00000142765	P51159	Q8IYJ3					0.320557				0.967759		0.224013	0.352667				-0.38327				0.812733			-0.713752	-0.897192	0.136994	-0.0619668	0.670944		-0.926766		0.790717	0.280878		-0.777561	0.371113		0.107284		0.908989		0.752121	-0.328184	-0.129837	0.326823
ENSG00000069974	ENSG00000147041	P51159	Q8TDW5									0.78324		-0.390935	0.0782379				-0.216407				-0.596431			-0.149679	-0.746514	0.788079	0.994046	-0.72358		-0.811327		-0.706289	0.0415885		-0.350586	-0.252189		-0.673369		0.852833		-0.57918	-0.0405997	-0.485685	-0.273157
ENSG00000069974	ENSG00000164674	P51159	Q4VX76					0.297725				0.908901		-0.581801	-0.758637				-0.477273				0.906947			-0.551625	-0.954373	-0.353202	0.342849	-0.330982		-0.670312		0.226999	-0.306803		0.976758	-0.149403		0.362131		0.840628		0.379419	0.947413	0.367092	-0.666304
ENSG00000069974	ENSG00000170011	P51159	Q8NFW9	-0.376365	0.447508		-0.282493	0.61991	0.213244	-0.591244	0.719633	0.484687	-0.566693	0.133983	-0.535891	-0.564639	0.283205	0.493765	-0.638646	-0.0722884	0.401746	0.341137	0.331443	0.375442	-0.782726	-0.702399	-0.760293	-0.221129	-0.82607	-0.738618	0.859614	0.469612	0.249642	0.250399	0.27008	-0.367506	0.958919	-0.477728	0.772691	0.700882	0.70023	0.652155	0.492276	0.772501	-0.929942	-0.633168	-0.170289	-0.45616	-0.501574
ENSG00000070423	ENSG00000072401	Q9BV68	P51668	0.495133	0.672655		-0.865939		-0.151841	-0.53167	0.502718	0.649897	-0.846435	-0.799246	0.588712	0.172984	-0.832911	-0.544145	0.383145	-0.1769	-0.900799	0.625389	0.444029	-0.684079	0.399586	-0.180425	-0.648163	0.105331	-0.495773	0.954402	0.211356		0.46687	-0.323357	-0.277289	-0.165941	0.393354	-0.766523	0.761395	-0.688103	0.562848	-0.899368	-0.703262	-0.243625	-0.699274	0.576149	-0.68268	0.580378	-0.451831
ENSG00000070423	ENSG00000078967	Q9BV68	Q9Y2X8	-0.651804			0.649176	0.340125	0.246141	-0.907962		0.341573	0.554862	-0.0956904	-0.761235	0.330965	-0.762697	0.456649	0.281983	-0.640841	0.804124	0.992794	0.398361		0.584207	0.365349	0.792173	0.155279	0.474643	-0.180232	-0.59143		-0.814593	0.210044	-0.0455715	-0.21982	-0.609122	0.342377	0.741051	-0.822304	0.896383	-0.0734042	-0.636695	-0.00290949	-0.213824	0.224158	0.302359
ENSG00000070423	ENSG00000109332	Q9BV68	P61077	0.906628	-0.0928922		-0.795345	0.535694	0.410961	0.482024	0.10705	-0.152347	-0.163578	0.463981	0.741746	0.500426	-0.503684	-0.608382	-0.217563	0.419785	-0.505247	0.293867	0.114317	-0.296923	0.186438	-0.958626	-0.271045	-0.366341	-0.484005	0.833569	0.474743	0.624309	0.113128	-0.255243	-0.495188	-0.287088	-0.460161	-0.673966	0.855952	0.572206	-0.484882	-0.353002	0.107295	-0.699697	-0.84824	-0.212667	-0.248728	0.54566	-0.337882
ENSG00000070423	ENSG00000131508	Q9BV68	P62837	-0.555911	0.774786		0.646228	0.916296	0.0468037	-0.577025	-0.427153	-0.485337	0.68067	0.606065	0.790992	0.953422	0.022199	-0.167007	0.488061	0.853054	0.117485	0.931754	0.306458	0.54509	0.0295192	-0.819455	0.0693871	0.560033	-0.768503	0.54955	0.021661		0.335282	-0.184234	-0.150038	0.382959	-0.325563	0.250353	0.841224	-0.336113	0.533709	-0.60269	-0.422741	0.878426	0.466452	0.478621	0.97215	0.661318	0.185627
ENSG00000070423	ENSG00000170035	Q9BV68	Q969T4	0.854868	0.844085		-0.799742	-0.0981208	-0.0520958	-0.290345	-0.271899	-0.252031	-0.291188	-0.177706	0.428097	0.510381	-0.00435308	-0.227242	-0.443533	0.181424	-0.689803	0.73531	-0.173392	0.209872	0.551428	-0.76973	-0.759489	-0.724734	-0.734438	-0.780699	0.287341		0.587283	-0.221727	0.392208	-0.107079	-0.196394		-0.449277	-0.812478	0.0591371	0.63007	-0.524395	0.821707			-0.871881	-0.357561	-0.51767
ENSG00000070423	ENSG00000182247	Q9BV68	Q96LR5					0.877423				0.603915		-0.783502	0.722156				-0.899632				0.528511				-0.519415	-0.519059	0.0031808	-0.596938		0.807294		-0.473048	-0.474132		0.161157	-0.358866		-0.39322		0.202308		0.700552	0.336938	0.504977	0.891689
ENSG00000070476	ENSG00000143442	Q2QGD7	Q7Z3K3	0.559242			-0.577637		-0.130526	0.307781		0.345258	-0.489204	0.972141	0.434757	0.423849	0.6913	-0.786564	0.771954	-0.476474	-0.533829	0.765635	0.584893		-0.611777	0.91284	0.870067	-0.480942	-0.206877	0.09266	0.777804		0.711446	0.71419	0.280054	0.608244	0.626359	-0.272452	-0.393316	0.559682	-0.7862	-0.608846	0.688597	0.491348	0.8429	0.103409	0.974387
ENSG00000070770	ENSG00000204435	P19784	P67870	0.430027	-0.223095	0.563934	-0.602596	0.731129	0.723314	0.549063	0.224336	0.236102	-0.555493	-0.140046	0.740042	-0.218816	0.325065	0.740646	0.657758	0.790466	0.565332	-0.135162	-0.593237	-0.326605	-0.129328	-0.347602	0.504797	0.726575	-0.85889	-0.215843	0.868643		-0.194049	0.427634	-0.0921316	0.13301	0.633243	0.69038		0.485639	-0.817114	-0.11823	0.459779	-0.334672	0.747383	-0.0478703	0.882119	0.780431	0.245245
ENSG00000070808	ENSG00000145349	Q9UQM7	Q13557					-0.793429				-0.156801		-0.491267	0.0415399				0.140725				-0.187915			0.885708	-0.872013	0.25563	-0.207453	-0.611603				0.133442	0.124745		0.5857	-0.150226		0.500331		-0.0131945	-0.503614	0.139696	0.0872937	-0.25012	0.0332526
ENSG00000070808	ENSG00000148660	Q9UQM7	Q13555	-0.419642	-0.766567		0.541061	0.574916	-0.207824	0.385337	-0.650513	-0.517207	0.701834	-0.4593	0.126278	-0.554012	0.368807	-0.353183	0.484818	0.783055	0.206326	0.151534	0.480098	-0.265158	0.256951	-0.346876	0.919562	-0.0546081	0.84905	0.281795	0.887175		0.516347	-0.165436	0.0306145	-0.267009	0.646172	-0.232583	0.455119	-0.709204	0.562035	-0.584123	-0.232885	-0.111634	0.0259914	-0.83647	0.610514	0.0159482	-0.358243
ENSG00000070831	ENSG00000101349	P60953	Q9P286
ENSG00000070831	ENSG00000124171	P60953	Q9BYG5	0.751656	0.178659		0.0534032		0.664328	0.845475	-0.816697	0.922916	0.587791	-0.400376	-0.503735	-0.0336197	-0.646716	-0.118139	0.332675	-0.935468	0.504767	-0.520792	0.356928	0.34333	0.141523	0.487569	0.0141573	0.217849	-0.164847	0.0568717	-0.952074	0.313498	-0.445798	0.0212064	-0.175232	-0.404539	0.458057	-0.249115	0.641031	-0.971513	-0.866992	0.206104	-0.437882	-0.164708	0.129738	0.360274	0.353346	-0.809697	-0.23836
ENSG00000070831	ENSG00000180370	P60953	Q13177	0.662639	-0.946765		-0.914652		0.194097	0.103448	0.760693	0.0320787	0.722182	-0.165762	0.0162062	-0.313297	0.210809	0.0710165	0.655335	0.919426	0.186193	0.964247	0.249299	0.00107424	-0.0625584	0.735256	0.743745	-0.395841	0.661344	0.773327	0.96422		-0.930173	0.658549	-0.0976913	0.551064	-0.946254	0.678117	0.0630792	-0.0277517	0.861558	0.242234	-0.172518	-0.219719	-0.721035	-0.0529173	0.451268	0.942705	0.387269
ENSG00000071051	ENSG00000074966	O43639	P42681	0.234676	0.946268		-0.567071		0.332796	-0.380812	0.264058	-0.089343	-0.466816	0.971883	-0.221734	-0.346285	0.789843	0.21011	-0.251579	-0.870162	0.703183	-0.626472	-0.0093198	0.611946	-0.974414	-0.904631	-0.068312	0.735925	0.428066	-0.0725665	0.240315		-0.506999	0.0980948		0.0932875	-0.822152	-0.306948	-0.476526	-0.397148	-0.292169	0.0804672		-0.256471	0.924312	0.33442	-0.0877371	-0.380721	-0.419161
ENSG00000071051	ENSG00000105251	O43639	Q96IW2									0.240545		0.14275	0.465072				0.481538				-0.618829			0.660398	-0.164745	0.216217	-0.310551	0.168536				-0.640091			0.874903	0.59779		-0.552396		0.563427		0.640118	-0.214529	-0.234662	0.947435
ENSG00000071051	ENSG00000106069	O43639	P52757	-0.212036	-0.940836		-0.482819		0.550387	0.320927	0.285822	0.664611	-0.943312	0.675959	0.102814	0.226209	-0.0842172	-0.198715	0.121141	-0.880484	0.676953	0.161685	-0.340272	0.809352	-0.148682	-0.32264	-0.0601432	0.750568	-0.868076	-0.136976	0.825123		-0.598612	-0.968367		-0.158365	0.978066	-0.585912	0.229844	-0.792051	-0.510028	0.2548		0.798552	-0.7371	-0.124901	0.964867	-0.186355	-0.421308
ENSG00000071051	ENSG00000128656	O43639	P15882	-0.419199	0.960829		0.540015		-0.473034	-0.0268632	0.11558	-0.308834	-0.388415	0.0377835	0.720112	-0.526013	-0.398211	-0.514848	-0.339413	-0.750368	-0.214956	0.121487	0.486568	0.120031	0.0803779	0.0949706	0.0585834	0.80226	0.210604	0.426184	0.204956		-0.814271	0.906269		0.316239	0.876055	0.04536	-0.108473	-0.360094	0.298169	0.556627		0.763605	-0.670023	0.399437	0.642173	-0.574561	0.18154
ENSG00000071051	ENSG00000138443	O43639	Q9NYB9	-0.538506	-0.784561		-0.0436244		-0.136901	0.191225	-0.518004	-0.469754	0.526579	0.0230706	-0.635984	-0.359296	0.487694	0.539348	0.332468	-0.841675	-0.948609	-0.0379373	-0.144918	-0.51519	-0.713565	-0.277461	0.500435	0.00651935	0.55531	0.00644681	0.786238		-0.0646213	-0.605286		0.269111	0.803936	-0.0216447	-0.147692	0.697118	-0.347336	0.425632		-0.267544	0.853093	0.241131	0.631101	0.646661	0.230378
ENSG00000071051	ENSG00000213672	O43639	Q9NZQ3	-0.5376	0.210272		-0.749263		-0.379072	-0.458451	-0.191425	0.948669	0.820871	-0.0432136	0.151577	0.466896	0.169948	0.296863	0.107222	-0.739508	-0.12686	0.402336	-0.885882	0.927748	-0.668512	-0.144136	-0.214776	-0.354289	-0.607321	-0.881118	0.405763		0.66537	-0.389149		-0.0945984	0.644277	0.0620754	-0.498705	0.631155	-0.093046	-0.688803		-0.540722	0.616319	-0.276222	-0.859051	0.659133	0.755708
ENSG00000071242	ENSG00000100030	Q15349	P28482	0.575644	-0.799622		-0.413095	-0.145692	-0.827425	0.467852	0.66898	0.546403	-0.786673	0.637047	-0.520299	-0.392764	-0.430819	-0.57433	-0.658259	0.804744	-0.234607	-0.000242601	-0.322203	-0.0280557	0.697314	-0.722335	-0.365123	-0.0609504	-0.615206	-0.211611	0.877486		0.739532	-0.472195	-0.134587	-0.687331	-0.0636372	-0.0845164	-0.344081	0.809871	-0.78581	0.646656	-0.202189	0.31749	-0.37138	-0.435241	0.440998	-0.525105	-0.456004
ENSG00000071462	ENSG00000173113	O43709	Q9UI30	0.465397			0.128869		-0.00575774	0.675648		-0.511386	0.0565137	-0.0774738	-0.783984	-0.00603298	0.405244	0.145115	-0.119422	0.934902	0.798007	0.903369	-0.499925		-0.359754	0.766642	0.926788	0.857314	0.787732	0.793967	0.623519		-0.552717	0.709899	0.247191	0.357135	0.396955	0.404658	0.795015	0.38975	0.372883	0.721339	0.78317	0.0571522	0.473457	-0.266933	0.676438
ENSG00000071539	ENSG00000124688	Q15645	Q15013	-0.531667	-0.130505	-0.351923	-0.145523	0.854571	-0.272285	-0.830862	0.220577	-0.553343	-0.869774	0.563116	-0.430828	0.346854	-0.291892	-0.489084	0.878473	-0.18745	-0.0162965	-0.868339	0.649992	0.701738	-0.546073	-0.0725886	-0.496313	0.279985	-0.64804	-0.512664	0.700895		0.553058	-0.583555	0.0549624	0.706851	-0.768985	0.209207		0.395421	-0.501649	0.861899	0.68358	-0.837449	0.911688	-0.529327	0.746804	-0.354753	0.36329
ENSG00000071564	ENSG00000113196	P15923	O96004	-0.473868			0.482133		-0.384433	-0.0533761		0.513061	-0.251681	0.446878	-0.346492	0.0882968	0.213688	0.627602	0.500409	0.220793	0.0245302	0.275454	0.188802		-0.955016	-0.653266	0.82198	-0.255935	-0.131474	0.0263128	-0.326061		0.287119	0.476231	0.222711	0.554746	-0.0481586	0.358915	0.085235	0.101378	0.051107	-0.0331575	-0.450457	-0.628768	0.294996	0.156302	0.232527
ENSG00000071564	ENSG00000117318	P15923	Q02535	-0.31016	0.719551	0.566534	-0.606676	0.853285	0.116618	-0.482219	-0.315801	-0.66727	-0.0552055	-0.0603942	-0.361801	0.556582	0.169522	-0.743864	-0.736521	-0.801477	0.789371	-0.350095	0.982074	-0.82762	-0.854285	0.316835	0.775923	0.227114	-0.947088	-0.868847	-0.671699		-0.410473	0.0981442	-0.405057	0.370115	0.260978	-0.0688744	0.483029	0.558198	0.429458	0.0928585	0.0826092	0.0429838	-0.413828	-0.0593629	-0.762463	0.637305	-0.224714
ENSG00000071564	ENSG00000125968	P15923	P41134	-0.332237	-0.56704		-0.680453	0.0495766	0.448309	-0.341263	-0.839083	0.843676	-0.669582	-0.214795	0.838253	-0.199269	0.313743	-0.915543	-0.235879	-0.573456	-0.262247	-0.685309	-0.034461	0.282039	-0.719197	0.32791	-0.380282	0.362279	0.678705	-0.196705	-0.382067		-0.0354637	-0.0925789	0.111752	0.256267	-0.380734	0.193267	-0.720319	0.758544	0.0403328	0.0792528	-0.18013	0.0168843	0.4509	0.0561972	-0.710789	-0.0230405	-0.0675256
ENSG00000071564	ENSG00000176009	P15923	Q9NQ33	0.174346			0.707583		-0.0266447	0.11304		0.59489	0.853732	-0.430222	-0.329151	-0.00700142	-0.551009	-0.0360347	-0.188342	0.431377	0.860026	0.599285	0.0492855		-0.483785	-0.433092	0.741132	-0.154133	0.44904	0.127608	-0.222221		0.500032	0.472086	-0.228133	0.14892	0.132153	-0.362806	0.291013	-0.854954	0.386607	0.323732	0.307635	0.594034	0.355792	-0.168472	0.0430209
ENSG00000071655	ENSG00000167491	O95983	Q86YP4	0.540123			0.357971	0.966768	0.51182	0.773931		0.0297765	0.632151	0.583292	0.667049	0.375945	0.511323	0.676518	0.460336	-0.547438	0.802037	0.255014	0.579504		-0.546765		0.370346	0.452922	-0.523537	0.81872	0.354187		-0.254561	0.0946379		0.133958	0.913545	-0.0233084	0.837269	0.639455	-0.823684	0.0831096	0.0892479	0.919012	0.69853	0.385544	0.360378
ENSG00000072062	ENSG00000108946	P17612	P10644
ENSG00000072062	ENSG00000188191	P17612	P31321
ENSG00000072110	ENSG00000164877	P12814	Q8IY33	0.00317238			0.117444		0.541565	-0.0166353		-0.740158	-0.0609497	0.240915	-0.161567	-0.568985	0.596715	0.538538	0.63045	0.235179	-0.0558935	0.642297	-0.117542		0.901369	-0.0818308	0.497646	-0.0139401	0.971856	-0.205879	0.702376	-0.884	-0.754713	0.945179	-0.0854484	0.118701	-0.0270545	0.140576	0.809581	0.837663	-0.624305	-0.770376	0.495054	0.808399	-0.562983	-0.377932	-0.436107
ENSG00000072110	ENSG00000248746	P12814	Q08043	0.0636088	0.400012	0.592342	0.793197	-0.878391	-0.00237955	-0.343329	-0.117546	0.430592	0.409516	0.768448	0.406554	0.0862618	-0.545823	0.776823	-0.199822	0.494343	0.267624	0.492295	0.312644	0.38845	-0.473944		0.819801	0.242276	-0.175413	0.75184	-0.392115		-0.756136	-0.331911	0.108321	0.407591	0.111675	0.143259	0.85488	-0.182259	-0.770113	0.630694	0.205214	0.74571	-0.277766	-0.0233387	-0.886617	0.78047	0.0120988
ENSG00000072201	ENSG00000078967	Q8TBB1	Q9Y2X8					0.836514				0.875669		-0.745866	0.416849				-0.670368				-0.344277			-0.345894	0.271184	-0.71393	-0.803411	0.085724				0.09699	0.00333035		0.577246	0.335219		-0.758451		-0.400883		0.307849	0.427917	0.269655	0.437844
ENSG00000072201	ENSG00000172349	Q8TBB1	Q14005					-0.607785				0.83852		-0.261258	-0.238306				0.657032				0.451099			-0.0885966	0.750638	0.698608	-0.866021	-0.722272				0.181497	-0.0614673		0.0393299	-0.356842		0.703463		-0.109231		-0.481103	0.363387	0.0650636	-0.508299
ENSG00000072364	ENSG00000118985	Q9UHB7	O00472	-0.125893			0.970129	-0.688445	0.0583777	-0.195157		-0.29943	0.437504	0.277542	0.764453	0.260498	-0.202142	0.484122	0.307663	-0.269336	-0.604166	-0.796396	0.87637		0.948112	0.268005	0.92178	0.320267	0.96641	0.743699	0.384183	0.785384	0.272775	0.397662	0.678388	0.16759	-0.749034	0.491005		0.752881	0.984074	0.613091	0.872702	-0.662201	0.715979	0.718528	0.948362
ENSG00000072401	ENSG00000072609	P51668	Q96EP1	0.285113			0.175959		-0.81572	0.131441		-0.541254	0.300357	-0.714844	0.970997	0.0497608	0.531619	-0.49596	-0.388545	-0.700977	0.633355	0.655647	0.581478		-0.21488	-0.890263	-0.182987	-0.723679	-0.135272	-0.295307	0.0564089		-0.531729	0.441925	-0.0376894	0.692489	0.268074	-0.461828	-0.547592	0.844062	0.0949301	-0.0723886	-0.0335225	-0.216476	-0.641165	0.0337058	0.376054
ENSG00000072401	ENSG00000080561	P51668	Q9UJV3	-0.350152	0.271141		-0.74291		0.0285448	-0.634376	-0.871012	-0.431981	0.390261	0.988748	0.0351063	-0.172103	-0.455941	-0.327175	-0.164122	0.618833	-0.559826	0.582833	-0.7635	0.654108	0.938038	0.600108	0.50897	0.822084	0.250029	-0.636793	-0.514422		-0.960549	-0.817753	0.0858768	-0.601563	-0.306459	0.856297	0.794407	-0.65182	-0.728188	0.49418	0.631192	0.723968	-0.249525	0.460264	-0.369745	0.362936	-0.0391153
ENSG00000072401	ENSG00000101695	P51668	Q96EQ8	-0.309031			-0.587563		-0.339976	-0.277397		0.951345	-0.481911	0.798926	-0.666869	-0.260015	-0.486416	0.764507	0.237041	0.551782	-0.326024	0.468901	-0.817343		0.0890418	0.940086	0.83338	0.387115	0.0177703	0.701369	0.531076		-0.753208	-0.702356	-0.0644962	-0.794126	0.138838	-0.629573		-0.13666	0.314905	0.712794	0.539119	-0.552836	0.822352	0.340268	-0.438736
ENSG00000072401	ENSG00000101871	P51668	O15344	0.301144	-0.102218		0.862007		0.391494	-0.815012	0.839948	0.418835	0.838377	0.965322	-0.694777	-0.234609	0.201855	0.0791621	-0.17085	0.438358	-0.915542	0.792158	-0.764992	-0.311222	0.107213	0.715943	0.904148	-0.232669	0.0127892	-0.495984	0.845871		0.69886	-0.127163	-0.147794	-0.16422	-0.03926	-0.187036	-0.892412	0.88916	-0.450389	-0.443899	-0.00133401	0.456663	0.44499	0.325852	0.293055	-0.789688	0.58764
ENSG00000072401	ENSG00000101966	P51668	P98170	0.226816	-0.147331		0.953761		-0.31415	-0.301881	0.593441	0.2335	0.137688	0.92476	-0.649629	0.0582932	0.175664	-0.291631	0.435815	0.67779	-0.927113	-0.0965135	0.492207	-0.601308	0.292902		0.938325	-0.270693	0.527049	-0.0967004	0.252983		0.754198	0.0974993	-0.0287343	-0.122538	0.446613	-0.600346	0.873138	0.60145	-0.197556	0.894489	0.45289	0.048154	-0.141604	0.55993	-0.387755	0.77049	0.190829
ENSG00000072401	ENSG00000110171	P51668	O75382	-0.690837	-0.210948		0.0472466		-0.284112	0.641286	0.167546	0.458925	-0.404946	-0.260218	-0.607159	0.372525	-0.147199	-0.561333	-0.201818	0.825821	-0.283108	0.605182	0.666921	-0.189899	0.0725116	-0.11616	-0.979733	-0.759907	-0.0782914	0.300394	-0.292438		-0.384755	-0.705144	0.376302	-0.346432	-0.127277	0.447121	-0.0288207	0.802762	-0.179005	0.652126	-0.562886	-0.29891	-0.267917	-0.3324	0.655992	-0.625447	-0.413486
ENSG00000072401	ENSG00000116525	P51668	Q9BVG3	-0.212363			-0.0521979		0.495843	-0.490391		0.686994	0.160332	-0.965751	-0.626122	0.412941	0.385288	-0.40643	-0.0555385	0.296597	-0.337611	0.431522	0.217644		-0.152172	-0.583288	-0.968125	-0.853721	-0.0928074	-0.0790653	-0.722697		0.0866245	0.0306491	0.105399	-0.2174	0.0997153	0.490372	-0.759942	0.731596	-0.354837	0.791765	-0.251236	-0.434263	-0.688448	0.497563	0.892584
ENSG00000072401	ENSG00000121481	P51668	Q99496	-0.258634	0.21772		0.595723		0.685889	-0.0418591	-0.0320733	-0.848422	0.0496422	-0.86587	-0.66244	0.146989	-0.159554	0.00496115	-0.232264	0.821386	0.243811	-0.627535	0.570618	-0.129867	0.453413	-0.720019	-0.915631	-0.708387	-0.191813	0.847385	0.678158		0.0964104	-0.35782	-0.04151	0.473999	0.147896	-0.674487	0.249533	0.886238	-0.138575	-0.738586	0.669154	-0.751897	-0.359618	0.584995	-0.111803	0.960421	-0.105828
ENSG00000072401	ENSG00000123091	P51668	Q9Y3C5	0.926495	0.579781		0.910947		-0.663215	0.293683	-0.265733	-0.833328	-0.50999	-0.180023	-0.280486	0.228066	0.784876	0.842026	-0.301153	-0.619931	0.662395	-0.0599814	-0.238797	-0.00248593	0.57344	-0.495907	0.986254	0.239048	-0.00857006	-0.220219	0.356497		0.508802	0.443956	0.170066	0.871667	-0.0289314	0.112758		0.378744	0.820726	0.696874	0.244801	-0.242408	-0.0371525	0.474971	0.775369	0.781093	0.442333
ENSG00000072401	ENSG00000146755	P51668	Q86XT4									-0.385403		0.872161	0.462691				-0.564921				-0.405195				-0.964389	-0.330233	0.732266	0.825476				0.187707	0.180995		0.0385203	0.370927		-0.8949		0.966159		-0.44999	-0.78212	0.339476	-0.29549
ENSG00000072401	ENSG00000163481	P51668	Q96BH1	0.24313			-0.00776993		0.295849	0.172633		0.222165	0.398192	-0.832983	0.200161	0.241184	-0.846037	-0.127155	0.403783	-0.596436	0.212617	0.485301	0.310465		-0.0531794	-0.474319	-0.512617	-0.402842	0.0609399	0.678807	0.13273		-0.271883	0.0455193	-0.212869	0.438127	-0.756557	0.58993	0.652661	0.551426	-0.333232	0.311736	-0.357133	-0.477408	0.783965	0.834947	0.665479
ENSG00000072401	ENSG00000165886	P51668	Q9HAC8	-0.167381			-0.222209		0.385406	0.167322		-0.425386	-0.0691871	-0.649325	0.407646	0.420422	-0.0172467	-0.651391	-0.437093	0.356285	-0.512491	0.304003	-0.750753		0.286301	0.712338	-0.936019	-0.905976	0.182634	-0.552047	-0.179592		0.129458	0.574152	-0.0693926	0.359424	0.0320562	-0.32498	-0.306047	0.0550845	-0.418267	-0.0230128	-0.620901	0.860183	-0.690376	0.313145	-0.353315
ENSG00000072401	ENSG00000167770	P51668	Q96FW1																							-0.831472									-0.447465			-0.463206					-0.680887		0.354386	0.332532
ENSG00000072401	ENSG00000168894	P51668	Q9P0P0									-0.427353		-0.588105	0.85563				-0.551172				-0.550753			-0.12891	-0.945074	0.446561	0.16124	0.308858				0.689549	0.258502		-0.331415	-0.850333		0.807874		0.474355		0.356335	0.0123366	0.24484	-0.861588
ENSG00000072401	ENSG00000171206	P51668	Q9BZR9	-0.627012			-0.468801		-0.0691663	-0.597667		0.72915	-0.237998	0.587543	-0.257132	0.415538	-0.0334141	0.751972	-0.402369	-0.899757	-0.799017	0.408948	-0.686234		0.152774	-0.67768	-0.473971	-0.364819	-0.0303336	-0.883163	0.303064		0.793984	0.0551794	-0.00108547	0.559606	0.572775	0.632611	0.522062	0.626081	0.226528	-0.378913	0.274248	0.102838	0.0990203	0.217409	-0.870379
ENSG00000072401	ENSG00000186187	P51668	Q8ND25									0.50157		0.478899	0.668201				0.458185				0.984861				0.441917	-0.714317	-0.412521	-0.781652				-0.234696	-0.0539101		0.507951	0.107535		0.577054		-0.560525		0.476944	-0.495017	-0.38396	0.900052
ENSG00000072401	ENSG00000204227	P51668	Q06587	0.48919	0.488109		-0.690745		-0.715722	0.408819	-0.214404	0.361627	-0.0940369	-0.860119	-0.716168	0.735675	0.116657	-0.562549	-0.658376	-0.683187	-0.651902	0.847289	-0.568639	0.867818	-0.175662	0.473152	-0.952381	-0.0181874	-0.232227	0.333768	-0.0462865		-0.52413	0.407538	0.0462154	-0.533207	-0.134527	-0.807833	0.416531	0.213602	0.0195598	-0.704924	-0.250093	-0.532677	-0.656043	-0.0679285	-0.565291	0.806972	-0.0911075
ENSG00000072401	ENSG00000204599	P51668	Q9HCM9																							-0.754723									0.0135986
ENSG00000072401	ENSG00000265491	P51668	Q9Y4L5	0.579074	0.273708		-0.483729		0.797978	-0.479093	-0.743202	-0.903014	0.795708	-0.265487	-0.541273	-0.184936	-0.601807	-0.20768	0.655249	-0.0586013	-0.773312	0.864013	0.876866	-0.673647	-0.129559	-0.812453	0.485489	0.245968	-0.326082	-0.0938259	-0.0310644		0.117879	-0.701094	-0.243892	0.686401	0.342412	0.393124	0.582188	0.0404907	0.637152	-0.0338644	0.158707	0.0499579	-0.0394253	0.779081	-0.222281	0.55826	0.724975
ENSG00000072609	ENSG00000131508	Q96EP1	P62837	-0.571463			-0.0390573	0.172375	0.329778	-0.216305		0.927481	-0.668121	0.525396	0.863773	-0.117305	0.101872	-0.0796095	-0.0830348	0.816509	0.405697	0.504035	0.34378		-0.199454	0.0032424	0.573888	0.0303709	0.127299	-0.320186	0.201269		-0.661658	0.923352	-0.413006	0.583081	0.96216	-0.19871	-0.630137	0.380286	0.28103	0.430601	0.868868	0.622845	-0.396197	-0.123051	-0.469857
ENSG00000072609	ENSG00000170035	Q96EP1	Q969T4	-0.25433			0.116859	0.862395	-0.609058	-0.196106		-0.00850469	0.703227	-0.226065	0.224044	0.335391	0.517119	-0.351693	-0.116089	0.323968	0.864692	0.386029	-0.348368		-0.504913	-0.611071	-0.387389	-0.169051	0.910557	0.146532	0.283723		-0.0133149	0.569756	-0.146541	0.829798	0.965419		0.0761613	0.440349	-0.432091	0.213421	0.698985	0.00164612			0.680675
ENSG00000072609	ENSG00000182247	Q96EP1	Q96LR5					0.506985				-0.24186		-0.457754	0.768256				0.70269				0.651662				-0.0681644	-0.178535	-0.638161	0.760553		0.447837		0.912493	-0.118791		0.535371	-0.729749		-0.614369		0.239791		0.779142	0.776813	-0.0301419	-0.614155
ENSG00000072832	ENSG00000092964	Q14194	Q16555	0.576472	-0.831519	-0.777598	0.107487		-0.260313	0.871958	-0.485464	-0.0675503	0.857013	0.71581	0.127462	-0.327243	0.841374	-0.591421	-0.0476437	0.255352	-0.819449	0.573032	0.0129951	-0.0537005	0.457148	-0.0821459	-0.62037	0.216317	0.595197	-0.489742	-0.953586		-0.26241	0.0010127	0.129727	0.625653	0.0866501	-0.567528	0.502363	-0.519661	-0.713321	-0.984125	0.262193	0.167759	-0.0428121	0.768049	0.406321	-0.0918891	-0.0201256
ENSG00000072832	ENSG00000113657	Q14194	Q14195	0.329308	0.330763	0.81799	0.558945		-0.119971	0.065636	0.0769638	-0.583252	-0.077266	0.191723	-0.206406	-0.406785	0.112157	-0.716296	0.390678	0.770178	0.894009	0.341604	-0.485133	0.168866	-0.205598	0.547689	0.106805	0.117961	0.865632	-0.445683	-0.851349		-0.499122	-0.709193	0.191055	0.00610005	-0.172137	0.351693	0.786524	-0.593196	0.911035	-0.837431	0.438796	0.388222	0.597035	0.113591	-0.0129185	0.0373263	0.179996
ENSG00000073111	ENSG00000111875	P49736	Q9Y294	-0.00908669			0.932762		0.769784	0.247204		0.322616	-0.899278	0.596091	0.503581	-0.323158	0.443002	-0.165922	-0.452624	0.837317	0.887436	0.0808386	-0.549671		-0.631851	0.736015	0.593963	-0.413949	0.374438	0.270624	0.936793		-0.665721	0.348617	-0.3731	-0.466386	-0.647285	-0.157325	-0.785772	0.481453	0.609654	0.445113	-0.134499	-0.0565085	-0.577167	0.15617	0.9184
ENSG00000074219	ENSG00000102243	Q15562	Q99990									0.858966		0.178754	0.844243				0.0168852				0.361668			0.441991	0.906453	0.654854	-0.41345	0.487313				-0.017192	0.0626383		0.406888	0.311577		-0.377065		0.514173		0.0623857	-0.937718	-0.0431936	0.109855
ENSG00000074219	ENSG00000137693	Q15562	P46937									0.390125		0.699379	0.848309				-0.101494				0.29067				-0.945558	-0.190585	0.841678	0.735362		0.921923		-0.0542721	0.297129		-0.0865869	0.562261		-0.689486		-0.142181		-0.309512	0.543313	0.728923	-0.887522
ENSG00000074219	ENSG00000144560	Q15562	Q14135									0.0642217		-0.115968	-0.765149				0.101986				0.0112647			0.15202	0.809777	-0.337363	0.0937987	0.0169214				0.446954	0.252925		-0.132098	0.358527		0.949733		0.421976		-0.088522	-0.220579	0.754698	0.981892
ENSG00000074219	ENSG00000206538	Q15562	A8MV65									0.389226		0.585637	0.907344				0.20068				0.449469			-0.218761	-0.493575	0.28347	-0.116612	0.445514		0.00557317		0.897736	-0.033938		-0.454237	0.185363		0.279045		-0.174859		-0.0875753	-0.191625	0.53182	-0.144236
ENSG00000074266	ENSG00000106462	O75530	Q15910	0.744849	0.676478	0.227819	-0.110346	0.964265	-0.290843	-0.356568	-0.459486	0.0714312	0.538659	0.739194	-0.0258575	0.501333	0.256886	0.829097	0.789512	0.37757	0.35093	0.826435	0.734554	0.846349	0.232182	-0.580932	0.963827	0.556393	0.864392	0.619711	-0.101583		0.2454	0.492381		0.248815	0.988389	0.822498	0.932876	-0.310804	0.842242	0.0668759	0.75173	0.675583	0.988649	-0.231022	0.629918	0.798078	0.202496
ENSG00000074266	ENSG00000108799	O75530	Q92800	-0.0197931	0.596332	0.898972	0.746326	0.0867866	-0.424604	0.307758	-0.480965	-0.900825	0.86307	-0.289288	0.285594	0.185842	-0.829968	-0.784243	-0.334772	-0.785932	-0.475373	-0.477903	-0.15579	-0.0767554	0.460967	0.726851	-0.483971	-0.65566	-0.931472	0.421241	0.246659		-0.175452	-0.539223		-0.501935	-0.915322	-0.764991	0.711491	0.0700954	-0.183669	-0.102988	0.535305	0.481882	-0.941049	-0.368565	-0.745928	0.63174	-0.418604
ENSG00000074319	ENSG00000160948	Q99816	Q9UK41	0.647689			-0.843945	-0.694331	0.841048	0.281177		0.361273	0.132365	0.90856	0.401285	0.643914	-0.409799	-0.926825	0.957247	0.978495	0.17861	-0.749872	0.0193946		-0.953094	-0.6753	0.546165	0.702949	0.223394	0.711773	0.362667		0.501862	0.738602	-0.240077	0.209475	-0.687531	-0.116164	0.741647	-0.0793949	-0.184461	0.486144	-0.147535	-0.062626	0.43417	0.425655	-0.0936591
ENSG00000074966	ENSG00000177885	P42681	P62993	-0.121201	-0.92817	-0.870558	-0.762249		-0.408663	-0.292167	0.0204916	-0.54021	-0.875736	-0.588396	-0.221611	-0.785934	-0.0781768	0.535631	-0.186674	0.506451	-0.455315	-0.0567436	-0.320706	0.925106	-0.194141	0.720502	0.300765	-0.000689056	-0.662968	0.245063	0.631311		0.463133	-0.0689959	-0.317567	-0.559845	0.578647	-0.378437	0.264848	-0.125632	0.211644	0.246966	-0.0762131	-0.085753	0.279969	0.232851	0.0102675	-0.572003	0.773733
ENSG00000075426	ENSG00000115966	P15408	P15336	0.40397	0.812804		0.0329205	0.824562	-0.0447599	0.368879	-0.162414	0.562342	0.341261	-0.179966	-0.487645	0.524414	-0.000940918	-0.00210675	0.616157	0.852486	-0.902786	0.0552178	0.841635	-0.531143	-0.935193	0.00221045	-0.840743	0.420764	-0.539591	0.273197	-0.292942		-0.57142	0.877114	-0.290762	-0.343697	0.558956	-0.710795	0.590835	0.0118409	0.83699	-0.469479	-0.0655622	-0.628488	-0.0287432	0.64924	-0.196892	-0.458894	-0.458179
ENSG00000075426	ENSG00000146592	P15408	Q02930					0.935138				0.141425		0.789701	-0.152728				0.496118				0.399185			-0.188676	0.962998	0.663132	-0.28062	-0.0674849		0.841472		0.544735	0.345297		-0.227996	0.545605		0.807849		0.129088	0.0574689	-0.425915	-0.675933	-0.621699	-0.120126
ENSG00000075426	ENSG00000171223	P15408	P17275	-0.122867	0.558411		0.751069	0.941598	-0.107703	0.0317542	0.430809	-0.162101	-0.192787	0.807743	0.665521	0.794521	0.156529	0.905607	-0.431196	0.954792	0.804021	0.295429	-0.207498	0.203414	0.967776	-0.237069	0.620385	-0.590916	0.403958	0.376875	0.34148		0.681047	-0.0737728	0.111185	0.786846	-0.390545	0.70781	0.572769	0.521408	0.359775	0.847531	0.787474	0.867181	0.910056	0.81532	0.180438	0.288773	-0.0122491
ENSG00000075426	ENSG00000177606	P15408	P05412	0.267896	0.892365		0.65051	0.810126	-0.100781	0.663414	0.557831	-0.0295767	-0.333358	0.892318	-0.302754	0.906737	0.0320556	0.642628	0.168998	0.35645	0.713812	0.348241	-0.124487	0.863885	0.858785	-0.89268	0.375708	0.811297	0.0232169	-0.32698	0.194049		-0.603196	0.153634	0.398288	0.00143168	0.0792845	-0.439183	-0.106938	0.725422	0.728405	-0.0814028	0.0516175	0.852966	0.921218	0.664257	0.385684	-0.0360073	-0.26172
ENSG00000075624	ENSG00000125868	P60709	P60981	-0.22127	0.76154	-0.215018	-0.623543	0.892061	-0.195769	-0.0317921	-0.22592	-0.238608	0.789669	0.442559	0.721165	0.752678	-0.297141	0.720213	-0.930694	-0.674892	0.905168	0.991967	-0.873289	-0.630701	0.773424	0.940187	0.542664	-0.927633	0.792575	0.882789	0.188337	0.535885	0.740398	0.114141	0.223448	0.613291	0.0760124	-0.453964	-0.415811	0.870902	-0.602777	-0.656444	-0.178688	-0.548923	-0.328625	0.0861764	0.650985	0.184222	-0.797469
ENSG00000075624	ENSG00000165410	P60709	Q9Y281					0.739585				-0.463763		-0.753202	0.855031				0.952842				0.361799			-0.654873	-0.741316	0.498699	-0.738814	-0.921956		0.406562		-0.920908	0.202957		0.617299	-0.460247		-0.530396		0.653579		-0.801085	0.831349	0.133553	0.453727
ENSG00000075624	ENSG00000172757	P60709	P23528	0.952746	0.785761	0.873532	-0.180014	0.880382	0.623252	0.85398	0.819813	0.653037	-0.0743408	0.822514	0.89855	0.827885	0.972029	0.432634	-0.533261	0.628267	0.87359	0.428051	0.823939	0.882053	0.868424	0.831856	0.880249	0.927334	0.827396	0.949804	-0.0520558	0.151852	0.970096	0.229219	0.712724	0.742723	-0.171728	0.58806	0.959822	0.795875	0.452212	0.961803	0.16594	0.927859	-0.0956584	0.238427	0.53056	0.582979	0.410562
ENSG00000075624	ENSG00000184009	P60709	P63261	0.986782	0.670549	0.219125	-0.401681	0.706542	0.950729	0.909628	0.329018	0.210149	-0.0730603	0.628265	0.912907	0.974426	0.984471	0.930187	-0.27757	0.914523	0.859472	0.819566	0.87109	-0.0862146	-0.64886	0.94011	0.972562	0.37884	0.00540261	0.949276	0.326048	0.929839	0.949551	0.92356	0.763401	0.287118	-0.35851	0.829183	0.926751	0.978143	0.169165	0.884487	0.106493	0.996991	0.927133	0.703404	0.630921	0.732481	0.788499
ENSG00000076321	ENSG00000113916	Q9Y2M5	P41182	-0.39051	0.972958		0.907038		-0.907864	-0.151871	0.477397	0.385064	-0.891353	0.195512	-0.40122	0.561319	0.700702	-0.60598	0.244178	0.932521	-0.253774	0.888682	0.667032	-0.369599	-0.122379	-0.00734758	-0.722521	0.955178	0.259711	-0.451338	0.424414		-0.193302	-0.0845032	0.217956	-0.835304	-0.533983	-0.681512	0.785473	0.64188	0.787029	-0.397254	-0.170333	-0.203524	0.129082	-0.150061	0.776278	0.723669	-0.456517
ENSG00000076321	ENSG00000175946	Q9Y2M5	Q2WGJ6																																			-0.691724							0.975986	-0.162641
ENSG00000077092	ENSG00000143171	P10826	P48443	0.0150884	0.859204	0.579695	0.613957	-0.716995	0.821046	0.780604	0.163278	-0.0363229	0.955385	-0.770967	0.349863	0.318368	0.529495	-0.570041	-0.12968	0.930469	0.449729	0.22587	0.164565	0.0354218	0.93421	-0.213554	0.498392	-0.554149	-0.227668	-0.0328359	0.766458		0.192413	0.28398	0.015973	0.830489	0.754249	0.643997	0.378946	0.559581	0.976402	0.906523	-0.181818	-0.836046	0.0122681	0.202883	0.485339	-0.503937	0.281049
ENSG00000077092	ENSG00000204231	P10826	P28702	-0.0960796	-0.149182	0.576045	0.227153	-0.16658	-0.286422	0.725737	-0.06296	0.693641	-0.793042	-0.500772	0.143614	-0.144454	-0.132696	-0.68096	-0.798221	-0.55109	0.589611	0.681715	-0.349998	-0.173951	0.190938	0.593383	0.854828	-0.560472	0.69873	0.354106	0.366498		0.663228	-0.659845	-0.267844	0.586847	-0.31828	-0.216261	-0.323287	0.42909	0.908481	-0.874696	0.352823	-0.504102	0.203563	-0.460525	0.81484	-0.579672	0.304949
ENSG00000077264	ENSG00000126785	O75914	Q9H4E5									0.78813		-0.109425	-0.176043				0.546216				0.83496			0.451265	0.81794	0.706288	-0.514058	0.140828		-0.0113067		0.73345	0.147741		0.325555	-0.858371		0.425068		0.612847		0.137552	0.50469	-0.0754027	0.849311
ENSG00000077312	ENSG00000131876	P09012	P09661	0.786554	0.129725	0.886096	0.256884	0.874731	0.342008	0.977628	0.674425	0.446599	-0.670205	-0.614197	0.56743	-0.135019	-0.051416	-0.0409337	0.713156	0.612946	0.644823	0.824406	0.813334	0.911644	0.799232	-0.512281	-0.92086	0.163755	-0.0427182	0.130368	0.506345		-0.865573	0.388955	0.03704	0.71245	0.474862	-0.81632	0.873471	0.703541	-0.666011	-0.0984647	0.596609	0.0517373	-0.18269	0.296021	0.701337	0.125233	0.29475
ENSG00000077348	ENSG00000120699	Q9NQT4	Q96B26	-0.594805			0.822079		0.725469	-0.696468		0.350375	-0.625618	-0.565089	0.475235	0.0733094	-0.528668	-0.939867	0.832579	-0.783924	-0.514527	0.698677	0.702473		0.625986	-0.00395668	-0.862837	0.53333	0.66274	0.0490688	0.608139		0.357507	0.778909	0.173369	0.503328	0.552015	0.626882	0.942601	-0.212289	-0.417021	0.637667	-0.192011	-0.455218	0.733466	0.0581795	0.448829
ENSG00000077348	ENSG00000171311	Q9NQT4	Q9Y3B2	-0.18663			-0.692976	0.694399	0.189881	0.627248		-0.566179	0.844413	0.0227196	0.259076	-0.0441809	-0.190703	0.942983	0.506498	0.968805	-0.359831	-0.144556	-0.109722		-0.325363	-0.281895	0.869609	0.435435	-0.016213	-0.00849859	0.225578		0.103863	-0.311317	0.016866	-0.376002	0.896895	0.745398	-0.102805	0.918452	0.0176028	0.0466913	-0.213634	-0.163809	0.794758	0.00858396	0.526933
ENSG00000077380	ENSG00000146425	Q13409	P63172	0.155101	0.661603		-0.79185		-0.372356	-0.775589	-0.427367	-0.741471	0.863773	-0.231207	-0.758527	0.0214222	0.43923	-0.195554	0.411703	0.221221	-0.708391	-0.17613	0.0961139	-0.631254	0.674714	0.474412	-0.835803	0.301796	0.68445	0.506856	0.743225		0.124021	0.538979	0.436547	0.572356	0.401945	0.0113946	-0.422698	0.913966	0.882547	0.170766		0.476576	0.836126	0.568783	-0.209639	0.281082	-0.209416
ENSG00000077380	ENSG00000165169	Q13409	P51808	-0.442032	0.610546		0.719928		0.783786	-0.0194274	0.909856	-0.673532	0.28039	0.511105	0.789959	0.188052	0.414097	0.385827	0.332604	0.0233327	0.795697	0.949144	0.938445	-0.225725	0.98707	-0.169364	0.971212	0.605894	0.784478	0.959891	0.44368		0.0372034	0.939888	0.696498	0.795977	-0.611542	-0.0140025		-0.868007	-0.783943	0.278455		0.567649	0.696927	-0.084117	-0.342165	0.636761	0.245355
ENSG00000077522	ENSG00000164877	P35609	Q8IY33	0.852251			0.298742		0.164849	0.243259		-0.00910921	-0.784601	-0.634793	-0.262698	0.239538	-0.205263	0.0860448	0.234743	0.942867	0.973518	-0.22465	0.258984		-0.183129	0.11364	0.972911	0.00683461	-0.0223422	0.375141	-0.217335		0.695854	-0.0197301	0.0546758	0.0239267	-0.737906	0.388605	0.624852	-0.923226	0.927778	0.433206	-0.257523	0.576066	0.104638	0.0676701	0.610724
ENSG00000078043	ENSG00000116030	O75928	P63165	-0.980173	0.338656		-0.626929		-0.0839463	-0.591251	-0.260717	0.0502379	-0.88927	-0.668862	-0.288957	0.335602	0.603609	0.113042	0.583677	-0.896458	0.442969	0.606139	0.764672	0.12667	-0.81333	-0.259179	0.885489	-0.792657	-0.759205	0.604972	0.650127		-0.738118	0.694076	-0.25491	0.0548957	0.95635	0.670831		-0.466951	-0.63731	0.491734	0.0802494	-0.496072	-0.0130399	0.595429	0.908652	0.892141	0.0110169
ENSG00000078061	ENSG00000126934	P10398	P36507	-0.140877	0.765962	0.223126	0.345636	0.700014	0.573775	0.112235	0.348093	-0.142131	0.557733	0.867555	-0.339993	-0.775095	0.497256	0.928448	-0.136203	-0.772924	0.904208	0.552716	0.661539	-0.0704931	-0.698795	-0.851527	0.106647	0.528497	-0.323853	0.602171	0.723237		-0.0895851	0.563626	0.264256	-0.104164	-0.5167	-0.210248	0.590724	0.377735	0.147078	0.573284	0.923422	0.791561	0.451955	0.392416	0.406627	0.238071	0.574936
ENSG00000078140	ENSG00000080561	P61086	Q9UJV3	-0.251706	0.433514		-0.155688	0.934454	0.00665386	0.487428	-0.33661	0.670116	0.907273	-0.909882	-0.165313	0.170357	-0.171053	0.290031	0.000470675	-0.913351	-0.514196	0.60431	0.0474447	-0.831759	-0.415988	0.787322	0.686448	-0.375495	0.175564	0.369578	0.249518		-0.813964	0.373934	0.560231	-0.934391	-0.693789	-0.343548	0.952456	-0.509837	-0.642002	-0.329526	0.741346	0.084133	-0.773547	0.177974	0.0640117	0.391773	0.59217
ENSG00000078140	ENSG00000101695	P61086	Q96EQ8	-0.754521			-0.812341		-0.521051	0.507808		-0.72547	-0.0716229	-0.884124	-0.67883	-0.399216	-0.471108	0.621071	0.631	-0.670996	-0.176311	0.500041	0.0152726		-0.833037	0.0142979	0.90371	0.681153	-0.948823	0.905222	0.858613	-0.147964	-0.507989	0.192627	-0.0215751	-0.761561	0.587691	0.481945		0.158396	-0.823422	-0.860659	0.450159	0.228877	0.952209	-0.19174	0.802332
ENSG00000078140	ENSG00000101871	P61086	O15344	-0.848807	-0.148783		0.719536	0.87795	0.353365	0.79933	-0.444031	-0.929746	0.438858	-0.8378	-0.707184	0.174389	0.618342	0.661184	-0.0676241	-0.821936	0.45107	0.803571	-0.719921	-0.205109	-0.12912	0.0230422	0.78864	-0.229228	-0.921871	0.00544178	0.576753		0.80047	-0.243898	-0.597438	-0.720352	-0.346623	0.475554	-0.986147	0.742506	-0.711041	-0.0848349	0.324203	-0.661854	0.336528	0.115335	0.325257	-0.55714	0.0357496
ENSG00000078140	ENSG00000103429	P61086	Q9NZS9	-0.940674			0.582635	0.950569	-0.374223	-0.0155673		-0.691594	-0.729215	0.523885	0.6131	-0.0223022	-0.300362	-0.0547272	-0.687819	0.550781	0.583559	0.567056	0.982737		0.56899	-0.403946	0.76228	-0.482194	-0.145526	0.479571	0.900356		0.972152	-0.467635	-0.0402624	0.842759	-0.342514	0.0359481	-0.425006	0.826814	0.481304	0.666046	-0.29543	0.502672	0.294147	-0.043603	-0.256991
ENSG00000078140	ENSG00000104228	P61086	Q9UPQ4					0.855083				-0.928266		0.520169	-0.0709213				0.79982				0.631787			-0.130152	-0.464736	-0.935526	-0.722135	0.64492		0.357528		0.0764106	0.295313		-0.713106	0.221638		0.695655		-0.592591		0.920203	-0.496366	0.127394	0.608897
ENSG00000078140	ENSG00000132256	P61086	Q9C035	-0.177789			0.686184		0.269723	0.0533537		0.49322	0.820749	-0.312478	0.917633	0.391979	-0.432713	0.85222	-0.271734	-0.584198	0.909068	0.338778	0.0419697		0.0757142	-0.383976	0.314863	-0.404216	0.0353161	-0.539334	0.45596	0.597455	-0.363201	-0.79114	0.435349	0.737911	0.822245	-0.259701		-0.68658	0.784685	0.490209	0.0767169	0.511225	0.737171	0.388748	-0.809515
ENSG00000078140	ENSG00000134758	P61086	Q8WVD3	-0.0927782			-0.0612047	0.633314	-0.35937	0.330432		0.781722	0.904991	0.628594	-0.673641	0.200879	-0.120409	-0.886056	0.745553	0.90477	0.465943	0.178238	-0.206013		-0.120713	-0.124791	0.964871	0.0765495	-0.924673	0.744371	0.182412	0.496461	-0.947123	0.594694	-0.525587	-0.369862	-0.271878	0.691374	-0.812718	-0.238217	0.28137	-0.132229	-0.507902	-0.623281	0.350699	0.21598	0.728672
ENSG00000078140	ENSG00000146755	P61086	Q86XT4									0.116278		-0.665633	-0.157688				-0.869428				-0.89562				-0.853806	0.397826	-0.478345	0.174021		-0.459526		0.209534	0.13233		-0.482625	-0.730736		-0.541481		-0.573071		0.105983	-0.660023	0.336604	0.686746
ENSG00000078140	ENSG00000204227	P61086	Q06587	-0.719079	0.646271	0.504935	-0.862465	0.181902	-0.535722	-0.154024	-0.955458	-0.921703	0.457068	0.704204	-0.564474	0.139173	-0.0125651	-0.760986	-0.789316	0.800867	0.369541	0.722292	-0.809292	-0.863053	-0.144831	0.61584	-0.828869	-0.786438	0.840747	-0.572028	0.794131		-0.586627	0.297596	-0.0811682	-0.446315	0.194151	-0.147342	0.547334	0.523212	-0.832127	0.469779	0.293386	-0.419623	-0.882791	-0.312907	0.183568	0.779177	-0.405753
ENSG00000078140	ENSG00000204599	P61086	Q9HCM9					0.511726																		-0.190593									-0.517892
ENSG00000078140	ENSG00000204616	P61086	Q9BZY9	-0.596916	-0.659153	0.106765	-0.852083	0.92864	-0.305761	0.552619	0.465759	0.111493	-0.498235	-0.671994	0.234951	-0.342718	-0.397619	0.315986	-0.528088	-0.737619	-0.930678	-0.0469792	0.0947085	-0.774402	-0.65171	0.392647	-0.983764	-0.070957	0.850378	-0.0476403	-0.76607		-0.842258	0.608267	-0.1124	-0.866955	-0.546664	-0.325064	-0.0434234	-0.219539	-0.865726	0.249562	0.281026	-0.234725	-0.67727	-0.198014	0.739418	-0.513558	-0.439828
ENSG00000078140	ENSG00000204713	P61086	P14373	0.265516	0.884224		-0.309908		0.630017	0.319624	0.492334	-0.753318	0.721353	-0.0640259	0.459005	0.00065258	0.0371357	-0.737438	0.849173	0.492146	0.567768	0.985694	0.549178	-0.0344558	0.324822	-0.472518	0.228011	-0.597379	0.758212	0.494416	0.669219		0.340849	0.0426806	0.375515	0.34765	0.781796	0.54743	0.589676	0.973724	0.111165	0.574222	0.599553	0.339991	-0.626946	0.172049	0.552974	0.695131	-0.37804
ENSG00000078699	ENSG00000129993	O43439	O75081	0.254921	-0.848695		0.0932415		0.279533	-0.447124	-0.324789	0.739242	-0.148694	-0.0778232	-0.177179	0.431437	0.261937	-0.00615196	-0.134976	0.828323	0.134847	0.300092	0.546134	0.896634	-0.109073	0.714736	0.629712	-0.777813	0.495583	0.027187	0.599599		-0.26903	-0.457926	-0.124883	0.218549	-0.296136	0.17838	-0.440186	-0.730518	-0.382804	0.361546	0.0297856	-0.795641	0.342563	-0.184174	0.544602	-0.615079	-0.355942
ENSG00000078967	ENSG00000080561	Q9Y2X8	Q9UJV3	0.381645			0.210077	0.849894	-0.0694933	-0.28509		-0.840144	-0.829665	0.722324	-0.0499026	0.0119931	0.0136315	0.125365	0.46838	0.903801	0.799244	0.0158962	-0.67592		0.5286	0.180296	-0.409497	0.502658	-0.576908	0.00763089	-0.0466521		0.914704	0.667272	-0.0321471	0.732144	-0.109379	0.371769	0.56797	-0.517394	-0.305998	-0.6392	0.61652	-0.179626	0.119735	0.55904	-0.714827
ENSG00000078967	ENSG00000101871	Q9Y2X8	O15344	0.439636			-0.702924	0.786958	0.541609	-0.18449		0.668532	-0.636194	0.654039	0.881376	-0.374529	-0.101845	-0.162401	-0.418036	0.72305	0.769895	0.370333	-0.48889		0.801686	0.0716118	-0.934409	-0.485617	-0.592213	-0.766357	-0.707629		-0.538762	0.207349	0.0616537	0.583784	0.839307	-0.176442	-0.547955	0.846507	-0.325497	-0.432305	-0.00866407	-0.635131	0.170728	-0.0559324	0.440672
ENSG00000078967	ENSG00000116525	Q9Y2X8	Q9BVG3	0.356873			-0.0749965	0.381986	0.340858	-0.145504		0.863939	-0.840147	-0.649139	0.37704	0.315488	0.414208	0.56293	0.165385	0.384156	0.742206	-0.0205925	-0.0553972		0.475621	-0.709576	0.934729	-0.732837	-0.961582	0.759557	0.146808		-0.0648623	-0.683288	0.135999	0.392611	0.818682	0.724403	-0.564582	0.725729	-0.352705	0.291576	-0.239521	0.226283	0.5509	0.451051	0.120802
ENSG00000078967	ENSG00000121481	Q9Y2X8	Q99496	-0.0708899			-0.871333	-0.402775	0.3968	-0.537685		-0.768173	0.462244	-0.49791	0.698809	-0.556346	-0.349291	-0.383545	-0.104666	0.86647	0.29124	-0.812002	0.729749		-0.576757	-0.495651	0.934802	-0.601476	-0.559505	-0.102438	-0.333127		-0.0109605	-0.41977	0.298637	-0.589174	-0.747753	-0.140295	0.316849	0.961295	-0.170774	0.660011	0.521139	0.292925	0.224845	0.404396	0.339055
ENSG00000078967	ENSG00000123091	Q9Y2X8	Q9Y3C5	0.0167873			-0.721268	0.873068	0.0334003	0.166682		-0.841541	0.920807	0.473823	0.672162	0.738653	0.566819	-0.478785	-0.427081	-0.715051	-0.956372	-0.441852	-0.416451		-0.436334	0.725634	-0.936812	0.703307	0.130393	0.904038	-0.903843		-0.431586	-0.898568	0.082069	-0.7446	-0.749609	-0.116079		0.0680924	0.349761	0.363157	0.0604222	0.143461	0.0374414	0.0453768	-0.0813608
ENSG00000078967	ENSG00000146755	Q9Y2X8	Q86XT4									-0.544983		0.667136	-0.361445				-0.210398				-0.560111				0.976089	-0.204024	-0.704608	0.6415				0.38061	-0.25761		0.743067	0.28586		-0.814886		-0.38374		-0.342714	-0.283266	0.253784	-0.00910411
ENSG00000078967	ENSG00000158717	Q9Y2X8	Q96A37					-0.435139				0.819246		-0.0339746	0.590032				-0.384585				0.210401			-0.183611	-0.623269	-0.594666	0.924094	0.22721				0.871028	-0.0536869		-0.248864	0.0448724		-0.479911		0.333026		-0.396667	0.336128	0.279393	0.274682
ENSG00000078967	ENSG00000165886	Q9Y2X8	Q9HAC8	0.771912			0.217652	0.723232	0.233296	0.133738		-0.6798	-0.178028	0.00333255	-0.34178	-0.176936	0.526375	0.652534	0.227617	0.674903	0.807038	0.588881	0.0278857		0.816812	-0.00471294	0.930297	-0.576602	-0.881533	0.2804	-0.348518		0.120838	-0.849998	-0.200469	-0.568574	-0.723962	0.386731	0.18683	0.259079	-0.333148	0.786148	-0.44511	-0.222618	-0.693951	0.4579	-0.613279
ENSG00000078967	ENSG00000167770	Q9Y2X8	Q96FW1					0.885874																		-0.466354									0.0789593			0.540045					-0.453557		-0.0937835	0.598949
ENSG00000078967	ENSG00000168246	Q9Y2X8	Q8WUN7					0.836156				0.885195		-0.481952	-0.269437				-0.103221				0.0365258				-0.827229	-0.916869	0.733805	-0.503349				-0.881884	-0.118905		0.961728	-0.524858		0.941134		-0.255793		-0.801359	0.317925	0.230787	0.379351
ENSG00000078967	ENSG00000168894	Q9Y2X8	Q9P0P0					0.888105				-0.01365		-0.450266	-0.845133				-0.659384				0.311206			-0.849324	0.971061	0.0591828	-0.6928	0.846277				-0.846326	0.120688		0.784351	-0.217109		0.875356		0.435841		0.417128	0.145976	-0.238315	-0.364023
ENSG00000078967	ENSG00000171206	Q9Y2X8	Q9BZR9	-0.325597			0.66234	0.853691	0.11471	-0.110696		0.843875	-0.0230161	0.798968	0.579258	0.463622	0.575741	-0.57166	-0.617989	-0.872195	0.729875	-0.306973	0.140545		0.492231	-0.669733	0.341866	0.234176	0.914749	0.327128	-0.833497		-0.560656	-0.861589	0.309841	-0.288753	0.0536877	0.497922	0.296126	0.471779	0.809885	-0.0749308	0.446066	-0.574825	-0.412709	0.316479	-0.188415
ENSG00000078967	ENSG00000186187	Q9Y2X8	Q8ND25					0.835312				0.499482		0.79289	-0.419785				-0.0494771				0.527845				-0.396959	-0.332133	0.453233	0.159961				-0.503235	-0.33307		-0.614121	-0.0291907		0.454539		0.146916		-0.395136	-0.808544	-0.537223	0.172834
ENSG00000078967	ENSG00000204227	Q9Y2X8	Q06587	0.638621			0.629661	0.332741	-0.356652	0.156916		0.658052	-0.670477	-0.532424	0.886635	0.231643	-0.294619	0.485455	-0.146417	-0.732746	0.755766	0.868389	-0.250758		-0.275379	0.0635745	0.982194	0.337478	0.836115	0.611897	-0.697254		0.538498	-0.269838	0.375005	0.526465	-0.654968	-0.278468	0.595848	0.362074	0.659402	0.479548	0.21539	0.161119	-0.102866	-0.0641173	0.16466
ENSG00000078967	ENSG00000204599	Q9Y2X8	Q9HCM9					0.250002																		-0.466389									0.344024
ENSG00000078967	ENSG00000265491	Q9Y2X8	Q9Y4L5	-0.186873			0.2466	0.829626	-0.239889	-0.528456		-0.898989	-0.410118	0.120636	0.685002	0.544149	-0.63216	0.436195	0.662459	-0.0129697	0.567399	0.91919	0.349753		-0.880352	-0.539891	-0.346524	0.277649	-0.629086	-0.911189	-0.531062		0.393227	0.802732	0.176461	-0.656395	-0.62059	-0.161645	0.644768	0.0334544	0.197977	0.718109	0.0464878	0.689273	0.183266	0.459431	0.669521
ENSG00000079246	ENSG00000196419	P13010	P12956	0.147794	0.449804	0.810373	0.0186371	0.930417	0.192731	-0.196576	0.474399	0.902812	0.915296	0.62175	0.830399	0.292232	-0.316663	0.41395	0.881308	0.507161	0.394819	0.752813	-0.0692551	0.858916	0.928793	0.443527	0.0840108	0.924414	0.900938	0.29686	0.750481		0.962442	-0.0161701	-0.162322	0.701815	0.895045	0.772176	0.745987	-0.486665	0.203443	0.656107	0.854219	0.744191	0.804394	0.450287	0.750799	0.850755	-0.217936
ENSG00000079387	ENSG00000116030	Q9P0U3	P63165									-0.0144299		-0.382764	0.055544				0.275867				0.56832			0.946495	0.977185	0.29072	-0.668161	0.150339				0.440372			0.400563	-0.0971322		-0.0914179		-0.67211		0.209838	0.319282	0.378603	0.743647
ENSG00000079387	ENSG00000188612	Q9P0U3	P61956					0.0740316																		0.00818412
ENSG00000079462	ENSG00000168092	Q15102	P68402	-0.774458	-0.0294759	-0.112815	-0.829655	-0.274528	0.450944	0.261551	-0.563828	0.58815	0.714722	-0.377095	0.667973	0.0967958	-0.0537002	0.364813	0.376154	-0.176498	-0.426071	0.0741733	-0.792738	0.597276	-0.394471	0.726082	0.219568	0.736256	-0.18874	-0.637559	0.174388		0.0749327	-0.39235	0.062768	0.152921	-0.859022	-0.272946	0.509891	0.252284	0.804367	-0.110682	0.146147	0.668514	0.222015	-0.160876	0.839377	-0.648034	-0.39773
ENSG00000079950	ENSG00000103496	O15400	Q12846	-0.465714	-0.565578		-0.898479	0.975303	0.361959	-0.611889	-0.435065	-0.113783	0.900286	0.356881	0.161066	0.102355	0.263268	-0.893567	-0.3317	0.988431	-0.819264	-0.146828	-0.423253	0.364148	-0.300824	0.797293	-0.329706	0.117251	0.0727501	0.836307	0.853	0.970033	-0.252187	0.689471		0.457062	0.279984	0.718952	0.732356	0.558698	-0.393504	-0.286089	0.0047009	0.299719	0.283723	-0.327529	0.694775	0.857073	0.629136
ENSG00000079950	ENSG00000106089	O15400	Q16623	0.258247	-0.745844		0.319826		-0.434352	0.136483	0.0859854	-0.255434	0.13959	-0.531759	-0.375712	0.27015	-0.202914	-0.312501	-0.179421	-0.918543	-0.680535	-0.649499	-0.449651	-0.04321	-0.915359	-0.645001	-0.110094	0.328771	0.324503	-0.861023	-0.0388686		-0.476218	0.718671	-0.244658	-0.500038	-0.906878	-0.428337	-0.675507	0.206479	0.92432	0.721614	-0.287709	-0.0284651	-0.730481	-0.14507	0.963786	0.260989	-0.2373
ENSG00000079950	ENSG00000111450	O15400	P32856	-0.493362	0.919002		0.485769	0.0358134	-0.00197208	0.945194	0.597307	0.80941	-0.405311	-0.472058	-0.0958342	0.608808	0.552258	-0.0673356	0.60309	-0.182917	-0.579914	0.652268	0.970507	-0.370987	0.766295	0.718424	0.954197	-0.230972	-0.863268	-0.325442	0.965746		0.35732	0.791567	0.593464	-0.15919	0.931713	-0.195821	0.726561	0.011431	-0.22125	0.839107	0.57932	0.804201	0.438899	0.658714	0.339153	0.523408	0.280455
ENSG00000079999	ENSG00000109466	Q14145	O95198	0.524123			-0.57673		0.416314	-0.213756		0.922914	0.367598	0.133768	0.117761	-0.489808	0.785359	0.155535	-0.485951	0.76371	0.976902	-0.224388	-0.349897		-0.11212	-0.182125	-0.963098	0.406185	0.89437	-0.537357	0.183932		0.673322	0.303589	-0.133324	-0.0150385	0.4925	0.679476	0.150687	-0.711187	-0.579616	-0.816389	0.22612	0.749098	0.00217367	-0.18916	0.913976
ENSG00000079999	ENSG00000146021	Q14145	Q9UH77	-0.255171			-0.29258	0.26802	-0.334821	-0.555635		0.328566	-0.707764	-0.744289	0.158378	0.880199	0.324713	-0.758937	-0.0614055	-0.873865	-0.30901	0.898155	-0.524284		-0.685272	-0.858109	0.234157	0.380859	0.301303	0.00406515	0.494817		-0.121515	-0.264243	-0.193012	-0.0563699	0.72408	0.173601	-0.221014	0.717239	-0.121997	-0.0835511	0.714774	-0.175437	0.653403	0.00435105	-0.732413
ENSG00000080561	ENSG00000101871	Q9UJV3	O15344	0.410707	-0.861204		-0.412993	0.960266	0.427233	0.564364	-0.577634	-0.649978	0.152135	0.949038	-0.299124	0.130594	-0.153836	0.803816	0.27229	0.622014	0.480107	0.92133	0.425581	0.459763	0.0693543	0.548054	0.147634	0.148445	-0.31224	0.200651	-0.408745		-0.71415	0.0899716	-0.393651	0.743555	-0.34437	-0.0311355	-0.936478	-0.258152	0.862082	0.222466	-0.0141614	-0.234831	0.241238	0.476532	-0.408469	-0.161263	0.110181
ENSG00000080561	ENSG00000109332	Q9UJV3	P61077	-0.632389	-0.348594		-0.727962	0.958808	0.0349722	-0.0211936	-0.668508	0.706779	0.993611	-0.680262	-0.000111514	0.498701	0.165332	-0.0264095	-0.074802	-0.587347	-0.755205	0.930193	0.184012	0.0206724	0.202087	0.671287	0.655932	0.441357	0.396929	-0.419504	0.166871		-0.692129	-0.842428	0.0600609	-0.425078	-0.122659	0.747187	0.906479	0.672565	-0.744468	0.37835	-0.494519	0.680771	0.681114	-0.327171	0.804592	0.117627	-0.426658
ENSG00000080561	ENSG00000131508	Q9UJV3	P62837	0.0669582	0.875217		-0.34302	0.391993	-0.228234	-0.398898	0.567257	0.124824	-0.748667	-0.735166	-0.0831214	0.0307094	-0.38411	-0.740116	0.462549	-0.972526	-0.471877	0.316335	0.0923222	-0.733053	0.524703	0.1994	0.903823	-0.30686	0.649391	-0.171765	-0.199602		-0.820984	-0.682883	-0.402568	-0.818337	-0.339696	-0.429272	0.933164	-0.689265	-0.583058	0.834944	0.845577	-0.8496	-0.775964	0.368847	-0.263944	0.321021	-0.211154
ENSG00000080561	ENSG00000146063	Q9UJV3	Q8WV44					0.779102				-0.203268		-0.807773	-0.419766				0.0628865				-0.163417			0.778004	-0.0694185	-0.703435	0.294521	0.417233				0.643021	-0.219625		0.406756	-0.873592		-0.964652		0.0301359		-0.631437	0.765004	0.61947	0.446222
ENSG00000080561	ENSG00000170035	Q9UJV3	Q969T4	-0.822284	0.943063		-0.134385	0.789906	-0.37099	-0.555541	-0.131006	0.351365	0.582519	0.200165	-0.611253	0.723268	-0.703877	-0.471406	-0.557443	-0.634591	-0.866121	0.555522	0.53592	-0.0979103	0.935671	0.941521	0.332279	0.758548	0.861598	0.225987	-0.281527		-0.531497	-0.695717	0.0821644	-0.438826	-0.385003		-0.265708	-0.188211	-0.89345	-0.690565	0.818897	-0.91027			-0.0912594	-0.138074	0.545601
ENSG00000080561	ENSG00000182247	Q9UJV3	Q96LR5					0.680596				-0.48429		0.588489	-0.0971752				-0.0884424				-0.0716574				0.566684	0.596472	-0.10011	0.678302				-0.801695	-0.0670519		-0.18169	0.617092		0.842292		-0.0651349		-0.0958377	0.465158	0.156937	0.0986593
ENSG00000080561	ENSG00000185880	Q9UJV3	Q86WT6					0.816376				-0.778978		-0.189223	0.486759				0.577798				-0.554576			-0.415728	-0.812928	0.170183	-0.264863	0.235512				-0.00721658	-0.136556		0.504878	0.476549		-0.723556		-0.273426	0.915487	0.708331	-0.875559	0.405929	0.34669
ENSG00000080561	ENSG00000186628	Q9UJV3	A1L4K1									0.560054		0.723682	0.295682				0.580181				-0.504164			-0.356554	-0.454578	-0.652606	0.418302	0.469678				-0.0245812	-0.260377		0.0438872	0.71229		0.204106		0.447708		0.296204	-0.109546	-0.00152389	0.709554
ENSG00000080815	ENSG00000205155	P49768	Q9NZ42	0.807188			0.438258	0.796475	-0.289369	-0.339974		-0.101828	-0.0520137	0.0421148	0.708153	0.0145012	0.251348	0.360851	0.402854	-0.193629	-0.385208	-0.558366	0.00346113		0.444384	-0.65326	0.757626	0.0115341	0.733714	0.476085	0.795817		-0.457729	0.809567	-0.0525376	0.520832	-0.138314	0.765535	0.161989	0.772921	-0.695678	-0.293103	0.638042	0.0671008	-0.212204	0.284826	0.619529
ENSG00000081870	ENSG00000100360	Q9Y547	Q9BW83	0.300832	0.948933		-0.92788	0.897827	-0.0423475	-0.546614	0.0695344	0.830439	0.737379	-0.976145	0.981477	-0.00958218	0.217954	-0.799637	0.0420626	-0.290977	0.239536	0.739246	0.0479268	-0.157665	0.769403	-0.310175	-0.883978	-0.179596	-0.876698	0.0222161	0.717601		-0.0388906	-0.296871	-0.0869065	-0.0923171	0.731	0.780864	-0.0316505	0.565033	0.189047	0.808704		-0.793527	-0.544535	0.528654	-0.285926	0.105802	-0.828866
ENSG00000082512	ENSG00000127191	O00463	Q12933	-0.0775579	0.8272		0.64756		-0.0740007	-0.481101	-0.25194	0.864989	-0.0834205	0.777705	-0.354909	0.1791	0.197459	-0.490817	-0.477391	0.993055	-0.90896	-0.384951	0.615239	-0.601344	0.355677	0.384763	-0.816782	-0.37046	-0.717348	-0.350955	-0.265213		-0.55447	0.861888	0.238793	-0.588628	0.680331	0.115585	-0.580872	-0.811188	-0.257482	-0.257536	0.468635	0.122556	-0.683266	0.627035	-0.669487	0.67584	-0.125612
ENSG00000082512	ENSG00000131323	O00463	Q13114	0.103867	-0.756828	-0.233704	-0.202871		0.315203	-0.552531	0.123508	0.962791	0.692764	0.527952	-0.327852	0.639512	0.346527	-0.0911098	-0.182474	0.642469	0.810664	0.8996	0.107975	0.96683	0.66615	0.49008	0.991846	-0.146086	-0.464179	-0.0446591	-0.817999		0.357752	0.83345	0.176394	-0.0980131	0.380431	-0.303004	0.752197	-0.998941	-0.678219	-0.117129	-0.222621	0.0732012	0.731626	0.750561	-0.281165	0.146492	-0.317899
ENSG00000082512	ENSG00000175104	O00463	Q9Y4K3	-0.110702	0.997839	0.779141	0.700306		0.572204	-0.466113	-0.53449	-0.698702	0.895662	0.795821	0.15916	-0.2453	0.0784281	-0.771673	-0.49302	0.197674	-0.516995	-0.512521	-0.146005	0.900683	-0.856106	-0.729814	0.875069	-0.115062	0.500373	-0.901645	0.403554		-0.827972	0.626904	0.0115324	-0.571482	0.861086	0.0285354		-0.307594	-0.485874	0.169044	-0.451315	0.913476	-0.801481	-0.218687	0.864012	-0.0933384	0.226426
ENSG00000083635	ENSG00000273611	Q9UHK0	Q15649	-0.0674119	0.493954		-0.0385106		0.552252	0.132112	0.472098	0.278974	0.527258	-0.878666	-0.60648	-0.0970824	0.243399	0.80721	0.739732	0.602638	0.897095	0.630621	0.757555	0.576626	0.765575	-0.745532	-0.148883	0.599619	-0.788327	0.679063	0.537405		-0.320837	0.103128	0.169853	-0.0460935	0.734906	-0.0660336	0.846299	0.456289	0.148817	0.804695	0.231384	-0.835095	0.523841	-0.329459	-0.96197	0.806447	0.0494539
ENSG00000083838	ENSG00000121413	Q9NWS9	Q8TBC5	-0.576838			0.627072		0.655482	0.444745		0.786106	0.564005	-0.00740404	0.787067	-0.194584	-0.00484389	0.597007	0.547433	-0.194828	0.347862	-0.404016	-0.650878		0.319565	-0.127542	0.862603	0.468348	-0.0113174	0.594528	-0.40377		0.839065	0.362463	0.475764	0.141474	-0.270705	-0.26968	-0.277934	0.481925	-0.138777	0.194768	0.3589	-0.950297	0.220509	0.55185	0.855929
ENSG00000083838	ENSG00000137185	Q9NWS9	O15535	0.227218			-0.623044		0.600879	-0.461544		0.461876	0.131273	0.182913	0.633291	0.283832	0.700158	0.314706	0.192698	0.427546	0.231805	0.480291	-0.317265		0.369846	-0.856683	0.913594	0.0862942	-0.219518	0.76988	-0.245084		0.873266	-0.743396	0.132656	0.294015	-0.722642	-0.683964	-0.629431	0.622296	-0.137253	0.189449	0.0506395	0.950868	0.366468	-0.306893	0.810355
ENSG00000083838	ENSG00000137338	Q9NWS9	Q96JS3									-0.20003		-0.245727	-0.133822				0.108864				0.440158			0.896724	-0.631717	0.69675	0.294667	0.168713				-0.528746	-0.0880113		0.854388	0.0656546		0.72421		-0.564105		0.361687	-0.835928	0.163177	0.827118
ENSG00000083838	ENSG00000140265	Q9NWS9	Q8IWY8									-0.0166253		0.48973	0.266395				-0.480869				0.30757			-0.70849	-0.992734	0.313354	-0.0213604	-0.0331358				-0.744593	-0.327726		-0.905248	-0.140157		0.93491		0.0402047		0.820091	0.0869663	-0.449231	0.909359
ENSG00000083838	ENSG00000140987	Q9NWS9	Q9NX65	0.486514			-0.739124		-0.126941	0.479954		-0.50094	0.858802	0.930903	0.502048	0.41164	-0.459967	-0.219151	-0.118597	0.889589	0.17667	-0.913107	-0.256273		-0.407204	-0.848629	0.884935	-0.531405	-0.241093	-0.188944	0.997836		0.783584	-0.213193	0.0602503	0.9617	0.951908	0.565523	0.223338	0.767425	-0.523921	0.521893	-0.123519	0.758151	0.710642	-0.0343263	0.364802
ENSG00000083838	ENSG00000154957	Q9NWS9	P17022									0.720397		0.971844	0.90648				0.695615				0.0349243			0.955075	0.892398	0.646809	0.00344804	-0.0485115				0.648126	0.670641		-0.675163	0.248325		-0.208093		0.228707		0.435807	0.461486	-0.272052	0.691324
ENSG00000083838	ENSG00000158691	Q9NWS9	O43309	-0.126912			-0.54477		-0.20232	0.530154		-0.466915	0.709309	-0.3826	0.646983	-0.235353	-0.214802	-0.341439	-0.158651	0.742726	0.531112	0.177721	0.336419		-0.0520865	-0.100592	-0.999371	0.129048	0.282225	-0.480664	0.155382		0.801027	0.382985		0.749677	0.641077	0.261654	0.237089	-0.590797	0.0471764	-0.493732	-0.155723	0.260268	0.500164	-0.535779	0.778302
ENSG00000083838	ENSG00000162714	Q9NWS9	Q96IT1									0.48587		0.755545	-0.203603				-0.0804189				-0.136386			0.759982	0.878058	0.280828	-0.181333	0.0376981				-0.419318	0.239244		-0.405845	0.0759158		0.529304		0.0588282		-0.369203	0.797342	-0.237808	0.101998
ENSG00000083838	ENSG00000166529	Q9NWS9	Q9Y5A6									0.461174		0.788009	0.904644				-0.656309				0.0216551			-0.173898	0.891762	0.757163	-0.377294	0.81836				-0.341563	0.30331		-0.814361	-0.521017		0.236745		0.330124		0.645319	-0.176141	0.0634827	0.842342
ENSG00000083838	ENSG00000167840	Q9NWS9	Q9UNY5	-0.565785			-0.865536		-0.469115	-0.586726		0.586677	0.790092	0.539439	0.731676	0.0568894	0.0344763	-0.636563	-0.309752	0.865998	-0.0902457	0.732736	0.0709908		0.701318	-0.0429607	-0.210973	-0.21074	0.153804	-0.234618	0.829954		-0.433432	0.632117	0.230499	0.0698038	0.253285	-0.456671	0.363856	0.695703	-0.0580862	0.636959	0.206446	0.851762	-0.421293	-0.342191	0.801212
ENSG00000083838	ENSG00000171222	Q9NWS9	P57086	-0.176405			0.874274		0.609411	-0.274696		-0.48301	0.917392	-0.0793087	0.769465	0.17838	-0.436941	0.307715	-0.0922579	0.117822	-0.0517185	-0.677845	0.150472		-0.440899		0.8439	-0.515051	-0.156347	0.494645	-0.338317		-0.306676	0.221523	0.36143	-0.10651	0.681059	-0.417591	0.571792	-0.169579	0.539887	-0.160406	0.61784	0.715456	-0.210418	0.204065	0.493063
ENSG00000083838	ENSG00000172466	Q9NWS9	P17028	0.797517			-0.563722		-0.264621	-0.168713		-0.166746	-0.268261	0.0947093	0.749691	-0.348512	0.853443	0.273252	-0.555625	-0.163881	-0.0748824	-0.175334	-0.789231		-0.201451	0.952757	-0.735058	-0.123645	0.0328171	0.297206	-0.231942		0.189777	0.164459	-0.478628	0.171199	-0.561024	-0.88959	-0.262682	0.942153	-0.28525	-0.277901	-0.650611	0.396739	-0.327779	-0.167911	0.639867
ENSG00000083838	ENSG00000173258	Q9NWS9	Q8TF39									0.0934061		0.48243	-0.679107				-0.0191236				0.370944			-0.240834	0.839111	0.465716	0.226741	-0.61011				0.44977	-0.0316645		-0.874048	-0.231569		0.623461		-0.581564		-0.0121635	-0.586931	-0.221754	-0.120785
ENSG00000083838	ENSG00000182318	Q9NWS9	P10073									-0.168837		0.756214	0.86731				-0.0188117				-0.22017			0.641834	0.979258	-0.0560985	-0.258248	-0.612982				-0.0596619	0.375957		-0.347801	0.558924		-0.354457		-0.113409		0.895255	0.211079	0.137868	-0.740244
ENSG00000083838	ENSG00000186496	Q9NWS9	Q96N95									0.390624		0.41148	0.840312				0.374321				0.0684245			0.164534	0.826896	0.347737	-0.230497	0.923294				-0.058801	0.474222		0.775618	0.126049		0.0486266		-0.440484		0.50604	-0.130743	0.113612	0.893137
ENSG00000083838	ENSG00000186812	Q9NWS9	Q8NF99									0.794956		0.55926	0.818895				0.146982				0.190771			0.898818	0.992022	-0.328974	0.596262	0.420781				-0.47801	-0.205479		-0.889931	-0.590583		-0.362954		0.277347		0.886556	-0.214743	-0.355399	0.797018
ENSG00000083838	ENSG00000186814	Q9NWS9	Q86W11									-0.337464		-0.355614	0.730509				0.884722				-0.18174			0.316083	-0.772156	0.531583	-0.0311337	0.859033				0.871133			-0.252024	-0.701042		0.661974		-0.111413		0.629858	0.198749	-0.345956	0.804017
ENSG00000083838	ENSG00000187626	Q9NWS9	Q969J2	-0.0216461			-0.723603		0.0208923	0.369566		0.316158	0.127452	-0.175445	0.83437	0.388618	-0.204051	-0.454567	-0.444522	0.352731	0.106992	0.712022	0.718003		0.914572	-0.22407	0.611091	0.646293	-0.775183	0.0202987	0.208105		0.678506	-0.556815	-0.185587	0.412782	-0.585643	-0.679894	0.342518	0.632301	0.415104	0.453898	0.114969	0.823071	0.549331	-0.0668917	0.689237
ENSG00000083838	ENSG00000187987	Q9NWS9	Q3MJ62									-0.242607		0.331835	0.467363				0.515005				0.0214811			-0.420659	0.767594	0.722166	0.420451	-0.383363				0.0945558			0.852347	-0.0998084		0.0613585		-0.740727		-0.233592	-0.0363636	0.0110762	0.724555
ENSG00000083838	ENSG00000196812	Q9NWS9	Q9H4T2	0.292145			-0.522607		-0.118901	0.371428		-0.0596263	0.632316	0.645005	0.455552	-0.0792155	-0.148941	-0.211019	-0.584019	0.264802	-0.649705	0.355569	0.28143		-0.738492	-0.720008	-0.811197	0.264616	0.602013	0.410551	0.342517		-0.759918	-0.50162	0.687199	0.177323	-0.945283	0.377603	0.231077	0.76718	-0.0927471	-0.358137	-0.0328331	0.860886	-0.672682	0.0872431	0.842226
ENSG00000083838	ENSG00000197279	Q9NWS9	P49910	0.58545			-0.238585		0.339927	-0.265122		-0.256665	0.149439	-0.546912	-0.474432	0.709379	0.0679517	0.0464046	0.336044	-0.0438921	0.0326551	0.916976	-0.828836		-0.727486	-0.865626	-0.892123	-0.351124	-0.608284	-0.171469	0.383		0.693185	0.413015	0.039084	0.830493	0.281652	0.454551		0.866366	-0.147521	-0.399725	0.213215	0.551818	-0.136072	0.22375	-0.585894
ENSG00000083844	ENSG00000105497	O43296	Q9Y473	-0.610888	-0.00593839		0.801246		0.322509	0.339421	0.232998	0.77641	0.680361	0.677398	0.403594	0.30278	-0.0291213	-0.297429	-0.0213586	-0.622221	-0.0840868	0.0331269	0.00384431	-0.620624	0.626426	0.828342	0.93628	0.725253	0.199927	-0.327362	0.41174	-0.0589762	0.0648955	0.481556	0.813486	0.524674	0.429802	0.595939		-0.867195	-0.207051	0.143013	0.613866	-0.812715	0.731272	0.469184	0.983252	0.675199	0.188364
ENSG00000083844	ENSG00000167625	O43296	Q8TF50									0.224528		0.213584	0.498668				-0.237818				0.518695			0.513944	-0.923914	-0.703678	-0.158681	0.189097		0.606033		0.431011	0.798958		0.856542	0.909909		0.388147		-0.603262		0.303342	0.966872	-0.275193	-0.377174
ENSG00000084070	ENSG00000112305	Q8WU79	Q8IYB5
ENSG00000084734	ENSG00000106633	Q14397	P35557
ENSG00000084764	ENSG00000101367	Q9UPY8	Q15691	0.318239	0.696754		0.81211	0.367794	-0.324971	-0.738244	-0.0240996	-0.28955	0.259051	-0.0588068	0.362509	-0.53158	0.167314	-0.494909	-0.819359	-0.794006	-0.526025	-0.686604	-0.0794189	-0.0357205	-0.928554	-0.391309	-0.665942	-0.0367655	-0.733585	-0.601293	-0.127201		0.0700803	0.851713	-0.242142	-0.39381	0.857534	-0.635446	-0.572638	0.419818	-0.386463	-0.623194	-0.662933	0.574585	-0.907466	-0.272742	-0.776714	0.837317	-0.463745
ENSG00000084764	ENSG00000166974	Q9UPY8	Q15555	0.651781	-0.432709		0.390818	0.141707	0.123705	0.553922	0.692491	-0.31337	-0.0204048	0.754576	-0.177607	-0.278418	-0.555831	-0.0678735	0.643489	0.771056	0.747329	0.229682	0.66645	-0.57369	-0.261214	0.47493	0.731027	0.396287	0.225336	-0.504909	0.053033		0.117953	-0.932242	-0.0510631	-0.465477	0.968997	0.670226	0.351249	0.556966	-0.655892	0.409329	0.656338	-0.648383	-0.808428	0.577808	0.942399	0.527124	0.323035
ENSG00000085644	ENSG00000166529	O14771	Q9Y5A6									0.227024		0.559098	0.142617				0.509485				0.0803904			0.551984	0.890461	-0.250727	0.0510261	-0.437148		-0.236325		-0.187909	0.244052		0.0611831	-0.213881		0.486097		0.304587		0.889132	-0.51848	0.303609	0.919914
ENSG00000085644	ENSG00000171222	O14771	P57086									0.113099		0.672496	-0.255842				-0.510512				0.423474				0.794725	0.379845	0.0698142	0.444317		-0.0739965		0.197638	0.503736		0.616678	0.0302588		-0.112324		-0.0214902		0.807539	-0.208795	-0.00778944	0.845114
ENSG00000086159	ENSG00000240583	Q13520	P29972	0.984507	0.875508	0.874211	-0.208952	0.170067	0.093199	0.543648	0.723065	-0.0152551	0.782639	0.535942	-0.119451	-0.68017	0.469104	0.601549	-0.0735816	0.965419	0.672648	-0.169684	0.463809	0.16644	0.283158	-0.418751	0.826265	-0.29789	-0.593819	0.426458	0.254429		0.748958	-0.226682	0.199655	0.933094	-0.0273634	-0.34564	-0.243513	-0.348726	0.992677	0.946566	-0.0598402	-0.362775	0.779458	0.49027	-0.272202	0.372852	-0.0442452
ENSG00000086506	ENSG00000130656	P09105	P02008	0.646916			0.534504		0.185783	-0.207749		0.934646	0.0592904	0.791119	0.709394	-0.0699891	0.283598	-0.34	0.622448	0.849749	-0.275158	0.895979	-0.615812		0.853104	0.0705699	0.73733	0.960234	-0.957698	-0.674816	0.732408		-0.5572	0.48824	-0.133512	0.420512	0.897818	0.826469	0.121871	0.226692	0.930186	0.245789	-0.306522	-0.393076	0.905609	0.632814	-0.313751
ENSG00000086506	ENSG00000188536	P09105	P69905	-0.18999			0.807653		-0.111101	0.207513		0.924412	0.0984725	-0.249032	0.878574	0.115278	-0.536909	-0.524967	-0.279378	0.957116	-0.423296	0.362316	-0.229275		0.928693	0.802515	0.950402	-0.304487	-0.735619	-0.4268	0.544078		0.879361	-0.0762342	0.419019	0.350049	0.635078	0.802521	-0.0844672	-0.504343	0.568752	0.110042	-0.174522	0.194803	0.936801	0.803869	0.614178
ENSG00000086506	ENSG00000196565	P09105	P69892	0.856727			-0.310238	0.504224	-0.0645372	0.649205		0.945332	0.54406	0.788128	0.0829316	0.144624	0.408949	-0.600781	-0.277326	0.96021	0.871601	0.0576016	-0.0754191		0.784122	-0.570217	0.667977	0.784329	-0.686541	-0.833117	-0.925654		0.249432	-0.414768	0.0525311	0.43923	0.381599	0.791322	-0.455231	0.948288	0.858104	0.934456	0.665827	-0.561758	0.19364	0.351989	-0.648394
ENSG00000086506	ENSG00000213931	P09105	P02100	0.0301704			0.57061		0.601281	0.389418		0.905516	0.679685	0.420427	0.648652	-0.138287	-0.0359819	0.198376	0.637468	0.821262	0.919416	0.900295	0.857401		0.89413	-0.911246	0.843194	0.233795	0.333792	0.780252	0.938102		-0.0374957	-0.346503	-0.0942119	0.347892	-0.206512	0.617239	0.203917	0.27938	0.607238	0.6527	0.478866	-0.225351	-0.370439	0.302577	-0.439318
ENSG00000086506	ENSG00000223609	P09105	P02042	-0.448136			0.34725		-0.185662	0.290158		0.895219	-0.115893	-0.792552	-0.101988	0.515237	0.257771	-0.169401	0.174357	0.960983	0.497787	0.66335	-0.0471332		0.978862	-0.581471	0.776146	-0.557846	-0.507183	-0.532605	0.350178		0.245245	-0.239367	-0.246245	0.317206	-0.15078	0.728374	-0.333177	0.827706	0.821897	0.869236	0.296219	-0.354478	0.860402	-0.023986	0.885502
ENSG00000086506	ENSG00000244734	P09105	P68871	0.51007			-0.439246	-0.54944	-0.434812	0.435495		0.882752	0.354241	-0.649252	-0.0583053	0.4517	0.610178	-0.540116	-0.279382	0.929752	0.766854	0.926559	-0.32673		0.938738	0.764854	0.70875	-0.768779	0.669777	-0.878175	0.27806		-0.377948	0.7571	0.0969801	0.541848	0.591098	0.596714	-0.0422595	0.79444	0.399832	0.346058	0.569417	-0.302194	0.368258	0.234959	0.296735
ENSG00000087191	ENSG00000100519	P62195	P62333	0.0429187	0.696939	0.88592	0.791776		-0.689125	0.354657	0.140968	0.676491	0.722408	0.513999	0.694851	0.584378	-0.00877968	-0.609464	0.83517	-0.442044	0.0153331	0.408583	0.8012	0.910063	0.963533	-0.0738018	-0.559571	0.58227	0.987489	-0.38846	0.692822		-0.889243	-0.595614	-0.127164	0.640596	0.937866	0.845547	0.935384	0.556401	-0.453395	-0.793425	-0.758277	-0.705822	0.971158	-0.332459	-0.462868	0.84224	0.827563
ENSG00000087365	ENSG00000143368	Q13435	Q15427	0.355605	0.725168		0.691241		-0.0383374	-0.0519223	0.384584	0.643525	0.681602	0.401157	0.650528	0.502711	-0.0408425	0.809245	0.929184	-0.413843	0.737841	0.0233235	-0.27204	0.297739	-0.654664	-0.234035	0.890631	0.954684	0.666601	-0.799194	0.982459		-0.0228895	-0.716175	-0.507508	0.103472	-0.196435	0.527391	0.569416	0.889571	0.29157	0.640151	0.606264	-0.0790319	0.438502	0.0236537	0.723325	0.887564	-0.0976039
ENSG00000088002	ENSG00000173597	O00204	O43704	0.835434	0.510572		0.585068		0.261607	-0.34879	-0.0355368	-0.516527	0.484065	-0.342755	-0.343225	0.360806	-0.145708	-0.287979	0.743059	-0.676297	0.983737	0.834817	0.464432	-0.70759	-0.564375	-0.430874	0.887725	0.612468	-0.376832	0.481226	0.877232		0.686443	-0.66149	-0.413693	0.346741	0.834403	-0.112039	0.392453	-0.0980598	0.0473586	0.833395	-0.259062	0.203405	-0.182003	-0.446685	-0.783858	0.186725	-0.386519
ENSG00000088002	ENSG00000196228	O00204	Q6IMI6																							-0.115707									-0.100111			0.446271							0.490795	-0.41579
ENSG00000088038	ENSG00000111596	O75175	Q9NZN8	-0.261345	0.909838		0.209168	0.360171	-0.00344087	-0.514222	-0.00976086	0.693325	-0.688104	-0.277168	0.618519	0.937934	0.164135	-0.0140856	-0.250312	0.746683	0.69572	0.746816	-0.459733	-0.223229	-0.193811	0.240086	-0.674371	0.913937	-0.499417	-0.812466	0.88101	0.713012	-0.406437	-0.683915	-0.04075	-0.26922	0.892193	-0.249957	0.313313	0.756367	-0.164602	0.447678	-0.393195	-0.41796	-0.116327	0.506675	-0.221657	-0.239497	-0.224951
ENSG00000088808	ENSG00000172531	Q96KQ4	P62136	0.288266	0.993364		0.938165		-0.153481	-0.881445	-0.129586	0.398344	-0.731762	0.332949	-0.108804	-0.0271166	0.38001	0.740655	-0.81266	-0.322117	-0.0346218	0.0732554	0.37605	-0.0551432	-0.829188	-0.703333	0.914612	-0.414072	-0.3118	0.609423	0.806563		-0.748151	-0.171337	-0.180694	-0.606806	-0.978095	0.434568	-0.75039	-0.374052	0.1878	-0.187959	0.34378	0.875576	-0.912861	0.203542	-0.526343	0.195587	-0.322599
ENSG00000088876	ENSG00000127903	Q6P1L6	Q9Y2P0	0.620175			-0.614467		-0.124821	-0.521761		0.939105	0.968378	0.740856	0.0614362	-0.124004	-0.783926	0.179239	-0.0918327	0.942097	-0.192383	-0.516012	0.338603		0.00957526		-0.892543	0.153482	0.493588	0.0620173	-0.0380285		0.248654	-0.222624	-0.096385	0.428509	0.858668	-0.625038		-0.540568	0.783281	-0.161806	0.38104	-0.0388348	-0.126958	-0.0412103	0.138865
ENSG00000088876	ENSG00000166188	Q6P1L6	Q9P2F9									0.752363		0.0333889	0.236243				-0.307595				0.596741			0.20981	-0.987239	-0.285437	0.588819	0.777601		-0.066771		-0.0344645	0.249534		-0.375872	0.0485755		0.267373		0.230181		0.689926	0.251846	0.213283	0.0695244
ENSG00000088876	ENSG00000179930	Q6P1L6	Q5T619																																0.024535			-0.604823							-0.847675	-0.680798
ENSG00000088986	ENSG00000100246	P63167	O96015	-0.255137	-0.650669		-0.807213		-0.656281	0.46548	-0.650529	0.27462	0.375528	-0.459972	0.938787	-0.410927	0.388216	-0.154827	-0.822289	-0.712779	-0.906431	0.0963851	0.619559	0.322194	0.474299	0.5791	0.617471	-0.176426	0.210593	0.0667572	-0.154969		0.731624	0.0196915	-0.339996	0.386968	-0.480335	0.335365	-0.583633	0.781304	-0.271858	0.36338	-0.125742	-0.528302	-0.591605	0.539576	-0.72883	0.320572	0.187925
ENSG00000089159	ENSG00000166407	P49023	P25800	0.279542	-0.0410304	-0.457237	0.0928659	0.40799	-0.0376749	-0.136723	0.746657	0.070758	0.763943	-0.182895	-0.425199	0.138196	-0.735311	-0.536352	-0.44691	-0.539598	0.43319	0.986851	0.878429	-0.27231	0.37729	-0.0198215	0.131062	0.241297	-0.462892	0.384035	0.190668		-0.0578809	0.904571	0.0568345	-0.173992	0.723257	0.0196067	0.233067	-0.319238	0.977999	-0.195406	-0.119975	-0.120835	0.348019	0.0150746	-0.251716	-0.190655	0.876118
ENSG00000089289	ENSG00000113575	P78318	P67775	0.821766	0.572096	0.167977	0.471143		0.0766766	-0.314608	-0.695896	0.453302	-0.721732	-0.788404	-0.171577	-0.764674	-0.765942	0.677526	-0.370625	0.784517	0.532665	0.15925	0.044138	0.583198	0.384419	-0.55616	-0.991531	0.759572	0.53885	-0.919636	0.123258		-0.738606	-0.582973	-0.112467	-0.933726	0.0974128	0.259068	-0.798876	-0.62657	0.778488	-0.823463	0.151481	-0.301803	0.243315	0.263354	0.832303	-0.750585	-0.197891
ENSG00000089289	ENSG00000119414	P78318	O00743	0.587239	0.67438	0.229554	0.768232		0.125566	0.921141	0.0456849	0.793706	-0.943018	-0.76785	-0.119198	-0.221171	-0.00103784	0.701376	-0.222328	0.990845	0.55022	0.958972	-0.144126	0.105588	0.803303	0.92718	-0.939417	-0.776297	0.92119	-0.489379	0.816681		0.97591	0.520172	0.307497	-0.157969	0.497444	-0.0558815	-0.49267	-0.794238	-0.531994	-0.483705	-0.427505	-0.728801	0.691925	0.341918	0.878049	-0.713049	-0.720038
ENSG00000089289	ENSG00000149923	P78318	P60510	0.713945	0.786493	-0.520063	0.237947		-0.188117	0.0604669	-0.500043	0.263771	-0.706455	-0.798712	0.58873	-0.661184	-0.651429	-0.41152	0.547676	0.940627	0.548633	0.953245	-0.982814	0.266761	-0.183331	-0.403586	0.854261	0.179453	0.735867	-0.9748	0.807565		-0.976339	0.629229	-0.599946	-0.499631	0.347487	0.461679	0.841759	-0.789114	-0.519537	-0.577919	0.214547	-0.315644	0.983374	0.753564	-0.939219	-0.508833	0.744899
ENSG00000089775	ENSG00000126804	P24278	Q9Y2K1	0.9404	-0.295465		-0.37938		-0.36856	0.0613639	0.64751	0.478099	-0.503656	-0.110179	0.135229	0.470721	-0.108423	0.456036	-0.398932	-0.817911	-0.385871	0.601861	0.790448	0.739068	0.533265	-0.7721	0.551624	0.580737	0.277033	-0.391123	-0.518397		-0.42013	0.171213	-0.088488	-0.129103	0.295992	0.0654516	-0.487047	0.697084	0.500941	-0.181557	-0.147073	0.321455	-0.373659	0.222558	-0.229452	-0.359733	0.782257
ENSG00000089775	ENSG00000181472	P24278	Q8N680									0.423508		-0.236117	0.322735				0.0711798				0.422854			-0.851503	0.482375	-0.346577	0.841262	-0.350256				0.795653	-0.362681		-0.85362	0.198586		-0.271363		-0.0498392		-0.785127	-0.444447	0.201991	0.355631
ENSG00000089818	ENSG00000100280	Q8NC96	Q10567	-0.606521	0.776279		0.720991	0.502696	-0.531134	-0.0854237	-0.681122	-0.138918	0.324236	-0.198994	-0.203174	0.415336	0.29258	-0.353067	0.552496	0.868648	-0.376983	0.483889	0.615241	0.405814	-0.942522	-0.021897	-0.899872	-0.554924	-0.118512	-0.692842	-0.625182		0.560048	-0.126502	0.568117	0.166309	-0.660616	-0.236848	0.531564	0.484945	0.270607	-0.675729	-0.557788	0.722381	0.37879	-0.337614	0.709195	0.864699	0.282434
ENSG00000090266	ENSG00000099795	O95178	P17568	0.56646			0.486453		0.288043	0.00221628		0.0300947	-0.203598	0.857225	0.837964	-0.0161756	0.823352	0.17874	0.366762	0.976211	0.112012	0.936526	-0.0755838		0.539734		0.928827	0.850257	0.359008	0.998571	0.0811225		-0.556965	0.665493	0.30544	0.944122	0.858292	0.836384	0.212473	-0.668115	0.663557	0.900816	0.465582	-0.49918	0.958923	0.027021	0.757951
ENSG00000091140	ENSG00000110435	P09622	O00330	-0.857933	0.0760489	-0.619244	0.539109		0.105256	0.893242	0.879275	0.554279	0.703687	0.232561	-0.190554	0.168542	0.655998	0.366028	0.78744	0.856135	0.855639	0.923291	0.865858	-0.603155	0.269599	-0.712185	0.991069	-0.757788	0.860865	0.725798	0.769699		0.714067	0.972554	0.819373	0.777062	0.0770495	0.55831	0.750344	-0.134319	-0.518777	-0.664571	0.185399	0.524983	0.942143	-0.25623	0.786907	0.979225	-0.171586
ENSG00000092010	ENSG00000100911	Q06323	Q9UL46					0.863949																		0.972867									-0.256087			-0.739219					0.862347		0.784757	0.559104
ENSG00000092068	ENSG00000168003	Q9UHI5	P08195	-0.153067	-0.689903		-0.604035	0.171463	-0.46096	-0.178755	-0.710081	0.221801	-0.0367643	0.457656	-0.163543	-0.0415337	0.246833	-0.0209207	0.370699	0.881571	0.367987	-0.651847	-0.151418	0.787474	0.272994	-0.164419	0.477491	0.421534	0.865347	-0.716435	0.6259		-0.398945	0.885949	0.435848	-0.806583	-0.544996	-0.322404	-0.471421	0.833436	0.757371	0.574646	-0.267306	0.4256	0.347612	-0.0303105	0.886773	0.527518	-0.397577
ENSG00000092094	ENSG00000196976	Q9NPF4	Q14657	0.29286	0.921507		0.691721		-0.259831	-0.327865	-0.212169	0.886599	-0.679842	-0.80624	0.772252	-0.0261947	-0.176275	0.585043	0.686304	0.260995	0.0454441	0.994043	0.0153527	0.610254	0.853072	0.810949	0.945373	-0.0489312	0.577623	-0.469393	0.0425088		-0.237302	-0.223148	0.366063	-0.0194723	-0.873995	0.741643	0.599313	-0.244806	-0.00891246	0.578713	-0.112364	0.401709	-0.254676	-0.209638	-0.598156	-0.248671	-0.0814497
ENSG00000092199	ENSG00000179172	P07910	O60812																																-0.203899
ENSG00000092199	ENSG00000275774	P07910	B2RXH8
ENSG00000092208	ENSG00000139343	O14893	P62306	-0.0405582	-0.0893564		-0.324902	0.751523	0.0233967	0.0485245	-0.937716	0.365367	-0.0632179	0.30647	0.944143	0.637425	-0.658372	0.542489	0.756702	0.443782	-0.427085	0.385713	0.263779	0.810967	-0.274552	0.0580928	0.932339	0.763221	0.885676	-0.43985	0.889172		-0.888276	0.0775648	0.888172	0.203362	-0.533296	0.8869	0.959323	-0.898489	-0.139341	-0.662022	0.385841	-0.750375	0.991461	-0.338188	0.863566	0.803956	0.57605
ENSG00000092208	ENSG00000172062	O14893	Q16637	0.374462	0.482054		-0.472153		-0.324041	-0.744815	-0.455992	0.434415	-0.766667	0.0121472	0.601654	0.548548	0.0904966	0.11073	0.666113	0.983743	-0.496538	0.281121	0.124453	0.722346	-0.616642	-0.0814038	0.796638	0.622657	0.641302	0.0374338	0.3087		0.751547	-0.16817	0.290805	0.341693	0.815475	0.130256	0.940991	0.724518	0.696054	0.10964	0.642221	0.166582	0.910615	-0.205786	0.903201	0.626363	0.703779
ENSG00000092330	ENSG00000102977	Q9BSI4	Q96AP0	0.874738			0.00780673	0.883899	-0.599966	-0.383049		0.477177	-0.120668	-0.566645	0.379791	0.207368	-0.205	0.544169	-0.502465	-0.735017	0.658047	0.355376	0.253771		0.773455	0.418212	0.370728	-0.842079	-0.477342	0.548471	-0.596803		0.324623	-0.321264	0.143099	-0.211551	0.863694	-0.223291	0.304695	0.690941	-0.490675	0.885725	-0.591788	-0.930838	0.358659	0.580301	-0.20669
ENSG00000092531	ENSG00000135604	O00161	O75558	0.140535	-0.950276		0.465523	0.208007	-0.532956	-0.527955	-0.895515	-0.905843	0.401215	-0.842201	-0.441432	0.0816206	-0.760472	-0.0541473	0.160723	-0.531198	0.495161	-0.227284	-0.83235	0.476826	-0.732928	-0.406918	-0.104976	0.0927527	-0.437854	0.0894709	0.24954	0.173007	-0.699482	0.105578	0.688509	-0.920202	-0.0608084	-0.727899	-0.451021	-0.0696518	-0.690513	-0.457916	-0.00137317	0.639779	-0.141792	0.292175	-0.513698	-0.260916	-0.329201
ENSG00000092607	ENSG00000105991	Q96SF7	P49639									0.187906		0.602736	-0.142642				0.865088				-0.470074			-0.237826	-0.579108	0.145519	-0.0667983	0.70519				-0.128693	0.261513		0.114316	0.419892		-0.121732		-0.279716		-0.00414559	0.450806	-0.0835614	0.0634202
ENSG00000092607	ENSG00000149922	Q96SF7	O95947									0.499184		0.799468	0.228525				0.698106				0.69011			0.0614862	0.997339	0.46895	0.063486	-0.263613				0.180549	0.0312061		0.715109	0.483556		-0.0137705		0.447861		-0.743682	0.104883	0.123966	-0.535072
ENSG00000092964	ENSG00000113657	Q16555	Q14195	-0.0754061	-0.594575	-0.369682	-0.744315	0.973575	-0.276289	-0.285538	0.254057	0.494171	-0.351685	-0.0839383	0.380511	0.405805	-0.208763	0.888995	-0.609451	0.532816	-0.980685	-0.042267	0.215172	-0.550931	-0.505303	-0.408283	-0.80874	-0.153648	0.821784	0.986923	0.797282		-0.390286	-0.111682	0.823521	0.632837	-0.478796	-0.535208	0.748091	0.0476719	-0.626905	0.858412	-0.247101	0.632089	-0.421599	0.116456	0.40025	0.92479	0.0860982
ENSG00000092964	ENSG00000157851	Q16555	Q9BPU6					-0.274179				-0.808702		0.378367	0.389152				-0.256934				-0.213054			-0.283349	-0.588491	0.0296223	0.273031	-0.209578				-0.276598	0.0518058		0.120536	0.290737		-0.18551		-0.857602		-0.869125	-0.344305	-0.126664	-0.850038
ENSG00000093000	ENSG00000102753	Q9UKX7	O00505	-0.876096	0.391847		0.66858	0.796076	0.470486	0.844803	-0.240036	0.570052	0.790144	0.663938	0.761294	0.170777	-0.191604	0.652188	0.802962	0.447276	0.0184187	0.22376	0.783447	-0.88863	0.157937	0.892527	0.907526	0.797414	-0.544625	0.444998	-0.362118		0.977142	-0.239862	0.282602	0.770458	0.947541	0.616232	-0.723347	-0.876011	0.633537	0.361843	0.844456	0.158503	0.854319	0.542887	0.904646	0.874354	0.736407
ENSG00000093000	ENSG00000114030	Q9UKX7	P52294	0.0801272	0.000529453		0.548891	0.725704	0.885544	-0.202087	-0.11243	0.170762	0.263964	0.920636	-0.477963	0.0610934	0.313225	0.624577	-0.647903	0.690892	-0.232294	0.970954	0.803264	-0.198819	-0.572423	0.694164	0.983656	-0.560428	-0.802594	0.826518	-0.586947		0.60147	0.00204719	0.273401	0.830533	-0.488759	0.492612	0.0606727	-0.829183	0.757908	-0.0552149	0.707496	0.315728	0.425508	0.689248	0.90065	0.782758	0.174205
ENSG00000093000	ENSG00000182481	Q9UKX7	P52292	-0.25386	-0.776115		0.751403	-0.169577	0.771914	0.144879	-0.294672	0.450476	0.0640166	0.916792	-0.140081	0.627173	-0.209429	0.477434	0.911739	-0.499017	0.387521	0.786876	0.869785	0.898211	-0.553966	-0.539693	0.711182	0.993916	-0.768358	0.186615	0.331985		0.775979	0.103476	0.643845	0.957488	0.61405	0.851885	0.784578	0.569948	0.821014	0.855415	0.271133	0.192634	-0.630792	0.423117	0.931448	0.793626	-0.299438
ENSG00000093000	ENSG00000186432	Q9UKX7	O00629	0.663034	-0.86492		0.511826	0.835392	0.637125	0.0427742	0.540381	-0.124548	-0.330558	0.403382	0.5402	0.67466	0.299282	0.0495449	0.179849	0.484858	0.707421	0.55197	0.873049	-0.805298	-0.766257	-0.735277	0.995223	-0.331424	-0.819035	0.926115	-0.395141	0.616863	0.701343	-0.257756	0.0645212	0.761368	-0.408043	0.766142	-0.0275178	0.854977	-0.62157	-0.179996	0.925348	0.358703	0.806219	0.513825	0.0246867	0.870846	0.155087
ENSG00000093000	ENSG00000196911	Q9UKX7	O15131	0.150519	0.43595		0.760088	-0.673896	0.184389	0.587863	-0.349145	-0.85075	-0.27782	-0.454208	0.646345	-0.811641	-0.379395	0.406974	-0.936938	-0.898154	0.18229	0.832417	0.856496	0.327117	0.677758	0.455772	0.91633	-0.563107	0.634765	-0.516791	0.0443579	0.887252	0.217889	0.029109	0.451669	-0.301664	-0.380915	0.488993	0.282007	0.489122	-0.618363	-0.111888	0.436477	0.398065	-0.0873014	0.418691	-0.495455	0.55721	0.183188
ENSG00000094796	ENSG00000131095	Q15323	P14136	0.604847	0.698695	-0.0662952	-0.561509	0.631245	0.307791	0.359072	-0.850478	-0.361251	0.258507	0.440696	0.732039	0.499797	-0.878058	-0.187905	-0.348057	-0.55338	0.745505	-0.478164	0.150715	0.686121	0.435239	-0.0616176	0.994921	0.126711	-0.125354	0.717423	0.357659		-0.378787	0.190549	0.326427	0.554351	0.141971	0.360261	-0.065312	0.903538	0.599645	0.994428	0.00873616	-0.667007	0.756393	0.254385	0.074372	-0.402958	0.203637
ENSG00000094796	ENSG00000135406	Q15323	P41219
ENSG00000094796	ENSG00000135443	Q15323	P78386	-0.851113	0.879788	-0.849877	0.453722	-0.639798	-0.298326	0.049445	0.688611	-0.462233	-0.138379	0.614625	0.796747	0.489122	0.416835	0.431444	0.471695	-0.594768	0.850682	0.252441	0.782967	0.345307	-0.108786	0.2859	0.946064	-0.661587	-0.656178	0.664985	-0.586895		-0.549773	-0.227784	-0.027621	0.805406	0.467078	0.277035	0.469553	0.844352	0.836221	0.650385	0.0459234	-0.127835	-0.275443	0.331387	-0.0261971	0.427019	-0.0473706
ENSG00000094796	ENSG00000139648	Q15323	Q3SY84					-0.396921				-0.615087		0.0484403	0.72599				0.0430116				0.195066			-0.0878121	0.884939	0.798467	0.438879	-0.250375				0.132888	0.0629119		0.0889599	-0.0481578		0.195786		0.952319		-0.182867	0.417355	0.0879072	0.720841
ENSG00000094796	ENSG00000161850	Q15323	Q9NSB4									0.0409774		0.300472	0.668489				0.446711				0.883408			-0.343849	0.974613	0.252629	-0.296493	0.588722				-0.517752	-0.0442237		-0.745445	0.535559		-0.102409		0.967738		0.736567	0.425792	0.117454	-0.217761
ENSG00000094796	ENSG00000167767	Q15323	Q6KB66									-0.182849		0.403721	0.699402				0.674629				0.433683			-0.61692	0.107721	0.0703645	0.651239	0.633115				0.0793691	0.360209		-0.425399	0.338318		-0.465232		0.985831		-0.513962	-0.340788	0.360196	-0.601499
ENSG00000094796	ENSG00000167768	Q15323	P04264	-0.367286	0.717362	0.434802	0.348749	-0.58967	0.245376	-0.042994	-0.467354	-0.0783085	-0.0991538	0.425504	0.354815	-0.128023	-0.890762	0.164304	-0.0764185	0.962793	0.687061	0.127547	0.0659046	-0.436914	0.5628	-0.555494	0.96553	-0.0430323	0.822119	0.656278	0.484389		0.377114	0.411606	-0.502234	0.714283	-0.516917	-0.307088	-0.463507	0.437321	0.551265	-0.694965	-0.421035	-0.101179	0.503237	0.466053	0.0755963	0.0234125	0.130911
ENSG00000094796	ENSG00000170421	Q15323	P05787	0.170125	0.233883	0.14023	-0.521338	0.574252	-0.128096	-0.0996122	0.699643	0.0770523	0.486496	0.450965	0.239438	-0.333643	0.222422	0.568716	-0.718848	0.570918	0.329562	-0.223964	0.93711	0.143427	0.752839	-0.715959	0.350631	-0.610743	0.389608	-0.665724	0.479333		0.18701	0.130873	0.324983	0.710915	0.0857284	-0.421563	0.353453	-0.425163	0.387631	-0.628244	-0.252514	0.546157	-0.764132	0.0405341	-0.615172	0.274643	0.643199
ENSG00000094796	ENSG00000170423	Q15323	Q8N1N4									-0.0114683		0.0135232	0.630564				0.761776				0.386916			-0.211595	0.976331	-0.551745	0.60072	-0.467543				0.262289	0.173063		0.275729	0.345596		0.700465		0.873721		-0.0833061	0.125536	0.018395	-0.609796
ENSG00000094796	ENSG00000170442	Q15323	O43790					-0.743714																														0.138922					0.0130535		0.151652	0.180006
ENSG00000094796	ENSG00000170454	Q15323	O95678	-0.111985	0.894583		0.110648		0.518652	0.814213	-0.168356	-0.429269	-0.570524	0.334068	0.385204	0.308505	0.495922	-0.131102	0.49163	-0.694138	0.921312	-0.515807	0.342119	0.214119	0.680406	0.586769	0.0080146	0.394917	-0.850734	0.10755	-0.469657		0.804469	-0.0166048	-0.0601875	0.758995	0.015292	-0.215899	0.775135	0.341269	0.224602	0.915774	-0.0268674	0.177587	0.207432	0.24633	-0.580534	0.00890651	0.291066
ENSG00000094796	ENSG00000170465	Q15323	P48668	-0.08649	0.843726	-0.0174986	0.489766	-0.340305	0.509483	-0.47173	0.445766	-0.889636	0.401623	0.0578185	0.525476	-0.0258321	-0.519242	0.194548	0.380299	-0.639729	0.901272	-0.692339	0.755307	0.189615	0.15357	0.455245	0.747348	-0.193395	0.848637	0.449797	-0.0145708		0.976297	0.095326	-0.382812	0.262608	-0.193524	0.279975	0.933872	0.831012	0.79357	0.98903	0.584119	-0.230827	0.423294	-0.0161282	0.13052	0.27883	0.327623
ENSG00000094796	ENSG00000170477	Q15323	P19013	-0.75004	0.901	-0.314883	-0.560302	0.375065	0.394475	0.534917	0.830923	0.335123	-0.441975	0.334538	0.61761	-0.152932	-0.0275403	0.133833	-0.0389475	0.959342	0.951563	0.683503	-0.0107238	-0.246985	0.0948593	-0.253165	0.828602	0.81801	0.129254	0.392347	-0.201088		0.186001	-0.175461	0.180224	0.468209	0.189689	-0.124313	0.33317	0.940738	0.742901	0.534949	-0.477561	0.381807	0.205792	0.160099	0.5976	0.24805	-0.8267
ENSG00000094796	ENSG00000170484	Q15323	Q7RTS7					-0.618261				-0.660931		0.0776812	0.777884				-0.512186				0.795336			-0.861022	0.995173	0.729073	0.211944	0.722101				0.272357	0.295403		0.0703684	0.0620694		0.841037		0.982348		0.910129	0.85973	0.435912	-0.557872
ENSG00000094796	ENSG00000170486	Q15323	Q14CN4									-0.172771		-0.151407	0.55756				-0.700186				0.522091			0.874456	0.960599	0.291195	-0.28899	-0.0243416				-0.558765	-0.103753		-0.13135	-0.302797		0.571079		0.97445		-0.554444	0.606322	0.390552	-0.291668
ENSG00000094796	ENSG00000170523	Q15323	P78385	0.0354836	0.667674	0.0244645	-0.486159		0.0055349	0.447228	-0.304063	-0.165764	-0.334412	-0.241915	0.21283	0.235354	0.278437	0.428186	-0.571448	-0.497449	0.9732	-0.397866	0.916254	-0.468307	-0.365473	0.368859	0.920295	0.251513	0.433538	0.178238	-0.0260661		0.358105	-0.0445203	0.243022	0.251004	0.130114	0.306294	0.366227	0.651271	0.551232	0.910696	-0.34651	0.623241	0.776515	0.0449719	0.307869	-0.81096	-0.540925
ENSG00000094796	ENSG00000170819	Q15323	Q13515	-0.0240867	0.894764		0.189468	0.279206	0.236798	0.211876	-0.0145135	0.352738	0.331789	0.114842	0.469744	-0.298539	-0.0337278	-0.19896	0.325705	-0.462011	0.758481	-0.588805	-0.420687	-0.855362	0.570817		0.910698	0.353204	-0.469231	0.281201	-0.56489		0.931775	0.283774	0.249819	0.871902	0.822799	0.0895643	0.264029	0.860304	0.817783	0.0323125	-0.686787	-0.684749	0.589937	0.181557	0.160931	0.475504	0.363171
ENSG00000094796	ENSG00000171431	Q15323	P35900	-0.789859	0.807214		0.447437		0.494956	-0.227342	0.10087	-0.762378	0.258555	0.379965	0.493143	0.215077	-0.232356	0.122609	0.698032	-0.578763	0.986463	0.148488	0.318227	-0.427745	-0.380325	0.1104	0.710889	-0.247784	0.918128	0.825659	0.443266		-0.339862	-0.116304	-0.039827	0.598667	0.0299853	0.125989	0.140406	0.555899	0.973019	0.516968	-0.336939	0.903971	0.53246	0.157737	-0.491685		0.16344
ENSG00000094796	ENSG00000172867	Q15323	P35908	-0.747216	0.735727	-0.150092	-0.635075		0.52616	0.311362	-0.483448	0.0926094	0.416872	0.016859	-0.208042	0.242429	-0.388195	-0.289858	-0.294049	0.959545	0.749283	-0.294258	0.453062	-0.097505	0.674929	-0.641153	0.874542	0.236726	-0.910839	0.57266	0.562755		-0.327544	0.32571	-0.221948	0.824049	0.500343	0.193278	0.460292	0.12792	0.439243	0.982354	-0.233207	-0.225942	0.78883	-0.0780173	-0.419459	-0.595498	-0.0641527
ENSG00000094796	ENSG00000185069	Q15323	Q01546	-0.750067	0.616327	-0.761598	0.688841	-0.671177	0.488862	-0.233297	-0.146992	-0.285003	-0.111645	0.073393	0.533487	0.51861	-0.321415	0.360762	-0.412532	-0.463999	0.476457	0.789139	-0.492369	-0.328472	0.710682	0.742701	0.947379	0.588994	0.867316	0.726741	0.669888		-0.0849629	0.421494	-0.191739	0.694493	0.0834363	0.0331227	-0.62997	0.976268	0.551961	0.653519	-0.073582	0.878845	0.37298	0.586338	-0.0688793	-0.385089	0.193793
ENSG00000094796	ENSG00000185479	Q15323	P04259	-0.108443		0.408809	-0.518267	-0.335918	0.750979	-0.262112		0.464111	0.541979	0.0666342	0.729732	-0.00662309	-0.349	0.510526	-0.480686	0.831594	-0.195018	-0.397946	0.111982		0.852617		0.031443	0.086504	0.90136	-0.195244	0.828264		-0.408748	-0.0754092	-0.0527549	0.431452	0.463148	0.366772	0.975318	0.731013	0.614695	0.948109	0.439092	0.233243	0.594525	0.240281	0.176837
ENSG00000094796	ENSG00000185640	Q15323	Q5XKE5									-0.278001		0.549497	0.38009				0.721228				-0.409061			0.685845	0.832826	-0.65503	0.245584	0.256693				-0.675369	-0.0193986		-0.576647	0.521286		0.734717		-0.123134		-0.286209	0.638145	0.472232	-0.43824
ENSG00000094796	ENSG00000186049	Q15323	Q86Y46					-0.555676				-0.415428		0.381104	0.708173				-0.452102				0.107402			0.330418	0.877457	0.308183	-0.868793	-0.362595				0.0856914	0.267689		0.253784	-0.56934		0.734217		0.977813		0.139999	0.877107	-0.126687	0.316552
ENSG00000094796	ENSG00000186081	Q15323	P13647	0.40425	0.855799	0.806896	0.535005	0.120052	0.66343	-0.0890717	0.350562	-0.689814	-0.038088	0.0403255	0.449369	-0.137096	-0.238218	0.0185457	-0.314669	-0.111143	0.720588	0.350475	0.610294	-0.854666	0.302376	0.247398	0.422493	0.137875	0.0410075	0.271876	0.406334		0.368893	-0.176508	-0.0654011	0.658828	0.309889	0.0058833	0.922402	0.766022	0.630779	0.974523	0.0700868	-0.797935	0.623023	-0.047588	-0.424179	-0.177755	0.192729
ENSG00000094796	ENSG00000186442	Q15323	P12035	0.661545			-0.294582		0.443999	-0.420402		0.15777	-0.316856	0.578429	0.56488	0.341796	-0.822391	0.176553	-0.597598	-0.557162	0.881103	-0.323089	0.55354		0.70036	-0.786865	0.983711	0.545812	0.351025	0.569776	0.095525		0.938802	0.102243	0.140266	-0.00139546	0.311689	0.175514	-0.0362134	0.811054	0.574823	0.939447	-0.111252	0.253595	0.85613	0.509307	0.150443
ENSG00000094796	ENSG00000189182	Q15323	Q7Z794					0.231522				-0.127697		-0.0957163	0.440633				0.00686974				0.892642				0.334428	0.455436	-0.953789	-0.287819				-0.0352309	0.54453		-0.290554	0.22793		-0.216124		0.979793		-0.121156	0.264883	0.0286867	-0.070109
ENSG00000094796	ENSG00000205420	Q15323	P02538
ENSG00000094796	ENSG00000205426	Q15323	Q14533	0.245491	0.772395		0.172588		-0.0435817	0.390409	-0.951573	0.334869	0.592417	-0.601194	0.685478	-0.0867463	-0.12263	0.32737	0.460322	-0.612659	0.754402	-0.571635	0.407246	-0.16495	-0.37471	0.735963	0.517307	0.109325	0.918411	-0.178475	0.52177		-0.291709	0.0386401	0.0340693	0.371525	0.730127	0.284578	-0.581941	0.845501	0.231278	0.939525	0.388122	-0.380426	-0.537906	0.160021	-0.728825		0.0174664
ENSG00000094880	ENSG00000129055	Q9UJX2	Q9BS18	0.341136	0.967961		-0.224782	0.82546	-0.0285905	0.774635	-0.498399	0.404165	0.373936	-0.342047	0.2458	0.615674	0.413384	0.298069	0.530233	0.886015	0.3708	0.841909	-0.107463	0.872718	-0.0407229	0.236751	0.347417	-0.621654	-0.210599	0.983727	-0.247074		-0.2688	-0.266777	-0.0202192	0.619512	-0.0734186	0.0494603	0.822216	0.741048	0.944046	-0.374937	0.534382	0.584893	0.344152	-0.2016	0.337415	-0.0342222	0.0539574
ENSG00000094916	ENSG00000101945	P45973	O43463	0.569535			-0.148772	0.829402	0.54213	-0.0129059		0.260229	-0.99144	0.620902	0.443255	-0.585474	-0.426566	0.943768	0.451437	-0.218135	0.990943	0.529776	-0.439619		-0.324295	-0.520551	-0.955285	0.221032	-0.0607136	-0.368799	0.870555		0.0452059	0.67659	-0.0375594	0.683599	0.0424001	0.399634	0.912209	0.78488	-0.520193	0.585934	0.496467	0.465159	0.993329	-0.0416389	-0.690561
ENSG00000095139	ENSG00000129083	P48444	P53618	-0.334118	0.906345	0.359007	0.88199	0.979705	0.323301	0.219484	0.842947	-0.351939	0.722097	0.249061	0.647988	-0.0828821	-0.05309	0.404586	0.420986	0.543351	0.357023	0.29863	0.353913	0.573262	0.575754	0.942708	0.691783	-0.722926	0.640734	0.272631	0.876976		-0.469596	-0.185498	0.606403	0.452127	0.686532	0.830059		0.881867	0.00683617	0.744693	-0.611208	0.899856	0.716556	0.860323	0.497478	0.986998	0.378854
ENSG00000095906	ENSG00000151413	Q9Y5Y2	Q8TB37	-0.131705			0.787073		0.0597115	-0.299311		-0.487741	0.585685	0.0843975	-0.173416	-0.546303	-0.794437	-0.283264	0.317184	-0.824631	0.206223	0.630522	-0.346063		0.796565	-0.359656	-0.746189	0.567873	0.890879	0.917256	0.342844		-0.86437	0.631015	-0.527369	0.17918	0.673357	0.08286	0.585486	0.931833	0.455435	-0.0755013	-0.429417	0.796594	-0.836513	-0.381652	0.55615
ENSG00000097021	ENSG00000172497	O00154	Q8WYK0					0.730514				-0.425127		-0.09007	0.244143				-0.0147429				-0.556608				0.0918296	-0.371658	-0.298516	0.585128				-0.0691619	0.0628989		-0.338993	0.306263		0.554924		-0.860295		0.507757	-0.483912	0.0701098	-0.734613
ENSG00000097033	ENSG00000148341	Q9Y371	Q9NR46	0.508184			0.65974		-0.0238183	-0.702018		-0.248025	-0.137398	0.695533	0.0510168	0.189535	-0.315081	-0.754804	0.626437	0.975811	-0.824163	0.48313	0.258842		-0.987023	-0.580515	-0.443538	0.100771	0.333684	-0.0469869	0.680776		0.427919	0.442698	0.0766339	0.0882036	-0.1623	-0.284571	-0.511009	-0.177478	-0.76047	-0.5515	0.189477	-0.715566	0.570093	-0.362142	-0.758014
ENSG00000099139	ENSG00000140479	Q92824	P29122	0.512852			-0.0903553		-0.142387	-0.338568		-0.223063	0.526825	0.700983	0.386218	-0.0263272	0.508783	0.314802	-0.605416	0.813322	0.891195	0.863334	-0.548022		-0.97835	-0.601543	0.581497	-0.862012	0.562054	0.943271	0.665511		0.993502	-0.694752	-0.023011	0.919811	-0.717966	0.173955	0.0724594	0.710737	0.965557	0.230481	0.489911	-0.301025	0.8222	-0.0777078	-0.435814
ENSG00000099204	ENSG00000115641	O14639	Q14192	0.206388	-0.699028	0.823693	0.741867	0.958657	-0.218707	0.775004	-0.138085	-0.437674	0.320983	-0.524228	-0.911607	-0.31005	-0.659506	-0.322976	-0.320917	0.969107	-0.475441	0.869187	0.442429	0.624564	0.683556	-0.473726	-0.0799714	0.959777	-0.384957	0.206598	0.554323		0.760664	-0.446034	0.16941	0.0437358	0.741464	-0.131254	-0.816189	-0.0458111	0.848506	-0.78358	0.133218	-0.749846	-0.520951	0.743907	0.900702	0.147623	0.0964664
ENSG00000099256	ENSG00000165704	Q9NRG1	P00492					0.184038				-0.0239004		-0.0468684	0.246991				-0.0559321				-0.742622			0.414782	0.97966	-0.264091	0.163673	0.413182				0.721178	-0.0973639		-0.302285	0.100255		0.409061		-0.856466		-0.750773	0.575001	0.111546	0.977303
ENSG00000099284	ENSG00000233822	Q9P0M6	Q99877	0.889593			0.387109		-0.162928	-0.450291		-0.55605	-0.930225	-0.0139437	-0.0203235	0.633411	-0.0938414	-0.720152	-0.671861	0.203169	-0.495361	0.394141	-0.66611		0.232486		0.95304	-0.326118	0.273892	-0.165307	-0.3904		-0.533584	-0.725801	0.204536	0.184976	-0.980655	0.09378	0.0869364	0.411217	0.491494	-0.0353333	-0.440759	0.110038	0.849127	-0.0185599	-0.0466002
ENSG00000099365	ENSG00000099940	P61266	O95721									0.379432		0.362581	0.300175				-0.6452				0.942939				0.652869	0.0255928	-0.182949	0.167057		-0.23591		-0.0299082	0.102347		-0.0760889	0.0153749		0.0538323		-0.26043		-0.1163	-0.383354	-0.0796106	-0.266226
ENSG00000099365	ENSG00000103496	P61266	Q12846		-0.220273						-0.69975	-0.0702634		-0.623988	0.325498				-0.703472				-0.619265	0.320588			0.636319	0.284522	-0.823535	0.390206		0.314572		-0.066906			0.503008	-0.627885		-0.621027		-0.915749		-0.752859	-0.525863	-0.0150599	0.549605	0.565422	0.618397
ENSG00000099365	ENSG00000111450	P61266	P32856		-0.687263						0.254654	0.332966		0.0413826	0.154001				-0.744169				0.651369	0.984755			-0.925836	-0.382683	0.243307	-0.395954				-0.525593	0.0329569		-0.0834649	-0.0367765		-0.478844		0.271357		0.306662	-0.335746	-0.0815932	0.454575	0.325909	0.630596
ENSG00000099365	ENSG00000125814	P61266	Q9H115									0.419858		0.491791	0.687227				-0.206093				0.5794				-0.850317	0.491672	0.446175	-0.741245		-0.768434		-0.684291	-0.0617542		-0.636462	-0.691098		-0.698901		0.619065		-0.422242	-0.326706	-0.389528	0.952605
ENSG00000099365	ENSG00000139190	P61266	P23763		-0.083427						0.226942	-0.400063		0.605317	0.794193				0.375171				0.370414	-0.560448			0.0584868	0.0287436	0.864863	0.206173				0.621174	0.227634		-0.252584	0.261404		-0.126764		-0.447942		-0.854551	0.172962	-0.172901	0.33327	-0.231412	0.143993
ENSG00000099365	ENSG00000168899	P61266	O95183		-0.510423						-0.274026	0.398327		0.350999	0.182108				-0.305006				-0.393482	-0.648105			0.977153	0.438202	-0.723524	0.60517				-0.397999	-0.158861		-0.910014	-0.0671339		0.33949		-0.888648		-0.663637	0.845017	0.461073	0.557387	-0.0996621	0.503393
ENSG00000099365	ENSG00000220205	P61266	P63027		0.295511						0.701266	0.60054		-0.603577	-0.00177238				0.0196498				-0.365046	0.553333			0.645412	0.311198	-0.779014	0.867934				0.594512	0.253926		0.0268984	0.673234		-0.527008		-0.0997314		0.0191737	-0.528319	-0.25485	0.698341	0.280916	-0.19563
ENSG00000099622	ENSG00000112081	Q14011	P84103	-0.139918	0.0715826	0.312248	0.632839	0.62459	0.539957	0.373541	0.789203	-0.322506	0.332968	-0.199118	0.214141	0.374652	-0.140601	-0.84619	-0.597715	0.81331	0.933661	0.318396	0.647675	0.780479	0.802738	0.202634	-0.431339	-0.788225	-0.129985	0.401765	0.358079	0.476838	0.00401051	0.460437	-0.0596672	-0.763628	0.93339	-0.0437006	0.796979	0.168788	-0.0665899	0.786537	0.496538	0.741385	-0.248278	0.503333	-0.480516	-0.807372	-0.259043
ENSG00000099624	ENSG00000124172	P30049	P56381	0.875688			0.557512		0.071922	0.357937		-0.517414	0.113349	0.685693	0.546172	0.289383	-0.204344	-0.82154	0.218119	0.962154	0.61981	0.710501	0.117815		0.281382	0.0893869	-0.769569	0.190221	0.0270906	0.996918	-0.425628		-0.454147	-0.376744	0.140078	0.28581	0.925255		0.617993	0.294	0.436169	0.238325	0.506427	0.86425			0.204874
ENSG00000099940	ENSG00000111450	O95721	P32856	0.548619			-0.194039	-0.169672	-0.189062	-0.468719		0.992249	-0.495488	-0.553506	0.599553	0.49092	0.376181	0.0197654	0.855735	-0.398884	-0.581601	0.876119	0.847638		0.61872	0.436442	-0.536	-0.127123	-0.947154	-0.357958	-0.644481		0.423862	0.560331	0.385815	-0.520359	0.0590654	0.0823041	-0.523418	0.732077	-0.336241	0.659854	-0.577004	-0.461802	-0.221296	0.486435	0.399434
ENSG00000099940	ENSG00000125814	O95721	Q9H115					0.955399				0.44829		0.661148	0.174872				-0.148646				0.784296			0.53394	-0.182876	-0.419408	0.355393	0.310253		-0.157976		-0.106852	-0.146596		0.703196	-0.22225		0.0792375		0.231555		0.569637	0.388969	0.463386	-0.336363
ENSG00000099940	ENSG00000166900	O95721	Q13277	-0.046102			0.320244	-0.804056	0.627557	0.479083		-0.814431	-0.838499	0.974293	0.266024	-0.327658	0.255528	0.0732917	-0.329902	0.980903	0.645017	-0.0028197	0.851624		0.236112	0.121053	0.23362	0.442745	0.844826	0.197669	-0.807789	0.18995	0.551726	-0.487041	0.000505313	-0.640191	0.788115	-0.00721129	-0.341276	0.12533	-0.569521	0.0308117	-0.749558	0.402088	0.872696	0.595774	0.859717
ENSG00000099940	ENSG00000168899	O95721	O95183	-0.409374			-0.465139	0.63267	-0.278904	-0.397228		-0.216854	-0.740989	0.928874	-0.391948	0.483802	-0.477557	0.0350763	0.683108	-0.698454	-0.531658	0.078143	-0.533845		0.0875351	-0.676399	0.495002	0.797999	0.795255	0.617684	-0.634503		0.228201	0.40892	-0.449567	0.857636	0.0714154	-0.395765	0.137287	0.930429	-0.679918	-0.0239577	0.607771	0.326142	-0.194782	-0.410627	0.0115568
ENSG00000099956	ENSG00000139613	Q12824	Q8TAQ2	-0.459438	-0.309299	-0.00976461	0.382158	0.8819	-0.18058	-0.522684	-0.776409	-0.469269	-0.670518	0.326723	0.0436275	-0.253843	-0.309785	0.963027	0.2553	-0.57302	0.834364	0.734025	0.293977	-0.294066	-0.526583	-0.773961	0.95993	0.898435	-0.373585	0.0594112	0.81409		0.545208	-0.330335	0.0294609	-0.533312	0.939681	-0.500606	0.195364	0.0884398	-0.0141447	-0.117272	-0.113596	-0.952891	-0.578709	-0.347504	-0.22833	0.637277	0.576229
ENSG00000100030	ENSG00000162734	P28482	Q15121	-0.0812065	0.729066	-0.267414	-0.0856261	0.978823	-0.572414	-0.652383	-0.574711	-0.493589	-0.485773	0.747054	0.855398	0.806719	-0.0792459	-0.567968	-0.520324	0.967355	0.277157	0.981997	0.667627	0.782582	0.26733	0.44484	-0.222749	-0.643598	-0.557706	-0.380074	0.994108		0.825409	0.742479	-0.506447	0.784397	0.60723	-0.32707		0.853288	-0.209622	-0.541514	0.729558	-0.23274	0.392776	0.24703	-0.0586675	0.723531	-0.138745
ENSG00000100053	ENSG00000108255	P26998	P05813	0.495758	0.922805		-0.11435		0.490514	0.260746	-0.859359	-0.691959	0.818595	-0.604466	-0.28821	-0.293333	0.272594	-0.142978	0.864497	0.998659	0.710739	-0.475416	0.878724	0.721646	0.0696335	-0.246731	0.908041	-0.200174	0.195483	0.879185	0.611364		0.456844	0.136354	-0.00174837	0.0333761	-0.267024	0.464415	0.0297997	-0.120876	0.966794	0.910975	0.559328	-0.600271	-0.0132704	0.251973	-0.76992	-0.51457	0.00389466
ENSG00000100055	ENSG00000142675	Q9UIA0	Q969H4	-0.308472			0.884808	-0.0850918	0.26195	0.552424		0.667769	0.829827	0.695964	0.20471	0.789168	0.69104	0.0672582	0.308465	-0.507064	-0.313452	0.190959	-0.394947		-0.625498	0.302209	0.878569	0.689298	0.603732	0.801758	0.0132373		0.396923	-0.354154	0.242847	0.79072	-0.0850321	-0.4981	-0.647679	0.125026	0.528735	0.00984634	-0.0697704	0.0749973	0.187241	-0.211382	0.177169
ENSG00000100065	ENSG00000187796	Q9BWT7	Q9H257																							0.144164									-0.464634								-0.2613
ENSG00000100105	ENSG00000105610	Q9HBE1	Q13351	0.527302	0.452145		0.236411	-0.494239	-0.537501	0.350948	0.192005	-0.927239	-0.122349	0.381385	-0.277021	0.343248	0.0923272	-0.501272	0.415434	0.974152	0.567294	0.99125	0.471324	-0.0403229	0.823732	0.36669	0.897861	0.355092	-0.115708	-0.235534	0.237803		0.160768	0.18011	-0.316424	0.30802	-0.845121	0.665921	-0.46396	-0.392411	0.508821	-0.295197	-0.148928	0.658956	0.433915	-0.11934	0.191305	0.0826041	0.0286584
ENSG00000100105	ENSG00000147596	Q9HBE1	Q9GZV8	0.245664			-0.681982		-0.619602	0.475697		-0.687341	-0.677522	-0.484365	-0.12554	-0.225616	0.283749	0.682784	0.473097	0.708981	0.332693	0.495163	0.564173		0.417681	-0.640557	0.966026	0.707673	0.325121	-0.0657741	0.41783		-0.508921	-0.00348113	-0.0822444	0.26907	0.236992	-0.00571777	-0.312167	-0.318571	0.492292	-0.237862	-0.292604	-0.0167926	0.737989	-0.00971011	-0.236725
ENSG00000100105	ENSG00000152977	Q9HBE1	Q15915	0.372763	-0.372753		-0.427699	0.858522	-0.142798	0.0298791	0.899161	-0.363596	-0.948245	-0.362286	0.251063	0.0301696	0.230874	-0.652621	0.298003	0.997059	-0.000994676	-0.0723695	0.604587	-0.322705	0.692025	0.738712	0.876624	-0.23329	-0.164739	-0.178699	0.832914		0.306979	-0.413828	0.368642	0.28721	0.495144	0.260711	-0.348269	-0.632015	0.668698	-0.204707	0.432013	0.271169	-0.0557932	-0.0821311	-0.714689	0.889311	0.517809
ENSG00000100105	ENSG00000269699	Q9HBE1	Q9NZV7	0.232124			-0.104303		-0.314936	0.20943		0.0861381	0.672107	0.504924	0.508865	0.330924	-0.632861	-0.577259	0.465081	0.658682	0.899545	-0.293713	0.146688		0.871566	0.222309	0.889959	-0.0397245	-0.0111583	-0.929686	-0.936616		-0.176475	0.187919	-0.20275	0.474721	-0.731914	-0.145626	0.0265409	0.284953	0.33834	-0.142036	0.161408	0.491734	0.396396	0.24728	0.31858
ENSG00000100129	ENSG00000178982	Q9Y262	Q9UBQ5	0.788101			0.790305	0.838109	0.459728	0.435744		0.566966	0.56779	0.945804	-0.160852	0.713971	0.189686	-0.291436	-0.75545	0.775848	0.961812	0.773765	-0.829493		0.977191	-0.0160331	0.541307	0.632978	0.312634	0.748847	-0.0795586		0.13778	0.44608	0.0993964	0.52911	0.648299	0.0958206	0.952327	-0.039707	-0.880375	-0.160202	-0.137173	-0.342237	-0.0366445	0.479016	-0.164903
ENSG00000100146	ENSG00000106536	P56693	P78424	-0.545231	0.731763		0.658943		-0.218291	-0.307339	0.10458	0.718512	0.168167	0.749425	0.314042	-0.551087	0.670945	0.420448	0.577562	0.992508	0.724753	-0.333944	-0.611508	0.864965	0.220435	-0.487462	0.883402	-0.32292	0.274335	-0.557123	0.328884		-0.543806	-0.0474787	-0.18049	0.917812	0.228285	-0.25939	-0.427205	0.730648	0.820577	0.500303	-0.206283	0.574919	-0.0447622	0.174867	-0.446959	-0.144632	0.21669
ENSG00000100167	ENSG00000180096	Q9UH03	Q8WYJ6					-0.412743				-0.544884		0.706729	-0.36822				0.0234611				-0.703981			0.897783	0.778538	0.0997849	0.596117	0.0936873		0.49382		0.00621706			-0.2802	-0.403251		0.395705		-0.35425		0.109584	0.768	0.260426	-0.374625
ENSG00000100201	ENSG00000110367	Q92841	P26196	-0.0146156	-0.853771	0.762439	-0.487078	0.912459	0.146511	0.76557	0.268679	-0.00131546	0.0356881	0.468928	0.583657	0.348495	0.108985	-0.82382	0.0313783	-0.526386	0.681973	0.381222	-0.98746	0.557712	0.296504	0.686335	-0.225435	0.64234	-0.897842	-0.747338	0.908299	0.698061	0.526808	-0.548597	0.332695	-0.122611	0.986002	0.0144583	-0.0156671	-0.756064	-0.682174	-0.0412621	4.27779e-06	-0.0459653	-0.55066	0.891105	0.806356	0.563804	0.318535
ENSG00000100266	ENSG00000124507	Q9UNF0	Q9BY11					-0.207587				0.287462		0.195224	-0.229594				0.251749				-0.696297			-0.919481	0.114504	0.506116	0.644214	0.171461		-0.181674		-0.19596	0.257138		0.205642	-0.312573		-0.263115		-0.622258		-0.408012	0.0885277	-0.0751416	0.641835
ENSG00000100266	ENSG00000165912	Q9UNF0	Q9UKS6	0.605875			-0.894727		0.145528	0.215458		0.0927356	0.151827	-0.0418645	0.153681	0.10211	-0.397605	-0.61978	0.210735	-0.952257	0.388443	-0.0264472	-0.372223		0.0665415	-0.259917	-0.213549	0.49071	-0.12276	0.369039	0.656237		0.153542	-0.605106	0.234513	-0.513355	-0.325956	-0.139643	-0.795874	0.203346	-0.37593	-0.525486	0.0915586	0.430091	-0.552916	0.21587	0.917049
ENSG00000100280	ENSG00000213983	Q10567	O75843	0.471192	0.469738		-0.660031		0.408284	0.556768	0.328181	0.928277	-0.765611	0.312335	-0.708039	0.413222	-0.502775	0.865097	-0.0664852	0.210065	-0.0711626	-0.633211	-0.102079	0.786719	0.950211		0.993918	0.769135	-0.0279266	0.707845	-0.00724894		0.00169691	0.266562	0.315125	0.269715	0.698238	0.425665	-0.0227397	-0.315835	0.312464	-0.26034	0.769676	-0.157154	0.427133	0.17895	-0.0451015	0.425589	0.595835
ENSG00000100320	ENSG00000152430	O43251	Q8N9W6									0.0802133		0.748703	0.142464				-0.12454				0.0335923			-0.642543	0.177948	-0.51336	0.321345	-0.204618				0.358719	0.0446486		-0.556847	0.179998		-0.724915		-0.542885		-0.678782	0.0640532	0.300148	0.367402
ENSG00000100351	ENSG00000104611	O75791	Q9H788	0.383759			-0.0653106		0.244336	0.179549		-0.823328	-0.395191	-0.0373529	0.149274	0.791815	0.0166292	-0.799175	0.115437	0.798641	0.855062	-0.120032	0.941735		0.346833	-0.0732757	0.240485	-0.85245	-0.714754	-0.0382837	0.348427		0.0425135	0.195709	0.11258	-0.0144209	0.822212	-0.0245969	0.136757	-0.865029	-0.428038	0.787625	-0.403399	0.304947	-0.834175	0.431955	0.583522
ENSG00000100351	ENSG00000172680	O75791	P00540	-0.187115	0.739359		0.860151		0.424093	0.596039	0.470116	-0.519442	-0.34009	-0.555319	-0.00390108	-0.0258709	0.0158311	-0.162614	-0.43189	0.923059	0.511675	-0.477607	-0.662892	0.34731	0.859935	-0.376833	0.743913	0.557649	0.0842725	0.0580329	0.407871		-0.289287	-0.254847	0.312221	0.265814	0.71116	0.172416	0.32955	0.0055225	-0.41692	0.941997	-0.338115	-0.279742	0.893196	-0.108891	0.468637	0.175778	-0.808708
ENSG00000100387	ENSG00000108094	P62877	Q13617	0.00748184			-0.516072		-0.0418421	-0.522695		-0.0453726	0.540823	0.615778	0.273832	-0.326806	-0.306049	0.832833	0.455202	0.964981	0.418397	0.708115	0.0783772		0.125129	-0.735966	-0.695161	0.0348603	0.369123	-0.98505	-0.319416		0.0972046	0.208406	0.205681	0.830268	0.12551	0.311833	0.309576	0.788628	-0.0894415	-0.972074	-0.287679	0.418622	0.951755	-0.326773	0.738303
ENSG00000100387	ENSG00000130725	P62877	P61081	-0.0437523			-0.0137375		0.0839775	0.0687182		0.704351	-0.12082	0.348045	0.55574	0.948146	-0.0552754	-0.934877	0.603616	0.891785	-0.560617	0.758799	0.946991		0.570868	-0.273939	0.883994	0.650017	0.660521	-0.504365	-0.191501		-0.114729	-0.291145	0.397751	0.354641	-0.190303	0.56765	-0.746413	0.272916	-0.530641	0.938333	0.592501	-0.029023	0.623901	-0.396984	0.886867
ENSG00000100387	ENSG00000174842	P62877	Q92990	0.139775			0.199377		0.59178	-0.0153902		-0.958177	0.882804	0.477724	0.284066	-0.473367	-0.161947	-0.0879784	0.508173	-0.234004	0.543976	0.699941	0.559		-0.252324	-0.544082	-0.818325	0.768212	-0.333938	-0.969141	0.353956		0.0974876	0.157028	0.451652	0.676956	0.0054198	-0.0889755	-0.534193	-0.430279	-0.274599	0.233404	-0.266562	-0.755252	0.974606	-0.356337	-0.598946
ENSG00000100479	ENSG00000177084	P56282	Q07864	0.751195	0.872277		0.485867		0.378873	-0.0980671	0.706618	-0.331931	0.338965	0.690596	0.736635	0.237931	-0.103184	0.46155	0.949259	0.431778	0.627083	0.773826	0.366662	0.901763	0.350614	0.770681	-0.421553	0.662097	0.928724	0.672518	0.867587		0.128408	0.919994	0.421786	0.909542	-0.325995	0.809591	0.852674	0.595034	0.473024	-0.767462	0.00928864	-0.234051	0.683196	0.34567	0.944345	-0.356923	-0.3408
ENSG00000100504	ENSG00000100994	P06737	P11216	-0.309283	0.956414		0.00427562	0.307933	0.527858	0.52472	0.553458	0.446124	0.869208	-0.631204	0.875606	-0.401736	0.308621	0.882148	0.0662867	0.391717	0.897061	0.980668	0.574432	-0.0553153	0.671924	-0.375926	-0.642554	0.646429	0.505379	-0.117614	0.868414		0.81168	-0.363783	-0.61282	-0.167078	-0.51592	0.356852	0.52887	0.749662	0.66584	0.0168795	0.440543	-0.486677	0.339554	-0.594379	-0.480533	0.559155	0.196561
ENSG00000100519	ENSG00000165916	P62333	P17980	-0.63903	-0.984325	-0.603085	0.488249		0.21406	0.466441	0.269535	-0.62423	0.42858	0.0664948	0.871124	0.279931	-0.616088	-0.847802	0.857094	-0.0977464	0.693526	0.603924	0.302537	0.781886	0.983768	-0.527046	-0.639089	0.654004	0.593507	0.109763	0.815534		-0.15264	-0.370674	-0.0556136	0.715529	0.976601	0.730698	0.984994	0.732151	-0.766009	-0.554287	-0.764854	0.325519	0.943182	0.428552	-0.364012	0.525073	0.54271
ENSG00000100554	ENSG00000128524	Q9Y5K8	Q16864																							0.414072									-0.108661			-0.485125					0.0276183		0.241156	-0.228093
ENSG00000100567	ENSG00000100902	P25788	P60900					0.911893																		-0.680803									0.79507			0.918203					0.900673		0.881523	0.521505
ENSG00000100567	ENSG00000129084	P25788	P25786	0.25668	0.838688	0.0393396	0.261545	0.966237	0.740782	-0.583572	0.560305	0.191462	0.892307	-0.0229808	-0.40231	0.836129	-0.479013	0.947302	0.864244	0.811164	0.892874	0.866604	0.802109	-0.349373	0.982873	0.728731	0.767387	0.640923	0.876815	0.927527	0.801476		-0.538306	0.384895	0.913262	0.920929	-0.250919	0.733534	0.982971	0.690513	0.725522	-0.398762	0.859663	0.507731	0.981586	0.62547	0.577951	0.865295	-0.334887
ENSG00000100568	ENSG00000103496	Q9UEU0	Q12846	0.835469	-0.735669		-0.640929		-0.0338188	-0.652863	0.736839	-0.644417	0.607596	0.621901	0.24169	0.674995	-0.172678	-0.116173	-0.343015	0.99375	-0.637004	-0.150494	-0.02672	0.961764	0.556013	0.144021	-0.309703	0.70061	0.823168	0.848193	0.998859	-0.25934	-0.363698	0.445005		0.711308	0.070986	-0.375392	0.583539	0.968625	-0.20005	0.117118	0.752088	0.655394	0.690935	-0.0404513	-0.429422	-0.119468	-0.419249
ENSG00000100568	ENSG00000106089	Q9UEU0	Q16623	-0.291058	-0.8407		-0.0243665		0.0239139	0.0776582	0.263	0.174447	-0.243405	0.303006	-0.288884	0.316508	0.0131068	-0.613483	-0.293798	-0.962826	-0.684454	-0.821849	-0.675559	0.20269	-0.82661	-0.460685	-0.100039	0.684573	0.735094	-0.0774407	0.427493		-0.109987	0.803645	0.0436552	-0.460804	0.749785	0.136457	-0.58714	0.350437	-0.549465	-0.70555	-0.792516	0.0560916	0.154158	-0.512994	-0.896877	-0.672796	-0.273458
ENSG00000100568	ENSG00000111450	Q9UEU0	P32856	0.373111	0.577859		0.160092		-0.522578	0.760613	-0.331675	0.902579	-0.283377	-0.0669378	0.00656217	-0.237271	-0.25586	0.0649036	0.643329	-0.0905365	-0.135044	0.468678	0.759268	0.153447	0.85393	0.376986	0.951931	-0.164905	-0.349787	-0.869378	0.863015		0.649237	0.625646	-0.0868577	0.0301206	-0.757668	0.273646	0.334795	-0.176978	0.235339	-0.218874	-0.469401	0.804982	0.593399	0.332985	-0.292824	-0.148118	-0.131599
ENSG00000100568	ENSG00000170310	Q9UEU0	Q9UNK0	-0.600965	0.535952		0.683266		0.383834	0.755848	-0.163628	-0.558155	-0.0870176	0.563713	0.668456	-0.183222	-0.138859	0.328978	0.855757	0.912706	0.432369	0.949809	0.734806	-0.836765	-0.129892	-0.236014	-0.743832	0.0143731	0.782367	0.892854	0.534847		-0.123684	0.76575	-0.170333	0.559849	-0.948116	0.0689329	0.729607	-0.0485412	0.405778	0.13774	0.913355	0.944284	0.563509	-0.0291121	-0.298832	0.381327	0.122877
ENSG00000100603	ENSG00000137168	Q13573	Q9Y3C6					0.293288				-0.673591		-0.890406	-0.273288				0.265438				-0.317662			0.857879	0.416406	-0.0306055	-0.0375447	-0.339312				-0.615457	0.116189		0.762944	0.212278		0.501486		-0.450975		0.329051	0.616755	-0.0661681	0.670098
ENSG00000100764	ENSG00000175166	P62191	Q13200	-0.899819	0.117414	0.974063	0.110776	0.989127	-0.529222	-0.0601447	0.812402	0.731816	0.375131	0.83569	0.581569	0.425619	0.620606	-0.780684	0.762076	-0.273531	0.846893	0.79474	0.721615	0.872894	0.869225	0.894004	0.872048	0.699053	0.994502	0.812052	0.640279		0.750202	-0.212205	0.353595	0.880478	-0.769074	0.495494	-0.0285334	0.942113	-0.881908	0.835439	-0.596189	0.854008	0.928378	0.68941	0.841901	0.892175	-0.167127
ENSG00000100811	ENSG00000105750	P25490	Q03923	-0.275201	0.743845	0.958593	0.586045	0.876896	0.152804	0.72478	-0.0139566	-0.724058	-0.502884	0.0276695	-0.0777865	-0.818038	0.623408	0.898171	0.0319482	0.447708	-0.147834	-0.0455836	0.427985	0.678601	-0.6084	-0.643715	0.722978	0.951061	-0.867499	0.759737	0.888425		-0.516765	0.532245	0.186483	0.50102	-0.872733	0.419197	-0.0281303	0.131302	-0.659573	-0.450674	0.472767	-0.475886	0.916304	-0.139128	-0.0203359	0.779421	0.359269
ENSG00000100842	ENSG00000138443	O43281	Q9NYB9	0.809004	0.16978		-0.235404	-0.448939	0.260414	-0.448041	0.402069	-0.279502	0.509308	0.180195	0.279411	-0.83045	-0.215598	0.0571572	-0.961464	-0.64115	0.360633	0.92247	0.493737	-0.741281	-0.917655	0.274894	-0.650233	-0.942692	0.970403	0.884782	-0.737097		-0.503178	0.31934	-0.145709	-0.566478	-0.868823	0.476646	-0.556691	0.0235705	0.31223	0.552392	0.562366	-0.433001	0.245046	-0.314316	-0.394339	0.238675	0.763631
ENSG00000100842	ENSG00000154556	O43281	O94875	-0.234482	0.543489		-0.637531	0.15549	-0.355722	-0.0717362	-0.34716	0.258922	-0.384819	0.000741051	0.361154	-0.400318	0.33589	-0.421641	-0.367088	-0.553688	0.867319	-0.523137	0.555657	-0.530425	0.0924383	0.296984	0.974015	-0.687441	-0.778906	0.811717	-0.783646		-0.306842	0.0419834	0.183272	0.522868	-0.483063	-0.134586	0.642366	0.124118	0.84023	0.902277	0.156302	0.56923	0.807526	-0.626888	-0.566585	-0.291162	0.243158
ENSG00000100842	ENSG00000156463	O43281	Q8TEC5					0.473541				0.445221		-0.732885	0.53123				0.680891				-0.678773			0.965668	0.760714	0.0106368	-0.266458	0.665362				-0.314364	-0.0476131		-0.125145	0.722361		0.596296		0.97037		-0.180519	-0.69024	0.0879703	0.863807
ENSG00000100934	ENSG00000101310	Q15436	Q15437	0.0280681	0.137236	0.411339	0.702779	0.344192	-0.382152	0.850786	0.336403	0.634515	0.644369	-0.132111	-0.63821	0.0815794	-0.105585	0.915633	0.545023	0.313957	0.68913	0.0117898	0.727271	-0.742763	0.563429	0.929454	0.869854	-0.755647	-0.94375	-0.420993	-0.108432		0.663094	0.734422	0.44765	0.889659	0.560457	0.759966	0.40165	0.562892	0.546497	0.858582	0.00424427	-0.389728	-0.149986	0.539182	-0.281886	0.83256	0.290933
ENSG00000100934	ENSG00000150961	Q15436	O94855	0.816015	0.667793		0.210515		0.123756	0.972333	0.703267	0.796328	0.60678	0.148596	0.543618	0.0928659	-0.399063	0.696685	-0.0985434	-0.0544506	-0.573649	0.509982	0.523211	0.413231	-0.887225	0.302298	0.712148	0.254229	0.211046	0.573193	0.681913		0.0808152	0.894259	0.627173	0.943041	-0.244543	0.144019	0.363191	0.712408	-0.465405	0.821528	-0.562956	-0.482641	0.90995	0.857928	-0.673212	0.922838	-0.83657
ENSG00000100949	ENSG00000137955	Q92696	P53611	-0.377712	-0.48197	0.298403	-0.733936	0.713714	0.400388	-0.755882	0.309294	-0.10953	-0.60559	0.290938	0.344408	0.510012	-0.455791	-0.977287	-0.840074	0.96958	0.184384	2.87389e-05	0.0969473	-0.866758	-0.267715	0.851174	-0.342317	-0.0278735	0.71528	-0.5582	-0.0337653		-0.58558	-0.0557959	-0.225225	0.212747	0.0512941	-0.28084	0.737881	-0.906861	-0.784541	-0.104179	-0.839762	-0.779882	-0.0758736	-0.161399	0.596995	0.814147	-0.55749
ENSG00000101132	ENSG00000155959	Q9NQP4	P61758	0.761364	-0.316854	0.797622	0.135318		0.331501	-0.663187	0.762544	0.314067	0.237386	-0.617073	0.442073	0.662031	0.626045	0.881134	0.243415	0.931813	-0.760899	0.88919	0.308879	0.39274	-0.171183	-0.392934	0.992225	0.415432	0.228766	-0.851265	0.997449		0.652524	-0.0138917	-0.0743655	-0.3147	0.252228	0.72258	0.936517	0.553041	0.64967	0.699567	0.746814	-0.40047	0.904811	0.370719	-0.779964	0.834098	-0.432709
ENSG00000101158	ENSG00000185049	Q8IXH7	Q9H3P2																							0.574593									-0.401783			0.0660302					-0.782537		-0.773616	0.49465
ENSG00000101189	ENSG00000123562	Q9NV56	Q15014	0.0678556			-0.434576	-0.661978	0.226516	-0.502336		0.343155	-0.216181	-0.785499	0.0876539	0.465317	-0.607629	-0.785841	0.102842	0.650335	0.712448	0.85258	-0.705322		0.288069	-0.108069	0.307951	0.59489	0.344356	-0.519603	-0.688599		-0.828008	-0.38828	-0.60625	0.23742	0.751688	-0.671481		-0.22711	-0.207628	-0.489893	-0.579594	-0.407345	0.0697962	0.353144	-0.125646
ENSG00000101189	ENSG00000185787	Q9NV56	Q9UBU8	-0.927958			-0.479552	0.43588	-0.262637	0.29756		-0.0731073	-0.673526	-0.397551	-0.143172	-0.176965	0.276923	-0.844525	-0.354335	-0.0607779	0.720166	-0.250265	-0.538623		0.713242	-0.136033	0.821876	-0.396674	-0.310696	-0.270495	-0.909853		-0.87624	-0.159104	-0.23375	-0.0167096	0.977914	-0.118945	0.333981	-0.59548	0.119083	-0.742322	-0.696275	-0.340069	-0.151251	-0.632016	0.360981
ENSG00000101197	ENSG00000132906	Q96CA5	P55211	0.603466			0.739137		0.25222	0.685474		0.0145463	-0.616376	-0.201734	0.502705	0.767602	0.0526537	-0.251302	0.373882	0.58016	0.488194	-0.0685558	-0.656146		-0.42034	0.690557	0.527338	-0.246818	0.368607	-0.0538921	0.594626		0.864161	-0.313231	0.102407	0.317659	-0.485333	-0.364359	-0.33662	-0.799288	-0.327615	-0.630708	0.126104	-0.48101	0.16171	-0.131932	0.325103
ENSG00000101213	ENSG00000155926	Q13882	Q13239	-0.243613	0.436163	0.297855	0.735435	0.337364	-0.652281	0.237253	0.337555	-0.875364	0.692312	-0.831656	0.294608	-0.407497	0.171474	0.793054	0.152153	-0.222294	0.131297	0.205374	0.110215	0.72344	0.560651	0.456808	-0.499638	0.169516	0.714421	0.156108	-0.678979		-0.824418	-0.537645	-0.140844	0.834882	0.375692	-0.21051	0.186991	0.379732	-0.846688	0.549707	-0.398422	-0.594356	0.0167214	-0.117414	0.0500244	0.251087	-0.492576
ENSG00000101255	ENSG00000131791	Q96RU7	O43741	0.661408			0.245925	0.875762	0.638698	0.225218		0.701945	-0.124131	0.527303	0.184386	-0.533911	0.0870782	0.77044	0.664209	0.0433126	0.624333	0.899528	0.256028		-0.771063		-0.839802	-0.567156	0.330963	-0.899518	-0.4312		0.407348	-0.901721	0.279897	-0.678009	0.406571	0.00918833	0.573661	-0.126909	-0.573056	-0.187288	0.249337	0.481895	-0.728684	0.271829	-0.493597
ENSG00000101266	ENSG00000204435	P68400	P67870	0.446736	-0.0796802	0.148255	0.103716	0.801987	0.169715	-0.559477	-0.413312	0.227329	0.523028	0.746243	0.773543	0.369405	-0.321879	-0.674528	0.443434	0.839512	0.693204	0.969669	-0.787788	0.652646	0.597333	-0.411838	-0.134718	0.411427	-0.868614	-0.613311	0.950924		-0.203031	0.632719	-0.444204	0.683882	0.171731		-0.28499	-0.189809	0.611465	-0.00830179	0.58575	0.49576			-0.416334	0.743676	-0.13818
ENSG00000101310	ENSG00000150961	Q15437	O94855	0.39675	0.746955		-0.154641		0.633659	0.890251	0.862887	0.74274	0.37212	0.649364	0.058413	0.389918	0.846758	0.430031	0.228584	0.876638	-0.398142	0.668297	0.452837	-0.313108	-0.610625	-0.0143977	0.915787	0.0696606	0.0773729	0.251223	0.588368		-0.306069	0.921184	0.870765	0.908671	-0.00604872	0.0800411	0.802198	0.958611	-0.439552	0.72867	0.306382	0.899602	0.125096	0.782421	0.837728	0.717725	-0.0617777
ENSG00000101349	ENSG00000126785	Q9P286	Q9H4E5
ENSG00000101367	ENSG00000166974	Q15691	Q15555	-0.0220071	-0.440249	-0.676485	0.745101	0.876557	0.21884	-0.439255	0.03848	-0.0914991	0.822593	0.360412	-0.495816	0.250287	-0.703629	0.476728	-0.923338	-0.920062	-0.837881	0.381847	-0.140477	-0.616325	-0.0977471	-0.758463	-0.0390494	-0.52634	0.260504	0.863686	0.959855		0.132664	-0.759839	0.601171	-0.313568	0.797788	-0.349192	-0.806805	0.651176	0.905945	-0.746521	-0.248815	-0.135092	0.773082	-0.035393	-0.691677	0.434158	-0.582766
ENSG00000101413	ENSG00000141425	Q9NQG5	Q96P16					0.411305				0.501328		-0.517403	0.378464				-0.782526				0.489342			-0.943352	0.587768	0.862247	0.798908	-0.325838		0.36248		0.00522286	0.219134		0.020808	-0.333261		-0.840597		0.641599		0.0876438	0.183344	-0.220565	0.522655
ENSG00000101421	ENSG00000254505	Q9H444	Q9BY43					0.864485				-0.729922		0.326204	0.273226				-0.567789				-0.893592			0.0988584	0.946831	0.485921	0.382863	0.340551				0.24397	0.287965		0.712035			-0.349939		-0.715602		-0.0134434			-0.387062
ENSG00000101445	ENSG00000172531	Q96T49	P62136	0.926329	-0.677777		0.570934		0.305404	0.369	0.155143	0.95555	-0.896985	0.23916	-0.656175	0.398394	0.0777884	-0.943551	0.61668	-0.9153	0.902797	-0.509114	-0.365738	0.270229	-0.405623	0.208723	0.600422	-0.209817	-0.757378	0.435251	0.964677		0.403166	-0.423975	-0.226122	-0.92082	0.915884	0.345643	-0.493612	0.28696	-0.0117965	-0.199454	0.140832	0.449894	-0.0564848	-0.646019	0.258586		0.743001
ENSG00000101460	ENSG00000168397	Q9H492	Q9Y4P1					0.904162				0.359291		0.848638	0.715337				-0.195301				-0.561765			-0.454932	0.760295	-0.231677	-0.589321	0.508378				-0.22212	-0.0946053		0.708337	-0.298917		-0.64837		0.382337		-0.162243	0.170765	0.306015	0.0853513
ENSG00000101489	ENSG00000151923	Q9BZC1	Q01085									-0.490826		0.267564	0.0364735				-0.247985				-0.85712			0.319185	-0.811511	0.864367	-0.621071	-0.641487		-0.869045		0.222471			0.678445	-0.238768		-0.664862		-0.870941		-0.0652755	-0.62954	-0.516234	0.589935
ENSG00000101654	ENSG00000169612	O43148	Q9BTL3									0.833487		0.495928	0.381092				-0.319361				0.972302			-0.605652	0.494119	-0.733144	-0.160457	-0.187846				0.468487	-0.460521		0.484304	0.312002		-0.10877		-0.643056		-0.199026	-0.587203	0.1646	0.155452
ENSG00000101695	ENSG00000156587	Q96EQ8	O14933	0.0496716			0.113388		0.514268	-0.512304		0.585311	0.116021	0.0507027	0.279136	0.657493	0.801045	-0.597351	-0.578331	-0.771082	0.347343	0.780556	-0.707231		-0.943018	0.0145815	-0.686169	0.0142503	0.256192	-0.983065	0.687832		0.693345	0.860907	-0.126231	-0.151852	-0.236535	0.147322		-0.0175922	0.652799	-0.972577	0.030604	-0.328392	-0.0679344	0.0896028	-0.808881
ENSG00000101695	ENSG00000185651	Q96EQ8	P68036	-0.279636			-0.649379		-0.427242	0.0329636		0.793478	0.351631	-0.735325	-0.661223	0.161455	0.30652	0.849543	0.758597	-0.980173	0.137566	0.70272	0.243769		-0.898508	0.578884	0.120422	0.676917	-0.836886	0.631786	0.7835		0.229103	-0.657408	0.245549	-0.587767	0.651373	0.593916		-0.538631	-0.228618	-0.397225	-0.352288	-0.25324	0.834623	0.00941988	0.762973
ENSG00000101844	ENSG00000139112	Q8WYN0	Q9H0R8	0.00609207	-0.431567		0.671704		0.227017	-0.53526	-0.715682	0.97858	-0.054226	-0.0780487	0.554753	-0.329189	-0.388318	0.03003	-0.151999	-0.906445	-0.190025	0.0991933	0.583416	-0.495784	-0.734093	0.505943	-0.95776	0.794895	0.970166	-0.736214	-0.126315		0.627517	-0.688803	-0.311432	0.302322	-0.566274	-0.127716	0.860376	0.904403	0.624671	0.481329	0.146282	-0.87766	-0.646503	0.416372	-0.530527	0.92257	0.135501
ENSG00000101856	ENSG00000164040	O00264	O15173	-0.204644	0.692293		-0.554493	0.967764	0.902758	0.547915	0.764961	-0.828119	-0.768807	0.212392	0.915694	0.713402	0.304032	0.785482	0.771179	-0.188194	0.968333	0.848267	0.118224	-0.15333	-0.108144	-0.335481	0.777569	0.0740132	0.191957	0.485113	0.904276		-0.204717	0.369088	0.336334	0.646998	-0.567015	0.607151	0.627472	-0.00162889	-0.0316448	0.146609	0.148296	0.243448	0.389759	0.11225	-0.0167791	-0.0125759	0.0393521
ENSG00000101871	ENSG00000109332	O15344	P61077	-0.792469	0.207339		0.916996	0.893744	0.277263	0.387058	0.0204973	-0.258829	0.25725	-0.509821	-0.613459	-0.51842	0.257838	0.427727	-0.786971	-0.0096431	-0.429899	0.933573	-0.784907	-0.32754	-0.80542	-0.075594	0.733817	0.661734	-0.387478	-0.66965	0.511406		0.887562	-0.363571	0.311264	0.0573052	0.916675	0.0871284	-0.816222	-0.762146	-0.715961	-0.257397	0.213392	-0.863153	0.858247	-0.226827	-0.678317	-0.237409	-0.358583
ENSG00000101871	ENSG00000131508	O15344	P62837	0.368536	-0.857166		-0.67862	0.224181	-0.670118	0.241679	-0.803864	-0.0715267	-0.721307	-0.64142	-0.735009	-0.844461	0.603753	-0.473946	-0.235419	-0.780244	0.312689	0.646847	-0.727447	-0.167175	-0.766263	-0.272721	0.371555	-0.220772	-0.632561	-0.907025	0.410313		0.729664	-0.141206	0.174862	-0.516559	0.849234	-0.0364442	-0.951265	0.321877	-0.577108	-0.145289	-0.276753	0.0526349	-0.474997	0.549764	0.39032	-0.694906	0.4208
ENSG00000101871	ENSG00000156587	O15344	O14933	-0.0693613	0.859486		-0.293126	0.944801	-0.112517	-0.671703	-0.339036	0.386216	-0.45781	-0.396635	0.640329	-0.268849	0.00490509	-0.0934698	0.255337	-0.184996	0.815356	0.585454	-0.608305	0.84114	-0.73275	0.395779	-0.96409	0.476161	0.191097	0.23518	0.333261		-0.385155	0.323858	0.458393	0.713896	-0.677977	-0.507228		0.565442	-0.13932	0.158362	0.367955	-0.0499286	0.0634927	0.760287	-0.210724	0.036036	0.266517
ENSG00000101871	ENSG00000170035	O15344	Q969T4	-0.660245	-0.8487		0.918092	0.814735	0.178481	0.0242971	0.335872	-0.804241	0.404521	0.457916	0.191491	-0.129066	-0.352418	-0.203179	-0.0199021	-0.0492616	-0.555446	0.705558	0.133631	0.571237	-0.0521528	0.279341	0.871937	0.620432	0.138535	0.727364	0.73731		0.16162	0.136998	-0.454258	-0.287074	0.839226		0.369925	0.884604	-0.99153	0.268971	-0.345943	0.565973			0.0353121	0.773588	-0.738832
ENSG00000101871	ENSG00000182247	O15344	Q96LR5					0.605328				0.923268		0.66877	-0.560168				0.13454				-0.908204				0.800185	0.356469	-0.700538	0.842135				-0.0392245	0.109394		0.246485	0.197793		0.0185279		0.497116		0.256525	-0.326494	0.259994	0.275479
ENSG00000101871	ENSG00000185651	O15344	P68036	0.246531	-0.754303		0.743978	0.905183	0.255863	0.471001	0.538023	0.281197	-0.336895	-0.659303	-0.526319	-0.81211	0.373728	0.18825	-0.203501	-0.105514	0.834374	0.664825	-0.320346	0.135365	-0.514526	0.00899873	-0.387011	-0.370453	-0.803536	-0.763384	0.856796		-0.455824	-0.301553	0.559578	-0.755501	-0.27894	0.457754	-0.460127	-0.255916	-0.83489	-0.325123	0.46841	0.497802	0.151114	0.0743132	0.163463	-0.797929	0.439693
ENSG00000101888	ENSG00000147206	Q9NPJ8	Q9H4D5	-0.35968			-0.395303		0.0972325	0.29605		-0.672667	0.76834	-0.561315	0.465781	0.705181	0.0809808	0.0563222	0.386125	-0.113147	-0.156065	0.86438	0.234546		-0.00963832	0.66971	-0.559714	0.35897	-0.238945	-0.790218	0.0332417		0.358612	0.0553724	0.106314	-0.235819	-0.516176	-0.337069	-0.722506	-0.592408	-0.337793	0.0780576	0.289931	0.958905	-0.144111	-0.382536	-0.200985
ENSG00000101888	ENSG00000269405	Q9NPJ8	Q9GZY0	0.629149			0.772354		0.128892	0.31541		-0.793548	0.730351	-0.174023	0.652224	-0.437861	-0.384087	-0.284577	0.433162	-0.247818	-0.660557	0.00706789	-0.33003		-0.427895	0.200269	-0.701715	0.104549	-0.698354	-0.771959	-0.00461553		-0.304594	-0.460598		-0.250694	-0.712681		-0.435565	-0.154469	0.0336103	0.463396	-0.201959	0.359701			-0.783212
ENSG00000101911	ENSG00000141127	P11908	O60256	0.439725	0.89677		0.759558		-0.132277	-0.56494	0.529507	0.729808	0.669725	-0.785463	0.744718	-0.21978	-0.0609689	0.867835	-0.647989	-0.889729	0.548374	0.690707	0.119061	0.670277	0.85551	0.354561	0.966966	-0.00387557	0.386841	0.192017	-0.513012		-0.435372	0.718419	0.0375846	0.486209	0.54106	0.871884	0.831283	0.216559	0.937265	0.0657305	0.499737	-0.452085	0.728014	-0.00357433	0.716451	0.774072	0.0778063
ENSG00000101911	ENSG00000161542	P11908	Q14558	0.639962	0.123096	-0.73725	0.477131		0.131503	0.400987	0.305998	0.432383	0.530188	-0.0699414	0.567564	-0.391583	0.104172	0.817335	0.719744	0.807357	0.219828	0.826253	0.494573	0.730877	0.789954	0.970242	-0.118628	-0.52951	-0.898326	0.505795	0.131996		0.52545	0.672021	0.142024	0.186465	0.888262	0.617187	-0.932527	-0.82637	-0.423949	-0.128742	-0.113438	-0.810559	-0.0831724	-0.00757104	0.981709	0.450091	0.321888
ENSG00000101945	ENSG00000108468	O43463	P83916	0.599256			-0.262714	0.722677	0.297033	-0.103462		-0.311771	-0.790865	0.864324	0.489731	0.409537	0.338027	-0.924372	0.764708	0.278349	0.119614	0.892282	0.774023		-0.318048	-0.405588	-0.908241	0.93432	0.151442	0.0546092	0.912072		0.888672	-0.660091	0.132074	0.371864	-0.434112	0.217637	0.414688	-0.842546	-0.789738	0.642048	0.0458541	-0.826423	0.491801	0.574228	-0.564737
ENSG00000101945	ENSG00000122565	O43463	Q13185	0.224815			-0.0446023	0.238883	-0.0620855	-0.0229701		-0.0841325	0.748562	0.32996	0.623337	0.0954624	-0.253925	-0.919589	0.888107	0.860495	-0.580054	0.900401	0.955718		-0.0933325	0.0848999	-0.892766	0.167038	0.609941	-0.586837	0.234654		0.191297	-0.434008	-0.141454	-0.0703882	0.547016	0.630687	0.856187	0.0802851	-0.694833	-0.686067		-0.369361	0.863544	0.098731	0.756017
ENSG00000101966	ENSG00000132906	P98170	P55211	0.540902	-0.695492		-0.369715	0.699707	0.0425775	-0.735339	0.274569	-0.228968	-0.445476	0.0907793	-0.916953	0.585375	0.375706	0.688226	-0.271137	0.738482	0.75311	0.655862	0.0868455	-0.789264	-0.449253		-0.803366	0.485144	-0.635035	-0.412792	0.413787	0.0635828	0.273101	-0.865825	0.0163635	0.282808	-0.119951	0.735935	0.773216	0.126399	-0.276937	-0.188825	-0.371628	-0.820125	0.883455	0.241451	-0.96752	-0.0841165	-0.312974
ENSG00000102048	ENSG00000196372	Q96DX5	Q8WXK3	-0.428253			-0.547621	0.796209	0.275564	-0.386239		0.770844	0.340305	0.564549	0.322156	0.681008	-0.253549	-0.272958	-0.331876	0.796039	0.31709	-0.42893	0.360015		-0.12256	0.83276	-0.436846	-0.358774	-0.538456	-0.512626	0.553409		0.46474	0.697538	-0.202255	-0.112856	-0.265417	0.235178	-0.359193	-0.854558	-0.251651	0.128796	0.129621	0.181472	0.0625958	0.0839845	-0.695581
ENSG00000102055	ENSG00000172531	O14990	P62136	-0.249107	0.0135685		-0.546689		-0.244326	-0.700069	0.230935	0.297728	-0.61096	0.308381	0.122925	0.204604	-0.33768	0.807071	-0.609493	-0.931232	-0.704325	0.89482	-0.292018	0.303224	-0.00424705		0.330264	-0.0961503	0.757946	-0.00302847	0.194479		-0.40567	-0.339005		-0.708492	0.837684	-0.130858	-0.646968	0.695075	0.103197	0.236128	-0.506341	-0.14551	-0.797063	-0.473221	0.00332499	-0.622091	0.600615
ENSG00000102055	ENSG00000186298	O14990	P36873	-0.121858	-0.466427		-0.527327		-0.197456	-0.84997	-0.532479	-0.0213336	-0.260596	-0.327309	0.0950788	0.223243	0.849494	-0.88015	-0.350327	-0.949884	-0.950319	0.975297	-0.837754	-0.346262	-0.140277		-0.75789	-0.420437	-0.0545622	-0.577825	-0.0164207		0.310224	-0.0494535		-0.588361	-0.48632	-0.260346	-0.921383	-0.495535	-0.880484	0.0522023	0.399262	-0.705124	-0.532282	0.0483424	-0.174033	-0.715971	0.761666
ENSG00000102055	ENSG00000213639	O14990	P62140	-0.516197	-0.354921		-0.919237		-0.00671771	-0.228657	-0.849944	0.0251009	0.331161	-0.416416	0.312481	0.0313208	0.374634	-0.841774	-0.270779	-0.458246	-0.783276	0.860904	-0.725527	0.477305	-0.447357		-0.801491	-0.219744	0.0560538	-0.296758	-0.852373		0.48884	0.609421		-0.797034	-0.947235	-0.242823	0.511555	-0.583994	-0.747259	0.670574	-0.107534	0.461837	-0.220068	-0.210325	0.258654	0.677726	0.115387
ENSG00000102081	ENSG00000114416	Q06787	P51114	0.387006	0.415597	0.202553	0.852069		0.667413	0.0657198	0.879028	0.761219	-0.254999	-0.0620219	-0.0959861	0.33659	0.816687	0.350357	0.894583	0.952036	0.196178	-0.0967977	-0.316623	0.940159	0.0549703	-0.608998	0.970422	0.803625	-0.519195	-0.067351	0.485906		0.0454464	0.661267	-0.201634	-0.125699	-0.123126	0.266605	0.641337	-0.462022	-0.278572	-0.724286	0.680745	0.763992	0.292097	0.0773791	0.893451	0.882124	-0.24006
ENSG00000102081	ENSG00000129245	Q06787	P51116	0.945998	0.676186	-0.15569	-0.307012		-0.0357487	0.13634	0.727013	-0.827967	0.743203	0.230811	0.591414	-0.284394	-0.680491	-0.938591	0.531701	0.40396	-0.246148	0.944669	-0.34293	-0.211644	0.757	0.775736	-0.745467	0.295833	-0.825243	-0.475996	-0.929487		-0.363515	-0.749597	0.385343	0.181797	-0.817294	-0.520749	-0.0326096	-0.965479	-0.573912	-0.493434	-0.586821	0.775327	-0.681356	0.289398	0.759904	0.857135	-0.017109
ENSG00000102098	ENSG00000198879	Q9UQR0	Q5VUG0									0.179429		0.1646	0.176254				0.0762237				0.942269			-0.431134	-0.56008	0.300281	-0.995748	0.197352				0.47647	0.594005		-0.173986	-0.66657		0.865288		0.623764		-0.0191827	0.0388245	0.171038	0.143325
ENSG00000102119	ENSG00000175334	P50402	O75531	0.73003	0.428241		0.564081	0.314856	0.173561	0.522982	-0.132184	-0.167161	-0.0654694	0.810432	0.159877	0.728767	0.844764	0.971566	-0.0164069	0.657463	-0.312611	0.777783	-0.262364	0.372256	-0.61252	0.119691	0.907732	-0.634165	0.951072	-0.538	0.65776		0.012126	0.606914	-0.262846	0.852538	-0.338274	-0.439432	0.890084	-0.404467	0.750693	0.458358	-0.4148	-0.0594951	-0.770928	0.106473	0.619014	0.468314	0.889922
ENSG00000102225	ENSG00000112576	Q00536	P30281	0.771639	-0.699426		0.452696	0.943829	-0.279565	0.549317	-0.453373	0.799861	-0.314935	-0.929589	0.487129	0.186871	0.495236	0.924172	-0.121053	-0.82628	-0.140582	0.122929	0.159753	0.758648	-0.398918	0.918652	0.889021	0.883341	-0.518612	0.114845	0.355246		-0.335443	0.497478	0.262617	0.464493	0.93469	0.436477	0.0154696	-0.648646	0.958633	0.657445	0.274783	0.23043	-0.0222151	0.166838	0.582822	0.570221	0.189758
ENSG00000102230	ENSG00000161217	Q9Y5K3	P49585	0.351573	0.728962		-0.413408		0.322506	-0.388323	-0.780688	-0.138769	-0.682743	0.132028	-0.533732	-0.195199	-0.0165121	-0.255604	0.415221	0.967161	0.328374	0.628432	-0.554562	0.892197	-0.282384	0.274874	-0.449887	-0.532749	0.169955	-0.342633	0.536581	0.798809	-0.324704	-0.227263	-0.293968	-0.474579	0.443393	-0.180777	0.693756	-0.933402	0.292114	-0.352189	0.684846	0.0417363	0.697921	0.108896	-0.161868	-0.018797	-0.448024
ENSG00000102243	ENSG00000197905	Q99990	Q15561	-0.554686	0.811433		0.416247		-0.794897	0.063502	0.0862872	0.432162	0.257146	0.297022	0.268381	-0.0849141	-0.0589701	-0.491095	-0.619278	-0.924665	0.449776	-0.630975	0.547316	-0.270487	0.0267856	0.232644	0.636731	0.151428	0.770187	-0.219355	0.904986		-0.172591	-0.495948	0.139417	0.121555	0.463045	0.423321	-0.488658	0.410547	0.590416	0.472262	0.740403	0.639577	0.687941	0.0690177	-0.267986	0.87338	0.171804
ENSG00000102317	ENSG00000112081	P98179	P84103	0.969894	-0.516421	0.71617	0.101082	0.70268	0.773074	-0.563685	0.867876	0.42368	-0.184808	0.832181	-0.0525016	0.358379	0.35353	0.119601	0.955882	-0.450765	0.757508	0.125166	0.583644	0.878071	0.893746	0.235025	0.981752	0.562429	0.306709	0.286299	0.680896		-0.854552	-0.0466335		0.379424	0.757876	0.48773	-0.885702	-0.0823267	0.273522	0.362957	0.896425	0.50665	0.840021	0.277538	0.764774	-0.536718	0.468436
ENSG00000102317	ENSG00000147274	P98179	P38159					0.821098																		-0.183635																	-0.0953972
ENSG00000102362	ENSG00000105514	Q96C24	O95716									-0.875218		-0.883265	0.715627				0.559902				0.382503				0.927853	-0.376892	-0.81117	0.369179		0.946743		0.0339273	-0.184736		-0.650051	0.775807		-0.384187		0.900206		0.946278	0.318396	0.440749	-0.635629
ENSG00000102572	ENSG00000135932	Q9Y6E0	Q9Y376	0.552775			0.461657		0.649392	-0.177124		-0.0576617	0.882407	0.464058	0.903758	0.569794	0.00369102	-0.154337	0.578136	0.657098	0.311591	0.877349	0.324759		-0.966832	-0.958091	0.11035	0.00194233	-0.608178	0.202737	-0.314485		0.95388	-0.364948	0.342541	0.253138	0.701717	0.372923	0.608015	0.593924	-0.787917	0.712359	0.46584	-0.13836	0.924187	0.678357	-0.571088
ENSG00000102781	ENSG00000119541	Q9BW62	O75351									-0.814646		-0.286998	0.82189				0.640581				0.913508			-0.245484	0.986676	0.0064952	-0.587972	-0.34191				0.912308	-0.286952		0.618769	-0.0113467		-0.370865		-0.0197739		-0.597453	0.517494	-0.0560579	0.936808
ENSG00000102870	ENSG00000127903	Q9UEG4	Q9Y2P0	-0.410177			-0.50976		0.0759663	-0.480734		0.850247	-0.0969943	0.854803	0.00263582	-0.554347	-0.0126196	0.0747028	0.305482	0.570271	0.326162	-0.991097	0.957795		0.034679		0.306261	0.884248	-0.547805	0.61941	0.383199		-0.319759	0.230976		0.265471	-0.321627	0.557025		-0.888015	0.11507	-0.778071	-0.386892	0.250568	0.730223	0.00279779	-0.728668
ENSG00000102870	ENSG00000183621	Q9UEG4	Q7Z4V0					-0.0692778				0.333212		0.117873	-0.23852				0.236084				0.90671			0.374819	0.467091	-0.531932	0.146297	-0.391599				-0.533777			-0.370597	0.255432		-0.070846		0.538694		0.318571	-0.419394	-0.118574	0.717808
ENSG00000102871	ENSG00000127191	Q15628	Q12933	0.68626	0.822068		0.376173	0.383245	0.629745	0.210337	0.0790417	0.743682	-0.0219859	-0.385218	0.330305	-0.527625	-0.714833	0.401848	-0.630587	-0.409178	0.697102	-0.786293	0.890348	-0.795051	0.706284	-0.823911	0.73075	0.0116235	0.743192	-0.724287	-0.428263		-0.61129	0.587355	0.146777	-0.125952	-0.550113	0.386962	-0.35428	0.721087	-0.583638	0.453804	0.305128	0.0396517	-0.902626	0.145718	-0.780111	-0.0620451	-0.278842
ENSG00000102882	ENSG00000162734	P27361	Q15121	0.244404	-0.0492791	-0.198767	-0.113273	0.842654	0.0832424	-0.135101	0.67651	0.867151	-0.852919	0.889222	0.643069	-0.601815	0.492738	0.680656	0.0847535	0.497606	-0.0855249	-0.211114	-0.655431	-0.605431	-0.834221	0.197057	0.668455	-0.879257	0.659874	-0.950012	0.72527		-0.0320756	-0.814613	0.25833	-0.946483	-0.705742	0.0286164		-0.676005	0.494129	0.324744	0.393716	-0.490372	0.896727	0.104297	0.531748	0.467679	0.0554498
ENSG00000102931	ENSG00000138175	Q9Y2Y0	P36405	0.622782	-0.653772		0.776712	0.886703	0.353077	-0.976019	0.245348	-0.752485	-0.887333	-0.107694	-0.596851	-0.626882	-0.176846	-0.8411	-0.153876	0.888278	0.906158	0.843951	-0.967117	-0.734596	0.534247	0.388052	0.892562	-0.705862	-0.315184	-0.223725	0.702292		-0.877679	-0.718049	-0.177043	0.508295	0.230504	0.0285616	0.620869	0.414629	0.694958	0.0719368	0.654076	0.488537	-0.0548745	-0.123242	0.265668	-0.157177	-0.636306
ENSG00000102931	ENSG00000213465	Q9Y2Y0	P36404	-0.366455	0.554782		0.64134		0.486114	-0.626566	0.677722	-0.513393	-0.38329	0.0436029	-0.0381627	0.944381	-0.765425	0.891225	-0.365313	0.197592	0.428991	0.90179	0.0365831	-0.17529	0.528959	0.72139	0.883636	0.499584	-0.124044	-0.699245	0.920028		-0.420999	0.804591	-0.438655	0.73532	-0.917726		0.719503	0.84104	0.947816	0.325873	0.287047	-0.596857			-0.134578	0.248398	0.154652
ENSG00000103035	ENSG00000115233	P51665	O00487	-0.110439	0.3195	0.422843	0.816485	0.949088	-0.416765	-0.388084	-0.263378	0.0290004	0.758851	0.65755	0.659748	0.414247	-0.327747	0.818227	0.639029	0.734829	0.888693	0.87738	0.47699	0.842064	0.654494	0.731338	0.679087	0.125846	0.877761	0.932209	0.682143		-0.848868	-0.274922	0.888668	0.845071	0.985828	0.632999	0.874525	-0.24347	0.941143	0.847681	-0.0109632	0.169207	0.928784	0.625208	0.919584	0.879074	0.609449
ENSG00000103202	ENSG00000143156	O00746	Q9Y5B8	-0.618493			-0.827652		-0.631988	-0.158581		-0.774155	-0.549859	0.708854	-0.562051	0.0641358	0.267994	-0.86615	-0.665178	0.711677	0.424794	0.852313	-0.0730539		0.358149	0.42738	-0.838689	-0.400315	0.161135	-0.0338613	0.825484		-0.87892	-0.334021	-0.0592176	0.528495	-0.879502	-0.618101		0.11833	-0.814393	-0.527421	-0.729229	0.891354	0.20268	-0.343381	-0.916749
ENSG00000103202	ENSG00000239672	O00746	P15531	-0.815116	0.972345	-0.262471	-0.843217	-0.0926439	0.431473	0.63345	0.802143	-0.542294	0.640396	-0.444086	0.280056	0.217843	0.795484	0.952023	0.304185	0.368653	0.198902	0.967059	-0.657056	0.94962	-0.218773	-0.595021	0.776856	-0.310744	0.823734	0.578963	0.315471		0.569669	0.546408	0.0946121	-0.136387	0.82263		-0.826637	0.829995	0.773578	0.748197	0.405819	-0.676286			0.913808	0.371888	-0.0931037
ENSG00000103275	ENSG00000110171	P63279	O75382	0.769861	-0.966361		0.500621		-0.393364	-0.539369	-0.857871	0.718083	0.0601255	0.754516	-0.891827	-0.588284	-0.517193	0.729723	-0.682557	-0.948264	-0.12006	0.766223	-0.527427	-0.24361	-0.351582	-0.486403	0.639497	-0.518808	-0.435436	0.67689	0.726666		0.29619	-0.578351	-0.449207	-0.0793184	0.887266	-0.63215	-0.331495	-0.733086	0.101608	-0.572864	-0.237644	-0.54952	0.317115	-0.623353	-0.85471	-0.160901	0.143949
ENSG00000103275	ENSG00000112343	P63279	O00635	0.555372	0.388128	-0.844908	-0.30106	0.933941	-0.31434	0.492268	-0.772013	0.395536	-0.968373	-0.0659929	0.312159	-0.374714	0.140195	0.535476	-0.891623	-0.574472	0.0897559	0.470509	-0.517516	-0.592905	0.129304	0.413494	-0.736641	-0.833448	0.929174	-0.323313	0.821434	0.589358	-0.709042	0.0680057	-0.540946	-0.661608	-0.889799	0.101636	0.520874	-0.683054	0.168521	0.230555	-0.258757	-0.91469	0.304934	0.263266	-0.0591372	0.0450285	-0.854595
ENSG00000103275	ENSG00000116030	P63279	P63165	-0.181124	0.9258	0.964894	-0.319284		0.413483	-0.244787	-0.594521	-0.347339	0.834784	0.0114107	0.595627	0.431387	-0.786055	-0.811238	0.650677	0.920213	0.691385	0.665829	0.523953	0.161472	0.681981	-0.515542	-0.494614	-0.655184	0.907218	-0.669359	0.754042		-0.636623	-0.346161	0.395814	0.703928	0.983431	0.337778		0.313822	0.192954	-0.611795	0.753731	0.868492	0.0489806	0.546238	0.723985	0.747511	-0.765778
ENSG00000103275	ENSG00000132109	P63279	P19474	0.161307	-0.902012	0.0426336	0.330004	0.0588136	0.377942	0.0285508	-0.915488	0.164954	0.0424692	0.307435	-0.345616	0.250235	-0.496102	0.762112	-0.753751	-0.86803	-0.366397	0.377105	-0.992436	0.729194	0.732379	0.758672	0.50832	-0.401331	-0.725256	0.377478	0.436604		-0.0260317	0.230479	-0.536451	-0.301573	0.949738	-0.542675	0.781567	0.941149	0.202717	0.500708		-0.735688	-0.287112	0.499786	-0.248094	0.734407	0.490711
ENSG00000103275	ENSG00000148356	P63279	Q6UWE0					-0.158659				0.312948		-0.528971	0.843364				0.0542207				-0.366082			0.877329	0.690913	-0.108714	-0.950657	-0.0777915		0.458923		0.602381	0.269863		-0.788896	0.252764		0.533458		-0.166528		-0.232759	0.0168126	-0.420386	-0.836401
ENSG00000103343	ENSG00000121413	Q15697	Q8TBC5	0.125757			-0.763956		-0.215165	0.390429		-0.397196	0.715939	0.146728	0.309625	-0.232274	-0.373636	-0.255544	0.214602	-0.636236	-0.193698	0.675661	0.248674		0.432156	-0.040184	0.752868	0.688415	-0.525777	-0.151628	0.411251		0.18852	0.689329	-0.10078	0.020508	-0.175094	-0.0385331	-0.304404	0.584925	-0.550653	0.689449	0.241956	-0.789446	-0.698538	-0.598478	0.427323
ENSG00000103343	ENSG00000140987	Q15697	Q9NX65	-0.112641			0.315382		0.315261	0.547787		0.283497	0.967656	0.784171	0.625292	-0.19877	-0.487024	-0.124367	0.412744	0.870156	0.528838	0.572645	0.857089		-0.283878	-0.613768	0.873423	0.171393	0.947856	0.708808	0.415451		-0.333734	-0.662594	0.240599	-0.00621397	0.908038	0.230622	-0.418885	0.745388	0.678199	0.489351	0.69457	0.922729	0.244503	-0.496037	0.518905
ENSG00000103343	ENSG00000171222	Q15697	P57086	-0.165837			-0.407979		-0.0999898	-0.111907		0.100551	0.888048	0.223295	0.776318	0.496343	-0.618495	-0.825713	0.791598	-0.696277	0.0767726	0.928589	0.0601993		-0.678186		0.944959	0.24671	-0.532412	-0.332194	0.522064		0.429578	0.716211	-0.216057	0.135851	0.839822	-0.321259	0.560519	-0.336494	0.278006	0.847319	0.11806	0.621502	-0.90367	-0.46073	0.354626
ENSG00000103343	ENSG00000172466	Q15697	P17028	-0.539288	-0.129138	0.833199	0.0794523		0.845711	0.467361	-0.628524	-0.400875	0.109817	0.329562	0.49687	0.276487	-0.282073	-0.555648	0.935677	-0.885352	0.0212601	-0.202294	-0.226585	0.210527	-0.153878	0.810005	-0.675628	0.676447	0.0822709	0.549644	0.593224		-0.194186	-0.36249	0.0307858	-0.0855175	-0.22355	-0.695804	0.179495	0.839095	0.462914	-0.626692	-0.467456	0.381285	-0.387987	-0.384661	0.444281	0.60175	0.164145
ENSG00000103343	ENSG00000182318	Q15697	P10073					0.342333				-0.180363		0.886022	0.651982				0.765032				0.348897			0.27975	0.993699	-0.0810908	0.88532	0.0164295				-0.154403	-0.222592		-0.235596	0.658028		-0.134697		-0.40045		0.809057	0.530972	0.373566	-0.189818
ENSG00000103363	ENSG00000154582	Q15370	Q15369	0.886692	0.962501		0.409661		-0.452974	-0.778941	0.291416	-0.37738	0.925665	-0.106239	0.336464	0.311432	-0.0397776	0.419862	-0.388809	0.122619	0.0306501	0.24399	-0.0683924	0.725532	-0.757687	-0.340766	-0.802625	0.664438	0.959103	0.967986	-0.147848		-0.937465	0.0965891	-0.438912	0.186566	0.877089	0.470861	0.0497813	0.0131377	-0.859703	-0.913792	0.504992	0.356237	-0.43139	-0.0482757	0.199627	-0.180107	-0.283362
ENSG00000103496	ENSG00000104915	Q12846	O60499	0.393282	-0.757091		-0.464177		0.0914332	0.179276	0.561469	0.825641	-0.789802	0.516109	0.965068	-0.318755	0.0959477	0.845898	0.328535	0.907766	0.93949	0.0160479	-0.40801	-0.534308	-0.966719	0.188907	0.734933	0.883672	-0.833961	0.772788	0.821039		0.256399	-0.499992		0.748621	0.0852257	0.705345	-0.2478	0.366214	0.714806	0.280695	0.866699	0.563624	0.647212	-0.19831	-0.780911	-0.321316	-0.219747
ENSG00000103496	ENSG00000106089	Q12846	Q16623	-0.327656	0.380607	0.672096	-0.285335		-0.664208	0.16589	0.844374	-0.19491	0.533717	0.27708	0.83037	0.472684	0.332509	0.300127	-0.328041	-0.940865	0.652822	0.432738	-0.215838	0.0642352	-0.0302077	-0.534421	0.50958	0.0811996	0.942565	-0.502298	0.421213		-0.138353	0.169405		-0.109595	-0.170728	-0.256921	-0.643234	0.479418	-0.532914	-0.520084	-0.645947	-0.55254	0.347781	0.0437546	0.601124	0.328427	0.342305
ENSG00000103496	ENSG00000111450	Q12846	P32856	0.641891	-0.39373		-0.163128	-0.104262	0.214203	-0.507328	0.361055	-0.643181	-0.531697	0.459354	-0.545621	-0.0291875	0.450237	-0.102713	0.178441	-0.0610904	0.686369	-0.0673021	-0.266238	0.228362	0.0802115	0.781526	-0.397526	-0.203438	-0.0574966	-0.57464	0.859135		-0.802812	0.677391		0.544628	0.134006	-0.303778	0.696028	-0.329282	-0.501689	-0.102157	-0.574725	0.0856143	0.936635	-0.459704	0.240567	0.6428	0.097466
ENSG00000103496	ENSG00000117533	Q12846	O75379	0.761045	-0.51161		-0.743372		0.611418	-0.347701	-0.357516	0.286481	0.728782	0.203268	0.477247	-0.412917	0.323183	-0.91188	-0.0823712	0.91373	-0.708846	0.1739	-0.340136	0.602235	-0.0674318	0.939293	-0.755457	0.782355	-0.121351	0.861098	0.82365		-0.118152	0.425699		0.297091	0.205119	0.497112		0.985901	-0.230611	-0.105708	-0.882441	0.781715	0.611121	-0.52117	0.53953	0.870862	0.243776
ENSG00000103496	ENSG00000117758	Q12846	Q86Y82	0.496587	-0.105639		-0.773949	0.975036	0.336248	-0.753581	-0.563184	0.881416	-0.199743	0.944275	-0.681693	0.585389	0.626058	-0.356639	-0.397152	0.862942	-0.280512	0.114931	0.115304	0.582967	0.849832	-0.205867	0.171044	0.372156	0.820551	0.0805357	0.949708		-0.87393	0.734357		0.634112	0.174996	0.284749	0.735048	0.533801	-0.363083	0.19225	-0.7904	0.756043	0.276217	-0.532319	0.500811	-0.465641	0.116017
ENSG00000103496	ENSG00000124222	Q12846	O14662	0.969895	-0.938689	0.825889	-0.139414	0.830337	0.18914	0.60461	-0.336435	-0.725125	-0.875912	-0.377049	0.685678	-0.615091	0.618721	-0.135312	0.240378	0.920689	0.787713	0.231398	0.711707	-0.0985376	-0.801503	-0.869946	-0.203868	-0.271497	0.78738	0.662456	0.962405		-0.912253	-0.00978597		-0.150956	0.162041		-0.0774151	0.777513	-0.290867	0.595863	-0.781473	0.717165			0.535589	-0.0399516	0.438379
ENSG00000103496	ENSG00000125814	Q12846	Q9H115					0.968437				0.311929		-0.690667	0.201586				0.278746				-0.410913			0.153232	-0.138484	0.306345	-0.626147	-0.0041356		-0.458477		0.314215			-0.307525	0.84878		0.331467		-0.339838		0.643244	0.867346	-0.0448452	0.500529
ENSG00000103496	ENSG00000135604	Q12846	O75558	0.208097	0.802785		0.00794216	0.82731	0.123539	0.880107	-0.117254	0.942336	-0.682384	-0.283146	-0.095216	0.34212	-0.307573	-0.0429839	0.0416235	-0.935878	-0.236832	0.0108987	0.594524	0.49973	0.055574	-0.92892	0.206295	0.0527174	0.752416	-0.784099	-0.0331219	-0.653241	0.221437	0.263642		-0.512713	-0.103216	-0.514216	-0.0228764	-0.986948	-0.0697469	0.219312	0.550067	0.0350201	0.539705	-0.134967	-0.836807	0.00272448	0.288902
ENSG00000103496	ENSG00000135823	Q12846	O43752	0.127858	0.118596		-0.92432	0.981888	0.0596975	-0.117659	-0.230296	-0.541301	-0.661987	0.366732	0.656206	-0.1755	-0.329983	-0.579044	-0.178611	0.801308	0.736312	0.585899	-0.0387919	-0.763936	0.240038	0.748944	-0.564001	0.235287	0.797223	0.371952	0.854703	0.590239	-0.432969	0.551276		0.646333	0.254919	0.671564	0.297447	0.287561	-0.533425	0.0994152	-0.179786	-0.462873	-0.0625604	-0.537453	0.576089	0.685349	-0.514904
ENSG00000103496	ENSG00000139190	Q12846	P23763	-0.562971	0.463772		0.614591		0.195018	0.564497	0.180757	0.854217	-0.946859	-0.61684	0.570255	-0.361878	-0.264226	-0.526714	0.130766	-0.879759	0.951805	-0.00474026	-0.468783	-0.0511616	-0.974995	0.210708	-0.3959	-0.415419	-0.706561	-0.00481162	0.80483		0.326178	-0.765638		-0.564485	-0.371812	-0.461263	0.345195	0.819927	-0.596485	0.103522	0.0619202	0.76362	-0.445252	0.299878	0.128568	0.0772838	0.150766
ENSG00000103496	ENSG00000166900	Q12846	Q13277	0.395956	-0.661775	-0.821863	-0.965119	-0.908674	-0.239459	0.695667	0.404658	0.883777	-0.801902	-0.45764	-0.521293	0.183275	0.521492	-0.104113	-0.441251	0.778905	0.0926702	0.193744	-0.629137	0.150409	0.316466	-0.405615	0.20166	-0.222556	-0.0444546	-0.84153	0.29275	0.866099	0.802202	-0.390814		0.0985349	0.184267	0.211726	0.888278	-0.604611	-0.43945	0.184021	0.142438	0.81293	0.43591	-0.0533826	0.10496	0.855125	0.736522
ENSG00000103496	ENSG00000168899	Q12846	O95183	-0.421476	0.460846		-0.230161	0.822951	0.340876	-0.502863	-0.420367	0.706226	-0.727095	-0.37194	0.925221	-0.670866	0.015721	0.2647	-0.262245	-0.817047	0.491445	0.681327	0.1224	-0.473906	-0.88649	-0.231059	0.517894	-0.520672	0.409749	0.452787	0.982552		-0.1366	0.590122		0.544549	-0.385872	0.00895168	-0.360137	-0.923189	-0.575566	0.749225	0.590001	0.900388	-0.0284135	0.383369	0.668435	-0.482894	0.0471484
ENSG00000103496	ENSG00000220205	Q12846	P63027	0.0807196	-0.82774		0.776087	-0.791385	-0.527254	0.091975	-0.698464	-0.132423	0.66479	0.457086	0.567164	-0.0565421	-0.681699	0.914415	-0.518764	-0.705595	0.73879	0.206762	-0.348953	0.348074	-0.643613	0.878302	-0.167542	0.187053	0.46561	0.382729	0.860296		-0.553203	-0.55775		-0.608533	0.323531	-0.356201	-0.0412551	0.137784	-0.375024	0.077394	-0.150265	-0.63969	0.513906	-0.378767	0.830077	-0.0530577	-0.592466
ENSG00000103569	ENSG00000135517	O43315	P30301	0.560618			0.0588164		-0.140304	-0.750083		-0.813522	0.805912	-0.835481	-0.493371	-0.411595	-0.0996459	-0.069892	0.321245	0.975675	0.280684	0.550437	-0.242097		0.500275	0.844911	0.83042	-0.2644	0.613269	-0.252026	-0.0351953		-0.302566	-0.231528	-0.384075	0.533984	-0.309112	-0.0656588	0.197243	0.969304	0.937678	0.208675	0.922831	-0.423621	0.392631	0.317302	-0.492283
ENSG00000103769	ENSG00000107560	P62491	Q7L804	0.237958	0.674956		-0.896384		-0.688538	-0.738012	0.606718	0.239362	-0.703865	0.561872	-0.173849	-0.0038295	0.211686	0.614995	0.20625	-0.620144	-0.159084	0.515824	0.71256	-0.795989	0.0107924	-0.100791	0.950371	-0.474441	0.461679	-0.3403	0.595563		-0.572001	-0.134011	0.0639905	-0.0992848	0.348427	-0.531161	0.170554	0.401179	-0.50856	0.162523	0.260213	-0.120387	-0.764534	0.203596	-0.964461	0.648417	0.558512
ENSG00000104064	ENSG00000154727	Q06547	Q06546	-0.205885	-0.0227681	0.676085	0.811669		0.754519	0.194262	0.754413	0.69646	0.803821	0.671413	0.214504	0.418316	-0.0700265	0.354676	0.973545	0.0542555	-0.121651	0.413102	0.270389	-0.544578	0.453138	0.532304	0.743068	0.0555725	-0.50108	0.545948	0.788418		-0.607487	-0.70498	0.318406	0.182337	0.517314	0.731782	0.825583	0.760328	-0.325955	0.0616681		0.00187392	-0.475557	-0.266359	0.126522	0.32214	0.336596
ENSG00000104081	ENSG00000143384	Q96LC9	Q07820					-0.22684				0.377015		0.492069	-0.411447				-0.0399046				0.158835			-0.570266	-0.834618	0.217168	0.239249	0.0431607		0.612381		-0.416669	-0.318079		0.0586686	-0.184596		-0.501548		0.525347		-0.465287	0.122337	0.362972	0.752031
ENSG00000104140	ENSG00000137843	Q96L33	Q9NQU5									0.198103		0.544306	0.338001				0.758752				0.478262			0.710303	0.980055	-0.448241	-0.156316	0.807891				0.567522	-0.211221		-0.601833	0.516862		-0.210847		0.74202		-0.261311	-0.193841	-0.120425	-0.0472346
ENSG00000104228	ENSG00000204613	Q9UPQ4	Q9UDY6					0.776414				-0.683532		0.368873	-0.0556396				0.106228				0.0857854			0.686918	0.588789	-0.269058	-0.51543	0.538747				0.475644	0.165771		-0.245097	0.844584		0.0415464		0.557982		0.933312	0.699725	0.108646	0.690339
ENSG00000104313	ENSG00000126778	Q99502	Q15475	-0.626911	-0.230161	0.636687	-0.467642		0.532894	-0.627763	-0.22272	0.671712	0.0743992	0.0489071	0.773726	-0.104573	-0.866307	-0.260679	-0.410549	0.966851	0.0747797	0.199885	0.0967309	-0.360875	0.51906	-0.482509	0.72567	0.173902	0.641135	0.233227	0.453035		-0.617316	-0.281293	-0.0305119	-0.0769895	0.703512	-0.288865	0.373862	0.0161172	0.922565	0.987155	-0.314978	0.552698	0.127039	-0.299068	0.930037	0.0115178	-0.0215295
ENSG00000104343	ENSG00000213186	Q96B02	Q8IWR1									0.457127		-0.872203	-0.562979				-0.780422				0.376638				0.66649	-0.647183	-0.454694	0.726407		0.675829		-0.705524	-0.159727		0.943263	-0.430815		0.164362		0.448087		0.374221	0.817744	-0.445724	-0.259096
ENSG00000104472	ENSG00000148229	Q9NRG0	Q9NRF9					0.931407				0.309798		-0.10461	0.633278				0.954955				0.377217			-0.108421	0.765302	-0.167314	-0.57654	0.0841204				0.553527	-0.342624		0.449569	-0.515437		0.988994		0.445132		0.986187	-0.71877	-0.450479	0.562329
ENSG00000104611	ENSG00000177885	Q9H788	P62993	0.102608			0.49421	0.952374	-0.390388	0.108757		0.730126	-0.34874	-0.632283	-0.649613	0.140739	0.363659	0.92063	0.173615	0.708751	-0.307959	-0.766527	0.124324		0.0122997	-0.520859	0.686446	-0.492568	-0.787902	0.469292	0.520605		-0.576782	-0.528139	-0.2191	-0.389921	-0.933286	0.462813	0.711694	0.929928	-0.15208	-0.88306	0.246625	-0.498772	0.623496	0.26638	-0.0131604
ENSG00000104643	ENSG00000139505	Q96QG7	Q9Y217	-0.524656	0.758615		0.767864	0.921756	0.38497	-0.643286	-0.405677	-0.769522	-0.583143	-0.825037	0.715075	0.339425	0.473788	0.716618	-0.820014	0.761482	0.0873413	0.985237	0.378375	-0.35233	-0.0608147		0.960984	-0.0199844	-0.802827	-0.386482	0.24912	0.0917787	-0.543416	0.517051	0.271658	0.0810419	0.359529	0.03464		0.982158	0.0567756	0.482731	0.602891	0.083567	-0.439275	-0.261553	0.907172	0.620419	0.142818
ENSG00000104722	ENSG00000277586	P07197	P07196	0.121706	0.108344	0.0773993	-0.579328		-0.398789	0.320848	0.705964	0.887555	0.727571	-0.237245	-0.0150166	-0.140527	0.204064	0.305051	0.491885	0.975455	0.126147	0.392137	0.64853	0.312664	0.770127	0.747337	0.574563	-0.551689	0.999835	-0.161842	0.852415		0.83104	-0.653182	0.382567	0.0544213	0.10339	0.364302	0.641196	0.602172	0.867364	0.568007	0.195258	0.258844	-0.434565	0.0154762	0.901826	0.076492	-0.595679
ENSG00000104765	ENSG00000176171	O60238	Q12983	-0.267255	0.287404		0.90148	0.882966	0.483233	0.711288	0.954148	0.977165	0.772801	0.371965	0.935551	0.254406	0.602397	0.943497	0.710607	0.958396	0.495583	0.22394	-0.689349	0.687952	0.142539	-0.59303	0.408316	0.40553	0.424076	0.901322	0.762188		0.2472	-0.817948	0.426414	0.892728	0.282663	0.287155	0.902623	-0.619961	0.970095	0.545828	0.379145	-0.159543	0.134631	-0.32123	0.928835	-0.535731	-0.50251
ENSG00000104863	ENSG00000150054	Q9HAP6	Q5T2T1									0.772989		-0.681715	0.223077				-0.470568				0.751773			0.973943	-0.500879	-0.799835	-0.378342	-0.269549		0.434917		-0.284267	0.108609		0.663463	0.18684		0.696707		-0.271126		-0.890362	0.886682	-0.397307	0.0285054
ENSG00000104879	ENSG00000223572	P06732	P12532	-0.878229	0.71823		0.625993		-0.0916487	0.136186	-0.813127	0.112619	0.718203	0.685073	0.151424	-0.370931	-0.207565	-0.0718903	-0.0224341	-0.960106	0.382728	-0.571624	0.799897	-0.208386	0.114634	-0.200156	0.865443	0.0164775	0.180453	-0.875124	-0.356913		0.054789	0.464758	-0.0294739	0.705621	0.916886	0.469862	0.118889	0.713131	0.475593	0.257734	-0.835942	-0.649251	0.507797	0.138302	-0.300712	0.643853	-0.148616
ENSG00000104915	ENSG00000106089	O60499	Q16623	0.254478	-0.584673		-0.109836		-0.113294	0.0184526	0.127628	-0.443982	0.0054131	-0.241903	0.883259	-0.0761944	0.237584	-0.0714802	-0.535226	-0.958905	0.685977	-0.66384	0.201479	-0.450716	-0.0766649	-0.0205761	0.155298	0.201549	-0.605848	-0.223653	0.133513		-0.899777	-0.600792	-0.0241632	-0.395814	-0.635262	-0.528229	-0.204951	0.82761	-0.396454	-0.535022	-0.639388	0.25809	-0.295678	0.275044	-0.875467	-0.787435	0.253879
ENSG00000104969	ENSG00000197860	O43765	Q96EQ0									-0.426796		-0.61887	0.539565				0.805658				0.207557			-0.0529606	-0.832139	-0.436117	0.825364	0.432969				-0.638235	-0.239237		0.78571	-0.215918		0.665061		-0.907581		-0.749958	-0.751929	0.256734	-0.583787
ENSG00000105048	ENSG00000130598	P13805	P48788	0.271802	-0.19149	-0.0362788	0.658553	0.648902	0.585648	-0.245177	-0.804211	-0.313789	0.887254	-0.594523	0.53744	0.226759	-0.101954	-0.144686	0.57215	-0.515786	-0.175188	0.071563	-0.713714	-0.258965	0.993931	0.402228	0.614345	-0.478407	-0.315878	-0.196224	-0.134012		-0.0984547	-0.43455	-0.063428	0.211454	-0.802383	0.509048	0.00313643	0.232869	0.930631	-0.825676	0.443834	-0.873254	-0.677674	-0.477393	0.820395		0.786405
ENSG00000105048	ENSG00000159173	P13805	P19237	-0.0399652	0.89408	-0.453694	0.822859	-0.832073	0.580302	-0.0970639	0.0120497	0.276679	0.272357	0.397153	0.432954	0.41924	0.586829	-0.0766151	0.178144	-0.111748	0.219825	0.666077	-0.887485	-0.375972	0.631846	-0.588968	-0.255893	-0.272423	-0.406325	-0.53054	-0.141651		0.247498	-0.381261	-0.138455	0.750427	0.732512	0.486802	-0.0716344	-0.0772142	0.455283	0.952178	0.0529735	0.851435	0.557629	0.29746	0.0820494	-0.809695	0.350089
ENSG00000105122	ENSG00000108551	Q86YV0	Q9Y272									0.338962		-0.423735	-0.340052				0.748449				-0.0904712			-0.609	0.496154	-0.086399	-0.522722	0.71551		-0.370556		-0.125591			-0.374691	-0.337866		-0.68703		-0.576376		-0.176789	0.423542	0.754211	-0.294101
ENSG00000105392	ENSG00000131721	O43186	Q9BQY4																							0.0488093									0.206105
ENSG00000105392	ENSG00000149922	O43186	O95947	-0.780775	0.820124		0.812762		-0.185472	0.203582	-0.419603	0.669484	0.98217	-0.231755	0.300546	-0.215653	0.759223	0.302463	0.377774	0.966218	0.628629	-0.158086	0.925684	-0.588927	-0.903444	0.91642	0.948593	0.175996	-0.286136	0.856848	-0.172853		-0.0763092	-0.191187	0.325921	0.894146	0.438654	0.514549	-0.00866754	-0.29502	0.863312	0.678404	0.179715	0.799253	-0.0557049	0.100677	0.225988	-0.397521	0.0293263
ENSG00000105392	ENSG00000159387	O43186	P78412																							-0.464137									-0.170707			0.0556492							0.541933	0.0707766
ENSG00000105392	ENSG00000164438	O43186	O43711	-0.87266			0.852156		-0.155814	-0.223806		-0.212868	-0.0901824	-0.48394	-0.531119	0.451019	-0.673723	-0.326206	0.193419	0.918824	0.994926	-0.516558	0.0567496		-0.731166	-0.0878641	0.665752	-0.34226	0.441371	0.898811	0.879963		0.250202	-0.6394	-0.396273	0.233575	0.409955	0.833764	0.107585	0.244318	0.745408	0.952199	0.509205	-0.466585	0.839623	0.429019	-0.53072
ENSG00000105398	ENSG00000173597	Q06520	O43704	0.298233	0.860727		0.765796		-0.019114	-0.174144	-0.517952	0.782299	0.469059	0.520431	0.502759	-0.486722	-0.011856	0.758554	0.342597	0.962366	0.709198	-0.342478	0.422938	0.156502	0.0620661		0.524572	-0.453898	0.754651	-0.312035	-0.335806		0.468623	-0.500078	0.169751	0.917032	0.634244	0.47288	0.446577	0.319891	0.136594	0.895473	0.108796	-0.450575	0.0566347	0.484774	0.0484375	-0.272332	0.164974
ENSG00000105443	ENSG00000142675	Q99418	Q969H4	0.0257619	0.460002		-0.588021	-0.779686	-0.206365	0.26139	0.976796	-0.128024	-0.342635	-0.629141	0.484989	-0.0174364	-0.173412	0.424711	-0.106573	-0.177456	0.105337	-0.0138177	0.709665	-0.172781	0.583032	-0.186793	0.802918	0.659004	0.987119	0.474411	-0.0817606		-0.343679	0.509213	0.725446	-0.858523	-0.664327	0.0922742	0.0218034	-0.649095	0.808595	0.029285	0.164861	-0.676133	0.785545	0.412485	0.753366	-0.382737	-0.329923
ENSG00000105514	ENSG00000127328	O95716	Q96QF0					0.62084				-0.546051		-0.477856	-0.778009				0.506381				0.570509			-0.45031	-0.842772	-0.868405	-0.45621	0.806125		0.422447		0.362447	-0.248209		0.704872	-0.21235		0.947927		-0.465616		0.836683	-0.931501	-0.299416	-0.822755
ENSG00000105514	ENSG00000183155	O95716	P47224	-0.259611			-0.795263	0.333755	-0.272698	0.195379		0.704839	-0.139743	-0.422802	-0.798814	0.56425	-0.50958	-0.7827	-0.119396	-0.132816	-0.296197	-0.313921	-0.874504		0.00626785	-0.469687	0.561637	0.138876	-0.373342	-0.929269	-0.00127478		-0.605003	-0.700097	0.136883	-0.148527	0.998446	-0.743482	0.201188	-0.874093	0.398906	-0.691278	-0.341107	-0.535097	0.22757	0.145804	0.670086
ENSG00000105568	ENSG00000112640	P30153	Q14738	0.562733	0.388349	-0.874493	0.691719	0.874069	-0.098255	0.344459	0.519115	0.34368	0.700869	0.758769	0.329234	-0.809354	0.665549	0.789045	-0.0611903	-0.4915	-0.506779	0.767109	-0.384232	-0.710666	-0.305145	0.462293	0.954859	-0.144443	0.891881	0.805335	0.621127		-0.168981	0.198873	0.203086	-0.444995	-0.818971	0.447517	0.570171	-0.739143	-0.219591	-0.207501	0.85752	0.282666	-0.759407	-0.00600132	0.218701	-0.02273	0.294749
ENSG00000105568	ENSG00000115808	P30153	O43815	0.646401	0.630952		-0.223482		-0.082015	0.210094	-0.186199	-0.790299	-0.0188157	-0.43507	0.258851	-0.252235	-0.914064	-0.724074	0.515239	-0.93319	0.11588	0.736283	-0.183791	-0.794032	0.624335	0.553035	-0.970174	0.551525	0.849698	0.629452	0.681727		0.00872016	-0.589874	0.248349	0.0777737	-0.922482	-0.306832	0.667102	-0.467948	0.530425	-0.344639	-0.369781	-0.584657	-0.699784	0.225742	-0.285372	-0.355993	-0.275041
ENSG00000105568	ENSG00000196792	P30153	Q13033	0.146955	-0.412386	-0.859099	-0.259033		-0.570587	-0.46401	-0.583622	-0.72332	0.214234	0.477918	0.385767	0.212222	-0.490321	-0.549906	0.545574	0.527054	-0.244418	0.0686883	-0.901976	-0.0694504	0.483043	0.137089	-0.876146	-0.468247	-0.26948	0.226444	0.39484		-0.49567	0.455854	-0.201053	0.598683	-0.502733	0.793648	0.751353	-0.768006	0.652404	-0.649833	-0.257962	-0.376304	-0.138562	0.282465	-0.0780348	-0.366014	-0.524372
ENSG00000105576	ENSG00000132341	O14787	P62826	-0.701194	-0.94331		0.246714		0.609239	-0.267872	-0.0369976	0.669814	0.713694	-0.00877599	-0.263578	0.351414	0.19195	-0.620379	0.434585	0.446242	-0.575023	0.962696	-0.493285	0.222962	-0.343079	-0.799364	-0.245433	-0.141295	-0.236077	0.551222	0.226964		-0.0438002	-0.483288	-0.244658	-0.731793	0.591347	0.52052	-0.816113	-0.557068	0.770246	-0.7235	0.0342312	-0.162951	-0.969997	-0.0913269	-0.567146		0.238941
ENSG00000105642	ENSG00000143933	Q92952	P0DP24																							0.771561									0.177539			-0.874484					-0.501435		-0.38966	-0.374111
ENSG00000105642	ENSG00000160014	Q92952	P0DP25	0.126762	-0.994376		0.147665		-0.113107	0.281636	0.143247	0.0971451	-0.781575	0.828752	0.636983	0.747602	-0.596439	0.820633	0.437341	0.47243	-0.905423	-0.164047	-0.0968669	0.457734	0.581272	0.683919	-0.178564	0.160102	-0.664925	0.914643	-0.175992		0.758743	0.155727	0.069285	-0.827983	-0.656193	-0.0146289	0.421498	-0.100092	-0.510331	0.0421651	0.461993	0.545895	0.127604	0.0557923	0.651842	-0.0943565	0.84457
ENSG00000105642	ENSG00000198668	Q92952	P0DP23	0.355135	-0.715438		-0.556195		0.0305547	0.231996	-0.23879	-0.293859	-0.038083	0.653196	0.216085	0.335702	-0.613013	0.507795	0.553335	0.716609	-0.358153	0.178449	-0.99296	0.558915	0.209104	-0.0558015	0.40992	-0.461639	-0.70211	-0.974824	0.172897		0.689517	0.0541055	-0.225638	-0.310297	-0.771321	-0.461783	-0.548867	0.915965	0.457932	-0.716483	-0.10711	0.178764	-0.728172	-0.205067	0.731456	0.583737	-0.571063
ENSG00000105649	ENSG00000127328	P20336	Q96QF0					0.514508				-0.531019		-0.692684	0.429457				0.675163				0.0450482			-0.189836	-0.859538	-0.0036933	-0.0211276	0.0873895				0.110147	-0.295791		-0.922666	-0.0810103		0.267216		-0.402789		-0.0663747	-0.134013	-0.656479	-0.817616
ENSG00000105649	ENSG00000167994	P20336	Q8TBN0	0.01981			0.508966	0.621203	-0.214404	-0.239786		-0.606833	0.837042	-0.152166	0.23914	0.348351	-0.0664582	0.55462	0.599993	0.805161	0.8991	0.544765	0.944347		-0.611997	-0.267039	0.769106	-0.529714	0.52448	-0.785568	0.427671		-0.410971	0.605878	-0.388651	0.570258	0.526429	0.280534	0.731433	-0.459844	0.759848	-0.0398835	-0.00184966	-0.476921	-0.578255	0.229327	-0.655401
ENSG00000105649	ENSG00000183155	P20336	P47224	0.720025	0.0161954		-0.945853	0.748294	-0.380542	0.674885	0.582466	0.723519	-0.874874	-0.52385	0.0446068	0.145173	0.50055	-0.895157	0.174273	-0.111007	0.221888	-0.684191	-0.954499	-0.341442	-0.63692	-0.00243294	0.415172	-0.834368	-0.251093	-0.646675	0.229871		0.234365	-0.0990928	0.479701	-0.256239	-0.707719	0.357662	-0.910703	-0.569985	0.700765	-0.316028	-0.273578	0.581872	-0.423252	-0.25509	0.277094	-0.75899	0.0867097
ENSG00000105662	ENSG00000118260	Q6UUV9	P16220	-0.0148174	-0.719694		-0.875308	0.917351	0.356831	0.597741	0.4748	-0.175635	-0.937241	0.115318	0.547549	0.343081	0.213452	-0.743926	0.425538	0.147409	0.338523	-0.0751881	-0.920507	-0.394996	0.346755	0.893131	-0.936612	0.170799	0.124497	-0.571054	0.0104823		-0.0827918	0.553638	0.0274802	-0.453043	-0.3897	0.146217	-0.0572408	0.163996	0.930909	0.0792446	-0.131922	-0.8875	-0.208266	-0.830939	0.290461	-0.0726464	0.451592
ENSG00000105717	ENSG00000120075	Q9BYU1	P09067									0.870601		-0.510536	0.231029				0.709447				0.454945			0.757393	-0.884375	-0.665549	0.724808	0.459224				-0.541485	0.141206		0.540845	0.795192		0.881487		-0.372623		0.414871	0.0219611	0.561608	-0.228789
ENSG00000105717	ENSG00000134138	Q9BYU1	O14770									0.714336		0.607508	-0.123136				-0.224774				-0.130777			-0.396416	-0.370513	-0.0822756	0.843991	-0.105041				-0.887897	-0.454402		-0.755932	0.0933035		-0.2513		-0.179348		0.321706	0.340432	0.0451652	0.448334
ENSG00000105717	ENSG00000160199	Q9BYU1	P55347									0.694151		0.786647	-0.353751				-0.136228				0.096783			-0.622446	-0.379232	-0.0974356	0.906489	-0.347081				0.458195	-0.0444529		0.578021	-0.516641		-0.292093		-0.0941271		0.20318	-0.843674	0.117557	-0.0694851
ENSG00000105717	ENSG00000165495	Q9BYU1	Q96KN3									-0.648763		-0.755117	0.100102				0.423956				-0.474426			-0.666111	-0.750282	0.649666	0.770064	0.126967				0.250877	-0.188764		-0.567154	0.697635		0.678778		-0.357773		-0.744482	0.232674	0.595226	0.371555
ENSG00000105717	ENSG00000170166	Q9BYU1	P09016									-0.280248		-0.754068	0.467651				0.278641				0.302972				-0.751646	0.791738	0.771674	-0.0661102				0.259289	0.132846		-0.225233	0.8185		0.099596		-0.171474		-0.659218	0.829673	0.459219	-0.0402916
ENSG00000105717	ENSG00000172789	Q9BYU1	Q00444									-0.42682		0.785434	-0.113391				0.791349				-0.182502			-0.725142	-0.542611	0.501744	0.235089	0.108173				-0.669645	0.290195		0.539305	0.2617		0.229814		-0.429794		-0.26902	-0.504203	-0.0848684	-0.182608
ENSG00000105717	ENSG00000173917	Q9BYU1	P14652									0.287811		0.604935	-0.0917003				0.890731				-0.357675			0.58609	-0.594848	0.536814	-0.30249	0.503518				-0.90968	-0.27739		-0.23703	0.643345		0.83626		-0.255484		0.110927	0.567599	-0.24469	-0.0679879
ENSG00000105750	ENSG00000173480	Q03923	Q8TAU3									-0.643259		0.538534	0.867888				0.813769				-0.457296			-0.677854	0.792311	-0.574211	0.749308	0.716102				0.271353	-0.468786		-0.6557	0.291387		0.838777		-0.762279		0.920577	-0.19625	0.239208	-0.64881
ENSG00000105810	ENSG00000112576	Q00534	P30281	-0.325892	-0.642699	-0.142689	0.319304	0.930352	0.0539761	-0.42566	-0.470064	-0.918669	0.0305606	0.0463371	-0.0179158	0.0362606	0.00839664	-0.0179228	-0.290904	0.487233	-0.601466	0.235024	0.194095	-0.0290624	0.429016	-0.565272	-0.737432	0.763487	0.850312	-0.175542	0.28963		0.721075	-0.605658	0.461671	0.00121011	0.930529	-0.520636	0.301567	-0.295125	-0.883116	0.649617	0.202438	0.342091	0.588937	-0.182524	0.643583	-0.249268	-0.0529062
ENSG00000105810	ENSG00000118816	Q00534	Q14094	-0.0481651	-0.463456	0.33933	0.113051	0.963456	0.508934	0.383366	0.370721	-0.961872	-0.857034	-0.668792	0.231086	-0.452804	-0.039867	-0.056563	-0.616421	0.631305	0.6147	0.930301	-0.377381	0.508428	0.268043	0.108562	0.735114	0.433884	-0.924168	0.607939	0.499166	0.370571	-0.782322	0.941392	-0.4591	0.292122	-0.621083	-0.0250465	-0.516763	-0.54874	-0.323094	-0.19486	-0.115212	0.851946	-0.725246	-0.0534463	-0.423596	-0.173276	-0.658433
ENSG00000105810	ENSG00000123080	Q00534	P42773	-0.501733	-0.0688973		-0.44245		-0.0198957	-0.16786	0.768836	-0.897647	-0.828364	0.200921	0.300023	-0.651194	-0.385051	0.351905	0.601785	0.550937	-0.346165	0.872576	-0.521424	-0.552438	0.351296	0.442931	-0.499489	0.483073	0.831654	0.398566	0.242582		-0.340682	-0.424693	0.0934442	0.265272	0.097179	0.192988	-0.488186	-0.096281	-0.54101	0.653478	-0.363867	0.29467	0.328475	-0.272368	-0.452161	-0.0112723	0.253741
ENSG00000105810	ENSG00000129355	Q00534	P55273	-0.380292	0.619393	0.699959	0.339863	-0.570755	0.306968	0.931462	0.472153	-0.735659	0.557249	0.0353334	0.589092	-0.295946	0.672233	-0.38144	-0.387473	0.796117	0.12321	-0.564813	-0.730865	0.0992602	0.189343	0.350301	-0.912375	0.494853	-0.194364	-0.00563726	0.445822		-0.199453	-0.291253	0.471182	0.623867	-0.175535	-0.433551	0.536521	0.770773	0.809845	-0.670023	0.42053	0.595464	-0.607543	-0.601513	0.326536	0.00816	-0.117503
ENSG00000105810	ENSG00000147883	Q00534	P42772	-0.359055	0.640586	0.0891016	-0.0489463	-0.603949	-0.356945	0.157854	-0.75524	-0.800974	0.386391	0.385846	-0.0567075	-0.243689	0.314552	-0.398463	-0.632787	-0.531371	-0.452998	0.171299	-0.425228	0.311796	0.166692	0.187421	-0.108137	-0.00216864	0.842912	0.154524	-0.208767	0.822291	-0.44728	0.10815	-0.215222	0.135489	0.535962	-0.210526	0.0512208	-0.485716	0.852082	-0.160704	0.0944442	-0.962133	0.146248	-0.802338	-0.201728	0.537586	0.112564
ENSG00000105866	ENSG00000136451	Q02446	Q14119	-0.381398	0.346178	0.263809	0.541567		-0.0383461	-0.299373	0.45994	0.42329	-0.0910449	0.555723	-0.195945	0.0517095	0.269812	-0.879542	0.336313	-0.739116	0.453447	0.479097	0.0151615	-0.421061	0.0422725	-0.693545	0.948535	-0.53468	-0.192929	0.961295	0.067744		0.0755732	-0.363882	0.504504	0.0133622	-0.542701	0.451585	0.0931866	0.678315	-0.390407	-0.0131458	0.138475	-0.433811	0.173715	-0.15526	0.979896	0.0783444	0.713949
ENSG00000105866	ENSG00000143442	Q02446	Q7Z3K3	-0.364276	-0.743734		0.524858		0.0447669	-0.321383	0.652516	0.660473	0.450758	0.590107	-0.0224182	-0.302344	-0.48393	-0.902343	0.377076	0.865118	-0.85769	0.974794	-0.0370751	-0.302893	0.0178231	0.331057	0.910466	-0.769663	0.509642	0.627922	-0.0571103		-0.117303	-0.380448	0.226593	0.839958	-0.550563	-0.0460983	-0.296402	0.471372	0.0459258	0.279245	-0.158712	0.105371	0.838829	0.103561	0.919323	-0.129762	0.411996
ENSG00000105991	ENSG00000136944	P49639	O60663	0.727342	-0.457585		0.591427		-0.145815	-0.828761	0.56534	0.209703	-0.43936	0.542911	0.126322	-0.157749	0.683079	0.477161	-0.0226652	-0.892942	0.354292	0.137474	-0.707981	-0.352808	-0.32518	0.840796	-0.676817	0.777203	-0.767332	-0.873388	0.690532		-0.239312	-0.600101	-0.0124134	-0.515854	0.512007	0.379728	-0.524159	-0.777105	0.9743	-0.288319	-0.133532	0.826011	0.673792	-0.428145	0.0531789		0.303655
ENSG00000105991	ENSG00000159387	P49639	P78412																							-0.393797									0.102812			0.563885							0.910001	-0.228403
ENSG00000105991	ENSG00000164093	P49639	Q99697	0.0668237	0.253316	0.866775	0.22813	-0.716687	0.280107	0.625884	-0.571341	0.666447	0.429504	-0.327072	-0.284125	-0.88815	0.0252295	0.404947	0.413246	-0.477849	-0.119888	0.0960394	0.155542	0.710439	0.605497	0.668808	-0.714135	-0.642016	0.902604	0.0800451	-0.294951		-0.40505	-0.69427	0.125157	-0.164245	0.183679	0.371481	-0.139246	-0.308364	0.94742	-0.397272	0.609272	-0.440603	-0.161276	-0.238977	-0.78341		-0.390756
ENSG00000105991	ENSG00000170689	P49639	P17482	0.0285665			0.594062	-0.266894	-0.474888	0.0887138		-0.0763988	0.178187	0.27244	0.11312	-0.37146	-0.189647	-0.725029	0.351951	-0.866481	-0.300334	0.480907	-0.44865		0.318286		-0.927434	0.590363	0.942932	-0.393587	-0.514758		-0.184092	-0.20881	-0.0190918	0.0237974	-0.707764	0.347611	-0.272782	-0.929668	0.840448	-0.21323	-0.0356576	0.537353	0.48117	-0.135235	0.531085
ENSG00000105991	ENSG00000175325	P49639	O75360	0.125289	-0.2518		0.167712		-0.763177	-0.437292	-0.56593	0.260517	-0.909919	-0.701744	0.218604	0.142245	-0.471617	-0.709855	0.388316	-0.910996	-0.000142031	0.770785	-0.692055	0.548234	0.133147	0.0149361	-0.908021	-0.546111	-0.630941	-0.380839	-0.859603		0.518541	-0.220662	0.0785955	-0.695465	0.612755	0.307265	-0.389066	-0.789778	0.972876	-0.291835	0.506196	-0.469777	0.664667	-0.0788027	-0.323544		0.146381
ENSG00000106004	ENSG00000204304	P20719	P40425	0.0423228	0.949007		0.0246476	0.75875	-0.396323	-0.446065	0.0671912	-0.511375	-0.338684	0.136659	-0.357708	0.417725	0.491749	0.265975	-0.104957	-0.756744	0.643711	-0.183923	-0.472942	-0.660123	-0.641751	0.566697	-0.560297	-0.473161	-0.86935	-0.197409	0.0750388		0.728282	0.0550537	0.458822	0.931001	-0.464987	0.397171	0.410773	0.552226	-0.103577	-0.344798	-0.861537	-0.569743	-0.810977	-0.064933	0.625698	0.110296	-0.442138
ENSG00000106052	ENSG00000119318	Q86VP1	P54727	0.307819	0.823059	-0.976874	0.54464	0.948604	-0.713732	0.478298	0.249084	-0.411085	0.607404	-0.784743	-0.845299	-0.0890811	0.16033	0.945393	-0.520596	0.442947	0.625583	0.917934	0.301567	-0.164789	0.578076	0.204395	0.937894	-0.375177	-0.209089	-0.167198	0.846222		-0.86136	0.367322	0.41373	0.00983806	-0.504954	-0.358921	0.559522	-0.442763	-0.94921	-0.441552	0.654053	0.593865	-0.35234	0.0877954	0.00292401	0.37652	0.783308
ENSG00000106052	ENSG00000139112	Q86VP1	Q9H0R8	-0.783609	0.573954		0.750953	0.966667	-0.580404	0.0502153	0.277733	0.884857	-0.646817	0.926312	0.234506	-0.525827	0.258541	0.346554	0.734327	0.603104	-0.554398	-0.368247	0.196459	0.273704	-0.157335	0.12065	-0.794777	0.859942	0.985104	-0.00490011	0.214427		-0.719276	-0.775747	-0.501501	-0.0744609	-0.657421	0.477416	-0.507592	-0.187703	0.94889	-0.425169	0.144283	0.0586212	0.507718	0.453877	0.89392	0.81045	0.213176
ENSG00000106052	ENSG00000150991	Q86VP1	P0CG48	0.0892629	0.973767	0.126505	0.136246		0.187062	-0.251948	0.10856	0.7502	-0.815983	0.579535	0.61801	0.0392434	-0.109557	0.502165	0.872113	-0.705355	-0.124044	-0.350413	-0.156386	0.0386957	0.869278	-0.208427	-0.845892	0.186936	0.887765	-0.0681972	0.00685703		0.936538	-0.759218		-0.0964576	0.841484	0.346295		-0.304831	-0.968818	-0.357627	-0.0161179	0.607107	0.952981	0.0495039	0.269555	-0.21053	-0.16138
ENSG00000106052	ENSG00000170315	Q86VP1	P0CG47	0.210697	0.766456	0.0724535	0.777305	0.805175	0.517116	-0.250637	-0.385724	0.861915	-0.270296	0.608629	0.927969	0.179428	-0.160869	0.903773	0.875367	0.67315	0.542027	0.961015	0.315209	-0.368466	0.375462	0.29679	-0.893558	0.391646	0.942674	-0.373283	-0.341622		0.960387	0.567824	0.669376	0.0843522	0.923424	-0.393574	-0.74734	0.267724	-0.287415	0.0655523	0.550635	0.0309137	0.178879	-0.516549	0.661163	-0.632557	0.208156
ENSG00000106052	ENSG00000197769	Q86VP1	Q9BXW4	-0.661908			-0.367889		0.539635	-0.294		-0.0427795	-0.0185167	0.567588	-0.270305	-0.495557	0.286393	0.263454	-0.232093	-0.522711	-0.718109	-0.0652586	-0.464301		0.855563	0.742407	0.435395	-0.785762	-0.253991	-0.321162	0.193931		-0.253272	0.342252	-0.371879	0.10927	0.595164	0.127366	0.200097	-0.92449	0.737625	-0.0413999	0.820548	0.155818	-0.731768	0.175263	0.44828
ENSG00000106069	ENSG00000138606	P52757	Q7M4L6									0.0334501		-0.0376699	0.616492				-0.431436				0.794826				0.684903	0.127023	-0.838181	0.481494				-0.7375	-0.282451		-0.667602	0.421073		-0.152657		0.809632		0.563655	0.161687	0.1433	0.678229
ENSG00000106069	ENSG00000158092	P52757	P16333	0.87241	-0.656707	0.658446	-0.417621		0.265357	-0.313537	0.925357	0.165357	-0.969592	0.420091	-0.291881	-0.720918	-0.1101	-0.437094	0.420482	-0.74188	0.717028	-0.311874	-0.775234	0.94023	-0.0708766	0.426929	-0.894339	0.777189	-0.636625	-0.739722	0.788131		-0.180568	0.912196	0.162886	-0.674913	-0.740047	-0.291451	0.213879	0.276914	-0.151771	0.737231	0.254537	-0.419505	0.278351	-0.0190465	0.924739	-0.156354	0.0766169
ENSG00000106089	ENSG00000111450	Q16623	P32856	0.43323	-0.614		0.0612709		0.0465755	-0.101506	0.781224	-0.205234	-0.67304	0.70096	-0.523631	-0.171133	0.472161	-0.580617	-0.743341	-0.0598486	0.0657344	-0.469003	-0.382376	-0.789095	-0.903552	-0.212323	0.0962306	0.407912	-0.273842	-0.119623	0.1022		-0.24081	0.570358	0.135726	0.712782	-0.90742	-0.00707286	-0.840981	-0.96974	-0.210644	0.35435	0.475263	0.539242	0.179248	-0.0792995	0.504329	0.140064	0.086988
ENSG00000106089	ENSG00000117533	Q16623	O75379	-0.238109	-0.675636		-0.222512		0.0236883	-0.226284	-0.179417	-0.76058	-0.00831539	0.533913	0.407647	0.26173	-0.395755	-0.380803	-0.304287	-0.848822	-0.386333	0.811145	-0.772333	-0.571315	-0.931134	-0.387579	-0.76781	-0.183596	0.209379	-0.558514	0.398102		-0.303684	0.555185	-0.0539344	-0.399062	-0.891759	-0.213285		0.356162	0.852692	0.247979	0.65238	-0.84057	0.852025	-0.0817421	0.909484	0.560029	0.393668
ENSG00000106089	ENSG00000117758	Q16623	Q86Y82	-0.463598	-0.788048		0.273626		-0.442115	-0.710302	-0.639694	-0.134279	-0.864819	0.0088065	-0.80036	-4.32053e-05	0.273913	0.36646	-0.168215	-0.67374	-0.631344	0.837506	-0.625201	-0.0901839	-0.111576	-0.00809529	0.578516	-0.163978	0.662849	-0.785116	0.206368		0.591079	0.679622	0.31869	-0.279895	-0.909698	0.153075	-0.804438	-0.420017	0.837384	0.0978274	0.362262	-0.777449	0.368713	-0.234512	0.861037	-0.737574	0.134196
ENSG00000106089	ENSG00000124222	Q16623	O14662	-0.168125	-0.651025	0.918125	0.00426895		-0.0153069	-0.176693	0.206916	-0.0262455	-0.836902	0.429084	0.378758	0.0846172	-0.347513	-0.114808	0.0311159	-0.746382	0.597058	-0.357018	-0.623421	-0.668394	-0.303294	0.0749741	-0.465507	0.793769	0.925874	-0.939725	0.226267		0.154995	0.0651078	-0.0809727	-0.803094	-0.919732		0.256951	-0.0816158	-0.484938	0.0211633	0.52071	-0.879401			0.968854	-0.704932	0.209634
ENSG00000106089	ENSG00000125814	Q16623	Q9H115									-0.134558		-0.185564	-0.190408				0.117344				-0.456204			0.5449	-0.0577861	0.346188	-0.457978	-0.446632				0.452861	0.254514		-0.141364	-0.402531		-0.626893		0.760114		-0.980537	0.571631	-0.0432737	0.932452
ENSG00000106089	ENSG00000135604	Q16623	O75558	0.0106688	0.646065		-0.0109809		-0.0833004	-0.0897885	-0.159639	0.128572	-0.397217	0.137028	-0.143635	0.336247	0.352374	0.480888	0.425833	0.979722	0.12258	0.844756	-0.158321	0.344541	0.928722	0.778453	0.923304	0.728029	0.690864	0.927664	0.751157		-0.830857	0.048928	0.303651	0.348325	0.899644	0.386363	0.595988	-0.504005	0.853417	-0.0997057	-0.505761	0.78344	0.640028	0.0526124	-0.776378	-0.0285176	0.710076
ENSG00000106089	ENSG00000135823	Q16623	O43752	0.0667852	0.0860695		0.129996		0.287034	0.466754	0.271232	0.0838759	-0.671067	-0.677823	0.862655	0.13115	-0.764017	0.31762	0.213378	-0.910126	0.0957424	0.653148	-0.615662	0.105591	0.709187	0.00813843	-0.174782	-0.552065	0.935905	-0.794239	-0.0656521		0.411897	0.769416	0.057059	-0.423086	-0.923259	-0.544767	-0.278499	-0.328407	0.977693	-0.333123	-0.0050489	0.0482353	-0.622059	-0.00461063	0.913619	0.0707325	-0.562359
ENSG00000106089	ENSG00000139190	Q16623	P23763	0.829275	0.89629		0.525517		0.187246	0.233058	0.120052	-0.0522207	-0.610655	0.487026	0.462696	-0.190342	-0.394803	-0.0598337	0.473412	0.937021	0.674841	-0.61649	0.798153	0.0128587	-0.150777	-0.375071	0.481132	0.195949	-0.889801	0.269908	0.78168		-0.934596	-0.55799	0.060997	-0.0504902	0.414942	0.115232	-0.553848	0.831586	0.906453	-0.67184	-0.219867	-0.834694	0.57041	-0.410952	0.450093	-0.0993975	0.865948
ENSG00000106089	ENSG00000166900	Q16623	Q13277	0.132941	-0.600064	-0.531951	0.199388		-0.422726	0.1496	0.305235	0.231045	-0.0303704	-0.201621	-0.691243	-0.415502	0.691552	0.633167	0.362168	-0.550624	0.426878	0.861309	-0.309977	0.0329664	-0.654014	0.97645	0.0441204	-0.416466	0.291254	0.756853	0.88378		-0.530617	-0.59806	0.260195	0.705337	-0.412437	-0.199993	-0.90163	0.324391	0.951408	0.30635	-0.138904	-0.672576	0.880475	0.109091	-0.0433682	0.562462	0.179329
ENSG00000106089	ENSG00000168899	Q16623	O95183	-0.425065	0.738544		0.896234		0.312868	-0.182605	-0.531171	0.30227	-0.097827	0.0363481	0.909759	-0.35459	0.503712	0.0135201	-0.500649	0.853979	0.589105	-0.307338	0.173305	-0.0175989	0.484728	0.0703863	0.344131	0.039364	0.651596	0.404907	0.490626		-0.0363217	0.494124	0.0839502	-0.647785	-0.165311	-0.183881	0.0566406	-0.543752	0.915194	-0.722207	-0.378073	-0.687207	0.263931	0.0174608	0.58939	-0.27517	0.145812
ENSG00000106089	ENSG00000171045	Q16623	Q96NA8									0.290052		0.725927	-0.443816				0.649325				0.140961			0.831119	0.340556	-0.392854	0.060148	0.674992				-0.00883479	-0.0644827		0.116029	0.739197		-0.514653		0.587469		0.0860476	0.568673	0.200275	0.882355
ENSG00000106089	ENSG00000220205	Q16623	P63027	-0.313615	-0.386578		-0.247856		0.708241	0.790256	-0.361084	-0.282392	0.876284	0.789143	0.498627	-0.0154105	0.308561	0.142458	-0.161644	0.834626	0.788167	0.304923	-0.650395	-0.61546	0.15732	-0.146182	-0.135785	0.895449	0.709335	0.583523	0.632701		-0.703781	-0.764693	0.155536	0.319989	-0.814987	0.479953	0.509287	0.0476339	0.957943	-0.065569	-0.143413	0.56496	0.879036	-0.275437	0.810457	-0.051292	0.477431
ENSG00000106299	ENSG00000126785	O00401	Q9H4E5									0.603766		0.256153	-0.0321702				0.0151793				-0.0844814			-0.563103	-0.368373	0.227566	0.196599	0.402287		0.755128		0.0639913	0.0902209		0.177916	-0.208943		0.425639		-0.271881		0.0942773	-0.172686	-0.499612	0.356214
ENSG00000106305	ENSG00000115866	Q13155	P14868	-0.853839	0.838822	-0.553485	-0.914324	0.755254	0.781858	0.471193	-0.301712	-0.454954	0.488275	0.109318	-0.520581	0.420371	-0.491428	0.304154	0.361633	0.803334	0.482239	0.979344	0.567192	0.458579	-0.0941315	-0.976108	-0.599484	0.651494	0.74443	-0.779039	0.464261		0.398515	0.770209	-0.241055	-0.926489	0.988777	-0.0953393	0.920187	-0.478431	-0.64819	0.665542	-0.385824	-0.135696	0.149218	0.281288	0.811657	0.518471	0.068847
ENSG00000106348	ENSG00000178035	P20839	P12268	0.839019	0.990489	0.213423	0.174669		0.128894	-0.562606	0.53995	0.523101	-0.121971	-0.278878	0.890738	0.828068	0.0281836	0.650703	0.127457	-0.567513	-0.145111	0.992586	0.378486	-0.607196	-0.0718595	-0.113137	0.884151	0.55768	0.791743	-0.410692	0.0296708		0.741577	0.376337	-0.166034	0.43008	0.591046	0.45859	0.337377	-0.113335	0.867644	0.866384	-0.752389	0.309644	0.680009	0.678309	0.781529	-0.778488	-0.64918
ENSG00000106355	ENSG00000130332	Q9Y4Y9	Q9UK45	0.586519	0.968309		0.70771		0.479136	0.376551	-0.126413	0.0425199	0.844112	0.452729	0.319873	0.644675	-0.363244	0.49017	0.751354	-0.293263	0.581088	0.991113	-0.030431	0.726903	0.928715	-0.347733	-0.980512	0.773181	0.831661	0.848035	0.271533		-0.962336	0.63084	0.184212	0.484999	-0.674353	0.528161	0.828703	0.826961	0.729374	0.830444	-0.0776329	0.479141	0.991148	0.164525	0.963526	0.472461	-0.426557
ENSG00000106355	ENSG00000139343	Q9Y4Y9	P62306	-0.659502	0.874734		0.461449	0.946256	-0.0985198	-0.417063	-0.017319	0.833962	0.678122	0.695672	0.6062	0.458332	-0.796373	0.596214	0.962564	0.253586	0.658865	0.749149	0.171045	0.565074	-0.108121	0.473265	0.850798	0.832805	0.895402	0.811347	0.67067		-0.76855	0.970982	0.224871	0.734987	0.0676773	0.481073	0.974235	0.720923	0.66617	0.531965	0.817832	0.144039	0.989622	-0.235364	0.883792	0.621545	-0.246475
ENSG00000106355	ENSG00000164167	Q9Y4Y9	P62312	0.593827	0.77328		-0.606973		0.160457	0.492155	0.584865	0.965216	-0.46013	0.495323	0.744318	0.776262	-0.0611447	0.841282	0.86395	-0.118917	0.697682	0.640695	0.56152	0.725769	0.550294	-0.508087	-0.498851	0.970634	0.925371	0.695207	0.970071		0.0771347	0.919794	0.115561	0.352179	0.974237	0.714076	0.943041	-0.630738	0.951068	0.212535		0.77407	0.899778	0.30406	0.995898	0.781136	0.329257
ENSG00000106355	ENSG00000170860	Q9Y4Y9	P62310	-0.104627	0.990421		0.499764	0.93623	-0.283744	0.798807	0.822057	0.840827	0.97308	0.534495	0.685647	0.505092	0.0879006	0.625957	0.834254	0.711977	0.24094	0.799162	-0.803272	0.352179	0.659393	-0.842299	-0.420926	0.851302	0.69641	0.798945	0.287965		0.575133	0.867067	0.48257	0.701064	0.944245	0.494665	0.971444	0.416846	-0.32133	0.500596	0.609761	-0.962535	0.942302	0.650525	0.971305	0.651971	-0.544618
ENSG00000106355	ENSG00000182004	Q9Y4Y9	P62304	-0.0159505	0.989586		-0.401327		0.456205	0.279529	0.292319	0.967093	0.824962	0.65688	0.591566	0.925491	0.406172	0.814277	0.738282	0.625815	0.2845	0.744647	0.0531848	0.852871	0.0211509	-0.562647	0.33283	0.922451	0.944016	0.849797	0.951922		-0.974422	0.678188	-0.0993095	0.608085	0.0902877	0.567956	0.913495	0.794626	0.418226	-0.289538	0.527726	0.393541	0.964622	0.434662	0.877185	0.514567	0.503838
ENSG00000106511	ENSG00000120075	P50222	P09067	0.782511	0.678659		0.395512		-0.210462	0.025664	0.0445361	-0.901723	0.130476	0.689276	-0.386533	-0.486855	0.288384	0.240524	-0.0668157	0.738649	0.462457	-0.895214	0.634311	0.499349	0.0971607	-0.0958459	0.724984	0.548897	0.403619	-0.190288	0.0493937		0.945633	-0.266549	0.198181	-0.582763	0.813111	0.644984	0.162148	0.178337	0.43814	0.566684	0.107871	0.438904	0.0620708	0.463478	0.039597	0.262244	0.506262
ENSG00000106511	ENSG00000159387	P50222	P78412																							0.446316									0.185236			0.345622							0.860939	0.206927
ENSG00000106536	ENSG00000143190	P78424	P14859	-0.169043	0.350279		0.127068		-0.150416	-0.242943	0.651303	0.0622948	0.850769	0.814734	-0.0757621	-0.0864103	0.000329913	0.260473	0.378167	0.910144	0.203975	-0.742354	-0.0514754	0.0116442	-0.396679	0.951213	0.422817	-0.267635	0.569005	0.23671	0.711866		-0.0275869	-0.63423	0.362924	0.552179	0.416573	0.519749	-0.0748548	0.880077	0.608272	-0.465151	-0.043916	-0.269725	0.473537	0.207568	0.424924	-0.292621	-0.388328
ENSG00000106588	ENSG00000129084	P25787	P25786	0.396121	0.164488	-0.743172	-0.899784		0.657718	0.0572212	0.506377	-0.634345	-0.207275	0.449771	0.841281	0.917102	-0.0286031	0.96634	-0.204269	0.303923	0.584663	0.797741	0.940679	0.618347	0.752825	0.75395	0.828067	0.372879	0.979086	0.839065	0.71431		0.931256	0.744267	0.476931	0.805739	-0.549871	0.385478	0.440364	0.644408	0.951992	-0.537731	0.689513	0.727127	0.994582	-0.515875	0.67574	0.940624	-0.0448919
ENSG00000106689	ENSG00000198728	P50458	Q86U70	0.393678	-0.295647		0.513947		0.870718	0.546852	-0.848189	-0.572929	-0.432371	0.465637	-0.315759	0.0157111	-0.516723	0.437849	-0.0230807	-0.309737	0.246687	-0.140988	0.620663	0.389989	-0.258873	0.709234	0.803104	0.96631	-0.95612	-0.507229	-0.818431		0.150724	0.707345	-0.390809	0.174569	-0.802103	0.252791	0.331324	-0.361161	0.893298	-0.455469	-0.431059	0.125575	0.372441	-0.308133	-0.809194	0.500685	-0.176016
ENSG00000106852	ENSG00000183733	Q9UPM6	Q6QHK4									0.457921		-0.779836	-0.232989				-0.873418				-0.269386			-0.0795661	0.104639	0.392576	-0.103992	0.646436				-0.571654	-0.0126457		-0.171858	0.560063		-0.124681		0.992148		0.56064	0.90192	-0.031972	0.720749
ENSG00000106852	ENSG00000198728	Q9UPM6	Q86U70	0.615736			0.623533	-0.387692	-0.0848898	-0.172204		-0.759521	0.0717132	0.190733	0.421468	-0.963973	-0.557767	0.874538	-0.491851	-0.382334	0.102908	0.0660705	-0.276923		-0.0658077	0.719073	0.49003	-0.549155	-0.640937	0.940786	0.967523		-0.748244	0.426479	0.430626	0.373728	0.057398	-0.00417695	-0.317715	-0.599243	0.795851	-0.752386	-0.516031	-0.548593	0.423592	-0.0209545	-0.563666
ENSG00000107187	ENSG00000172789	Q9UBR4	Q00444	-0.595008			-0.389053		0.123446	-0.235162		-0.24561	0.790838	0.34684	0.306559	-0.472568	0.761556	0.175053	0.810962	0.279575	0.815541	-0.707152	0.159563		0.615536		0.787313	-0.264286	0.229085	0.0737418	0.430511		-0.730462	0.22408	0.00447846	0.870088	-0.682741	0.267994	0.284043	0.599897	0.686977	0.817082	-0.223911	0.219055	0.324585	-0.124435	-0.688508
ENSG00000107187	ENSG00000183733	Q9UBR4	Q6QHK4									-0.51597		0.355133	0.541632				0.212854				-0.00584326				0.942247	0.646	0.44267	0.908615				0.122336	-0.152915		0.856693	0.682812		-0.55068		0.874473		0.0585416	0.596662	-0.17616	-0.589465
ENSG00000107187	ENSG00000198728	Q9UBR4	Q86U70	-0.31046			0.734572		-0.027701	0.897356		-0.0623653	-0.518476	0.68656	-0.478116	-0.321645	0.673653	0.211588	0.857653	-0.00324408	0.543864	0.588211	0.0814101		0.0519155		0.539806	-0.409109	0.128664	0.660124	0.4394		-0.268093	-0.199499	0.0685944	0.54786	-0.889823	0.201585	0.652128	-0.34173	0.802662	-0.622459	-0.505209	0.0855468	-0.299362	-0.655966	0.774743
ENSG00000107404	ENSG00000161202	O14640	Q92997
ENSG00000107560	ENSG00000132698	Q7L804	P57735	-0.483881			0.509852		0.262533	-0.709218		0.885858	0.279123	-0.861728	-0.628882	0.118228	-0.296757	-0.84354	0.538796	-0.615592	0.334919	0.050268	-0.13072		-0.251402	-0.758166	-0.85127	0.189352	0.451114	-0.22035	0.0998469		-0.730369	0.706171	0.26301	-0.32116	0.576904	-0.125301	-0.346729	-0.584535	0.874373	0.609862	-0.211605	-0.501214	0.812548	-0.40006	0.144458
ENSG00000107560	ENSG00000185236	Q7L804	Q15907	-0.1541	0.706646		-0.940242		0.193288	0.0588916	0.0496586	0.784662	0.419194	0.045516	0.420558	0.32967	-0.617061	-0.721302	0.676704	0.236196	-0.777818	0.570872	0.476949	0.149118	0.135657	-0.278632	-0.978096	0.370347	0.546514	-0.46946	0.87225		-0.909507	-0.439557	0.473942	-0.0376805	0.0293144	-0.45522	0.178402	-0.136556	0.641388	0.521961	-0.0422636	-0.568569	0.931894	-0.496345	0.811712	-0.227694	-0.74783
ENSG00000107643	ENSG00000111266	P45983	Q9BY84					0.0812241				-0.784497		0.117761	-0.529734				-0.506557				0.861042			-0.0467111	-0.956746	-0.605684	-0.117803	0.875533		-0.783445		-0.907063	-0.197919		0.650274	0.170458		0.149531		-0.0623153		-0.597109	0.55014	0.273169	-0.465147
ENSG00000107643	ENSG00000143507	P45983	Q9Y6W6	-0.213292	0.878097		0.951648	0.671861	0.189341	0.576096	0.360672	0.627989	-0.0471043	-0.273963	-0.373466	-0.0100366	0.608118	0.008521	0.0660025	-0.92564	0.494707	0.597165	0.813111	-0.435047	0.786257	-0.576179	0.0652911	-0.617647	-0.507641	0.173346	0.322403		0.508786	0.823242	-0.0268223	-0.565898	0.983217	0.674925	-0.370909	0.214622	0.345564	-0.629331	-0.220576	-0.301866	0.543297	0.239319	-0.682348	0.104275	-0.118561
ENSG00000107960	ENSG00000257949	Q9H668	Q86WV5
ENSG00000108001	ENSG00000221818	Q9H4W6	Q9HAK2									0.757919		0.0613294	0.515515				-0.0254378				0.939108				0.731795	0.554492	0.932453	-0.558677		-0.111211		-0.748614			-0.83794	-0.27682		0.748386		0.0446107		-0.317417	0.616586	0.271089	0.312664
ENSG00000108010	ENSG00000163170	O76003	Q53S33									0.285947		0.495486	0.320954				0.67702				0.946539			0.878579	-0.924871	0.960518	-0.639117	0.646772		-0.730166		-0.81401	-0.0156469		0.867788	0.639039		-0.0177012		-0.00983054		-0.80076	0.55541	0.812587	0.985448
ENSG00000108010	ENSG00000169627	O76003	Q9H3K6	0.0670627	-0.17099		-0.635159		-0.119122	0.466741	0.83447	0.371703	0.130575	-0.875149	0.451068	0.835564	0.392124	-0.438849	-0.438487	0.969087	-0.163648	0.899377	-0.32306	-0.355635	0.639161	0.336342	0.893897	0.209265	0.367082	0.46114	0.101916	0.870567	0.770436	0.25509	0.168277	0.817871	0.457261		0.484595	-0.0757195	-0.926207	-0.876773	0.22832	-0.258832			0.81614	-0.309553	0.443708
ENSG00000108010	ENSG00000178096	O76003	Q9Y3E2	0.567348			-0.0705942		-0.0934267	0.711007		0.298855	0.139455	-0.0458786	-0.773049	0.192484	-0.312391	-0.448477	-0.6533	-0.697891	0.119165	0.847195	-0.193073		-0.59083	-0.409707	0.609397	0.916621	0.182484	-0.066193	-0.535101		0.770663	-0.818121	-0.116671	-0.787363	0.790358	0.42816	0.356204	-0.781981	0.755329	0.147124	-0.457606	0.652255	-0.189139	0.324189	-0.114843
ENSG00000108255	ENSG00000244752	P05813	P43320	-0.0358864	0.445457	0.635713	0.488724		0.0849441	-0.0990546	-0.267861	-0.554683	-0.58042	0.374404	-0.0390378	-0.427554	-0.288079	-0.704679	-0.561197	-0.13212	0.456392	0.219898	0.876226	-0.0839723	0.161097	0.673595	0.490368	0.122838	-0.29959	0.525425	0.502787		0.99834	-0.219683	-0.252483	-0.0828572	-0.407852	0.410702	-0.49438	-0.00714021	0.897902	0.94832	-0.91178	0.603423	0.546089	0.216208	-0.741849	-0.223974	-0.0150162
ENSG00000108306	ENSG00000113558	Q96IG2	P63208					0.622329				-0.516821		0.23134	-0.608363				-0.629621				0.317796			0.804125	-0.953534	0.50363	-0.814276	0.143499				-0.503173	-0.441606		0.226809	0.273782		0.058076		-0.383761		0.00152865	-0.936827	-0.639767	0.802058
ENSG00000108349	ENSG00000141543	O15234	P38919		-0.12459			0.585338			-0.709424													0.407968		-0.539431									-0.595733			-0.382474					-0.786832		-0.953756	-0.789118		0.483456	-0.337885
ENSG00000108381	ENSG00000132744	P45381	Q96HD9									-0.678286		-0.539023	0.00993135				0.616512				0.208117			-0.734526	0.96788	-0.323447	0.462218	-0.357178		0.536085		0.304412	0.157329		-0.412157	0.626165		-0.0285463		0.554315		-0.311528	0.13627	-0.705559	-0.608644
ENSG00000108417	ENSG00000135443	O76014	P78386	0.463526	0.863016		0.818641		0.00648874	-0.0183494	-0.525416	0.407961	0.771065	0.0316375	0.308138	-0.553701	-0.602276	0.489436	0.457059	0.991521	0.871936	0.0811701	0.927251	-0.203818	0.435307	0.801073	0.905313	-0.00488792	-0.701047	-0.170142	0.0605355		-0.164902	-0.0331082	0.282315	0.870322	0.922136	0.568224	0.00630672	-0.246208	0.939794	0.593555	0.00882376	-0.621782	0.716963	0.0669784	-0.422268		0.802483
ENSG00000108417	ENSG00000139648	O76014	Q3SY84									0.640995		0.325309	0.733784				-0.0184179				0.0405596			-0.0149836	0.928082	-0.467954	-0.0502365	-0.264134				0.0972499	-0.00996707		-0.176481	0.0888206		-0.0438297		0.947111		-0.0345377	-0.862163	0.536383	-0.359278
ENSG00000108417	ENSG00000167768	O76014	P04264	0.614261	0.486082		0.497537		0.410617	0.0741205	-0.828475	-0.281001	-0.0180378	-0.356782	0.562818	-0.0522637	-0.111487	0.384889	-0.0485401	-0.57636	0.662037	0.377698	0.285529	-0.831435	0.91625	0.234471	0.959787	-0.452471	0.613674	0.479727	-0.156007		0.282557	0.397563	0.181945	0.936802	-0.358775	0.282104	-0.189409	0.649339	0.945461	-0.729424	0.363361	-0.171123	0.158408	0.423519	0.442193		0.663133
ENSG00000108417	ENSG00000170442	O76014	O43790																																			0.316919					0.179185		-0.763379	-0.142232
ENSG00000108417	ENSG00000170454	O76014	O95678	-0.406226	0.777493		-0.774542		-0.449418	0.77653	0.518535	0.157548	-0.291613	0.0699204	0.130844	-0.43417	0.149678	-0.336208	0.237295	0.948944	0.727304	-0.144265	0.081256	0.79341	0.770621	0.927951	-0.0734998	0.483747	-0.947045	0.868245	-0.39099		0.659677	0.138685	-0.194332	0.86524	0.710927	0.613189	0.159576	-0.0589233	0.505099	0.913257	0.0207373	-0.444843	-0.723406	-0.516811	0.420751		0.799964
ENSG00000108417	ENSG00000170465	O76014	P48668	-0.686431	0.801408		0.850447		-0.0170529	-0.508107	-0.368838	0.520769	0.377807	0.139934	0.184533	-0.092158	0.394734	0.0389092	0.480477	0.778629	0.677313	0.385024	0.901021	0.531202	0.604819	-0.311307	0.685133	-0.905127	0.976135	0.869735	0.291695		0.891264	0.154535	-0.0205027	0.499442	0.498052	0.285216	0.182192	0.0151412	0.993578	0.987801	0.107283	0.266131	-0.755391	0.599928	-0.685763		-0.705508
ENSG00000108417	ENSG00000170477	O76014	P19013	0.759953	0.912556		-0.164329		-0.287071	0.497171	-0.160076	-0.22081	-0.285821	0.216204	0.213426	-0.601582	0.826266	-0.281097	0.0693998	-0.371399	0.774309	-0.627877	0.22052	0.00159212	-0.379071	-0.140754	0.807644	-0.487713	0.0570386	0.22873	0.310164		-0.249894	0.0648779	-0.438576	0.753134	0.0969727	0.118163	0.594082	0.104106	0.962477	0.468609	-0.308578	0.659477	0.467962	0.224735	-0.97946		-0.480704
ENSG00000108417	ENSG00000170484	O76014	Q7RTS7									0.969887		0.133475	0.581751				-0.696576				0.91346			-0.229975	0.960911	0.0561519	0.363152	0.549902				0.164607	0.159564		0.899459	0.293563		-0.0869696		0.988869		0.670318	-0.683993	0.0198923	0.803768
ENSG00000108417	ENSG00000170523	O76014	P78385	0.679913	0.837923		0.58315		0.643997	0.494871	0.530735	0.340497	0.658265	0.217093	0.345238	-0.177559	-0.547478	-0.221559	-0.530548	0.996703	0.78701	0.167028	0.849836	0.205273	-0.688739	0.589766	0.930317	-0.432815	0.438146	0.971021	-0.342422		0.0703758	0.416148	-0.0282686	0.720016	0.555001	0.385376	-0.0315699	0.492681	-0.132493	0.87461	0.296391	-0.210323	-0.690475	-0.255769	0.261816		0.18009
ENSG00000108417	ENSG00000170819	O76014	Q13515	-0.0449445	0.848426		0.936692		0.452703	0.317624	-0.166861	-0.0440206	-0.187324	-0.661057	0.0705178	-0.510381	-0.563518	-0.333171	0.0128314	0.998599	0.779921	-0.331501	-0.593776	-0.3414	0.0903963		0.836734	0.0336405	-0.273859	0.67086	-0.20978		0.926483	-0.336139	0.0463532	0.874007	0.848424	0.564055	0.661377	0.105392	0.913053	0.0908491	0.0307596	-0.655492	-0.13617	-0.316632	0.179771		0.412943
ENSG00000108417	ENSG00000175084	O76014	P17661	0.413265	0.692286		0.790952		0.328751	0.0549945	-0.281034	0.333686	0.233452	0.505392	-0.526136	-0.0873832	0.0320434	0.27917	-0.233313	0.926312	-0.767853	-0.196582	0.954986	-0.176723	0.222927	-0.661494	0.797982	-0.158567	0.141579	-0.425418	-0.209602		-0.551703	-0.0751196	-0.456661	0.923631	-0.457803	0.497785	0.221237	-0.266617	0.982687	0.804131	-0.00467667	-0.831149	-0.354979	0.290032	0.0408732		-0.583324
ENSG00000108417	ENSG00000185069	O76014	Q01546	0.518041	0.942291		-0.59846		0.332396	-0.194233	-0.77438	-0.593549	0.752217	-0.607096	0.203963	-0.155559	0.398387	-0.102639	-0.475625	0.994327	0.661838	0.184531	-0.40335	0.0767435	0.830956	0.970051	0.9315	0.388968	0.814907	0.207814	0.103229		-0.353411	0.375821	0.117488	0.896514	0.117019	0.0594808	0.116702	0.0413402	0.937309	0.694743	-0.136785	0.158194	-0.603144	0.171012	-0.0291079		-0.670312
ENSG00000108417	ENSG00000185479	O76014	P04259	-0.442434			0.597447		-0.165559	-0.0510994		0.153184	-0.205417	0.367372	0.156907	-0.223673	0.1686	0.060876	-0.820388	-0.722919	0.195524	0.720871	0.397371		0.945518		-0.103816	0.500922	0.944777	0.711251	0.258		-0.538724	-0.47228	-0.140492	0.705685	0.343446	0.162159	0.216318	-0.0217237	0.916201	0.937035	0.114037	-0.279647	-0.848625	0.475414	-0.486082
ENSG00000108417	ENSG00000186442	O76014	P12035	-0.899994			0.674087		0.245216	-0.234062		0.425759	0.330799	0.197454	0.487882	-0.378349	-0.0116697	-0.14809	-0.944573	0.987392	0.885099	0.207416	0.756387		0.484795	-0.262345	0.964106	-0.711572	0.161483	0.811755	0.603027		0.94343	0.351017	-0.110587	0.540538	0.117424	0.448292	0.426918	-0.287264	0.91816	0.948134	0.0333793	-0.333534	-0.827688	0.163667	0.175946
ENSG00000108417	ENSG00000205426	O76014	Q14533	-0.851284	0.972137		0.854463		0.557065	0.364892	-0.414406	-0.650445	0.385944	0.675543	0.479635	-0.0771099	0.338808	-0.494939	0.385436	0.989122	0.925331	0.256179	0.354624	0.477611	0.135896	0.605656	0.478962	0.381958	0.85213	0.719937	0.657004		-0.461807	-0.427091	-0.312597	0.620299	0.132815	0.246303	0.053933	0.0434162	0.539402	0.952565	-0.149637	-0.476562	-0.0367368	0.577961	0.717118		-0.332495
ENSG00000108669	ENSG00000142675	Q15438	Q969H4	0.393046	0.374673		0.777396	-0.825488	0.0796426	-0.794195	0.432857	-0.959225	0.596792	0.612678	-0.017207	-0.291665	-0.388004	0.576344	-0.257217	-0.0413296	-0.730643	-0.333953	-0.806903	0.0796587	-0.443616	0.654869	0.860179	-0.209745	0.667283	0.452814	-0.383475		-0.798456	0.187171	0.394058	0.481457	0.735232	0.428036	-0.645181	-0.666716	0.427348	-0.804309	0.00327268	-0.700754	0.464603	-0.465516	-0.0910427	0.081504	0.572604
ENSG00000108671	ENSG00000166200	O00231	P61201	0.294556	-0.0988137	-0.710589	-0.111346	0.079328	0.808561	-0.14463	0.145384	0.619991	-0.920124	-0.120654	-0.398952	-0.575786	-0.0417791	0.939441	0.759284	0.448935	-0.331219	0.517339	0.22682	0.159092	-0.0324788	0.760454	-0.780103	-0.803564	-0.906529	-0.631027	0.589562		-0.582172	0.0385751	0.28318	-0.272282	-0.811069	-0.475601	0.0953223	0.844315	-0.530471	-0.482355	0.837214	0.777711	-0.61399	0.188864	0.239648	0.823791	0.447292
ENSG00000108759	ENSG00000167767	Q14532	Q6KB66									-0.525527		0.593265	-0.463899				-0.355736				0.936522			0.145855	0.507436	0.09404	0.276229	-0.124813				-0.151535	-0.3407		0.00889204	0.379383		-0.473314		0.976404		-0.622623	-0.835955	0.230504	0.368005
ENSG00000108759	ENSG00000170442	Q14532	O43790																																			0.133715					0.524751		0.608465	0.262456
ENSG00000108759	ENSG00000170486	Q14532	Q14CN4									0.359199		-0.14685	-0.217782				0.242818				-0.285061			-0.766178	0.967183	-0.170486	-0.479336	0.936402				-0.160961	-0.303142		0.261826	0.286415		0.875644		0.95192		-0.788408	-0.131143	0.349355	-0.0912989
ENSG00000108798	ENSG00000112290	Q9P2A4	Q92558									-0.716962		-0.0813008	0.250309				-0.265101				-0.794559			-0.325386	-0.896554	0.562942	0.934474	-0.834358				-0.355213	-0.354513		-0.797015	0.103146		-0.944412		0.178384		-0.608966	-0.475187	-0.617589	-0.250179
ENSG00000108798	ENSG00000138443	Q9P2A4	Q9NYB9									-0.380257		0.378571	-0.0829249				-0.332418				-0.669626			0.0374588	-0.848478	0.211706	0.362424	-0.805363		0.485085		-0.125227	0.116891		-0.708052	-0.412799		-0.943201		-0.581585		0.284366	-0.898064	-0.372974	0.131752
ENSG00000108946	ENSG00000187699	P10644	Q9BSF0					-0.0385568				0.19623		-0.787092	-0.521184				-0.922708				0.389742			-0.528606	-0.859828	-0.179119	-0.231396	-0.776052		-0.766199		-0.718162	0.333324		0.81782	-0.784081		-0.337964		0.621495		-0.391714	0.477266	0.120394	0.172234
ENSG00000108946	ENSG00000188191	P10644	P31321	-0.322152	-0.327565	-0.674749	-0.836311	-0.0751426	-0.0560068	0.343175	-0.032418	-0.460473	0.843488	-0.621578	-0.345321	0.800246	0.160302	-0.804724	0.721525	0.508144	-0.534743	0.679344	-0.134264	-0.872066	0.0363384	-0.587029	-0.732883	-0.598762	-0.551447	-0.377879	0.454684		0.82537	-0.74661	0.102965	-0.384756	0.137641	0.426611	-0.291046	0.30838	-0.917595	-0.453353	-0.376684	-0.400801	0.762538	-0.657836	-0.871746	0.432795	0.552974
ENSG00000109079	ENSG00000110906	Q13829	Q9H3F6					0.971574				0.0674138		-0.436594	0.982482				0.385758				0.689072			0.919323	0.365059	0.650892	0.959208	0.0235064				0.845955	-0.0127286		0.017625	-0.42367		0.543488		-0.166166		0.982325	-0.454829	0.822259	0.983447
ENSG00000109079	ENSG00000174943	Q13829	Q8WZ19	0.948948			-0.166233	0.502696	-0.661324	-0.483425		0.656067	0.397076	0.30094	-0.330518	0.152394	0.460766	0.343486	0.739726	-0.742959	0.335087	0.872755	0.517127		0.292868	0.913984	0.742443	0.83186	0.853692	-0.392165	0.549446		-0.517393	0.736914	0.166813	-0.0424004	-0.0497157	0.703948	-0.187934	0.625701	0.384595	0.340436	0.149887	-0.733487	0.889173	0.212453	0.871707
ENSG00000109103	ENSG00000138175	Q13432	P36405	0.0669747	-0.314418		0.929416	0.764778	0.0511251	0.345149	-0.7693	0.739837	0.646974	0.533799	0.332521	0.47732	-0.277105	-0.84519	0.600505	-0.684294	0.864935	0.655309	-0.0263963	0.351381	0.178813	0.954901	0.830685	0.63573	-0.120126	0.417862	-0.163155		0.669195	0.368369	-0.024706	-0.319726	0.420876	0.0765764	-0.515431	0.428209	-0.855826	0.0119057	0.456125	-0.279573	-0.581174	-0.476523	0.383648	0.0179059	0.369149
ENSG00000109103	ENSG00000185305	Q13432	Q9NXU5	0.944176			-0.877324	-0.0460536	0.0489886	-0.388773		-0.904296	-0.476955	0.227063	-0.508046	0.134414	0.667124	-0.352546	0.352749	0.964989	-0.323084	0.20772	0.487166		0.254582	-0.706676	-0.6448	0.579854	0.502213	0.657588	0.453711		0.208329	0.158202	0.338376	0.250716	0.105141	-0.137452		0.174595	0.61453	-0.952943	-0.796714	0.310375	-0.650205	-0.234537	0.761668
ENSG00000109103	ENSG00000213465	Q13432	P36404	0.646494	0.75713		0.9603		-0.52184	0.0547846	-0.638273	0.750007	0.00629614	0.678849	0.00550562	-0.709396	-0.173305	0.859166	0.318079	-0.495006	0.395695	0.79277	0.935632	-0.798794	-0.313551	0.940528	0.915198	-0.722575	-0.387627	0.772943	-0.638914		0.911326	-0.447125	0.484807	-0.320372	0.585566		-0.781329	-0.234918	-0.831426	0.333793	0.767892	0.726492			-0.94703	0.0528164	-0.616119
ENSG00000109270	ENSG00000116586	Q9UHA4	Q9Y2Q5	-0.415088			-0.915914	0.778537	0.30727	-0.353522		-0.816376	-0.0621717	-0.395041	0.457311	0.26323	-0.204765	0.613643	0.71122	0.907083	-0.600075	-0.475735	-0.701536		-0.895644	-0.0320267	-0.883276	0.243963	0.656075	0.760252	0.623948		-0.357926	0.818534	-0.69452	0.35993	-0.393043	-0.238836		-0.6003	-0.623311	0.281493	0.411447	-0.946242	-0.173364	0.61588	-0.131398
ENSG00000109332	ENSG00000116525	P61077	Q9BVG3	-0.589077			-0.149023	0.617459	0.554024	0.441825		-0.471192	0.836918	0.557514	-0.445397	-0.484286	0.420613	-0.596595	-0.202422	-0.984705	-0.742782	0.791875	-0.599693		0.0170381	-0.402218	-0.907022	-0.142925	-0.279769	0.158401	-0.38866	-0.249043	-0.107576	0.478014	0.0630857	0.144908	0.989465	0.385905	-0.969679	-0.848416	-0.639658	-0.150387	-0.398598	-0.462153	-0.209349	-0.539776	-0.147914
ENSG00000109332	ENSG00000121481	P61077	Q99496	-0.794031	0.665417	-0.216607	0.690987	-0.507728	0.635526	-0.00678507	0.163521	0.409391	-0.730006	0.46841	-0.57936	0.226167	-0.406944	0.0953139	0.721316	-0.799835	-0.220579	-0.0711884	0.625239	-0.534389	0.754964	0.0599272	-0.655972	-0.226422	-0.498085	0.847409	0.0481009		0.40744	-0.0510263	0.228909	-0.189252	-0.654436	-0.572775	0.0469556	-0.844961	-0.549135	-0.874648	-0.390495	-0.647685	0.546792	-0.373835	-0.00601067	0.256984	-0.37155
ENSG00000109332	ENSG00000163481	P61077	Q96BH1	0.447218			0.0757011	0.930299	0.628241	-0.240698		-0.318597	0.924802	0.560902	0.258953	-0.290925	-0.183061	-0.453617	-0.362672	-0.324201	-0.538077	0.808671	-0.0741375		0.043545	0.0730076	-0.0628444	0.614188	0.0557765	0.802718	0.760074		-0.427057	0.374101	-0.538131	-0.107441	0.127642	0.760036	0.603394	-0.400597	-0.806042	-0.548241	0.300065	0.0608127	0.0239074	0.0813965	-0.433121
ENSG00000109332	ENSG00000165886	P61077	Q9HAC8	-0.485995			-0.147368	0.891131	-0.0693263	-0.427066		0.884505	-0.0324715	0.145218	-0.047516	-0.288149	-0.343507	-0.771382	0.125438	-0.429892	-0.739301	0.380373	-0.56504		-0.627261	-0.152772	-0.810415	-0.365645	0.171909	-0.283519	0.398869		0.142299	0.905992	-0.712998	0.279217	-0.602977	-0.469529	-0.485713	0.327085	-0.552845	-0.453343	-0.303445	0.302537	-0.481932	-0.219303	0.799045
ENSG00000109332	ENSG00000167770	P61077	Q96FW1					0.835138																		-0.149147									-0.447343			-0.29315					-0.0186317		-0.590504	-0.460929
ENSG00000109332	ENSG00000204599	P61077	Q9HCM9					0.590563																		0.0227585									0.484796
ENSG00000109332	ENSG00000265491	P61077	Q9Y4L5	-0.343045	0.579833		-0.57724	0.942503	0.390501	0.126945	0.116472	0.728545	0.000200403	-0.403862	-0.552345	0.0892858	-0.496494	0.0311414	0.473309	-0.86745	-0.507042	0.549341	0.709602	0.279564	0.375463	-0.321851	0.732693	0.241647	-0.665855	-0.263495	0.410351	0.283316	0.677798	-0.945049	-0.0149124	0.688265	-0.461054	0.564626	0.652264	-0.0784036	0.196602	-0.621838	0.529553	0.57219	-0.465473	-0.236523	-0.285374	0.416554	-0.197026
ENSG00000109466	ENSG00000117153	O95198	Q53G59	-0.307961			0.124481		-0.180242	0.702568		-0.78957	0.76069	0.745558	0.476162	0.393596	0.369291	0.546532	0.857477	-0.530012	0.225498	-0.179529	0.420126		0.255395	0.336956	-0.765001	0.826898	-0.716129	0.325213	-0.435008		-0.252467	-0.355293	0.0772424	-0.183624	-0.0100506	0.721347	0.635192	-0.0510731	0.969629	-0.0726394	-0.608184	0.553156	-0.674216	-0.439573	-0.694396
ENSG00000109466	ENSG00000146021	O95198	Q9UH77	-0.366977			-0.31133		-0.249008	0.335866		0.038652	-0.531781	0.140306	0.330792	-0.60788	0.499723	-0.370928	0.527873	-0.956746	-0.440238	0.222651	-0.18025		0.600117	0.609498	-0.321714	0.421512	0.456441	-0.342724	-0.328315		-0.727599	0.327741	0.549557	-0.470902	0.848284	-0.190412	-0.714938	-0.809695	0.595075	-0.373573	0.68667	0.450972	-0.693267	-0.643806	-0.546329
ENSG00000109654	ENSG00000110171	Q9C040	O75382	0.456776	0.672888		0.00959847		-0.0141661	-0.569189	0.930628	0.642165	-0.225818	0.220492	0.802585	0.456403	0.607455	-0.429618	-0.431078	-0.542451	0.992426	-0.73002	0.0235663	-0.0280496	0.609926	-0.591606	-0.502699	0.977725	-0.602095	0.134069	-0.355845		0.671053	0.736466	0.244781	0.0930931	-0.631974	-0.682843	-0.503611	0.402488	0.950099	-0.185063	0.398042	0.0841537	0.676117	-0.208793	0.710033	0.717409	-0.538716
ENSG00000109686	ENSG00000154447	Q5HYK7	Q7Z6J0					0.739702				-0.518885		0.513483	-0.285091				0.559064				-0.418166			-0.12486	-0.0897512	-0.681926	0.49487	0.102712		0.622159		-0.428089	0.13002		0.877354	-0.00565207		-0.0653989		0.582393		-0.690533	0.901701	0.373216	-0.840734
ENSG00000109819	ENSG00000173153	Q9UBK2	P11474	0.144807			0.879951	-0.623976	-0.405714	0.63663		-0.358749	-0.286647	-0.849239	0.892598	0.245624	-0.613788	-0.213234	-0.349733	0.744212	0.455832	-0.0987531	-0.108833		0.376531	-0.524838	0.536206	0.561469	-0.4819	0.210617	0.163763		-0.795378	0.193082	0.017707	0.510804	-0.640093	-0.383392	0.289052	0.282485	0.87784	-0.66863	-0.415099	0.524246	0.362546	0.0472207	0.586524
ENSG00000109819	ENSG00000196482	Q9UBK2	P62508	0.676034			-0.381085	-0.89202	-0.395836	-0.360817		-0.0418886	0.88788	0.289073	0.647879	-0.01788	-0.28251	-0.32329	-0.550908	0.857692	0.0335442	0.809766	-0.13099		0.126514	0.489346	0.907417	0.828062	0.3417	0.900259	0.170455		-0.938621	-0.191724	-0.18189	0.758822	0.779565	-0.0158999	-0.260135	0.542758	0.985077	0.985481	0.779258	0.989262	-0.236048	0.270585	-0.497199
ENSG00000109846	ENSG00000160202	P02511	P02489	-0.00165068	0.833571	-0.248573	0.927487	-0.816567	0.257295	0.354435	0.815451	0.0374924	0.572911	-0.38663	-0.307433	0.393506	-0.132603	0.441959	0.434942	-0.548798	0.839468	-0.380641	-0.756133	0.360507	0.244851	-0.509375	0.939673	0.812572	0.373191	0.838569	0.690819		-0.760044	0.35853	-0.0243862	0.268706	0.580953		-0.478193	0.508488	0.438527	-0.116923	0.103547	0.0129264			-0.199628	-0.058674	0.403962
ENSG00000109846	ENSG00000276076	P02511	A0A140G945
ENSG00000109906	ENSG00000177842	Q05516	Q6ZNG0									0.394782		0.0580457	0.159673				-0.457529				0.329799			0.497271	0.244934	-0.196144	-0.320742	-0.859454				0.0932858	-0.194525		-0.733833	0.113436		0.852451		0.543109		0.713284	-0.845556	0.200418	0.497159
ENSG00000109906	ENSG00000178935	Q05516	Q9H707	-0.612464			-0.776436	0.00566472	0.215904	-0.502132		0.285186	0.100786	-0.278979	0.602299	0.406558	0.255716	-0.359341	-0.0921373	-0.623353	0.334038	-0.450256	0.531446		0.632653	0.896508	0.817994	0.671038	0.00962209	0.339703	0.31545		0.00673221	-0.220009	0.0747965	0.591412	0.701263	0.0847324	0.223681	-0.915518	0.543787	0.713926	0.00219701	-0.520091	-0.894268	0.381608	0.748809
ENSG00000109906	ENSG00000179627	Q05516	B2RXF5					0.00860441				0.562564		-0.416412	0.310669				0.0960501				-0.0552481			0.389577	0.340612	0.30645	0.076576	-0.341275				-0.427175			-0.613129	0.474571		-0.134485		-0.578447		0.731474	0.16014	0.227248	-0.188248
ENSG00000109906	ENSG00000197343	Q05516	Q8N720					-0.752096				0.734431		-0.474288	-0.0665778				-0.232042				0.322057			-0.115997	-0.402504	0.746648	-0.0907083	-0.520813				0.514759	0.0553526		0.904223	-0.0524813		0.399078		-0.91557		-0.584726	0.619919	0.248599	0.825927
ENSG00000109971	ENSG00000156735	P11142	O95429																							-0.885305									0.131147			0.126673					-0.402439		-0.516786	0.218685
ENSG00000110031	ENSG00000166407	O60711	P25800	-0.532845	0.326356		0.0349761	0.774381	0.405844	-0.465991	0.53781	-0.30063	-0.0469895	0.046527	-0.757456	-0.653624	0.0571661	-0.533761	-0.199151	0.771227	-0.321528	-0.304942	-0.504264	0.160756	-0.327253	0.703815	-0.437983	0.68342	-0.676323	0.384844	0.926123		0.127419	0.831577	0.00790375	-0.367703	-0.428533	0.435803	-0.40353	-0.0530159	-0.0913422	-0.277964	0.089779	0.190871	-0.363871	-0.36911	0.391694	-0.540931	0.607619
ENSG00000110171	ENSG00000159202	O75382	Q9H832	-0.526652			-0.381825		-0.179255	0.874527		0.199384	-0.0777651	0.71539	0.281912	0.0889968	-0.389584	0.568811	0.646781	-0.836548	0.693952	0.457764	0.373934		-0.614293	0.144726	0.545241	0.934467	-0.915254	0.729129	0.39052		0.16347	-0.619714	0.00195321	0.34394	-0.177444	-0.276006	-0.0159383	0.564314	0.355843	-0.691287	-0.248295	0.207015	-0.087605	-0.00105427	-0.458046
ENSG00000110171	ENSG00000182247	O75382	Q96LR5									0.724773		-0.303524	-0.631615				0.117267				-0.214591				-0.925803	-0.758584	0.480125	-0.596515				-0.806316	0.0656587		0.227065	-0.0806833		-0.0931133		-0.362167		-0.155374	0.10685	-0.383136	-0.705007
ENSG00000110330	ENSG00000127191	Q13490	Q12933	0.0678923	0.809688		0.133044	0.508419	0.283335	0.369838	0.102074	-0.189665	-0.839108	0.297811	0.449819	0.208178	0.5554	-0.621845	-0.102709	-0.709866	-0.872687	-0.482758	0.467805	0.909213	-0.656411	-0.399474	-0.65987	-0.61115	0.536934	-0.473031	-0.489609		0.219999	0.763101	-0.295871	0.0622082	0.406495	-0.696177		0.838935	0.598472	-0.178109	-0.782201	-0.548761	-0.750074	-0.728119	-0.689102	0.144044	-0.422473
ENSG00000110367	ENSG00000179151	P26196	Q96F86	-0.105406			-0.323845	0.947662	0.519062	0.183529		-0.276808	0.0706538	-0.0766041	0.5142	0.199255	0.314644	0.808954	0.841285	0.622874	-0.26245	0.701838	0.690096		0.249198	0.843289	-0.521787	0.142707	-0.616253	0.278306	0.32617	0.134948	0.185454	-0.539398	0.119304	-0.621178	-0.231319	0.362355	0.237932	-0.914763	0.160577	0.264514	0.617245	0.487583	-0.49738	0.421417	-0.0837225
ENSG00000110367	ENSG00000184708	P26196	Q9NRA8	-0.0468706			0.496638	0.877216	0.28953	0.483408		-0.468155	-0.070786	-0.0744218	0.722455	-0.587882	0.872705	0.590593	0.509778	-0.837094	-0.492725	0.478862	-0.525167		-0.572042	0.321943	0.308015	0.615967	-0.88831	0.736348	0.613366	-0.421922	-0.665226	-0.538532	0.100787	-0.356169	-0.753871	0.0616547	0.0840321	0.56351	-0.376583	0.0629047	-0.032047	0.910491	-0.732329	0.268229	0.331821
ENSG00000110768	ENSG00000153767	P32780	P29083	-0.138403	0.531386	-0.0371328	-0.169368		0.610153	0.0875663	-0.395135	0.418115	-0.878131	0.711864	0.305581	0.624097	0.530892	0.842169	0.307654	0.962058	0.912561	0.00704917	0.557063	0.492038	0.0328632	0.143519	0.974701	-0.556282	-0.780731	0.0930327	-0.301173		0.027815	0.824391	-0.178568	0.00712719	0.784575	0.822038	0.879196	0.602722	0.536117	0.0999654	0.16281	0.92198	0.934954	0.508893	0.531876	0.738293	-0.215368
ENSG00000110801	ENSG00000165916	O00233	P17980	0.717923	-0.465024	-0.538849	0.58759	0.957303	-0.0381645	-0.502312	0.635448	0.711802	0.328704	-0.780621	0.37963	0.677377	-0.00968902	0.720023	0.747643	0.911541	-0.354143	0.94633	0.0885017	0.499041	0.111294	0.467119	0.619434	0.269419	0.66164	0.854695	-0.108847		-0.0821621	0.467784	-0.0344824	0.868854	-0.923954	0.639374	-0.035164	-0.610419	0.560682	0.561965	0.436528	-0.272116	0.728917	0.514641	0.935684	0.666982	0.230323
ENSG00000110906	ENSG00000174943	Q9H3F6	Q8WZ19					0.324232				0.712977		-0.760863	-0.361491				-0.0713427				0.0287586			0.994447	0.68466	0.276772	0.830462	-0.172247				0.584157	-0.326856		0.959234	-0.293843		0.714149		0.266817		-0.607011	-0.282532	0.284235	0.796069
ENSG00000111052	ENSG00000150054	O14910	Q5T2T1									0.0153982		-0.896231	0.118826				-0.38601				0.375377			-0.693329	-0.028803	0.100826	-0.942498	-0.429279		-0.56353		0.494543	0.161066		-0.838914	0.680281		0.668669		0.165979		-0.820108	0.970091	0.0486621	-0.142025
ENSG00000111057	ENSG00000139648	P05783	Q3SY84					0.28303				-0.498983		0.408593	0.604755				-0.189745				0.650408			-0.534464	0.0325436	0.40656	0.160454	-0.588881				-0.359875	0.241636		-0.618585	0.067959		-0.729719		0.945128		-0.400582	0.157928	0.116295	-0.460246
ENSG00000111057	ENSG00000170421	P05783	P05787	0.574032	0.244988	0.147419	0.820966	0.914854	0.837337	-0.19965	0.6352	0.61342	0.613388	0.196713	0.623799	0.148743	0.908512	-0.288367	0.609201	0.764923	0.386857	-0.50045	-0.505192	0.10679	0.609181	-0.363218	0.988911	0.591475	0.884631	0.471462	0.87188		0.95298	0.905349	0.293568	-0.395096	0.982215	-0.14838	-0.103177	0.807025	0.729842	-0.627993	0.661806	0.752954	0.646628	0.377392	0.729177	0.534218	0.716532
ENSG00000111057	ENSG00000170465	P05783	P48668	-0.231114	0.362977	0.401627	0.427915	-0.702749	0.70481	-0.871708	0.511095	0.159523	0.884414	0.0906545	0.701807	0.392131	0.240607	-0.424401	-0.73242	-0.444062	0.777778	0.180983	-0.526818	-0.569116	0.143097	0.865657	0.835282	0.482825	0.655983	0.500724	0.256858		0.113656	-0.78917	0.0230454	0.0335102	0.31401	0.551939	-0.837926	0.11226	0.941168	0.972661	0.0506251	-0.560035	-0.0522886	0.630863	-0.553415	0.635346	0.453352
ENSG00000111057	ENSG00000185640	P05783	Q5XKE5									0.306694		-0.741198	0.287118				-0.800165				-0.351967			0.224625	0.709634	0.640799	0.854419	0.957098				0.604298	-0.113553		-0.778125	0.695274		-0.171776		-0.21234		-0.617959	-0.484671	-0.00830152	0.290336
ENSG00000111057	ENSG00000205420	P05783	P02538
ENSG00000111057	ENSG00000205426	P05783	Q14533	-0.724918	0.817722		0.569185		-0.349198	-0.242187	-0.28443	0.780558	0.545464	0.766101	0.507208	0.577404	0.286836	-0.909179	-0.538173	-0.87963	0.730681	-0.376332	0.119533	-0.844413	0.040875	0.584717	0.982036	-0.448107	0.626627	0.89742	-0.363594		0.891097	-0.195873	-0.117472	-0.00869431	0.72893	0.179016	0.480579	-0.675321	0.488762	0.934115	-0.228369	-0.929841	0.566878	0.127621	0.572952		0.233995
ENSG00000111196	ENSG00000136527	Q96A72	P62995	0.757755	0.712362		0.452811		0.869377	0.489839	0.682364	0.672513	-0.912101	0.623912	0.863809	0.129765	-0.115905	0.805539	0.982911	0.523632	-0.575887	0.489788	0.678857	0.647031	0.969522	0.128082	0.991197	0.830317	0.637712	0.587064	0.862339	0.390636	0.96067	0.105256	0.501269	0.758086	-0.861242	0.858144	0.939118	0.249604	0.592863	0.57434	0.403581	0.7133	0.996702	-0.44674	0.863255	0.629127	0.179289
ENSG00000111196	ENSG00000164548	Q96A72	Q13595	0.704213	0.0766681		0.315232		-0.458256	-0.488589	0.265098	0.753264	-0.524186	0.497748	0.811528	-0.521441	-0.0106326	-0.507617	0.502051	0.126215	0.652951	0.314412	-0.209528	0.281372	0.730869	-0.643763	0.845272	-0.278832	0.682623	-0.0260675	0.812419	-0.970184	0.0624528	-0.750295	-0.109366	-0.685341	-0.874761	0.329069	-0.694105	0.0695197	0.879683	0.208367	0.293945	0.759003	0.791464	-0.122671	-0.919195	0.883862	-0.0472613
ENSG00000111196	ENSG00000265241	Q96A72	Q9Y5S9	0.108226	0.761399		-0.369565		-0.0103425	-0.39806	0.0174506	0.357881	0.941374	0.0993678	0.861914	0.513165	0.0682601	0.58437	-0.104245	-0.225744	-0.742705	0.771242	0.242476	0.470848	0.805154	0.576666	0.985846	0.509768	-0.233469	0.835725	0.0783442	-0.422055	0.921909	-0.2689	-0.208497	0.695173	-0.698835	0.705509	-0.858041	0.826551	0.803836	0.203352	-0.025641	0.899339	0.922314	0.139717	0.789608	0.599786	-0.466408
ENSG00000111218	ENSG00000126457	Q9NR22	Q99873	0.140438			0.456988		-0.39742	-0.21762		-0.251793	0.0921971	-0.692503	-0.35028	-0.0601244	0.00578264	0.659536	-0.172095	-0.813295	-0.5937	0.0811231	0.00715324		-0.216868	0.587879	0.887188	-0.27084	0.0468394	-0.134504	0.450119		0.337721	0.284866	-0.219048	-0.643828	-0.781047	-0.489147	0.503926	-0.786447	0.258605	-0.155425	-0.0325712	0.972763	-0.627585	0.557125	0.435105
ENSG00000111262	ENSG00000143105	Q09470	Q16322	-0.400026			-0.504484		-0.132286	0.0497123		-0.00137252	0.683508	-0.231395	0.539713	0.477417	0.293675	-0.569556	0.722054	0.986757	0.834694	0.142899	0.271509		-0.493663	-0.761561	0.200078	-0.312795	0.50863	-0.736604	0.142881		-0.260478	-0.193832	0.216275	0.542493	0.772407	0.694058	0.353776	0.448476	0.882085	0.28485	-0.209357	0.623319	0.644976	0.611665	-0.183456
ENSG00000111262	ENSG00000177272	Q09470	P22001	0.16757	0.340609		0.26537		0.205366	0.033047	0.657574	-0.504334	0.281619	-0.451993	-0.661705	0.599581	0.361531	-0.0684521	0.607572	0.925336	0.201961	0.0141971	-0.697028	0.837559	0.741848	-0.395819	0.580066	-0.0744435	0.569683	-0.667959	-0.181497		0.973867	-0.566608	-0.0942633	0.638451	-0.3457	0.407605	0.65078	-0.0220239	0.323885	0.825369	0.217496	-0.53942	0.758571	0.176501	0.119633	-0.159908	0.0622035
ENSG00000111276	ENSG00000163806	P46527	Q5MJ70									0.0195923		-0.0450304	-0.448016				0.247326				0.038919				0.219472	-0.226204	0.839266	0.0378133				-0.217385	-0.105686		-0.765303	0.643984		-0.678762		0.714816		0.362285	0.548226	-0.817109	-0.147552
ENSG00000111424	ENSG00000143171	P11473	P48443	-0.343793	-0.765902	0.820924	0.86426		-0.302674	-0.524945	0.0665666	0.131902	0.0136949	0.232131	0.254816	-0.343527	-0.714677	0.528351	0.356896	-0.619268	0.547356	-0.0187693	-0.214333	0.601197	-0.0220244	0.723237	-0.225727	0.386508	0.645599	0.0834786	0.336224		0.42296	-0.302824	-0.338212	0.0141362	0.857613	0.6644	-0.322286	0.581705	0.920403	-0.274456	-0.526075	0.790491	-0.830119	-0.266632	0.623691	-0.698218	0.0566686
ENSG00000111445	ENSG00000163918	P40937	P35249	0.963079	0.907988		-0.330494	0.915077	0.213961	-0.215688	-0.135066	-0.270632	0.78371	0.655542	0.591045	0.662479	0.702988	0.831392	0.970704	0.709612	0.379677	0.863006	0.984011	0.969603	0.177986	-0.0564181	0.619175	0.87996	0.99186	0.677322	0.231855		0.692	0.938748	0.96962	0.603083	0.727606	0.703347	0.951671	0.961295	0.507681	-0.176406	0.642411	-0.82684	0.770542	0.726525	0.918539	0.0883563	0.710426
ENSG00000111450	ENSG00000117758	P32856	Q86Y82	0.254821	0.06086		0.701628	-0.0752348	0.145436	0.329484	-0.552137	-0.279552	0.280903	0.403725	0.170252	-0.362478	0.927486	-0.805733	0.608654	-0.465134	-0.166253	-0.252104	0.283718	-0.202361	0.144281	-0.254096	0.808378	-0.941854	0.504123	0.0300805	0.973549		0.493939	0.754709	-0.478102	0.152466	0.955966	-0.238492	0.873494	0.485427	0.0212615	0.386029	0.643115	-0.0252027	0.392245	0.688366	0.329973	-0.159337	0.993914
ENSG00000111450	ENSG00000124222	P32856	O14662	0.692428	0.628313		-0.737868	0.329751	0.22099	-0.183076	0.698816	0.889988	0.811784	-0.206528	-0.647573	0.234559	-0.0788519	0.720835	0.527902	-0.0317331	0.798533	0.502151	0.354803	0.422735	0.434884	-0.76387	0.679653	0.533073	-0.485832	0.0983198	0.962078		0.901169	0.367598	0.622157	-0.831779	0.954314		-0.313055	0.263743	0.865033	0.157212	0.421263	-0.373717			0.293622	0.383365	0.207856
ENSG00000111450	ENSG00000125814	P32856	Q9H115					0.00950534				0.424929		-0.466836	0.295339				0.357212				0.914971			0.0146938	0.899801	-0.295863	-0.181686	-0.187662				0.530644	0.387129		-0.0250764	-0.340042		0.669581		0.833084		-0.416603	0.69941	0.514385	0.191948
ENSG00000111450	ENSG00000135823	P32856	O43752	-0.0830167	0.67617		0.348346	-0.179687	-0.0887367	0.0465212	0.577108	0.661862	0.733635	-0.147202	-0.682987	-0.483031	-0.153822	-0.662943	0.191341	0.265772	0.837889	0.270237	0.444893	-0.622472	-0.905121	0.454834	0.941565	-0.866761	-0.485374	0.0724286	0.955272		-0.0923985	0.874893	0.637545	-0.0493801	0.979946	0.137369	0.198573	0.527403	-0.219063	-0.0485472	0.720173	-0.446044	0.163719	0.6689	0.156914	0.614946	-0.542232
ENSG00000111450	ENSG00000145087	P32856	Q9Y2K9	0.103984	-0.914318		0.433121		0.187283	0.893863	-0.0722559	-0.289503	0.896794	-0.762652	-0.270806	-0.117178	-0.337546	-0.162475	0.789472	-0.150548	0.43804	-0.407065	0.673977	-0.480164	-0.799292	0.208685	-0.794244	-0.00497865	-0.831383	0.434035	0.563933		-0.424623	0.383864		-0.653969	0.173345	-0.684459	0.279086	-0.184243	-0.319214	0.29852	0.261983	0.755341	0.628657	0.271554	0.190894	-0.816142	0.588877
ENSG00000111450	ENSG00000166900	P32856	Q13277	0.533055	0.740425		0.173041	-0.24548	-0.276117	0.00656037	-0.133006	-0.848106	0.371736	-0.566132	0.290381	0.204313	0.952448	-0.817816	-0.123943	-0.479096	-0.339795	-0.264739	0.856419	-0.525021	0.901445	-0.069339	-0.727351	-0.584083	-0.695849	0.274606	0.0921525		-0.296774	-0.487016	0.429283	0.732078	0.394408	0.713772	0.876247	-0.427481	-0.218766	0.490658	0.519698	0.201979	0.196181	0.608381	0.626043	0.609229	-0.420996
ENSG00000111450	ENSG00000168899	P32856	O95183	-0.594586	-0.119045		-0.168276	0.0702602	0.326186	-0.404913	-0.671421	-0.25415	-0.193995	-0.458087	-0.645362	0.256601	0.0718529	0.639059	0.846005	-0.188251	0.398591	0.223831	-0.617006	-0.550011	-0.470997	0.112514	-0.895114	-0.585381	-0.81937	-0.913532	0.773335		-0.121331	0.720875	0.126553	-0.21753	-0.145259	-0.102637	-0.0943349	0.476843	0.0332069	-0.628194	-0.809792	0.114271	0.0908617	-0.462262	-0.0796155	-0.330787	0.254179
ENSG00000111450	ENSG00000220205	P32856	P63027	-0.255509	0.465272		-0.34802	-0.228161	-0.338404	-0.417939	0.114354	0.817778	-0.393334	0.330846	-0.626275	0.412383	-0.149663	0.0758656	0.625229	-0.584177	0.487505	0.159441	-0.013162	0.645911	-0.359988	0.930589	-0.78292	0.509139	-0.777296	-0.654888	0.793115		0.612155	-0.907322	-0.300581	-0.250238	0.836456	-0.145053	-0.460056	0.151618	-0.182045	-0.902483	-0.330324	-0.216595	0.251161	0.263119	0.561099	-0.435937	0.0964721
ENSG00000111605	ENSG00000167005	Q16630	O43809	0.349336	0.172861		0.557805	0.534984	-0.496249	0.147397	0.188801	-0.0167784	-0.0460154	-0.0431275	-0.185375	0.471168	-0.192919	0.759836	0.967862	-0.00106731	0.776569	0.935075	0.878136	0.717798	-0.298548	-0.481409	0.987669	0.447042	0.110364	0.680644	0.799104	0.571433	-0.970015	0.0362389	0.521563	0.845214	-0.63419	0.388846	0.856582	-0.0570344	0.464977	0.92068	0.403169	-0.857826	0.610596	0.408361	-0.424281	0.162197	-0.271524
ENSG00000111615	ENSG00000164587	Q13601	P62263	-0.570651	0.825394	0.251667	-0.0989304		-0.766484	0.179766	-0.658503	-0.50997	-0.626085	-0.471779	-0.121618	-0.923229	-0.660242	-0.0595603	0.652134	0.56558	0.069205	0.236361	-0.306467	0.591871	0.0663475	-0.916163	-0.809476	0.299695	-0.937938	-0.0543898	-0.55147	-0.351748	-0.86614	-0.475278	-0.180452	-0.381201	-0.633867	-0.337499	-0.121336	-0.223859	-0.323331	0.700534	-0.621899	-0.346592	0.714864	-0.667541	-0.36498	0.450516	-0.157517
ENSG00000111716	ENSG00000134333	P07195	P00338	0.98145	-0.861453	0.708859	0.807891	0.87607	0.00408823	0.223771	0.28048	0.876588	-0.257865	0.863103	0.818441	0.764491	0.950061	-0.656655	-0.213922	0.9658	0.6612	0.986451	-0.983659	0.0345286	0.970123	0.861044	0.923063	0.643166	-0.483165	0.958841	0.0589952		0.996906	-0.412903	0.165192	-0.639821	0.942679	0.632321	-0.824454	-0.577847	0.853946	-0.190744	0.178856	0.744586	0.662606	-0.144832	0.86672	0.897356	0.697518
ENSG00000111725	ENSG00000162409	Q9Y478	P54646	-0.852279	0.437117	0.684713	-0.840183		0.133519	0.0627374	-0.445534	-0.555345	-0.626736	0.664783	-0.510353	0.118947	-0.406541	-0.282854	-0.124207	-0.708927	-0.340802	-0.716045	-0.669621	0.566605	0.55874	-0.30013	0.576056	0.400803	0.622802	-0.424623	-0.139022		-0.689095	0.506122	-0.733833	-0.870965	0.598399	-0.554874	0.201252	0.551804	0.238949	0.462803	0.378914	-0.675528	-0.265181	0.585997	0.0767283	-0.476524	0.340381
ENSG00000111725	ENSG00000181929	Q9Y478	P54619	0.129784	0.291585	0.791339	0.555342	0.333361	0.20409	0.793649	0.477619	-0.00492767	0.461537	0.479435	0.633132	0.23107	-0.0946954	0.389436	-0.144904	0.771485	-0.126339	0.504282	-0.0359052	-0.357503	0.514934	0.407009	0.911529	-0.249179	-0.20639	0.792487	0.868674		0.770197	-0.335498	0.261381	0.536323	-0.149081	0.306821	0.877179	0.907563	-0.109222	0.208168	-0.385761	-0.593562	-0.609623	0.235588	0.0131762	-0.0624799	0.0442923
ENSG00000111752	ENSG00000198879	P78364	Q5VUG0									-0.587088		0.702839	0.17856				-0.0434723				0.0878317			-0.715848	0.971238	0.232374	0.385997	-0.497971		-0.679072		-0.809128	-0.0650648		0.242759	-0.479034		-0.710313		-0.226458		0.0407546	0.543897	-0.0113575	-0.4275
ENSG00000111786	ENSG00000136527	Q13242	P62995					0.762453																		0.284068									0.0777116			0.798901					-0.0930973		0.914769	0.00338768
ENSG00000111786	ENSG00000147274	Q13242	P38159					0.456226																		0.736753									-0.102632								0.0325511
ENSG00000111786	ENSG00000205937	Q13242	Q15287					0.921807																		0.764791									0.540035			0.103833					0.429124		-0.190203	-0.13273
ENSG00000111875	ENSG00000158406	Q9Y294	P62805	-0.657803	-0.585783		0.582581	-0.189833	-0.185972	-0.27374	-0.655889	0.366518	-0.569413	-0.482561	-0.335355	-0.15697	-0.0768067	0.762718	0.697692	0.766667	-0.916644	0.373596	-0.620948	0.532151	-0.220783	-0.118099	-0.851144	-0.536019	0.932066	0.69625	0.493805		-0.0628769	0.323784	0.0185875	-0.145504	-0.862283	0.632326	0.744993	0.0241754	-0.667891	0.691049	0.101112	-0.0798502	0.871631	-0.365733	-0.126142	0.729759	0.202559
ENSG00000112038	ENSG00000171517	P35372	Q9UBY5	0.881241			0.814471		0.517982	-0.394532		-0.0819406	0.597002	-0.469246	-0.346165	0.393021	-0.395883	-0.603464	0.494478	-0.645195	0.465646	0.195592	-0.695344		0.601714	0.0698719	-0.89264	-0.0209124	-0.30441	-0.779138	-0.286461		0.0895589	0.136793	0.129304	0.706996	0.825917	0.254035	-0.296567	0.53864	0.932367	0.314077	-0.600249	0.337526	0.774496	0.312861	0.00143528
ENSG00000112081	ENSG00000147274	P84103	P38159					0.659654																		-0.865925									0.247823								0.0751009
ENSG00000112081	ENSG00000205937	P84103	Q15287	-0.359395	0.874276	0.956451	0.677023	0.965002	0.141529	-0.0485716	-0.154752	0.333113	0.33222	0.352172	0.874958	0.246435	-0.911099	-0.699508	0.960816	-0.0289086	0.313041	-0.105672	0.611088	0.677566	0.81499	-0.894931	0.585824	0.508517	0.886806	0.252709	0.500192	0.87384	-0.459201	0.205544	0.100961	0.78731	0.0329522	0.310128	0.750995	0.489386	0.403609	-0.661941	0.480591	0.572406	-0.45293	0.466734	0.618237	0.809989	0.213024
ENSG00000112081	ENSG00000263465	P84103	Q9BRL6	0.84865	0.694381		0.841581	0.965205	0.621355	0.29244	0.877955	0.178203	0.332613	0.359773	0.533185	0.132309	0.180872	0.38528	0.892181	0.662799	0.925528	-0.510422	0.466035	0.206574	-0.0274369	0.0157087	0.907534	-0.538572	0.803724	0.414332	0.910473	0.885174	-0.875017	0.428661	0.0815352	0.560489	0.685003	0.298628	0.770515	0.963495	0.506257	-0.153035	0.6967	0.846952	0.60674	0.160704	0.649899	0.913281	0.14987
ENSG00000112130	ENSG00000131508	O76064	P62837	0.436939	-0.462617		-0.303057	0.129873	-0.428783	-0.445978	0.350599	-0.338152	-0.734474	0.66346	0.736435	-0.00623446	0.289137	0.0639959	-0.354858	0.298505	0.0503912	0.872712	-0.0822124	-0.617845	-0.950126	-0.83535	0.861854	0.437321	-0.638935	0.379859	-0.0370239		0.875462	0.00433975	-0.172554	0.758494	0.787228	0.243229	0.531182	0.696933	0.70369	-0.349005	0.0215521	-0.554439	0.767364	-0.00575462	0.876453	-0.201689	0.0237509
ENSG00000112182	ENSG00000112365	Q9BYV9	O43167	0.346791			-0.152807	-0.908422	-0.25554	-0.718588		0.292008	-0.10218	0.436295	-0.380565	-0.531673	0.0489636	-0.0351201	-0.379043	0.963932	0.610531	0.841558	0.231394		0.762105	-0.793135	0.69995	0.325405	-0.354639	-0.396645	0.190055		0.298072	0.670849	0.0622097	0.219326	-0.255826	0.383288		-0.492894	-0.557512	-0.417018	0.331801	-0.591521	-0.34549	0.664639	-0.840568
ENSG00000112182	ENSG00000177125	Q9BYV9	Q8NCN2									-0.0644063		-0.0323012	-0.354406				-0.467581				-0.253553			-0.246525	0.622295	-0.238964	0.869812	-0.097805		0.524789		-0.0656696			-0.537574	-0.484151		0.24453		-0.0857157		0.423101	-0.0288066	0.0702317	0.0987543
ENSG00000112186	ENSG00000184009	P40123	P63261	-0.758267	-0.0990121		-0.107888	0.753827	-0.818146	-0.179769	-0.152274	-0.466131	0.193155	-0.219788	0.640881	-0.640853	-0.723714	0.700824	0.0659106	0.700194	-0.559687	0.0652869	-0.528049	-0.730711	0.484146	-0.282475	-0.0634057	-0.394286	0.00736424	-0.675276	-0.759754		-0.553058	0.553899	-0.433872	0.460838	0.684878	-0.0908071	-0.827509	-0.270203	0.534253	-0.484574	-0.108466	-0.382323	-0.289307	0.286624	0.258177	-0.499022	0.264906
ENSG00000112232	ENSG00000131773	Q5VWX1	O75525	-0.277572	0.440525		-0.881928		-0.140813	0.762006	0.10024	-0.346001	0.261039	-0.424535	-0.281751	-0.67443	0.0330256	-0.550076	0.648051	0.932661	-0.4379	-0.125205	-0.135483	0.210829	0.77607		0.860851	-0.245289	-0.07114	-0.160637	0.30251		0.365862	-0.265218	0.294491	-0.2326	-0.322931	0.0582427	-0.391521	-0.0618408	0.318413	-0.546606	-0.429744	-0.138638	-0.141661	0.151541	0.994324		0.53347
ENSG00000112245	ENSG00000119946	Q93096	Q9NRU3	0.445564			0.736985	0.709524	0.228016	-0.0828636		0.483386	0.294587	0.856219	-0.231543	0.00699758	0.381672	-0.785634	-0.956902	-0.521948	-0.695681	0.0200939	0.206594		-0.0303724	0.0927782	-0.559502	0.0397003	0.601367	-0.69557	-0.916395		0.280288	0.804167	-0.267774	-0.601326	-0.878677	0.536191	-0.401969	0.734861	-0.598291	0.477868	-0.649452	0.564334	-0.853473	-0.522902	0.341393
ENSG00000112246	ENSG00000172379	P81133	Q9HBZ2	0.368468	0.713398		-0.0167891		-0.0925146	0.695267	-0.243267	-0.735895	-0.94785	0.71763	-0.0010645	-0.530289	-0.207176	-0.114828	0.34408	0.996751	-0.286464	0.0401036	0.491055	-0.274569	0.542654	-0.371126	-0.0667473	-0.341934	0.0251739	0.165184	0.75246		0.41488	0.564734	-0.143909	-0.405206	-0.323379	-0.534412	-0.0209392	-0.22278	0.918491	0.902352	-0.0209435	0.461121	0.441202	0.25259	0.563114	0.814102	0.439945
ENSG00000112339	ENSG00000152684	Q9Y450	Q9BRX2	0.281048			0.287086		0.0733379	0.734296		-0.297438	-0.580982	-0.836545	0.48602	-0.326856	-0.321078	-0.579091	0.914907	-0.536699	-0.57539	0.471371	0.322486		-0.704947	0.907045	-0.69929	0.865452	-0.303385	-0.148773	0.321632		-0.310349	-0.0375933	-0.133968	0.81293	0.588469	0.42109	0.728893	-0.897529	-0.658174	-0.659498	-0.098652	-0.872131	-0.489433	0.474045	0.830721
ENSG00000112365	ENSG00000121864	O43167	Q9UID6	0.0201595			-0.449256	0.983944	-0.409106	-0.523423		0.575057	0.37636	0.316795	0.703594	0.361187	0.11002	-0.336461	0.969452	0.855704	-0.922751	0.571196	0.488338		-0.0768684	0.872915	0.804641	0.887954	-0.733792	0.927242	-0.828667		0.0440162	0.266254	0.0685751	0.158436	0.528133	0.538589	0.00435345	0.560884	-0.63278	0.599153	0.405983	0.30754	0.537352	0.75941	0.984284
ENSG00000112365	ENSG00000143442	O43167	Q7Z3K3	0.501849	0.427097		0.417843		-0.409754	-0.0875294	-0.900677	-0.577679	0.496694	-0.0105588	0.0755046	-0.851499	-0.524491	0.857523	0.0319323	0.672586	0.356857	0.0697344	0.43344	-0.553423	-0.457728	0.659538	0.660893	-0.695288	0.757801	-0.133471	0.572604		-0.532771	0.149517	0.10205	0.0102148	-0.365701	0.138454	-0.380487	-0.643518	0.489255	-0.137633	-0.222294	-0.408601	-0.199595	-0.291538	-0.938547	0.771007	-0.294654
ENSG00000112365	ENSG00000152475	O43167	Q96EG3									-0.0776943		-0.787545	0.121073				0.098336				0.124135				-0.933293	-0.469021	0.85047	-0.931746				-0.184107			0.803498	-0.0202325		-0.612608		-0.744549		-0.422376	-0.701726	-0.346102	0.458761
ENSG00000112365	ENSG00000160062	O43167	Q96BR9									0.815057		0.31056	-0.16982				0.735638				0.469056				0.924027	0.513328	-0.435178	-0.101066				0.406991			-0.0763946			-0.0533044		0.351298		0.734329			-0.970292
ENSG00000112365	ENSG00000163884	O43167	Q9UIH9	0.133554			-0.331275		0.0477827	0.169678		-0.733705	-0.0381844	-0.0728969	-0.440504	0.439702	-0.115485	0.315459	-0.924417	0.954882	-0.439937	-0.505688	-0.792489		-0.653755	-0.38845	-0.52189	0.401414	-0.346405	0.137085	0.816376		0.32361	0.321621	-0.0435801	0.569018	0.310955	-0.0886246	-0.287323	-0.404571	-0.523726	0.352845	-0.412511	-0.867272	-0.321336	-0.55648	0.0291094
ENSG00000112365	ENSG00000167625	O43167	Q8TF50					0.139404				-0.568799		0.0083789	0.417516				0.244682				-0.00454098			0.911179	-0.590277	0.186158	0.0903334	0.610573				-0.516662	0.738726		0.0654335	-0.59745		0.407536		-0.276111		-0.407652	0.131	0.327722	0.508791
ENSG00000112365	ENSG00000180884	O43167	Q3KQV3					-0.39868				0.95779		-0.589706	0.355556				-0.287868				0.995211				0.657416	-0.513904	-0.889919	0.579757				0.631031	0.812058		0.965411	-0.406302		0.939976		-0.64669		-0.271204	-0.0828184	0.450346	-0.775355
ENSG00000112365	ENSG00000196152	O43167	Q15937	-0.920976	0.207176		-0.0365186		-0.0806501	-0.123415	-0.284644	-0.670189	0.153764	-0.20373	0.112334	0.373138	-0.282779	-0.692362	-0.745824	0.899297	0.452708	-0.23871	0.599584	0.120434	-0.540858	-0.100802	-0.825967	-0.347734	-0.891775	0.779167	0.573088		0.125248	-0.482529	0.595074	0.0669906	0.881276	-0.435145	0.0477847	-0.0602764	-0.765967	-0.631786	0.175343	-0.450272	0.919214	0.218772	-0.530007	0.117528	-0.433784
ENSG00000112365	ENSG00000197951	O43167	Q9NQZ8					0.0577057				0.178647		0.317678	-0.0109399				0.207131				-0.662459			0.017229	-0.855369	-0.546562	0.869056	0.626918				-0.353931	-0.00469278		-0.272492	-0.493743		0.938323		0.079973		-0.763006	-0.00168075	0.618197	-0.864613
ENSG00000112365	ENSG00000213588	O43167	Q96C00					0.906008				0.908604		0.542394	0.565054				0.761298				0.51171			-0.369373	-0.274706	0.488885	0.746264	0.95547				-0.311342	0.673353		0.197103	-0.265767		0.673305		0.62702		-0.472352	0.249009	0.737418	0.0813159
ENSG00000112530	ENSG00000197889	Q96M98	Q5JSS6									-0.37643		0.251165	0.901108				-0.0988039				0.245712			0.323994	0.323832	0.952893	0.809385	0.668604				0.366543			0.29694	-0.341083		0.90959		0.47566		-6.68918e-05	0.053195	-0.25977	0.702186
ENSG00000112576	ENSG00000117266	P30281	Q07002	0.459718	-0.731864	-0.900125	0.926943	-0.282993	-0.286842	0.73236	-0.821374	-0.44558	-0.717031	-0.24769	0.121154	-0.789065	-0.536659	0.772767	-0.142382	0.204367	-0.835023	0.157673	0.642006	-0.934391	0.849018	-0.8578	0.83182	0.354978	0.254539	0.372915	-0.482673		-0.924406	0.408911	-0.247811	-0.634159	-0.137623	-0.295484	0.148772	-0.734718	-0.54144	-0.145551	-0.406745	0.664764	-0.433973	0.222803	-0.719185	0.744164	-0.0972345
ENSG00000112576	ENSG00000124762	P30281	P38936	0.438498	-0.20776	-0.806723	-0.772323	0.750314	-0.308709	0.564837	-0.903051	0.462465	-0.697422	-0.359389	0.214338	0.100581	-0.0254023	0.740141	-0.52985	-0.957713	0.460237	0.342311	-0.558596	0.00285552	-0.741501	0.904975	0.860998	-0.385403	-0.416927	-0.576958	0.251423		-0.377649	-0.738451	0.352069	-0.25653	-0.610865	-0.0814639	0.314736	-0.389973	-0.501617	0.283738	-0.188886	0.0286633	-0.845761	-0.0327998	-0.905849	-0.851744	-0.469084
ENSG00000112576	ENSG00000135446	P30281	P11802	0.743493	0.826781	0.84383	-0.104791	0.968487	-0.815718	0.689712	0.274623	-0.710255	0.552032	-0.539096	0.0451674	0.764626	0.435099	0.967453	-0.563549	-0.618626	-0.49191	0.626365	-0.175908	0.105047	-0.0458085	-0.454716	0.89775	0.777801	-0.498171	0.0729467	0.689074		-0.441313	0.213905	0.180199	0.814479	0.850278	0.2768	0.350651	-0.524369	-0.300853	-0.529018	0.812773	-0.0965343	0.416815	0.556054	0.636784	0.683482	0.179063
ENSG00000112576	ENSG00000164885	P30281	Q00535	-0.526121	0.839427	-0.0556358	-0.9059	0.931836	-0.0478705	0.577086	0.27658	-0.687094	0.813026	-0.0477277	0.618341	0.1277	0.831449	0.955533	0.103055	0.583765	0.400592	0.08799	-0.0282562	0.290051	0.726626	-0.286162	0.661647	0.448521	0.601176	0.805073	0.848291		-0.788942	-0.943992	0.535701	-0.158167	-0.62783	0.0253178	0.662437	-0.344031	-0.390064	0.15689	0.859896	0.138009	0.105657	0.805486	-0.795838	0.456496	0.10601
ENSG00000112576	ENSG00000250506	P30281	Q00526					-0.880658																		-0.431324									0.123567								-0.582075
ENSG00000112578	ENSG00000135521	Q13895	Q96GA3					0.923594				0.790218		0.965771	0.260206				0.813647				0.644895			0.268176	-0.512263	0.614575	-0.851249	0.68662				-0.246889	0.848825		-0.579093	0.0877676		0.512995		0.756253		0.618478	0.878661	0.617305	0.139618
ENSG00000112592	ENSG00000117505	P20226	Q01658	-0.403066	0.773936	-0.386236	0.0873527	0.890792	-0.365188	0.125285	0.257441	-0.179872	0.815013	-0.365221	0.672388	0.436716	-0.259239	0.479608	0.462622	0.0513995	0.303996	0.889339	-0.106982	0.264764	-0.413939	-0.865969	0.948689	-0.36507	0.270166	0.647102	0.203361		-0.613602	0.74801	0.0205321	-0.351558	0.516892	-0.448381	0.909445	0.241573	0.728377	-0.687835	0.474354	0.529358	0.982812	-0.110753	-0.0939879	0.905249	-0.075999
ENSG00000113141	ENSG00000122692	Q13123	Q2TAY7	-0.278052			0.950045	0.162591	0.0524365	0.562166		0.472205	0.890864	-0.662065	0.565186	0.254747	-0.431385	-0.420489	0.747174	-0.787154	-0.58254	0.628687	-0.281512		-0.551866	-0.0720393	0.734894	0.761493	0.640123	-0.194941	-0.40981	0.82302	0.850106	-0.26095	0.586654	0.598404	0.270886	0.470506	0.537149	0.674207	0.590399	-0.385718	0.71695	-0.762738	-0.15518	-0.252898	-0.518404
ENSG00000113196	ENSG00000140262	O96004	Q99081	-0.000816432			0.32862		0.39054	-0.133523		-0.00424243	0.385051	0.234349	0.297847	0.393514	0.14931	0.744688	0.483403	-0.436307	-0.208737	0.613389	0.877989		-0.480369	-0.544328	-0.819667	0.40296	0.0853914	-0.673045	0.0500272		-0.464	0.299185	0.214814	-0.339688	0.967582	-0.161061	0.574934	-0.909828	-0.344315	0.712797	-0.251345	0.901722	0.475169	-0.0890545	0.306928
ENSG00000113368	ENSG00000176619	P20700	Q03252	0.632883	0.903426	0.578717	-0.0664099		0.341711	-0.124008	0.89186	0.714012	0.688156	0.769955	0.985419	-0.45919	-0.442902	0.107181	0.867191	-0.271625	0.0432633	0.489992	-0.287627	0.932042	-0.795162	0.90338	0.105448	0.795378	0.901986	0.848189	0.850523		-0.0168792	0.340776	0.868327	0.768926	0.384042	0.638981	0.790865	-0.585732	0.167414	-0.216639	0.696469	-0.0569231	0.986634	0.255963	0.951516	0.76011	0.711065
ENSG00000113407	ENSG00000185418	P26639	A2RTX5									-0.0253336		-0.522233	0.400441				0.292719				0.535869			0.660568	0.546837	-0.389537	-0.503228	-0.215238		-0.67338		0.76606	-0.521293		0.0368837	0.123753		-0.559578		-0.36681		-0.723477	-0.48915	0.0620369	-0.427614
ENSG00000113460	ENSG00000117395	Q8TDN6	Q99848					0.885003																		0.656671									0.709776			0.693199					0.186518		0.887191	0.547705
ENSG00000113558	ENSG00000116661	P63208	Q9UK22	0.85588			-0.685109	-0.634408	0.542784	-0.559335		-0.277733	0.519148	0.0385276	-0.812224	-0.0344861	0.351367	-0.899516	0.394021	0.855723	-0.777869	-0.0480187	-0.719086		0.178338	-0.389634	-0.63509	0.578135	0.536048	-0.0195312	0.0986773		0.703639	0.524112	0.295403	-0.676346	-0.783001	-0.668929	0.773334	0.71585	-0.361216	0.490097	0.0423048	-0.634306	0.162905	-0.174845	-0.00622923
ENSG00000113558	ENSG00000116663	P63208	Q9NRD1									-0.789238		-0.813169	0.0232236				-0.925865				0.49841			0.694154	-0.435682	0.778801	0.948844	0.399109				0.557894	-0.012379		-0.934422	-0.188569		-0.82888		-0.722345		0.452969	-0.871404	0.573712	-0.536718
ENSG00000113558	ENSG00000118564	P63208	Q9UKA1	0.367567	0.86446		0.278776	0.360238	-0.101592	-0.462992	0.675016	0.00587125	-0.38225	0.26347	-0.436886	0.665182	0.144414	-0.25663	-0.285714	0.678525	0.89752	0.152885	0.304016	0.693102	-0.393265	0.857587	0.95159	0.282054	0.759989	-0.168764	0.397302		-0.714387	-0.556432	0.286104	0.461383	0.943135	0.197485	0.708623	0.96139	0.956896	0.399786	-0.0158018	0.981303	-0.349868	-0.106844	0.87472	-0.361869	-0.467483
ENSG00000113558	ENSG00000127452	P63208	Q9NXK8	-0.454792			-0.467511	-0.0445501	-0.635671	0.111341		-0.354935	-0.555453	-0.876032	-0.219254	0.442127	0.41384	-0.754146	0.959563	-0.755899	0.697482	0.470756	0.596871		0.667931	-0.714388	-0.856916	0.0508119	-0.611838	0.56654	0.206279		0.281814	-0.668968	0.35891	0.636239	-0.289639	-0.271178	0.498641	0.762314	-0.628459	-0.497769	-0.385639	0.633026	-0.502738	-0.170708	0.807565
ENSG00000113558	ENSG00000132879	P63208	Q9H4M3					0.712287				0.0886965		-0.215152	0.316073				-0.399208				-0.890434			0.233668	-0.940318	0.236715	-0.726136	0.621697				0.434342	0.325675		-0.497305	-0.739672		-0.38908		0.460716		-0.844586	-0.941505	0.187175	0.34157
ENSG00000113558	ENSG00000151876	P63208	Q9UKT5	0.129254			0.00674579	0.616394	-0.478911	-0.343099		0.779292	0.101769	-0.222927	0.649939	0.394698	-0.229571	0.00864789	0.518326	-0.624186	0.246832	0.76447	0.102838		0.56623	0.767455	0.772555	0.259535	-0.174371	-0.844913	-0.4406		-0.100329	0.799944	-0.0601819	-0.161069	0.907765	0.454735	-0.291265	-0.923679	-0.426315	-0.515576	0.36348	0.50788	0.649659	0.581063	0.387431
ENSG00000113558	ENSG00000153558	P63208	Q9UKC9	0.244827	-0.622609		0.177584		-0.151574	0.0528348	-0.875531	-0.22683	-0.56282	0.353808	0.489364	-0.767195	0.167781	0.880585	-0.895069	-0.483985	-0.958713	-0.304605	-0.634143	0.412693	-0.386576	-0.373553	0.805481	0.570122	-0.0536209	-0.148376	0.765119		0.720483	-0.553238	0.417577	-0.301488	0.955933	0.269149	0.764793	0.80865	-0.691659	0.849949	-0.159472	-0.451768	-0.601855	-0.187165	-0.0605074	-0.64369	-0.563445
ENSG00000113558	ENSG00000161243	P63208	Q8NI29									-0.302347		-0.743644	-0.586753				-0.778893				-0.0459782			-0.166211	-0.904009	-0.945457	0.478735	-0.707471				-0.330903	0.159865		0.866359	0.319271		-0.571547		0.819196		-0.188784	-0.454181	0.525002	-0.123112
ENSG00000113558	ENSG00000171823	P63208	Q8N1E6	0.232697	0.951464		0.433016	-0.254857	0.143477	0.267812	0.709865	0.632695	-0.981831	-0.325713	0.835897	0.146692	0.621168	-0.304734	0.892109	-0.301731	0.885718	0.543018	0.0921331	0.126946	-0.55834	-0.33039	0.430901	-0.497166	-0.385376	0.398604	0.903175		-0.929898	0.783949	0.215525	0.00439009	0.912617	-0.347741	-0.8526	0.466427	-0.526346	-0.824927	0.304346	0.674905	0.279355	-0.00102335	0.383304	0.429839	-0.370345
ENSG00000113558	ENSG00000269190	P63208	Q96EF6	-0.832308			-0.115622		-0.036944	0.175522		-0.365193	0.475049	0.320615	-0.782926	-0.639611	0.276176	0.732208	0.39869	-0.686808	-0.864205	0.42225	-0.704982		-0.230853	-0.0385259	-0.577391	-0.614592	-0.4645	-0.283775	0.551939		0.301798	0.0422875	0.114698	-0.413643	-0.449684	-0.569564	0.745438	-0.782975	-0.665985	0.552173	-0.448789	0.287559	-0.150819	0.198708	-0.81494
ENSG00000113595	ENSG00000125447	P36406	Q9NZ52	0.458422	0.836004	0.156085	0.577424		-0.394969	0.328917	-0.385571	-0.209861	-0.792701	0.118369	0.0247802	0.399268	-0.656622	-0.802159	0.447978	0.951522	-0.832136	0.0272968	0.372731	0.25656	0.0438834	0.419309	-0.87796	-0.201656	-0.244461	0.217811	0.755587		-0.560425	-0.200243	0.21096	-0.601638	-0.832439	-0.33423	-0.601142	-0.669476	-0.963427	-0.453574	-0.548343	0.893638	0.996028	0.206513	-0.428327	-0.394248	0.207925
ENSG00000113595	ENSG00000185009	P36406	Q9Y2T2									-0.596414		0.756146	-0.404628				-0.700195				0.782431			0.478916	0.954014	0.234076	0.763518	0.7288				0.0712413	0.596681		-0.804999	-0.23889		0.732989		0.728956		0.481671	-0.539537	0.502986	0.309209
ENSG00000113643	ENSG00000164022	P54136	Q12904	0.795445	0.81238	-0.701393	0.270929	0.567371	0.368489	0.239725	0.656569	0.213527	-0.840007	0.382174	0.7463	-0.674263	-0.113191	0.397241	0.292965	0.745551	0.737959	0.745844	0.222369	0.720996	0.247301	0.135334	0.971311	-0.236845	-0.899995	0.159927	0.618241		0.00551601	-0.232948	0.0873898	0.642068	0.888458	0.29006	0.81932	-0.578047	0.624792	0.0478488	0.737	0.745824	0.945986	0.737531	0.284828	0.107482	0.504199
ENSG00000113648	ENSG00000233822	O75367	Q99877	0.144914	-0.679788		-0.609938		0.0310963	-0.558555	0.0988728	-0.60302	-0.758121	0.22108	-0.532147	0.0762211	-0.0369018	-0.408487	0.152576	-0.738729	0.371318	0.130574	0.195233	-0.428316	-0.420996		0.282227	0.349188	0.613829	0.973569	-0.249571		-0.829409	0.221662	-0.123934	-0.890176	0.798372	-0.447414	-0.0301869	0.171496	-0.0576024	-0.879998	-0.355738	0.00633232	0.214597	0.142468	0.284275	0.840664	0.271792
ENSG00000113657	ENSG00000157851	Q14195	Q9BPU6					-0.105387				-0.116007		0.0862776	-0.0185615				0.594777				-0.728146			-0.6108	0.19744	0.915619	0.772096	-0.244969		-0.784979		0.128986	-0.0331371		-0.266314	0.104736		-0.40772		-0.918921		-0.611912	0.888054	0.286398	0.117023
ENSG00000113916	ENSG00000117153	P41182	Q53G59	-0.945886			0.616721		-0.357596	-0.62801		0.393622	-0.821129	0.597398	0.509285	0.371456	0.4	0.69386	0.630468	-0.577088	-0.233892	-0.0452637	0.267004		0.117758	-0.257874	0.00529597	0.357388	0.355208	0.65686	0.401622	0.964993	-0.421473	0.83604	0.138031	-0.635229	-0.516794	-0.384481	-0.856146	-0.302471	0.951168	-0.372494	0.0746224	-0.297824	0.236661	0.577772	-0.12115
ENSG00000114062	ENSG00000150991	Q05086	P0CG48	-0.959957	-0.708786	0.300944	0.359973		-0.354217	0.633087	0.267963	-0.771309	-0.917544	-0.76759	0.529933	-0.936715	0.272754	0.449468	-0.718588	-0.645247	0.236249	0.0320096	-0.590118	-0.308942	0.870555	0.0876135	-0.64277	-0.221588	-0.590291	-0.611941	-0.349148		-0.85555	0.748889		0.408246	0.532937	-0.0394587		0.164806	0.630941	0.00803267	-0.708192	0.310876	0.714069	-0.665399	-0.462788	-0.218568	0.496257
ENSG00000114125	ENSG00000166266	Q9UBF6	Q93034	0.415967	-0.0452383		-0.192155	0.164623	0.800227	0.218221	-0.852762	-0.768333	0.802994	0.595052	0.101209	-0.0267272	0.0826576	-0.657252	-0.83489	0.946238	-0.654086	0.878384	0.220398	0.646703	-0.69733	0.790977	-0.946509	0.718238	-0.736393	-0.677358	0.831316	0.30866	0.22119	-0.467156	0.421888	0.654537	-0.945953	0.0592008	0.595206	-0.292492	-0.292329	-0.42098	-0.419889	0.134158	0.963234	0.345408	-0.569988	-0.567868	-0.0416083
ENSG00000114126	ENSG00000169016	Q14188	O75461	-0.612265			0.520083		0.190023	0.784746		-0.6494	0.548013	0.502734	0.815276	-0.57895	0.089211	-0.616994	0.992698	-0.673514	0.431177	0.395176	0.710102		-0.135232	-0.128799	-0.719871	-0.533225	0.677199	-0.94809	0.389692		0.0374842	0.271974	0.00909131	-0.391478	0.960297	-0.0480827	0.628419	-0.152481	-0.338941	0.517018	0.154124	-0.779282	0.042318	0.503355	0.168081
ENSG00000114126	ENSG00000205250	Q14188	Q16254	0.0597814	0.931649	-0.0269606	-0.551123		0.221365	-0.806676	-0.923748	0.852355	-0.710085	-0.377054	0.848689	-0.317181	-0.809508	-0.57072	0.170711	0.6971	0.696911	0.868652	-0.00560381	0.302401	0.219188	-0.892028	0.163029	0.473589	-0.86975	-0.899403	0.446878		-0.894857	0.895023	-0.0799936	-0.045953	-0.915999	0.774941	-0.0502682	-0.226063	0.63255	-0.195267	-0.730684	-0.0965519	-0.00490794	-0.180494	-0.525694	0.729582	0.11593
ENSG00000114268	ENSG00000158571	Q16877	P16118	-0.300488	0.907635		-0.0065402	-0.194904	-0.620509	0.0794267	0.542981	0.561265	-0.38182	-0.11995	0.342499	0.647722	0.316021	0.386671	0.78787	0.849925	0.615663	0.664289	-0.309597	0.800647	0.64942	0.017779	0.492257	-0.0738363	-0.886091	-0.209811	-0.691172	0.615384	-0.323475	0.349699	-0.186293	0.11623	0.464087	0.0294677	0.580659	-0.167622	0.0475722	-0.669231	0.120172	0.539934	0.293364	0.0971848	-0.036374	-0.446599	-0.382029
ENSG00000114473	ENSG00000143933	Q9H095	P0DP24																							0.408849									0.016255			0.0752017					0.169985		0.966136	0.00236648
ENSG00000114473	ENSG00000160014	Q9H095	P0DP25	0.567771			-0.488996		0.10931	-0.616947		-0.790273	-0.607074	0.691583	0.626286	-0.756395	-0.00997334	0.794888	0.147685	0.665074	-0.128716	-0.451913	0.544115		0.445261	0.114488	-0.781451	-0.547575	-0.596389	-0.430371	0.327491		-0.906627	-0.0712301	-0.493693	-0.735532	0.867939	-0.408819	-0.215535	-0.294738	-0.593664	-0.60142	-0.0477393	0.571683	0.789063	0.449058	0.838597
ENSG00000114473	ENSG00000198668	Q9H095	P0DP23	0.407427			0.0258629		0.00934786	-0.251363		-0.451355	0.855537	0.397494	0.267359	0.119838	0.443136	0.725052	0.331649	0.872169	0.189067	0.231616	0.171002		0.104719	0.315414	0.359131	0.29385	-0.789559	0.765079	-0.168086		-0.952343	-0.0981942	0.711207	-0.419206	0.850516	0.509808	-0.3451	-0.517572	0.548029	0.336732	-0.0238811	-0.269835	0.871575	0.630473	0.828568
ENSG00000114520	ENSG00000162627	O95219	Q9UNH6	-0.54525	-0.839594		0.538287		-0.0484869	0.757372	0.540807	-0.945628	0.932781	0.0106518	0.475871	-0.186943	0.21059	0.934711	0.819526	0.959009	-0.666919	-0.885901	0.622762	0.327558	0.15674	0.941092	0.850887	-0.503979	-0.534894	0.639379	0.107238		0.909185	0.276633	0.0656104	0.585915	-0.389526	-0.16071	0.0300362	0.881834	-0.730307	0.451183	-0.192744	0.459972	0.836907	-0.187683	-0.00698434	0.657111	0.0320198
ENSG00000114796	ENSG00000117153	Q6TFL4	Q53G59	-0.83116			0.380199		0.367376	0.855794		0.474911	-0.128252	0.516784	0.459395	0.632777	-0.961006	0.78644	0.294579	0.89666	0.0636683	-0.137176	0.830403		-0.0265314	-0.168285	-0.705536	0.71773	-0.378926	0.937702	0.568356	0.356431	-0.29588	-0.687285	0.114148	0.484168	0.149167	-0.664839	-0.44276	-0.304947	0.881156	-0.362553	-0.0728641	-0.184772	0.245761	0.270059	0.6205
ENSG00000114853	ENSG00000160908	Q9UFB7	Q53GI3									0.406832		0.621731	0.103738				-0.516129				-0.75718			-0.453954	0.945205	0.475635	-0.586899	0.0108117		0.177742		-0.213079	-0.0776108		0.272414	0.0449686		0.78892		0.436433		-0.681832	0.497885	-0.323456	-0.0758545
ENSG00000114853	ENSG00000170631	Q9UFB7	P17020					0.933765				-0.0935227		-0.270966	0.743763				-0.153803				0.704189			0.80864	0.903111	-0.810684	-0.716141	0.483258				-0.541528	0.0592322		0.421471	-0.628814		0.740112		0.026116		-0.518975	0.12122	-0.0997596	-0.780951
ENSG00000114854	ENSG00000159173	P63316	P19237
ENSG00000114942	ENSG00000254772	P24534	P26641					0.945159																		0.909989												0.732536					0.815474		0.747524	0.278104
ENSG00000115145	ENSG00000138443	O75886	Q9NYB9	-0.545746	-0.99662		0.287757	-0.386363	-0.0940837	0.757434	0.646107	0.639763	0.806618	0.844289	-0.517753	0.160515	-0.841329	0.252731	-0.138188	-0.421012	-0.596904	0.818543	-0.572635	0.219546	0.869817	-0.731727	0.896217	0.237	-0.883381	0.823867	0.852747	0.602075	0.0255891	0.0368144	0.376873	0.453826	0.797156	-0.0932792	0.434212	-0.31098	0.258812	0.231462	-0.0936469	0.0393254	0.82042	0.107232	0.507314	0.653458	-0.28116
ENSG00000115211	ENSG00000119718	Q9UI10	P49770	-0.0535733	0.685243		0.667435		0.485421	0.915406	0.71803	0.167978	0.917531	0.633084	-0.112255	-0.0229703	0.332615	-0.20949	-0.131848	0.964002	0.0837814	0.127311	0.86672	0.48912	0.603778	0.546773	0.551533	0.957511	0.816945	0.225742	0.94833		0.840327	0.493493	-0.360936	0.405819	0.873527	0.519668	0.706105	-0.921692	0.0395171	0.81454	0.364582	-0.853271	0.00539062	0.591688	0.512085	0.943896	-0.330464
ENSG00000115289	ENSG00000121481	Q9BSM1	Q99496	-0.854313	-0.802382		0.752225	-0.29587	-0.691965	-0.380993	-0.405915	0.735909	-0.490437	-0.665951	0.519077	-0.0971734	0.551227	-0.445783	-0.197141	0.675578	0.192513	-0.11539	0.764327	0.098344	-0.807179	0.0307825	-0.042801	0.865287	-0.15395	0.583626	-0.2919		0.7998	-0.17381	-0.377731	-0.220098	-0.672909	0.655962	0.294906	0.825328	0.386796	0.753829	-0.232078	-0.612003	-0.952441	-0.40149	0.0164383	0.750145	0.100623
ENSG00000115350	ENSG00000120837	Q9NR33	P25208									0.773704		0.919396	0.725906				-0.289297				0.254071			0.475362	-0.90589	0.316625	-0.817367	-0.843376		0.213636		0.483574	-0.652004		-0.234498	0.521262		0.524685		-0.656735		-0.452126	0.962021	-0.195044	0.347199
ENSG00000115350	ENSG00000148229	Q9NR33	Q9NRF9					0.872991				0.832393		0.52076	0.487172				0.421995				0.192705			0.1863	0.256052	0.976937	-0.025944	-0.340181				0.151676	0.610294		-0.530373	0.713341		0.717741		0.725464		0.717332	0.328682	0.553846	0.927596
ENSG00000115484	ENSG00000166226	P50991	P78371	0.349159	0.830724	0.401664	-0.687982		0.75134	0.431313	0.631615	0.50075	0.839648	0.247192	-0.0300777	0.61318	0.726872	0.728271	0.0739657	0.932831	0.93388	0.988797	-0.458741	0.962904	0.737333	-0.199309	-0.275167	0.714378	0.452204	0.391282	0.494359		0.45381	0.139604	0.517396	0.744758	0.808385	0.920756	0.945092	0.478641	0.971886	0.477058	-0.124421	-0.164283	0.978841	0.808376	0.0235442	0.871409	0.206064
ENSG00000115561	ENSG00000124356	Q9Y3E7	O95630					0.962697																		0.983413									0.0743013								0.900269
ENSG00000115592	ENSG00000131791	Q9UGI9	O43741									0.337302		-0.592045	0.502117				0.17525				-0.913539				-0.699365	0.630462	-0.135821	0.698021		0.741343		0.0818129	0.00177241		-0.837754	-0.0325928		0.702286		0.32412		0.456043	-0.313011	-0.546209	0.604377
ENSG00000115685	ENSG00000213639	Q15435	P62140	0.233172	0.385853	-0.406119	0.424131	0.949525	-0.155828	-0.244896	-0.530644	-0.592751	0.914052	-0.440922	-0.180299	-0.161043	0.211092	-0.608242	0.52072	0.751886	-0.113588	0.255585	0.87994	0.688263	-0.493974	-0.62317	-0.760963	0.211429	-0.98789	0.234882	0.505593		0.366278	-0.26449	-0.136346	0.735989	-0.0290031	0.500249	0.700688	-0.829581	0.490321	-0.367364	-0.487065	0.800717	0.252351	0.487676	-0.584106	0.800298	-0.568048
ENSG00000115758	ENSG00000143450	P11926	Q9UMX2	-0.571292	-0.267807		0.440154		-0.143238	0.00773809	-0.314425	0.294779	-0.943274	-0.230765	-0.576998	-0.126978	0.30491	-0.19093	0.480237	-0.648571	-0.0889126	0.361111	0.225847	0.513545	-0.404921	0.519406	-0.879069	-0.000879828	-0.916168	0.748463	-0.101527		-0.695507	0.443084	0.742854	-0.520809	-0.808737	-0.528369	-0.918292	0.288455	-0.327589	-0.0427093	-0.114074	0.490191	-0.618626	-0.412957	0.170218	0.319723	-0.0757784
ENSG00000115875	ENSG00000205937	Q16629	Q15287	0.495802	0.816279	0.877095	0.14492	0.935422	-0.281708	-0.642302	-0.0492699	0.436121	0.782871	0.529848	0.796207	0.080765	-0.386415	0.837626	0.411179	-0.0176065	0.723355	0.49862	0.728046	0.848948	0.884959	0.94247	0.561228	0.765087	0.669917	0.174461	0.676596		0.426502	0.197636	0.0263823	0.755855	0.348708	0.200002	0.680966	0.813657	0.489551	-0.250573	0.554481	0.693885	-0.361935	0.415382	0.6668	0.529604	-0.535615
ENSG00000115946	ENSG00000141101	Q9NRX1	Q9ULX3	0.367141	-0.7698		0.939268		0.274238	-0.706208	-0.083388	0.473532	-0.0307718	0.748461	-0.821067	-0.203461	0.432765	-0.586496	0.588988	-0.599513	-0.361885	0.00948105	0.683027	-0.395265	-0.571968	0.22574	-0.535387	0.688994	-0.169408	0.625156	-0.881056	-0.981587	0.0710952	0.187758	0.390145	0.126165	0.706414	0.67114	-0.605944	0.795153	0.0260656	0.569902	-0.0865594	0.9562	0.215888	0.288923	0.468997	0.38822	-0.821075
ENSG00000115966	ENSG00000125740	P15336	P53539	-0.615425	-0.648702	0.451108	0.236681	0.543627	-0.449385	0.0935565	0.0975203	0.044864	-0.299994	-0.237516	-0.490977	0.506917	0.51274	0.457408	-0.87617	-0.984541	0.167791	-0.229632	-0.588553	0.226016	-0.961952	-0.329866	-0.467377	-0.0352128	-0.0486608	-0.530083	-0.305132		-0.802658	-0.0723515	-0.463343	-0.184539	0.961433	0.175001	-0.127364	-0.367547	0.743278	-0.803026	-0.325864	-0.688283	-0.0771983	0.686836	-0.270321	0.568094	-0.220703
ENSG00000115966	ENSG00000170345	P15336	P01100	-0.029588	-0.837036	0.392944	0.711723		0.00552414	0.673691	0.716912	-0.29712	-0.355535	-0.549844	-0.527121	0.480152	0.188056	-0.187965	-0.695639	0.481194	0.588424	-0.613259	-0.763191	-0.69767	-0.919288	-0.443115	0.0667305	0.68057	0.304757	-0.261491	-0.0609606		0.46291	-0.583673	-0.116169	-0.0997166	0.855524	0.0400625	0.152853	0.147307	0.619635	0.145496	0.149799	-0.754555	0.519332	0.612494	-0.0358448	-0.472658	0.318055
ENSG00000116016	ENSG00000133794	Q99814	O00327	-0.737449	-0.827054	-0.274038	-0.654325		0.360107	0.522345	0.852546	0.370269	0.530572	-0.233749	0.744583	0.358355	0.790622	-0.0437632	-0.708159	0.672935	0.0272841	0.67605	-0.312659	0.980791	0.208415	0.996358	-0.688216	0.750556	-0.523432	0.943585	0.133737		-0.506838	0.625113	0.379072	0.317153	0.954781	-0.244067	0.91201	-0.556252	0.961023	0.804984	-0.695227	-0.417104	-0.56211	0.484901	-0.298872	0.360328	-0.117467
ENSG00000116030	ENSG00000126261	P63165	Q9UBT2	0.574688	0.958845		-0.49782		-0.152394	0.474198	0.356637	0.602549	0.810027	0.413677	0.20903	0.773687	0.873282	0.785472	0.814064	-0.750729	0.978397	0.564614	0.732771	0.728364	0.92231	-0.813983	0.997751	-0.652833	-0.649547	0.458059	0.809932		0.783912	0.673028	0.334459	0.887554	-0.51225	0.801642		-0.281245	0.668088	0.896815	-0.29164	-0.0168867	-0.640514	0.391235	0.886552	0.929804	0.138527
ENSG00000116120	ENSG00000179115	Q9NSD9	Q9Y285									0.573315		-0.231066	0.502424				0.699367				-0.405755			-0.752554	0.324946	0.881787	0.544472	0.581165				0.827682	0.309315		0.7326	0.135328		0.894483		0.874125		0.130667	0.845025	0.697997	0.891049
ENSG00000116350	ENSG00000136527	Q08170	P62995	-0.505019	-0.393702	-0.567021	0.870871	0.70583	0.317947	0.406683	-0.152748	0.377198	0.924485	0.595472	-0.309672	-0.207094	0.433307	0.135865	0.742348	0.880404	0.55935	0.658895	0.408747	0.593624	-0.926944	0.679414	0.854675	0.510803	0.549842	-0.340126	0.756924	0.087625	-0.947369	0.346104		0.931884	0.889935	0.19065	0.506648	-0.11418	0.592367	0.240978	-0.792368	0.506324	-0.690192	0.395979	-0.882082	0.869153	-0.180844
ENSG00000116525	ENSG00000156587	Q9BVG3	O14933	-0.544437			0.189177	0.213677	-0.342343	0.0373797		0.62878	0.557703	0.183229	0.520567	0.268436	-0.0732748	0.322536	-0.077624	-0.896419	0.700518	0.18307	0.20016		-0.802709	0.608356	0.993753	0.705229	0.595358	0.185874	-0.556083		0.0258535	-0.504126	0.352216	0.584523	-0.567079	0.0425751		0.95054	-0.0856871	-0.773891	-0.642011	-0.593276	0.430984	0.596502	0.96812
ENSG00000116525	ENSG00000170035	Q9BVG3	Q969T4	-0.796448			0.394313	0.0943927	0.265313	-0.614719		-0.750195	0.278361	-0.340855	0.190151	0.146501	-0.366813	0.0688965	-0.77098	-0.696693	-0.905964	0.383683	-0.738575		0.148056	-0.734415	-0.875798	-0.765478	0.90604	-0.305002	-0.561634		0.757654	0.187102	-0.506683	-0.403771	0.886062		0.25259	0.288096	-0.970572	-0.212055	0.4456	0.706846			0.992664
ENSG00000116701	ENSG00000158517	P19878	P14598	0.186416			-0.709106		0.350441	-0.330399		0.924379	-0.461504	0.526528	-0.428697	-0.459015	-0.512261	0.190172	0.430719	0.933423	0.911418	0.602613	0.742588		0.753742	-0.564503	0.559592	-0.466915	0.952784	0.0421154	-0.0469331		-0.00504985	0.288186	0.747609	0.891895	-0.727149		-0.557996	-0.849275	0.987427	0.357421		-0.84518			0.439451
ENSG00000116750	ENSG00000170322	Q9Y5K5	Q6P4R8	-0.649324			-0.365426	0.156598	0.218097	-0.447364		0.335831	-0.614781	0.0513182	0.0276753	-0.65494	-0.161284	-0.934168	0.783562	0.0769247	-0.398939	0.997521	0.590943		0.848516	0.0320633	-0.417408	-0.566816	0.613281	-0.722043	0.667966	0.513892	0.940624	-0.0846668	0.279312	-0.921696	-0.290026	0.625795	0.849325	0.242103	-0.386808	0.201284	-0.0818427	0.378493	-0.471082	0.273134	0.640978
ENSG00000116809	ENSG00000160062	Q13105	Q96BR9									0.874517		0.803841	0.188188				-0.215542				-0.445479				-0.973014	0.749103	-0.00401673	-0.203513				-0.22309			-0.396694			0.719817		0.652889		0.581614			0.916516
ENSG00000116918	ENSG00000211460	Q99598	Q15631	0.612259	0.855015	0.31735	-0.925266		-0.171816	-0.251812	0.229305	-0.661092	-0.121856	0.537371	0.898939	0.152772	0.617358	0.767075	-0.905822	-0.467086	0.969997	0.48941	0.801636	0.789614	0.719206	0.551803	0.994839	-0.67857	-0.0208727	0.903435	0.695862		0.584447	0.3	-0.48551	0.554275	0.992399		0.653189	0.682928	0.513996	0.546724	0.282587	-0.0384398			0.197728	0.221779	0.768673
ENSG00000117153	ENSG00000146021	Q53G59	Q9UH77	-0.649877			0.721164		0.586081	0.627432		0.539539	-0.779546	-0.0374144	0.587303	-0.353053	-0.491011	-0.395019	0.597741	0.714274	-0.958858	0.718105	-0.225194		-0.409988	-0.132754	-0.0681527	0.434392	-0.605085	0.751926	0.723117		0.515417	-0.614108	-0.0246011	0.77704	-0.294196	-0.1089	-0.896154	0.230336	0.767854	0.453632	-0.664852	0.314293	0.885333	0.178284	0.336261
ENSG00000117153	ENSG00000174282	Q53G59	Q9P1Z0									0.577896		0.718982	0.736028				0.616879				0.545689			0.935516	0.698342	0.202683	-0.705333	0.681138		0.935503		-0.553688	0.0135283		0.797343	-0.334379		0.899757		0.615325		0.489565	0.232742	0.438469	0.42088
ENSG00000117222	ENSG00000129691	Q15291	Q9UBL3	-0.124114	-0.534774		-0.883049	0.899998	0.0562508	0.242348	0.157922	0.705417	0.296065	-0.219297	-0.0817723	0.130577	0.0101273	0.292476	0.592537	-0.424629	-0.784984	0.429436	0.58024	-0.766289	0.306407	0.168453	0.968788	-0.486506	0.16838	-0.778581	0.908062		-0.536291	-0.710993	0.5818	0.210529	-0.320703	0.0745792	-0.112927	0.0372059	-0.0798126	0.395176	0.0316334	0.236361	-0.86985	-0.473293	-0.579058	0.545673	-0.0115915
ENSG00000117318	ENSG00000140262	Q02535	Q99081	-0.790605	0.725647	-0.611831	0.325721		-0.75674	-0.525253	-0.25204	-0.475537	-0.0226495	0.0457279	0.914702	-0.401419	0.67759	-0.606022	-0.602631	0.541511	-0.00956448	0.342074	0.332421	-0.770528	-0.477571	0.215941	-0.87283	-0.349556	-0.796265	0.600732	-0.237948		-0.603905	0.464167	0.00428573	-0.237416	0.726112	0.150643	0.75839	-0.542146	-0.619094	-0.587984	0.4156	-0.477808	-0.450435	0.0230178	-0.778061	0.449283	0.528955
ENSG00000117318	ENSG00000196628	Q02535	P15884
ENSG00000117461	ENSG00000171608	Q92569	O00329	0.220988	0.343956	-0.277688	-0.0701814	-0.632407	-0.123767	-0.161652	-0.298775	-0.318177	-0.437665	0.539592	-0.640632	0.0708319	-0.515488	-0.258736	0.927925	0.490478	0.524609	-0.643127	-0.789907	0.252577	0.619298	0.0815709	-0.8452	0.812767	0.363464	0.758812	-0.0538441		0.593589	-0.817223	0.304409	-0.390966	-0.883561	0.465013	0.917317	0.742696	-0.780479	0.559388	-0.0763091	-0.88265	-0.414814	-0.0948184	-0.216871	-0.731099	0.11718
ENSG00000117461	ENSG00000177885	Q92569	P62993	0.24034	-0.127437	-0.502006	0.00578352	0.377986	-0.701	0.0837261	-0.571659	0.135149	0.464923	0.694751	-0.361791	-0.23563	-0.42842	0.681325	-0.915708	0.335237	0.121328	-0.673241	-0.0968378	-0.707893	-0.100702	-0.315933	-0.0478208	0.791618	0.797122	-0.36534	0.610696		0.963373	0.819965	-0.364407	0.893485	-0.870258	0.392211	-0.847878	-0.762383	0.29307	0.835606	0.0708531	0.616918	-0.474451	-0.0580858	0.983961	0.815492	0.863581
ENSG00000117533	ENSG00000124222	O75379	O14662	0.794153	0.736451		0.168023		0.583216	-0.569807	0.345792	0.303486	-0.336037	0.280253	0.168716	0.940628	0.183257	0.00895259	0.775244	0.820205	-0.380476	0.0526548	0.0586415	0.726051	0.205366	-0.872498	0.766019	-0.356152	0.400705	0.594592	0.862777		-0.205044	0.394447	0.218723	0.230236	0.98964			0.869789	-0.614011	0.591085	0.590166	0.982731			0.949786	-0.222481	0.00470489
ENSG00000117533	ENSG00000143858	O75379	Q8N9I0	-0.86159	-0.802562		0.289602		0.115748	-0.373117	0.388664	-0.212416	-0.872871	0.523549	-0.196242	0.0662064	-0.782909	0.662178	0.350493	-0.804364	0.148471	-0.526901	-0.933627	0.461193	0.56826	-0.74343	-0.623745	-0.240793	-0.322475	0.655963	0.0102567		0.906549	-0.438241	-0.0557879	-0.752127	0.952525	-0.260887		0.73101	0.854476	0.147614	0.598059	0.406048	-0.171919	-0.587718	-0.0296541	-0.312587	0.165897
ENSG00000117748	ENSG00000132383	P15927	P27694	0.984745	0.265701	0.805916	-0.473891	0.739508	0.200041	0.32716	0.394003	-0.309389	0.730088	0.641213	0.18251	0.352655	-0.394835	-0.709356	0.926996	0.589309	0.929452	0.0225686	-0.0213661	0.898697	-0.66538	0.922177	0.832067	0.76325	0.999244	-0.314446	0.667492		0.0679911	0.559456	0.205725	0.744691	-0.707413	0.621841	0.613858	-0.266152	0.426262	-0.0685605	0.0429238	-0.820501	0.704713	-0.402925	0.989172	0.181987	-0.777147
ENSG00000117751	ENSG00000172531	Q12972	P62136	-0.454993	-0.655211		-0.22943		-0.274275	-0.0523776	-0.578978	-0.160883	0.993216	-0.690273	-0.354855	0.178132	0.360421	-0.384664	-0.144148	0.785787	0.294478	0.547238	0.296017	0.539185	0.527578	0.502624	-0.245659	0.664489	-0.763188	0.523319	0.910461		0.0594986	-0.574582	-0.222226	0.772484	0.76802	-0.525236	0.834782	-0.163959	-0.306471	-0.597119	-0.0860624	0.972028	0.757523	0.155178	-0.802077	0.925699	-0.779653
ENSG00000117751	ENSG00000186298	Q12972	P36873	-0.0235368	-0.530652	-0.455761	0.00635972	0.8922	-0.169684	-0.662122	0.691617	0.503134	0.785613	0.378611	-0.0923998	0.0164884	-0.563144	0.560038	0.573931	0.869885	0.90448	0.88363	0.787587	0.937896	-0.208537	-0.281799	0.805903	0.751942	0.28818	-0.00795357	-0.753503		0.836703	0.249183	-0.184779	0.734217	0.351545	0.232805	0.664982	-0.63249	-0.171573	0.236091	0.622558	-0.0430451	0.342936	0.244069	-0.846552	0.899405	-0.400572
ENSG00000117758	ENSG00000145087	Q86Y82	Q9Y2K9	-0.0516529	-0.455237		0.88565		0.212536	0.198701	-0.0585436	-0.524322	0.6044	-0.166475	0.00572148	0.394523	-0.537307	0.493152	0.597692	-0.650629	-0.409193	0.856452	-0.29219	-0.409697	-0.0216562	-0.735741	-0.986934	0.234124	-0.218874	-0.778208	0.509644		-0.88269	0.170245		-0.563206	-0.0532096	0.339914	0.249228	0.731041	0.925127	-0.0351756	0.370681	-0.608674	-0.127208	0.246655	0.856623	-0.201205	0.625693
ENSG00000118194	ENSG00000159173	P45379	P19237	0.422247	0.700158	0.370015	0.0285864	-0.876183	-0.227816	0.536267	-0.324863	0.264262	0.159362	0.672765	0.0315425	0.128875	-0.550664	-0.0622125	0.835476	0.951437	0.39754	-0.132515	0.507897	0.576909	0.838926	0.472906	0.569993	0.256553	-0.272065	-0.292045	-0.571791		-0.50999	-0.0342931	0.0842742	0.80929	-0.524133	0.585696	-0.263983	0.506875	0.531	0.747748	0.0784737	-0.621557	-0.0362062	-0.0256496	-0.144195	0.366157	0.0388244
ENSG00000118260	ENSG00000160741	P16220	Q53ET0					0.927224				0.323766		-0.289643	0.23521				0.525479				0.32128			-0.630549	-0.576696	-0.656456	-0.72033	-0.476482		0.0905921		0.711014	-0.165229		-0.779611	0.183576		-0.813151		-0.721329		0.122579	0.0852095	0.303691	0.145893
ENSG00000118526	ENSG00000140262	O43680	Q99081	0.285681	0.541877		-0.725189		0.396988	-0.645346	0.693304	-0.0511532	-0.702907	0.755508	-0.57503	0.561022	0.203135	0.476913	-0.242278	-0.442275	-0.998094	-0.800489	0.867363	-0.768557	-0.196691	-0.520531	-0.845193	0.759664	-0.0202838	-0.466017	0.388871	-0.412118	0.0901857	-0.648168	-0.520568	0.287813	-0.264321	0.140276	0.303948	0.141898	-0.812633	0.698464	0.0987269	-0.789593	-0.74325	-0.638431	0.583709	0.361312	0.110361
ENSG00000118816	ENSG00000164885	Q14094	Q00535	0.00995111	0.946677	-0.149144	-0.0761701	0.871469	0.663106	0.262147	-0.356627	-0.753647	-0.808557	0.69534	-0.150604	0.351789	0.128971	-0.849951	0.151623	-0.541975	-0.49781	0.882605	0.215953	-0.0200334	-0.0395007	-0.185238	0.30512	0.589855	-0.778107	0.7192	0.903087		0.993019	0.878116	-0.729159	-0.277301	0.964326	-0.725991	-0.195291	0.995008	-0.722241	-0.851637	-0.650545	0.168622	0.41491	-0.00793974	0.633331	0.631075	0.45045
ENSG00000118816	ENSG00000250506	Q14094	Q00526					-0.610142																		0.992555									-0.164842								0.708053
ENSG00000118971	ENSG00000124762	P30279	P38936	0.121966	-0.0610278	0.0109805	-0.699814	0.602981	-0.157557	-0.271124	-0.0349541	-0.0815791	0.556486	-0.574728	0.688303	-0.178041	0.0225483	-0.77547	0.632919	0.6018	-0.118786	-0.90923	0.0146556	0.0103179	0.343563	-0.526094	-0.227784	-0.0255333	-0.598318	-0.551846	0.65898		0.0230012	0.195617	-0.0273462	0.314841	0.428439	0.602502	0.491877	-0.555857	0.274601	-0.745647	0.0122868	0.629334	0.147639	-0.477512	0.163186	-0.888454	0.0518538
ENSG00000118971	ENSG00000135446	P30279	P11802	0.215828	-0.990271	0.445679	-0.233619	0.947015	-0.291669	0.201759	-0.838584	0.53912	0.189073	0.169525	0.0763806	0.0895748	0.0653635	-0.411969	0.441583	0.828405	0.867881	0.721204	-0.0255224	0.0641337	-0.832745	0.976317	-0.0320913	0.547782	-0.467951	0.8558	0.786407		0.462223	0.152575	-0.0961794	0.183515	-0.952319	-0.218208	-0.747718	0.156077	0.0398965	-0.145783	-0.0583926	-0.761054	0.629449	-0.0403066	0.0458183	0.672811	-0.0327631
ENSG00000118971	ENSG00000164885	P30279	Q00535	0.705448	-0.946061	-0.505732	-0.908507	0.950898	-0.111749	-0.191693	-0.810749	0.841358	-0.210515	-0.42603	-0.414372	-0.178869	0.318469	-0.438719	0.675524	0.328016	-0.498276	0.98585	0.183086	-0.366141	-0.175731	0.924493	-0.699146	0.851473	0.169182	-0.249741	0.922617		0.631591	0.315075	-0.28235	-0.403689	0.947803	-0.0734054	0.358491	-0.795824	0.671569	-0.887239	-0.111485	0.526392	-0.472692	0.00541556	0.0617246	0.427854	0.101332
ENSG00000119318	ENSG00000150991	P54727	P0CG48	-0.535063	0.748425	-0.277366	0.452546		-0.596062	-0.663111	0.90526	-0.123533	-0.799871	-0.46006	-0.210631	0.0712705	-0.605908	0.49573	-0.679289	-0.277911	0.428234	-0.441861	-0.12253	0.92829	0.59806	0.436393	-0.623882	0.714581	0.223814	0.637631	0.196835		-0.905257	-0.223592		0.587806	-0.375126	-0.211013		0.900036	0.958504	-0.31186	-0.179864	0.36628	-0.0853409	-0.202625	0.185072	0.0785302	-0.197865
ENSG00000119318	ENSG00000151092	P54727	Q96IV0	0.828664			0.268776	0.416739	-0.108168	-0.36473		-0.161861	-0.499066	-0.943496	-0.575483	-0.342654	0.134111	0.837286	0.523193	0.318901	0.567785	0.831743	0.495017		-0.235108	0.726365	0.930019	0.113652	-0.860544	-0.402257	0.249706		0.842193	-0.374178	0.39514	-0.634383	-0.144483	0.565067	0.640162	-0.491616	-0.0811586	-0.459309	-0.0734667	-0.149314	-0.145927	0.149384	-0.978775
ENSG00000119318	ENSG00000159352	P54727	P55036	0.219481	0.757611	0.846824	0.0539582	0.979615	-0.585702	-0.108385	0.412342	-0.723308	-0.934452	0.156331	-0.21718	0.0674981	-0.587745	-0.0602372	-0.0614454	0.170092	0.419695	0.889659	-0.547149	0.12192	0.587383	-0.221668	-0.854341	-0.143459	-0.543323	0.334592	0.733433		-0.894941	0.726823		0.594074	0.590424	0.295594	0.673967	-0.38636	0.507346	-0.341064	-0.613394	0.563005	-0.463489	0.297226	0.409821	0.381216	-0.212457
ENSG00000119318	ENSG00000170315	P54727	P0CG47	-0.607878	0.868429	0.0815342	0.588332	0.884832	-0.764171	-0.619603	0.381209	-0.106617	-0.569443	-0.765108	-0.798801	0.177794	-0.591453	0.850545	-0.396356	-0.121704	-0.277582	0.920183	0.00738688	-0.542247	0.690934	0.0295831	-0.88804	0.454722	-0.521503	0.775988	-0.394467		-0.942157	0.242736	0.347942	0.776467	-0.726254	0.338867	-0.666695	-0.895552	0.348782	0.171423	0.0310117	-0.248591	-0.059413	-0.331119	0.0797752	-0.311831	-0.0762283
ENSG00000119318	ENSG00000188021	P54727	Q9UHD9	-0.0401832	0.804538		0.925246	0.587935	0.78439	0.62815	0.81738	-0.34262	-0.528971	-0.727419	-0.58531	0.315295	0.706835	0.51819	-0.476385	0.336112	0.780343	0.844261	0.655854	-0.0421665	-0.265	-0.652656	0.914084	0.437553	0.862305	-0.517964	0.56658	0.166544	0.92642	0.877683	0.372118	0.888918	0.746118	-0.225463	-0.228176	-0.265781	0.90272	-0.468162	0.48703	0.441646	0.589946	-0.346813	0.413571	0.395168	0.0901233
ENSG00000119396	ENSG00000175137	P61106	Q7L8J4					0.777363				-0.868616		0.338178	-0.446559				-0.428748				0.0417957			-0.415732	-0.367994	0.0453659	0.938214	-0.565964				0.320131	-0.174983		0.233772	0.419394		-0.744224		0.668196		-0.438617	-0.934658	0.0965568	0.708958
ENSG00000119715	ENSG00000196482	O95718	P62508	0.148607	0.249394		0.682317	0.937679	-0.722742	0.442835	-0.88764	-0.435241	0.690689	0.466644	0.175542	0.113459	0.450752	-0.715114	0.609766	0.967078	0.956079	0.52221	0.255532	-0.614445	-0.457844	0.34714	0.937224	0.355383	-0.564208	0.709895	0.68014		-0.927639	0.172105	0.0211038	0.916623	-0.747014	0.412969	0.616037	0.599753	0.853254	0.980733	0.415386	0.568688	-0.935448	-0.0676695	-0.0228553	-0.0389861	-0.143598
ENSG00000119725	ENSG00000143442	Q86VK4	Q7Z3K3																							-0.475248									-0.249477			-0.49594					-0.729244		-0.874051	-0.120777
ENSG00000119725	ENSG00000172466	Q86VK4	P17028																							0.231297									0.60651			0.685732					0.715826		0.879529	0.126634
ENSG00000119729	ENSG00000124171	P17081	Q9BYG5	-0.478925	0.79262		0.600995		0.317026	0.0126194	0.484951	-0.15384	-0.247997	-0.110417	0.290192	0.362139	0.227073	-0.499292	-0.693778	-0.501361	-0.832307	-0.460912	-0.43555	0.543914	0.267486	0.741702	0.849633	-0.00501777	0.415566	-0.735096	-0.799205		0.126083	-0.295441	0.327072	0.168777	0.380384	-0.267846	0.571679	-0.899847	-0.00199838	-0.196722	0.0441375	-0.553069	0.72695	-0.231465	-0.400603	0.138087	-0.200956
ENSG00000119917	ENSG00000119922	O14879	P09913	0.519911	0.931168	0.920962	0.91607	-0.430106	0.299311	0.74386	0.996523	0.373178	0.22494	0.973994	0.951879	0.657365	-0.476152	0.446	0.395414	0.519642	0.465627	-0.306782	0.929524	0.939221	0.900782	0.964567	0.807102	0.864779	0.994062	-0.665149	0.171364	0.359061	-0.0674621	0.922158	0.816597	0.768592	-0.757907	0.673271		-0.445112	0.691992	0.946016	0.997335	0.12906	0.62745	0.889767	-0.81225	0.995611	0.341135
ENSG00000119917	ENSG00000204010	O14879	Q5T764																																0.0249027			0.167556							0.100958	0.364711
ENSG00000119946	ENSG00000184007	Q9NRU3	Q12974	0.763834			-0.950484		-0.762869	-0.265021		-0.149865	-0.149943	0.659792	-0.555749	0.179855	0.158004	-0.633272	-0.872678	-0.672252	-0.00188796	0.581534	0.4942		-0.276699		-0.542081	0.534885	-0.718068	-0.774515	-0.872865		-0.832011	0.912101		-0.874282	-0.950694	0.425069	-0.516547	-0.614712	-0.856659	0.52831	-0.767727	0.922917	-0.675611	-0.206789	0.744034
ENSG00000120075	ENSG00000185630	P09067	P40424	0.600678	0.771329		-0.959802		0.599492	0.572854	0.597143	0.777862	0.878679	0.957119	-0.46734	-0.220521	-0.0682132	0.338437	0.941806	-0.273811	0.647977	0.512156	0.996074	0.473952	0.91255	0.102435	0.606871	-0.328017	0.227522	-0.545029	0.254078		0.316466	0.583622	-0.196964	0.318467	-0.788365	-0.58662	0.59117	0.123594	0.642031	-0.0982925	-0.249591	0.689133	-0.659344	-0.389227	-0.164691	0.14182	0.46954
ENSG00000120075	ENSG00000204304	P09067	P40425	0.314006	-0.336362		-0.629116		0.00243054	0.0519592	0.343485	-0.505175	0.53647	-0.683486	0.476524	-0.39841	0.0836766	0.395732	-0.447711	-0.631614	0.714302	0.403477	-0.311035	0.863707	-0.357489	0.460346	0.872686	-0.282986	-0.542847	-0.81818	0.490994		0.548074	0.229384	0.428774	-0.0731442	0.848071	0.00657653	0.763134	-0.453732	0.877816	-0.249111	-0.266431	0.0106162	-0.945785	0.218722	-0.0305151	-0.168252	-0.252631
ENSG00000120149	ENSG00000131721	P35548	Q9BQY4																							-0.0178832									0.133139
ENSG00000120149	ENSG00000164438	P35548	O43711	-0.256578			-0.878279		-0.64047	0.401126		-0.846764	0.452649	0.322098	0.183509	0.405104	0.155926	0.104346	0.0627694	0.994619	0.467369	0.283601	0.504332		-0.144579	0.792941	0.0564191	-0.551107	0.119616	0.974848	-0.597153		0.949567	-0.289422	0.273963	0.468182	0.6614	0.722435	0.171002	0.846372	0.938944	0.91822	0.401902	-0.398779	-0.114656	0.231331	0.316244
ENSG00000120149	ENSG00000180806	P35548	P31274									0.0890884		0.863363	0.275733				0.528151				0.971315			-0.348273	0.419734	0.456464	0.642087	0.537563				-0.665376	-0.089971		0.715094	0.52458		-0.779531		0.967459		-0.264922	-0.293638	0.41807	-0.0426236
ENSG00000120457	ENSG00000157551	P48544	Q99712	-0.873385	0.435411	-0.356946	0.459472		-0.322226	0.0872898	-0.0779544	0.90322	-0.0342308	-0.183166	-0.558671	0.430293	0.410665	0.533149	0.198006	0.723826	0.938917	0.0415253	-0.332725	0.444329	-0.0636533	0.376651	-0.781142	0.294066	0.799146	0.796953	-0.100954	0.877721	0.582107	-0.527551	0.324485	0.986886	-0.745307	0.380554	0.498807	0.768021	0.852986	0.867113	-0.38837	0.220242	-0.0249393	-0.384563	-0.0598691	-0.376847	-0.22548
ENSG00000120509	ENSG00000187391	Q5EBL8	Q86UL8									-0.787012		0.694457	-0.376452				0.941788				-0.271992			0.0138207	-0.127642	0.382653	-0.749354	-0.523304		-0.731503		-0.224659	-0.249363		0.233401	-0.328184		-0.0847422		-0.216508		-0.0471087	0.852292	-0.547609	-0.846432
ENSG00000120616	ENSG00000172977	Q9H2F5	Q92993					-0.0580697				0.932254		0.316428	0.927903				-0.187318				0.681218			-0.673156	-0.888785	0.0982217	0.235175	0.839283				-0.641449	-0.348469		-0.626936	0.65361		0.209025		0.186806	-0.368839	0.89678	0.465235	0.553157	-0.827049
ENSG00000120693	ENSG00000141646	O15198	Q13485	0.0736619	0.521937		-0.510898		-0.148676	0.162572	-0.546272	0.271838	-0.895584	0.774725	0.82239	0.390671	0.0632375	-0.19204	0.711	-0.888307	-0.626108	-0.0972668	0.110211	-0.68501	0.726703	0.949658	0.826872	-0.303105	0.875538	0.924169	-0.842978	0.913865	-0.0380115	0.421993	0.128882	-0.239926	0.453668	-0.321363	-0.0538032	0.577351	-0.525104	-0.115201	0.562704	-0.97544	-0.149113	-0.500286	-0.734522	0.157271	0.507635
ENSG00000120693	ENSG00000174106	O15198	Q9Y2U8	-0.486299			-0.295815		-0.0230725	-0.299361		0.696413	-0.811474	0.249743	0.60176	0.161631	-0.396294	-0.558386	0.834063	0.90417	-0.908919	0.218467	0.103694		0.550806	0.489022	0.754611	-0.444335	-0.488653	0.728605	-0.273629		-0.0913487	0.538526	0.192664	0.418764	0.897785	-0.592035	-0.0611904	-0.191961	-0.400015	-0.332293	0.714802	-0.436655	-0.450065	-0.690723	-0.710586
ENSG00000120699	ENSG00000171311	Q96B26	Q9Y3B2	0.300982			-0.73862		-0.154533	-0.420067		-0.84202	-0.41083	0.654032	0.229376	-0.204101	0.275353	-0.886813	0.192313	-0.66935	0.0880588	-0.792139	0.262249		-0.447213	0.85474	-0.97187	0.140499	0.728088	-0.45783	-0.508108		-0.791555	-0.0169097	-0.365788	-0.0302713	0.759657	0.321056	-0.201981	-0.152991	-0.83902	0.123067	-0.0453911	-0.598248	0.806437	0.298027	0.691495
ENSG00000120798	ENSG00000131759	P13056	P10276	0.49134	-0.450915	0.00378574	0.509559		0.392465	-0.420964	-0.0875473	0.72685	-0.696743	-0.22647	-0.461953	0.316959	0.209634	-0.701754	0.0666281	0.637122	-0.970174	0.906885	0.464602	0.569393	-0.159122	0.00422189	-0.924318	0.388185	0.181386	-0.0591654	0.236578		-0.595813	0.145995	-0.167076	-0.660936	0.751756	-0.62519	0.503595	-0.00181733	0.797767	-0.119927	0.59911	-0.930092	0.611384	0.0990731	0.673276	-0.225	-0.34049
ENSG00000120896	ENSG00000138443	O60504	Q9NYB9	0.309349	-0.133669		0.0671635	0.517922	0.360946	-0.0561354	-0.522463	0.114936	-0.88673	-0.00281385	0.350923	-0.33714	0.812086	-0.471304	-0.398214	0.859203	0.778123	-0.442929	0.831466	-0.588414	0.628191	-0.239731	-0.818023	0.200711	0.283822	-0.871159	0.885822		-0.0625131	0.543898	-0.379127	-0.2942	-0.449069	0.360375	0.746292	-0.847496	0.953282	0.453446	-0.292468	-0.874778	0.197397	-0.263553	-0.496897	-0.435594	-0.352201
ENSG00000120910	ENSG00000221823	P48454	P63098	-0.508257	0.39528	0.911453	-0.920783		-0.207661	-0.0576128	0.591724	-0.64582	0.39785	-0.232836	-0.357375	0.819502	0.137246	-0.435802	-0.13989	0.226692	0.780847	0.31492	0.575778	0.744024	0.920645	0.329665	0.433434	-0.750355	0.54426	0.832894	0.496931		0.624773	0.372968	0.564567	0.176625	0.975201	-0.382465	-0.785422	0.873256	-0.285447	-0.555387	-0.689431	0.364304	0.109189	0.448301	0.958747	0.832912	-0.346941
ENSG00000121390	ENSG00000147140	Q8WXF1	Q15233	0.493767			0.919222		-0.836672	-0.271154		-0.528219	0.106824	0.117508	0.348093	-0.674981	-0.247663	-0.250164	0.129875	0.36008	0.272452	-0.305869	-0.409824		-0.391538	-0.330392	0.360478	-0.341839	-0.699207	0.661593	0.262798	0.891306	-0.0393656	0.0552599	0.670523	0.0665763	0.967642	-0.374539		0.454385	-0.281099	-0.769944	-0.147718	-0.377413	-0.582257	-0.519703	-0.102865
ENSG00000121413	ENSG00000137338	Q8TBC5	Q96JS3									-0.296927		0.945503	-0.348698				0.644245				-0.703292			0.21484	-0.882367	0.775378	0.366923	-0.536228		-0.411101		-0.860637	-0.0154873		-0.488081	-0.126154		0.629618		-0.659864		-0.135668	-0.718184	-0.0144168	0.548847
ENSG00000121413	ENSG00000171222	Q8TBC5	P57086	0.498445			0.699245		0.423388	0.376663		-0.874471	0.532304	0.840341	0.626997	-0.688301	0.82902	0.227632	-0.03212	0.375776	0.535172	0.861422	0.536199		-0.250329		0.519886	0.209366	0.956264	0.840296	0.470747	0.967711	0.0916009	0.801209	-0.171103	0.354158	-0.059026	0.519222	-0.91742	-0.0382168	-0.0851122	0.361495	-0.047436	-0.650561	0.798601	0.569664	0.862044
ENSG00000121413	ENSG00000182318	Q8TBC5	P10073									-0.542855		0.333768	0.66613				0.273622				-0.123882			-0.53167	0.768838	0.141643	-0.0722785	-0.253179		0.483532		-0.380112	0.312947		0.0163575	0.260368		0.399905		-0.594521		-0.75662	-0.203568	0.00156148	-0.705952
ENSG00000121454	ENSG00000172789	Q969G2	Q00444									0.534171		0.09033	0.798397				0.688366				0.881474				0.95711	0.291858	-0.953978	0.36122				0.252731	-0.0864599		0.309806	0.63576		0.413882		0.333628		0.0402775	-0.384838	-0.324142	-0.807812
ENSG00000121454	ENSG00000198728	Q969G2	Q86U70									-0.328581		-0.484726	-0.287677				0.480293				-0.553343				0.911719	0.660934	0.907588	-0.169426				-0.372622	0.109819		0.118573	0.023926		-0.78652		-0.719004		-0.208258	0.100085	-0.0474269	0.89724
ENSG00000121481	ENSG00000131508	Q99496	P62837	0.414185	-0.469237	-0.317176	-0.709463	0.187017	-0.444833	-0.524227	-0.055726	0.575357	0.362668	0.567726	-0.710897	-0.337293	0.0902097	-0.72649	-0.156379	-0.765058	-0.79934	-0.696462	0.896597	0.415615	0.911273	0.398589	-0.492158	0.609226	-0.750408	0.673575	0.200773		0.338981	0.313633	0.312652	0.324707	-0.601891	-0.0383941	0.35253	0.639382	-0.12099	-0.522267	0.532532	0.84208	-0.800242	0.448725	0.29037	0.967999	0.295661
ENSG00000121481	ENSG00000163602	Q99496	Q8N488	0.53335	0.512602		0.589087	-0.54462	-0.0455019	0.771017	0.612636	0.635858	-0.131995	0.459977	-0.538086	-0.413465	-0.236483	-0.50527	0.0109546	-0.559944	-0.0215944	0.538587	0.392568	0.133909	0.637317	-0.499962	-0.898995	-0.431706	-0.503896	0.499995	0.544901		0.477109	0.122797	-0.183708	0.468794	0.206502	-0.0133844	0.337986	0.841196	-0.0606849	-0.0421154	0.122107	0.614315	0.446841	0.591869	-0.140439	0.721242	0.00569233
ENSG00000121481	ENSG00000168283	Q99496	P35226			0.539159																				0.587034									0.215864								0.666887
ENSG00000121481	ENSG00000170035	Q99496	Q969T4	-0.963585	-0.59177		0.775247	-0.675136	0.826252	-0.194858	-0.151265	0.617642	0.0271161	-0.458061	0.223845	-0.874679	0.257511	-0.508072	-0.153162	-0.87018	-0.670029	-0.495493	0.295183	-0.455175	0.417852	-0.377661	-0.995541	-0.824949	0.131135	-0.892494	0.494723		0.241913	-0.0176542	-0.176374	0.632304	-0.506979		-0.135814	0.737202	-0.821628	0.98085	0.470558	0.923581			0.0628101	-0.852547	0.365353
ENSG00000121481	ENSG00000182247	Q99496	Q96LR5					0.590357				-0.729194		-0.549719	-0.371888				-0.115726				0.885932				-0.924074	-0.698709	-0.73582	-0.444165				0.324637	0.033453		-0.015212	-0.687903		-0.0672314		-0.0327997		0.0922953	0.438797	0.381428	-0.14964
ENSG00000121481	ENSG00000185619	Q99496	Q3KNV8	-0.697377	0.649		0.547968	-0.0775092	0.405091	0.764885	0.479367	0.902201	-0.389947	0.376467	0.225695	-0.0926287	0.240669	-0.609025	0.333511	-0.72008	0.673979	-0.651966	0.51085	0.308341	0.214714	0.9549	-0.708659	0.67752	0.640961	-0.387757	-0.185142		-0.136363	0.30366	0.00740704	0.741408	-0.807976	0.737361	-0.166345	0.837842	-0.0900606	-0.306647	-0.402462	-0.877718	0.869102	0.513813	0.0163942	0.896499	0.00116746
ENSG00000121481	ENSG00000277258	Q99496	P35227	-0.717236	0.566102		-0.785137		-0.457815	-0.199591	0.207018	-0.896405	-0.13799	-0.770473	-0.176886	-0.741837	-0.0263195	-0.865431	0.128077	0.729562	0.843628	-0.605545	-0.515891	-0.62969	0.736698	-0.35194	0.762562	0.736262	0.631617	-0.785065	0.0611247		0.0727776	0.0867284	-0.0321824	-0.567675	0.592756	0.391507	0.413805	0.741363	0.564271	-0.166646	0.42495	0.689655	0.853901	-0.191421	-0.144269	0.577489	0.0312417
ENSG00000121634	ENSG00000165474	P48165	P29033									-0.24351		-0.86323	0.154712				0.268556				-0.694901			0.187921	-0.84458	-0.0241693	-0.449525	-0.838246				0.351452	0.0489148		-0.390237	0.00539113		0.468579		0.569116		0.303119	0.102099	-0.17509	-0.219906
ENSG00000121864	ENSG00000152475	Q9UID6	Q96EG3									0.0709835		-0.290142	0.644755				0.192901				0.735914				-0.952321	-0.577012	-0.538442	-0.88493		-0.143841		0.668044			0.170804	-0.311285		0.25959		-0.663895		0.328728	-0.890629	-0.455973	0.378705
ENSG00000121864	ENSG00000180884	Q9UID6	Q3KQV3					-0.272353				0.411012		-0.745118	0.385775				-0.349622				0.507448				0.739472	-0.768024	0.562129	0.744822		0.765148		0.387347	0.0252076		0.697594	-0.470218		0.493963		0.0751383		-0.299204	-0.654629	0.588083	-0.814045
ENSG00000121864	ENSG00000181472	Q9UID6	Q8N680					0.793908				0.83953		0.816575	0.307812				0.967365				0.188533			-0.829748	0.871291	0.681842	-0.828138	0.280549		0.690372		0.489659	0.0797894		-0.929259	0.420809		0.0678107		0.651315		0.43254	0.175416	-0.105063	0.994806
ENSG00000121864	ENSG00000196150	Q9UID6	P15622	0.158886			-0.721789		0.169008	0.193254		0.0328813	-0.385298	-0.264196	0.794596	-0.0364326	0.195197	-0.0783288	-0.613452	0.943453	0.0498662	-0.245902	0.236529		0.388703	-0.368976	0.851956	-0.545696	0.933848	0.0896124	-0.676916	-0.0453244	0.0499894	-0.389931	-0.0362678	0.347598	-0.250414	0.507755	0.233308	-0.207653	0.907848	0.370001	0.330111	-0.754839	-0.205067	0.762883	-0.773759
ENSG00000121957	ENSG00000188487	P81274	Q1MX18									-0.740496		0.1565	0.325371				-0.34196				0.83601			0.95261	0.796481	0.558289	-0.151938	0.440474		0.800123		-0.123798			0.724816	-0.144506		0.646339		-0.434922		0.127403	-0.62298	-0.425894	-0.786274
ENSG00000122145	ENSG00000151650	Q9Y458	O95231									-0.27266		0.0214367	-0.577669				-0.0562233				0.187742			-0.559459	0.612185	0.442688	0.231586	0.178515				-0.312084	0.261062		-0.621156	0.473602		0.408892		0.962537		-0.634308	0.826847	0.338891	0.511459
ENSG00000122591	ENSG00000165914	Q9BYI3	Q86TV6					0.103675				-0.389041		-0.551962	0.879785				-0.755098				0.876999			-0.629714	0.710352	0.394821	0.286235	0.130248		0.464381		0.824521	0.175929		0.849778	0.741073		0.440828		-0.486383		-0.317464	-0.0922427	-0.0188879	-0.940986
ENSG00000122859	ENSG00000140262	Q9Y4Z2	Q99081	-0.889767	-0.943616		-0.518055		-0.102963	0.375052	0.608443	-0.524338	-0.694298	-0.407073	-0.510478	0.836278	0.128664	-0.217392	0.320079	-0.54233	-0.652007	0.879468	-0.904838	-0.928256	0.437223	0.690026	-0.515724	0.434299	-0.494534	-0.64668	-0.868906		-0.691393	-0.140641	0.0591208	-0.564303	-0.596499	0.208907	0.370929	0.145396	-0.361169	0.767094	-0.137623	-0.268719	-0.513689	-0.791641	-0.52866	-0.455423	0.0796168
ENSG00000122859	ENSG00000196628	Q9Y4Z2	P15884
ENSG00000123080	ENSG00000135446	P42773	P11802	0.697158	-0.616912		0.102211		0.0707743	-0.464594	0.183571	-0.671823	0.166082	0.635589	0.689816	-0.557714	0.0551635	0.384397	0.611835	-0.660157	-0.508758	0.878554	0.581485	0.895529	0.0774674	0.388369	0.503411	0.846006	-0.346438	0.745	0.539984		-0.579701	0.857497	0.392921	0.311602	0.678579	0.260928	0.819617	0.608564	0.144321	0.465223	0.519871	0.673127	0.492235	-0.787091	-0.246583	0.103217	-0.0173067
ENSG00000123091	ENSG00000131508	Q9Y3C5	P62837	-0.329708	-0.377221		-0.562193	0.300208	0.218338	0.0663912	0.536442	0.627408	0.776644	0.353648	-0.510689	0.935382	-0.263535	0.564159	0.0167394	0.665738	0.325876	-0.322425	0.530853	0.155808	0.969623	-0.26936	0.753958	-0.991443	0.676725	0.398376	0.507195		0.595804	0.908529	0.146253	0.939303	-0.726438	0.576188		0.0643627	0.908789	0.555723	0.721683	-0.522879	0.0144786	0.535881	-0.868932	0.777671	0.0271999
ENSG00000123136	ENSG00000198563	O00148	Q13838					0.877754																		-0.607799									0.440443								0.818552
ENSG00000123307	ENSG00000196628	Q9HD90	P15884
ENSG00000123349	ENSG00000143256	Q99471	Q9UHV9	-0.333976			-0.616761		0.368832	0.723802		-0.566574	0.284908	0.148807	-0.601099	0.0421339	0.627464	-0.394248	0.444335	0.79285	-0.774764	0.840207	-0.545223		-0.219768		0.0674413	0.3876	-0.465753	0.97522	0.85839		-0.642896	0.910455	0.24534	-0.216764	0.602232	0.0490596	-0.589795	-0.286858	0.168689	0.569041	0.92468	0.753883	-0.174847	0.076096	-0.688142
ENSG00000123349	ENSG00000155959	Q99471	P61758	-0.296449	0.606474	-0.498635	-0.483564	0.41531	-0.439364	0.166535	-0.640558	0.416712	0.782367	0.0745572	-0.65683	-0.152625	-0.15505	0.905554	-0.725463	0.722156	0.431497	0.790794	-0.969689	0.411027	-0.479547		-0.983172	-0.064791	0.762105	-0.963243	0.5372		-0.391955	-0.308493	-0.702085	-0.293626	0.117762	0.692751	-0.739318	-0.477197	0.503892	0.400998	0.388535	-0.576261	0.0433857	0.0827872	-0.179585	-0.459205	-0.262206
ENSG00000123395	ENSG00000175224	Q9BSB4	O75143	-0.676828			0.613971		0.0411386	-0.12841		-0.936662	-0.00155299	0.394652	0.744654	0.10523	0.344925	0.613522	-0.0900947	-0.946656	-0.352071	0.970733	0.274097		0.964401	0.409224	0.673266	-0.268104	0.703444	0.263021	0.75405		-0.0486996	-0.0812045	0.601751	-0.583944	0.949832	-0.745878	0.877791	0.643968	0.403173	0.417834	0.549655	0.349543	0.877167	-0.093895	-0.70552
ENSG00000123700	ENSG00000157551	P63252	Q99712	-0.592199	0.819378	0.496802	0.0165568		-0.156372	-0.127794	-0.394225	0.714811	0.491505	-0.84893	-0.692912	0.154596	-0.274532	0.00765614	0.127785	0.814136	0.0370112	-0.537332	-0.0432478	0.272009	0.435929	0.974059	-0.626185	0.765191	-0.886758	-0.135747	-0.396632		-0.71449	-0.779293	-0.249715	0.716008	-0.37178	0.876885	0.229281	-0.644099	0.903884	-0.186734	0.0983862	-0.245351	0.319095	-0.306603	-0.48046		-0.344381
ENSG00000123700	ENSG00000260458	P63252	B7U540																																			0.278077							0.369526	0.188289
ENSG00000123975	ENSG00000250506	P33552	Q00526					-0.813829																		-0.137584									0.228563								-0.606854
ENSG00000124171	ENSG00000126785	Q9BYG5	Q9H4E5									0.732231		0.486056	0.0715891				0.402088				0.977485			-0.0530963	-0.861163	0.717293	-0.616476	-0.338181		-0.111795		-0.352185	0.245499		0.0385846	-0.229347		0.650085		-0.164836		-0.495921	-0.324949	0.279063	-0.951088
ENSG00000124214	ENSG00000180228	O95793	O75569	-0.760806	0.0744294		0.683745	0.991216	-0.0568168	-0.797102	0.83942	-0.898481	0.933299	-0.625899	0.321261	0.576749	-0.598256	0.922571	0.253815	0.342007	0.811549	0.871406	-0.534362	0.922806	0.502102	0.181686	0.817632	-0.679133	-0.941878	0.751954	0.876142		-0.663359	-0.0699684	0.385653	0.177004	0.945558	0.266619	0.435166	0.698057	0.607113	-0.417449	-0.303957	0.43842	0.776634	0.34312	0.919446	0.910168	0.605417
ENSG00000124222	ENSG00000136631	O14662	Q9NRW7	0.0838016	0.887221	0.382361	0.866197	0.445202	0.332449	-0.225945	0.914314	-0.785585	0.0669972	-0.022776	0.36413	0.783423	0.805289	0.206881	0.250916	0.895207	0.582453	0.735059	-0.610092	0.397354	0.792981	0.751299	-0.845416	-0.102335	0.589458	0.965821	-0.322233		0.425374	0.462734	0.204658	0.0732222	0.960365		-0.554872	0.0861207	-0.450586	0.233076	0.242108	0.49463			0.475269	-0.219862	-0.254999
ENSG00000124222	ENSG00000168899	O14662	O95183	-0.624827	-0.580275		0.269804	0.73036	0.453434	-0.565717	-0.121739	-0.357112	0.365966	0.472315	0.529736	0.835446	-0.294794	0.749577	0.565947	-0.713129	0.765167	0.25122	-0.4972	0.449752	0.583433	0.120938	-0.885524	-0.00450983	0.730364	-0.28443	0.910843		0.0648599	-0.0927662	-0.00172174	0.628564	0.0675312		-0.0648161	-0.613245	-0.393593	0.398809	-0.628196	0.673214			0.678147	-0.0130141	-0.437293
ENSG00000124507	ENSG00000165912	Q9BY11	Q9UKS6									0.173522		-0.523704	0.542202				0.251651				0.738294			0.140255	0.708596	0.46677	0.565559	-0.298654				-0.587734	-0.34486		0.386152	0.273847		-0.224192		0.635602		0.35295	-0.720025	0.377626	0.462871
ENSG00000124688	ENSG00000164109	Q15013	Q13257	-0.820215	0.657615	-0.348945	0.0992665	0.00304802	0.189117	0.495107	-0.289124	-0.109786	-0.810853	0.794356	-0.139637	0.358124	0.00206232	-0.64243	0.878363	-0.34883	0.743016	0.176942	-0.316575	0.359594	-0.119009	0.202648	-0.9224	0.302278	-0.731259	-0.462857	-0.0193153		0.590895	-0.694512	-0.000340929	0.582768	-0.720399	0.244337		0.495218	-0.27793	-0.667317	0.370119	-0.571154	0.885498	-0.591997	0.735752	0.165235	0.226958
ENSG00000124762	ENSG00000132646	P38936	P12004	0.161018	-0.168662	-0.299552	-0.784576	0.776139	0.181084	-0.134846	-0.417497	-0.138823	-0.688226	0.368039	0.199729	0.481721	-0.688281	-0.135618	-0.240442	-0.769564	-0.120239	-0.011537	0.494529	-0.564156	-0.534922	0.348088	-0.64024	-0.523589	-0.942585	-0.311054	-0.342209		0.514971	-0.833366	0.204587	0.110525	0.185898	-0.909699	-0.774172	-0.723867	-0.234062	0.575714	0.0676082	-0.767187	-0.682328	0.713882	-0.978528	-0.869095	0.413337
ENSG00000124762	ENSG00000250506	P38936	Q00526					-0.384861																		-0.167311									0.197227								0.663696
ENSG00000125249	ENSG00000143344	P10114	Q9NZL6	-0.723049	0.638842		0.318253	0.645345	0.441371	-0.31913	-0.317129	-0.444477	-0.51422	-0.777646	-0.681837	0.296537	0.320955	0.312781	0.170007	0.664815	0.0342645	0.524897	-0.558183	0.258772	0.696471	0.183902	-0.691925	-0.142721	0.202757	-0.65546	-0.0514904		0.0232517	0.342604	0.150835	0.392017	0.714619	0.395176	-0.154368	0.576664	-0.470553	-0.503748	-0.422548	-0.736951	0.18003	0.702981	0.814955	0.538717	-0.0436519
ENSG00000125354	ENSG00000180096	Q14141	Q8WYJ6					-0.220311				0.83731		0.0298264	0.768098				-0.38335				-0.184			0.89967	0.290646	0.507851	0.570533	0.989452				-0.304425			0.545537	-0.0931576		-0.673262		-0.714617		-0.0344025	0.969395	-0.522922	-0.115518
ENSG00000125457	ENSG00000134030	A9UHW6	O43310									-0.448219		0.0989432	-0.0112819				0.588032				0.529165			0.753652	0.93402	0.62427	0.214447	0.378303				-0.745146	0.538683		-0.887177	-0.347893		-0.218655		-0.280744		0.661054	0.813985	-0.120732	-0.25477
ENSG00000125457	ENSG00000157349	A9UHW6	Q9UMR2									0.800579		-0.679002	-0.360354				-0.404959				0.284288			0.0180499	0.507364	0.619532	-0.232676	-0.842955		-0.0438363		0.53818	-0.503555		0.664048	-0.799868		0.471727		-0.134858		0.242349	0.579886	0.210063	0.341416
ENSG00000125740	ENSG00000146592	P53539	Q02930					0.790218				-0.144176		0.747228	0.144116				-0.605351				-0.273586			-0.214767	0.148779	-0.0115578	0.842282	-0.14803				0.382266	0.474068		-0.321848	-0.307733		0.218763		-0.0796786	0.102251	-0.313011	-0.367183	-0.62422	0.370934
ENSG00000125740	ENSG00000171223	P53539	P17275	0.910149	0.547232	0.984505	0.871108	0.829207	0.742668	0.524597	0.792124	0.243969	0.00849036	0.958907	0.749012	0.631327	0.942863	0.934175	0.542417	-0.93447	-0.205159	0.967698	-0.227952	-0.050926	0.916034	0.705678	0.660573	-0.233978	0.705869	0.668737	0.791845		0.94046	0.881484	0.190999	0.976208	-0.908174	0.357003	0.54557	0.939036	0.403919	0.83087	0.79407	0.98277	0.666305	0.867216	0.340179	-0.444664	0.409211
ENSG00000125743	ENSG00000139343	P62316	P62306	-0.703617	0.976486	-0.716383	0.288423	0.807882	0.28063	0.334824	0.34053	0.197031	0.434802	0.450034	0.611979	0.0763094	0.311644	0.490858	0.345754	0.513689	0.0420642	0.723475	0.0172083	0.827109	0.536355	0.0665375	-0.81144	0.854118	0.754382	0.960843	0.777007		0.820888	-0.038778	0.304903	0.297695	0.296345	0.77598	0.718346	0.973643	0.710204	0.775168	0.669453	0.40604	0.875964	0.503011	0.936608	-0.557669	-0.379372
ENSG00000125814	ENSG00000166900	Q9H115	Q13277					-0.861674				0.0798032		0.616177	-0.0425085				0.483494				0.96682			0.646233	-0.792346	0.126198	0.420862	-0.379291		0.00484507		-0.157278	0.449516		0.678709	0.108331		-0.906875		0.601503		0.727801	0.544735	0.371048	-0.367031
ENSG00000125814	ENSG00000178750	Q9H115	Q8N4C7									0.443457		-0.474405	0.712293				-0.887175				-0.92648			-0.193043	-0.0393588	-0.683358	-0.0877919	0.046994				0.694077	0.283164		-0.571232	-0.298536		-0.65741		0.776817		0.292083	-0.476746	-0.220655	0.659452
ENSG00000125816	ENSG00000214513	Q9H2Z4	A8MTQ0
ENSG00000125835	ENSG00000204392	P14678	Q9Y333	0.188898	0.896651		0.0542289	0.844124	0.203311	-0.271304	0.377608	0.932813	0.906974	0.727357	0.92264	-0.0874684	0.739786	0.570183	0.353304	0.49245	-0.161385	0.871033	0.708527	0.840974	-0.730692	-0.286185	0.755465	0.697088	-0.368675	0.304619	0.735238		-0.533191	0.116713	0.340459	-0.319469	0.971929	0.910254	0.807237	-0.678851	-0.140661	0.793511	0.773658	-0.925405	0.92633	0.0678624	0.825248	0.657188	-0.682463
ENSG00000125850	ENSG00000167625	Q9BRP0	Q8TF50					0.515132				0.235003		-0.623868	0.530283				0.466633				-0.227178			-0.286866	0.918154	0.547266	0.245435	0.497151				-0.342796	0.00206996		0.988756	-0.52579		-0.685336		-0.474854		0.419339	-0.990978	0.0801602	-0.535799
ENSG00000125868	ENSG00000184009	P60981	P63261	-0.261398	0.924089	0.419982	0.275923	0.91924	-0.0893153	-0.294198	0.7928	-0.625885	-0.348522	0.888144	0.799809	0.826836	-0.434888	0.89247	0.245614	-0.673923	0.935938	0.809487	-0.522141	-0.637933	-0.824612	0.840959	0.585695	-0.134936	0.593848	0.744264	-0.17443	0.771332	0.518453	0.214705	0.153018	-0.206768	0.844272	0.0324204	-0.320851	0.847045	-0.886485	-0.477649	0.83812	-0.494632	-0.217369	0.112487	-0.102528	0.107429	-0.272153
ENSG00000125888	ENSG00000175334	Q9H503	O75531									-0.448711		-0.74631	-0.028969				0.379827				-0.0214414				0.718714	-0.637592	0.531102	0.81432				0.222937	-0.263167		-0.0238188	0.788761		-0.830846		-0.87289		0.4527	-0.154897	-0.418185	0.397941
ENSG00000125945	ENSG00000213015	Q9C0F3	Q9UK33					0.80005				0.119396		-0.168911	0.354927				-0.0225763				-0.2595			-0.754816	-0.336024	0.373249	-0.668739	-0.0133981				0.333696	-0.26204		0.354051	0.116701		0.458142		0.66631		-0.093561	-0.936605	-0.368992	0.782478
ENSG00000125952	ENSG00000136997	P61244	P01106	-0.499235	0.118858	0.374607	0.853604	0.691942	0.432343	0.892448	0.978192	0.201084	-0.40811	-0.218221	-0.881615	0.302033	-0.442032	0.435107	0.503002	0.781124	-0.0328325	0.484801	-0.206062	0.190733	0.440729		0.564104	-0.340394	-0.548578	0.646451	0.311064		-0.915024	0.542864	-0.249679	-0.0339034	-0.69113	0.0943345	-0.0462485	-0.258221	0.910692	0.260779	0.650816	-0.648039	0.687958	0.260917	0.962967	-0.685049	0.465362
ENSG00000125968	ENSG00000140262	P41134	Q99081	-0.0891305	-0.51517		-0.0206983		-0.358995	-0.0745065	0.840668	0.791123	0.59849	0.312024	-0.303952	-0.584068	-0.395355	-0.503986	-0.18638	0.659931	-0.817137	-0.434506	0.425352	-0.398917	-0.919958	0.167997	-0.677253	-0.544027	0.511185	-0.287559	-0.482655		-0.328154	0.230072	-0.0899875	-0.21862	0.264475	-0.0806171	-0.506531	-0.554637	-0.254231	-0.300087	0.231809	-0.457272	-0.002523	0.0695956	-0.748515	-0.201357	0.766162
ENSG00000125968	ENSG00000196628	P41134	P15884
ENSG00000126003	ENSG00000136451	Q9UPG8	Q14119	0.645744	0.660795	0.295192	0.592735	0.809302	-0.619106	0.222549	-0.028458	0.69108	-0.0672391	-0.029185	-0.246628	-0.509997	0.408314	-0.358179	0.525632	0.192657	0.329602	-0.38819	0.945077	0.581899	0.556962	-0.111711	-0.912803	-0.437049	0.0920805	-0.162102	-0.189434		-0.1613	0.566371	-0.519362	-0.8839	0.937489	0.289554	0.865651	-0.201231	0.373077	-0.485836	-0.173197	-0.241144	-0.029762	-0.327437	-0.589326	0.538837	0.303446
ENSG00000126003	ENSG00000171425	Q9UPG8	Q9P0T4					0.795388				0.262664		-0.381729	-0.336057				0.258998				-0.788281			0.845532	0.763323	0.636874	-0.567202	-0.126115				0.503538	-0.280725		-0.399221	-0.130768		-0.286826		-0.717692		0.228218	0.12394	0.142206	-0.124638
ENSG00000126003	ENSG00000249709	Q9UPG8	Q8TBZ8									-0.765615		0.641375	0.00587001				0.0843832				0.0238294				-0.568603	-0.727714	-0.337262	0.512088				0.503333	-0.349379		0.923018	0.0867401		0.248846		-0.411851		0.0365731	-0.425742	0.104725	-0.490671
ENSG00000126262	ENSG00000171517	O15552	Q9UBY5	-0.111424			0.112145		0.472754	-0.78215		-0.351624	-0.551084	0.163054	0.679993	0.453321	-0.051428	0.244236	0.127596	-0.738888	0.403378	-0.55682	-0.77873		0.753978	0.076073	0.157071	-0.691851	-0.650218	-0.254359	0.344729		-0.102118	-0.0883375	-0.195222	-0.059472	0.265222	0.316808	-0.246774	0.391781	0.90853	0.279857	0.374886	0.118835	0.838287	0.786398	-0.45644
ENSG00000126337	ENSG00000135443	O76013	P78386	0.0674455			0.804341		-0.252573	0.435091		0.86917	0.769544	-0.09215	0.679483	0.298566	-0.137445	0.11814	0.357171	0.99136	0.324801	0.84601	-0.944089		0.83512	0.378399	0.983562	0.133546	0.698216	0.0745506	-0.952677		-0.749093	0.31544	0.109656	0.292103	-0.519458	0.0189661	0.402615	0.97076	0.884871	0.532972	-0.631012	-0.500466	0.386992	-0.0391032	0.201067
ENSG00000126337	ENSG00000167767	O76013	Q6KB66									-0.0734513		-0.752818	0.192699				0.0106908				-0.85192			0.34845	0.214619	0.97784	-0.62559	0.075267				-0.828952	-0.0371259		-0.16127	-0.327446		-0.52559		0.98963		-0.148309	-0.118478	-0.343902	0.0913436
ENSG00000126337	ENSG00000167768	O76013	P04264	0.624402			0.191764		0.336918	0.0833587		-0.434983	0.450516	0.531302	0.716584	-0.372991	-0.109709	-0.0484631	-0.965992	-0.601341	0.598618	-0.784756	-0.348863		0.715755	0.0947366	0.998978	0.751457	0.362637	-0.631305	0.920842		-0.566225	0.0296526	-0.271234	0.504116	0.80181	-0.191863	0.641898	0.491596	0.985973	-0.767191	0.299992	-0.631089	0.641421	0.440003	-0.66896
ENSG00000126337	ENSG00000170421	O76013	P05787	-0.540108			0.501401		0.698867	-0.0703365		-0.618412	0.405392	-0.643262	0.36135	0.0460738	0.439449	0.598288	0.201638	-0.991581	0.456656	0.699119	-0.68316		0.298304	-0.539658	0.508803	-0.303076	0.655774	0.0521365	0.905214		0.921484	-0.223108	0.160552	0.529052	-0.539844	-0.238127	0.551102	-0.769303	0.811751	-0.647341	0.491368	0.199354	-0.575381	-0.0671225	-0.339487
ENSG00000126337	ENSG00000170423	O76013	Q8N1N4									-0.218357		-0.512158	0.527833				-0.407888				-0.915518			0.267878	0.958508	0.36001	0.341782	-0.0663883				-0.0979798	0.0749927		-0.506806	0.229491		0.62766		0.907976		-0.476321	0.0235928	-0.0584018	-0.655264
ENSG00000126337	ENSG00000170442	O76013	O43790																																			0.153433					-0.595622		0.0668033	-0.0667035
ENSG00000126337	ENSG00000170454	O76013	O95678	-0.240942			-0.704328		0.0970976	0.420185		-0.0396761	-0.0538609	-0.759108	0.426747	0.56972	-0.378897	0.104668	-0.574915	0.966496	0.837905	0.843925	-0.0745877		0.18501	0.751565	0.187722	0.326287	0.0633636	0.137013	-0.438868		-0.335457	0.169829	0.17564	0.532159	-0.500611	0.204978	0.188857	0.638113	0.624638	0.922435	0.432621	0.151525	0.438949	-0.51161	0.0457507
ENSG00000126337	ENSG00000170465	O76013	P48668	-0.794015			0.74078		-0.0452719	-0.123183		0.614011	0.778743	-0.482521	0.360525	-0.217271	-0.237816	0.0905685	-0.21493	0.832396	0.558274	-0.505142	-0.854644		0.785756	-0.181706	0.872999	0.328835	-0.140675	-0.245187	-0.29715		0.0294293	-0.105593	-0.423327	0.676423	-0.435451	-0.08039	-0.187426	0.784289	0.963701	0.977573	0.271822	-0.217263	0.624051	-0.117733	0.449008
ENSG00000126337	ENSG00000170477	O76013	P19013	0.508798			-0.375641		-0.244064	0.713432		-0.208722	-0.0336137	-0.6117	0.419635	-0.243388	-0.335606	0.717863	-0.722234	-0.399893	0.811337	-0.703379	-0.420216		-0.284599	-0.260761	0.921564	0.493256	-0.881889	0.357747	-0.581565		0.634556	0.263524	0.443097	0.391753	-0.453304	-0.174274	-0.297394	0.908249	0.924461	0.404417	0.32894	0.708172	-0.0676608	-0.0808945	0.72733
ENSG00000126337	ENSG00000172867	O76013	P35908	0.2884			0.551133		-0.120865	0.522324		-0.141937	-0.0302564	-0.888112	0.0421693	-0.114062	0.0251407	-0.475525	-0.11997	-0.320246	0.512965	-0.172477	-0.893873		0.764765	-0.339367	0.88472	0.961505	0.572594	-0.406126	0.720252		-0.448322	-0.263505	-0.00515721	0.471224	-0.644922	-0.779257	0.115926	0.442936	0.917868	0.981523	-0.331586	-0.672861	0.543475	-0.155983	-0.096444
ENSG00000126337	ENSG00000185069	O76013	Q01546	0.085398			-0.726941		-0.246531	-0.149008		0.0177874	0.735721	-0.45775	0.364177	0.160296	-0.568849	0.258733	-0.0051195	0.976703	0.169589	-0.0421338	0.0335369		0.783942	0.449291	0.980854	-0.146628	0.127619	0.225667	0.674277		0.995821	0.0617035	-0.064832	0.505142	-0.144441	0.0339101	0.0447308	0.952766	0.970785	0.688147	-0.507797	0.567512	0.504562	-0.362051	0.38761
ENSG00000126337	ENSG00000185640	O76013	Q5XKE5									-0.0937077		-0.190936	0.628065				-0.10645				0.26477			0.751982	0.916233	0.0278112	0.699878	0.0852924				0.152887	-0.018292		0.849096	0.120213		0.821583		-0.134		0.073913	-0.04807	-0.145163	0.506755
ENSG00000126337	ENSG00000186049	O76013	Q86Y46									0.193665		-0.280767	0.485597				-0.182941				-0.468649			-0.603578	0.85224	-0.275115	-0.264936	0.354137				-0.61567	0.344283		-0.489904	0.383845		0.733319		0.99367		0.139233	0.664435	-0.053264	-0.258943
ENSG00000126337	ENSG00000186442	O76013	P12035	-0.63677			0.474621		0.0323588	-0.689244		0.0668645	0.414082	0.11479	0.614775	0.775464	-0.119367	0.0286389	-0.185957	0.976095	0.638974	0.142328	-0.722901		-0.192859	0.323514	0.981321	0.0579338	0.829641	-0.254376	-0.314763		-0.0386085	0.0690342	0.225692	0.734621	-0.102155	0.453924	-0.422403	0.743721	0.903875	0.956275	0.00918306	-0.111635	0.75407	-0.116978	-0.25808
ENSG00000126337	ENSG00000189182	O76013	Q7Z794									0.547727		-0.00922643	0.719235				0.0644262				-0.684912				0.454847	0.0306702	0.352714	0.266694				0.297294	0.431006		0.481232	-0.0830748		0.230697		0.993547		-0.209632	0.170186	-0.426736	0.544982
ENSG00000126337	ENSG00000205420	O76013	P02538
ENSG00000126581	ENSG00000198382	Q14457	Q9P2Y5	-0.12367	0.648802	-0.0132653	0.429396		0.310658	-0.119984	0.554563	0.030468	0.327057	0.0917476	0.722855	-0.259519	-0.194867	-0.521861	-0.772838	0.505908	0.70958	0.395367	0.726761	0.838893	-0.450261	-0.375563	0.21776	-0.0394901	-0.740277	0.371446	0.73		0.749469	-0.161276	0.587867	0.443617	0.857756	0.639214		-0.771826	-0.385958	0.137362	-0.796297	-0.544784	-0.909546	-0.0110438	-0.104872	0.669206	-0.450149
ENSG00000126785	ENSG00000180370	Q9H4E5	Q13177									-0.389615		0.0915903	-0.119808				0.364926				-0.659851			-0.771703	-0.893456	0.420347	-0.362475	0.838				-0.304381	0.112041		0.0377354	-0.228407		-0.401703		-0.17974		-0.175045	-0.634048	-0.476443	-0.822595
ENSG00000126803	ENSG00000156735	P54652	O95429	-0.674269			0.540709	-0.31942	-0.23321	-0.00857492		0.774181	0.841866	0.44349	0.0932805	-0.242343	-0.0537024	0.109521	0.256513	0.748068	-0.748566	0.23844	-0.190926		-0.549724	0.171508	-0.274858	0.557194	0.625652	0.141392	0.466725		-0.100479	-0.79325	-0.232752	-0.0343368	0.521465	-0.617734	0.391716	-0.596584	0.981911	-0.76569	-0.188413	0.475736	0.239713	0.156707	0.156409
ENSG00000127191	ENSG00000175104	Q12933	Q9Y4K3	-0.145257	0.832665		0.0262395	0.408443	0.153987	0.41857	-0.549791	-0.745198	-0.0683366	0.642245	0.508103	0.342737	0.0813476	0.00766711	0.820789	0.173004	0.706621	0.332681	0.209765	-0.834945	0.0581797	0.0923672	-0.436084	-0.357889	-0.497708	0.365274	-0.792474		0.85733	0.846648	-0.1832	0.414071	0.610612	-0.283023		0.405155	-0.215199	0.292601	-0.775179	-0.114487	0.489644	-0.227555	-0.601376	0.173864	0.290657
ENSG00000127903	ENSG00000147596	Q9Y2P0	Q9GZV8	0.563627			0.661827		0.739802	-0.0381957		-0.705315	0.0969373	-0.363137	-0.801758	-0.258879	-0.150758	0.588724	0.730314	0.569984	-0.0865714	-0.667714	0.3842		0.486312		0.866249	0.587595	0.800942	-0.530968	-0.842869		-0.735144	0.233802	0.0960053	0.833817	-0.613465	0.48854		0.909157	0.524361	0.976409	-0.746085	0.853448	0.744449	0.446108	0.312239
ENSG00000127903	ENSG00000152475	Q9Y2P0	Q96EG3									-0.301072		0.0858804	0.792746				0.371883				0.474818				0.833388	0.307557	0.393028	-0.222528				-0.407506			0.064727	0.414608		0.572717		0.990898		-0.403884	0.944742	0.525532	0.509574
ENSG00000127903	ENSG00000166261	Q9Y2P0	O95125	-0.765984			0.397426		-0.0532577	-0.55496		0.921872	-0.31949	0.811511	0.160715	-0.014988	-0.185867	0.391821	0.190252	0.493546	0.91549	-0.608004	-0.00982365		0.866277		-0.937115	0.42157	0.736094	-0.56037	-0.0985329		-0.513046	-0.240643	0.122678	-0.541592	0.866091	-0.490109		-0.699084	-0.865614	-0.54079	0.0738996	-0.227452	-0.371339	-0.209062	-0.425783
ENSG00000127903	ENSG00000167625	Q9Y2P0	Q8TF50									-0.485845		-0.205181	0.220546				0.0697559				0.0487512				0.479265	0.506803	-0.598065	0.1057				0.227959	-0.0405736		-0.748415	0.241147		0.218333		-0.286433		0.0682841	-0.240259	-0.176426	0.0651327
ENSG00000127903	ENSG00000169957	Q9Y2P0	Q9H5H4	-0.491939			-0.219884		-0.347953	0.0205664		0.978899	-0.0652287	0.960253	-0.0472982	0.752127	0.0787056	0.220784	0.0145586	-0.230766	0.242154	0.129014	-0.106545		-0.641233		0.562113	0.79717	-0.157781	0.00634747	-0.228796		-0.00193677	-0.316588	-0.0561005	0.61993	0.605387	-0.293268		-0.10898	0.676063	-0.706532	0.801719	-0.299286	-0.245501	0.249542	-0.600731
ENSG00000127903	ENSG00000171443	Q9Y2P0	Q96C55									-0.393282		0.307744	0.146818				0.386302				0.0812925				0.824443	0.523472	-0.0127996	-0.590824				0.20307	-0.209923		0.492329	0.297011		-0.0526938		0.840045		0.409191	0.335938	0.13192	-0.297808
ENSG00000127903	ENSG00000174586	Q9Y2P0	Q6ZNH5									0.689962		0.108872	0.455054				-0.281647				-0.806347				0.889811	-0.153338	-0.285558	-0.526008				0.455835	0.253838		-0.467606			-0.38973		0.98656		-0.403668			-0.517778
ENSG00000127903	ENSG00000178935	Q9Y2P0	Q9H707	-0.572803			0.749914		-0.0775163	-0.0201021		0.810755	-0.39225	-0.423879	0.342027	-0.615835	0.21674	-0.265507	0.617287	0.455854	0.79201	0.534078	0.602027		0.818085		0.963121	-0.361181	-0.030684	-0.296827	0.808974		0.595673	0.429423	0.134967	0.648195	0.755091	-0.165087		0.849108	0.686465	0.519343	-0.165593	-0.250519	0.23992	-0.258875	-0.558352
ENSG00000127903	ENSG00000180884	Q9Y2P0	Q3KQV3									0.955987		-0.323729	-0.496425				-0.307408				0.70353				-0.753542	0.673217	-0.303569	-0.415688				0.0873611	0.0294971		-0.414587	0.254022		-0.915549		0.236425		0.195086	0.149354	0.00537091	-0.725931
ENSG00000127903	ENSG00000180938	Q9Y2P0	Q7Z3I7									-0.209451		0.118506	-0.182473				-0.345124				0.0081845				0.755758	-0.421637	-0.715305	-0.183509				0.117622	0.18746		-0.446434	-0.648153		-0.608811		0.927435		-0.0872775	0.0145115	0.115487	-0.709049
ENSG00000127903	ENSG00000197951	Q9Y2P0	Q9NQZ8									0.252046		0.0410859	-0.00193949				0.417555				-0.486664				0.885038	0.532488	0.317912	-0.594198				0.107843	0.305677		0.804717	0.597408		-0.750565		-0.580263		0.690567	-0.202208	-0.261773	-0.795942
ENSG00000127903	ENSG00000197961	Q9Y2P0	P58317									0.649301		0.659742	-0.15417				0.362508				-0.342995				-0.790454	-0.245778	0.669698	-0.15164				0.131554	0.102055		-0.570321	0.459129		-0.566886		-0.468292		-0.149492	-0.698041	-0.224735	-0.8125
ENSG00000128272	ENSG00000153879	P18848	P53567	-0.212824	0.834147	-0.328507	0.61536	0.858802	0.79607	0.00143546	0.948116	0.831048	0.126268	0.978203	0.692844	0.264383	0.0336714	0.780464	0.752285	0.942469	0.347996	0.468292	0.783892	0.472229	0.874453	0.145464	0.163144	0.343164	0.914124	0.918431	0.0506406		-0.163245	0.495193	0.583968	0.355455	-0.586313	0.421162	0.927723	0.470262	0.205346	-0.247406	0.184369	0.0104347	0.140733	-0.140027	0.933442	0.732483	0.251903
ENSG00000128340	ENSG00000132254	P15153	P53365	0.347281	-0.60035	-0.832487	0.485424	0.624473	0.40151	0.289818	-0.840684	0.666565	-0.272101	-0.264853	-0.87675	0.447163	0.619021	0.245075	0.381241	-0.861944	0.459494	0.785203	-0.487358	-0.759126	-0.33561	0.187546	0.83063	0.00586513	0.0527432	-0.695074	0.986891		0.266946	0.0387768	0.0811413	-0.325588	-0.800435	0.0655134	-0.0778192	0.543008	0.618821	0.915962	0.0292705	-0.749872	0.573844	0.0164928	-0.104396	0.0262551	0.55522
ENSG00000128609	ENSG00000213619	Q16718	O75489	-0.432034	0.917977		0.478311		0.177053	-0.250289	0.203584	0.473435	-0.136833	-0.0324662	0.964201	0.18643	0.0622754	-0.86484	0.100541	0.404416	0.614106	0.639848	0.191861	0.276297	0.407463	-0.375814	-0.864942	-0.0562538	0.0507373	-0.31021	0.221102		-0.574736	0.598486	-0.306708	0.78802	0.934448	0.496891	0.815544	0.0891504	-0.631763	-0.00134089	-0.507225	-0.431589	0.970737	0.036358	-0.758184	0.760509	0.350517
ENSG00000129158	ENSG00000154813	Q9UGK8	Q96FX2					-0.361338				-0.676678		0.853009	-0.28509				0.266107				-0.0407226				-0.920702	-0.866652	-0.371286	-0.879004		-0.95203		0.641615	0.200846		-0.0177349	0.704491		-0.228089		-0.0832005		-0.841113	-0.298528	-0.237381	0.0310227
ENSG00000129355	ENSG00000135446	P55273	P11802	0.406643	-0.734931	-0.390783	0.0399073	-0.742779	-0.18114	0.12652	-0.688606	-0.463303	0.388886	0.728594	0.01947	-0.445777	-0.400401	0.314451	-0.363146	-0.868167	0.346568	-0.104155	0.0659433	-0.227799	-0.841021	0.252668	0.911597	0.629736	0.464964	-0.820547	0.960113		0.301959	-0.0916534	0.397208	0.460396	0.517836	-0.0356335	-0.556807	0.44722	0.547114	0.195016	0.442987	0.373272	-0.407188	0.106219	-0.101063	0.455457	-0.0960104
ENSG00000129473	ENSG00000153094	Q92843	O43521	0.642241	0.768283		0.177696	0.435777	0.270161	0.318375	0.574317	-0.277177	0.806541	0.200073	0.557651	-0.144075	0.361986	-0.657927	0.817289	-0.653155	0.67917	-0.582824	-0.101469	0.319568	-0.25636	-0.0416789	-0.605623	0.537868	-0.230817	0.578582	-0.800958		0.0398515	0.152954	-0.0181905	-0.327865	-0.400617	-0.657552		0.170418	0.713106	-0.114431	-0.447133	0.0208186	-0.503217	-0.406349	0.42055	0.0861309	0.829449
ENSG00000129473	ENSG00000165138	Q92843	Q68DC2					0.109884				0.1619		-0.201976	0.72131				0.00376836				-0.2819			0.0429907	-0.674844	0.735659	-0.376576	-0.0264729				0.27117	0.0665485		0.576381	-0.591717		-0.224771		-0.325905		0.0539101	-0.66056	0.120672	-0.661615
ENSG00000129515	ENSG00000205302	Q9UNH7	O60749	-0.157226			-0.0676024	0.137708	0.286354	0.166509		0.486378	-0.915416	-0.0328856	-0.600424	0.0900311	0.0300709	0.247017	-0.00224398	0.961865	0.809246	0.735622	-0.30783		0.653278	-0.9075	0.908848	0.439457	-0.892863	0.697846	0.0237326	0.338042	-0.141788	-0.391627	-0.232068	0.700309	0.882302	0.511343	-0.598518	-0.24177	0.397832	0.666141	0.515395	0.594685	0.945929	0.271961	0.477693
ENSG00000129691	ENSG00000162961	Q9UBL3	Q9C005	0.0103869			-0.963499	0.373517	0.0897971	-0.338753		-0.472737	0.352987	-0.403261	0.155683	0.445646	0.46709	0.753818	0.435444	0.458822	-0.244985	0.672405	0.973393		0.520923	0.0389021	0.0571263	-0.223897	-0.842753	-0.643896	0.0553734		-0.746269	-0.705882	0.303077	0.328629	0.604446	-0.0525601	-0.0504944	0.468831	0.566332	-0.141718		-0.759527	0.495924	0.294107	0.727415
ENSG00000130066	ENSG00000141504	P21673	Q96F10					0.0687587				-0.280764		0.920093	-0.0142524				0.290603				0.967957			-0.00671643	-0.760628	0.737052	0.862027	0.742553				-0.877235	0.702791		0.239073	-0.683208		-0.733282		-0.0576878		0.969813	0.119628	0.264807	0.551222
ENSG00000130177	ENSG00000176386	Q13042	Q8NHZ8					-0.0159267				0.0459367		0.612137	0.882271				0.405531				0.553024			-0.194008	-0.282403	0.00645053	-0.809533	-0.625068				-0.216871	-0.245293		-0.358255	-0.0662016		0.725968		0.488887		0.355027	-0.194945	0.0960172	-0.623896
ENSG00000130227	ENSG00000132341	Q9UIA9	P62826	-0.898075	0.620848		0.229004		0.0128224	0.149512	-0.685688	-0.970899	0.329349	-0.509306	0.341916	-0.908374	-0.122151	0.0755295	0.0611701	0.173775	0.546262	0.978723	-0.579253	0.822973	-0.580636	-0.63097	-0.427512	0.1464	-0.766384	-0.80551	0.155977		0.0168313	-0.000550804	-0.274578	0.224065	-0.456568	-0.0812002	0.890741	0.957795	0.652108	0.0767211	0.565366	0.22661	-0.930527	-0.124672	0.9392	0.868307	0.0813494
ENSG00000130332	ENSG00000130520	Q9UK45	Q9Y4Z0	-0.199172	0.980916		0.92375		0.469768	0.81371	-0.751584	0.522736	-0.311633	0.753729	0.501546	0.665662	-0.226127	-0.0934254	0.825275	0.965774	0.319982	0.936709	0.797955	0.65714	0.74706	-0.185821	0.998419	0.664017	0.96146	0.903954	0.243062		-0.349615	0.781436	0.659526	0.561389	-0.68143	0.408397	0.889957	-0.0721987	-0.207591	0.918972	0.727805	-0.273722	0.989134	0.419532	0.943289	0.362942	-0.518635
ENSG00000130332	ENSG00000139343	Q9UK45	P62306	0.0409631	0.792143		0.636971		0.262522	-0.531486	0.982337	0.496344	0.558307	0.870924	0.632172	0.120373	0.307515	0.553848	0.864631	0.751397	-0.0796794	0.766087	0.853579	0.926341	0.127542	0.463188	-0.845722	0.743179	0.978393	0.983882	0.0829319		0.737216	0.600216	0.924596	0.643826	0.495574	0.467565	0.821903	0.468337	0.0674084	0.768666	0.444772	0.240288	0.968962	0.197296	0.925459	0.865266	-0.1086
ENSG00000130332	ENSG00000204392	Q9UK45	Q9Y333	-0.151632	0.87624		0.506822		0.625472	0.111389	0.628562	0.310124	-0.246254	0.95001	0.598615	-0.42056	-0.0392645	-0.194581	0.741175	0.870195	0.851632	0.971353	0.84572	0.598382	0.723176	0.769378	0.957589	0.7006	0.972268	0.185379	-0.0129905		-0.176944	0.457521	0.36213	0.71689	-0.239263	0.619968	0.718011	-0.404642	0.561319	0.855431	0.748404	-0.00432686	0.965986	0.537154	0.876326	0.700253	-0.131476
ENSG00000130402	ENSG00000164877	O43707	Q8IY33	-0.716785			0.235499		0.302485	0.702263		-0.432845	-0.484407	0.277398	-0.35165	-0.719938	-0.275329	0.867498	-0.29661	-0.437984	0.0671204	0.435728	0.360178		0.0889557	0.612994	0.213285	0.482163	0.59015	0.458132	0.260934		-0.432715	0.514897	0.218678	0.151124	-0.300641	-0.445961	0.212297	0.934499	-0.252056	0.893977	-0.106947	-0.275812	0.916021	-0.436234	0.607753
ENSG00000130402	ENSG00000248746	O43707	Q08043	0.681255	-0.406605		0.66845	-0.906951	-0.208205	-0.617122	-0.853896	0.0236419	0.52393	0.551416	0.104016	-0.105507	-0.707419	0.847199	-0.0957266	-0.374502	0.333552	0.573535	-0.142332	0.849929	-0.208993		0.64529	0.21741	-0.685542	-0.360372	-0.161362		-0.672376	-0.549264	0.510388	0.506395	-0.00792731	0.130751	0.561259	0.467099	-0.346998	-0.708346	-0.037955	0.240305	0.298194	0.0715738	0.600762	0.663057	0.259863
ENSG00000130511	ENSG00000198728	Q9BWG4	Q86U70					-0.0866938				-0.283707		-0.670832	0.225761				0.109977				-0.0984931			0.544428	0.818161	0.481507	0.729644	-0.310678				-0.461266	-0.0666172		0.59406	0.567603		0.316271		0.140587		-0.287255	0.576992	0.0944744	-0.910088
ENSG00000130656	ENSG00000206177	P02008	Q6B0K9									0.944387		-0.459592	0.581382				0.27703				0.00952914			0.190795	0.798196	-0.22204	0.200172	0.452389				0.0647015			0.944727	0.788036		0.78053		0.409837		0.741831	0.775713	0.130671	0.0833031
ENSG00000130656	ENSG00000213931	P02008	P02100	0.369416	0.676964		0.803631		0.0101338	0.294201	-0.169978	0.764598	-0.405013	0.249459	0.24947	0.0876182	0.196222	-0.757888	0.660411	0.89152	0.00666406	0.717493	-0.560989	0.803562	0.974456	0.3061	0.965642	0.26016	-0.498475	-0.450838	0.69962		-0.671649	-0.160185	0.104993	0.319385	-0.0972253	0.372208	0.870718	0.982146	0.799103	0.856464	0.166185	0.664585	-0.380058	0.158472	0.919125	0.131198	0.297325
ENSG00000130656	ENSG00000223609	P02008	P02042	-0.311778	0.767423	0.12995	0.729682		-0.19738	0.415325	-0.833783	0.877855	0.745743	-0.289291	-0.0190815	-0.200902	-0.209284	0.889882	-0.297003	0.9188	-0.597903	0.602275	-0.0117717	0.521293	0.823258	0.196644	0.677027	-0.677113	0.365292	0.28087	0.615969		-0.887851	-0.10413	0.163779	0.180072	0.139351	0.926031	0.327038	0.730353	0.876767	0.256048	0.290574	-0.0125768	0.830956	-0.0841888	-0.197136	-0.0937088	0.0511603
ENSG00000130656	ENSG00000244734	P02008	P68871	0.781464	0.839238	0.0692521	0.123439		0.361222	0.147965	-0.702978	0.901502	0.731661	-0.801745	0.017166	-0.457223	0.241487	0.329206	0.37479	0.726936	-0.266271	0.865611	-0.0695047	0.504559	0.764025	0.0931412	0.666865	-0.637609	-0.753019	0.739785	0.835574		0.123794	0.154496	-0.167461	0.57317	0.862546	0.818837	0.293074	0.750923	0.641779	-0.079036	-0.377645	0.216951	0.72674	0.0532562	0.625739	-0.0197037	0.0535914
ENSG00000130669	ENSG00000185614	O96013	Q96EL1					0.864641				0.196952		-0.468229	0.561219				0.606753				0.682048			-0.381395	0.872566	0.552051	-0.1611	-0.203436				0.423108	-0.183751		0.0178453	0.688196		0.176133		-0.241943		-0.538014	-0.863545	0.136089	0.746649
ENSG00000130803	ENSG00000171443	Q96PQ6	Q96C55									-0.792746		0.381205	-0.644792				-0.298224				-0.0870067				-0.475023	0.588058	-0.475727	-0.218887		0.817956		-0.395459	0.451228		-0.600969	-0.73528		-0.879494		0.134904		-0.384216	-0.0863493	-0.209379	0.0823278
ENSG00000130803	ENSG00000175213	Q96PQ6	Q9H9D4									0.790691		0.768798	-0.649764				0.421908				0.806513				0.138083	0.581649	0.218991	0.950355				0.056934	0.377485		0.318495	0.682371		0.513659		0.176371		0.312332	-0.0743038	0.472327	0.65105
ENSG00000130803	ENSG00000179930	Q96PQ6	Q5T619																																-0.0963182			-0.492022							-0.704751	-0.553893
ENSG00000130803	ENSG00000204859	Q96PQ6	P10074					0.288701				0.354019		0.429476	-0.0797595				-0.725721				0.798648				0.445286	0.92111	0.414391	0.724877				0.214029	0.618515		-0.81085	-0.090622		0.407297		0.0101966		-0.423676	-0.125607	-0.0536051	0.310399
ENSG00000130818	ENSG00000187987	Q9BUY5	Q3MJ62									-0.189524		0.442529	-0.143522				-0.102915				0.779449			-0.352345	-0.640663	-0.533486	-0.179505	0.724036				-0.468236			-0.85462	-0.356897		-0.153979		0.425505		0.540556	0.258098	0.270767	0.857296
ENSG00000130957	ENSG00000165140	O00757	P09467
ENSG00000131095	ENSG00000171345	P14136	P08727	0.182864	0.821092	-0.0076699	0.787731	0.53599	0.602001	0.152889	-0.945545	0.84556	-0.170321	-0.150501	0.925298	-0.177354	0.113598	0.0581012	0.0428277	-0.299266	0.924087	0.62386	0.125826	0.771488	0.1377	-0.33605	0.892326	0.438524	0.179964	0.207588	0.344763	-0.790387	-0.120722	0.065265	0.0779623	-0.393548	0.489209	0.583933	0.150755	-0.374633	0.948109	0.965454	-0.691454	-0.762579	0.420925	0.0639152	-0.453656	-0.113843	0.252341
ENSG00000131095	ENSG00000171346	P14136	P19012	0.53933	0.765616		-0.0468888	0.725048	-0.0573552	0.262499	-0.153675	0.0997796	0.312007	0.404549	0.370127	-0.298801	-0.57214	0.176263	0.27359	-0.65218	0.614134	0.941535	0.176885	0.944457	0.863111	0.710324	0.887089	0.580188	0.516946	-0.349198	-0.504231		0.0402671	-0.326925	-0.061368	0.710088	-0.267225	0.523126	0.0657053	0.32878	0.805915	0.762271	-0.791332	-0.185834	-0.220027	-0.476065	-0.380456	0.354973	0.234863
ENSG00000131095	ENSG00000171401	P14136	P13646	0.433179	0.90594		0.817507	-0.710693	0.5717	0.807286	0.118968	-0.0492058	-0.00895086	0.624326	0.556571	0.185868	0.451866	0.356323	0.0941351	-0.9136	0.765082	0.819789	-0.0177928	0.484675	0.445855	0.398683	0.88331	-0.0838673	0.665156	0.286805	0.699547		0.230263	-0.151179	-0.139407	0.7922	0.596835	0.773121	0.492198	0.68316	0.846883	0.974113	-0.763533	-0.0948674	0.38863	-0.329987	-0.928284	0.264868	-0.516444
ENSG00000131095	ENSG00000171446	P14136	Q7Z3Y8					-0.727877				0.94715		0.513862	0.452967				0.435025				0.386816			0.171439	0.950991	-0.545133	0.298855	0.31653		0.579627		-0.213677	-0.11358		0.780011	0.542982		0.548088		0.987622		0.744233	0.824877	0.00985512	0.494867
ENSG00000131095	ENSG00000175084	P14136	P17661	-0.480872	0.725511	-0.202374	0.348094	0.807889	-0.119785	0.910441	-0.165234	0.573343	0.752523	-0.269283	-0.161046	-0.783282	0.389791	0.393792	0.905707	0.881269	-0.744278	-0.835531	-0.0500949	-0.575757	-0.760583	0.539437	0.927605	0.105878	-0.656812	-0.223735	-0.496176		0.438371	-0.56404	-0.0523651	0.736729	-0.802845	0.184443	-0.134744	0.64733	0.976823	0.794399	0.109859	0.0187109	0.664299	0.729461	-0.525266	-0.342596	-0.47673
ENSG00000131095	ENSG00000196859	P14136	Q6A163																																-0.0591629			0.694561							0.754769	0.371616
ENSG00000131095	ENSG00000277586	P14136	P07196	-0.367104	0.683951	-0.389922	0.847457	-0.920223	0.476006	-0.07256	0.888374	0.265024	0.294172	-0.792797	-0.15783	-0.479625	-0.54271	-0.581672	0.287633	0.984927	0.259214	-0.137605	-0.274949	-0.0503568	0.729872	-0.827871	-0.0957157	0.842908	-0.331549	0.272456	0.395681		-0.298442	0.150514	0.239292	0.913221	0.339441	0.519999	-0.211772	0.629365	0.936593	0.794365	0.480336	-0.565844	0.131139	0.264729	-0.0189765	-0.0357886	0.459259
ENSG00000131153	ENSG00000147536	Q9Y248	Q9BRT9	0.731415			0.934119		0.460998	0.29778		0.642449	0.92706	0.742038	0.88606	0.666049	-0.154925	0.190396	0.923329	-0.0650621	0.303202	-0.0846966	0.733587		0.186014	0.059728	0.63158	0.84862	0.894074	0.696095	0.582061	0.304878	0.226726	0.666225	0.956679	0.890066	0.771458	0.751381	0.761141	0.909769	0.752745	-0.183408	-0.353044	-0.763775	0.981613	0.396948	0.944838
ENSG00000131381	ENSG00000168118	Q9H1K0	P20338					0.244788																		-0.715398									-0.309926
ENSG00000131408	ENSG00000143171	P55055	P48443	0.00361005	0.487289	-0.280151	-0.835686		-0.213709	0.572714	0.956375	0.0925576	-0.809424	-0.535188	0.130705	-0.637804	-0.379561	0.421042	-0.249028	0.851165	-0.303316	-0.763574	-0.0673208	0.286042	0.612247	-0.504149	0.0600273	0.0848522	-0.339061	0.290557	0.82059		0.367704	-0.500221	0.0841166	-0.495203	0.111628	-0.0113129	-0.739424	-0.843267	0.390989	-0.696663	-0.251643	0.750134	0.680735	-0.286901	-0.102522	0.487344	-0.363955
ENSG00000131408	ENSG00000204231	P55055	P28702	-0.398177	0.858295	0.952415	-0.675679		0.289369	0.408492	-0.668546	-0.625191	0.39602	0.0786341	0.319427	-0.46183	-0.163897	0.848932	0.579016	-0.736014	0.609904	-0.176613	0.907217	-0.155978	-0.356315	-0.144065	0.762468	0.480355	-0.124309	0.684435	0.965162		0.940445	0.0173374	0.247131	-0.156893	-0.090336	0.807386	-0.773796	-0.225471	0.823093	0.861004	-0.0895991	0.541362	0.125834	0.073773	0.302337	0.736976	0.549759
ENSG00000131475	ENSG00000136100	Q9BRG1	Q86VN1									-0.424481		-0.270275	-0.120011				0.920939				0.038471			-0.0469998	-0.921061	-0.023679	-0.50252	0.12246		0.383448		-0.0547371	-0.591987		-0.300451	-0.300814		0.910513		0.458658		0.302972	0.421158	0.0826513	0.21205
ENSG00000131475	ENSG00000159210	Q9BRG1	Q96H20									-0.619651		0.479149	0.564715				-0.291071				-0.171643			0.219368	0.986647	0.820586	-0.344641	-0.325072				0.0998075	-0.126616		0.723784	0.629188		0.751674		0.0188117		-0.342553	0.639118	-0.0210161	0.874683
ENSG00000131475	ENSG00000176108	Q9BRG1	Q96FZ7									-0.234277		0.160668	0.585865				0.00956061				-0.433121			-0.358939	0.952069	0.0434135	0.466662	0.598404				0.493567	0.641376		0.754229	0.182149		0.565439		0.30011		-0.59331	0.659702	-0.225008	0.94503
ENSG00000131508	ENSG00000146755	P62837	Q86XT4									-0.372589		-0.454693	0.301467				-0.13361				-0.964069				-0.492721	0.313603	0.542028	0.891				-0.593543	-0.286845		0.792658	-0.0785985		-0.611745		0.508229		0.33549	0.154177	0.157991	0.592434
ENSG00000131508	ENSG00000165886	P62837	Q9HAC8	-0.0573992			-0.391356	0.306936	-0.328643	-0.681326		-0.00579942	-0.0918709	0.305109	0.0898888	-0.146793	-0.508874	-0.0561097	0.0338929	-0.743363	-0.528898	0.672451	-0.0514314		-0.604498	0.0724179	-0.475699	0.292793	0.32561	0.0922683	-0.0542495		0.385959	0.852519	-0.0936341	0.823256	-0.655644	-0.373886	-0.383556	0.0248139	-0.279178	0.268354	0.159193	-0.68163	0.493366	-0.0704871	-0.378796
ENSG00000131508	ENSG00000167770	P62837	Q96FW1					0.145794																		0.195504									0.090115			0.327703					-0.687112		0.74183	0.326151
ENSG00000131508	ENSG00000175104	P62837	Q9Y4K3	-0.640529	-0.42009	0.28874	-0.357964	0.270487	0.189416	-0.607098	0.381991	0.419386	-0.707818	-0.894906	-0.689965	-0.170622	0.702687	0.313028	0.525114	0.0596666	-0.428564	-0.746179	0.821211	-0.751296	0.925387	0.536668	0.919246	-0.402938	-0.898651	0.877628	0.630972		0.251686	0.8708	-0.175356	-0.315001	0.878173	-0.0601549		0.769351	0.709617	-0.621167	0.473336	-0.861814	-0.711223	0.707569	-0.583476	0.808609	0.124742
ENSG00000131508	ENSG00000186187	P62837	Q8ND25					0.796874				0.2874		-0.542277	0.487476				0.351644				0.197844				0.260213	-0.0910127	0.22286	-0.549595				0.574349	0.00566805		-0.295302	-0.409498		0.671843		0.194826		0.128763	0.699197	-0.518019	-0.794319
ENSG00000131508	ENSG00000204227	P62837	Q06587	-0.0900751	0.0946091	-0.0503368	0.800864	0.884151	0.81322	0.68634	-0.304724	-0.213588	-0.341149	0.498677	-0.717166	0.654197	0.25782	0.0943005	-0.446328	0.667739	0.0675564	0.920305	-0.601103	-0.805933	0.487682	-0.0903654	-0.449688	-0.765255	0.0905631	0.507871	0.207409		-0.581355	0.1225	0.39018	-0.618854	-0.768387	-0.395446	0.466897	0.770262	-0.229604	-0.780515	0.371931	0.969808	-0.550967	-0.588178	0.327457	0.829512	0.772692
ENSG00000131508	ENSG00000204599	P62837	Q9HCM9					0.601475																		0.352227									0.233303
ENSG00000131508	ENSG00000265491	P62837	Q9Y4L5	-0.244136	-0.46063		0.191595	0.32828	-0.45232	-0.355607	0.917173	0.631672	-0.566761	-0.206311	-0.705595	-0.0652652	0.205132	-0.405506	0.494694	-0.00725556	0.0957892	0.917591	0.33982	0.73503	0.407497	0.0715161	0.940467	-0.737769	-0.424217	-0.548706	-0.054485		0.36909	-0.79071	0.0531329	0.425584	-0.370315	-0.0817773	0.792598	0.592866	0.76399	0.386253	-0.802612	-0.0726772	0.34913	0.629018	0.651399	0.669465	0.231909
ENSG00000131721	ENSG00000151650	Q9BQY4	O95231																							-0.0766118									0.138177
ENSG00000131721	ENSG00000167034	Q9BQY4	Q99801																							0.13574									-0.459143
ENSG00000131721	ENSG00000229544	Q9BQY4	Q9UD57
ENSG00000131737	ENSG00000135443	O76011	P78386					0.942774																		0.604922									-0.304229			0.854327					0.189672		-0.290496	-0.434043
ENSG00000131737	ENSG00000139648	O76011	Q3SY84					0.371937																		-0.326449									-0.0286662			0.62614							0.491126	-0.125276
ENSG00000131737	ENSG00000161850	O76011	Q9NSB4																							0.261173									0.00492474			0.601901							0.388835	0.180264
ENSG00000131737	ENSG00000167767	O76011	Q6KB66																							-0.189432									0.00695037			0.301785							-0.382668	0.197952
ENSG00000131737	ENSG00000167768	O76011	P04264					0.872188																		0.750673									-0.192795			0.42735					-0.301854		0.483733	0.125261
ENSG00000131737	ENSG00000170421	O76011	P05787					-0.557995																		0.697341									0.0330684			0.616703					0.102663		-0.921579	0.390391
ENSG00000131737	ENSG00000170423	O76011	Q8N1N4																							-0.737871									0.255569			0.583922							0.228315	0.377972
ENSG00000131737	ENSG00000170442	O76011	O43790					0.951217																														0.64816					0.2457		0.0919166	-0.320569
ENSG00000131737	ENSG00000170454	O76011	O95678																							0.137169									0.0652775			0.64981					0.372067		0.228994	-0.108112
[truncated: 850 more rows]
[truncated: 17 more columns]

## Sheet: (B) Lit-SI_GEO_time_coexpr
Gene_1	Gene_2	Protein_1	Protein_2	Protein_1_IntAct_ID	Protein_2_IntAct_ID	Interaction_ID	GDS1286	GDS1681	GDS171	GDS1733	GDS1772	GDS1942	GDS2110	GDS2240	GDS2431	GDS2535	GDS2604	GDS2615	GDS2622	GDS2623	GDS2626	GDS2657	GDS2732	GDS2767	GDS2847	GDS2856	GDS2940	GDS2954	GDS3088	GDS3354	GDS3358	GDS3367	GDS3494	GDS3568	GDS3570	GDS3581	GDS3710	GDS3916	GDS395	GDS3959	GDS4007	GDS4110	GDS4160	GDS4209	GDS4232	GDS4238	GDS4262	GDS4360	GDS4362
[truncated: 4,676 more rows]
[truncated: 20 more columns]

[truncated: 2 more sheets: (C) Y2H-SI_tissue_coexpr, (D) Lit-SI_tissue_coexpr]
