# Supplementary material for: Are transient protein-protein interactions more dispensable?
Source: PLoS Comput Biol. 2022 Apr 11;18(4):e1010013. doi: 10.1371/journal.pcbi.1010013 (PMC9000134; doi:10.1371/journal.pcbi.1010013)
Supplement: S8 Data — Difference in the log10 of time-course expression levels for interaction partners in the human structural interactome. (A) Expression difference at each time point in 63 GEO datasets for PPIs in Y2H-SI. (B) Expression difference at each time point in 63 GEO datasets for PPIs in Lit-SI. (XLSX) [file pcbi.1010013.s008.xlsx]

## Sheet: (A) Y2H-SI_GEO_expr_diff
Ensembl_1	Ensembl_2	Protein_1	Protein_2	GDS1286	GDS1681	GDS171	GDS1733	GDS1772	GDS1942	GDS2110	GDS2240	GDS2431	GDS2535	GDS2604	GDS2615	GDS2622	GDS2623	GDS2626	GDS2657	GDS2732	GDS2767	GDS2847	GDS2856	GDS2940	GDS2954	GDS3088	GDS3354	GDS3358	GDS3367	GDS3494	GDS3568	GDS3570	GDS3581	GDS3710	GDS3916	GDS395	GDS3959	GDS4007	GDS4110	GDS4160	GDS4209	GDS4232	GDS4238	GDS4262	GDS4360	GDS4362	GDS4472	GDS476	GDS477
ENSG00000001167	ENSG00000066136	P23511	Q13952	-0.1689180396325125, -0.21400882469336446, -0.17564305290588944, -0.22208553380605567, -0.16119355312183092	-0.5828139530322254, -0.45518315867685155, -0.5143543092997755, -0.5302138341836189, -0.4430152305675281	-0.2186081511602902, -1.1080283504138935, -0.6446172285623839, -0.662312576982655, -0.8306743999573505	-0.052864853415859336, -0.05939014435232748, -0.05198193248266536, -0.07935877824092297, -0.05183742298707661, -0.06558479659407712	-0.7149050008719078, -0.33106231370100936, -0.8200957710442012, -0.6371099958290087, -0.8174842695043558, -0.4724070213814624, -0.7951401628518493, -0.7092699609758308	-0.045357100505865944, 0.006099591570484009, -0.13181944906269516, -0.04281809198351416, -0.0020582715393735462, -0.060655943028497195, -0.005774825948429818, -0.02409477077122313	-0.18861611525586897, -0.17219251676404923, -0.07387231084867141, -0.12967263608246427, -0.21726475954723945, -0.17359993174481403	-0.32231127350340216, -0.2774696984971965, -0.4566436436004073, -0.2284037720295342, -0.3604009881018553	-0.7650276436748022, -0.620311441537007, -0.6641746202901757, -0.7136156427899532, -0.7945289088107819, -0.6521815091774217	-0.035879426348908394, -0.03672968150736744, -0.0418925313445383, -0.040784775887726554, -0.04142360421739455	-0.09292462146088964, -0.1613044670901167, -0.09234375307609666, -0.20988517786366656, -0.1828390526540835, -0.17218938691097363	-0.20242802397227155, -0.10526339466642298, -0.1133357439392606, -0.1282227424272886, -0.22424174521827434, -0.19511600320201428, -0.21198052525698374, -0.21734017044855358, -0.26730987248881855, -0.2582559064829222, -0.2657473384741049	-0.013916569447661065, -0.10053246789408488, -0.12792701318194677, -0.0356670598988591, -0.002003823065372723, 0.01740575133981115, -0.07938859600711523	-0.44963785630867026, -0.46325993789646724, -0.49360847427632715, -0.36708409334225345, -0.3509591525646625, -0.44074543874807137, -0.3941209986283132	0.14027442009590896, -0.024387803018911303, -0.012489018096268456, -0.03872521404958196, -0.038551067976495546, 0.0260101697462769, 0.009018998480818219, 0.0772235274137385	-0.004196083440696441, -0.00236373620511654, -0.0013606771879404178, -0.01193979013696611, -0.017862384174880175, -0.018973548612329805, -0.024871424780182894	0.11003062691744403, 0.09299149066179435, 0.12336503645466257, 0.06668143549755312, 0.03213124606345996	-0.04528779584916642, -0.047659268567522006, -0.04566906727744535, -0.053519814188226156, -0.04401829236754662	0.07562681891801581, 0.11558154989809433, 0.3034021621990539, 0.3627482330149361, 0.28995922693184495	-0.04244532448492122, -0.006457330310897791, -0.0035233169869997027, -0.03677912102554659, -0.03433092890030631	-0.26924054174681533, -0.06078175388529994, -0.3078277249850432, -0.38293276002698695, -0.4866247954644054	-0.2668465922216501, -0.21317292246416475, -0.23826184290838315, -0.2868455708939446, -0.3443438752784105	-0.9518153815381984, -1.0948587792848186, -0.871955986988493, -0.8469498842533241, -0.8562965721984377	-0.05168852049235828, 0.03644529419260334, 0.025379968294963473, 0.016254253270016505, 0.030749908768892387	-0.15780708796087506, -0.02309611064712902, 0.009553118856113763, 0.005224584855004544, -0.29563413212609824, -0.1313950092373264	0.3458910811487721, -0.046265800695707515, 0.24074034022207824, 0.06794724102065919, 0.1958690362863309	0.19303253043810065, 0.01860019807888058, -0.008479588389932236, 0.1568453566006811, 0.07624127582407114	-0.003167010761797373, 0.009175531593608621, -0.030972312363890975, -0.07359119251389634, -0.04863684042341232	0.3011944680606269, 0.3407291909836929, 0.5807154547851351, 0.08631727248117804, 0.3272675294364249	-0.21550233887579262, -0.26384633713834926, -0.17349561869042418, -0.15706190082358118, -0.22890250454152117	-0.020777841963869392, -0.026915702937709618, -0.021289451367689505, -0.024541990722784846, -0.0056761614258288295, -0.00048399327501197353, -0.0033866221156196863, 0.0007394716336906471, -0.00014128397399004733	-0.9216992625102065, -0.9282899433405545, -0.9256240858283695, -0.8811509156422908, -0.8584097631337755, -0.8529251674081721, -0.9273157721700258, -0.9320718406370812, -0.961165155320121, -0.9058942395590732, -0.9109088040728233, -0.9112264657835276, -0.9	-0.17487756950085176, -0.18978982837505276, -0.09923886482134403, -0.07390253795772939, -0.13082230343357182, -0.12512134199520064, -0.16483713490552798	-0.8981424034128727, -0.8408353193659992, -0.7061336386722967, 0.24766288508960876, -0.29268756177454947, -0.6545375818470875	0.014059286963508, 0.02668495886730682, 0.007399420466781659, 0.020049232576536125, 0.04253015812703542, 0.003913567012583163, 0.03520158686582686, 0.03341024188455677, 0.023113466077632427	-3.2588323179427725e-05, 0.017780263893441117, 0.0012834951791946825, -0.003312439815399082, -0.018736572267323615, -0.006095125096327703, -0.011027474901228906, -0.01660611203539175, -0.017393572268771473	-0.01620418818522218, -0.08942575665308938, -0.045713926809703764, -0.19884555850910646, -0.2172827478501249	-0.4483627326476831, -0.5255762983345091, -0.5375227209481315, -0.5273583341615576, -0.4228598822720071	-0.03452527263046834, -0.05430236305145231, 0.0259655766095106, 0.018375555882877315, -0.06660244367123758, 0.006384362412845679	-0.016925967419437304, 0.04435685051561955, 0.04467314282392043, 0.012267412078872386, 0.035538406019801405, -0.08512417180766851, 0.0745628101229101, 0.046927271561126194, 0.0030139962242168306, -0.03908791593184113, -0.005778910692017192	-0.4329261183610955, -0.44260672934110135, -0.35204566017535655, -0.3372212135622086, -0.3867623279423025	-0.029105641720610365, 0.010108163396569725, -0.011008248283985167, 0.03824001049543935, 0.019847621039512653	-0.07907169431178929, -0.08620189815567847, -0.08836633182362086, -0.08230618026241365, -0.08981485003019518, -0.06728347046254357, -0.06493716692840634, -0.06982338267487043, -0.05388121407493773, -0.060455566515037695, -0.0709018215538636, -0.0713189744	-0.1111602283555595, -0.08244082007173081, -0.13683025132971416, -0.12592877621698095, 0.005056257779849638, 0.1773276854620669	-0.7281247801697166, -0.7244964799102007, -0.8060424418297245, -0.9190049138270893, -0.6969970254784337, -0.5137987541854572, -0.21933636751318764, -0.1168505052669313, -0.30890438651645, -0.31713178250789875, -0.43716833606376726	-0.47017937328829973, -0.30266827228520876, -0.2864498223510181, -0.5183272500899205, -0.3936856613591031, -0.27831544825617627, -0.43564220532338904
ENSG00000001167	ENSG00000120837	P23511	P25208	0.01837844634808583, -0.045715262500755305, 0.0018994262319471655, -0.023265725410245075, -0.018351150045665898	-0.3148147420792551, -0.19467117583271643, -0.19523650541046322, -0.17810722561275139, -0.034147107383355024	0.264927532371829, -0.42285878091314144, 0.19219104470519088, 0.19670093506032416, -0.20985160669974467	-0.022578358952432986, -0.024653275716184364, -0.036883271533412754, -0.05642671428606505, -0.02238597216188365, -0.039416231081295106	0.5650499687084292, nan, nan, nan, nan, nan, 1.319915339824355, nan	0.33261954302822194, 0.11942074537275538, 0.10206661281675267, 0.27486330392769487, 0.36016418350445845, 0.30230475783846433, 0.16818450913709349, 0.16185570814004469	0.45035779047648283, 0.47712125471966216, 0.3307578803036284, 0.4427851742047788, 0.42604178153734784, 0.263703344925748	-0.13890575431055296, -0.368302490267725, -0.4051469572401243, -0.38597754269185813, -0.20210182247869968	-0.5190059659273247, -0.5630204606849003, -0.5717774649492666, -0.6098383856135099, -0.5823126560686824, -0.4777273784115956	-0.05335373039723745, -0.046686294529977856, -0.050279283816446085, -0.05427516065945681, -0.062765459801162	-0.3014534181843944, -0.2991478025856553, -0.29861081938310763, -0.39988121368686125, -0.4192083269817768, -0.3936268773111622	0.08052812552548128, 0.03327126444538875, 0.10918403707104174, 0.05452989046218759, -0.013910867880943645, -0.026946634192910768, -0.004530751948097489, -0.05895046790153691, -0.06843880415322445, -0.06362154703659284, -0.08068125805746584	-0.042828005713380746, -0.08286235371001416, 0.04990490745003573, 0.07132157559902019, 0.09793777077587906, 0.042842751553457736, -0.07259852592676386	0.04786654600015372, 0.022370469114618485, -0.05102802925979999, 0.020803035009669513, 0.08694661607987797, 0.07942078128383723, 0.3152374770495514	-0.11270914659031916, -0.04538583347696212, -0.01944930407694523, -0.049288822525683784, -0.027679486476706483, -0.03091016346169262, -0.027521213895191465, 0.02958746771372711	0.01472501732757725, 0.017851686484979146, 0.016481056413111927, 0.014595192730283979, 0.00992022216302435, 0.015928969028838003, 0.001981740425452072	-1.0283427823378295, -1.0358954294095168, -1.0037574429664606, -1.0806910096351383, -1.262087183921642	0.1541893916532956, 0.16523970161772739, 0.1585955605233874, 0.15459477661545729, 0.1536233278501289	0.3950615996500475, 0.46135317525355557, 0.49830369674289, 0.5392345746376894, 0.4324780055506423	0.0630881900093152, 0.07940868490168562, 0.12648518743604276, 0.09076130190278742, 0.07688042981833754	-0.48107338465903293, -0.3112356941413168, -0.46852685235790714, -0.541709344828583, -0.6444995901676931	0.27630630069189843, 0.24500575925058055, 0.2992746214973909, 0.26032901362153194, 0.12007399821241727	-0.6022540333089912, -0.5215035985715508, -0.5478629028809965, -0.4993143280878438, -0.5225973574016163	-0.05026052252570379, -0.10018074298556945, -0.08881370322977278, -0.12390458178123764, -0.14084378049025503	-0.3994822492199632, -0.24633093612150025, -0.2645913688806312, -0.23205439805179573, -0.409134211696232, -0.414422535343026	-0.18479137231274922, -0.25601489795078836, -0.18465478862182527, -0.12349946285042357, -0.25878437569743795	-0.0808620091238681, -0.124714502615757, -0.17407893785148154, -0.12128353416942161, -0.11922518847010322	0.018203531721456834, 0.10707296028330426, 0.002807127848978297, 0.024420197016760348, 0.009857422790484627	0.4406488715527377, 0.35726967310001645, 0.47270349528955546, 0.22949120263670153, 0.09449887085391606	-0.22602605516918262, -0.1586035276909965, -0.26164895533005117, -0.20869476638857787, -0.17437799246981767	-0.046601477687902626, -0.052730881729112056, -0.04972019570085445, -0.05065847756940611, -0.038380403254246076, -0.037626928828792094, -0.025257638659119952, -0.018345659746873244, -0.03031797006528103	-0.11337056762803033, -0.1066355949824751, -0.12275045290634279, -0.149245283177164, -0.20521243627134278, -0.17679965490674343, -0.14499351425629614, -0.12850777871888996, -0.040553455408668615, -0.059994615316134814, -0.09274591833947765, -0.15753751739	-0.06636739842550066, -0.04876834753862491, 0.028188029057722996, 0.050344525921035554, 0.0106885490790396, 0.02968343823395081, 0.05418172492568196	0.08621620769050753, 0.16361695197377646, 0.1765988587455276, 0.7371607939333578, 0.28855622073151976, -0.2291488594624731	0.12706508443460163, 0.06505881143754744, 0.12438967067574969, 0.07708086331607134, 0.10247942283524403, 0.054850403516937374, 0.099067420554795, 0.0998022814699806, 0.15557372691285032	0.06233107298093088, 0.05672634700686119, 0.05469702777649843, 0.02052335410926498, 0.01447560451508123, -0.009066636119984928, 0.00432528488853845, -0.005668364062015652, -0.002606593282231451	0.15437255347388446, 0.11347979753258164, 0.14840086788299134, -0.025318103803670944, -0.05990803414992163	-0.15979369433423063, -0.1399243311718532, -0.15710910319639493, -0.17053576058596287, -0.23694354127745387	-0.08395543361481828, -0.1215882573245266, -0.1494192085321684, -0.12808993363918386, -0.22952135570249066, -0.2117498138333831	-0.13526045460164404, -0.1718301359538501, -0.15569937925801347, -0.18094331380811712, -0.15787129779238085, -0.0830155041399383, -0.16736720146927953, -0.1409663390740481, -0.1583528658645399, -0.23161698520115737, -0.19593955547796305	-0.2154412300176236, -0.19966078286137412, -0.1510930162410351, -0.1692620224823902, -0.2299102542324738	0.0678866941920433, 0.09470915659453871, 0.08519162113369061, 0.16817591447677604, 0.14784889953995084	0.05688746738523853, 0.0158954367469204, 0.024184767166984034, 0.027672296784484796, 0.017620197877305288, 0.048037466393616945, 0.054843515775747864, 0.04634983450436014, 0.04563638627834232, 0.046692317260603744, 0.04035220528981187, 0.038184051479711933, 0.023551096060293708	-0.3200366876982266, -0.3896880976242605, -0.4260660783589132, -0.38995061722917335, -0.18869639692505347, -0.1013627795997718	-0.6504268549771237, -0.5745021055583641, -0.6784657557425868, -0.7599261109958779, -0.6319904050650589, -0.33027162782497976, -0.14089226218575224, -0.18468038985016122, -0.27850751851245326, -0.2362775744942467, -0.4094556093490169	-0.6410614932214407, -0.5419903818076741, -0.34384437920047795, -0.703837755376524, -0.49092332016308715, -0.45406155378197477, -0.5965083185223228
ENSG00000002330	ENSG00000129473	Q92934	Q92843	-0.015887469424485268, -0.055199671380647075, -0.13405995760116896, -0.011156050794205008, 0.005222040654822013	-0.21121822486760466, -0.25159399726875, -0.24782010523362707, -0.49196738504355264, -0.2844048464578761	0.6582185202435551, 0.6883231066300399, 0.6926637451510556, 0.8491955124906969, 0.8461897264819669	0.010137435317266297, 0.012137962891992093, 0.009674388324237393, 0.01894038765220518, 0.02339424138840851, 0.02725398367440257	1.6235349165061261, nan, nan, nan, 2.1636085634310516, 1.6045583365604374, 1.711060996300921, 1.784120366269216	-0.20605082258134155, -0.23648422436560113, -0.2198985174190904, -0.17329172598380138, -0.2374365409887531, -0.2235429622370546, -0.09051801029035822, -0.09932453946420328	-0.571852053636329, -0.5268610625493397, -0.7009181404917277, -0.5438621492713218, -0.7734261840879482, -0.6199213470489728	0.2339583908343763, 0.1785725315394706, 0.1743973110718291, 0.06678172694616746, 0.19932376401854723	-1.17408229371995, -1.3042917149069102, -1.559558003517699, -1.347449534578482, -1.1034762074710103, -1.3085679891512418	-0.047395115582201, -0.04325587977352663, -0.037365524949010354, -0.04531986487931039, -0.04818598048780631	-0.9356025730238828, -0.9004956695758355, -1.0486020052057405, -0.9332351052131405, -0.9486249819150929, -1.1324693319993668	-0.5050851789137574, -0.6792805062426854, -0.5915735956366532, -0.6211660519515041, -0.6226897094553268, -0.6398639671384694, -0.6159901013101687, -0.5751499572345904, -0.7010419730599051, -0.6510584878896699, -0.5751302602167168	-0.001371785577271023, 0.026887996274644888, -0.023458441537846042, -0.09813741226658301, -0.09155514522772323, 0.033150622102632754, -0.03470297432612268	0.003724827456354163, 0.0066987623487024806, -0.04751431535261341, -0.05061345661465877, -0.1632567251382202, -0.06967100082200073, -0.04488733502633169	-0.4182870725490311, -0.3206750425579199, -0.3197747372357238, -0.3086233271325156, -0.3241051061590734, -0.34731468610417693, -0.3346772676919203, -0.32583326734517293	-0.19315442722145548, -0.19311541128041254, -0.18285389778922156, -0.17734946454209866, -0.18370568919813657, -0.17368063971422487, -0.17124065058290694	-1.2754885452753606, -1.227351445745759, -1.3074102921584858, -1.6324388205824092, -1.9150768447898485	0.06643452290504082, 0.07264722000959556, 0.07208705020165174, 0.06524839252591241, 0.06102455020231734	0.059397590651188326, -0.10024207462944879, -0.05185265879424916, 0.0967860882014222, -0.04491038694944294	-0.09846662572075082, -0.10246353462340663, -0.08989892054294091, -0.0847505810208411, -0.10986913917756169	-0.2226912222023767, -0.28923847093442334, -0.2423329868691666, -0.22909866687867853, -0.4005416949920715	-0.22524955607717034, -0.3959994290992692, -0.48560636417438774, -0.3223287821793135, -0.2734518505293795	0.181918617746343, 0.10600912652085115, 0.13525715838462515, 0.3200209663491953, 0.22536840732443508	-0.09720269424878425, -0.14352765223846964, -0.1335314377220983, -0.16939119201060782, -0.1755301530522948	-0.499975036439277, -0.4313704839151655, -0.4213906651343331, -0.38480451598057996, -0.6473854011187958, -0.4962327346257518	-0.9398580623380615, -0.9066347094897464, -0.9886440353447576, -0.766194238390633, -0.9479788350365341	-0.7905126792458765, -0.8017124355529117, -0.8042997762486879, -0.824248692344991, -0.7649472973180869	0.05645690777060208, -0.022882615589362, -0.0005225509645672144, -0.025023441711863326, -0.08760702680734545		0.04843307410081277, 0.1508251482821117, -0.2553991400311326, -0.07862212851703188, -0.013332400605829076	-0.08420040309413823, -0.09278287160134324, -0.0943605191886252, -0.09120154320881774, -0.09513322174233918, -0.10007021282584472, -0.09354244303961667, -0.09128745037589098, -0.10046980901181402	-0.7540463535584401, -0.6786677913328361, -0.7407872093523937, -0.7664128432715631, -0.7085994513204019, -0.6792863440997623, -0.7017626444391625, -0.6555910911505798, -0.6837096378249785, -0.7474365425987628, -0.7141758392771069, -0.7406509440815756, -0.	-0.33122065973774406, -0.2424632787967118, -0.22580081113851547, -0.28407442377627046, -0.21923512187197636, -0.10103026862238496, -0.20668704059333542	-2.1437151398584353, -2.0597930088392604, -2.1737563213127133, -1.9219939545357982, -2.0623439662195073, -2.046374570246561	-0.05750859823838095, -0.07983390856966521, -0.05323869825253613, -0.04501067759163013, -0.05357277037033015, -0.04356414584909585, -0.06569322334626548, -0.07013531890880864, -0.037738314432164244	nan, nan, nan, nan, nan, nan, nan, nan, nan	-1.3394463682548072, -1.3332046804149256, -1.3884972598753227, -1.4159756261294199, -1.5465864032098764	0.13716936438024818, 0.13151818481119448, 0.14327843195544232, 0.12265522729845879, 0.1429494871260869	-1.5708226672147396, -1.6170974779467868, -1.6363378207119532, -1.6624569992436866, -1.555705138773157, -1.5272039487827274	-0.4365101978601167, -0.4003457370327852, -0.4559390823041103, -0.4388930638224302, -0.47117058879985096, -0.4419121624463289, -0.5503316808055931, -0.4222815527599675, -0.410507243858266, -0.28737752830273644, -0.35034136246635916	-0.7897398579360275, -0.7707582666291337, -0.7601429735378109, -0.8147678132886842, -0.8011752739543598	-0.012137765990542837, -0.018859938013930266, -0.01570312649709793, -0.003737854513840122, -0.015751146051100617	-0.01852373111741834, -0.010482922548884832, -0.028754502533418602, -0.025183687991595427, -0.017461210303482466, -0.03134786209670759, -0.02840628184754146, -0.029968169509214437, -0.025177516245938558, -0.016100649865739225, -0.019233365017286008, -0.00	-0.8333088714894512, -0.8660892346301254, -0.8880167633428158, -0.8960603365123556, -0.9214533433485441, -0.8994948826771623	-0.4872421251471577, -0.5352670640680754, -0.6412014321876351, -0.5503634517491021, -0.36834991923817695, -0.3541314490809717, -0.46692372835052076, -0.33007338149424204, -0.37454504490964746, -0.3965107539524175, -0.3380671091512095	0.04554928856556861, 0.1956639112598384, 0.01429559112203771, -0.09108433422598639, 0.13889647134938787, 0.1465259743301961, 0.09434829668909428
ENSG00000002330	ENSG00000171552	Q92934	Q07817	-0.05130715819119169, -0.03768635939699827, -0.20843160588610554, -0.02350837788147553, -0.0034467996947795676	-0.38299959145672124, -0.6317413079548508, -0.6527962000314673, -0.9108104473463332, -0.611493803644982	0.020148937975443815, 0.21750281801767324, 0.06339056098475693, 0.07528582197125111, 0.11644518656302294	0.06254129677870457, 0.055903482985088626, 0.05130136809152053, 0.020085968156605682, 0.0564943750877801, 0.09462990227746948		-0.2670129416122142, -0.30765364796099703, -0.27571493726295815, -0.1309552544349395, -0.2964285819844159, -0.22288883991151742, -0.1679049817177498, -0.26449200365569725	-0.24314676635825272, -0.09303723701082545, -0.34624323124768264, -0.2582967854943652, -0.4727782737088799, -0.20330768400697652	-0.08581865300620262, -0.11222646772353873, -0.05516278965229082, -0.23263135325376316, -0.23189022966162565	-0.42962639264436264, -0.450218676685195, -0.5763695520618306, -0.5055635077496841, -0.6015130905997776, -0.9372749988448632	0.05351583664375714, 0.06272847639413603, 0.05411969361265101, 0.03184878627196186, 0.03282205675903871	-0.34769913401004526, -0.33059428090543364, -0.2594313619285562, -0.24599888795508718, -0.43986941074840535, -0.7258322177370864	-0.0918015865313695, -0.1102624555720082, -0.11464794703758319, -0.11840021100358289, -0.10625984656782572, -0.11156085642047886, -0.10230398128301177, -0.08401460365960833, -0.1570802731432539, -0.0977974559079513, -0.10140963027278671	0.19615786603490348, 0.21844099209792667, 0.28290542208317127, 0.052755915252545194, -0.02305809029404715, 0.10215759360708421, 0.2953450985709891	0.3850061998496259, 0.1894032911831336, 0.16425151222626377, 0.027644085826537435, 0.0272043290900168, -0.09087054280711282, -0.18249582375001117	-0.04562658342716741, -0.11296655411178769, -0.13302885064922165, -0.11536592816280056, -0.07440927986363377, -0.14003894258992977, -0.09932382157114494, -0.07873095108133166	-0.08036284500599356, -0.09732607000863147, -0.10349760480696013, -0.10774706796654565, -0.11773555227614396, -0.12820159249030816, -0.12129318434573522	-1.7815190973860555, -1.692187154467442, -1.6927606439299616, -1.6539352155577887, -1.8346280306971547	-0.09357904822976837, -0.09700555322557469, -0.09856556972886177, -0.09773780366776452, -0.11157710259459186	0.07089923711409085, 0.10691514512548062, 0.027328587253375725, 0.30334977330719903, 0.18268041373461053	-0.12454871010529822, -0.15855913890952322, -0.13887919024910456, -0.10301099877795628, -0.10921699083826208	-0.2322639845448955, -0.15790747012546857, -0.0042530119660029175, 0.001889819974402629, -0.24223848819920102	-0.18735121854475834, -0.6169347620348078, -0.4135620317301285, -0.28784337446669417, -0.09533797842624692	-0.5841779303850765, -0.8446312825878077, -0.5455084631931182, -0.29372100751629615, -0.34855578863817005	-0.04189482944366196, -0.05100266052026736, -0.020839529441647575, -0.07550361576929854, -0.06346703621531702	0.3513600230852427, 0.3122321186490091, 0.32338249284384046, 0.4149556496921889, 0.3154598390345882, 0.42380693148055615	0.2287814310129752, 0.379022645545537, 0.1322514818413305, 0.40523393653444995, 0.20526714253648537	0.06114374917918264, 0.024658845186922296, -0.007817880681593614, -0.03389001652460788, -0.05112189971953729	0.02342957778693666, -0.19883399870710683, -0.1875210084385297, -0.2504215642753569, -0.22238654471952746	0.2597410035136112, 0.3486755054988996, -0.024037540233130317, -0.07263652596812309, 0.09287436635752588	0.1506618801676951, 0.18778950901270708, -0.1504846990005806, -0.007249568543296281, -0.14471585619885863	-0.001978705647054102, -0.004380472196514162, -0.005694739019153849, 0.010508241947623842, 0.03024979507008757, 0.004174452025721143, 0.008683803737380924, 0.009611962321886158, 0.048418231333334116	-0.6352352790978184, -0.5915922591003149, -0.5814732024229259, -0.6882248125429817, -0.6005858734066538, -0.5685503281038269, -0.5708138558568097, -0.574112554238253, -0.5736003535162588, -0.6045180262407386, -0.6371954809457594, -0.6641766245783516, -0.6	-0.10077717633874883, -0.104023430556623, 0.14160006079406617, 0.030289419215116187, 0.10559046224090185, 0.17036958375182598, 0.1265836333649628	-0.6657029665554177, -0.6131374967009509, -0.7417807203875957, -0.28724171117834785, -0.29224774124586217, -0.6380483021810313	-0.14989832627802435, -0.21520820018754616, -0.17434008371921372, -0.187563953833213, -0.08981089352453775, -0.1424135315848306, -0.21777593465745815, -0.21323816838138088, -0.05602701947981448	-0.026513096800528935, -0.044613233721939705, 0.011919894150172916, -0.027944724915131003, -0.020928324530805065, -0.061084624012194055, -0.02295085971460853, -0.01612105695445698, -0.03361805424278275	-0.8591566945033322, -1.0073913316264078, -0.8859392873970573, -1.0785703633040824, -1.163356948060487	-0.44183502600975544, -0.4569463835777403, -0.4323293591128873, -0.4652554641728105, -0.43173763196217163	-1.0927786250948235, -1.0810629355561319, -1.0728536671147344, -1.0774218777305054, -1.064487615608114, -1.173151162177344	0.02629483125457588, 0.05255545127800065, 0.048689008154180424, 0.07609066594138714, 0.04383433816656335, -0.0669799830067388, -0.001423622520560608, 0.06126323002456391, 0.0904451562515407, 0.12270663773189283, 0.10533934529212474	-0.6179344562623954, -0.5879504887468232, -0.5669098721215056, -0.5979608844010249, -0.620562607577682	-0.054197840992520785, -0.10455254869254027, -0.07424845852860551, -0.11549351346267933, -0.09876877006773599	-0.1046993307735895, -0.09348464013112301, -0.1095934660605028, -0.11367902734251367, -0.1061183489228954, -0.10965845838083987, -0.10412730520331781, -0.0940149187212298, -0.09198393245889491, -0.09068434930695413, -0.10490359449365949, -0.09920657911977	-0.19616621264801393, -0.2695129442179163, -0.3464216860654725, -0.33891093739323797, -0.34354137323918255, -0.20882472812619168	-0.13933720329632449, -0.2652162012267216, -0.2504231812635651, -0.17159468773254094, 0.13736361739207803, 0.04402686944336853, -0.04192507617018393, 0.11098756066060478, -0.006662618634493356, 0.03084015696034914, 0.019189781207097578	-0.4007157448981338, -0.19878047668920784, -0.3923339825056469, -0.1920029755836281, -0.32901926484839894, -0.3259036814710816, -0.39637178762840053
ENSG00000002822	ENSG00000164109	Q9Y6D9	Q13257	-1.1003162616999682, -1.1037366639833996, -1.241158296038096, -0.6624038440882711, -0.8493177587933691	1.2942893133723075, 1.2408709120443067, 1.2594695575193597, 1.128511214665869, 1.16664928983338	0.3763237364194931, 0.012348662232251506, -0.07199662280118524, 0.45597998591728883, 0.3874575273978791	-0.14279731206843482, -0.13705457744869842, -0.15265222820715973, -0.15959794846648623, -0.12093300261965889, -0.12130463550486215	1.4591328420775573, 2.7011360660925265, nan, 1.9952362102039363, 1.8926004786730175, 2.897352134344313, 1.3645436094562007, nan	-1.539155605582933, -1.4611543339155175, -1.5260970805822691, -1.9194182819416157, -2.010151335929332, -1.259985567516086, -1.6902666970175966, -1.7279608145850638	-0.8027737252919758, -1.0497716167309958, -1.3667563887063843, -1.138030327833175, -0.8970158392797505, -1.0438532837058818	0.10925136437344873, -0.1579352103361904, -0.14018380015169019, -0.3407447511737578, -0.18304489100726773	-1.3870563135514655, -1.4341255678545912, -1.463066106475424, -1.3028446228136783, -1.3950694364272027, -1.4790752096346957	0.11036717638068949, 0.0971412148273495, 0.07761959749191927, 0.08777174978347979, 0.08140893271397587	-0.6186712073323046, -0.6868283870048741, -0.9118514555915822, -0.684701248923798, -0.7390788888975452, -0.056139012508624964	-0.03842091285663729, -0.3106087187625959, 0.05567157913254084, 0.14648571435064772, -0.04567897962020018, -0.02767530341372204, 0.10314160751345547, 0.02559032912348469, -0.07872972203088979, -0.06465085068724319, 0.1303964327302931	-0.7630931433668331, -0.750168849057659, -0.7521787698021476, -0.8236726471728595, -1.038144394159534, -0.8623105814166838, -0.867528281651069	-0.8525041841762715, -0.835658223015117, -0.8397783855908878, -0.9412844405868599, -0.6931985641581435, -0.5963131983434469, -0.3635463007407824	-1.004387088499613, -0.6993300912272913, -0.728125727115287, -0.6767294798012977, -0.6601013359565968, -0.7447148281776546, -0.718008653257165, -0.7024031512715543	-0.161449708770104, -0.15861605779360832, -0.14634491730547716, -0.1451234790313406, -0.15235574331838886, -0.1324424851537752, -0.14400094718387257	-2.2466012611564667, -2.2602763544389872, -2.202776523831558, -2.1271856250743015, -1.646690043469933	0.23990620790768663, 0.23899439572100106, 0.23957385036449075, 0.2460742345768675, 0.2347908134717323	0.20844627625665613, 0.1960373887148612, 0.2949012996016216, 0.01372602450675764, 0.134698573897456	0.3125130773574063, 0.28659718615379437, 0.3318103302550035, 0.2809857306626856, 0.18031066958502795	-0.33178329070072476, -0.3710595600287465, -0.2664049556776136, -0.2647684659200158, -0.05369360335238116	1.0140164655217756, 0.907718929266879, 1.013084671593147, 0.8052412084071561, 0.8172789306754193	-0.07664745631571535, 0.012490678840328506, -0.04839405925362694, -0.029155886003253695, -0.023132890151964514	-0.18098902250218807, -0.31843400069622096, -0.24815907329933096, -0.35880428254473173, -0.3608991117482371	-1.2049166488401828, -0.5640658438333181, -0.48238870076674045, -0.7655969546057686, -0.8204217683297843, -1.1283144872892263	-0.8872412376027086, -0.9311203960959409, -0.7648327001279176, -0.5174208608521154, -0.8800431830269919	-0.8259173157689847, -0.6265686751020105, -0.666416889610554, -0.7244305529832662, -0.5496195294784236	-0.5253438499676142, -0.7325580943613577, -0.7736157849701688, -0.7109752721760179, -1.031352138884911		-0.6315302798932647, -0.25031210674890625, -0.6353974145450914, -0.7665978422549515, -0.7416184368140386	-0.10035576619730113, -0.07718928903610456, -0.09765852020334298, -0.10631382279786883, -0.07632028005858715, -0.07094840331885488, -0.04761969337894867, -0.0141318359970255, -0.0838947683167135	-0.07150879096673135, -0.03980282266749535, -0.00388145722260802, -0.024003261356164707, -0.0036160433453509278, 0.007641646765123689, -0.04575762199577138, -0.03136603207801514, -0.11737062439774526, -0.19637269273474, -0.22771683335488424, -0.1117753094	-0.6680490675711357, -0.671229341911868, -0.7747365772262458, -0.6991644725012889, -0.7112653338883459, -0.505866175073824, -0.3371409795835938	-1.3843691629284705, -1.0808669919918081, -1.0541928985814795, -1.0581861597494486, -1.2723093896776336, -1.2433344331938208	0.05512344624474019, 0.04723688802670678, 0.07065029420277735, 0.04873613208530403, -0.08386938121544363, 0.08952718557647343, 0.036052741622986106, 0.005198049709303154, 0.07528679472480115	0.1262854017723839, -0.0158704800518209, 0.07937324885100949, -0.06456286751541018, -0.05215848067497375, -0.0838042146282405, -0.06285460407124144, -0.10382767419207906, -0.056170847733868934	-0.3443836644214566, -0.2610301762224041, -0.24517185007787212, -0.24077246950009057, -0.31970597835583225	-1.082227654690025, -0.9693912659893753, -0.9740966696167586, -1.0045618365036635, -1.046065922205591	0.5688092047694338, 0.5308545204359656, 0.5433048890094203, 0.4937657991745015, 0.5807136422326962, 0.5285529223868677	-0.8924334736771391, -1.0747490157961304, -1.2236352384953935, -1.1799966549530037, -1.0690179945384435, -0.7013491392804567, -1.1324737579391313, -0.8494406110872941, -0.9114282397235252, -0.9921565315682304, -0.9455795962675659	-0.29643047260072874, -0.24402978778312612, -0.24609119541858027, -0.2841950634255497, -0.2991060482898269	-0.07384875206611752, -0.1289121813602121, -0.022167041951691613, 0.06150403045313935, -0.009803903494044475	-0.03707416653549633, -0.04463042695708963, -0.04276372335820411, -0.04442341427647467, -0.0248831148645976, -0.03384191766123901, -0.043820961648995294, -0.04187106095028814, -0.03668418319488398, -0.027174040952199663, -0.0325157852036464, -0.0200518610	-1.2196790372154172, -1.278453821298613, -1.1373624990111288, -1.142405679466869, -0.998359913149381, -0.7372684369225899	-0.2519147360346059, -0.228630154117909, -0.3741452958695515, -0.351928221138893, -0.4684406876686449, -0.4998345479378026, -0.44355042994760696, -0.4020656667733671, -0.31834258880278155, -0.4575623625153278, -0.43436109813037005	0.12620450678642925, 0.12369572677115759, 0.009631032128416983, -0.0012774270880906435, 0.061616359133497056, 0.056081319434397425, 0.12438687413584626
ENSG00000003987	ENSG00000104643	Q9Y216	Q96QG7	-1.0932624571194236, -1.2314695904306814, -0.9516632857214471, -1.0242685747269367, -1.3136755211906257	-0.26673451291372485, -0.22502319093977508, -0.1431270456457565, -0.03591396164602112, -0.06775649106937576		-0.2814934578692153, -0.2682420155853973, -0.2495066807066283, -0.27377263000177876, -0.29301391696136947, -0.2706159760573398	0.2218009313729603, -0.040270588088657355, 0.23331792921525563, -0.15970084286751174, 0.30102999566398103, 0.30288200052557457, 0.09185021423865392, 0.23368988270211832	-1.3702705525528391, -0.9188304827403482, -1.087169294579677, -1.1209324207585247, -0.8490304270367341, -1.0651398426685077, -0.9293689292275165, -0.8663321756534215	-0.8621911884332099, -1.834757206676038, -1.1497310525064062, -1.1639314663207858, -0.9156611619414099, -0.7504368562386909	-0.7492328592386266, -0.9857707239765983, -1.0560385207322869, -0.6070651211868041, -1.1248293923202977	-1.0146998335653192, -1.3524496075744137, -1.1034498207745616, -1.0090384772858854, -1.0808651172533335, -1.0187956350961125	-0.2312559265527192, -0.23472349844962048, -0.2311485664582168, -0.22372240611175598, -0.22280089755077082	-1.4566131624592347, -1.258725915035952, -1.2621008051447755, -1.161057798394457, -1.2951185827242904, -1.1449682355017217	-1.0107568627311427, -1.092323594863183, -1.024423613014705, -1.07030407630219, -1.0415394310565305, -1.0012689402216903, -1.0010035167370046, -0.9564975406837846, -1.0138294504897307, -1.0027472095041872, -0.9700151736936142	-1.1530547292698046, -1.2633495892968445, -1.3134086684504012, -1.4542266471184917, -1.168594219124703, -1.2120928136255404, -0.9427861263541766	-1.568586395909596, -0.97614070541273, -1.1292141192353449, -1.655576486465446, -1.207788195242125, -1.9549075853455693, -0.8622675094319627	-1.312214162616495, -1.4339852080471063, -1.3130327253621632, -1.3668370603778381, -1.3194524199604594, -1.5558435240389883, -1.4078537020523847, -1.4311288834167	-0.2230606025102666, -0.23715733395949068, -0.24501228584377832, -0.24921892536626433, -0.2574541384830339, -0.24690621502838095, -0.22979446098855183	-0.5021343070509496, -0.4857771713691066, -0.4968257093983932, -0.44101642892310133, -0.48484278012930826	-0.2661248317995274, -0.2728908819574857, -0.26250045391222987, -0.2732299631087628, -0.2645540778888683	-2.041977200026948, -1.2489536154957075, -1.519315665196769, -1.5176970207902654, -1.4393864065854984	-0.2557672949696699, -0.34670147880148117, -0.27544451833295747, -0.3177409587396923, -0.3069273925366083	-0.7474693532001293, -1.7211921088437248, -1.4740837562241509, -0.8570518537837621, -0.6900676095403995	-1.455001616218619, -1.493040401479464, -1.4004277679954575, -1.3363468860757246, -1.361418140302784	-1.411274875795971, -1.84633066189443, -1.6355417694167893, -1.4936559475581679, -1.6493734578587511	-0.28150633045858875, -0.3792416257651817, -0.37169676713508154, -0.3594553967248956, -0.3412097390051563	-1.4808053688859832, -1.374282378855605, -1.620270637910498, -1.3228777576336486, -1.3603679890279525, -1.4217057944576175	-0.6865461965891506, -0.936826906627201, -0.8073919740404634, -0.9245005450368142, -0.8765978135784775	-1.4767444486215693, -1.5028292707983826, -1.5798923445137796, -1.63622792479683, -1.526477991451884	-1.2135768377955014, -1.2837797572679799, -1.2135719382121177, -1.3807724624158857, -0.9738986054238992	-0.8700315333603903, 0.24595761906606106, -0.0915129550350493, -0.5929449722191527, -0.4025098100880846	-1.0353478035589108, -0.987046566926804, -0.7648497308207234, -0.8472737475076839, -0.9885403778329493	-0.1316853881445474, -0.12346713268235143, -0.13340470511496394, -0.13794341333047194, -0.15747445954373696, -0.1509202924527921, -0.15781490709822166, -0.17763943157123913, -0.15377696395466678	-0.045806748564813704, -0.0494774122170214, -0.0416703995535328, -0.04814281758971806, -0.04351442409590156, -0.033014410251293036, -0.03352458106299183, -0.08056868213929125, -0.05173238231387289, -0.06117829161377197, -0.052302598395994826, -0.023524952	-1.1566855470959732, -1.1636384618287312, -1.2448261170186532, -1.2788234096590625, -1.2168741980452524, -1.133101351332181, -1.1786427824802177	-0.8840462344438154, -0.8048124439600448, -0.772401072772666, -0.6073891523294537, -0.5973745825487304, -1.0055554145887768	-0.13413197580734715, -0.16163549548452527, -0.10110689843848819, -0.13613975616380547, -0.20977418288272853, -0.14350211248344802, -0.10576451162917178, -0.10320818609548188, -0.10499072431689294	-0.3187382522124993, -0.3168816319664809, -0.31871652126102545, -0.30594776322896544, -0.29789779642703484, -0.30307683546270325, -0.2949307346368819, -0.2910516690577618, -0.3061994871396583	-1.4485774436588439, -1.4393254531820523, -1.4799991819980303, -1.5000257298754227, -1.4967287776765046	0.07746145712901831, 0.0815529382804302, 0.08115116389457566, 0.08579940085964155, 0.0797729156102599	-1.7657331867853356, -1.8290830975137913, -1.6977396848915944, -1.765063133915541, -1.7183575682584173, -1.771398727208129	-0.07572406032757362, -0.10756940232273493, -0.09861092266281224, -0.09720217212174709, -0.09969865115242338, -0.10611742551212788, -0.06560498480879251, -0.1071941242354193, -0.09233571244080374, -0.0898793290597163, -0.08163662908156988	-1.2065674384787706, -1.4896821720663806, -1.3599597867713238, -1.38443280422594, -1.372398715448735	-0.17265031137412357, -0.17761599256531152, -0.1412494291648726, -0.15068667928158652, -0.16776799775296264	-0.19626312199073492, -0.19697914395653848, -0.16786068808563853, -0.15344769005895809, -0.18980791066258973, -0.20590009985682844, -0.168744413225053, -0.18703523410134332, -0.2018311581082124, -0.19089806968241863, -0.17483575735705625, -0.1706406036573	-1.0390785432223308, -1.128058157163974, -1.0938244264447792, -1.1001368021184312, -1.274034421934872, -1.2093886270566194	-0.8124165910271617, -0.6656542139272124, -0.8174686153901867, -0.7398193373540836, -0.9033703767571346, -0.8158953913070808, -0.8297613744811083, -0.8107987450295848, -0.7510820812421763, -0.9654210927693709, -0.9659703320085815	-1.073782804172014, -0.3526062200785336, -0.36026022966373006, -0.7325628200097771, -0.24303804868629442, -0.5381008300697929, -0.8696753552428103
ENSG00000004487	ENSG00000117625	O60341	Q9P2K3	0.8539632977249134, 0.8375173065537698, 1.007343168042415, 1.003443682989918, 0.8747965303863046			0.18649687216678523, 0.19739743920226804, 0.21128053803781222, 0.2151403789169406, 0.17677964115946243, 0.17317635068316084		0.5451462495323876, 0.8652463963911292, 0.8514151620379493, 0.9596204624396085, 0.7029651934480938, 0.8018358251717004, 0.8644794124813937, 0.783425325722596	0.3273370803427027, 0.11814212713022032, 0.3042147653641658, 0.3747055705176803, 0.5697489677427527, 0.24031611281246734		0.07612461288216066, 0.3558084242758097, 0.4173786301208886, 0.352028663202248, 0.1884124962666478, 0.15701818270657997	0.15830051099943532, 0.15602799083583274, 0.16392005467524107, 0.16798679012759488, 0.17107824152079953	0.7200818130887019, 0.7570155117111221, 0.561446903021144, 0.5745806241128828, 0.40186332217260023, 0.2694963140036495	0.7920023622808734, 0.8412414445820793, 0.7994903658793406, 0.7640830690310412, 0.7243994863113365, 0.7185615561906222, 0.6786246799748556, 0.6745093821414416, 0.6635855989137789, 0.670204131097782, 0.6725997781992192	0.35630016348772076, 0.33999364495148043, 0.4263842058349194, 0.5210684280200277, 0.5180287397731571, 0.5005007493330447, 0.2674638251956263	1.1037175029464947, 0.8707449424532168, 0.8444157233273204, 0.8440361947862538, 1.437612713435989, 0.9418094730088384, 1.0730491150934358	0.5021846428177521, 0.6249601722217077, 0.6411576510783425, 0.5721967555196397, 0.5912981614725172, 0.639322182635635, 0.6113920274538152, 0.627305251321197	0.1855321666096812, 0.19652554283055212, 0.19102600313786322, 0.1839952277255379, 0.17821810296617346, 0.17275553004739486, 0.18076031120930058	1.9315562869333898, 1.8708020314805514, 1.8394673662790177, 1.8869915745920194, 1.760616884698942	0.1433125136797826, 0.13814454449499314, 0.13314949167693146, 0.13623839327509035, 0.1268357474868561	0.8089583642505587, 0.8659849701162363, 0.7532588020771778, 0.8021405091781701, 0.31203035353387243	0.1870422800615439, 0.16487160700748216, 0.259255225220843, 0.16216843178951046, 0.15850374904295894		0.17871886263715364, 0.6342113514685632, 0.40873762125391444, 0.3254865328335037, 0.32518847255334205	-0.10648839860242121, -0.017724190763725778, -0.009354056050761006, -0.2513775826624214, -0.19784311602671356	0.17423708116509995, 0.132149945410725, 0.15021832222649456, 0.10805506610886062, 0.0806834352380682	0.0876850363152557, -0.07634008462128783, -0.08731909295231954, -0.028067429330099092, 0.1829960398483892, 0.22736398656217194	0.25445842866807933, 0.574470332082099, 0.4154057891691827, 0.6367201793753146, 0.3762635592628514	0.8128250800473307, 0.8662793527458481, 0.8254888035478682, 0.6804574023026815, 0.7866974698716858	0.7288535106890495, 0.83416549529082, 0.7509204890084691, 0.8974527907385872, 0.79116660529576		0.5754976545409054, 0.632173463619516, 0.4667234997827756, 0.39421746175022276, 0.4265735993364954	0.08660586020279704, 0.07473209279725734, 0.0803328291368004, 0.07861975649370678, 0.09022936482355093, 0.0801028183360849, 0.0770214617267746, 0.06841506442091572, 0.06437889097667837	0.09065092916864748, 0.07908192499133992, 0.08262786167446023, 0.06359935715575427, 0.0974160614421149, 0.10663965018240118, 0.10632231751093002, 0.10151626577414552, 0.12573275748578006, 0.10272933458144262, 0.09705912549366102, 0.030585297959151436, 0.03901263988399428, 0.0845649056070168, 0.11300883543608453, 0.11201960839272651, 0.15946128857032704, 0.14517744584427472, 0.128140376679851, 0.0…	0.9192264726751054, 0.9625827818190924, 1.0884051001110997, 0.9073897221556471, 0.8610007736636041, 0.9754088491834536, 1.100896739671938	0.063860110537862, 0.15075614314530528, 0.5689159139060611, 0.30295426699196315, 0.07957651009889655, 0.33510646861450955	-0.04526320676753115, -0.02149916979008737, -0.059416979132115966, -0.05011394371850597, 0.006591339050503131, -0.06986555773721115, -0.038435722642163106, -0.05274959145620983, -0.07235748230769845	0.08524272064563643, 0.09752086405490012, 0.10219820728817319, 0.08552432981206093, 0.13283703176242456, 0.11711692410363006, 0.14555721612269856, 0.14917310654926075, 0.14384476016982506	0.9825040883224601, 0.9633239362612307, 0.9513713401488295, 0.8857206442138104, 0.8088679082692942	1.0012329802674553, 0.9732842987998991, 0.9521913354213726, 0.9096166040980702, 0.9441581428717494	-0.09170679279974792, -0.06304262729327981, -0.08636553530607394, -0.13187291353269792, -0.05407672788040019, -0.0706730501347459	1.064826406274944, 1.0683180794038802, 0.9857817854326976, 0.9963423926202639, 1.0084930319083913, 1.07764162064452, 0.9456794609987009, 0.9897985814634735, 1.0079552528239724, 0.9799779220094442, 0.9705307069890674	0.6048515121502569, 0.5872865373960647, 0.5586704271129004, 0.5548198114029192, 0.5504600660905581	0.10408859763517986, 0.1401911879141292, 0.10254746437183737, 0.09620381562298141, 0.10657250591264444	0.1218771656642812, 0.11467565946117686, 0.13279258970839813, 0.13609077079162213, 0.13832005469851383, 0.11756463263257455, 0.12062253450646798, 0.10909460650455238, 0.09286588522754757, 0.10165974147671564, 0.10299571706473754, 0.10725551057910121, 0.0983512488624464	0.5291977629606044, 0.5186896893367643, 0.5403197957606265, 0.5400036853419783, 0.47931420085304, 0.41468653838272607
ENSG00000005075	ENSG00000171453	P52435	O15160	0.8145050552612809, 0.7083771365863443, 0.6456574492125826, 0.6770171268827458, 0.6939589438447102	1.0932132998948967, 0.992023253091731, 0.9983573293696129, 0.9770110897849085, 0.9131007112654785		0.114558952248625, 0.1162549263642314, 0.12622297538445282, 0.12467853863112943, 0.11861332525110824, 0.13262053269520924	0.3528134326922441, 0.24438795491459242, 0.3859861949025323, 0.2212806730384287, 0.48154671154067374, 0.6515160487982401, 0.38703923077496727, 0.5906594815475845	0.46485555603645423, 0.5294587560247224, 0.6244608288657978, 0.6241544226160403, 0.5016569135700677, 0.5776527800018001, 0.6790519914885236, 0.5925031490750223	-0.3449665542440403, -0.005747191688729725, -0.017175802943780738, -0.08282961309441284, 0.04580120194734594, 0.0833794955585212	0.5321692677753913, 0.5577745713364544, 0.6515229266579912, 0.712966312697541, 0.6748790339478732	0.6510302662485974, 0.6328990017025906, 0.571968203723709, 0.6317814836404998, 0.6881608606488867, 0.78987486531422	0.1735866838610487, 0.17328233737502585, 0.19093927785446385, 0.1987755571469506, 0.1858950323423023	0.9423571738305456, 1.0278305889916521, 0.8640181326998635, 0.9686239377317631, 1.1742058765010972, 0.7047752669178933	1.1553869096201885, 1.2090881668208229, 1.2252010900401298, 1.251546310646888, 1.2880232464523034, 1.2684218314263531, 1.27950208571146, 1.236957580114522, 1.2675210293062826, 1.2627438674179765, 1.2816255324873675	0.5267975161557463, 0.4726767633887228, 0.5147897618468869, 0.4517570714096988, 0.489461130900398, 0.5013671439239125, 0.5353751499554704	0.8553967648768128, 0.9085095006555894, 0.823781397134987, 0.8011088814936307, 0.7149753403233521, 0.7875081746281398, 0.7558827675437634	1.0241956186931667, 1.1159443533278686, 1.1297122599077043, 1.156766868330263, 1.1506108971610112, 1.0933858722935064, 1.0959580164199383, 1.0473271295557836	0.23199307850871076, 0.23131397674503618, 0.21466643610604474, 0.21929923650520478, 0.22803023843746262, 0.21621461718494295, 0.22358616468443548	1.0984840095115689, 1.2536449528539633, 1.172960575663665, 1.1434899966390346, 1.1316573341905989	0.17632244307198253, 0.17724799762417998, 0.1766212337461951, 0.18630808836279455, 0.17590325558825504	0.4504539707606461, 0.40288534202005977, 0.3191001881829627, 0.32473678026275943, 0.4509430307079203	0.36685112263451936, 0.40712401667231746, 0.3851379397162583, 0.38021124171160614, 0.37088129424465344	0.806325998044731, 0.7858833967035186, 0.8943189440639214, 1.0421592669920068, 1.119322255135171	0.8827499002041037, 0.6481456980926605, 0.8029664767060183, 0.939959544690836, 0.9266826736994775		0.21348950796207722, 0.1581588039986147, 0.1566208745562293, 0.14843929248264198, 0.1433006168042511	1.1817726157321813, 1.52874842038839, 1.4988744398305025, 1.4630918041314618, 1.353688437116134, 1.2364549521421484	1.5034932054569654, 1.07536167056983, 1.4295730684188936, 1.5566558076906616, 1.4673421534259337	0.665757672414304, 0.918450127703907, 0.8675509421935579, 0.8623375537519604, 0.9584404900097239	0.7249698979786157, 0.672838683433477, 0.6537353151522325, 0.6034590287638082, 0.33178613077931995		0.7330478783458809, 0.751599006714387, 0.6022756145095234, 0.5943236965268612, 0.49472553634964767	0.18238923363214615, 0.18152215447518838, 0.18372604468032128, 0.18510056086702564, 0.17923034250584702, 0.18899239239010623, 0.182154387932852, 0.19785645696632792, 0.17437297756290904	-0.5070760213485519, -0.49952823019906, -0.5483539801303707, -0.5544818564297782, -0.5489180626706731, -0.4778244969225227, -0.5084016708624732, -0.499573727435799, -0.6317629077612854, -0.6041111126702319, -0.5870226860356431, -0.5681682280804563, -0.526	0.686790067837252, 0.658421000957147, 0.5676613544198674, 0.6310978626593027, 0.6758240800971653, 0.8257051220316565, 0.7058701513545778	0.4850046268195851, 0.6925208958546216, 0.6078262243027281, 0.15857048687219732, 0.2050004082285679, 0.3513166206114704	-0.014770192769476775, -0.00609818513121374, -0.0040778814503702465, -0.02652040215934537, -0.07068925257871772, -0.07993083354394792, -0.02771851762427846, -0.06357802582657279, 0.08153213124767444	0.1151471596795498, 0.09972209379655017, 0.11297024386895405, 0.11028018931661698, 0.11184726586874871, 0.11138548788707436, 0.10108087553332867, 0.09659422850619359, 0.10225263995179701	1.329753579278727, 1.2773221829521808, 1.307830729587057, 1.205780469855119, 1.154942412355238	0.5907862974965934, 0.5604782199623255, 0.6294068188126603, 0.6053584298206136, 0.6334026909773061	1.6909698960670378, 1.6760551937919936, 1.6967868644134387, 1.7131272639050512, 1.686830194958127, 1.6515082529640488	0.8696300488766966, 0.9044729793774102, 0.8345974108568737, 0.8890422490391985, 0.8622615351030465, 0.910979170141365, 0.7534246185545745, 0.8698523002092193, 0.8913360763563014, 0.9420053871640388, 0.9450421626510457	1.0930540112813718, 1.0891295164713757, 0.9872984881723217, 1.0057654654030754, 1.0380624779420875	-0.04973275384815912, -0.08287659874566045, -0.06289713936298658, -0.02748911555993505, -0.02721593025546054	-0.02103328532057258, -0.014796658409767738, 0.0009368725277429935, -0.00658360124652535, -0.017561136751186424, -0.011505540468465192, -0.015394448180418907, -0.015282153915262109, -0.007870698031394951, -0.012567424651957704, -0.0063459289102065775, -0.	1.0539193528718291, 1.0750930205247924, 1.000273107359963, 1.0612724277439405, 1.0603400468284079, 0.9429035162521218	0.6634465252338502, 0.5703346137065197, 0.5778813329897678, 0.6367352424360693, 0.6109370194714336, 0.6236371470775031, 0.36497317341071644, 0.3868516054105977, 0.31699706650569226, 0.46584874196028325, 0.47527722153834073	0.7469926964982672, 0.6745764448666951, 0.8251252547118937, 0.6798020293102587, 0.7131531855214304, 0.8063697904084388, 0.6596808723065934
ENSG00000005102	ENSG00000037965	P50221	P31273	-0.01216590705503462, -0.23044892137827389, -0.15235341210089548, 0.16930526971238913, 0.0687158123694599			0.012345683013055497, 0.013374717297187422, -0.002293984203677213, -0.01523738432937094, 0.033701502728258115, 0.033326083668721584		0.23707628805187442, 0.06845738065585172, 0.2575198295586594, 0.2142035579264554, 0.289268884778191, -0.5285373853583863, 0.09775248559407679, 0.4216778556268235	-0.43308014584028, -0.1355688525162977, 0.1342366637462895, -0.2720499146583224, 0.10848142428573948, -0.019703334816112417		0.3037528539994544, 0.05551732784983132, -0.33678819062109955, 0.14862986993442395, 0.20757906409735094, 0.6323235661241817	-0.17836908746475977, -0.17613448506206852, -0.17926635788071033, -0.17506926858678373, -0.16949434035513278	-0.984848655927379, -0.7252219108977196, -0.6088779411144306, -0.758846095188257, -0.8978043905302598, -1.0710633558254454	-0.8678857200318124, -1.1151090952091076, -1.0712414548568132, -0.9780815403216665, -0.9474675256996308, -0.966837622433915, -1.04657240551593, -0.9776249281614713, -1.0007249462451948, -1.0125254897546931, -1.0660048465054364	-1.3196264841556398, -1.136476650002057, -1.40856298093247, -0.7876074913780854, -1.3588130970103756, -0.7583484680336622, -1.0357155522665344	-0.2512041429688934, 0.10754632785384133, -0.0635136137922192, -0.10473535052001304, 0.2664137971776528, 0.4351121117121508, 0.1530630250635674	-0.28268853946686945, -0.6694163768409628, -0.5121626628740559, -0.4464831369066291, -0.7671316044983132, -0.7152317216102507, -0.5666962369598896, -0.4396114834563545	-0.046395920782443256, -0.05245395240872819, -0.04250460493197017, -0.06091892916410757, -0.05454247245598676, -0.05449162129606555, -0.058367757296361344	0.15338103464404806, 0.1330776922141279, 0.16515307005865032, 0.14051361435315735, 0.14860367278439024	-0.15175954202614916, -0.14628021292143167, -0.14777816582040715, -0.15146355112006715, -0.14761767416248894	0.18234020833268272, 0.15653772268000243, 0.4813583076629171, -0.1954626631234263, -0.17609125905568135	-0.19497660321605514, -0.23202004546959454, -0.1885816344440957, -0.22729451980347704, -0.2106483643755649		-0.029618206434299132, -0.14836327766796575, 0.14788625566500446, 0.02996410653918513, 0.2536099234642446	-0.1450164327353245, -0.2297124016195249, -0.18884338410584767, -0.1529690535559145, -0.14098046969313516	-0.12890311689487866, -0.11031187336773407, -0.13963623442740297, -0.15381544542784292, -0.16121485271549696	-0.6317374006234193, -0.5067355070201505, -0.6453900528525154, -1.178601638773281, -0.9589907978529197, -0.7192592108932945	-0.7253180787672957, -0.13521413351509182, -0.5414128157085205, -0.47326083390642426, -0.3456829283497933	-0.26329415419764257, -0.2787095591936988, -0.3453400097816468, -0.4453854639393884, -0.6990871667395178	-0.6197189422688549, -0.3156892101046854, 0.08365096698716634, 0.06512146027325927, -0.30452655501635917		-0.8076715420736333, -0.6751670896633941, -0.281259497208747, -0.7596678446896306, -1.5314789170422551	-0.017047594028439028, 0.01535388599411136, -0.006844322568504757, -0.007985511954937241, -0.033312978460051934, -0.031171094979354996, 0.06292330419804854, -0.020967623000728186, 0.05000506296489704	-0.1861676253371931, -0.18576628060003064, -0.20789770456862455, -0.1780777790413901, -0.1654732082978918, -0.20707982356705457, -0.17235181507900488, -0.19211819504255767, -0.20480534847082388, -0.1691919538813469, -0.18807088330703214, -0.16625766644053	-0.43261390942038935, -0.38851775094234675, -0.4527957637151401, -0.4592212430189644, -0.5037088598390969, -0.5093329138620066, -0.4573562485936522	-0.37913492274211047, -0.25773038643189705, 0.05854431650959835, 0.12854609730383448, 0.22954882886561134, -0.08223470126258725	0.029291071612447817, 0.0458203050406496, 0.02345376568014723, 0.021233365023909267, 0.05754065510513928, 0.05549199265441618, 0.016925498826332208, 0.00672802624647062, 0.040893062705018246	-0.15195677204312708, -0.167920619524352, -0.13390796771321756, -0.1259718705145202, -0.1304375702533883, -0.138345675544866, -0.13848698574856155, -0.13073079489037187, -0.1381876559863986	-0.6409314484024962, -0.6509781216018187, -0.6114905076258312, -0.6221976033328891, -0.6363755479933422	-0.1286420068641897, -0.12591766000631988, -0.1232759972683205, -0.13593922725034613, -0.12862620659039437	-0.10612844824351675, -0.11703307355650716, -0.12197368608583004, -0.1249635953674113, -0.1135400833051643, -0.10939119195787506	-0.15585935979344034, -0.20528689772952247, -0.12590319676229667, -0.15428318066323898, -0.14590666247609674, -0.14532542716558783, -0.1483208635176163, -0.14477457947986094, -0.15595251210217997, -0.13193340303594225, -0.15706642865744014	-0.6519829250097169, -0.7634473545220976, -0.696721648350827, -0.615438753217601, -0.5095137752619451	-0.10033918924722673, -0.08682643773752596, -0.034803398817541464, -0.07042472286930279, -0.061686566132466814	-0.15951703307497234, -0.11810715059869159, -0.13279555312243818, -0.13419060259874194, -0.14653224918462704, -0.16409717306930582, -0.1542756217606781, -0.14804555600282854, -0.1786973230786867, -0.14656590328013597, -0.1549063182256213, -0.1360865813705	-0.8494453684259441, -0.7269987279362624, -0.6587239390350039, -0.5822257463429905, -0.22464164980052637, -0.87226836320753
ENSG00000005249	ENSG00000072062	P31323	P17612
ENSG00000006194	ENSG00000171222	O14978	P57086																																-0.1305795833202681, -0.1622379689983724, -0.2039200406144146, -0.09792170689989543, -0.07554599820696595, -0.09660379122620366, -0.14888830021698896, -0.1254637764270119, -0.1893899225570288, -0.14079453408579523, -0.1947100125154999, -0.1784162230268866			0.028226665839008347, 0.05704347323028536, 0.01888455120434862, 0.047575461763392335, 0.0028795126828708995, 0.006173011088164593, 0.039786625921415575, 0.04882156647244018, 0.033333937058284246					-0.05696464640218202, -0.04018830900250259, 0.03780670859943691, 0.027211117449420508, 0.0009028819444105718, -0.13890754915394798, 0.08123816370334014, -0.09114810258525852, -0.09604057989260384, -0.13135257713846582, -0.1392974620716514		-0.027838106211641067, -0.011654025093029818, -0.024728536510798538, 0.016060460560798462, -0.01608295105539581	-0.04193709443695981, -0.0063806021720933526, -0.02135390238061874, 0.016636498775929986, 0.017126972986475586, -0.002377413393218397, -0.012511687609016553, 0.004446741342556293, -0.01615841244184102, 0.0005267123369575577, -0.027457881841665754, -0.0094
ENSG00000006194	ENSG00000182318	O14978	P10073					0.9435064828534845, 2.2329961103921536, 1.4842998393467859, 0.9648355829367492, 1.3064250275506875, 1.1215850946007122, 1.039091172183689, 0.8246835751942798																		0.11976906264394915, 0.06696490964357982, 0.05504198641270053, -0.037506388753654196, 0.016673036142839992									0.7594145104467258, 0.7755917531664103, 0.7163523097167914, 0.7653840028450642, 0.7899588316667965, 0.7688910718989472, 0.7726067714505442, 0.7895443320064075, 0.7629276208551035, 0.7535933536469714, 0.7184087813730613, 0.7288787346159564, 0.7190514534475492, 0.7615691380846676, 0.7565421043767004, 0.7878434314916238, 0.760866410644417, 0.7707227008452788, 0.7413511323047823, 0.7176191278542299, …			0.02536614697954609, 0.06515337942925425, 0.03828162725541395, 0.008287424974322555, 0.040819706382248855, 0.013847107372218392, 0.039950898771017984, 0.032239732677824984, 0.0034333727478178533							0.10939345580534543, 0.1445699891310085, 0.12216776855043165, 0.09313437945605851, 0.07154593684067645	0.008108020248699499, 0.03821154255533743, 0.0322383779769454, 0.06954252379157833, 0.04883346419736845, 0.02472327280343778, 0.023488900331642415, 0.016389237212368624, 0.013087233852661528, 0.030315719536601282, 0.0155318424734191, 0.025185639070673504, 0.019561449247685436
ENSG00000006194	ENSG00000197279	O14978	P49910					0.46872644394872465, nan, nan, nan, nan, 0.48734041990134847, nan, nan																		-1.062341230188196, -1.1671186188712026, -0.9878575952324011, -1.014224125582193, -0.9188902541294719									0.306013281792775, 0.37594491806085095, 0.3653940094341266, 0.3222680913322855, 0.21766954266153649, 0.16995583150710303, 0.24853957077421462, 0.2637247441146422, 0.3046177623144364, 0.241592994376707, 0.28132343396017534, 0.27896456597913666, 0.2215708748623162, 0.21527594626126634, 0.21383261230041084, 0.26295646126301664, 0.27063041639818364, 0.36173994354421346, 0.30187549301730865, 0.1888099…			0.06622011364305003, 0.14199584074804095, 0.05351289651990454, -0.02831923557612559, -0.03474742097773165, -0.09431241172996963, -0.019231463848397246, 0.02114631488727503, -0.06768138505477195					0.21413506298021234, 0.2581796424524261, 0.24102439049146862, 0.22621158620894644, 0.06461035900814904, -0.07903059970134163, 0.3993893697211257, 0.30437104954176886, 0.26249078361525124, 0.20645812744440595, 0.18131652587932612		0.10079328404342791, 0.10818130987714036, 0.11570033075113673, 0.17869363064273214, 0.15663810463178607	0.06571316777301583, 0.036699199058421006, 0.058778045562085435, 0.10288657332477025, 0.07834392273350754, 0.006310763477232362, 0.008936789844778081, 0.006273872549194537, -0.010959187253426705, -0.000581168476854077, -0.004993084145876958, 0.020415971044656867, 0.015149615243199133
ENSG00000006453	ENSG00000175866	Q9UHR4	Q9UQB8					-0.12633593185705072, -0.11748366089101303, -0.24539397028271237, -0.08170727009734913, -0.2439145262429232, -0.17515477463479856, -0.11411432844911307, -0.16378747635838753				-0.6581156668332662, -0.6625098011199291, -0.22133807771872327, -0.3846180662523637, -0.6714235622755134, -0.33451857606065705		0.6011132999843707, 0.4541085119592705, 0.5060719233973106, 0.6555053214303339, 0.8618848808232751, 1.3983949261178616	0.20801747709149998, 0.11805906611921912, 0.1876446633264317, 0.1720125440273148, 0.08004837536336407, 0.08787463280296715, 0.09327344075972066, 0.0825179537268097, 0.0486304138954754, 0.04702187350258802, 0.05017525458366201				0.08338777260927466, 0.07796776273992234, 0.10148801020587761, 0.098626251819535, 0.10253829889083532, 0.10231643537798674, 0.1037828074920607				-0.20335763676465912, -0.19735318869388008, -0.17527453200368903, -0.09687339304244569, -0.19737450364610032			0.1473531267075443, -0.003293510314752668, 0.029343477104764926, 0.002431172239550028, -0.06490848990698628	0.15227204358755486, 0.16488293389930997, 0.18418202057199584, 0.17771058440327436, 0.1703277522533202	0.9164680102894609, 0.8763898152515215, 0.9330745289371021, 0.8595215951613668, 0.9300429055862844, 0.8969903131750177	0.7412134353628506, 0.6069184432192372, 0.8009605581532966, 0.790083220085626, 0.5123763427459556	0.6634357333300578, 0.77749424224994, 0.7084702086264825, 0.6922258439057032, 0.7761553524858216				0.15763940323692444, 0.166651416842861, 0.17691527182631528, 0.18640523527956693, 0.20411461224302885, 0.20724446828444443, 0.2112361777407985, 0.19369788142781114, 0.19037313061044192	0.5462065314367974, 0.5880016615465737, 0.5762164402351777, 0.6037980313004989, 0.5787493591436568, 0.4843857031978791, 0.5526066117738928, 0.48447525952535386, 0.5157645258696477, 0.6494606837939352, 0.6276646844532885, 0.5992210952497659, 0.5331528887409305, 0.5593218775274327, 0.6413901489013658, 0.5964208951376184, 0.682647968195532, 0.6621888619711744, 0.6435335438256313, 0.635380807869228, …		0.9787557771940412, 0.921943745851693, 1.0094506034841313, 1.3738689829837778, 1.3289761092228487, 1.4394629839563031	-0.04009457763701918, -0.09948531083199896, -0.04525020212287956, -0.03330906091503194, 0.08363224773063183, -0.14768750113303197, -0.028470618550900717, 0.11323099478612986, 0.009350595522663818		1.1702138379751486, 1.141808195719977, 1.107562346252652, 1.1602900579890587, 1.0803249419190106		-0.8097283186318089, -0.8161546698984311, -0.8509070356764541, -0.8261947863447134, -0.8009908946065527, -0.7535642962492972		0.4113705485230137, 0.30315921091781295, 0.3562967600044511, 0.4566555839345354, 0.4813506056702217	0.08200836925813448, 0.11085041761188963, 0.10625369298669807, 0.13594879277280414, 0.14561710093471458	0.11102342485464889, 0.09109563984335434, 0.0783984740957292, 0.07377593215074774, 0.075479374553715, 0.10348851861881014, 0.10890562742511634, 0.0898854208013462, 0.0818932187597543, 0.09276491839844692, 0.08301666571449295, 0.07746341306199356, 0.07691804825869886	0.2844156654154313, 0.22885380103859498, 0.09782686188536527, -0.009387249334008585, -0.41107381202858595, -0.5581683433839031
ENSG00000006611	ENSG00000175311	Q9Y6N9	Q8N8V4									0.44647194197061446, 0.4748172998100982, 0.10061188687531775, 0.11030995324498227, -0.3293564288556041, 0.7097892876084138		1.162199188099987, 0.5931051486750359, 0.724295240883912, 0.4832525727711605, 0.5049614415329626, 1.0547277471186591	0.16708202201371258, 0.15013272076678974, 0.1947771263013165, 0.13727172482930783, 0.14027147932524575, 0.15907355860378636, 0.1785411801825243, 0.16977399070909072, 0.16627902137047879, 0.20607341409387203, 0.23732891460958716				-0.02594839070392818, -0.028586288778313484, -0.03799077741330881, -0.04682536269492876, -0.05239397259119516, -0.04889990475667805, -0.04399207165158814				0.04467039491946101, 0.003656833108249602, 0.013392189810125243, 0.01743752218686767, 0.04039653179737279			0.24021087223341553, 0.26583447556827533, 0.3817210336863308, 0.45811504474353537, 0.34428030531703513	-0.015116953766570962, 0.027713901012415554, 0.06969443155573596, 0.04622809921097237, 0.021183357376100664	0.3645917760931826, 0.2860982798703471, -0.08807701772407217, 0.7091442788791924, 0.9252688495362218, -0.1025602870307627	0.36317790241282566, 0.6084467899893629, 0.3731350039926715, -0.03682666795597833, -0.1034895134616236	0.3601456413900692, 0.44687240552116425, 0.7179388639702732, 0.5118387365635191, 0.45877634978228976				0.09854536099349459, 0.11364672736405318, 0.12529916213213688, 0.17131174701894203, 0.15408876124355259, 0.18122744295557613, 0.1953039848087842, 0.2199518608716614, 0.19236169693331517	0.03735724333262391, 0.02607137544644411, 0.01834256033203996, 0.03578843349852989, 0.033168655595567476, 0.020682420734053464, 0.017756429897220816, 0.01583851172508166, 0.013617748720859302, 0.020757067735881263, 0.033186833734845766, 0.029908396334305865, 0.01923055870605417, 0.02603251260768502, 0.023229091769324528, 0.017852677012657026, 0.0210235561196912, 0.02785007722569932, 0.03051607103…		-0.6379091598411517, -0.4829947873342695, -0.5777233847426069, 0.08301623693406857, 0.4749512743306612, 0.3728276538947336	0.027814752670997533, 0.005058399807595149, -0.004060091689527812, 0.0014808279219726828, -0.008151513484737305, 0.023750005084765324, -0.0031676951470624992, 0.03598282559286636, 0.04897506268046803		0.531506328697757, 0.6453916830520883, 0.5157534277175788, 0.5852582833493498, 0.48763574765700857		0.039737039068946545, 0.03970673374778133, 0.041004922057333415, 0.04380008626119403, 0.04038314105755303, 0.04386631869319524		0.3606766107599713, 0.2532765184471175, 0.3124781932719874, 0.31951143470446014, 0.23796500759262307	0.05184273972816478, 0.10108818562641242, 0.08310759156234948, 0.057497650327788474, 0.10201163835067872	0.04509798460444625, 0.02510212131595979, 0.05942932602117945, -0.0039015256804120213, 0.04504373550900542, 0.021328290870242794, 0.0351119742581637, 0.0340150522959739, 0.01658872430452374, 0.031070277609197783, 0.03566510682899693, 0.04277154116822279, 0.0451882358317135	0.29633487445560136, 0.45569061389196963, 0.6659943216067963, 0.47902189005909673, 0.7412109211738568, 0.6113789204757936
ENSG00000006634	ENSG00000097046	Q9UBU7	O00311	-0.35441923283343124, -0.43975868158575393, -0.41715205753586315, -0.33686468504224565, -0.19529565417617611	0.19468750454310113, 0.14248372020951372, 0.05900803964530987, -0.059058888165819834, -0.008029490285191399		0.04654833323870189, 0.045023258365851304, 0.03914162053993686, 0.03879067778795853, 0.06735586829056583, 0.05593021370636697	0.8771968921232904, nan, nan, 0.4360300582801768, nan, nan, 0.7332646245631125, nan	0.1107113784557816, 0.24129333862098123, 0.09016001840034527, 0.19454371114988778, 0.2319636582347835, 0.3103764543857159, 0.13932148403890876, -0.029983918356451866	-0.935206636450477, -0.936473438596733, -0.9896396905539742, -0.8924304654231585, -0.5551965457353565, -0.8247881765777434	-0.15151822502812573, -0.2464825990529289, -0.10904517735594421, -0.14616090067366772, -0.16368269632603027	-0.9621943034605791, -0.6746197793468043, -0.6313638771267192, -0.7034014572893796, -0.6604084146805231, -0.7986382545863302	-0.0065633867941129465, -0.012300047996459451, -0.06990530717761856, -0.0619573354577182, -0.07849773753745393	0.08280816392333179, 0.06388349939209714, 0.09516484991763807, -0.012657883102764611, -0.2460618527534857, -0.011758629422823574	0.3709010376694071, 0.24738746993466876, 0.3141207168855573, 0.33201818963630436, 0.3251978283210879, 0.24198521306302823, 0.3546240306131221, 0.2625505160336248, 0.2660588829606261, 0.165938806468521, 0.20570279203840602	0.12194565458979367, 0.10355343116981341, 0.18105467858723134, 0.04877358004373855, 0.22750517864982522, 0.22288019233290823, 0.18617120001714582	0.08555649492918338, 0.20000861258317704, 0.19004675352370715, 0.30915188114369263, 0.11936667306534066, 0.2062463770801206, -0.03426474062186502	0.7693753339041853, 0.7322929910689275, 0.6702567678753133, 0.6827698507109239, 0.6936273468091358, 0.7167736087149237, 0.7434331561580345, 0.7591505960691873	0.14392340857418529, 0.13891833910324525, 0.12470516931159958, 0.1280400122915576, 0.14333904028240263, 0.11924171563444264, 0.14127498842824537	0.8096061483444861, 0.710291260613809, 0.6874431570154385, 0.5014040974518235, 0.47166761805030566	-0.020836605752271198, -0.02262633090097843, -0.02220719296051954, -0.019503335076890727, -0.024715644332264697	0.463681809632873, 0.453041371591834, 0.43545397860850654, 0.47010284157154825, 0.253754459722511	0.2896982327233648, 0.3309932190414244, 0.23868199930924622, 0.3324768607717163, 0.3476820168846861	0.11872332487963, 0.00974232153034027, 0.15492925607838925, 0.09519163390309626, 0.2910257745509752	0.3456278683622078, 0.00472369841684106, 0.03399801296079907, 0.1610719056377854, 0.004098946018306293	0.8624721360836796, 0.8497799948235554, 1.1361633320757778, 0.945155386600504, 0.7313711913841141	0.06817018872543334, 0.0799632069832753, 0.06776202590474645, 0.03917136893734108, 0.03232362355476137	0.19184245477016848, 0.23022028664845973, 0.1803783910765131, -0.0003290762797929503, -0.2518462107466344, 0.034498424496664626	0.7426743415000718, 0.32499818229558475, 0.7694773703986746, 0.7999460378959617, 0.7679237338887042	0.31392953795262235, 0.34601821481193484, 0.41113748255933924, 0.43970311634898707, 0.35328976750127383	-0.27013991907627055, -0.24122076153238337, -0.17511797977860355, -0.15090972941164704, -0.19191120832399644		0.2734521140124375, 0.15142608178889638, 0.29725009786093537, 0.40122689608992435, 0.3465144580030355	0.05038893091440344, 0.04099153966010061, 0.051601514301259255, 0.0521644317633686, 0.05565445404127767, 0.05746067167710239, 0.04386733338055271, 0.03426212481528207, 0.05245011436880126	-1.8390142037628765, -1.8004260639153875, -1.8452941883336718, -1.8588172441195896, -1.8195019293697525, -1.7952443262020845, -1.8342558201600327, -1.8078849430639334, -1.756500248121494, -1.8069223335271278, -1.8511759757593511, -1.8518152975631659, -1.8	0.08785608972339842, 0.07535665670711333, 0.16736875686450414, 0.14620336297488912, -0.07192952898972393, 0.07850736865044383, -0.12284567978847005	-0.7533202047700458, -1.0085711934672705, -0.977393919700158, 0.06841398163122747, 0.417342375112538, 0.04280362886961653	-0.1942106192598081, -0.20438181083644358, -0.17708988212229126, -0.15433343491407348, -0.17996733269530285, -0.10899496472152503, -0.15395880353728886, -0.10261423607402509, -0.17853298140204987	-0.0003381488946015976, -0.021169817289807824, 0.02639472425206868, 0.04628892975881582, 0.03434367921007864, 0.04193637949123907, 0.032935711824777725, 0.03274948535803868, 0.04345531612749709	0.1466770089287457, 0.19354616959602122, 0.15812352337878544, 0.14085700792972888, 0.16636924097636285	0.13921648817980936, 0.1413990851304131, 0.14127500159642725, 0.15196862300368974, 0.22366641793735031	0.9251159935822972, 1.0865928838528596, 1.1936946472588883, 0.93667095142886, 0.9470803008733664, 1.1595987690953822	0.4509688087917141, 0.4996617205308138, 0.5319363933982921, 0.5349276783300851, 0.5288205564696995, 0.5559202747476311, 0.5198365833503948, 0.5872203434639265, 0.5230208837945722, 0.5360565679990197, 0.5062965485687536	-0.08073341497236575, -0.09369078713115142, -0.13423121993247422, -0.15769906783588095, -0.16552286422320206	-0.28582954455078224, -0.3069469057408322, -0.24128190200745384, -0.16826189076273912, -0.23465563908022793	-0.27740516597696996, -0.2812567341749772, -0.2865802641768047, -0.2734410200903582, -0.24158716790256562, -0.2792595715941065, -0.26662153089238716, -0.24620641854205372, -0.22733823090392002, -0.23990657704292373, -0.2596682156728177, -0.256845369979812	0.2637263082828847, 0.2609540204034033, 0.24660348420375744, 0.2692252724934594, 0.21392012120918258, 0.26621856365506424	0.5184949815918523, 0.67848567589578, 0.6761325534600302, 0.8260157923883238, 0.6250769648564223, 0.2139511715235356, 0.10355865790777186, 0.046588899211867485, -0.013482679333506109, -0.06746774675280953, -0.094113076932139	-0.14970966654974838, -0.123910698533507, -0.2876008834914603, -0.2958111731058315, -0.23330284034102444, -0.2812345255248161, -0.2558515596117594
ENSG00000007255	ENSG00000054116	O75865	O43617	-0.0783572177387084, -0.10583497000075726, -0.20777465624470493, -0.038686791782299945, -0.07996313417908985	0.24757795832164264, 0.3637879758599514, 0.2984307674026234, 0.24931243999027508, 0.18565366961547802		-0.23576702842452724, -0.23033186609317302, -0.23357292962979526, -0.2312892665405758, -0.20690383011238356, -0.2084627311123175	1.0472787780269894, 1.3135921473216994, 1.1322379753497995, 1.7260930039752385, 1.1517319131962365, nan, 1.2140471458889364, 1.6489018631808574	-0.7371080980265019, -0.6933513809779432, -0.6568451984625556, -0.6546284233575048, -0.6910801013815178, -0.8200373558112786, -0.750056644732014, -0.6957033464822833	-0.5637129983326727, -0.5648502614511814, -0.5136582456307552, -0.6153746072482118, -0.4644220636602263, -0.5689782471038969	-0.12148077180804906, -0.20212271402507387, -0.16578014026748633, -0.2522346306786809, -0.16754992733169383	-0.378147733526339, -0.6439987917211574, -0.9205698091505297, -0.8228369754177183, -0.7517859228844306, -0.5551981434388575	-0.042343749755762716, -0.036182815964619364, -0.028796771021438516, -0.02975430008760449, -0.022058590382901477	-0.44755102970021277, -0.39963956258148103, -0.3495320640494679, -0.4687558304500934, -0.23950202028941137, 0.2190592797426305	-0.2879002169400042, -0.3654124714709748, -0.18424159605891477, -0.07884468106753895, -0.04504568577280832, -0.055109403304447024, -0.05630908523146516, -0.056922843876606066, -0.11752490649587743, -0.1019869615622464, -0.13666081956432663	-0.804297555468553, -0.5812002441761293, -0.7881094238072592, -0.6502358435759896, -0.8740535503629872, -1.1486330640864841, -1.5992070462813466	-0.811461443466956, -0.6688394550147205, -0.7761925147470721, -0.8033870737997169, -0.6364127378944022, -0.6320334815930766, -0.7988605124544672	-0.011646777732068792, 0.0449786915222119, 0.06507134375264245, 0.08433358373458466, 0.10127341839917481, 0.0950298823000284, 0.06739590655119088, 0.044101737881182324	-0.11686549970937621, -0.11260096013864862, -0.12717058129344372, -0.1242895541922805, -0.12308447282667123, -0.1033783068574442, -0.06187503597214783	-1.852018449411785, -1.7538785225587392, -1.6598593745201151, -1.8340021667849664, -1.8284363049393686	0.00614501704469772, 0.003503103992984924, 0.006618854558026688, 0.010616160980977951, 0.008160885558879838	-0.24862965747872723, -0.2547376402410939, -0.3275884336083186, -0.35905711929519724, -0.3153117587694787	-0.02909103635021615, -0.03515342133170252, -0.03026569636709786, -0.030944549799143517, -0.07436573467990004	-0.022334019021808427, 0.18765826461652102, -0.07143099013292042, 0.03548861171560169, 0.1399248040160903	-0.18990016197666382, -0.49458287237915055, -0.5560565590008872, -0.1970862365859838, -0.2670122514072286	1.4268342080587033, 1.1990432332027923, 0.9747926769597248, 0.5961934568192071, 1.0491939434015494	-0.2135110355527141, -0.22839165890333757, -0.2508224183586636, -0.2741861437975983, -0.28444128997173945	-0.5422403620743741, -0.45441421719976915, -0.5084379361687605, -0.4108332420736929, -0.42888041031442725, -0.6092746946398431	-0.0790712975970207, -0.27388723301617546, -0.1126258475988906, -0.3082806861367793, -0.17703424638722254	-1.2942113013678065, -1.1599553813485568, -1.2361780096209949, -1.2476701251801026, -1.1610460554167998	-0.3886778618837008, -0.37761815910534535, -0.3731656025587391, -0.400167979798689, -0.29077424945727604		-1.4840746558654803, -1.5335069255018916, -1.3027409413380704, -1.3474350179726395, -1.4775950049569626	-0.005388088826197568, 0.0007572217717901619, -0.002593304560340459, -0.001684757620204591, -0.0073082002042013094, -0.010433066086829812, -0.03222148789444973, -0.03366348229617089, -0.04172450553409118	-0.31657121504262076, -0.2665036970584449, -0.3404311856217701, -0.32512524295254197, -0.30815878169880007, -0.27600245061239903, -0.2902676715520687, -0.16023360432448586, -0.3329490543031848, -0.3832816519953077, -0.3249815857327314, -0.3448755195110773	-0.644572323250824, -0.6099098795197402, -0.5856991935718665, -0.5774900574208699, -0.45526867450599706, -0.4057295546993456, -0.16437162684534057	-0.43824288144836987, -0.3201235989197617, -0.26253744226112596, -0.7022588820035569, -1.1549475948462362, -0.9228810400520979	-0.04655803396514413, -0.051188891653112245, -0.03071986208220512, -0.03574270786331091, -0.08126921854094649, -0.02775898742597982, -0.04471705534528381, -0.05379841764578219, -0.052301536872821686	nan, nan, nan, nan, nan, nan, nan, nan, nan	-0.25376292927223654, -0.1359776680000646, -0.21444392997727535, -0.20178055176162601, -0.2579786736189025	-0.3433715751442641, -0.34561370138197356, -0.3269278588371911, -0.2655364719906699, -0.2742595396021681	-0.8471074313494023, -0.896057396567465, -0.9941829422199997, -0.9047844611259945, -0.8392064160403825, -0.9229655222110265	-1.130199721550862, -1.1275506758809781, -1.1481929378719675, -1.0903227770413955, -1.1073733525543192, -1.0788327064618137, -1.1258869732637034, -1.1517619155264727, -1.1612199744575618, -1.1729807587330885, -1.175937059324543	-0.800302432495126, -0.7606770321019349, -0.8120385625091844, -0.8381526050251866, -0.8775133847838346	-0.1530799019743181, -0.16603091650337898, -0.1172519079420089, -0.10840910115883151, -0.1268898280258488	-0.16160953382600618, -0.1455985138719994, -0.15398994055366289, -0.15744573301034614, -0.1688676290621891, -0.17271585464846617, -0.17064809305464634, -0.1528571889518151, -0.1682309510107215, -0.16463027175730627, -0.17175887243365873, -0.16517332313607	-0.5321296100522503, -0.5421504461716897, -0.49498932555244757, -0.4158044575722033, -0.24545981929108018, -0.25186645503141003	-0.2848584742738218, -0.24677699678223242, -0.3467161307682254, -0.2727761376697764, -0.3214427980459198, -0.4356470298525221, -0.41732344638453034, -0.5111335165243158, -0.664744419801139, -0.4923826958970192, -0.6090605824158266	-0.1390841837499761, -0.2635427520380049, -0.06787490209437319, -0.2391180863281912, -0.17525792560587705, -0.2470647932404546, -0.21528526249385793
ENSG00000007372	ENSG00000037965	P26367	P31273	0.7643371649485358, 0.7505867646489874, 0.21097846814793542, 0.8228975775494566, 0.5843312243675306			0.15983133858619925, 0.15400166491353773, 0.15615410482704806, 0.15358031457309218, 0.14947166958929958, 0.15154706810746488		-0.04756329142393745, -0.2831086796062243, -0.0918697883685331, 0.005790678880895461, 0.12202818347112832, -0.455029368940568, -0.06671260548802671, -0.009870754026294337	-0.3914392214744371, -0.1930121014021675, -0.18156667748557354, -0.1603786338469173, 0.5166730029358595, -0.19579459387179377		0.7701106573908049, 0.38094176245896194, 0.2858433265831539, 0.5878594671512878, 0.31078983295313756, 0.18634853528841222	-0.12041664973445476, -0.11745505480296281, -0.11180500147318961, -0.11884246097877393, -0.10961391661799014	0.19289391493489205, -0.15808318718115077, 0.04828687733717674, 0.27021403224648477, 0.05621568895188367, 0.4193243647773244	-0.6678334286406971, -0.7248972097248243, -0.7401741936224033, -0.7329427142312848, -0.7062302860146907, -0.6950531561490481, -0.6403349145325035, -0.6696212762601093, -0.6655711607799626, -0.7093718004608567, -0.7364318649171744	-0.24044523810801488, -0.4308760667670253, -0.6304117305488264, -0.2663706931647245, -0.18832571547269272, 0.009583617168295477, -0.8808135922807913	0.742062474372138, 0.9621461758327101, 0.9254033099359233, 0.8056949996376739, 0.5183016228451067, 1.0529966631457515, 0.9232586170094743	-0.40944517107736234, -0.43624248792376474, -0.1738632868749186, -0.25130570386877427, -0.3261676751521332, -0.30128750796438286, -0.13089728501730735, -0.1567030210761866	0.08191645870550657, 0.09452395085540921, 0.13359595972212468, 0.1299087279470209, 0.12815388665826033, 0.15007488193690954, 0.152035046047583	0.1983441141325879, 0.17423349254368614, 0.1996279659536062, 0.18498249485766904, 0.1886872116201732	0.02134062286615579, 0.01971447540575355, 0.024049799115326898, 0.021167096574009614, 0.023140200296862257	-0.08297423506476398, -0.35320800732905266, -0.1697510810246623, -0.21894375897294915, -0.6532125137753437	-0.21725299792720731, -0.21355093353640364, -0.21164693851278904, -0.2075428504847554, -0.18825541853471106		-0.3500794363820716, -0.2867894045251562, -0.19581315874628924, -0.24321897263175574, -0.13958816278744335	0.11731377551573452, 0.28906330305119, 0.11162899966059125, 0.02272721227408847, 0.20149953051289393	-0.06640623986710292, -0.04310351079265706, -0.07752027900441505, -0.09200559721103152, -0.07101164524065617	-0.48418310920714913, -0.2338837596547063, -0.342229417680886, -0.3314106092531801, -0.6783834735542413, -0.8821772812831034	-0.9477093574759463, 0.742418829364047, -0.5218811311772651, -0.12321875621402612, -0.643243176008462	-0.0631567267920865, -0.2891316480456503, -0.2965790476622643, -0.4961923645316537, -0.4332470381317781	0.5812935464166418, -0.09472215639626569, 0.3030285285138459, 0.2472283420616861, -0.3026736953051328		-0.38120505102834956, -0.19165903628233116, -0.8633228601204558, -0.6532125137753437, -0.6863808770279982	0.010251986362426635, 0.007273352331593819, -0.0050246845420923725, -0.04827409962790291, -0.018524026267539018, 0.008198289359311162, 0.06361796615431037, -0.019686740177543016, 0.01051643427575566	-0.006449142327220603, 0.00908609280885364, -0.03771404232564057, -0.03365636170441899, 0.022988808492130586, -0.012341306435390331, 0.01710453114518895, -0.008506856860549084, -0.08085600960262584, -0.025423006918270596, -0.014822509892089775, -0.0329241	-0.18356357625495656, -0.13281409226409147, -0.16630664837194087, -0.19057264695859333, -0.25548195714761435, -0.23180542800801684, -0.23497750994150568	0.32157307719590045, 0.37490260057708547, 0.6419601713934142, 0.28466970220735877, 0.05822791247216508, -0.25040338258491024	-0.14840585229496528, -0.1199253502740425, -0.13777825922845888, -0.158241935789596, -0.1238149299423259, -0.10221384796809663, -0.15696622035306562, -0.17385728280435098, -0.16609732950689982	-0.06708869518672522, -0.05141805016669787, -0.048345123112051414, -0.02514713833850235, -0.05357420492741927, -0.0319275159213136, -0.036563140048395004, -0.034087758006112856, -0.04713537786807742	0.23126183684345913, 0.3140229512366637, 0.3045202371186375, 0.43600757552630354, 0.3605116066960534	-0.08638050902610861, -0.1261360088079555, -0.13311957415006892, -0.14787975464422487, -0.12626012269228393	0.028401385586805383, 0.01880238658221789, 0.01608506328517545, 0.015219612239168234, 0.022410018826931832, 0.03168639112309024	-0.1570835193938489, -0.15731904432304744, -0.12115766470196498, -0.11710575001773837, -0.12092524846870012, -0.13161027742452625, -0.1174709657737727, -0.14229611070266046, -0.11715590575164847, -0.10851805887764354, -0.12503428738024192	-0.42561402055405106, -0.5974691123592866, -0.5257182793157454, -0.5974944719628261, -0.47564842472212143	-0.44809976170450705, -0.3807945789140202, -0.350575163033947, -0.3563715936112974, -0.36013061281504516	-0.24868682155234523, -0.2343319227036229, -0.25725405136107304, -0.2375700945093917, -0.2509367836318097, -0.2376109538232909, -0.26107393447937566, -0.24787703447975917, -0.2614956896910364, -0.25034186981815265, -0.2531556718212734, -0.2471092497295923	-0.1295774400607077, -0.26015711246117046, -0.38805848618121563, -0.17609125905568113, 0.31540512061682513, 0.3240832224100776
ENSG00000007372	ENSG00000105991	P26367	P49639	0.24896104645345773, 0.39301877208276736, -0.3205961190085742, -0.205919482593087, 0.057991946977686615	0.5790238065422679, 0.6665484387076346, 0.6894865934358243, 0.6542944902278605, 0.6415369829708137	0.48697073592669016, 0.5883564033216189, 0.5365869953896496, 0.7386025706405279, 0.7037985288573516	0.26328808652144786, 0.2752157259132416, 0.2501640826129222, 0.259927796359418, 0.260846785805688, 0.28789200714434904	0.16700526904198076, 0.6294982396749018, 0.32077405385973834, 0.49642640991504927, 0.5740312677277188, 0.0352323764534066, 0.18608757578542212, 0.22724378150306257	-0.3714099611329884, -0.5992790139583573, -0.7490075210826088, -0.5995360644457552, -0.6134853895536552, -0.7557957564132065, -0.6856572537305055, -0.4549324282075977	0.021623810843955926, 0.30190824567390284, 0.14703062238739428, 0.40797550098911084, 0.8227006887553505, 0.18722762517364067	0.7758873296258859, 0.851337928352907, 0.5996518811128084, 1.3455284948828397, 1.1931133952361754	-0.028057706514726055, -0.8684419136812409, -0.5214080023800172, -0.2342893747920003, -0.20322545199589492, -0.5741023994094607	-0.03759672946972714, -0.03387256747605216, -0.02360115049128575, -0.02096379651175828, -0.01373015787311993	-0.44786381884626025, -0.6765846761342542, -0.6694821045522088, -0.40992911483005035, -0.49797139369278254, -0.42956157463697653	-0.83080414851195, -0.8222283406895878, -1.0470098509645103, -0.8800833000757082, -0.7578032581696674, -0.7114284971169891, -0.6333477232018725, -0.6088477682554823, -0.6624556920257505, -0.6630057469888833, -0.6617650942291315	-0.32789083216488457, -0.6585413472804107, -0.9204049430759951, -0.5773089774889546, -0.45711478293168994, -0.4470964773088224, -1.0663259253620376	1.7506626461340558, 1.5678102914294978, 1.9465926090058614, 1.5996405172045494, 1.2693006271851357, 1.3633666850638761, 1.5984257066728684	0.5297335919260866, 0.42207368838875703, 0.4707396699591556, 0.2526302185783196, 0.2595438367854319, 0.358801208465682, 0.6111868999426893, 0.43264500473563805	0.04443615146061142, 0.07233373161235124, 0.08676354386478125, 0.08739618181412645, 0.07868352794258959, 0.08328158050515366, 0.1018190645908621	-1.0249428380628185, -0.9629677874327691, -0.9396917933027753, -1.1423829097381835, -1.085535436950191	0.12654195076111385, 0.13321260450618322, 0.13169380158556154, 0.12340435153278528, 0.12547005151142432	-1.4479736080737435, -1.1918195190221428, -1.3918552228753138, -1.0057523288890913, -1.5070308581844625	-0.10695195130219692, -0.11260094272660714, 0.04744801228226325, 0.016340069042054095, -0.08086496797977272	1.2331019197438535, 1.218360421770535, 0.736452616299836, 0.6629504661854658, 0.3649944938713281	0.08095782306804478, 0.36493099683798635, 0.13382066550094085, 0.17619210430879106, -0.07048506574034707	-0.79336492573987, -0.733366280338565, -0.6857294759552552, -0.567011452288916, -0.5781869026458657	-0.27879936633240343, -0.31421971840441554, -0.3602070785097984, -0.35192741742696665, -0.3329589309235248	0.23597619419880767, -0.8907529695915994, -1.1375420331625625, -0.7175950695331921, -0.49626319828596666, -1.1186731944231298	-0.4991713954627366, 0.30224965431145323, -0.3199860056475434, -0.6254507315167197, -0.5308686194420755	-1.4965511929427378, -0.97569825492767, -1.0954936878529093, -1.300897539473882, -1.3633970676812526	0.7441875180461192, 0.16293950919608635, 0.2982691150800507, 0.3347779391956067, 0.02040562128909773		1.5096504795465824, 0.7565093254448007, -0.47421626407625517, 0.4586378490256493, 0.7939455175668756	-0.1029850014165164, -0.11480942125953209, -0.11270939490349097, -0.13928527830486281, -0.1204320094538075, -0.10011464078424143, -0.08737971185391913, -0.10898476301826082, -0.13059592592170477	0.2125728268941247, 0.21449548844075483, 0.19101202955787588, 0.16788092168078417, 0.22576693404224812, 0.21970440186640183, 0.2240109015917071, 0.20108952124697566, 0.15465245505195013, 0.19049444622170486, 0.19613303304098761, 0.16126503782348212, 0.20163708669689284, 0.18684017067336223, 0.22513268290576227, 0.1802366560155919, 0.20087378697005942, 0.20163254610822023, 0.2028166105416962, 0.17…	0.22744714707718838, 0.29350390302233587, 0.3171546649558197, 0.24068935125355773, 0.22508296261859062, 0.19006072997210932, 0.4048526996382964	-0.9412615977640484, -0.7127472574462228, -0.634775173369464, -1.1171222712116828, -1.2722278756866112, -0.6635930564036353	-0.09755781261896557, -0.09714878591682508, -0.10365108610041573, -0.07529085773591482, -0.10598480914827646, -0.06641053076762282, -0.10777748595558023, -0.10909917143473724, -0.07789622405482732	-0.12635633040227479, -0.0827878261167263, -0.16432131815262518, -0.1609900327241287, -0.1897411687493572, -0.16239871631461023, -0.1377370792704694, -0.14862386001258976, -0.16041886239166714	-0.6268896566170716, -0.5380073315171927, -0.5104783596773048, -0.4698930314784757, -0.4283339740012666	0.1595408307631394, 0.11656425627369948, 0.11116432913792129, 0.11001129031053292, 0.12114256768141263	-1.4484566634315827, -1.5174560251361613, -1.363946213258871, -1.3679956355116836, -1.4033341295010409, -1.3420814552126683	-0.684013750373607, -0.8127906439379664, -0.8266405264990837, -0.8026863917922247, -0.6716610645885107, -0.4949714487369301, -0.7420944465212003, -0.8188295723801592, -0.8441565707410545, -0.8462354444116562, -0.7577802701603948	-0.5933367405565813, -0.7713898590326085, -0.7386503098486493, -0.8343409843898661, -0.8236819424439908	-0.3925009794573059, -0.3669749521354491, -0.362788973662554, -0.34955134941204663, -0.36485530593803034	-0.17614676050214062, -0.17083105015727607, -0.19592640277282192, -0.2176649314832544, -0.20872728310943167, -0.16294764936803396, -0.15359790780970772, -0.13946453109663026, -0.15949259460872622, -0.16634074307336078, -0.16511099499875836, -0.16673198129	-1.2321942464944426, -1.3926548367923113, -1.3618151109246561, -1.298740883285448, -0.8435804106938871, -0.46785631245919923	nan, nan, nan, nan, nan, nan, nan, nan, nan, nan, nan	1.506182783757674, 1.8033133333322837, 1.2437876775339993, 1.1191997135590763, 1.7507834200805, 1.5108519571443761, 1.503880060330421
ENSG00000007372	ENSG00000180806	P26367	P31274									0.3461953307495824, 0.4789498657660707, 0.585383459784624, 0.9579703819585681, 0.7707090575651777, 0.32291343987028975		-0.10101103009055801, -0.6077870345204492, -0.38172183273684457, -0.09823251456703552, -0.3258906589605963, -0.08939587601404053	-0.005718245636730401, -0.04389982724964536, -0.17087757721028485, -0.06901453428530857, -0.10145764075877706, -0.06163218409311089, -0.02602349188155273, -0.06512012456161709, -0.02805866565147408, -0.09202638147114461, -0.11230945447782914				-0.04944406692501069, -0.0330403151962948, -0.006141747896620586, 0.0034049495753613046, -0.0021717664715985574, 0.014802203161952798, 0.027215279828690653				-0.016813499009650013, 0.006959465307690427, 0.009208001786823794, -0.0016333019698467899, 0.013818896269669367			0.17490839474377906, 0.36928482112147787, 0.1808447103448192, 0.13011180205006467, 0.18167908078095518	0.03063664237969288, 0.04671252769319756, 0.011594714504700732, -0.0024913773372335912, 0.008676832105752985	-0.7788287770138855, -1.1644238693659439, -1.50618930469742, -1.2459259944708168, -1.120025233114033, -1.430769712014908	-0.7393745332501778, 0.3290288057913846, -0.6529356285368266, -0.6782267866283145, -1.0038991580595835	0.23180616796515152, 0.2206056302479127, 0.20540588508643576, 0.23446002093756024, 0.09371732557393542		-0.6677576051120446, -0.5564795670832297, -0.7195819915636479, -0.2479597829436172, -1.2654161292566402		-0.10869163268451537, -0.13170716847747843, -0.13437818942863244, -0.17951489209366178, -0.16126628862645065, -0.13187554238021487, -0.11157630659286666, -0.10254285812004532, -0.12885935130985965	0.0208143054318517, 0.039012710224463065, 0.016300650042841536, -0.029167713350817248, -0.004129478534209863, 0.02103136733045563, 0.035946513527257196, 0.029272324886988166, -0.026243315987132698, 0.03676673384793894, 0.052229728101577555, -0.008999890735504668, -0.014539837347861129, 0.017714114672156667, 0.06172508236956897, -0.013214435919616463, 0.040316170153904096, 0.053812267488413834, 0.…		0.43551642950273717, 0.21295437392022287, 0.3661610696666451, -0.22312778905426867, -0.5871821509078726, -0.7041050928041751	-0.0527684536890739, -0.05433630682051749, -0.06089508642435337, -0.012486077296009479, -0.045614957939980605, -0.006544757870936446, -0.042800821898344554, -0.07139175600244696, -0.041087209886873866		-0.16555449308064896, -0.0036892299056860978, -0.07856782168597531, 0.11376718235970884, 0.08945378201666276		0.4176672190667481, 0.42097673047830897, 0.4210557968296089, 0.42163525060747453, 0.4242970681672684, 0.43318240455044765		-0.658798824565886, -0.8528221964831926, -0.6685731188259484, -0.7215396629142192, -0.7204635463375476	-0.3360337659892493, -0.30044587387867777, -0.29824426140504745, -0.25867541757233475, -0.3081334330863659	-0.19236046600529055, -0.1897588220008194, -0.20349844758379876, -0.20801774341726353, -0.20875363907850641, -0.18092788637850876, -0.21221458195785348, -0.19823159392705714, -0.21862609078624984, -0.20898267066895415, -0.19431430240164893, -0.20395505818	0.12087716876495058, 0.30363837877150945, 0.17877624122078273, 0.1905346869479544, 0.3651245416285219, 1.099441572609551
ENSG00000007866	ENSG00000102243	Q99594	Q99990	0.6843580765294835, 0.9423316302000062, 0.849709580028501, 0.6576990669191609, 0.8818811598533898	0.680333107285308, 0.6938265586942542, 0.6847852466592226, 0.74273472258204, 0.706098516309666		0.16253038282022259, 0.16400791139739213, 0.15766137816013193, 0.1691190148320013, 0.1444522007793596, 0.13150887368924125		0.663452941324266, 0.7623913759529068, 0.8376291616151561, 0.784266580114583, 0.8916064215836097, 1.1055101847699738, 1.115860950485423, 1.1147420357005138	-0.17669028602224235, -0.4222172449496553, -0.9132703047759649, -0.034633101510928466, -0.22703591547607083, -0.7286802315800434	1.3665942161914448, 1.5413752004922947, 1.3716653533672836, 1.3917075444748417, 1.7319790914728546	0.18450885908714199, 0.11831593581608124, 0.6584197917638142, -0.38551461161361056, 0.8430920573166581, -0.04519310518962427	0.187183387979033, 0.19620868870285224, 0.18619147609360875, 0.18080358466436275, 0.16372063259551806	1.10161107459959, 1.298354610026423, 1.0628029513404533, 1.1092608866572096, 1.3085399891841056, 1.1619025185878677	0.617917233019778, 0.6053547574620306, 0.6076711497005505, 0.6646343843887363, 0.6626477257981809, 0.6625406132124518, 0.6393707457498521, 0.6872759170883902, 0.6345451239727105, 0.7559632706731843, 0.6770093662269603	0.8603763058330586, 1.0286183971217961, 0.5649713411168888, 0.7577942676600146, 1.3063022240769713, 0.8127346713978318, 1.426254358380507	0.8718796046055108, 1.3903462331393892, 0.7992350229114751, 1.0355474491168053, 0.8650118771339521, 0.7329610943019549, 0.8460856344862387	0.8290517156667221, 0.9741261242422117, 0.9675911227491256, 0.8950661711732302, 0.8393728204833206, 0.8923505216618834, 0.8818649714466447, 0.9445535953502453	0.21548747260763002, 0.20307273468330367, 0.23152756940978847, 0.23513818108946039, 0.2292956224819208, 0.23025797198691644, 0.22626647573099423	-0.21689361759388293, -0.22672140456107082, -0.2671260267013311, -0.4556805976608187, -0.5699647326866746	0.0002943570693886288, 0.00020825915181010846, -0.00048636371296906233, 0.005436990698458044, 0.0008431783467176546	1.0345532606279195, 0.7609042710960162, 0.9149327754293923, 0.7722955057345915, 1.4726928676639397	0.13048101192137096, 0.16177630771957863, 0.1727599119982718, 0.11729029861446738, 0.14206561978981658	0.9993513150669966, 1.2106377810553641, 1.1459278538439015, 1.007102837791333, 1.1258277737292097	0.07864387488286484, 0.18469480092137136, 0.1907490256816109, 0.22006113649563952, 0.15815782592554006	-0.09985190051074433, -0.07487235579066676, -0.050651878637810066, -0.06242120993093736, -0.032219662269945104	0.14234521248873844, 0.18592065393793156, 0.22497337401056128, 0.23168048487863713, 0.22319243943586853	0.7793234359316943, 0.9817060700101916, 0.8591301431374743, 1.2168584599743864, 1.1080573737838542, 1.1323897419243896	1.3256273254209354, 1.082332126726583, 1.3547857554722906, 1.3641905540312618, 1.1044304516941874	0.6746874463447812, 0.6195298408286756, 0.7229611368160704, 0.8096657131894953, 0.7687652861510963	0.30179651012024555, 0.30584312638008715, 0.1751358230553396, 0.19431066205744874, 0.30431783872914986		1.2580880383480075, 0.3399775343611806, 0.8717290643190121, 1.1755974619792844, 0.7468935566532016	0.06645922758024442, 0.09437652815036507, 0.09407903194267686, 0.10035576905915, 0.09203450742832131, 0.08199024816418088, 0.09230621998406036, 0.09628692672562206, 0.07155540277903721	0.35727912438144416, 0.41155786650568027, 0.41745684531317084, 0.4218572937548024, 0.3965268234072503, 0.37892412236866946, 0.3774307898779947, 0.39669891653382816, 0.361821952602126, 0.35147836936073285, 0.38484697617331043, 0.4214842351313963, 0.4223505700047576, 0.35073167204663425, 0.39272652209887093, 0.3992818716409743, 0.3801393985154278, 0.33533081798668496, 0.37289856507630725, 0.4149190…	0.8436701008217558, 0.8073674923554961, 0.6523371245414986, 0.7397696612119136, 0.7277162382397835, 0.7890779972805539, 0.7774817120089321	1.2481591867307706, 1.1699897986827363, 1.2679805239650737, 0.6371954570926353, 0.4173859193178786, 0.05790468206115684	0.06516217544593539, 0.09985685420988477, 0.06659743460990519, 0.061803155892372064, 0.0547856545720925, 0.03756438432111464, 0.04624863906155208, 0.09455349917222422, 0.040772576291062235	0.15199853467735658, 0.06434081308831185, 0.15567782011226794, 0.16305801931545116, 0.15482339032533843, 0.1519325868773468, 0.15747856009648586, 0.15932671152997513, 0.15903009379402322	0.9850733988162677, 0.9449355251165226, 0.9642107876682724, 0.9467020849639363, 0.8596595113733456	0.15097990392002147, 0.132755275805425, 0.15364693009370312, 0.1528541744408003, 0.16113310049077423	0.2080145598978479, 0.20532820322760081, 0.20614123078222368, 0.19854423187569614, 0.2046585902604161, 0.2214741750551067	0.15804135396991503, 0.16593271170294033, 0.22550771278746484, 0.19919075028610467, 0.1876088504060308, 0.19250362402847376, 0.10222170999011648, 0.1591990383064278, 0.1222502894365125, 0.09823648902998627, 0.12598152900174897	1.1335522165639853, 1.1438906509036122, 1.225203975798051, 1.2077611386504938, 1.3110706826787055	0.05681346753573013, 0.016195908275303372, 0.06384688723395038, 0.13574551031548787, 0.16877959314129898	0.11487200906391626, 0.0641253463053828, 0.08494002798553413, 0.07049939264446259, 0.029270985593478627, 0.08448133367001487, 0.07144257420057898, 0.06198932799457746, 0.04904220646385793, 0.03843618385793712, 0.02959105714761112, 0.02905327815628278, 0.01669079325359457	1.1188795598848547, 1.2350846447807515, 1.2384876180320703, 1.1920876830622684, 1.3291960629552917, 1.2542642760215734	0.6654703663141817, 0.49810901049481826, 0.7490989656164788, 0.6289932648948025, 0.8326010106608766, 0.8703507043704071, 1.0112399821580311, 0.9286170726008205, 1.0274730006452923, 1.0241174365460064, 0.9348023273941002	1.562449395177904, 1.5202486419692949, 1.4185959516059434, 1.4856321320800927, 1.2649051211059428, 1.1324012282363976, 0.9645732302638619
ENSG00000007866	ENSG00000144560	Q99594	Q14135	-0.5255753047107898, -0.4619813941637898, -0.3266679326782578, -0.42333850186958566, -0.30215630521921355	0.2384465822887405, 0.5442852121802715, 0.4444185166797414, 0.42216462882958483, 0.5577865602080232		-0.08985628034045556, -0.0879010979479321, -0.09641353562752797, -0.07166614582436681, -0.09410909548025603, -0.10552560675331557	0.13527584048025343, -0.029794663514313147, 0.10977893919737713, 0.002406069765878538, 0.05076382244658051, 0.17493159352844279, -0.02837689533890808, 0.18087253100166345	0.1272268585163383, 0.16304840248970565, 0.0328743632797146, 0.006685944031793678, 0.17789077469033154, 0.27264660117272865, 0.2817991868664316, 0.24562859594082842	-1.231281169123035, -1.3871284786660898, -1.5130125991286107, -0.9405684014877365, -0.9542892655874997, -1.5703013295936614	-0.06156591266466549, -0.05069652348727027, -0.06114965273652784, 0.07340583909800769, 0.04111296112972118	-2.117344018452675, -2.3391632468540435, -1.6425536614410516, -2.667408048326826, -1.967470561925176, -2.579023485446589	-0.03107272836336583, -0.027113264917153268, -0.04486013367620034, -0.05014071874298254, -0.06606621157993586	-0.5148996949075735, -0.3335956290234099, -0.5542339288698728, -0.46602603874356774, -0.29014344151177074, -0.6947292853842695	-0.03467836470185004, -0.11266720673348418, -0.08436897553408862, -0.14170812734923244, -0.2422423496397239, -0.2718883714152711, -0.24614531050288457, -0.30002294578661326, -0.33850640525504394, -0.2954793463606009, -0.30229359248282206	-0.5657104252123717, -0.5728117253765368, -0.5903891877894261, -0.5715834709746923, -0.4789189014258679, -0.5405302974691366, -0.7452411489860253	-0.16900846411726778, -0.1325325121409484, 0.013124914737768112, -0.19655135830758486, -0.009794593359912618, -0.10522104803408783, -0.20862811117967817	-0.7116174778850746, -0.75051023052715, -0.7475597021797284, -0.7399181175163387, -0.7465996705170146, -0.7663759067302065, -0.7624815695942617, -0.7136644266739172	-0.004663218191239826, -0.0006085697476571061, 0.012742347935951193, 0.026910186679561132, 0.03276034885429957, 0.023395947312146337, 0.0006455154083921943	-0.4905701766735686, -0.43664615807498475, -0.4277575323141871, -0.35823634915045544, -0.2892971812753835	-0.17974318762689978, -0.18213523728409153, -0.18191405100820301, -0.1832759813782202, -0.17883435252160773	-0.9761375017887317, -0.7891234840423922, -0.8272105106751964, -0.7805193186698034, -0.4483146689394861	-0.23246488081601047, -0.19226487317011198, -0.12688512655762396, -0.22303909452931048, -0.19861470406093218	-0.6108955823719102, -0.4014621472050681, -0.24807167235333782, -0.40501799101218827, -0.637354647601059	-0.9215729711010296, -0.6656000789508583, -0.7623322409747453, -0.9788203627846146, -0.8089147849983167	-0.02630723322308648, -0.08911908046259098, -0.07476848300344963, -0.06575852523769621, -0.0588043914183638	-0.016336651400536195, -0.0003972762647631578, -0.02518203515310191, -0.014263163837294424, -0.0028057563220836856	-1.0072841181627603, -1.267059326950465, -1.2049600749419391, -1.386935529495085, -0.9041601176736092, -1.0223267021543236	-0.18654088646491962, -0.24820641463997983, -0.2992275143915024, -0.2868354051320119, -0.2466338105200676	-0.9783789513014676, -0.8709233298176078, -0.847898132217749, -0.8361905346006422, -0.8485005418597131	-1.205450195038021, -1.1778579877738755, -1.2630260242315265, -1.387518479130262, -1.2389080541639832		-0.47194541956798997, -0.8608255397181774, -0.7332086005002008, -0.6593720492746085, -0.6880501613337151	-0.11402334224715233, -0.10132967099275153, -0.10096963030321593, -0.09438578791690355, -0.10689511129740914, -0.10738850409949807, -0.1084873509922068, -0.10375422892478536, -0.11648307267512431	-0.9102341407434631, -0.8869590737694595, -0.8676024328546745, -0.9568370924575316, -0.9676449885183196, -0.9597098051853461, -0.9041351216896181, -0.8852204128356416, -0.8492418224631688, -0.8283981404478009, -0.8144662291810643, -0.8593047083047858, -0.	-0.07844236371115265, -0.1283568230135934, -0.24752738238433647, -0.1754195868175521, -0.1619732605537063, -0.15525969729552314, -0.15155903546465233	-0.03102608803477347, -0.10762313087647524, -0.17594909439807171, -0.13084118450332038, -0.338842522403056, -0.14903520815827465	-0.02876530373890651, -0.04275369815594121, -0.02337899275559996, -0.023973968646582633, -0.05421678361118265, -0.014011825212718376, -0.03175156447219063, -0.01368644594851487, -0.04657984491354872	-0.08056717732294005, -0.1016638092342681, -0.11326577691815143, -0.10395843801995008, -0.09137807378914597, -0.0797295887334194, -0.09103541170647955, -0.08105008112552647, -0.08076868774553725	-0.5097939223675989, -0.40025844235304797, -0.4813588769088639, -0.4264253258410333, -0.42765780565419576	-0.350368962531465, -0.43496927819010545, -0.32983225718892495, -0.4144999898061703, -0.38782422769738467	-1.8471818328406373, -1.790848359868651, -1.8106419839842562, -1.8681465208308834, -1.844248058703836, -1.8654397006917167	-0.8221851038463066, -0.8802491939534471, -0.8883320113986337, -0.909457965638649, -0.8783643205460956, -0.8553700627385055, -0.8347022083771445, -0.7884244322256857, -0.8036783628423729, -0.8175142597296761, -0.830053111076845	-0.24171766155323549, -0.13478609126306362, -0.15247694260637634, -0.21023735380747288, -0.3132257023377216	0.06205327890624246, 0.05418908376538023, 0.04372775110200178, 0.10976666792963352, 0.09315664923553935	-0.02501569792680647, -0.03747539840307923, -0.0185416522410764, -0.02071528786984389, -0.03534993511327411, -0.0302703126310071, -0.02636993620018646, -0.02276324116048456, -0.025014189583492108, -0.029780057129930593, -0.02578821992188418, -0.0197684046	-0.6794655857822829, -0.659467155694049, -0.6676091645630859, -0.5942031934601728, -0.725865632159441, -0.8479098313798277	0.30794822138805644, 0.3581738955025169, 0.4924339613687181, 0.7200773199367827, 0.7907950601583273, 0.7722275509235512, 0.65260413752338, 0.5604691958959744, 0.2834154094629304, 0.5546610271364298, 0.4445400422274073	0.3321685769493592, 0.2927761357836496, 0.4889473956928909, 0.27825155859557515, 0.4435938346321602, 0.4808957009166188, 0.30312364525782876
ENSG00000007866	ENSG00000206538	Q99594	A8MV65	0.4155748639698904, 0.37668910317857573, 0.25974771032380684, 0.31325169953054033, 0.22971137042506085			0.1011400466516641, 0.11501733313149387, 0.1041686984794653, 0.09219838478846454, 0.14827031053498985, 0.1457427675702605	nan, nan, nan, nan, nan, nan, nan, nan	0.7643815704124133, 0.6636896910139898, 0.9241571388294907, 0.6687819326584958, 0.7416575886934478, 1.2397389971485042, 1.1132111894777883, 1.0856548478836574	0.04545787379687494, -0.47378820319576453, 0.2506204921863808, 0.10794839463462802, 0.22409898512676696, -0.4741157445799373		-0.17767627717234236, -0.32898652335650236, 0.05026968161096379, -0.7508642767193103, 0.09424499248350071, -0.9363309201306227	-0.05144649708120441, -0.05392889441054749, -0.07896039607588645, -0.08138278044336844, -0.09716845536012775	-0.17657677557567553, -0.10336333401863906, -0.13809438203707258, -0.018412669776574297, 0.13613198523876613, -0.37445297736468164	1.2836247996996761, 1.2332663621008768, 1.2514583917467312, 1.394612644806988, 1.3687686590534112, 1.397211827551952, 1.4363785084222591, 1.4665738959273127, 1.4120071272954762, 1.455086034237617, 1.484063172461192	0.493989180006958, -0.11344444991779223, -0.2683608789106131, -0.13122993037557396, 0.12756685041906324, 0.16262982370492085, 0.24111497034742868	0.4486935467258051, 0.543185032561359, 0.6773537320834744, 0.7319702644389441, 0.9338732671405428, 0.6170570412295902, 0.5925468421919331	1.7310092522597575, 1.2020579105481355, 1.3931131878197345, 1.441928086904562, 1.148949137193547, 1.413869971679496, 1.0878714363572586, 1.4551248874099867	0.3411440135206545, 0.3295401877687496, 0.34168177297696223, 0.3561939037227537, 0.3553362878061902, 0.3554293026680161, 0.34379217440093557	-0.0029939073613221012, 0.08349139685991913, 0.0759739543301845, 0.30635792118349947, 0.31600490607461884	0.18699312707353688, 0.18183643129178045, 0.17879173763603173, 0.1873990370194596, 0.1804798656195447	1.4341930541778516, 1.290961601003477, 0.5683541348360284, 1.7423322823571483, 1.7204773513746958	0.28893187404071297, 0.335638124087188, 0.31738611416353235, 0.27051432256102886, 0.3063234011409742		0.03854504068685971, 0.0995183343854058, 0.087327738836946, 0.2560960192133632, 0.1544806376194936	0.07426479068925618, -0.013965417667823221, -0.014251572430131088, -0.03237043006821483, 0.05095398930509121	0.0500322471243434, -0.06846642556062055, -0.008100269358400358, 0.004167637541943159, -0.0052200593867596234	1.5329446439883707, 1.0375013540723625, 0.9709074336878034, 1.0529689186917073, 1.4599007317983985, 1.1831924500299393	1.264790666308941, 0.9239305951704861, 1.3242775272545213, 1.4300601348039357, 1.3933050182331417	0.5495916932001552, 0.5543535439929073, 0.5753401095941462, 0.7511410668192606, 0.59747033162562	-0.019840647840156267, -0.015887280220965527, -0.0968443270857049, -0.41164130171112334, -0.3100861661772796		-0.759393216165662, -0.9645713227941601, -0.9576361754262621, -0.8333654380104367, -0.8214859747783663	-0.06691278399435013, -0.06440866992279032, -0.09168230991780757, -0.10138632496413602, -0.13054581203024873, -0.15285084727860176, -0.15865374953693373, -0.15159066022291712, -0.1681975014694133	0.45193536770040055, 0.41818411129427036, 0.4582228396557677, 0.45920892540579894, 0.4664954745614929, 0.4466465190654687, 0.43307118742220263, 0.43960869073404996, 0.425153007865295, 0.40869494739159906, 0.43807625996700406, 0.44166530692687456, 0.47431742872747873, 0.4019600838532795, 0.4533426138778507, 0.415404730401296, 0.4180536320600001, 0.37921690088643145, 0.40624371334170073, 0.47175159…	0.49454416413819047, 0.6890280957898445, 0.5784652500027594, 0.748767299326047, 0.6616514530422686, 0.8180149523480382, 0.7879291074312622	1.2849431757705263, 1.3013728533017566, 1.170120832868636, 0.8799079365878941, 0.9918955233408835, 1.4139083291658867	0.099370346673462, 0.10210451873107329, 0.1019355789326557, 0.07397646300381688, 0.07048711193842683, 0.1221510029655849, 0.0954048247235596, 0.1329901966168826, 0.06195476645563647	0.24151500701050188, 0.23330672880200587, 0.24605987977025567, 0.23637625067263457, 0.25116083382220633, 0.2562755093721081, 0.2497234114197211, 0.2492862675040931, 0.2343820918665409	0.8058747577080299, 0.9851994201106711, 0.931859011104383, 0.9343886023611063, 0.7985630146057197	-0.0064107353276225965, -0.028203583429074697, -0.01217289511926456, -0.01385003498628734, 0.001197887840079348	0.22336163814632526, 0.22115286370112863, 0.22185930935866716, 0.2222518468296879, 0.21894617372504255, 0.2369612993684489	0.2504820305503106, 0.23022159958978083, 0.25280523661847454, 0.251931504848134, 0.22567821695455992, 0.26823539396336027, 0.17287886461843016, 0.2926561854779205, 0.26566965381539465, 0.21020827473578263, 0.23307888108758457	-0.24994456254437547, -0.24623600434320858, -0.09445938753840966, -0.16954750590206458, -0.17821756807775224	0.09054181671768013, 0.12832412276332905, 0.12310564396390022, 0.18974919553648628, 0.17866720249950196	0.016897104100094817, -0.016959576801598653, -0.025983057721978065, -0.07626413077795191, -0.09904666351594404, -0.01786105464918719, 0.0015331770034479053, -0.008757486369500134, -0.006864214621572162, 0.002595640991193915, -0.02113894069038269, -0.028413138688537676, -0.045226160752366185	1.2835438222839168, 1.1064932837660022, 1.2083380421600693, 1.29350898574782, 1.3554700589889845, 1.347882382230688
ENSG00000008018	ENSG00000129084	P20618	P25786	0.11133221537122084, 0.12088639267129597, 0.09328895362093315, 0.1513327853203119, 0.1144421571623111	1.204477135991979, 1.1343803972940585, 1.0683838040955758, 1.1067860793484727, 1.0834554123905045	0.024073181124465215, -0.03297313663958068, 0.18758821905485323, 0.29706837317531676, 0.16319699817120803	-0.08657215823563469, -0.0880144159946914, -0.08781911535842013, -0.086296307181839, -0.08735866565953165, -0.08768227215186675	-0.05704396410326984, -0.0558635596324808, -0.12021109041690714, -0.056208394237269754, -0.1577366362353998, -0.15772227688542406, -0.039024728520550056, -0.010325073191539857	-0.28741645421641904, -0.2654431923878553, -0.20447724976752202, -0.32732314169658583, -0.3108965275594868, -0.2687239350048225, -0.3515956364154471, -0.3338809867454584	-0.47734752833466443, -0.6923480188613977, -0.6288733293845374, -0.6155881624190971, -0.6720605312704357, -0.6803341618933998	1.0617512104569466, 1.0660551493427621, 1.074575646730854, 1.054050037759875, 1.029903305389603	-0.30180878440579706, -0.3438954424498881, -0.28122901088387264, -0.25659319215854115, -0.30994777093205617, -0.2988313608430895	-0.07590551935370016, -0.07641458976812077, -0.07810230369956617, -0.07742151984232593, -0.07402618378868675	-0.1781272864821828, -0.09007378106589625, -0.18590220250147604, -0.1204027458836987, -0.11977541861992469, -0.2931088109429978	0.008836475016875234, 0.04092827769757523, 0.017372684292059848, 0.03640839261330209, 0.08335668826923026, 0.09582490676696631, 0.07235936581153446, 0.10019255919886882, 0.08682456614588352, 0.09424553081718257, 0.062062821871871066	-0.13331904979642806, -0.18954986983192024, -0.16548379600294094, -0.1951153288907408, -0.18734564000788234, -0.2175593631520032, -0.11152785838151758	-0.2149263191544808, -0.22334596313691346, -0.22411601411981907, -0.16268611133899658, -0.24077221558710837, -0.24217918342577116, -0.19296304119768326	0.18391974316749282, 0.21967930078800668, 0.22089118955391163, 0.2119534724535912, 0.20379434455158796, 0.21180852099724978, 0.24161785784120182, 0.20898704203911977	-0.05750388557848041, -0.05580013367648551, -0.05815256182560624, -0.05648331169559073, -0.05301220926515282, -0.05103853768756994, -0.05338462472121397	-0.2110243940181089, -0.14294626233089147, -0.18039555450073763, -0.13335850415829054, -0.11894671176717875	-0.09138484648599043, -0.09188492440355511, -0.09409314046061923, -0.09387183436853097, -0.09890635361051103	-0.0648403748839379, -0.07287659872733032, -0.10693689748943269, 0.04082034980570848, -0.07232112595328655	-0.1202271145362277, -0.12880072675884102, -0.12688031240902542, -0.1316585443830942, -0.12155291540245328	0.8676604049235777, 0.867270332095488, 1.0044105604513827, 0.9494761847346695, 0.7972270555239183	-0.25448397789095534, -0.3162899724417043, -0.2148608001730059, -0.2809595024777449, -0.2424289796703425	0.4245482017752895, 0.3747889508042399, 0.4068422255396267, 0.5924562912980584, 0.6519463668127012	-0.08925005606328618, -0.09887190590887807, -0.09194189274445641, -0.10485437312982193, -0.10838366159532031	-0.15623496261830905, -0.09789191021836974, -0.11385932121779696, -0.17751695715644633, -0.18040122010839, -0.12376642528225013	0.1734920936369444, 0.17519746364793098, 0.15909470725817387, 0.17574396578495133, 0.17364823983682376	-0.05576011644327572, -0.11115184538944689, -0.07596053945456038, -0.09711417208459494, -0.06775915249016062	-0.04388206498847902, -0.1021621904609038, -0.07042341611460712, -0.0554157561347175, 0.011030009732323709		-0.16891971171422115, -0.24184616815458426, -0.20914827972729677, -0.1797642156896777, -0.15947002887201078	-0.07120836816000242, -0.07633369677572488, -0.07919745113133314, -0.08389142022322427, -0.07452424818727843, -0.06810782072788246, -0.07312383898299313, -0.06869856734940039, -0.06776195951656416	0.9409816528818249, 0.9313242640653807, 0.9960059175633917, 1.0261348769830851, 1.0011176669388235, 1.0049866452940814, 0.988945723280374, 0.9573904832760718, 0.9171002012471163, 0.9109123171575333, 0.91513564237566, 0.9976499479855994, 1.0003647091780876, 0.9657407894889847, 0.9164478514298917, 0.9497951137836709, 0.9392591536731585, 0.9117826975583192, 0.9420909096364425, 0.9265730392694826, 0.…	-0.13707008912142982, -0.1430848006981349, -0.13160542639299955, -0.10859145495746114, -0.09124384717584944, -0.11565754556885377, -0.09219603936427134	0.25330480953351175, 0.22011068388870347, 0.3595882737863749, 0.5993333329681154, 0.2845092050716005, 0.050045847407242494	-0.03380448473759312, -0.035003191039112536, -0.033995221894358774, -0.013728507475003537, -0.004740834844090491, -0.01713319961776094, 0.012552623467906976, -0.052295775089014285, 0.0015113353843319022	-0.07741880987834582, -0.07169406112603705, -0.07540098385666505, -0.08205511676233468, -0.0797036616508342, -0.07743607375278316, -0.0812831677706749, -0.07839772380424437, -0.07725031910838198	-0.053495177153006335, 0.004331102497134864, 0.02733856411218749, 0.10327555979982206, 0.13320895718806947	-0.08148108654728303, 0.05237644149274412, 0.10040942679768694, -0.06524576286780981, -0.14071525081877878	-0.20175290596224382, -0.16234225930042445, -0.18597975097835295, -0.19328010111686744, -0.20673440273482857, -0.3001858283798997	-0.3856630970912587, -0.41863660561415017, -0.4474783475858479, -0.42734379841574865, -0.40606283804895416, -0.3821715876460594, -0.3794331582050585, -0.3884315754828762, -0.4052708610856177, -0.42351604148069466, -0.410801655324879	0.10810726984713126, 0.10633100867322298, 0.10290901091101068, 0.07819818105685306, 0.0503552029951706	-0.04371758788165547, -0.04366450105483122, -0.03404353037944252, -0.03322991728605118, -0.03663511813364706	-0.07486214573441341, -0.0685682927950444, -0.07482979762656017, -0.07752404788869138, -0.06955937021009395, -0.07767702502557194, -0.08262229031834456, -0.07973371487887548, -0.07662950363891552, -0.08067954672840061, -0.08019630962456825, -0.07859737858	-0.08538830680830767, -0.0952483928903507, -0.0905128172956764, -0.09334798008079082, -0.16848583982449128, -0.1173315346274042	0.33874592719221486, 0.3155081651601912, 0.38546147126446506, 0.4147836578824169, 0.3024405412198128, 0.30411296885513295, 0.32840841309370994, 0.2491921064224334, 0.17309071338783166, 0.13590463560726462, 0.0984331190573009	0.8739017721294813, 0.9342981284052345, 0.8461590667769312, 0.9403589164293162, 0.927880917973543, 0.9133070218971455, 0.835104213996336
ENSG00000008018	ENSG00000159377	P20618	P28070	-0.02011922165582236, -0.02588140911611081, -0.015194648537670385, -0.04272332644586285, -0.02861832516265217	0.10550538954657274, 0.06918866777114241, 0.06695214536971728, 0.16536495468408186, 0.09711379236011686	0.13138480745902203, -0.09297731528910536, 0.09148531180035047, 0.16412634826838257, 0.07259564641364147	-0.09329531192064411, -0.09411680755774299, -0.09463023722025843, -0.09346355025921005, -0.09398574218626166, -0.09605193463860828	-0.16128227856463218, -0.1474107529057953, -0.254765595816806, -0.14916861623280075, -0.295064318317384, -0.13997444143112947, -0.1338238616543217, -0.14967300527247174	0.0030379941131051247, -0.0955445366318437, -0.06254996289806547, -0.12691809814055333, -0.0291723937605064, -0.015360105995837259, -0.10052577403657992, -0.0983006568388074	-0.46013921444048966, -0.4589413180352042, -0.4842409958426104, -0.4900081268284753, -0.4721709514522594, -0.5003120062565687	0.495387238060939, 0.21739380997293845, 0.2977830803403885, 0.46190626401680657, 0.32941786060912914	-0.4512651673653383, -0.47605969405227455, -0.5577242344698168, -0.5911407865196514, -0.6575948485515637, -0.676595215351083	-0.09470260942396314, -0.09403119633137713, -0.09722105512872214, -0.09751028429967656, -0.09907179638830554	0.08063262887339695, 0.10162159759928535, 0.0560731560363843, 0.13256322167084766, 0.057189811682800684, 0.1448652108196633	0.28552863790377625, 0.27557860156156844, 0.2716265187052236, 0.2774614963020774, 0.27941652386380644, 0.287672538863756, 0.27394663154070464, 0.27670470552554605, 0.2773724396884325, 0.29783866644962975, 0.2635192584091772	-0.0810842762449302, -0.10967285072504263, -0.05012129170476465, -0.08358855484332706, -0.08884851402432492, -0.07419824153868193, -0.1124650317321314	-0.07749460545040554, -0.07371523168593619, -0.0839977091364581, -0.1150533652335266, -0.12461778832387216, -0.1245820265415083, -0.12858872300115642	-0.13809142366577065, -0.08147561164311323, -0.08150222979025923, -0.09458993747809341, -0.084519081578319, -0.08011976460042547, -0.06752401392183938, -0.07856657640180709	-0.009987962657394878, -0.010345370723722214, -0.006325252617722876, -0.008877783034588527, -0.008387916557918595, -0.005644088467048558, -0.004367896672167637	-0.0691180694998712, -0.04038070763019075, -0.052812061944565336, -0.08486890444712802, -0.12067757013694802	-0.08871501165267492, -0.09536701746879295, -0.09409186084746868, -0.0970270493813673, -0.0929228680742511	0.008340351841315208, 0.007108530425091963, -0.015437785825500594, 0.11109777655990438, 0.0737788481811883	-0.04841582695208446, -0.05160547671511673, -0.05896381988879906, -0.049640086776382875, -0.04349451895495704	0.14382935058816582, 0.0945032032441997, 0.1714192089757356, 0.19760853767564956, 0.13446166491341938	-0.02225329817016597, -0.06663458877302109, 0.012838304573254966, -0.006042578607707405, -0.0016988543288389835	1.3151409209558345, 1.1983546065959156, 1.310341691327364, 1.4630254757564998, 1.4029033148836274	-0.04487385806974731, -0.02466266652916238, -0.019003615492218406, -0.02968275077804361, -0.037061601128483	-0.011036102127548908, 0.015678936584837544, -0.011866417622462322, 0.006589985662330378, 0.1200035385628202, 0.11993318856734358	0.011804143173185011, -0.021506108707789906, -0.05387307725578605, -0.10181038792442054, -0.017752784724688553	0.16153728501910525, 0.14971372406153183, 0.17763457600589616, 0.1820700058162772, 0.1633037197425793	0.0020890731968923326, -0.03461400834980566, -0.024388908809680476, -0.0026573354685295314, -0.0523861571244808		-0.3794705990484819, -0.5031267357268687, -0.27483581046512207, -0.23955622412275135, -0.24773148340304418	-0.0403910031590049, -0.04693506526597946, -0.04865882863562432, -0.05537408642450303, -0.047615620781381374, -0.04687706117851853, -0.049440112956817384, -0.043513736633914335, -0.04034918793377018	0.45216257078315536, 0.4716274291348208, 0.48334982072229327, 0.47967162125471585, 0.5094989133509178, 0.503665815641368, 0.480102622340961, 0.5070530732279144, 0.42622559813257554, 0.4875012430219021, 0.5080576232579572, 0.49314191674438845, 0.4825473983056847, 0.5090233696436428, 0.5595516719786144, 0.4821096685377353, 0.5066153829714843, 0.5027648202194683, 0.5248713975304682, 0.49648393289650…	0.07575449228592523, 0.06314812247108836, 0.06947816295363252, 0.07279198278210286, 0.1958658357032732, 0.08486334950622298, -0.028194394354587704	-0.3766865373707726, -0.46824093022795354, -0.17576450301545377, 0.06732153145626985, 0.06686502754350654, 0.13436254198857567	-0.08117845809540736, -0.08610058439131418, -0.07611917531175438, -0.04246579231745562, -0.06483628447441303, -0.021716684375287953, -0.05596615935568183, -0.08331138993854892, -0.0654577759575995	-0.08335420737988197, -0.07349162825403388, -0.08064850145404245, -0.08268496666734793, -0.08402703059136685, -0.07398648287360221, -0.07844042169581034, -0.08066391640919401, -0.07720513411390861	-0.06384626193362708, 0.010383408700702201, -0.05054171252339312, 0.0060137679937404265, 0.07495278873035627	-0.31832881233636345, -0.3323158295440407, -0.33336273009474304, -0.3544103654288524, -0.3321556368276064	0.10356252578525771, 0.10046796003919445, 0.11410732097249587, 0.12936668030093967, 0.0953551437847171, 0.09353490594306946	-0.33523047097955905, -0.381509185471288, -0.41065665941444784, -0.3938317722298956, -0.3547717893592659, -0.36319926769674993, -0.3220628351854642, -0.3566954132672384, -0.35532444845070055, -0.34977020869777586, -0.3389384222865659	0.12363847397853922, 0.13286172840717692, 0.1371900164141544, 0.1226090036007852, 0.09763731030775968	-0.1175498053773879, -0.10407093082008922, -0.11508218178583995, -0.14398706766521696, -0.12246331147685352	-0.08016272961191939, -0.08178350548093771, -0.08479288413448915, -0.08684032906499628, -0.08844403608963314, -0.08886663196677014, -0.08862050492765816, -0.08524857095742588, -0.08460870583645286, -0.09160618971930468, -0.08948227837926215, -0.0909057599	0.13567310865664428, 0.1463615552403903, 0.13359856253404256, 0.11798705179745772, 0.06630442114484447, 0.03682225509586523	0.20385613903350475, 0.2598538844133529, 0.264461739933084, 0.1789079768725852, 0.18123663008052393, 0.20282137715135384, 0.1564982844185847, 0.12812623480093333, 0.10723876437473123, 0.10069113634096638, 0.06562045336897082	0.14333312474889803, 0.2220118362714274, 0.2271799969856274, 0.21414310298628036, 0.3009186088170579, 0.27843859543002125, 0.31039638713402207
ENSG00000008256	ENSG00000142675	O43739	Q969H4	-0.6694644148069306, -1.0852432814065687, -0.6392848993388871, -0.8457682476810663, -0.5964023212190854	0.1971576705935898, 0.1778156263657964, 0.24028360349423306, 0.23050607120752709, 0.2098340073764171		0.02430358951669287, 0.01692995639526218, 0.026770657290502542, 0.02625222435405128, 0.013713379637483092, 0.0010768054356088408	-0.46873251401337424, -0.05690485133647272, -0.44982935666287016, 0.05678891440258482, -0.42294227764209325, -1.4476139835960715, -0.11765832334988291, -0.9881656306512681	-0.7238366706940811, -0.8386492313311036, -0.4439105976088741, -0.6966782075564341, -0.5327233146899271, -0.6506406412250165, -0.5480781788617168, -0.6031608651288485	-0.534416658674095, -0.9472158119567874, -0.43136376415898714, -0.6464142674791994, -0.33867604810849183, -1.1359934930499112	-1.2410123311221783, -1.365988600387104, -1.3101065023627663, -1.257043192287162, -1.2415669109781076	0.360882434923796, 0.39652109375806766, 0.791127863050445, 0.9136255553788002, 1.0592590093978065, 0.8123280631901628	0.07796603733067053, 0.08243267066228355, 0.09032971340729368, 0.07868897346287973, 0.07244194766949774	0.001746494908272389, 0.008878681986544734, 0.026728172522506144, -0.060481915623204596, 0.10147825968978763, 0.5135281346097842	-0.5592481463485037, -0.5981243817498636, -0.5527502001456792, -0.5973538779821523, -0.6492312271856466, -0.695109161783273, -0.6500160420047947, -0.7067574737506122, -0.6841643513231994, -0.7296901918681433, -0.7511991650598562	-0.9337179808679321, -0.5846675825735037, -0.765916793966632, -0.7423000658605716, -0.5934598195660448, -0.945730831175416, -0.9232933730802306	-1.0323256651878976, -0.1918855262389132, -0.7201593034059568, -1.0285131569822104, -0.6424477524391077, -0.4887031272694775, -0.3606156856482253	-1.4365111805254025, -1.3098366364864926, -1.1096908715623175, -1.2570455401525347, -1.0390538042661683, -1.2335810455785068, -1.3626260669104933, -1.12101506327212	-0.08542806958588511, -0.08310449451159418, -0.08856804352465697, -0.09057446912844203, -0.0825380612127733, -0.08569446413876147, -0.08788516942187441	-1.1031833199200116, -1.028840148519175, -1.075982850346803, -1.121966026523482, -1.1079195368996826	-0.040357923424315545, -0.03837612563531001, -0.0355779951080506, -0.04197447533488052, -0.039634448110558496	-0.15545135219297834, -0.7085153222422491, -1.0163904161881694, -0.5295093241793507, 0.016922705116064307	0.14217516681867437, 0.1910583590025977, 0.11993922962133807, 0.15589731610199653, 0.14675366040312576	-0.7758208029569815, -0.7635517418133553, -0.8158473590147053, -0.9024274476080663, -1.0099481084449835	-0.4427422708287625, -0.7029053534216376, -0.4562848359484173, -0.26556453672124825, -0.7330878279620421	-0.026782515697220344, -0.195046665029303, -0.048064296486252545, -0.15080645041469798, -0.10488070659308102	-0.05451177406319807, -0.040786053878585915, -0.05995048852391893, -0.049417919305656643, -0.04739660367447085	0.0984927065296457, 0.35807691572306233, 0.42031773845568443, 0.028589012054324847, 0.43057635607948885, 0.29372677156395666	-0.39727801308571986, -0.19227001119234854, -0.3788748504604067, -0.36328762815416304, -0.5017556445920386	-0.268542730199246, -0.3519786655237569, -0.3458123437927143, -0.35213609906144994, -0.4007895323763324	-0.7951081811616558, -0.8075809252309837, -0.7959409388517152, -0.9359590881371803, -0.8695822539068253		-0.5070469239890876, -0.9381671418553983, -0.4284632508013593, -0.40558411074260303, -0.2651174397733367	0.05045669285493237, 0.012038951590689462, 0.03623663563524321, 0.046823292475345946, 0.057478780809706864, 0.0462487232716885, 0.04040925570629844, 0.049077976716679184, 0.05804729181671264	-0.07785062732501524, -0.037216048773125454, -0.04648110184669729, -0.08704938823162123, -0.05895999539784702, -0.03528207143932427, -0.08759542496387995, -0.08508460853720567, -0.028579490978742683, -0.06313951711901589, -0.06510468662336066, -0.05530590	-0.2364977718773087, -0.14171620319141365, -0.23090324389732353, -0.24486829446509017, -0.29296402561408375, -0.33013183267662916, -0.28649166051181374	0.12226130328510809, 0.11330980809251057, 0.28486247689390476, -0.40241745993035916, -0.42992397250757275, 0.049066922712393435	-0.006028972604210092, 0.06986029293342866, -0.01927086126706634, 0.03253339237197994, 0.06385864790337281, -0.05664658519414989, -0.019129013604550105, 0.011204444202558062, -0.07373995883575957	-0.14961286231997084, -0.13687905751419194, -0.12432070231707182, -0.13768939757164544, -0.12423255570843295, -0.1182253374213531, -0.12320063392338976, -0.118075542831661, -0.13607347930606295	0.16244853482180788, 0.1146565968125306, 0.0948780059125669, 0.127992594042178, 0.1384390451892803	-0.16401376027598247, -0.16343698671431506, -0.15719160728519077, -0.15715031067226382, -0.17482459630763492	1.4633184137649518, 1.4507993102611534, 1.4165253496564665, 1.4198914536339202, 1.5790723220246479, 1.5574565303832237	-0.24106724328033335, -0.24910214523368057, -0.2847477247225605, -0.3028474159461223, -0.31246952273608253, -0.23990494131321882, -0.21200223956729003, -0.21178216616278234, -0.27507823257254826, -0.20151000942309594, -0.23529397893419102	0.9382126362814927, 1.038219801676871, 0.8974110977850454, 0.7206591055846181, 0.8741089367954338	-0.04205474924127961, -0.02174565105508719, -0.04830467957455509, -0.047081560128672706, -0.0350559124369999	0.07158910216740344, 0.07068852807977732, 0.07719992184477553, 0.09258629371223437, 0.08394233448809829, 0.07734269189572007, 0.09304728250456151, 0.06901014892889257, 0.08241730352475884, 0.0690350777621459, 0.08014820537150236, 0.08242671818877045, 0.07726143470189117	-0.22752588250804684, -0.28238280272198324, -0.24493364977760224, -0.3243254332387706, -0.2797584749955575, -0.22656212386058572	-0.23207409247796118, -0.15993319220118396, -0.34475211342848366, -0.41197795347002675, -0.33069979629231794, -0.46321827569760154, -0.3553748542766364, -0.40418008281945017, -0.3769192564996984, -0.3914534630017199, -0.3637210483310347	-0.5088827631194932, -1.0062915511831987, -0.8776694482097613, -0.7521896258438323, -0.8755579468866053, -0.8968869005387679, -0.708967021292326
ENSG00000009844	ENSG00000255112	Q9NP79	Q7LBR1					0.28554760963016945, 0.0698175273419932, 0.07814226353796716, 0.10254746437183737, 0.06153254074875347, 0.049920480537689826, 0.25744823892501545, 0.15383562461518463				0.8373792089031862, 0.9018024969076746, 0.6674119342012208, 0.587017557063954, 0.23675204606771771, 0.3286843958706456		-0.013878734696937123, 0.06896059345341632, 0.2392264937562656, 0.026822971884215452, -0.12926067794476648, -0.18550024216816796	-0.5641578216740504, -0.5764071843260736, -0.6529156414677253, -0.7215193237200728, -0.6788420026467357, -0.6460783298957717, -0.6467546715333232, -0.6388250650303573, -0.5742072152329003, -0.5985055700942277, -0.5765760591181905				0.014812822614112764, 0.01446124143412264, 0.02112875544418702, 0.01871924458674057, 0.014232242329547451, 0.019421592991445635, -0.00243650273916729				-0.10176691592690457, -0.10815013739018042, -0.10558951520802518, -0.08331342994545254, -0.06792299745746577			-1.5645258993400994, -1.4279418015665013, -1.3936579296049891, -1.3240049739253978, -0.8770871649567085	0.01064950706042922, -0.007146817890386847, 0.06128540059326126, 0.0698689466258634, 0.07172129271701788	0.3883677205194487, 0.17759033428111248, 0.1437243983120564, 0.16752608170702343, 0.4778420542862052, 0.49633634400101867	-0.08812505493619538, 0.5429241991545299, 0.03199135300214806, 0.24848225787338496, 0.15195485472153347	0.12220251409468608, -0.010944841218565315, -0.007791086543996073, 0.0613511407743621, 0.0664250316345747				-0.0303927411192067, -0.04151808930672052, -0.049410626300107896, -0.05658116483247366, -0.05882809545089823, -0.050359935623380314, -0.034398291645094836, -0.02221673026583243, -0.024330500370284003	0.10411116987166746, 0.05827092542755352, 0.047864850490567434, 0.11898042192474279, 0.12140866914779025, 0.10519965774751316, 0.039550193338668826, 0.060970339172302435, 0.12304271353183616, 0.07844274504582405, 0.034815897142365326, 0.05780802431142984, 0.08148457519443264, 0.0761712686183218, 0.01968406914939136, 0.09984146230138169, 0.0901920812577579, 0.05688581247139135, 0.03270559395722294…		0.6395027267767328, 0.45555554735855486, 0.32820081310637894, 0.03414432189459227, 0.2841126963820324, 0.3264107618873133	-0.0305235941359705, -0.07033512766237426, -0.028870843638923782, -0.01776004389467334, -0.0672135380233676, -0.05330179217141462, -0.07573757156371363, -0.011425181707445997, -0.09691327391372251		0.1710501925231478, 0.15882687350849656, 0.14049288029022833, 0.10825161161933128, 0.1916794250689895		0.3017020877829193, 0.2921330089152674, 0.2617471658747328, 0.35741615034241603, 0.443716608885941, 0.30506252425168334		0.2288047027346547, 0.17741419701498629, 0.34281492526146273, 0.35063021706535524, 0.2722736407418962	-0.012744467140892946, -0.029445555567375714, -0.05018568214669794, -0.03360199363147942, -0.023450351514107015	-0.01378019810135167, -0.06115946548786977, -0.0618846943457253, -0.05794964433368177, -0.04941845212308904, 0.003095564939676332, 0.010100108993908008, -0.01093626528489633, 0.009369152984356477, -0.01716868669907179, -0.010438174963522395, -0.0155058756	0.2019405442151303, 0.21355755376940166, 0.12514632387500146, 0.05133968953498336, -0.18325513963035522, -0.23614255222660097
ENSG00000010803	ENSG00000163935	Q96GD3	Q9UHJ3	0.0398237899913938, 0.11035835391524462, 0.003401398163552116, 0.032939184101213215, 0.038335738083998816			0.0029668895321499633, 0.005914922872084616, 0.0031549239740726875, 0.00633649687457738, 0.01763355028758773, 0.009296140907425143	0.45146079024382724, 0.3699112850717938, 0.4710043299099804, 0.4261472706024021, 0.3984661074424949, 0.6383379611921236, 0.4417502439086465, 0.437292791151243	-0.03639344497362984, 0.21205747702032784, 0.16449632023654637, -0.010274961993210763, -0.011823629029314553, 0.07408408226026841, -0.035664685053538925, 0.0029065459973485197	0.41585159798074, 0.3480379444444699, 0.29484277236465717, 0.24064704371813006, 0.39579398731020055, 0.26733472126734137		0.8140887145507902, 0.6425888966767159, 0.3084937954513425, 0.4051990174331008, 0.4035313386781345, 0.2848801668511167	0.11827227022357267, 0.11165332147157625, 0.10908552656595305, 0.12032403261774427, 0.1316336760987098	0.26201027708023794, 0.2512557199790382, 0.15508178586674437, 0.24114833311215533, 0.3849588834297375, 0.4716772500110906	0.43237017777633735, 0.35954036296986613, 0.3720027980108034, 0.3573278974530787, 0.3315121433633217, 0.29390546762402225, 0.3380829990396754, 0.2781537285886646, 0.3152975881704232, 0.2944192529711689, 0.2625864820194592	0.28330122870354946, 0.34008745969968945, 0.4392081292282606, 0.16143637891494023, 0.16160072233444556, 0.08543019532462637, 0.28053316734702816	0.22921256266202716, 0.27188400177639926, 0.30166323195877487, 0.25219221041651574, 0.30411479947421083, 0.21991612127783844, 0.42179161028716017	0.04542017444126856, -0.11405728196539755, -0.010048264669914264, -0.04909174967171115, -0.05764728260199181, -0.05243394583164962, -0.03425800742287022, -0.03172672049515013	0.02347322425011289, 0.015240899336392832, 0.025186240019269612, 0.02207175464436828, 0.022641830069675795, 0.02984959738704851, 0.052537338117412014	-0.4320942849063434, -0.426878522032895, -0.4223953414033077, -0.3598744651147079, -0.35359523417189953	0.04446531929948716, 0.040673832722218806, 0.03815366753050253, 0.038831569562016166, 0.035649362274649765	0.4686220699322501, 0.6302352714825996, 0.5278139629558498, 0.42745223322597026, 0.105053273121408	0.0945250839948426, 0.0903864127341023, 0.11044232465141035, 0.03221550297769471, 0.054466012471449665		0.11148466875663132, 0.19748731021495036, 0.18859413545028358, -0.014145315668077085, 0.10667356652810378	-2.7675691528980093, -2.8822600875147826, -2.5948718357634384, -2.5487895534783522, -2.66967834039232	-0.0005574006221362726, -0.06737657085602844, -0.025983414823715245, -0.034080023842141594, -0.05158805987051829	0.4787998465405554, 0.4329528820729869, 0.4978380442666617, 0.4638430976723278, 0.44262904004018555, 0.4129154868615674	0.15391697869359078, 0.009535790875005112, 0.11008735650161894, 0.10429914379304028, 0.1633556474726161	0.41515549960990317, 0.5501579889383592, 0.4821895820984117, 0.5081638682554663, 0.5353500780163021	0.6134616302329139, 0.5861135290024557, 0.49238241439329, 0.497730320972682, 0.4359610938880458		-0.265233614790366, -0.2595545483364914, -0.29723516536661254, -0.4026958942286978, -0.34732344178725594	0.027676239902011623, 0.022527965065065436, 0.025475083626247952, 0.03187451675784381, 0.0331705814971765, 0.03239136306712642, 0.04079560959688061, 0.0342949634071506, 0.04572068022928244	0.521201014900956, 0.508328682414009, 0.5579357402960641, 0.604543588305102, 0.6047220533882594, 0.5563270136450305, 0.5007239216820096, 0.5320141945272763, 0.504382262361128, 0.46993971979887794, 0.49393976286116414, 0.5868795391822434, 0.5465392815745025, 0.546751709858011, 0.4931979628080674, 0.5246011386369411, 0.5102458867454023, 0.4997447063601914, 0.4994553722758539, 0.5317031400149226, 0.…	0.4426858116473329, 0.4645160467037044, 0.2926766104431304, 0.365469355154576, 0.3951400064934003, 0.42870047909741626, 0.42198279864499466	-0.6904674292918889, -0.6071232891817704, -0.6037459691704437, 0.13639555730020714, -0.3833484826491371, -0.34045496788638463	0.03307384881949349, 0.007694155713861672, 0.040121438301975454, 0.05428690032652628, 0.0453716733095475, -0.005995278954071481, 0.06439849684888854, 0.09567206424744301, 0.04631946864946801	0.13391424594632628, 0.10274043193074123, 0.12178103624699377, 0.09912645358237193, 0.07720927860677962, 0.0644541724213954, 0.04745822928191912, 0.02813758147402945, 0.02866095813000291	0.7355800121409193, 0.7782758175376763, 0.7831697058239309, 0.853005385102062, 0.8323090657714358	0.3630692599101968, 0.4761119550583429, 0.4361176441714647, 0.40214876372178043, 0.4427470467935051	-0.9670824334814063, -0.8378448622132286, -0.9122850995893108, -0.9270668630674739, -0.8295922984112278, -0.9056420385662287	0.21682340964019553, 0.25515790530937643, 0.25837921199197234, 0.2455118965941685, 0.28149146156177873, 0.23747736296300914, 0.14849889716975828, 0.18477792429462436, 0.22669883576843186, 0.23549629881362133, 0.2923354353781418	0.6088548191883216, 0.5893352457588545, 0.45773869134387546, 0.6037210561396837, 0.6231984119099652	0.05404409228593543, 0.08849133102464057, 0.09415364994258812, 0.14123532229337066, 0.10475498364231939	0.012066692437105675, 0.007037072760151308, 0.007460723569465477, -0.006863094705937711, -0.03342876280238016, -0.009480459912971084, -0.001988353237843854, 0.009816036959731655, 0.008254760073230005, -0.005601285258534872, 0.003278302564051705, 0.018556666433618196, -0.012185700419688805	0.640105735128425, 0.5728063996147852, 0.6738525855022681, 0.6990460784579375, 0.6300297035167552, 0.5811750307029131
ENSG00000010803	ENSG00000198879	Q96GD3	Q5VUG0					nan, nan, nan, nan, nan, nan, nan, nan				0.8215504198503853, 0.5697723868937623, 0.8582958492465862, 0.5980191919005597, 0.4613651924611881, 0.6081251347444021		0.6124843174497161, 0.9442693576106538, 0.5034960794293502, 0.626801383347465, 0.9135626314504188, 0.4905501575087039	0.7647749395121788, 0.7933066003825089, 0.8018814656987587, 0.8089195623996779, 0.85537968769605, 0.8583700122468789, 0.8093413788942765, 0.8457007525344125, 0.8294369451404828, 0.8740132758445598, 0.8670043109471177				0.1887001416394638, 0.17367147028856822, 0.19372070912997374, 0.19604253283666428, 0.19079789015746895, 0.20134528337409174, 0.21276318227588564				0.060019187879450486, 0.010645972022018335, 0.08099933130626069, 0.02303616754311122, 0.03730869782882951			-0.2862972243351214, -0.3416707148183664, -0.21297917448274273, -0.23385001363037627, -0.2455210232558971	0.20996613716114576, 0.18808775167947467, 0.20800370221683473, 0.20723971160800236, 0.17776512265985156	1.5855868495854442, 1.6830765387668998, 2.14089269405425, 0.9781714264379722, 0.9041505932600189, 1.0221540628166532	0.7760281179487647, 0.37365861910106357, 0.5155481441989389, 0.35530579356393877, 0.6709412807357755	1.6066062790754239, 1.5464242105559385, 1.7442997827202658, 1.4478925069921307, 1.7624863270073683				0.11646132119458658, 0.10771404615754032, 0.10462896598587401, 0.11258100344113009, 0.10973377491837566, 0.1314159802124027, 0.13973524211850613, 0.1225727828896242, 0.13019199274915416	0.7589721810496506, 0.6743539046023057, 0.8298164565908692, 0.7319462778320638, 0.7376064821249888, 0.7416442429663983, 0.7069720253246974, 0.6409375888264164, 0.7505268381190255, 0.7460129610434134, 0.7563532622528653, 0.8069972643942902, 0.7930816747164866, 0.7869904454605359, 0.7702723965954612, 0.6345285617966088, 0.776686755509602, 0.758121939952545, 0.7604665945470994, 0.8104136810969309, 0…		1.336063620832883, 1.3609572294508547, 1.0301687349819342, 1.2769564952395398, 1.1225397033129931, 0.9074945583822277	-0.05121876036568085, -0.045684346850691115, -0.05484433991259552, -0.03849566255093251, -0.04205121292661784, -0.12862679748695405, -0.026706011978705813, -0.0654415410266711, -0.06027051069523748		1.3127752133790096, 1.327599203041457, 1.3077240461998523, 1.3870576250491717, 1.305550334886088		-1.0150443129302746, -0.9314240285645836, -0.96984160634885, -0.9401068528463443, -0.8184235386481362, -0.9761058122895876		1.8857139564987395, 1.9638358926846102, 1.9420001564437581, 2.0293613010533904, 1.8885363190983862	0.22880519874926952, 0.31994403548539835, 0.24877532951724585, 0.274988193799631, 0.27851611048925684	0.23552010665143575, 0.2449749650801133, 0.1985988565498733, 0.19699998242461192, 0.19026500546536984, 0.21662794791303586, 0.23398868567116626, 0.21388673643516976, 0.20471660295558392, 0.20097252544187683, 0.20514765239359, 0.1880876078737398, 0.18902437807270267	2.204006870405799, 1.8701823829677193, 2.0020915495350153, 1.6631637144044844, 1.8624974291434055, 2.038505029000189
ENSG00000011590	ENSG00000100105	Q9Y2Y4	Q9HBE1	-1.395763089417763, -1.2827453062772114, -1.25100272159099, -1.5202651296776508, -1.4560819908319753			-0.10059772935354594, -0.09726662117060902, -0.09577532126052624, -0.088805515876203, -0.09078370793369428, -0.08848800797749268		-1.1101387533803304, -1.2191519039478913, -1.0341395005438425, -1.0376841995834312, -1.26591229451342, -1.0244245993314183, -1.1736456956953694, -1.0382226383687183	-1.8171753582853505, -1.5524542362479, -1.586732956322699, -1.3662376068403743, -1.787870084805788, -1.6779000220426623		-2.1211111454673053, -1.9569801126620838, -2.2135177569963047, -1.7936368476118019, -2.123130836324897, -1.4971792742680254	-0.06853520049871853, -0.064081004966975, -0.05989557076522456, -0.057560126775541565, -0.05148579290248756	-1.2119972495984106, -1.219664721560152, -1.2925514093358301, -1.4435566241224642, -1.4605860495713578, -1.0481413802750552	-0.13834012973960963, -0.15428811609287374, -0.2628493837600059, -0.2941000270945895, -0.4007558894186276, -0.3990058984163327, -0.3948759255614376, -0.40876002128848765, -0.3488050796934996, -0.3417997385945737, -0.3833466897467268	-1.1122056233049906, -1.1158323168282034, -0.953054288501389, -0.9114288963663304, -1.0762222756040234, -0.9915490913131151, -1.1739143398014067	-1.069540791491223, -1.3287758833819368, -0.861960239712976, -1.253363515295975, -1.1958996524092336, -1.32639987367585, -1.1747645893033876	-1.6662084989405634, -1.7235951613079041, -1.6027780142125594, -1.40409347282056, -1.7029640022808161, -1.6518160713525882, -1.6978115663072488, -1.523630612007001	-0.2327191365177531, -0.23661562380710932, -0.25055599576977805, -0.2332299305479093, -0.23363323423438276, -0.2283911265259232, -0.23155089185818634	-0.20555132014985733, -0.2010854075638593, -0.2066385305021583, -0.18960253170667474, -0.19536476161739635	-0.1551716429335981, -0.16919594278681394, -0.162335917127716, -0.17600205856258944, -0.17347583433668778	-1.550126394026124, -1.5200594734730721, -1.4179327766757392, -1.4081591738537236, -1.0111763026468843	0.039618639672503786, 0.05171590593922781, 0.05397955728722881, 0.056498467971280775, 0.03568909590017111		-0.5715960407485303, -1.1138045155936125, -1.1386546188183988, -1.121348314818276, -1.3880487470610245	0.9624293490408635, 1.2651764339736027, 0.8818922594075154, 0.5782705144472029, 0.6114848158430799	-0.08053738676416611, -0.11318845539589395, -0.09131620798645157, -0.08668195421601477, -0.09611037444023929	-1.6549611028769762, -1.5832819207398718, -1.5069742930192844, -1.5853836709228188, -1.894768060994004, -1.0336610558124149	-1.835189751354008, -1.6535435489493528, -1.1499805581171485, -1.5125427567888334, -1.7115846370789352	-1.4068072008804742, -1.067158875530516, -1.1118634700810983, -0.8474332987528781, -1.0205197771681287	-1.573990542449238, -1.269046212507209, -1.057883352505387, -1.4235742432212382, -1.1432489097829637		-1.6602961602707298, -0.669723062596457, -1.3513103731878857, -1.9705137612744614, -1.676862892215941	-0.08395689171147225, -0.08845854304111983, -0.08352623406269777, -0.10401772646320911, -0.12171074165328721, -0.08140627566667019, -0.08751902028019276, -0.09426610741622637, -0.10537505901481814	-0.05812173207486859, -0.0762924832250933, -0.05864062145645077, -0.00520992161519418, 0.002160592641801573, -0.012754314182602533, -0.055848160095914645, -0.07691198498517293, -0.10609835122245825, -0.09409523067081338, -0.07997214005111619, -0.030842336	-0.6211427726489596, -0.6233541274207464, -0.6292805494741871, -0.6926067130808107, -0.6862084596408582, -0.7577686444620555, -0.6207112523825318	-0.4125735337829237, -0.5283031176221251, -0.5414271713757796, -0.5161885824534099, -0.5838572041032337, -0.68196456450201	-0.054720539962589965, -0.08175039529200512, -0.03851387850130661, -0.07208298845182215, -0.06017442160926101, -0.036510675089802325, -0.049490160639535485, -0.05818693544715736, -0.025584255436153613	-0.07167832975878952, -0.03869858718950192, -0.06045423142012085, -0.07250711500866969, -0.08450235347363444, -0.07887481781171135, -0.09132093505498318, -0.09458970444053316, -0.0938806031923366	-0.7069505874649655, -0.6608306020471928, -0.7250171440325344, -0.6564401152177233, -0.6817903628071964	-0.3051938998709318, -0.31601434142598595, -0.31737545604403916, -0.31267329622302187, -0.29265497068353596	-0.352888087480564, -0.37578644362173586, -0.3105971014478305, -0.3701905681217458, -0.3489799438671213, -0.3260624931554048	0.027318219829928436, -0.010262377636420794, 0.008058688535653169, -0.02521571152194091, -0.005038431242474162, 0.019954024392642378, 0.0029346857493467438, 0.014735921869867719, 0.006902827756679719, 0.02303757982071042, 0.019181324139809663	-1.05204137910907, -1.1270508489201896, -1.307588552733952, -1.1402881287295734, -1.1773017393058447	-0.1182772034791344, -0.10014024718205872, -0.09331834527590677, -0.12707077074730977, -0.1126728653493706	-0.16570723107742213, -0.16414603396057104, -0.13960238759522836, -0.14407294218509992, -0.15701449662133893, -0.15879204581178497, -0.15513182474968212, -0.16034102735176348, -0.16353269065895748, -0.15528084178276647, -0.1576609089909552, -0.11874580401	-1.528470691467358, -1.7131138154644916, -1.6378009401900366, -1.6614520881262773, -1.5173942906182263, -1.690726030651812
ENSG00000011590	ENSG00000105576	Q9Y2Y4	O14787	-1.8138759602476628, -1.7040451000744246, -1.7555153105887027, -1.8211858826088454, -1.8018134967745043			-0.1503187878774349, -0.14663569343313132, -0.14460748912233456, -0.1392774822281676, -0.1377915153553272, -0.13461615221951395		-1.0223742779276168, -1.1398978185059607, -1.073206144913637, -1.0121517330522716, -1.207692059219175, -1.0384050187386864, -1.1279925526801038, -0.9933921374490027	-1.8531363818376603, -1.5503487462812422, -1.4093811235776281, -1.4331790995831541, -1.7087894465812683, -1.5706796477117548		-1.9388449471330937, -1.6764657539421752, -2.0420685870753146, -1.8320085608546748, -2.2026938338490374, -1.5787588104503676	-0.13461890064344972, -0.13186458501037623, -0.13742339079462274, -0.1427770907938979, -0.13873774636711067	-1.655138434811382, -1.7874027773741425, -2.1665662720893053, -1.8754367070994593, -1.9039528926339506, -1.3028509395556072	-0.7582614767885825, -0.8006039209576019, -0.9205427869179121, -0.8579770768844117, -0.8640029980559063, -0.8224134774419984, -0.8315375788962798, -0.797396256904437, -0.8170756310824914, -0.8094615840764432, -0.8096301691444885	-1.6650347618033323, -1.7627535649333739, -1.697222194526522, -1.584990459314306, -1.8594385354550564, -1.6728191576894698, -1.9685996786935718	-1.2458309488704646, -1.5088101803836187, -1.032815467043516, -1.515211304327802, -1.3908247540391585, -1.5248421970579413, -1.4187236145953297	-1.891778662787517, -1.9303146416686123, -1.8301615622540393, -1.5964100855428653, -1.906671082529154, -1.8659445322987416, -1.9127628444544116, -1.7670158158814284	-0.2653720561624814, -0.26887189122937616, -0.2870079946065036, -0.2651604757704745, -0.26282742527469216, -0.2591546067732652, -0.2598035284119943	-1.4976199105383925, -1.356950774457642, -1.4459561018977112, -1.8598672265987113, -1.8886739918711275	-0.16367833052212055, -0.17369302063907355, -0.16926532455607435, -0.18082767635990404, -0.18027197647596982	-2.1000688469589184, -2.0962964581870476, -2.0508950864695388, -1.9520540430244988, -1.6331446210392646	-0.09159724056716345, -0.07815276787961167, -0.08866155093271577, -0.08010429524080342, -0.09753923766258032		-0.5054667574624192, -1.0508984593841342, -1.1293776831559315, -1.1630398759787683, -1.3467474879441932	0.13497818480414736, 0.4473043440849418, -0.24413575335697058, -0.4585870195011208, -0.3967517040640418	-0.11089143064477902, -0.1596381421955485, -0.1470767469168951, -0.11849149404969861, -0.12183992725477644	-2.2614837843476936, -2.0981700693300676, -2.0779127029494564, -1.9403490771848104, -2.174636268937941, -1.4873033854595403	-1.9086059417478434, -1.8780146198253214, -1.2954410007547066, -1.7202103638353734, -1.8844838285545573	-2.100051335993527, -1.6921898304642176, -1.8553120351629342, -1.5859044522456789, -1.4949039270143278	-1.8390250249514022, -1.3873882517869358, -1.2243280859804064, -1.7396241232289766, -1.3096808028700198		-2.0450881615428167, -1.1269072973620984, -1.8124607307739509, -2.381947727359351, -2.173213255796586	-0.08664321916196938, -0.08721954403915883, -0.08675735788031352, -0.10683184602145185, -0.13189733192620623, -0.09093211499632337, -0.10134651557982477, -0.1106538803330796, -0.12086546073299387	-1.0935250393419123, -1.1341988468079298, -1.1212766249144044, -1.064244420680986, -1.0720173696093644, -1.1067698601230822, -1.1489344587329955, -1.1631265922499585, -1.1363046055419297, -1.1109008065673154, -1.14255182691679, -1.0965033147043495, -1.114	-1.0620459363221355, -1.0042059260617995, -1.1046818614999387, -1.1525974090083435, -1.1370354079614653, -1.1867556016153624, -1.1093987442635331	-0.9434416594490116, -1.1008858104565744, -1.1961256614230904, -1.009650541289862, -1.1755380553989507, -1.2050985624566808	-0.11323028605452179, -0.1403845335569085, -0.0945240663529866, -0.0849077663897676, -0.1555778731391273, -0.022767498087124638, -0.10416265680769721, -0.11981415278046348, -0.05889932772570561	-0.2224777986905312, -0.2067921751974936, -0.21169002851468, -0.20569344483000385, -0.20123055357037634, -0.20187596086833504, -0.20045205462176707, -0.1918394118108636, -0.2014536105263789	-0.9771933291360355, -0.9444205734796842, -1.0118630034804361, -0.938562563711185, -0.9372987476433179	-0.9730844855610867, -0.9711520955030002, -0.9397433437818148, -0.9383005433890474, -0.902177114566364	-1.50499445013782, -1.5051556221795535, -1.4777833568029843, -1.5413510567383528, -1.465497509173675, -1.500418173573263	-0.7471399890819896, -0.8621685013230045, -0.8412925178061409, -0.8354924290329496, -0.7547237114246245, -0.8020954629707459, -0.7314962182988958, -0.843790032694937, -0.8988460464651412, -0.8333526375986987, -0.8015952935070118	-1.5214078164102736, -1.5891658155912844, -1.7980375634798897, -1.7235437764935615, -1.6738202537296913	-0.2469213609054859, -0.23694158249214425, -0.21087389787674382, -0.2701804255222755, -0.2341519180787457	-0.2495402066561786, -0.24917499506464258, -0.2198971546169266, -0.2175885088689825, -0.2455603146356925, -0.24404827097537574, -0.23682944679867168, -0.24324687091888053, -0.25463827778035397, -0.2392073728987183, -0.23894067913492134, -0.209487644929612	-2.078856142129559, -2.2604990536837435, -2.19666613700614, -2.2153504815209737, -2.0456527363176966, -2.2015581777164233
ENSG00000012504	ENSG00000143171	Q96RI1	P48443	-0.6395518016203, -0.30930252162997107, -0.21160176198795178, 0.11942540312938754, -0.26958161280560033	-0.9492247987347828, -0.9750400901951206, -0.9452113261271435, -0.9313978205465197, -0.9992214764699054	0.20108288840445532, -0.06443696358741446, -0.32952746672678757, -0.21484223077194775, 0.01675825116603802	-0.03456614732514629, -0.05321911112249167, -0.028431338911588555, -0.03682190794229834, -0.05023722215203763, -0.05823898737270028	-0.14553956068047036, -0.21319964050784335, -0.4349235749252076, -0.0679002356379359, 0.17069622716897515, nan, 0.16612466409449178, nan	0.09763930701974344, -0.03257635135096426, 0.17256516811415312, 0.09384205668335532, 0.06199978448209387, -0.36052313487922216, -0.020655658435230873, -0.012538642625382623	0.6380964587660514, 0.3980503617362583, 0.4728642341956566, 0.36430766305487916, 0.46640207424848734, 0.25973790163989063	-0.8963504576850578, -1.2210493117801202, -0.7118379675738731, -0.8907784528425613, -1.141950550072182	-0.0839246315832185, -0.482004067349862, 0.6790197773816291, -0.0754055302269212, 0.2730012720637376, -0.2928355170487096	-0.012566145579000265, -0.0032902330090226473, -0.00426990791644577, -0.004054910660560407, -0.010264406930079462	0.644274425987561, 0.5853814859206694, 0.08906110392118549, -0.11116679895552461, 0.4039773700469038, 1.3223724580160228	-0.11051773375317864, -0.0974645314023761, -0.017816557693026702, -0.13216623738206112, -0.07898069444770761, -0.023242172849206932, -0.09612787962983527, -0.07955823780906068, -0.11095425417232496, -0.04907471480486447, -0.016709565997642395	0.10030295590539584, -0.28469562832171835, -0.6065604925546388, 0.38474699554448744, 0.3101733751038511, 0.9523825730552011, 0.9684829485539351	-0.22008152649869328, -0.8388490907372553, -0.7071644829512903, -0.9135195152108757, -0.11755678298570049, -0.6458796622106469, 0.22974523046239015	-0.2236850926563536, -0.45559672253242045, -0.205138692857729, -0.3293817348848451, -0.29136966450010937, -0.12072561006250493, -0.08930816516228957, -0.39147296343208215	0.21913158734444127, 0.21012786422425656, 0.20196915979427799, 0.19898328436658252, 0.1744132348379126, 0.17838516092454204, 0.21236385670183366	0.03764757907290339, 0.039930801386849346, 0.032552598611635064, 0.03556154409544798, 0.040728954531229045	-0.06807811947858877, -0.06673910201658306, -0.06455899022562428, -0.06443937245984632, -0.07169331245560107	-0.6135398090113926, 0.41144247907568476, 0.1327923770615096, 0.4618812881629256, -0.9453790491080197	-0.048519050713664136, -0.0802998415968762, -0.04554519947400726, -0.0564813559524483, -0.04167663056350368	-0.5533242501975189, -0.9461246192171453, -1.0090796578519186, -1.0094999252245165, -0.6727946803586197	-0.1655039535729923, -0.41562279290846327, -0.3155700969402129, -0.16137199927354828, -0.28048762171266484	-0.18137125822601208, -0.20447796231500814, -0.20889583137453482, -0.2338312209241593, -0.2242085491718484	0.02240226294324288, -0.015465285954755048, 0.02457689594071638, -0.015386638256517648, 0.02574515853878845	0.3658020462389744, 0.34379038474117307, -0.1159169231543613, -0.20235518849987533, 0.04346569378109022, 0.656545368541022	-0.3977978268138668, 0.4315214314258863, 0.09965872143620735, 0.051455906659441664, -0.5758002904665657	-0.1182277718207757, -0.33009979553606406, -0.388903651203484, -0.19298273408905842, -0.29478964638418104	-0.5045854383815372, -0.1678703215756705, -0.02619263856387133, -0.2895875534636987, 0.022683102786497322		0.292121078510162, 0.09396277787437679, -0.11163326982876276, 0.22184874961635637, -1.1776124321762143	0.05238450348004686, 0.0376313409273083, 0.04058397950811021, 0.004854019884977245, 0.017588373000467228, -0.03240051549234835, -0.06006995930175146, -0.0737641222639126, -0.05236510934891864	0.002991830588085609, 0.009414511531837366, 0.017607151222021944, -0.006145650901318689, 0.006273702719672425, 0.0011006948130882765, 0.023903224808591528, 0.02093806683777344, 0.026424807351501434, 0.03214355470013541, 0.04211466393050012, -0.013903680099465632, -0.002206555708846869, 0.014662644999325458, 0.02095038550072048, 0.0194600545007253, 0.01708467790101853, 0.03199758380304707, 0.03955…	-0.043890367052872525, -0.08707347328019344, -0.13371994314831537, -0.054339450972819, -0.07534090405106353, -0.10328452171932212, -0.08088538996238359	1.3446538338972143, 0.9478834607721374, 1.0402244774501535, 0.06539562763585449, -0.42080289163154194, -0.19884631949227316	-0.11819236846455006, -0.058703809785536576, -0.11077174060165607, -0.04531777970533046, -0.1502815808576874, -0.1068461063163314, -0.06482764342462488, -0.0824478242687432, -0.11431082927448621	-0.03969834122580462, -0.06780146798754572, -0.0505114456524175, -0.033106594903236974, -0.03541430657302891, -0.051818864675091336, -0.05586473780962642, -0.039912464954268256, -0.04093851482267319	1.2873868001669013, 1.3634280856736503, 1.3203762445630989, 1.3860840083728188, 1.3978188592843552	0.21095883263513016, 0.20709424957232492, 0.19831428476255752, 0.20132169196155258, 0.20902282180103338	0.20863334048780868, 0.2107894651896952, 0.2121962058070378, 0.2088662643429008, 0.2103534838612351, 0.21341870187271506	0.07907389422205435, 0.09466184480443873, 0.10596282463992723, 0.10072953482597291, 0.13049605629007444, 0.047397759697345165, 0.09184342984046212, 0.05336034134995349, 0.03887747450121637, 0.028788841252172293, 0.04259230669321967	0.06691711421722785, -0.29521906860852054, -0.23164290727110892, -0.17946411439949395, -0.4386402567041004	-0.11057307098268579, -0.09893785084905113, -0.1531699757085541, -0.12442629468229302, -0.15610079263663118	-0.0867650218019671, -0.06322027543547526, -0.12248526559904577, -0.0584609948679628, -0.04304813872593116, -0.08681987103056155, -0.057352991204140114, -0.10221969666182534, -0.1439508920407928, -0.05390544847211076, -0.08463621214822459, -0.102808639774	-2.2851856497098955, -2.2547457682504968, -2.3840064883974046, -2.4531864919383404, -2.0594718700922376, -2.035506119141481	0.19187890531957175, 0.13457588025109235, 0.1254972239228107, 0.041148140102915676, -0.0008517281388065179, -0.1420433256107434, 0.06375346815600613, 0.019736745290739766, 0.04282629971403473, -0.05814104303020606, -0.08162906592080477	-0.3182786138945728, -0.6141059109580307, -0.5276122469829232, -0.5822615843956918, -0.9867569575703075, -0.5615149170402125, -0.5353127397123014
ENSG00000012504	ENSG00000204231	Q96RI1	P28702	-1.1911729838610214, -0.8287259790798635, -0.6638290506014375, -0.5846936157061984, -0.8101204564586852	-1.2115063125304104, -1.0978264757477274, -1.0595266062049347, -1.076989911281148, -1.1702237584648094	0.18817243575929732, 0.28041820881990054, -0.1164972925128005, -0.028788718575502692, 0.128847642681317	-0.20517172079348134, -0.22159288753026152, -0.20747559472275112, -0.20228752086517288, -0.20514001203766308, -0.21132606711477508	-0.10546982470471522, -0.30102999566398125, -0.36102792533926653, -0.19140801713978717, 0.2182446253475312, nan, 0.19349701039549272, nan	-0.2124200051860381, -0.27891397557869246, -0.2193237745858525, -0.19549264400083644, -0.3119651908610719, -0.6605904622798306, -0.11645676645514769, -0.04056736622562607	0.05528432674961303, -0.03080588603929657, 0.1922665652169493, -0.0038447437722566313, 0.11354336841267587, 0.13018060521290264	-1.5344614460034323, -1.971185174593427, -1.4469506723825782, -1.6836044582951084, -1.9435234114770377	-1.2446063049033504, -1.224014811372864, -0.5721851379746117, -0.8046556602083723, -0.718289968979904, -0.6769071795735537	-0.1567191828279837, -0.15535011006041788, -0.1624676108655877, -0.15584605360542425, -0.15250956173844954	-0.7968968320481321, -0.6654932196098791, -0.9704137683839926, -1.1060761961102454, -0.8468752672191526, -0.19963682855168585	-1.1288718182773554, -1.0712304297157427, -1.123013860804414, -1.173928181341916, -1.1221477767936754, -1.1481809094575068, -1.151843641702858, -1.1422041095623965, -1.173093898009956, -1.1375909043991534, -1.1835927292206068	-0.5325709828367862, -0.7935810236454355, -1.5556317755653943, -0.40779175041226234, -0.44676290792875695, -0.5269601416584193, -0.7076006968106868	-0.5443828645756623, -1.2542660284491256, -1.183608739120917, -1.288174674978394, -0.29474961392405663, -0.877039829373788, -0.44407294294047217	-1.064785722757704, -1.1813220023329107, -1.1591070372964136, -1.0631431986267803, -1.2053373645127097, -0.9663559124678791, -1.0573684820959257, -1.1950939584781075	0.07589518787002503, 0.077410378096747, 0.06853238827494945, 0.060077551769164406, 0.042225468903020924, 0.031015325382584003, 0.054770257385337695	-0.18037850494691465, -0.22134749965928435, -0.2390953370289901, -0.2798207285726182, -0.2466788454305453	-0.13904703325458023, -0.14427406999264092, -0.13956247668334898, -0.13797626119254258, -0.14431847807870823	-1.5915945576497974, -0.835712135805442, -0.7614913371456205, -1.0903812348026216, -1.905059579854848	-0.2594471462157681, -0.2849141172256757, -0.22370188340844654, -0.2635546655720783, -0.2932924429198107	-1.3770401427896886, -1.8771244239554734, -1.5250448070368452, -1.7115639040846513, -1.400065301174171	-0.6295584798360072, -0.8633798179973899, -0.9779423452130289, -0.7911145076986115, -0.8057605478681475	0.0401611423546957, -0.0005372347282452949, -0.011208970374894767, -0.009640819844762616, 0.015156241463934794	-0.18870336849976022, -0.17918313341658326, -0.18204412170356976, -0.18535659740219323, -0.16392470207358656	-0.9862679749200938, -1.226992635083685, -1.2024351371317374, -1.348161129958783, -1.0444176437868768, -0.834610804013374	-1.364715229617755, -1.0230245335385457, -1.3629175216866352, -1.22629021699872, -1.4102606260816746	-1.410699056545516, -1.3145223542366122, -1.2089679966265383, -1.2075259374622256, -1.3077510391266065	-1.0454705490791527, -0.6427824921104359, -0.7498232641089644, -0.8959707870800298, -0.5994975920929204		-0.5264642722048969, -0.8563769870957265, -1.3339450200027279, -0.7629523150028927, -1.8598648329466636	-0.002125363342674047, 0.0010779249658026124, -0.0004673764040127315, -0.027145011396480567, -0.04096439077200764, -0.08683114129022046, -0.11137340311281407, -0.11761628815476227, -0.09794197006213212	-0.5940851775361091, -0.6563583287879164, -0.693136385954876, -0.6822799764039256, -0.7179554748917998, -0.7648004537370519, -0.661555153484533, -0.6809050729337649, -0.5434648002744555, -0.5744157073567759, -0.6397986188808404, -0.6873192653123985, -0.64	-0.7688240873724588, -0.817145161881137, -0.7667637989744347, -0.77858087266601, -0.8163960792780969, -0.8311362946664185, -0.7617187918454766	0.4461700152170387, 0.4387943148080875, 0.36096193911356034, -0.3054785074614266, -0.7948295005150877, -0.6240811835994713	-0.33344840795686403, -0.3485547967942003, -0.3198939428707024, -0.243675079992143, -0.3745616600176863, -0.2721219274781306, -0.27270777710261407, -0.2591444543810102, -0.3262056271298893	-0.2183915682560923, -0.23766671594984268, -0.24574297828413372, -0.2282444599777853, -0.22364448673753023, -0.2405371092533346, -0.22942367553045073, -0.22870040441652173, -0.22982051295546457	0.16185642714133275, 0.2685099678764593, 0.15703531177072216, 0.22979870787423007, 0.30933517404527366	-0.12884874416937575, -0.1325909224913483, -0.13538693676735447, -0.1370907242951025, -0.13378802553495894	-1.516159617390323, -1.4643074087741415, -1.4534172912884147, -1.4509195056320427, -1.456411624994568, -1.4092610956086267	-0.382441886151061, -0.33342129444387025, -0.3028619122648234, -0.329385750316054, -0.30029310785661745, -0.37998525599671584, -0.2907236025376906, -0.35251047841820493, -0.364142079990876, -0.32782399349855906, -0.33128568712542283	-1.273381269833032, -1.3378429155072622, -1.2563458931607985, -1.3184493013409078, -1.4577292097428582	-0.5853461141886244, -0.576897512164818, -0.611205871535012, -0.6067012641619466, -0.6043490005858805	-0.43808941305333793, -0.433223308324849, -0.4537074018007627, -0.43483755140374913, -0.4026701543235613, -0.4472574070426085, -0.4086285101135146, -0.4460889525357236, -0.4751075713195826, -0.41428850603752443, -0.42757651427209875, -0.4395592932838158,	-1.405655588090178, -1.3802934866662886, -1.4344300408893216, -1.4896329498833396, -1.2246554163135872, -1.4981526572301798	0.12611721146532373, 0.12249130901857486, 0.23326326776585704, 0.1590433568909564, 0.028552191787820647, -0.010345054434220291, 0.20433151032820795, 0.048851084415650003, 0.014962637321581873, -0.09501910031213923, -0.06029558602932594	-1.0070999080903316, -1.6263189772461488, -1.4435211496087594, -1.3422047380857092, -1.9133591486604062, -1.4924977301612912, -1.311071819910186
ENSG00000012822	ENSG00000139112	Q9P1Z2	Q9H0R8	0.4748700983612424, 0.34146892689382247, 0.28649490220915697, 0.21574355092771524, 0.2608814535188162	-0.182560449131842, -0.07938046284842448, 0.004408309147413192, -0.14817134691826128, -0.49575295713690926		-0.03669211493306057, -0.038164913359389874, -0.042341289051275655, -0.0593491794120623, -0.055618649989818914, -0.04608981062086981	0.6563170643086105, 0.2730012720637376, 0.6901960800285138, 0.25505459517304274, 0.5711954867477127, 0.7708198666821429, 0.365366964141582, 0.7947731311183421	0.03175362181551278, 0.30254277913345473, 0.3632343372750846, 0.29423979595604255, 0.278163672571069, 0.15858944809579167, 0.30391307161169023, 0.320176779271542	0.4874736644591535, 0.6054090694771657, 0.6431460362970007, 1.006076220514052, 0.5447195170081836, 0.5571389256605022	0.253569078560254, 0.3493876208449933, 0.17901160005977212, -0.00037710694007442314, 0.025470555424718544	0.3024594128813911, 0.25813613861718343, 0.3362098252647421, 0.2933620343493297, 0.26969540510985457, 0.23425535331550673	-0.016123852702427444, -0.008643310841126683, -0.0018463968569624178, -0.004741016890714045, -0.007324468072695822	0.28738783636289966, 0.391651681058788, 0.4045295234180415, 0.33494221494371157, 0.3548753619693432, 0.15873711559565828	0.620135747421652, 0.6918935435059144, 0.5503112289368604, 0.5961878456459804, 0.6256572857184248, 0.6889362355953157, 0.6575206012179642, 0.6688055740651273, 0.6008318434260116, 0.6308676437848328, 0.75930111458963	0.5863565902360557, 0.615423952885944, 0.6802688149424161, 0.6158280993748164, 0.5066601652809288, 0.6699368386100326, 0.7361539086962754	0.39551439216048956, 0.20858348013513273, 0.4245530429757467, 0.47813714870781054, 0.5410677251156764, 0.7683177476746004, 0.5532871706259357	0.7990869136086005, 1.1630459748249375, 1.1373426678186913, 1.1913583098076679, 1.0441224760663796, 1.1269853906760936, 1.1030867173098169, 1.1447911110456852	0.003494599722576819, 0.013800191336451162, 0.017107934604550623, 0.02211873152012156, 0.011218806609443521, 0.014319392725059554, -0.0074807395970570845	-0.4404575340397998, -0.6600922534119116, -0.5170358726985276, -0.46348965926976504, -0.6704695886802359	0.11341408235931671, 0.11043538959735966, 0.11192503336314596, 0.11566563851816591, 0.11339877220227179	0.5954518328353404, 0.624286806213511, 0.6008451807962812, 0.22428861267345535, -0.24430884544350961	-0.0579174730888129, -0.017335562332482124, -0.06375343346426288, -0.024003512589310327, -0.06021615315935214	0.14682392763950158, -0.24031999684001226, -0.4384662441785112, -0.21815402262171224, -0.7165789493942132	-0.28636829827616506, 0.039882194803488424, 0.03751214680801862, 0.23984713140565983, 0.45378737267929603	-0.5899503284359109, -0.6939574459156126, -0.9048638721045141, -0.8321072095761481, -0.14518666004941827	0.16490980592700422, 0.17894494694555063, 0.21027845815733304, 0.1933522920064098, 0.18079796378065682	-0.4098334640274479, -0.36355996458967654, -0.35863313824515064, -0.41254228372674673, -0.42763020607793045, -0.47484971198580084	0.5092106249156774, -0.09818174007169356, -0.0052854695824140485, -0.5630591113322949, 0.330965298215808	0.351806640730123, 0.2465070663168647, 0.145212575907554, 0.0675205124960927, 0.3639318105882996	0.47434602837106876, 0.43303887730488455, 0.27007943532346257, 0.3943405691515973, 0.27982539848508314		-0.4836568775438459, -0.6027520094022791, -0.8877861137078027, -0.7081418103915302, -0.8263693394919756	0.015139364171582237, 0.0011663420334320218, 0.006874743299688901, 0.000208572538939078, -0.014805354754094946, -0.022690481959230846, -0.01536790253039233, -0.0018029560965846514, -0.03579838814445402	-0.8946800221675617, -0.8595785221668804, -0.9649434537595258, -1.0248065372984314, -1.0381525067572674, -1.0188432684458308, -0.8876496000736069, -0.8778319053011936, -0.8116318553763184, -0.8467604381358709, -0.8219844368429414, -0.9320964456876388, -0.	0.3371928518562388, 0.24561145982983223, 0.29103255160315333, 0.2287632347415296, 0.2784338434287146, 0.2671390500182693, 0.3822942665889624	0.5762824697096267, 0.7308660337935204, 0.6843679470407731, -0.07026484482265039, -0.8123153808555883, -0.28126123769056965	0.09475702226239291, 0.07722275314076421, 0.07198519455131891, 0.1310797254884698, 0.048501537665870176, 0.05685950902079606, 0.07870406978086686, 0.08418429123359394, 0.09607862354010921	0.07191881635888042, 0.08495628576248171, 0.05179679734054066, 0.03745695715987307, 0.03911586786763532, 0.02231107616987016, 0.0364890882894785, 0.033365860515326085, 0.02317779189119773	-0.13305759797405958, -0.03362316616578642, -0.04623780780951048, -0.03616217693632695, -0.07932453660517558	-0.44799075323838866, -0.47928629791075283, -0.5001610925527618, -0.49619696661915036, -0.4978743288371096	-1.046124993306437, -1.140856800048192, -1.2085104879188084, -1.1789203291236232, -1.1388969615780966, -1.2372174628546682	0.07008228666947192, 0.0015576882417664972, 0.03729038997156353, 0.05307464591535549, 0.05719593877867157, 0.10018095751718725, 0.06851027426781764, 0.10828351779297996, 0.113139910401729, 0.0603348638144392, 0.01294156202899055	0.012600853391399713, -0.029050566890622687, 0.025420227672455553, 0.16329255146414745, 0.20786554730370632	0.010700686330475273, 0.008234184592334493, 0.02362304534642412, 0.06438960177981967, 0.021623299999119716	0.1118739438969445, 0.10318610913749393, 0.06480715291035388, 0.06373028865678887, 0.07843970028897118, 0.11863070366589157, 0.09455367476274334, 0.0993488837925115, 0.0784138848011523, 0.0915024960186499, 0.10394835024806426, 0.09916925350885009, 0.09656036125055745	-0.5468985145083696, -0.6396958198500757, -0.5331713217918499, -0.5593906934641759, -0.19718949981812361, 0.07598612785168157	-0.3949652928306788, -0.3243857184214969, -0.53991910539618, -0.4455864637540792, -0.6291503337164777, -0.5261879980273938, -0.5169071645789631, -0.6346729829099793, -0.7742742963833784, -0.6446784030004156, -0.6427612661222408	-0.7058229194148042, -0.45743672017549164, -0.41568681008230257, -0.7794741038654038, -0.6169327820450112, -0.6220494066687978, -0.6768910819049574
ENSG00000013275	ENSG00000087191	P43686	P62195	-0.5363711006986422, -0.5789708951386814, -0.5687557822393057, -0.6554035536466514, -0.5472064774467822	-0.3021919974995524, -0.2611729418267652, -0.08218242885655869, 0.11684501405238468, -0.020141449865390904		-0.044359167940417166, -0.04391636170563484, -0.04295013078034571, -0.04144438708228626, -0.04138428658381721, -0.03939108258638613		-0.1489608909088127, -0.4294787031070846, -0.411219293417993, -0.3924227038151953, -0.3068413040441058, -0.22037962976784264, -0.6004168017706464, -0.5259452069937804	-0.5170670474347299, -0.7006012868808837, -0.4908657617261092, -0.6445515318514445, -0.43366848925536683, -0.58712764484924	-0.40089952193037215, -0.37433229226083586, -0.4134806502259911, -0.3501755048690267, -0.36095456399612713	-0.23759609959644878, -0.21072298013028057, -0.1288844350845073, -0.10174345194698509, -0.12430780631471494, -0.07372301983244345	-0.06527897915560421, -0.06448806362038129, -0.05866366176335436, -0.06054235557444143, -0.061009182651733385	-0.26557725398453114, -0.24379460465207847, -0.21891485056169335, -0.27628944694387547, -0.2307929423253432, 0.04467714076995577	-0.08716511286618278, -0.010073771362048678, -0.05498824632391841, -0.06512373709110575, -0.0916671476728208, -0.12414828062575056, -0.0859251614100267, -0.08334848022129648, -0.05056385713899747, -0.10787949862822988, -0.050842135733873306	-0.37033511922236784, -0.33295973656730204, -0.23789002970209827, -0.4618408152602447, -0.26390217527498194, -0.34581176242195566, -0.27609435040255015	-0.3679404167912943, -0.35724753115466656, -0.40255448225123036, -0.39566071623237287, -0.4493367652671263, -0.3961557231634374, -0.39925905139262596	-0.8615428502655447, -0.8389871193815917, -0.8120294339698089, -0.8196647862006343, -0.8236605470665421, -0.8163313484666257, -0.8372313535451892, -0.7909968045209657	-0.021016269047086755, -0.01809687098747248, -0.015018128624954663, -0.00908519086339643, -0.013283997273623838, -0.012280312002121097, -0.016262908455308756	-0.385677702747214, -0.39402116766752515, -0.46175214286724664, -0.47126946480500376, -0.47390202046426166	-0.034173784931945006, -0.0379954852824026, -0.035200318815181264, -0.034998586714664603, -0.03641543693252036	-0.14870162772002038, -0.11683502749357277, -0.3448491875421409, -0.19655537214238272, -0.24760541986493712	-0.008657319532498486, -0.004931214979838838, 0.001431741346941906, 0.013069492959616902, -0.008329824532192553	-0.4604032454062068, -0.7828224230694829, -0.5588606706376189, -0.4671382417855079, -0.3700389799878958	-0.39780002057495123, -0.26929229668400945, -0.39261018791845137, -0.43012967407040215, -0.555281196666054	-0.5284772157594393, -0.4297828367825023, -0.3218690975520291, -0.23638175000976913, -0.2905897104238173	-0.009253676369171404, -0.021442641177723765, -0.023582408862449222, -0.021181034402214194, -0.015167383031314707	-0.32934293349781685, -0.45600888240433424, -0.4125813154062845, -0.5089774420804507, -0.42723698873419114, -0.37563360779583066	-0.38536849070028545, -0.4419134616395515, -0.35969946410447085, -0.3974027526428663, -0.4504156948622988	-0.4220475043301053, -0.39223488561513475, -0.3578233151404264, -0.33923041270139986, -0.4036879771139672	-0.5892232881417212, -0.6025445582858948, -0.5471333502191627, -0.6346238902306065, -0.4760479651640943		-0.43835915726051633, -0.5693760289914183, -0.47448541093457264, -0.4340483251029248, -0.44962108301494785	-0.002333298929924954, 0.0009607496169568019, 0.002266486143338242, -0.0016515778264780678, -0.004652867323592602, -0.01349072456072442, -0.013076309492709548, -0.01851314179394936, -0.015090250270347716	-1.0060072902829602, -0.930788525152586, -1.031303182052333, -1.2164117641096763, -1.2113099792019244, -1.121757001012484, -1.1022661000063487, -1.0149843983609705, -0.8601640241512669, -0.895439265996623, -0.924292264772582, -1.0443422288195494, -1.03482	-0.3346337369034562, -0.34506458425473774, -0.4543502141020048, -0.4261200523420259, -0.4546320855179755, -0.39257087565443527, -0.408151691598194	0.7112911177573169, 1.0243804421142813, 0.9051831996794477, 0.9214444033898355, 0.5041310864930528, 0.3840528918495072	0.009267424552957149, -0.03675430314473149, 0.03152855685808442, -0.01142193787615875, -0.018878930581662567, -0.04699731662378026, -0.02653866691669604, -0.05780539095411308, -0.022461619403684407	-0.04721338758806903, -0.06445054342425827, -0.0443705952640181, -0.041141470973383276, -0.04538862443123226, -0.040486193430079975, -0.03886783667456939, -0.04543406096687663, -0.04005385555196295	-0.021620812021097002, 0.013050496185792237, -0.06565350770484857, -0.05823406304585177, -0.08526312719238538	0.019339940845032544, 0.055178672992660216, 0.07253065076545062, 0.07401669185171467, 0.08214841173217047	-0.9839802384084706, -0.9468146009803933, -0.9865759143567816, -0.9174777810577806, -0.9396121407197215, -0.9591176633698049		-0.2828209531726049, -0.3073716293138835, -0.29172045995298435, -0.2882069380103518, -0.26958531817761333	-0.018294136456401766, -0.03422025405928597, -0.028322293344735017, 0.01025677946214465, -0.027960282266573655	-0.02595226604989731, -0.017825660110589392, -0.02702471157560582, -0.029550322995346878, -0.020970237278140402, -0.012318826867493193, -0.023830857379966264, -0.0295070302969217, -0.02140072998246445, -0.022302495813312118, -0.02186871186410011, -0.02679	-0.6666800657215313, -0.6959559555735026, -0.6904753761839606, -0.700672902613312, -0.6768797988610382, -0.5788749206858723	-0.5614148833431374, -0.48458961037593307, -0.4591576522994032, -0.4114479672387712, -0.3540226241043558, -0.2987490724253954, -0.22361538579451645, -0.12473506701227732, -0.21438869923647141, -0.09132111411293531, -0.11219630982943807	-0.3831168675108634, -0.5060465209402891, -0.35902122397218816, -0.4769145954333913, -0.4217944763372876, -0.4969143225568784, -0.47802082205215957
ENSG00000013275	ENSG00000101843	P43686	O75832	-0.24826368594745452, -0.22035860315358136, -0.11891906730947177, -0.2313156112886272, -0.2556503167686328	-0.39805901070099114, -0.2873777464615812, -0.17399838247714072, 0.017775940736413975, -0.02002983137308867		-0.004997025526122245, -0.00033757691109914667, -0.0072782363282910545, -0.0025393403018638683, -0.0004901705795405942, 0.0034982462877608533		-0.07716069716898444, -0.33908743527684315, -0.2384647147485217, -0.2854726758638182, -0.20787415471216564, -0.09567191056930868, -0.32153147667913595, -0.2988263335300716	-0.06979428019772049, -0.20913442426491224, -0.15652735472846624, -0.3491315310891929, 0.0302616050325355, -0.22353469862978237	-0.18013009501191668, -0.29910453440188123, -0.2626723294088289, -0.37760006146096003, -0.2724054865367007	0.7490389063831362, 0.5693601329508478, 0.3266161461815811, 0.4756375477231156, 0.46477411601344576, 0.38520208162297775	-0.03837728285349218, -0.038067599283112985, -0.03851738742983424, -0.042405477934315594, -0.04154981409004721	0.14170028625086584, 0.1502377222131317, 0.12368597406732285, 0.040359932115428876, -0.04364227636905449, 0.08867004494443487	-0.020695163215560086, 0.10305588901243201, 0.023074548212155932, 0.039426959847223664, 0.015796585661664864, -0.01869956525263783, 0.025888817653509033, 0.013281666732369413, 0.05458765975983004, 0.0288175881129229, 0.05138314196489491	-0.1117722774259815, -0.04030565588230983, 0.08076487553926937, -0.09394227417483458, 0.010189858313580213, 0.01564990176558645, 0.07892734689867842	0.06762617104706736, 0.02876140817159678, -0.016373437831374904, -0.1476847346730703, 0.02992363228557915, 0.02060208992130086, 0.18927464614797307	-0.45384585541813705, -0.33096817250132693, -0.3020608227513861, -0.2834552633021703, -0.306231329176744, -0.29795779658251753, -0.31467351785684894, -0.28430240615421676	0.021852449159819987, 0.02158941790548885, 0.026239519849027504, 0.03421786072066535, 0.029680683462145363, 0.021405138570137483, 0.01013304122311709	-0.22841638523606234, -0.29238590073654036, -0.39197040001570294, -0.28026375867586495, -0.2996253402157367	0.06442729676883463, 0.0631161495798398, 0.06583423726876059, 0.05831705992115643, 0.040169710028042704	-0.016741227424680538, 0.13071657546726012, -0.18289683762237186, -0.0028594240369517188, 0.037362450804171665	-0.013157820759174932, -0.0016499674518157814, -0.00011909899482376307, 0.012595889333725352, -0.012549076788619495	-0.3823519566186011, -0.6221412190408593, -0.32255909929753823, -0.48835031913540083, -0.5268751306718342	-0.2274488398604988, -0.03397396226646787, -0.15628152743813617, -0.26665029933773665, -0.29080518379602704	1.1082384793444837, 0.9390614588003963, 1.2315223585635122, 1.299986426898458, 1.2205574492613374	0.03826522465264004, -0.006020909979620681, 0.01893474062759848, -0.005299142883094188, -0.020961215014395074	-0.3190929908568636, -0.5928117621987283, -0.6059390520527654, -0.6742350651606248, -0.4874915899340553, -0.4980162421364116	-0.2333231526681696, -0.034842658891631295, 0.02745339500829047, 0.3966882524724844, -0.016952047754624555	-0.33837341011068967, -0.2691490359576165, -0.2150719048801566, -0.16522456987489242, -0.32236113660714416	-0.4420522698643836, -0.5542648926420721, -0.4404489311147275, -0.4372528616160163, -0.413902025931856		-0.3620765082459476, -0.35301169940692345, -0.4499279260253384, -0.42600054599873394, -0.42559939915638045	0.019757678013014646, 0.027457437824092157, 0.025955622950366575, 0.023399652943658866, 0.02392679204570669, 0.013698984775800005, 0.008889194394743338, 0.0012039740124721865, -0.014571996324662773	-0.7692723606224652, -0.6429513409047769, -0.7387185334344517, -0.8386022760378165, -0.8054457958434615, -0.69451478832063, -0.7630525309976952, -0.7131138420520067, -0.6225177444027845, -0.6646780413450029, -0.6054478955651859, -0.7201185794045508, -0.69	-0.1046542205996932, -0.12504567520362242, -0.11804515371010815, -0.11593289930979767, -0.3242987909782, -0.31179154753671057, -0.2221308225311569	0.12153513167239582, 0.5049029842475701, 0.6290335898892345, 1.0716359986713475, 0.9610307048947373, 0.6448653685353558	0.041741313939392066, 0.03967246074003461, 0.0520680389150483, 0.09400399761846612, -0.006776193732034863, 0.0729132579048346, 0.06507933974672009, 0.06154669706506288, 0.099573809562993	-0.028038863292649485, -0.018204872809307382, -0.01960751593199883, -0.011502376677898107, -0.007414617423914027, 0.012955413827117512, 0.0187327762513414, 0.013468611088166771, 0.02366168230541499	0.48364113268809206, 0.5374825545602624, 0.45003668916223205, 0.43518738823005343, 0.3356262292303849	0.1284288264786091, 0.21696230577028142, 0.23903081369129842, 0.23760953589799994, 0.16619113966237764	-0.9906377595645939, -0.9460295136265069, -1.0142879884242868, -0.9683641342955278, -1.0039352941131088, -1.0502090982341707		0.16692315746914277, 0.19505081211340913, 0.20079675827539534, 0.16668504018582686, 0.149307101531456	0.1038750928092117, 0.07956047159075308, 0.08942342589865104, 0.14935209373619074, 0.0923827026525772	0.06618325389760216, 0.05527677107300444, 0.05035316831827075, 0.053990268573360645, 0.056767724748044146, 0.06920338223406375, 0.05990798308392076, 0.047742935524543895, 0.05715054240432982, 0.0667815091372792, 0.062172155030199905, 0.06417474942130563, 0.059895237153048675	-0.11942456187891404, -0.15798826158359436, -0.16851002974035678, -0.18072077587687563, -0.1797068259280481, -0.13932910692054223	-0.6270403811647451, -0.579790074257235, -0.5101987744240768, -0.36857986334253834, -0.36946743077461086, -0.24634901119920238, -0.1757432130724137, -0.026457142403692124, -0.2370007084495631, -0.08743854024771025, -0.08936353069251446	-0.4406564188827291, -0.4475187513571832, -0.39775829116608064, -0.4288725284492627, -0.38548761965484246, -0.4053989376393936, -0.41404453841472444
ENSG00000013441	ENSG00000136450	P49759	Q07955	-0.5193911431642979, -0.6231320666403208, -0.7530334434319386, -0.6951571258382145, -0.6691248652884558	-0.06499690546966708, 0.16172542512384958, 0.23209242612061098, 0.4453508634848933, 0.462769778720026		-0.0961426891981857, -0.09130223029166196, -0.022329873049200755, -0.10849284287597338, -0.11885811904924237, -0.110203992569339		-0.7910371772407427, -0.7429468351288016, -0.9053530338981124, -0.9833625903056045, -0.8750612633916999, -0.8066662164729763, -0.9386658984329443, -0.9032534707062414	-1.2094192600538947, -1.4427175239343124, -1.1673487632304347, -1.0923380159209823, -1.652978657498139, -1.1169334420383108	-0.7211802326305636, -0.5275346995646086, -0.5318981274684371, -0.4645809976900952, -0.4920472920353536	-0.2782791493322003, -0.3898834912592499, -0.22706177524285565, -0.31122855430882757, -0.05599044862107316, 0.07486149397760578	-0.09601950708819884, -0.06834794603934136, -0.037926108931222946, -0.060852052000733625, -0.06505593470119708	-0.71197787501794, -0.4119588773646976, -0.4693571514905668, -0.47724167843172616, -0.32940800255642255, -0.2625291341893079	-0.4820282133022742, -0.6966962060430153, -0.5270814940354196, -0.4996405682952463, -0.3423421840286087, -0.4165524369513305, -0.5017712571762352, -0.46830911412652965, -0.5952570846061782, -0.45606179383677103, -0.4316189848667751	-0.6113366028988492, -0.608768488903157, -0.5580428756804698, -0.5724609148113173, -0.5392265367147404, -0.5296133527686635, -0.38035884069981973	-1.0748436690848644, -1.1674370905691203, -0.9779582797866364, -0.9400052402136438, -1.0239127082046788, -1.001384970697777, -1.3311710863769235	-0.5804220021000273, -0.6029807290343565, -0.5311161916200864, -0.5150157423167787, -0.529290429459051, -0.4463260605398185, -0.4608232250147677, -0.48382110106352627	-0.05258701172120517, -0.05476274745881693, -0.054306557683488466, -0.06472295650802085, -0.04208473897348919, -0.029594275833490724, -0.013419743156918185	-1.359876248173395, -1.5303911110465105, -1.1298420690309894, -0.9194364687234966, -0.9012709154416596	-0.16246103644784404, -0.1586150182270052, -0.15019913363567017, -0.16740450678986873, -0.1431255971550065	-1.413100817317495, -0.9466978372457415, -0.6439734684360401, -0.5390568645235936, -0.3454337091509374	-0.05002571344542073, 0.004442375222868944, -0.059472594565985415, 0.02670011451771792, -0.013999751258631177	-0.36831464724151175, -0.22871185133281147, -0.4243287504186344, -0.3073779573605102, -0.27391064123786313	0.04732636570255311, -0.28429579258476156, -0.36319954813530986, -0.28387806337414867, -0.42600977032504783	-0.1758061269164366, -0.2871695882436094, -0.3677899321209712, -0.15103438273854763, -0.22815250929737285	0.0005557523032730938, 0.06055128354998418, 0.060746544761376975, 0.06027291702034121, 0.07491043635174832	-0.9123711953258598, -0.3828012005230321, -0.4206064861265819, -0.3366803218481049, -0.681742019953484, -0.6524593230310551	-0.525795889967299, -0.377427837856398, -0.20197702372469184, -0.11991104693240162, -0.5561909882897105	-0.6418544469852026, -0.12545766247008316, -0.08531801291171259, -0.5152221575623184, -0.5632646552202374	-0.526872770416762, -0.8418084738785869, -0.5679439017989096, -0.3707938454716473, -0.3734820445474831		-1.2245296507341523, -1.386651896812658, -1.2263667726866618, -1.1201944123065917, -1.3493284577447868	0.007519614284517417, -0.006298498584059842, 0.0023171007131055354, 0.028770536060983565, 0.02871456909612008, 0.04430137176986426, 0.022976861333506293, 0.032123053257650414, 0.028908084095077724	-1.0882223612971895, -1.094461884256254, -1.1060356744177278, -1.1403053620934611, -1.1209752636978294, -1.140424152329956, -1.1019592741461683, -1.0672719199240284, -1.172091772486203, -1.166958994049625, -1.148151366426081, -1.1041887325402557, -1.15371	-1.1213067179954255, -1.2495415384518613, -1.2709758217604992, -1.1554577597020257, -1.1769146434452242, -1.1086357386926737, -0.8226301560061757	0.08191594837044214, -0.009073315273034677, -0.2597106648648366, -0.5022180309217168, -0.3452182151806267, -0.7442946687996044	-0.05679866466887484, -0.041068488182384844, -0.04787926894092698, -0.03723368656065207, -0.0762464327270228, 0.04014760034606257, 0.0010447413767578073, -0.0496996362879335, -0.017194223495118788	nan, nan, nan, nan, nan, nan, nan, nan, nan	-0.5423196059900097, -0.5288965107662005, -0.4653711056082237, -0.4077307104038699, -0.4318798659771619	-0.9135994270478393, -0.88334644946684, -0.8427706029172817, -0.7941443895025336, -0.7730700630933313	-0.18951529465734263, 0.07078294418328657, 0.01661941854127935, -0.09414065526533699, -0.021951847091846055, 0.03578731480684727	-1.1293472898001011, -1.1679801902459364, -1.3238121301317443, -1.3484907120822553, -1.3484502508412797, -1.1508795946254462, -1.0070938963212654, -1.1386089472135308, -1.1917593602987433, -1.0550017345036944, -1.1015557453358462	-0.7264285569816553, -0.769873953030948, -0.5124647387925623, -0.545240769527358, -0.47495656032476763	-0.15676588766190136, -0.13408211604816977, -0.1173939744539837, -0.07040524191519537, -0.0970973030915614	-0.1621551714320597, -0.133075590438806, -0.1164505611362675, -0.1256637728818375, -0.13211085066876016, -0.14071525964788778, -0.1299746918289303, -0.14373924375699376, -0.12554744380158578, -0.147059576778656, -0.127175504417397, -0.12565990625872547, -	-0.48017495223971496, -0.45230289353543984, -0.5366882595476783, -0.5163927761212568, -0.3070462494902264, -0.073206141958301	-0.20100598616546206, -0.004194100358857256, 0.2685681694081623, 0.07282020687928181, -0.08313385439682763, -0.2366921004632152, -0.28487793989120913, -0.45573916655101243, -0.3919544023372672, -0.45256494506018674, -0.3902604350616725	-1.2037746614802192, -1.2489940338972763, -1.164581432448709, -0.956322213031783, -0.8791778295865322, -0.8463171830710343, -0.8666426360327173
ENSG00000013441	ENSG00000176444	P49759	P49760	-0.26590027237373626, -0.30255881865252743, -0.4035145805803957, -0.34509989532078844, -0.3899801510892058	-0.09795368673417704, 0.038962415433040576, -0.08131717578022135, 0.003341453534817518, 0.07400161413542028		-0.0031964680695351078, 0.0012584086730831334, 0.05266436417415021, -0.027200726443845635, -0.0497333086423678, -0.04150014010555492		0.3272123700735934, 0.24310314566339364, 0.1326255652745909, -0.0029273691705691274, 0.2393101761670513, 0.3677739860931959, 0.042465915322076775, 0.058540456069593905	-0.9621929462969583, -1.1728258716279139, -0.8271308663478936, -0.8901975035710719, -1.3011141531067216, -0.9285631727637091	-0.1907819487950233, 0.039057996918715254, -0.023999454972358336, -0.20588348557192626, -0.12189632494903213	0.21482726377820383, 0.20532232880556567, 0.5082531612353027, 0.48212041569856234, 0.7222495561072546, 0.8844819743186796	-0.08467213939016038, -0.06408320219315378, -0.014184372702486292, -0.020760174502851392, -0.03205226784080606	-0.3977435397784346, -0.11313895999381751, -0.18893677608281045, -0.2897310444056469, -0.021563012166304407, -0.132480872792192	-0.4996451545139564, -0.48636842199803043, -0.4658562060308311, -0.439348366956156, -0.26492584364562033, -0.3274467674664301, -0.4293544954648918, -0.3931249400663983, -0.4190970835960339, -0.337498369191068, -0.3933349451852526	-0.3531595589776746, -0.35887027702744856, -0.34646917364381435, -0.280406535792987, -0.09980477409208799, -0.05746086225005165, -0.10821110460868022	-0.5140486325350784, -0.533545349879371, -0.3588825446363295, -0.20356942967887326, 0.020850138973120158, -0.32867507423769116, -0.6759769973832299	0.16296019406797724, -0.06836592249830975, -0.02310688523411386, 0.02400898575141097, -0.02801151848121819, 0.054117274038894436, 0.050224526940731096, 0.09386513266684027	-0.03205294135417858, -0.044467533895090394, -0.04631404480074186, -0.05880981372091176, -0.03250287886444214, -0.035954856378885625, -0.026368026758360585	0.8459840542254806, 0.6437310072956115, 0.9944853366322541, 1.2714376403018641, 1.2879005102187024	-0.2369888007406612, -0.22895209926674376, -0.22119738354956875, -0.2363631641552597, -0.20712454417859605	-0.7262645020945979, -0.5710985168821923, -0.31786522297792086, -0.10024924528535628, 0.26109525224008356	-0.06147217223893331, 0.008657319532498486, -0.07538457268147436, -0.016211940747648756, -0.024700780251316057	0.2927497320563379, 0.4272991867094511, 0.2262033718908678, 0.21877148070824104, 0.12915608606123063	0.27671300621111117, 0.06639703343936709, -0.0015670877703586328, -0.014151664349923099, -0.13330022889582116	0.08190528494017113, 0.005614220812567572, -0.26597587051164684, -0.24683161231998163, -0.1393203431156178	-0.0780578476850825, 0.05102127696751524, 0.04001869196849528, 0.05802568879813719, 0.07818744947156309	-0.34593747578322187, -0.035464675498626086, -0.2295718526562105, 0.007674239143240058, -0.6001885573715802, -0.2518235010824621	-0.31962648415563955, -0.12030197128578868, -0.06773920839982006, 0.22476946492340977, -0.24926508125090674	-0.03807154099707599, 0.5603664668009691, 0.5945297799324116, -0.0252761749689987, -0.1017902706438023	-0.3997086498966129, -0.6190436802076187, -0.3062563129416065, -0.11208314328130209, -0.05216315273094008		-0.17946193800975863, -0.06922970957994101, -0.3113903051100073, -0.08070618951100794, -0.31425074387131513	0.0009318147697128243, -0.01011881825847305, -0.0015163017888174535, 0.040087346460399964, 0.013616650785612139, 0.04241132319773355, 0.008190801904013889, 0.017870836846069493, 0.032378692824213684		-0.6176032335119386, -0.6748288435101883, -0.7270312340961973, -0.7939954341911404, -0.8369252527922728, -0.8062140102338611, -0.6451349954280245	-0.03739231700474521, -0.11173997337610553, -0.20821509261676896, -0.24047108883593094, -0.03021601411909902, -0.5175075142979504	0.01789362759312385, 0.06944457083660471, -4.614364068078469e-05, 0.051053874641803, 0.04270185774126978, 0.11114750945030005, 0.07329063793922042, 0.02604882711959866, 0.05710707783944424	nan, nan, nan, nan, nan, nan, nan, nan, nan	-0.22569061254104428, -0.22874902560323207, -0.20369372074874326, -0.057091378149455085, 0.04066956938409394	-0.019305080446666123, -0.013839585523676479, 0.001390734331150112, 0.06569903590630377, -0.003200814611073244	0.07824836126265788, 0.4908574566866548, 0.3207130360781276, 0.18104092212246758, 0.23125895488282122, 0.3595835624603052	-0.30691140395134875, -0.3750959371391813, -0.5858369451507566, -0.553151174677684, -0.4474326721784323, -0.2543823251881716, -0.10834546881732687, -0.29881785842667696, -0.3624354459533159, -0.14089354969111856, -0.19243001181109576	-0.0758221074149863, -0.19581270214220092, -0.013299962796156084, -0.05523746530391316, -0.045056360871529755	-0.021475113151924297, 0.020552503527836774, -0.004118067517907442, -0.03536140065946469, -0.02927580121781348	-0.03451180692322775, 0.005868768500271959, 0.019495303110592332, 0.02799502383077812, 0.015362697740394116, 0.0019930435278103786, 0.009257462145683237, -0.0014479714506727692, -0.006261345338542723, -0.011069979883201686, 0.006698339934654074, 0.0125169	0.14402502501868497, 0.1475722821758083, 0.06773548345115588, 0.11245992031989793, 0.2635174401743403, 0.4067199280710847	0.1396071716030014, 0.4462003216463013, 0.5609363628736808, 0.25325274033084666, 0.34694274815930193, 0.16723359285818562, 0.4279864194754843, 0.2388617793445209, 0.20051308411361113, 0.2667962436286193, 0.15693520527897054	-0.5905986652467954, -0.6508986839919588, -0.5350894659970464, -0.4131739568327042, -0.4034485000282424, -0.3505574667039766, -0.3873868692824196
ENSG00000015153	ENSG00000121481	Q8IY57	Q99496	0.7549833853316177, 0.474609423068165, 0.6739242182618552, 0.5066217242100592, 0.48815014810504365	-0.38044190644276465, -0.5280586688655651, -0.6531941665356589, -0.6553032951841771, -0.4826564435136582	0.7618438698914325, 0.3552718564740722, 0.7028366743953507, 0.5023549283351079, 0.6755662240636937	0.07775318274227483, 0.06981196128645228, 0.0764743984894215, 0.0678156280189367, 0.07431351796276597, 0.08582345619249687	-0.47431623891586394, -0.32903395267747104, -0.45253861107398796, -0.2789280514399719, -0.45844088511100667, -0.6363866054655456, -0.3785522125352214, -0.6126935932490434	0.08176890702126682, 1.0495986943787596, 1.1870982553538272, 1.0987189478631274, 0.42342503496996775, 0.5089788954167684, 0.668003040970975, 1.028126350774287	0.40813595513726453, 0.6513176472421436, 0.5252438674328401, 0.38795926447154505, 0.37898268507364063, 1.2636296020716002	-0.14065838938410025, -0.07717119493409053, -0.1359233350617397, -0.2484530505175413, -0.015768198304691783	-0.41188750695182597, -0.46559230461438306, -0.36114215249458104, -0.5334203910288751, -0.770734135155061, -0.4838574224691454	0.005499429889572305, -0.0036175194331559135, -0.007451767973787327, -0.004476449419518191, -0.017548327267402408	-0.3223379325015816, -0.47122697633366983, -0.20890401139568282, -0.36441053533699863, -0.19495727737319646, -0.012172437019019267	-0.879870861154388, -0.885143407947657, -0.9134687793575664, -0.9484382126404813, -1.0145751984954474, -1.0114504072813724, -1.0445224357361975, -0.9925420916860577, -0.9533479787792951, -1.0210096083553455, -1.061465209243258	0.24235069246488639, 0.15642429227432775, 0.35859761971401616, 0.4440636173218755, 0.1863104242373672, 0.6368220975871743, 0.3964653231060318	1.3096301674258986, 0.6397755799443341, 1.29104577475738, 1.562431196829647, 1.6697152549850287, 0.9859077887232892, 0.8659084066093186	0.3054805954527473, 0.21428581649881728, 0.13786948017877876, 0.14486046078782078, 0.21739440819010625, 0.1929560181854959, 0.2585415533138611, 0.24240134650231804	-0.17348842346563642, -0.17348295455000218, -0.18380194457099241, -0.19194770072256984, -0.18943221265648436, -0.17899904949274237, -0.18287993124028568	0.07562629183058167, 0.07615177549400665, 0.08166084584933753, 0.07997410774158187, 0.078034845517714	0.07009327258405218, 0.07589427001498772, 0.08098152703967987, 0.09844553783305754, 0.07749990417061592	0.7709908747870213, 0.7484738410881864, 0.4059298828337756, 0.6911446668240624, 0.532115892196183	-0.16051627714946526, -0.18902762751268998, -0.21897764983737023, -0.20604324714403977, -0.19241387545695376	-0.2661561737817988, -0.22247020617158153, -0.22812749344271888, -0.07208642928302433, -0.17540698772584884	0.5685649005778828, 0.3706140085579728, 0.43626914008262885, 0.5889659137949788, 0.5728847875335141	1.6832459433699443, 1.6413793150191984, 1.6037635049757735, 1.3385405247963078, 1.6655163476933557	-0.28015794491850643, -0.2272972020773717, -0.2362204393977566, -0.21579330927695028, -0.2286256346350648	0.001885355643851394, -0.13023770983564598, -0.11181783857300953, -0.1578220582047809, -0.40024844664342485, -0.14062072438876294	-0.24805372087020583, -0.46317005417768997, -0.15946489339785552, -0.3109836075604928, -0.22403807154132416	-0.4979198517330681, -0.5928597197152423, -0.6786154853816102, -0.5771771087157829, -0.5307063047832807	0.37465364491597075, 0.34825676051053445, 0.28449690794755567, 0.04370031326178725, 0.2560674116795343		0.5992307013090981, 0.7887634200438454, 0.7858444125045316, 0.7684875420243602, 0.5033484753867843	-0.04115330476896617, -0.0334520138194937, -0.029642497966531844, -0.02660946974908751, -0.025659397726649158, -0.02949285656295192, -0.02113134468388128, -0.01693031680280166, -0.016744854197515313		0.30533690410033154, 0.2508684096950149, 0.2604362441561847, 0.25015661405444134, 0.2387599741865445, 0.27799381215101815, 0.24337966721272553	-0.21360389048877093, -0.2797729627903076, -0.3656046602788219, -0.4031617244830126, -0.7341118265240851, -0.6564164680756017	-0.028086999248996936, -0.025312715139771624, -0.03694673648689539, -0.01330015334436474, 0.02336666252828612, 0.038444008582348865, -0.02396841938749006, 0.007384672816750815, -0.013082423577989721	0.0846222695936264, 0.08504112019339294, 0.09215090858243591, 0.0946669523470598, 0.05559691300849834, 0.10215759888478038, 0.08638906108781275, 0.09899383857449895, 0.09715003534880717	-0.2923493565203752, -0.11802811997457763, -0.3096753604125997, -0.045325588283343876, -0.03682031287304799	0.014830201539975385, 0.01599659704644163, 0.017341056682434464, 0.014575131725654056, 0.015289995946571322	-0.9191263680143642, -0.8906757576123514, -0.8886302642564639, -0.9006413036716447, -0.8777797679760351, -0.7832792376220743	0.3391301625060994, 0.2947636912402176, 0.25364012551754955, 0.262476302777223, 0.24750110982320694, 0.27185507705916767, 0.28035599268824196, 0.31752650003850635, 0.28158895360964764, 0.2731302279073158, 0.2904329575766238	-0.5528201382436868, -0.5954905243017137, -0.58588833656056, -0.5985292650436569, -0.5271172395426231	-0.15310083980170963, -0.13014958083223638, -0.15041308816853605, -0.15867713686977514, -0.1463778814966652	-0.14125581562967504, -0.15539353962126023, -0.15222212184030937, -0.17191969029232645, -0.15443551740437977, -0.157881631299855, -0.15974481006842745, -0.16064683416785275, -0.1468604734467629, -0.16647925307771394, -0.15422568070013065, -0.1557003680683	-0.14603928239196695, -0.017705531680914266, -0.03396050777894999, 0.02379155882962536, 0.022309096377664206, 0.00248168950664418	0.13923557520979202, 0.21365315167123988, -0.02573661897455448, 0.2741616850620283, 0.07503632323503373, -0.06647630099994295, -0.1312723437212826, -0.2015903499374998, -0.19626839120199469, -0.27554215580577557, -0.2870350088635094	-0.028590124383623294, 0.20833214586235682, 0.004050744054375333, -0.08677960540777407, 0.0014482322366711209, -0.1082131425644195, 0.07626077478198212
ENSG00000015153	ENSG00000204227	Q8IY57	Q06587	-0.602555478525922, -0.4817983174198126, -0.4020104431483835, -0.593385270085244, -0.5265440654180891	-1.1280317012072034, -1.3388582797991087, -1.2378555970049516, -1.1989846329884686, -1.139253528920706	-0.40298477700468016, -0.6905254321358636, -0.5200398485401481, -0.5403766419870588, -0.5080372878184023	-0.08871262912842515, -0.09462830408859269, -0.09659503419845439, -0.11017324964223285, -0.13101584555049917, -0.11873035058357095	-0.48073676002026033, -0.4101304346249872, -0.4825500064310604, -0.33019683529399124, -0.4792964965103579, -0.6697135255928246, -0.42377003642980693, -0.6192097617302577	-0.2960748134975395, -0.48827659458498607, -0.41860424582561784, -0.3766995600283396, -0.3174083494568074, -0.29476278231653996, -0.37071682266062345, -0.21633766096415785	-0.5442537593336074, -0.5178879928641309, -0.48913998997199526, -0.4864287319974214, -0.5336401180762831, -0.4588514742653822	-1.0284935607008756, -1.014212817556691, -0.9924233257280997, -0.8784467820739779, -0.9778298016368296	-0.9111154516511588, -0.6198256559726114, -0.4329320338098501, -0.44840622355524706, -0.6236554894752788, -0.5459132260878987	-0.19137432793025022, -0.20040137593967955, -0.1921304198360666, -0.19372519269508381, -0.20540423001024277	-0.5114885631680519, -0.6402881533500191, -0.5004684149903504, -0.5374779664837899, -0.46309990438074644, -0.25632184293039506	-1.1728550122511494, -1.1478952291298905, -1.1472837781988972, -1.2280492920171133, -1.3044720270576402, -1.3241837695381278, -1.367242629051678, -1.3529260427487793, -1.2548640257159513, -1.3161145650798387, -1.3590483283684982	-0.41608315255227657, -0.41667771898596717, -0.3633123162005587, -0.4208511479144774, -0.49610272363799934, -0.416133482865809, -0.6174782031085857	-0.3162821970743499, -0.49049332491349595, -0.33141944884170327, -0.16317657365002924, -0.0751363063264221, -0.20281744501307353, -0.2719486327370415	-0.25264738365881945, -0.4962232629473573, -0.4775338530754287, -0.5098262294990517, -0.5008573272029198, -0.547884470252034, -0.4657718575807892, -0.4710922321349198	-0.21939286436264338, -0.22118936948686696, -0.23206616726522655, -0.23489352886973835, -0.22921825901847004, -0.2304525442747971, -0.2311036861121909	-0.8260667303877081, -0.8210834425843339, -0.8368698596609723, -0.8615464469591276, -0.9946235871676503	-0.28808065951451456, -0.2848689929713799, -0.28175536936320855, -0.2751834616297326, -0.2816994783909793	-0.0789960853192162, -0.1918727706920471, -0.08813608870055134, -0.05621164371618548, 0.14996397609453016	-0.26463003158842335, -0.25190922850465347, -0.3226465922539662, -0.24941904814718363, -0.23764983830388675	-0.6778858635621337, -0.5431292425561636, -0.6196945556208626, -0.6802194931225967, -0.7175497434766167	-0.32789240982825696, -0.35310495068038605, -0.4312023877773812, -0.3014298960452342, -0.42485255531497756	2.1000405146047765, 1.8403872150849523, 2.177206430192747, 2.0796055975391026, 2.089661790584791	-0.4153424349903677, -0.3667826068694423, -0.3560027230271481, -0.34422449752483575, -0.35367775551824543	-0.459464093955428, -0.6184049355863266, -0.6418373395281556, -0.6483995591527387, -0.6418716768212755, -0.5092294249078884	-0.7033422217473224, -0.6829020810865274, -0.6029534703714847, -0.7215131016992649, -0.6511875574835044	-0.37334599086293085, -0.5692661674402086, -0.6336431248449954, -0.4525769212899968, -0.5379585834147633	-0.6233663620097247, -0.5545233336845763, -0.5253742481971706, -0.5660409328815137, -0.5103200276283955		-0.337693517386342, -0.5553131700681946, -0.4734109625127769, -0.44665426250993034, -0.4282286460016249	-0.09164483505893761, -0.08645280000392852, -0.08230094206849836, -0.0864072192268237, -0.07568969439142303, -0.06961065784836373, -0.0710007866597826, -0.07202587502907892, -0.07748956957684111		-0.7417980235170787, -0.8363735070365168, -0.8180870302867076, -0.7855516611662501, -0.7397970822519868, -0.802559674994991, -0.8871426943507621	-0.586680374853658, -0.6279030457885966, -0.7732136551553948, -0.872186368803638, -0.9227407199264124, -1.0000604600314538	-0.00021387854714016719, 0.016519784392665993, -0.0024880379050649104, 0.03407067057758073, 0.029533061479282918, 0.07364248726954814, 0.02250837567709596, 0.062416046833818184, 0.012532285628911177	-0.0933899028395071, -0.12190110827889455, -0.12253324605560212, -0.10463197750084374, -0.12965174496862375, -0.11034322618535086, -0.11151768256848349, -0.1061156899484248, -0.10989783075528758	-0.7256253898057108, -0.6114412799059723, -0.7326128880584624, -0.5903392778135967, -0.596484372140933	-0.6370960232855366, -0.6716650601722948, -0.6502677548424401, -0.6430567452461982, -0.6548192779891255	-1.276276257630104, -1.3140390028727187, -1.2919718458950111, -1.2613643482647892, -1.1994321089488493, -1.1733154003492503	-0.4895316941262686, -0.5642592334449452, -0.6067300565947384, -0.5935087067114602, -0.5716287714139698, -0.6360607227859292, -0.42534218033496907, -0.5085197484549318, -0.5944236748345537, -0.545492897710613, -0.4917042765832136	-0.6177999950038693, -0.6741515606986523, -0.6632487813265731, -0.6132504280400264, -0.5320695008760943	-0.11774610964080179, -0.10279316462510779, -0.12396075280324759, -0.13177603310677355, -0.11017588972690184	-0.08321505205771806, -0.06390685829191523, -0.06681623949336313, -0.08263844652927022, -0.06421992975740443, -0.06810763931943176, -0.0705197875733018, -0.06748163452853351, -0.05357162685953787, -0.06707995730980931, -0.06559341186364887, -0.06282896503	-0.6398010961191993, -0.556904463414688, -0.5678733198258004, -0.5894831443013757, -0.47327285309655176, -0.504139978421331	-0.747909741756104, -0.7799339369097371, -0.7662032223279032, -0.8146776092408379, -0.6780863443081144, -0.6385613393010585, -0.6464690880474318, -0.519016420606004, -0.35804282127867415, -0.6220143198917243, -0.6313298334625994	-0.638171375268116, -0.7663640544778625, -0.8872455846803895, -0.7438352745337768, -0.7610248368218282, -0.9710565239103195, -0.7120138423610385
ENSG00000016082	ENSG00000198728	P61371	Q86U70	0.16038487904909293, 0.15385560682609212, -0.045625063518361264, 0.10927762732336821, 0.06231751990542467	-0.958815307924098, -0.7482463742308791, -0.7913128838395651, -0.8068710464298992, -0.9182704846613539		0.12278463120652627, 0.11731076013928066, 0.1520160953742007, 0.14283014202248334, 0.08483643759784065, 0.08789138329422996	-0.830174975694697, -1.2402718324431423, -1.2914243548905235, -0.6048000286939912, -1.4093694704528195, nan, -0.6714373338815429, nan	-0.23543643428141725, -0.32298200576270375, -0.3138525286527769, -0.26193848387452157, -0.33030924162165576, -0.31239638366905065, -0.3094714982675255, -0.3396021787207011	0.48997392402669293, 0.11823086391920024, 0.2383156193707654, -0.04067043349963528, -0.2495553973716813, -0.16950005825488335	-0.5617530514757263, -0.866580836561343, -0.6891236095959261, -0.49955344473470564, -0.547249037302576	-1.5231888448878743, -1.1592779392369967, -1.0487330483239685, -1.8931183907414357, -1.1330782413332159, -0.6325751794043519	-0.2928677082026685, -0.2930509060732176, -0.2887070495847116, -0.28857244322379483, -0.2810496971099572	-0.4724692418027372, -0.4918054633042426, -0.47772102623040436, -0.4621040072446738, -0.2953055555511397, -1.4957965410854195	-0.6559071940184888, -0.6024360943427718, -0.706632897678547, -0.561135141409939, -0.4601599941118093, -0.45553223163455847, -0.49324998051157154, -0.4439259922883174, -0.4514122487589205, -0.4068818612754974, -0.3782192705055709	-0.4297055562715759, -0.5882403645493912, -0.6812943004194436, -0.6103989007023491, -0.36775750001757856, -0.2509020319468849, -0.430482136081644	-0.2709327514609401, -0.16507050782673205, -0.5136535855027997, -0.369428467365698, -0.2231398244838374, -0.09873691466774615, -0.17568894825164216	-0.718528913947643, -1.222555325981338, -1.22895874335323, -1.0770951602084475, -1.092054902128165, -1.3880695682722644, -1.2360224717046575, -1.1946164848359693	-0.20916002392489075, -0.18965498698343797, -0.19442348846844915, -0.2088766613284314, -0.19337056541699782, -0.18478049572026745, -0.19467822127733925	0.3517252544551952, 0.33206422940395, 0.3705773805138657, 0.32690425507566356, 0.4981459258004426	-0.32872495138531543, -0.3262276376226465, -0.3316243357717261, -0.3258385055370592, -0.33169387740633405	-1.576916955965207, -0.950318482641318, -0.928566531953115, -1.1338165015288557, -1.3026104816158846	-0.41343662518122737, -0.42920023148014896, -0.42192663607970987, -0.42454677277426933, -0.44583597710392403	-1.2689195443211176, -1.1624721838770276, -1.0111310801256896, -1.0083339783843512, -0.9377821979453149	-0.9540752849557284, -0.920490919422218, -0.7737128286779025, -1.1384685388199807, -0.8837570286081866	-0.6509127820208063, -0.9020787667471106, -0.924537178707669, -0.9884055472473412, -1.1177108023380984	-0.028628859758484393, 0.042693000606301434, 0.06527159018932527, 0.08554908848479159, 0.10476532599895516	-1.052733393652736, -1.1319864268488562, -0.8559163275135664, -0.3832491421469548, -0.41760827707101367, -0.14763052693531442	-1.149412355454038, -0.08546602672449843, -1.0623038577492991, -1.0538602105509711, -0.9538291711746574	0.3835411808054632, 0.2895580248376106, 0.24496181382547721, 0.24783645317113834, 0.2890920315860743	-0.5578332686351959, -0.6295391304025144, -0.5015694506917217, -0.3881993300158084, -0.3658070708109966		0.13212511064223187, 0.39011011997582656, 0.23654960511236034, 0.2250730798234577, 0.2873185389313393	-0.10217142338473312, -0.11082776907492636, -0.11376092255348907, -0.13080517160957778, -0.14997078026424698, -0.13502402394472052, -0.1476155040100759, -0.11560156161179014, -0.13898872346908953	-0.14566372061860822, -0.11757515669173402, -0.11068140569904217, -0.12291065623578934, -0.11395075307168945, -0.11227048459688449, -0.13190194410892597, -0.16972286001405612, -0.13307010123010254, -0.12237663798167109, -0.10963723520866653, -0.1368874913	-0.9435718926419787, -0.9465407053980486, -0.9441036686675592, -1.0609907386116002, -0.9847084836432081, -1.0688730931008452, -0.9070251474209585	1.0012599191962381, 0.7132502757797536, 0.6975888018798955, -0.02401027089575769, -0.7924255275505445, -0.9885737374301375	-0.2486856567063066, -0.29821346375016033, -0.25555540771330065, -0.24209908890638776, -0.1941149552972865, -0.17437681824198314, -0.29797016494788353, -0.23697949382414196, -0.23300788546063167	-0.322564890722868, -0.29627563080150543, -0.30386807795255477, -0.3021384610384886, -0.30250042018339096, -0.26506952427921604, -0.22453604369670432, -0.21825885561394387, -0.2389249857629141	-1.3112530210991293, -1.2629787621811208, -1.3068423872509412, -1.3206993511023175, -1.1905055939051956	-0.03141831585330901, -0.0264085243116835, -0.02686902324422713, -0.030753285700009014, -0.02638681045471991	-1.646427376241662, -1.5577524633557889, -1.5857017258207147, -1.61906144538179, -1.5994912263431187, -1.5685783472278279	-0.08069619961493779, 0.009294281718040365, 0.056722557653473116, 0.04316331181978361, -0.055831162675920254, -0.39099513013726006, 0.09314856074505928, -0.09785874519586923, -0.024066300313547284, 0.2242487310929011, 0.18594274968699143	-1.509620989294678, -1.1119333109583234, -1.2061712934785183, -1.377747729080224, -1.4361535240401144	-0.3499306915717817, -0.3876920971789196, -0.34749183874542366, -0.3585855255491781, -0.35956247102690186	-0.1420038967741193, -0.1720394800217564, -0.19847177672072358, -0.19300543391035063, -0.189879436651621, -0.15635345056237704, -0.16012680490852216, -0.19128255862986043, -0.16609308262542266, -0.15706678365202964, -0.1642233813322702, -0.164393617074917	-0.9286884049669366, -0.730378468587643, -1.2079544343549204, -0.8497826827870165, -1.1026252338113471, -0.3604323627225119	0.3613467773028578, 0.3810495195295194, 0.4777722654066876, 0.5448218820463446, 0.46250941031553516, 0.33639184537666944, 0.3435690380876135, 0.2729247074238086, 0.256897284183939, 0.13892314062473465, 0.1954368206040864	-0.799350642401023, -0.6970939993372638, -0.7030489806678508, -0.980942545464907, -1.1316465190738039, -0.8566576350267363, -1.1111957228312144
ENSG00000018408	ENSG00000074219	Q9GZV5	Q15562					1.3053126294722968, nan, 1.7403626894942439, nan, nan, nan, 2.1381898797523715, 0.8527848686805479				0.15709177547314268, -0.2704652386857198, -0.38868323641640523, -0.4480375032282551, -0.01623060220958461, -0.1502990259739636		0.8367111732019197, 0.5791179667204891, 1.0629428897903825, 0.8395286746275545, 0.6196083303246092, 1.1211332841602462	0.4788210395975572, 0.519013777386133, 0.438667167074704, 0.47265521596884996, 0.6097610940958442, 0.6940254217189561, 0.6499000653639886, 0.7123549318897697, 0.7033081918800805, 0.7004696885450965, 0.7292849069766012				0.15483982993824685, 0.14830347180986814, 0.1482221031748483, 0.13242324592463284, 0.14934257735921252, 0.15026894305590954, 0.15128380900637062				0.1348751438161201, 0.13992396811825492, 0.10251389052605486, 0.14322628001508708, 0.13744420363123744			-0.09127429914600071, -0.12096366394384961, -0.10803311104685975, -0.1290927889971356, -0.13606968822462684	0.045877019458802515, 0.20602531267396595, 0.17918333468413072, 0.16526356745420423, 0.17642928100955446	0.03722821823274147, -0.23188614030048948, -0.42542975018882867, 0.09732461397692194, -0.21435180114227936, 0.0036230033998814193	-0.2270866061439587, 0.3837977479003938, -0.032477000092991926, 0.428332527601077, 0.03809756409681042	0.9361952857502454, 0.9325482637512597, 1.1246268391381995, 1.1985082643083245, 1.054034017787644				0.10873089239703992, 0.10381429912051354, 0.10414113216457893, 0.10347260917145262, 0.0907395144588643, 0.08616227459297715, 0.08353215969372607, 0.08907864043382346, 0.10845444765640944	-1.0913428827523686, -1.155755605542018, -1.1654648786451673, -1.180854418944124, -1.1909070632166832, -1.2340736528290246, -1.179412444861923, -1.1605544266743415, -1.016492595629193, -1.0060670894881505, -1.128307307606585, -1.19443503071806, -1.1840661		-0.3829073824567957, -0.23417914875440715, 0.008552459440925197, 0.26016462757792636, 0.6635624382227403, 0.5249971208651425	-0.0006096269681016286, -0.020918009138681026, 0.0020425589037871283, 0.02176298235134, 0.040561200031256406, 0.00038255973255596487, 0.023758670177288388, 0.02048495652620763, 0.030049311690991454		-0.10434534825785002, 0.025099663193554278, -0.1644170621190275, 0.13539587387200358, 0.2576927374035276		1.587995308493176, 1.6647077245454096, 1.5699185332638206, 1.5402206269129213, 1.5875409056642886, 1.6025515592923374		1.3979719692918917, 1.3922039159205402, 1.277417393904692, 1.3687180380122892, 1.2857961697015514	-0.03400410154101574, 0.0022806872307787884, -0.03763253628491825, -0.03541556757851594, -0.04042074633726078	0.11408692285200395, 0.08147367658694882, 0.08195702425552032, 0.09915025815374223, 0.11121976018051272, 0.13542972245880724, 0.13357435279663532, 0.09077891339744493, 0.11798050624334366, 0.09359739625972685, 0.09985833652573217, 0.10807975715318074, 0.10117551524676005	0.6007298387356155, 0.5296016775753893, 0.4549220984999296, 0.44672579464699425, 0.1690100436025448, 0.016699852953595773
ENSG00000018408	ENSG00000187079	Q9GZV5	P28347	0.6116445862130853, 0.6868228345200251, 0.6813100692137382, 0.6230455447885099, 0.6268776873919981	-0.42850316804723265, -0.41971698557733306, -0.3084809395355843, -0.40369795377843576, -0.478415023472333	-0.8356998067408141, -0.8880637798036086, -1.1855462213011458, -0.3459991018760431, -0.46019067119580814	0.10630618191449115, 0.10772920981992162, 0.09990932526216412, 0.09957630389414418, 0.10470920395415362, 0.10300789967994528	0.8107235236798362, 0.7788209413134197, 0.7370347461453162, 0.6940689224934529, 0.6435103938737274, 0.6781198653628986, 0.8060320624842725, 1.0694939786444932	-0.22704631721637503, -0.4167242436004919, -0.2472191316281669, -0.1368102757975982, -0.23433807369438164, -0.20027116168454961, -0.3142126936845655, -0.28975472833297977	0.15035683717073667, -0.28546221843733166, -0.1453833506359561, -0.22136159927710786, -0.19406944649089497, -0.17435327666396683	0.44901666954017916, 0.1361887777569959, 0.3133629941453555, 0.3083378294894432, 0.20313280527413236	0.3377850700499858, -0.5309580017342024, -1.062201191146421, -1.5125428995304644, -1.447226505048613, -1.2886790851564947	0.11192724471707349, 0.09817312394282096, 0.06853443886434274, 0.05877503945269513, 0.06349184857705148	-0.16561761274881937, -0.15684268583468208, -0.15307176841238057, -0.19723220114502205, -0.314308999010414, -0.14716197596418423	0.10616426967225445, 0.19101733622650574, 0.20357674426733618, 0.23117683921777754, 0.2596229370593415, 0.3177985157214187, 0.3621193146280439, 0.36090813102117014, 0.32690280930665105, 0.3196140085192529, 0.3466501947572702	-0.143090998952756, -0.11218580069584383, -0.12080835236093956, -0.11110472209291333, -0.1551608079976332, -0.02599973740774275, -0.22578859374083415	0.20789431280507076, 0.013040329724963273, 0.08799297528846961, 0.04944136774165231, 0.06834893806960363, 0.309322516863926, 0.28887236473485856	0.3596135935861722, 0.20849215431296786, 0.17042341130325278, 0.2108742835761932, 0.20530826239949374, 0.21187459909238138, 0.2110190246447896, 0.23190367487837493	0.15326156494981313, 0.1511531084949458, 0.1665701419111133, 0.16446547493112673, 0.16951440421590835, 0.1631271492353208, 0.17166117780422574	1.245141111293308, 1.2133225540986818, 1.2089449279847309, 1.1919532878028751, 0.9532157146962714	0.11172905670831823, 0.11031889814762941, 0.10901450441426153, 0.1196630036732318, 0.10933772453011947	-0.4203441182736568, 0.27021604824976175, 0.09217097709395095, -0.22439593863023632, -0.3044631715023751	0.3868875141749627, 0.37704671857543776, 0.342002200327341, 0.3788961406738392, 0.3758710912808746	0.31410140451173973, -1.0969100130080565, 0.0439054856990817, -0.2002644578116839, 0.5177391056279264	-0.1426763202551422, -0.13535327046525092, -0.23074622609502393, 0.03448312300632095, -0.0699455117134189	-0.2516536153910658, -0.20444482110996076, -0.3143917414741515, -0.359312240125359, -0.2252544900900515	0.038180788847049896, 0.07588400698901043, 0.05736618252336445, 0.04881298893404784, 0.03884340140928355	-0.7670576945528689, -1.1092415269392644, -1.369051797287848, -0.8856395579235739, -1.0282801687331145, -0.7928137181308694	-0.504188761241475, -0.10958470715349389, -0.29344555710918563, -0.0817515720385602, -0.41830208939918845	-0.04798301115441195, 0.06258538620881815, 0.12165514463953597, 0.19032193486216276, 0.12050084723183208	0.7321891126368056, 0.9358265614051193, 1.031035138499072, 0.7998710371295226, 0.9892025873059589		-0.12391324739060927, -0.08064775603610874, -0.24457739127911848, -0.3109387041455811, -0.3509143786127833	-0.0017502607276144166, -0.004840859295405731, 6.538368052255716e-05, -0.003211945207765521, 0.007518614896141529, 0.012239892722892387, 0.006339825178275804, 0.007651316743345071, 0.0372859272354612	0.5613292656418523, 0.5029729254309627, 0.46198371856839104, 0.4509304448990641, 0.48634267996407954, 0.43100819377520283, 0.4994256216881099, 0.5079740774407737, 0.6105117585459916, 0.6257039602257459, 0.5260870096574501, 0.49488511369029653, 0.4953055546910503, 0.5581521682656596, 0.4962729395798562, 0.5621712814637136, 0.60739950723121, 0.575172357813486, 0.5511692021268952, 0.549611929058216,…	0.3022235162453706, 0.38923535876400583, 0.38594972363140023, 0.483464525756208, 0.4356132002223192, 0.45157058160139973, 0.4767977236038399	-0.023894098335969005, -0.058417835877969004, 0.16996313700187482, 0.14522655736942647, 0.6770953526736405, 0.10170613464292932	-0.02707349465274933, 0.04960214558411036, -0.0024199698461609964, 0.036876442423458555, -0.10867138963304368, 0.02153876843850966, 0.011438198594195814, -0.19004394394415935, -0.1017335557737743	0.09729810719074472, 0.13675601404010151, 0.14147386710695098, 0.15000713999085236, 0.15247433286195544, 0.15570010252573907, 0.13603339005352955, 0.13788453941620815, 0.152429009922883	-0.35771030714158103, -0.3886629187228703, -0.4123164596589546, -0.41952828735462244, -0.4315599438220272	0.01177488171072949, 0.009862367026731267, 0.012300611614617707, -0.006993749137185312, 0.01121174825415927	1.7275048907463153, 1.8027942131703258, 1.7097454383055544, 1.6940382076569587, 1.7257144950879169, 1.7395692869055406	0.28522337333236414, 0.16049504264050474, 0.16508534799952645, 0.21270082999076556, 0.22463964160482908, 0.15867451946874933, 0.2111969321835394, 0.23560895788433567, 0.22656023751438048, 0.22214718142472223, 0.24221027356032243	0.15823618848230048, 0.13119442408513526, 0.05754842567458951, 0.028090635637592953, 0.02446010248299979	0.023987845436670985, 0.033262805893432, 0.02583782727721573, -0.005035354748103238, 0.016506809561123603	0.017174815120201914, -0.006346841785362378, -0.0136055436839162, -0.028889305548628563, -0.039893053217976204, -0.040273110291202174, -0.02655080671515797, -0.0483200831290066, -0.031048166064469584, -0.042786681697350115, -0.03669676343342032, -0.030225608501793566, -0.032186077734849716	-0.5317860786073583, -0.5883579990865915, -0.6217614010113639, -0.6263646362740896, -0.6287579385367619, -0.6419471804519088	0.5971918316339386, 0.5875405753167171, 0.5319146719999366, 0.39962890636780823, 0.5609266034300013, 0.4849661246819168, 0.5202905576240129, 0.44088087008063415, 0.5990709679030899, 0.3943203157313424, 0.49502315640900685	0.8528998809340651, 0.8133584282539221, 0.7770309999798761, 0.9660318775809151, 0.6191007695143904, 0.5052552353329167, 0.6182875448707019
ENSG00000018408	ENSG00000197905	Q9GZV5	Q15561	0.3675752927247191, 0.35237581917543803, 0.3155070899401671, 0.39363084779801305, 0.3247363544835504	-0.7416844968704059, -0.6747123601616671, -0.600950456299548, -0.6689011747240148, -0.7516276277613245	nan, nan, nan, nan, nan	-0.0024943892663444878, -0.0067191748376583815, -0.0004456096765695916, -0.004503504985876483, -0.01933621457560286, -0.012727463438372721	0.5190857562631983, 0.6589380764950077, 0.6696146109834817, 0.5701138657664062, 0.7106688795757528, 0.18983361318519298, 0.6699480758823211, 0.12024751669826061	-0.6818594953980617, -0.8217413725011349, -0.7644644401796965, -0.6652501311624222, -0.7707266828591304, -0.8254420468122499, -0.8722040525472192, -0.8457211311999098	-0.3357921019231931, -0.38949884521360856, -0.28031119442492036, -0.35466389937021026, 0.012657271255641422, -0.27822660843348324	-0.08184626657218042, -0.27708241428476876, -0.35316387621868595, -0.04486013346021345, -0.17799063494153344	-0.7886509655065044, -1.3910199008860027, -1.1540952352270255, -1.1507537802170236, -0.6702376589159196, -1.0266955939936426	0.05951860545282672, 0.06991004004840484, 0.08708025581586809, 0.09773729457316205, 0.08719209565257813	0.14730138607833476, 0.04400295763542905, 0.35267893170100173, 0.0935856635284753, -0.06392369564289346, 0.42339639810702323	0.6325515166799187, 0.5471116666718241, 0.6773005686556717, 0.7184803518079215, 0.703890415087614, 0.7751327460062067, 0.7810157807753568, 0.780411004414592, 0.7355648624025151, 0.7349928620067292, 0.7575516653769407	0.16728660935898065, 0.13374320599880973, 0.1350504430533488, 0.10077884398174075, 0.08041463984143205, 0.000699851316044775, 0.07461153309351753	-0.38407166252484437, -0.47856924909429455, -0.3931310218848667, -0.30357438657797786, -0.3225955719930915, -0.16278902697414876, -0.3565772817708477	0.657842014366707, 0.42714685700265553, 0.4415910064531343, 0.494121126895926, 0.4530700412657209, 0.4186187255744547, 0.4589765241440147, 0.47212647549701314	0.005650656354378114, 0.014084930414499541, 0.005116264964589945, -4.322470247064558e-06, 0.017708869386737325, 0.02193444672035083, 0.02019492440954984	0.4402404062230443, 0.42635478976355534, 0.44361883873820007, 0.5699498607078972, 0.41024790054853133	-0.07452390269350195, -0.07980371915915174, -0.08121564355640898, -0.07760599433488591, -0.07843895443892335	-0.4263677166658951, 0.19904045712664997, -0.11945860734071934, -0.21615480933745035, -0.3452336581560347	0.18355122102234855, 0.19469476000988672, 0.1299163782832502, 0.1838724856050381, 0.16514773479254818	-0.07898610136588569, -0.6197887582883941, -0.08057098957563058, -0.18763464908525473, -0.5201558869448644	0.11343671090052476, -0.013010254574783442, -0.08907750928878544, 0.24397344615676708, 0.18695807552244004	-0.12065367937998328, -0.031652163397767774, -0.0914523849315636, -0.1362498105250547, -0.16780760423399266	-0.08987200367562442, 0.04149412664790486, -0.016375073766856207, 0.007749157105042981, 0.024162670690506483	-0.8231157809626897, -0.7611274848450187, -0.796334686737854, -0.6077618800647859, -1.079571180395875, -0.8694266993768796	-0.6501454726448548, -0.3313774512914174, -0.3647975359648341, -0.030384864525287103, -0.5410480652034726	0.6580380590916985, 0.6577662308491092, 0.7684685384551417, 0.7721559091259209, 0.7872388894196485	0.5545237689599261, 0.5734865800025597, 0.5282422718468025, 0.5515787372699124, 0.5543793621598461		-0.19064547687606614, -0.17428966050325156, -0.2916883621231747, -0.3420900739025532, -0.40564920298753915	0.06497496844475575, 0.04800813357774436, 0.04779289137260406, 0.037203590667874153, 0.055395345964302456, 0.06624999675328008, 0.06436638081381107, 0.0764709661709484, 0.08465760070364126	0.5794999555361773, 0.5009298693124931, 0.4893007964505567, 0.4681991856910013, 0.4675435498768923, 0.41946345807235397, 0.5114353175499982, 0.5003820838286119, 0.6243873606198362, 0.6399850798820714, 0.5260252133142225, 0.4960162431412021, 0.5102624415074739, 0.5897408723109954, 0.5073946683489665, 0.5498533103169068, 0.6133536302225897, 0.586072106203966, 0.5548637297890684, 0.5400198356483625,…	0.2977109466073262, 0.25647059714285714, 0.2694099391605125, 0.3474629109979901, 0.43867651577144384, 0.6145649942974254, 0.3243992802229374	-0.9207894788723112, -1.039310734825671, -0.7957145525715217, -0.7826030762869314, -0.9826728380481629, -0.9712798258069797	-0.05659184394650696, -0.06290335491855137, -0.055977087228406996, -0.056981906518523084, 0.009630514716180705, -0.07408235306280997, -0.05043728282043425, -0.1069618142575871, -0.044184284496983195	0.06532025188443669, 0.09070210925366717, 0.09977005474307821, 0.06112040078067782, 0.052194986635647145, 0.03626686908674892, 0.002310862699890115, 0.009143459464221126, 0.0100007804771578	-0.12378467200516008, -0.2315694570260245, -0.2531653778273135, -0.26994921151104156, -0.23129269201460234	-0.032521693757357806, -0.048507637510279755, -0.043537339766130834, -0.019299882122048695, -0.022131688047658638	1.516173013048175, 1.5525930456726555, 1.4376254771849855, 1.446835747689951, 1.5007469590043874, 1.4832472300564863	0.8466498567985585, 0.8392149754808402, 0.8982681020212406, 0.8746003859350608, 0.9014313864947618, 0.8749348553604415, 0.935109403795523, 0.8507368834158255, 0.8476676842547604, 0.8538250519127044, 0.8711524283130982	0.2562779615172177, 0.23730702575324392, 0.13857522129447197, 0.2089780243816226, 0.23266159719389634	0.04999176298075991, 0.07361774986039693, 0.04826063571447947, 0.0819757799957328, 0.08333036012113015	0.03407542754510473, 0.031790448643731706, 0.02462957903675511, 0.03459152516561237, 0.0421187669428269, 0.021079664087185312, 0.029449265536260594, 0.0027006979580235235, 0.010843696225868782, 0.0032511653610625135, 0.002619042423459006, 0.01736507838751844, 0.011921998536438272	-0.07533420641770361, -0.046208288929852515, -0.12277084937321936, -0.09852400412470974, -0.11548607178571002, 0.008497418763245612	0.2316966082748242, 0.10597422743575713, 0.48938825503399075, 0.4247511678233913, 0.6893966125826023, 0.6483457668749621, 0.2772846151765158, 0.42092372026667757, 0.4670222944151772, 0.27863872839162385, 0.32754250241863314	0.014498985564495026, 0.040401473680188094, 0.015960476239568422, 0.06035048647989072, -0.1694431045576641, -0.13072887934898247, -0.03212455182139351
ENSG00000019549	ENSG00000065029	O43623	P36508	1.70028405823385, 1.84867517689877, 1.990240162710844, 2.077873410525692, 2.0975609666376513	-1.4322194779082646, -1.3975386711156381, -1.3578959249020843, -1.4509602943661424, -1.4586834446119936		0.082583943001595, 0.07270931125548719, 0.11320210930795371, 0.0776922555633982, 0.026917322311895475, 0.02276978288137954	nan, nan, nan, nan, nan, nan, nan, nan	0.3181378983558374, 0.002113359313399066, 0.22572640467955818, 0.10215690747070338, 0.4042028218772108, 0.01722640197451064, 0.2280090583211749, 0.26653522981450584	0.7653003361173454, 0.689643811098771, 1.056278163663655, 1.204243907462559, 0.5282330537873992, 0.9407713332063219	-0.3016468913385919, -0.6579210307413794, -0.9136580516710493, -0.48322917639941787, -0.8753464206454793	-1.3168173997322719, -1.154215689921577, -0.5353733820019384, -0.3682117295696796, -1.1923177758833496, -0.3235373366618326	0.20389568734826513, 0.1992989186756472, 0.2050084561390385, 0.20923268804493156, 0.1868630997902868	1.4726041625770185, 1.9402025354560768, 1.7638167979594548, 1.0148045869909499, 0.8904729500963504, 0.07888690887478389	0.6377354406828011, 0.642654660534816, 0.6181918458586146, 0.4848169818320902, 0.32658172504110494, 0.22607617687060744, 0.2208206900689107, 0.15225980461007715, 0.29314534124398195, 0.22860978459015913, 0.12158935792789638	1.6885532936470238, 1.7149518432514217, 1.5464824743737589, 1.7943990458086834, 1.7859602262823255, 2.1276763638983747, 1.858600510417904	1.133870557475226, 1.3466700934730556, 1.6141547987255054, 1.7439721627772133, 1.3003400916556687, 1.1028885958652257, 1.1475854010790574	0.17479678870268245, 0.1714067378501145, 0.13014512641619236, 0.21949712029801138, 0.21917034236315214, 0.47979055926236747, 0.4196081707302919, 0.30545570478331974	-0.24838778185622734, -0.24866004416548304, -0.2479625108274589, -0.24567552198250675, -0.23036985256891052, -0.24425922498549157, -0.2547662378349753	2.827985259668936, 2.8411789799341216, 2.7864946634294814, 2.8370026444967245, 2.742618468479065	-0.3262235784963848, -0.3239935406105808, -0.3305410545028712, -0.3344174512913243, -0.3196341928786266	-1.8367459656494909, -1.3524662779920247, -1.9999999999999998, -1.6072218449637499, -1.4362402411953137	-0.42288497151521687, -0.44269412300995603, -0.4234201843874334, -0.4193910097576701, -0.44074937093648814	-0.4924961162866168, -0.8209643602975376, -0.8657826388741081, -0.7478393361148047, -0.3248796061575103	0.02053502599474699, 0.09853250747384834, 0.12742273476868515, -0.3384114744148925, 0.13176474564022067	-0.15219325381261428, -0.07681912020773263, -0.22291310559954014, -0.3308031564920815, -0.29598694082954213	0.20598508326748965, 0.3097063150180408, 0.2938110282335965, 0.29994307751043314, 0.2879340324918145	0.9547889637195406, 0.17808679549009376, 0.15491461406951057, 0.27961961762551324, -0.5815517064138498, 0.20687417885344583	-1.165666564037262, 0.4589183880815284, -0.6633867883185169, -0.2354614442488896, -0.7792449162396353	2.3373070384264425, 2.476782444690131, 2.5962551629855124, 2.506753113637729, 2.1998598025010754	0.5391355452884109, 0.5953178773192509, 0.47340820974990727, 1.0069453183034285, 0.8378193919290792		0.8331167427311426, 0.5300950779046254, 0.6183855438789558, 0.7937845902734113, 0.725498907035067	0.0319786445359051, 0.0814618590862835, 0.08391684272427019, 0.05338759720446734, 0.07960642383876848, 0.10535012531044458, 0.12857681467046217, 0.23839585153561166, 0.2780408809877623	-0.434999217182902, -0.429693063985888, -0.42437480894521773, -0.4215093438362052, -0.4415600084914211, -0.4592309018125551, -0.46002169505007195, -0.44757885568297295, -0.4032366699788792, -0.3815696310068848, -0.39983876952292396, -0.44966669433317197,	0.9752841570388293, 1.0075514456275694, 0.7275755860899982, 0.7287762101505466, 0.7657194011445667, 0.7650688475617331, 0.7969173260173434	-0.5709879800388964, -0.8283900260261322, -0.5593714241250374, -0.11813678070067368, -0.3520778309993926, -0.08334024395853246	-0.05612599428283083, -0.08029658861664779, -0.06091233604714186, -0.022667863826548063, 0.014054765113427736, -0.0017459214774477871, 0.015943315054940177, -0.13770222118184616, -0.005138385194156325	0.17170231738948505, 0.16709400293293908, 0.17828165552754482, 0.17724379310438576, 0.154325902859346, 0.17880301197254211, 0.15305644898506165, 0.16584159322623526, 0.15500916257549924	-1.3775468969110056, -1.4617184053918186, -1.4211302501471694, -1.4645986502703003, -1.425208609326256	-0.3998474871354537, -0.42326241599714653, -0.371662191668919, -0.3765198706353714, -0.4286523457726942	-0.9965392469632705, -1.00704430733669, -0.9836367013980227, -0.9899793668906316, -1.0165860371065498, -0.9556583822454084	1.8957953650774446, 1.9049224414829753, 1.8819277085289112, 1.8569992703714453, 1.8748454575222946, 1.7911618266651366, 1.9937561820742862, 1.8744949993016082, 1.8679428669095572, 1.8085090619064967, 1.8236455847237087	1.2089526905452792, 1.069871057754527, 1.0868698842780269, 0.9141631262859757, 0.9150057199657522	0.2503189313982087, 0.26516167879567343, 0.23910400740841886, 0.2120667511665184, 0.2221288492596699	0.22550573141293895, 0.2364235013261793, 0.251394504553203, 0.2522317317914159, 0.24585136120841344, 0.23195817310760236, 0.20626190216609208, 0.22818934145504943, 0.23312103361678005, 0.24853838340102896, 0.2538027404615806, 0.2393389830258965, 0.23762560442320835	-0.5795914734188513, -0.6422518189169202, -0.6965837649156565, -0.37692962134277397, 0.23987337021775268, 0.43419448496902	0.3083095155339821, 0.148865620123233, -0.7080857506521454, -1.1940114565470574, -0.9498607440772933, -0.5345954861824058, -0.5586522302265364, -0.4203091264114662, -0.3319989378705763, -0.6670314633923669, -0.5361048592192188	-1.2573154116382237, 0.0006287290014537206, -0.3806468430338854, -0.2568758395250055, -0.7561106355433687, -0.5233537352715438, -0.6414216775458526
ENSG00000020633	ENSG00000067955	Q13761	Q13951	-1.607428347468712, -1.403915281345236, -1.596970294848631, -1.7689648906397253, -1.4916384731960743	-0.6202205245057995, -0.17767876142571692, 0.020826018227757093, 0.5328593767524423, 0.6337224015748397	-0.2763899378262922, -0.43873573916539943, -0.5001381236338651, -0.3612391952602616, -0.4445525011573199	-0.1449816108849683, -0.1359910944695416, -0.13272896168334136, -0.15552896959239526, -0.12854579782136089, -0.1301980001586578	nan, nan, nan, nan, nan, nan, nan, nan	-1.222210982432563, -1.235355765202728, -1.313161660487163, -1.2185909647950959, -1.2120401431407386, -1.3825320446345915, -1.2303058360983068, -1.0042870757554458	-0.5973050718351409, -0.5181567067663955, -0.5121015042205079, -0.6335570010341636, -0.7095315903134438, -0.5188150279818555	-1.6161899811559475, -1.936388722659327, -1.563574141851142, -1.6814989180570414, -1.6390834826029441	-0.6912922785878739, -1.2324115141963188, -1.3281987447533434, -1.3440249379203377, -1.1760912590556813, -1.2897228441222068	-0.10984414080803995, -0.11342980751378484, -0.12430608122316977, -0.12718510932367832, -0.10673919462673398	-1.1896369537649996, -0.9183012735645135, -1.1881466682994355, -1.2101838051785665, -0.8465167282718757, -0.8286783832810445	-1.0547464788617864, -1.193179633877196, -1.0673046611174961, -1.105133732907865, -1.055941733815562, -1.089913887281417, -1.0270695849831961, -1.0376738911936823, -1.1537525436128793, -1.056917557887418, -1.0270834006961371	-1.1321520834265288, -1.4429196445031072, -1.1996735236628946, -1.5694652855276958, -1.6079530331331293, -1.3984372450380465, -1.2203405797382751	-0.3566429908792288, -0.2318645395722121, -0.10518510903507972, 0.008769110019853699, -0.05059189198724834, -0.23256808244346772, -0.09930485609233486	-1.5381107776338494, -1.4966534326499121, -1.3753120059412183, -1.4472884787332427, -1.6370861450414362, -1.4432653922233343, -1.5512373222349733, -1.4942710711476286	-0.21384090728765937, -0.2104574874787457, -0.20193053406856776, -0.19467561893568797, -0.19776883553977076, -0.18148083291966655, -0.1886502641076605	-1.3851037456077664, -1.3272939418563041, -1.2914197187530598, -1.5742929661863339, -1.4836242226327911	0.05817887339540295, 0.058098450574077476, 0.05568601765385961, 0.05501853865773676, 0.053910284286244226	-0.3416597874671736, -0.29050703111571163, -0.20302998689429774, -0.026975868786166757, 0.11859654317275936	-0.1632499526162725, -0.1538762868263771, -0.03891179594277927, -0.07941018357633334, -0.1399999694926668	-0.8837060949800648, -0.19733129642603364, -0.5965236904018041, -0.7500982163083232, -0.7507562719761984	0.2629055994081373, -0.17055278251138173, -0.09519039854697642, -0.24941705615924104, -0.251632542982545	-0.11901653308794913, -0.17080378272107288, -0.3264187939691454, -0.11540772787439235, 0.03516037155942087	-0.24363286845258247, -0.3236509568580126, -0.3210671616927563, -0.30438712260641754, -0.336842035038861	-1.897217771259263, -1.748661568179059, -1.6090808963796734, -1.7385235596073738, -1.4061242276659118, -1.4779237635244098	-1.4543991538745416, -1.1144447205006525, -1.395976236283935, -1.026745381014026, -1.50745393322947	-1.926785706452551, -1.8793275948010546, -1.8855184270369298, -2.003578054632699, -1.9176128532875998	-1.030956610544271, -1.3134014833857313, -1.122343755044773, -1.2772881888437027, -1.0814230351932446		-1.5616996781710106, -1.5987905067631152, -1.6665230467201184, -1.6981615198514708, -1.935197405221809	-0.15718185598455608, -0.16039722155899755, -0.15294581575808425, -0.16507059388577794, -0.17139086035372014, -0.18213488217684493, -0.18568614163978608, -0.19004259077285846, -0.20849295231594467	-1.0407725150227634, -1.0200158969415696, -1.0155557124404386, -1.0982250833928082, -1.0426008277134033, -1.0771861707489716, -1.0209609093928924, -0.9805274068927541, -1.014297548104754, -1.0324140288836496, -1.0333125401763343, -1.0621233145463094, -1.0	-1.0500032742046441, -1.0500617742296776, -1.0859153300677145, -1.1328177415126552, -1.1017469322265285, -1.1214476735485515, -0.7759538608652807	-1.575604411557294, -1.4610351876262448, -1.6383745554031417, -1.2473072769306488, -1.1636316557015745, -0.9500572041449875	-0.027469624425185413, -0.07681962264149045, -0.0025185979469861675, 0.004458206772352091, -0.13946593004161723, -0.03579389467132843, -0.02926911731308124, -0.06895594267297989, -0.04057115159850988	-0.3000631039516205, -0.3114937405111383, -0.2699542368371899, -0.32991847946706043, -0.30796170533245715, -0.3152647626147169, -0.29284174359780746, -0.2953982834300237, -0.30553138989395034	-1.5236720729241828, -1.3792123961637117, -1.4053242804549833, -1.3918667112226015, -1.40488984812071	-1.0262695536732904, -0.9159945243110301, -0.855844268908211, -0.8978094117449689, -0.9003586815093791	-1.2849714856802827, -1.1555484008574024, -1.277068493728776, -1.2375591914041721, -1.3244031797911728, -1.350177062253275	-1.300300632507898, -1.145319799400225, -1.1405467230914323, -1.1220188424295254, -1.176681847822106, -1.1948220166672712, -1.3847158809109796, -1.2948708167653504, -1.201132110495688, -1.132156396679056, -1.2110102870161708	-1.8215801533970009, -1.8887046308887645, -1.9021570552153362, -1.729656251274038, -1.8389742382493346	-0.2692827417221103, -0.3062242772995927, -0.24475595841341258, -0.22986179025023146, -0.2562901303001741	-0.16810101825500223, -0.20445633538339136, -0.17883642618762463, -0.18886936326113457, -0.2095318626817455, -0.19766755898778254, -0.19635031267984915, -0.18240505570619936, -0.18351809806649821, -0.17685566166852562, -0.16015135170856976, -0.16186997618	-1.8910659794538422, -1.918689918470573, -1.764860480292215, -1.8676472512140132, -1.751790163889197, -1.6837954386501088	-0.3424727544200272, -0.28087194675620886, -0.5235926362649286, -0.4732179419029716, -0.7363133978946781, -0.7224259305170597, -0.6702268744000786, -0.8318106921128803, -0.9643472050440285, -0.7966781509776362, -0.881081338302593	-1.4437683986666965, -1.8677264877039197, -2.1255675146936666, -1.5342186543123932, -1.935684009471098, -1.803912112528065, -1.9898805126223411
ENSG00000023892	ENSG00000128805	Q9H4E7	Q7Z5H3	0.9181886506413321, 0.6081625903148162, 0.7581546219673899, 0.4233445884461322, 0.9022409261508256			0.059282290303958374, 0.06690752767233654, 0.08970524756978793, 0.08277916240351779, 0.05988042976257857, 0.07245666576360277	0.9028753615949867, 0.8570289001365541, 0.8326826652518238, 0.7986853595354342, 0.8634103401251638, 0.9130742078985443, 0.7425396087485183, 0.9884291486142842	0.7471469690201069, 0.23248985283886436, 0.4821750800695115, 0.6515920100970165, 0.39190266860452483, 0.7273538628664311, 0.47934271471362044, 0.32368481342432376	-0.5046896767591653, -0.4156236517837193, -0.5221996294548503, 0.16481024864599214, 0.07058107428570715, -0.2636137403969563		-0.22458491845009299, -0.21658979479950968, -0.39127336889909525, -0.326031392426283, -0.052481395877131964, -0.05083191216870131	-0.05941672356397165, -0.07220034937957154, -0.06374894300165368, -0.07084423673203755, -0.08509551526897752	0.5291457296679873, 0.6357534590511744, 0.6888350129082358, 0.426936713954835, 0.4475429976675136, 0.1419978126389555	0.8499253570592484, 0.7965858364013285, 0.7585880105324965, 0.7563339523460846, 0.7291056608814044, 0.7702397848750209, 0.7407884202725765, 0.7493056896362442, 0.7690516340124613, 0.7852140781574803, 0.7710494213584016	1.0075971817505216, 0.8012165544523371, 0.4875240151194298, 1.2228346625980073, 0.8824694512395577, 0.7150568242294737, 1.1913312256124182	-0.10833947478883821, 0.030489322147900566, 0.750286072061892, 0.04800772607108583, -0.23976033892505855, 0.0015482885628606002, -0.13496907809922742	1.0, 1.1504326940940575, 1.0187287005222814, 1.3094684491287767, 1.3249910279994155, 1.1918219538927697, 1.1972805581256194, 1.2003269936387857	0.14870789323013822, 0.1439662824153628, 0.1595868522730225, 0.1541878328212437, 0.15086754868720753, 0.15707766511818477, 0.15462238704636477	0.9865932710085064, 0.957020569763499, 0.9305497175183897, 1.0018868425207492, 1.1111226309490363	0.21052269329428652, 0.2163483745547221, 0.22056569274338078, 0.22318902407871366, 0.21178767465475246	1.9170077190832324, 1.649056554004186, 1.7778294315605419, 2.116560308623458, 2.076761771924212	0.155944684332758, 0.11451142888476451, 0.08613010600295268, 0.07850285952772396, 0.14311714831083633		0.5548624339561146, 0.5959737083201331, 0.26066474503148074, -0.1322984897440902, 0.3363032692744903	-0.07841345663857702, -0.11595905781935856, -0.04330930856609094, 0.014449625164298041, 0.017390966256994878	0.07029509835915071, 0.07866955758807403, 0.06676713309761739, 0.07876213057534365, 0.07372377474340364	0.6494942163882631, 0.8037511293909019, 0.9238313708469925, 0.901730304850755, 0.7749241997064711, 0.6901503506279674	0.5138132530697606, 0.3908521288242548, 0.4131449202259787, 0.5388080549584411, 0.48486683931946695	0.7487023671471709, 0.6913408452954233, 0.7148173600261856, 0.6235301166077976, 0.814728017684351	0.16495606219428827, -0.22670924512843382, -0.2674948024951478, -0.4261513905556664, -0.2459594194936836		0.918770191277106, 0.918770191277106, 1.1903316981702914, 0.9937510507229985, 1.2730012720637378	-0.037740436048663506, -0.03086301913199785, -0.048003562215474194, -0.03882097511261812, -0.015247055706251789, -0.012504509029369337, 0.003211467409574953, -0.003971964018884111, -0.04146863941511053	0.2921393782395443, 0.3346201744897994, 0.4115649153798939, 0.4880100207978131, 0.4265593066002715, 0.38805843559353836, 0.3486996059471539, 0.272699293288275, 0.2748201764698808, 0.3028246451578891, 0.41778595234063376, 0.4612438205891929, 0.4511391542771206, 0.36767338339613453, 0.31775021399890013, 0.2986928103581443, 0.3185135597349311, 0.3864536227257247, 0.4159185042416691, 0.43400593177474…	-0.7535230805950086, -0.7134883826672196, -0.8307677747255333, -0.7783344667217846, -0.6238114744501666, -0.7738518580931624, -0.5460475458587049	-0.13550157342398617, -0.1831092219161079, -0.06665785288760628, 0.08463058873083562, 0.2794984665864413, 0.05289558594901145	0.12667807475976056, 0.12926985261144508, 0.10887148661768609, 0.10694671888572427, 0.1280863798570433, 0.08847103869655626, 0.10920248725558979, 0.09265649361643924, 0.12820546220488604	-0.10828764227423304, -0.06273809487258686, -0.0903652654450291, -0.004711077865103275, -0.02252650069006734, 0.003753484038894417, 0.010657571770700813, 0.003630338768180974, 0.002128134713473062	0.1986797897592889, 0.24170520415149754, 0.25193647160722454, 0.24931883952137746, 0.22589913353779512	0.8884557078554701, 0.9033453030221031, 0.9026259589773535, 0.8845808360259841, 0.9007274771784166	-0.4356719757896632, -0.25049390935577254, -0.23653406864066828, -0.3430982439623447, -0.3292885830341694, -0.33699992334255624	-0.07396995425894137, -0.22065000406318347, -0.25589248762557615, -0.23335987265167835, -0.19736667249012674, -0.060832719782958344, -0.08603534781611133, -0.08936160430615914, -0.1480623717089835, -0.07371077872193954, -0.03685197734372103	-0.19229623095320458, -0.2361097245693058, -0.17565174246236803, -0.15008188938673594, -0.11544243692357647	0.17064359133790763, 0.14529896546418486, 0.14652052958828132, 0.1381979605601057, 0.1321540185595319	-0.018463169146669456, 0.0035409830611724535, 0.0033486833261519022, -0.0030176356774823665, 0.010466510567925691, -0.010256805596063678, -0.003036683054987277, 0.007499809211835351, 0.005604431819684175, 0.013127849835880223, 0.0052803150784987984, 0.015	0.27389580272376746, 0.1470278950665398, 0.07782619196265872, 0.15111281903308993, 0.05894945706328736, 0.15251671343024742
ENSG00000025434	ENSG00000143171	Q13133	P48443	0.8626961724476383, 0.8261970875057745, 0.636269560003861, 0.865934838314695, 0.8835604481791122	-0.17354171208215186, -0.10253736006729186, -0.021362156834305868, 0.25352497227563875, 0.38091130177389587	-2.61689542640076, -0.5751816969745476, -0.3122416620824162, nan, nan	0.18795358562287912, 0.18013000727446116, 0.1898531370182761, 0.1880937768256018, 0.174150318308549, 0.19505433073015188	-0.18992703596652505, -0.13503906351262573, -0.3222192947339193, -0.011581872549815131, -0.3594817568528619, -0.15154831797815538, -0.06973479996467935, -0.2955670999624791	0.08656917966983757, 0.13489644947436985, 0.31029529601700756, 0.2656867930477502, 0.2526109614319798, 0.17010575191567123, 0.10397186749554321, 0.12937906491884466	0.4962141966286846, 0.22245534476302486, 0.16711944401764267, 0.16647671374427508, 0.2483463136492703, -0.07720464991473497	0.3838362777741966, 0.6177515454517652, 0.6078169544014012, 0.6052281460374753, 0.6723382455094287	1.810107923818315, 1.220692690332506, 1.5219027025156595, 0.7503431793966746, 1.1331630585138701, 0.5859975583554731	0.23492554292898238, 0.24488013582086454, 0.2392425079781747, 0.2346492346060537, 0.22210469810773237	1.5556988947189014, 1.0445577812842122, 0.8171310454286724, 0.9329354994371298, 0.8631620400919924, 1.700126581535961	0.6422513078586796, 0.6829217892544213, 0.6671324510941237, 0.6427594688659006, 0.5958728160002047, 0.6310870330928262, 0.5591834034170167, 0.5596652010502126, 0.559923013816352, 0.6182811637304249, 0.6566876749979955	0.23319525953328113, 0.24883588560276637, 0.6759860974153292, 0.5015013251851527, 0.40466391398849444, 1.2265007625332816, 1.481442628502305	0.48240149583509506, 0.49409406938843703, 0.6973434313413629, 0.4761386875994056, 0.4062968100258475, 0.4507923159973135, 0.9244689757272269	0.5236476999199051, 0.3536580878714737, 0.5046004031587414, 0.33415195099735207, 0.4550661674776326, 0.4002465713526657, 0.5741388862345027, 0.4202815528489916	0.20946415127937423, 0.1945612526365923, 0.20082432681870865, 0.21357488351492915, 0.19759236774231015, 0.22282301964816753, 0.2413121551347598	0.026652194771440207, 0.024635780702904064, 0.019547054571647404, 0.027703531161310746, 0.028042134166469168	-0.07307237061903438, -0.0660956049093897, -0.0738732743238305, -0.06657314226723376, -0.07052002346652264	0.6232492903979003, 1.0923142613189074, 0.35041780832077984, 1.048147012307656, 0.4756262636327113	0.5388317320389764, 0.5124201234769428, 0.526518404833878, 0.5700789630514551, 0.5975856972923126	0.5795552142260185, 0.3423162491388154, 0.5358613405247425, 0.528440193809943, 0.801998646292333	-0.016055407003590094, -0.036458529257751504, 0.21347774491078342, 1.2768750146947538, 0.5845085103884418	0.05617507521764731, -0.016048640146507642, -0.026797847976769207, -0.06431059259510086, 0.07581197919389604	0.16337946702517392, 0.09385034196660286, 0.16041809371612853, 0.1150873179067693, 0.15564114409298913	1.409566635064143, 1.6188060448960737, 1.1741909435818485, 1.1793040475863628, 1.1447994481578618, 1.7184020305163026	0.9400779064417106, 1.4985132583355922, 1.3023206191454757, 1.292339677956388, 0.788329357235646	1.3261315331989179, 0.982453334486898, 0.7944662798065172, 0.8239483094207138, 1.1259750750322777	0.07815249757675691, 0.06925904011782258, 0.42027191640753525, 0.25202871923124825, 0.11787847121676887		1.1458129870739953, 1.0920999404302676, 1.4705084926646919, 1.272725441961164, 0.9408785478813431	0.13294087360486712, 0.12333930354126466, 0.12596255980553966, 0.11561439950549707, 0.14028411449592504, 0.13091790947796295, 0.12774638535621108, 0.11591534876645898, 0.07659948107188674	0.7826056896659552, 0.8849221912689433, 0.797318131029507, 0.8531434858685163, 0.8973297644051847, 0.8994644218199128, 0.8827261025620321, 0.9563070930384188, 0.7454378581390908, 0.7004492344822026, 0.7406673038156415, 0.7399128683060339, 0.7930155694511924, 0.7386970252388441, 0.7300390541260409, 0.9295023774244491, 0.7430102788700317, 0.7278695122613568, 0.7150658742133027, 0.7638991491954303, …	0.36470795335506745, 0.3611456362715235, 0.357019483911462, 0.3890042837845231, 0.3978587164764049, 0.6240529460667616, 0.4544368910226677	0.990368568083295, 0.5687320105478479, 0.7996900822546651, 0.3629227977120235, 0.5919798279330706, 0.6646858978953536	0.11122427620336695, 0.17460403511037226, 0.11073331125948327, 0.12565264889182293, 0.14002101410138224, 0.10720486757386316, 0.13759686670661786, 0.12230057012272488, 0.13827970076195495	0.10622900899012333, 0.0785447467413044, 0.13038553431361843, 0.11851809044308659, 0.1414429676992225, 0.12657230063876246, 0.11923131190744873, 0.11731686735494284, 0.13121450011215785	1.3061619415021362, 1.3578337892690926, 1.3772160954822465, 1.387444907704559, 1.2665512220755843	0.0627128853679022, 0.0638670942214058, 0.056407054064881224, 0.055825197324777864, 0.06028589709231291	3.5451439519756125, 3.485112332512987, 3.454290956236992, 3.4346737776219882, 3.4497448110421605, 3.4111210913715215	0.28697973006013044, 0.25875958063643434, 0.18740516040017163, 0.24025108914252824, 0.20427410668264678, 0.24895134842793687, 0.17310250474937017, 0.2339594416060946, 0.22089332149475138, 0.23875767331053277, 0.22422410980086926	1.1239204398464906, 0.842769562681709, 0.7742136229614766, 0.754405517891467, 0.7026467906671917	0.3366871593203305, 0.3135266280514682, 0.29285479931492536, 0.3084018671173215, 0.28110820756377586	0.35148660667490017, 0.34527180220941456, 0.30556536310070725, 0.34192216230515554, 0.33482360537161887, 0.35887397436900736, 0.34758429629315146, 0.3405916145006176, 0.33659573123226005, 0.35703983769990577, 0.3380943799572158, 0.3278474053139187, 0.34386894378060073	-1.15303474684044, -1.1524992181341787, -1.247837581501777, -1.2551933914348292, -1.050555988099775, -0.8205409993058019	0.16913631998204615, 0.18843736695099356, 0.01809553242073969, -0.04572202298910755, 0.005788095045911046, -0.20898735711831629, -0.15594973622965158, -0.1759440299395032, -0.13346185899346352, -0.10577274619892751, -0.15977627587472654	0.39551194605253226, 0.7209129599628192, 0.6134839817166657, 0.39242392188663455, 0.5680499343013472, 0.5452722847332101, 0.46800758586519153
ENSG00000025434	ENSG00000204231	Q13133	P28702	0.31107499020691676, 0.3067736300558821, 0.18404227139037532, 0.16181581947910906, 0.34302160452602726	-0.43582322587777944, -0.22532374561989865, -0.135677436912097, 0.10793288154101033, 0.2099090197789919	-2.629805879045918, -0.23032652456723257, -0.09921148786842915, nan, nan	0.017348012154544068, 0.011756230866691308, 0.010808881207113541, 0.02262816390272726, 0.019247528422923543, 0.041967250988077076	-0.1498572999907699, -0.22286941866876364, -0.24832364514797822, -0.1350896540516664, -0.3119333586743058, -0.06626447294367677, -0.04236245366367841, -0.226170123398999	-0.22349013253594396, -0.11144117475335835, -0.08159364668299807, -0.023647907636441534, -0.12135401391118594, -0.12996157548493725, 0.008170759475626399, 0.10135034131860121	-0.08659793538775373, -0.20640090301253, -0.11347822496106463, -0.2016756930828607, -0.10451239218654118, -0.20676194634172296	-0.25427471054417783, -0.13238431736154155, -0.127295750407304, -0.1875978594150718, -0.12923461589542695	0.6494262504981831, 0.478681946309504, 0.2706977871594187, 0.021093049415223497, 0.14187181747022848, 0.20192589583062892	0.09077250567999895, 0.09282025876946931, 0.08104480502903277, 0.08285809166118985, 0.07985954329936229	0.11452763668320842, -0.2063169242463363, -0.24234382687650569, -0.06197389771759099, -0.38769059717406407, 0.17811729496825235	-0.3761027766654972, -0.2908441090589453, -0.43806485201726364, -0.39900247509395426, -0.4472942663457631, -0.4938517035154737, -0.496532358656006, -0.5029806707031232, -0.5022166300212789, -0.4702350258638641, -0.5101954882249689	-0.3996786792089009, -0.26004950972095076, -0.2730851855954264, -0.2910374207715971, -0.35227236904411363, -0.2528419521803389, -0.19464101686231694	0.15810015775812603, 0.07867713167656687, 0.22089917517173618, 0.1014835278318873, 0.22910397908749136, 0.21963214883417237, 0.25065080232436454	-0.31745293018144527, -0.3720671919290166, -0.4493679412799432, -0.3996095127445831, -0.4589015325349677, -0.44538373105270845, -0.39392143069913343, -0.38333944219703375	0.06622775180495799, 0.06184376650908274, 0.06738755529938012, 0.07466915091751103, 0.06540460180741847, 0.07545318410620949, 0.08371855581826382	-0.19137388924837784, -0.23664252034322963, -0.25210088106897777, -0.28767874150675543, -0.2593656657953052	-0.14404128439502584, -0.14363057288544756, -0.1488767607815552, -0.14011003099993002, -0.1431451890896298	-0.35480545824050447, -0.15484035356221937, -0.5438659058863502, -0.5041155106578912, -0.48405426711411703	0.3279036365368725, 0.30780584784814324, 0.34836172089943873, 0.3630056534318251, 0.34596988493600556	-0.24416067836615118, -0.5886835555995127, 0.019896191339815683, -0.17362378505019183, 0.07472802547678148	-0.480109933266605, -0.4842155543466782, -0.4488945033620326, 0.6471325062696907, 0.05923558423295905	0.2777074757983551, 0.1878920874402552, 0.17088901302287085, 0.15987980848429584, 0.31517676982967924	-0.047726164417829176, -0.06986750549522536, -0.04620292392815761, -0.05488264123890629, -0.03402871651938588	0.05749661390507477, 0.048023025071215475, 0.08767272960447237, 0.033498106127455074, 0.056916110589894764, 0.22724585796190677	-0.026839496362177417, 0.04396729337116034, -0.1602556239773667, 0.014593554298226508, -0.046130978379463006	0.03366024847417748, -0.0019692242136502003, -0.025598065616537102, -0.19059489395245333, 0.1130136822898522	-0.46273261312085845, -0.40565313041694284, -0.3033587091375578, -0.3543545143850828, -0.5043022236626489		0.32722763635893637, 0.14176017546016428, 0.24819674249072676, 0.2879243773419149, 0.2586261471108937	0.0784310067821462, 0.08678588757975897, 0.08491120389341672, 0.08361536822403925, 0.08173135072345017, 0.07648728368009083, 0.07644294154514847, 0.07206318287560931, 0.03102262035867326	0.1855286815417605, 0.21914935094918953, 0.08657459385260902, 0.1770091603659094, 0.17310058679371254, 0.1335632732697727, 0.1972677242689076, 0.2544639532668804, 0.17554825051313383, 0.09388997242529129, 0.05875402100430094, 0.06649728309310099, 0.1513181720874308, 0.08549686095309639, -0.002539006571590452, 0.23738573113476935, 0.07690453093231353, 0.10488157556826083, 0.03494658309902565, 0.06…	-0.3602257669645188, -0.36892605232942, -0.27602437191465734, -0.3352371379086678, -0.34319645875062843, -0.1037988268803347, -0.22639651086042534	0.09188474940311941, 0.05964286458379808, 0.12042754391807198, -0.00795133738525755, 0.2179532190495248, 0.23945103378815547	-0.10403176328894703, -0.11524695189829148, -0.09838889100956305, -0.0727046513949896, -0.08425906505861669, -0.058070953587936014, -0.07028326697137133, -0.05439605998954211, -0.07361509709344816	-0.07246421804016434, -0.09132050122099256, -0.06484599831809779, -0.07661977463146175, -0.04678721246527884, -0.06214594393948081, -0.05432762581337558, -0.07147107210731063, -0.057667498020633534	0.18063156847656758, 0.26291567147190165, 0.21387516268986984, 0.23115960720597029, 0.17806753683650278	-0.2770946914366037, -0.2758180778422674, -0.27729416746503077, -0.2825872189318772, -0.2825249502436794	1.8203509940974807, 1.8100154585491501, 1.7886774591415397, 1.774888007647045, 1.7829797021863576, 1.78844129389018	-0.17453605031298491, -0.16932355861187465, -0.221419576504579, -0.18986419599949866, -0.2265150574640451, -0.17843166726612414, -0.20946452762878254, -0.1719113781620638, -0.182126232997341, -0.11785516144019859, -0.14965388401777324	-0.2163779442037692, -0.19985428421703277, -0.250489362928213, -0.3845796690499468, -0.3164421623715661	-0.13808588388560805, -0.1644330332642987, -0.16518109651153257, -0.1738731023623321, -0.1671400003854735	0.00016221542352934382, -0.024731230679959193, -0.025656773101009667, -0.03445439423063079, -0.024798410226011258, -0.0015635616430396126, -0.003691222616223011, -0.003277641373280682, 0.005439051953470275, -0.003343219865507896, -0.004845922166658356, -0.00890324819527577, -0.0017499207565002672	-0.2735046852207226, -0.27804693654997026, -0.298261133993694, -0.2916398493798287, -0.2157395343211248, -0.28318753739450075	0.10337462612779813, 0.17635279571847606, 0.12586157626378602, 0.07217319379893317, 0.03519201497253821, -0.07728908594179318, -0.015371694057449758, -0.14682969081459296, -0.16132552138591638, -0.14265080348086068, -0.1384427959832477	-0.2933093481432265, -0.2913001063252989, -0.3024249209091705, -0.36751923180338286, -0.3585522567887516, -0.38571052838786857, -0.3077514943326931
ENSG00000025800	ENSG00000093000	O60684	Q9UKX7	-0.2049376066474744, -0.17386979906172306, -0.21943663878759634, -0.12293571809580728, -0.1650323691702149	0.39963282925460764, 0.5834824862490531, 0.5654928687462504, 0.4731821334634063, 0.42512477654430914		-0.01919001595235792, -0.023924203993160975, -0.020714141103911343, -0.015480393257421787, -0.003905898448613665, -0.0028437539143828516	0.3879732224590522, 0.18018599281318926, 0.5127956942411571, 0.31661728668093136, 0.48013510777189294, 0.4494177235583514, 0.3982613512556239, 0.5692183070008654	-0.14746181947257941, -0.11164989908547218, -0.07318418695084228, -0.09783842056175107, -0.11060567298640311, -0.2046347991719384, -0.05936354976694069, 0.011963061075074055	0.3289855502838641, 0.5850607847102824, 0.37617126390986577, 0.390347420636441, 0.27361237578062925, 0.3151314791313622	-0.40564818145943127, -0.3714168605751551, -0.33290539774092887, -0.538329249505916, -0.3205175658756074	0.005970037778765924, -0.14158042344122634, -0.02401089734188311, 0.02267586243960329, 0.03592309152194462, 0.03391396831877058	0.06688025406495035, 0.06563974567648911, 0.055433632726342386, 0.05306249859880585, 0.055038082785279	0.18117533541948116, 0.26062999350671534, 0.1450549392239111, 0.21421863200504498, 0.25299158941784494, 0.3415298104384079	0.28314793844518693, 0.2687448975206741, 0.2716137076633882, 0.24731376778029457, 0.2509603747939684, 0.2464534821397315, 0.28526241683222864, 0.21763250850325333, 0.23945771860235743, 0.2418237024337344, 0.21885832966286545	-0.12240353380636337, -0.18968359865005513, -0.16494522974875214, -0.13162411139559982, -0.1308331198177366, -0.10658469832556206, -0.08218675618735016	0.3856217090282983, 0.37984412885635366, 0.30334933085275106, 0.2822607324742803, 0.38725931424235505, 0.4458790414537961, 0.3713947226200309	-0.04011035152974829, -0.013221324184760519, 0.01568167731121939, 0.02511283726603475, 0.0032642837958580806, -0.00624123126174414, -0.03546638569270577, -0.041660676454185364	0.04701529768479429, 0.04306643074157357, 0.0483852999024752, 0.045826381545690964, 0.04731985763804902, 0.052858945618933784, 0.06071999265420902	-0.5260049864935956, -0.4727534171595371, -0.4856588032964053, -0.4527245978246466, -0.47299826327158234	0.04235188003364887, 0.028407325916376513, 0.030718035429588175, 0.03143578444414896, 0.02005557084873022	0.09967399702399726, 0.2420167250085572, 0.18355883967614872, 0.005174315423538189, -0.10793843009987603	0.052863018876335155, 0.06535474057289326, 0.05382384776803251, 0.025525278285617348, 0.06517686570601278	-0.1777428123886402, -0.16699277675140278, -0.006886539768026445, 0.04991500041198593, 0.30021076508499944	-0.0054928256827166955, -0.0015552552260915675, 0.07084286888569258, 0.13499221903223946, 0.05355897857254144	-0.41191315438802056, -0.3628696499823263, 0.6618344955106066, -0.4535853835006436, -0.5546470117483056	0.07471589587956307, 0.02987672698135979, 0.042091625935217314, 0.03665778382287699, 0.027368736416626516	-0.08112623099490524, 0.11699027924670302, 0.1764726081249428, 0.1319788521547065, 0.18821602674552151, -0.12767681246567708	-0.22359875632223147, 0.11273314607800122, -0.07616032498257708, 0.08774174508496291, -0.09621598075234106	-0.07467377371390649, -0.06312374299138535, -0.11997921156096103, -0.1533807228411841, 0.023650166395424055	0.2966915440366402, 0.24518512718988572, 0.18336116420676696, 0.19961899171456876, 0.07977026778007046	0.6024042283094602, 0.5742214459994721, 0.5254984399959055, 0.6385218292991759, 0.8894954591221143	-0.365221454492096, -0.37500901179055157, -0.4367625829346937, -0.48124042390399646, -0.42272476596847497	0.051670115605762956, 0.06001800019005643, 0.06021531333656199, 0.07766651319612328, 0.06448500968667309, 0.06501335325755592, 0.0667572902133548, 0.05698729696247079, 0.04308928119696315	0.7072915134222599, 0.7113162467187673, 0.7017737678503666, 0.70269050226948, 0.7660124013433125, 0.8238227422892856, 0.8316893776955832, 0.7828756126281575, 0.6444736696505955, 0.6448134863632276, 0.6841767966779506, 0.7050507472372238, 0.719915578369362, 0.7100123274290273, 0.696789985748224, 0.7364369687622161, 0.659375194325766, 0.6276450227501913, 0.6557778958828671, 0.6613824137223938, 0.65…	0.032586192545146275, 0.0467797736942317, -0.0019077375607050584, 0.058191346933286425, 0.14771796199483944, 0.11742789983273783, 0.36782345830529506	-0.07054577816906393, 0.12699570831866414, 0.014874792939271408, 0.5323573303597704, 0.4458553900200175, 0.14195956589764425	0.04669493436382721, 0.0742888023929188, 0.06646719638469267, 0.05126198757771461, 0.033951995585976835, 0.010936383753887613, 0.044452109454317656, 0.03194844307620748, 0.0495155915339508	0.054070272202341174, 0.05469483742642378, 0.06734263430480081, 0.050955366963095106, 0.051836983090284616, 0.041802186436560085, 0.039644723520934955, 0.034591652073348134, 0.039954384552751354	0.15870526380130912, 0.11990702239514661, 0.14502106216952315, 0.10880845864561417, 0.048040896398018784	-0.46041558468906785, -0.2759702507075512, -0.3005912901870129, -0.349882585244194, -0.42038932860465805	0.22900187106924497, 0.13182969438087921, 0.16609955665317555, 0.22964925923073887, 0.1840531665536833, 0.1452275638191507	-0.17447745363753864, -0.13822927189627987, -0.11734485230474645, -0.12462532496351741, -0.13722388028293464, -0.1493057061130405, -0.26363617514721893, -0.2166647276748197, -0.19614605745345637, -0.19017856379262654, -0.18994370085185786	0.3905561125071779, 0.40828024627214754, 0.29488523288276314, 0.3370664230258833, 0.29978472557634905	0.12050957221315606, 0.12830327397550256, 0.12873361953994322, 0.12177364048231276, 0.12249917149672407	0.11837825500138632, 0.11272910758937338, 0.09773608570083181, 0.10021521609282358, 0.07995522582125514, 0.08884490138868473, 0.09468176906559755, 0.08945461956160572, 0.08992994407291655, 0.08627575685195044, 0.08472939960205716, 0.086013953858466, 0.08820228488744553	-0.2698819064682212, -0.28802044772109214, -0.17887346369753843, -0.2287697855252797, -0.09116206717969932, -0.06056796455931268	0.3982284339587765, 0.293240854760632, 0.2257333348296897, 0.28246964935807206, 0.2013879982803859, 0.20087907274534667, 0.07811349870254869, 0.23106003515793372, 0.11865200121511066, 0.2364464871341414, 0.15900459150286128	0.22286055549621864, 0.17336851528803132, 0.23482156580333013, 0.16970758190768853, 0.27870614822758943, 0.2876992050878564, 0.22042262618060704
ENSG00000025800	ENSG00000196313	O60684	Q96HA1	0.12615286790480384, 0.10257144727942324, 0.07459243147133354, 0.15681309879329097, 0.23592036677280426	-0.45768807100407294, -0.3209883912281386, -0.2115399834974787, -0.2443788845190107, -0.328382587954688		0.12775721060239054, 0.11376897974803857, 0.12491272466677295, 0.1141106402466211, 0.1168242504646202, 0.13115414170235506		0.3083644555629472, 0.4096496378567158, 0.4374396640442051, 0.2739688054629621, 0.3647585824847277, 0.4927594524428096, 0.36601799191633866, 0.40654534448941204	0.2608697303863994, 0.5830539593368447, 0.30026278754690194, 0.7472682360194618, 0.43938885138926054, 0.5206517057486031	-0.6569032681650353, -0.6244065788278732, -0.6010573956238843, -0.5067943316883632, -0.6265004632759754	1.3885191786497555, 1.2522192280982893, 1.5657344347752136, 1.5558816347312743, 1.6045124071531127, 1.6494433557178227	0.16775161779920966, 0.16684404995965685, 0.16374929093538337, 0.1551388329512403, 0.15321981417137054	1.0877494419569935, 0.9207530233874839, 0.7777400668051375, 0.8949821386089476, 0.8014922852920872, 0.7782133234891453	0.7127211828411659, 0.8038721025954207, 0.7768434148617107, 0.6867221879957053, 0.8420957069570201, 0.8186295557954519, 0.8037978926445448, 0.7881057290491822, 0.8520797386509367, 0.816735955255635, 0.8098697230213636	0.20904183986403813, 0.25893813166633506, 0.2451775797372744, 0.27769822400857946, 0.34488002087006797, 0.4767494272295665, 0.3147096929551738	0.6700239561402042, 0.5642714304385628, 0.8392106713774936, 0.6077278627283287, 0.4681438371244606, 0.7485420041077946, 0.7286152506166725	0.47972285918450197, 0.34741351375055896, 0.32794677383731363, 0.4352762210113763, 0.409420741863292, 0.35697818093460043, 0.3566966614905831, 0.4041434449046233	0.16071566852928, 0.17243577771859586, 0.17469792498842285, 0.1726585787582462, 0.17186412378718807, 0.17041316022908437, 0.16512264486861417	0.3956388709204477, 0.4065286557206522, 0.38699327439577935, 0.531740165861216, 0.46205413843372156	0.07582929764653146, 0.07938224837056096, 0.08360574242333885, 0.07890927971842632, 0.0777365264028056	0.4716715420279176, 0.6962070073902304, 0.7170944037279945, 0.6080503550171497, 0.7794953362713151	0.12221587827282665, 0.16859670392236425, 0.11503729364570314, 0.18490972410287, 0.18550358217235496	-0.6643956020448907, -0.7677578688801612, -0.6788592691246098, -0.5410174319980281, -0.4793704307924216	0.34307647601682145, 0.3913256671135361, 0.6034020786536982, 0.6586217994771002, 0.5732017971007757	-0.2877800411648672, -0.2890684966388042, 0.8883494261707463, -0.13544356482186126, -0.3033761870620406	0.08775455554936074, 0.11816975476318503, 0.14121176740396113, 0.1285384065600893, 0.13400628931987535	0.48636291134862564, 0.5915003253213555, 0.6936966327404712, 0.7474368100112585, 0.8735910352322565, 0.759542016937945	0.4703920935971404, 0.7976371113736744, 0.31578508775488556, 0.5065608804064758, 0.4990450795581154	1.002968240099778, 0.9806849642324154, 1.0356970656548783, 0.9763016266701334, 1.1276816671454315	0.4625384332788227, 0.5810928121665986, 0.5177740956606136, 0.4566998822385917, 0.42610886764592126		0.954851362030148, 0.8387372954777894, 1.004234203980342, 0.6975675990701908, 1.0537866555890343	0.09191496066120441, 0.11310138993969399, 0.0909105436130605, 0.11791463476254316, 0.1086620316940719, 0.09221340236093811, 0.09914119007599764, 0.08998833143497165, 0.06757780821651899		0.5445425480445354, 0.5526383951197678, 0.5588928525695944, 0.545708444914563, 0.5911627279980332, 0.5565237938759138, 0.6814236592984009	1.0927734318797164, 1.1682738613203396, 1.0455069702027109, 1.349616614454025, 1.374574529025609, 1.0619697790717606		0.10952995148538769, 0.14402212932521996, 0.1275221142175076, 0.12600127842340303, 0.12282577620078172, 0.12103530313304856, 0.11668317472635692, 0.12458962222167724, 0.11976251170413033	1.004171230931295, 0.9828719029602471, 0.9945235944772515, 1.0095276912394249, 0.9509197686281854	0.03956429483000368, 0.06456250886837411, 0.021971061672261594, 0.021771716219266213, 0.034742450512958434	1.8162678016159244, 1.827721102932213, 1.846614634640406, 1.7948126819310588, 1.794442439275957, 1.8437932047795758	0.9909377929818399, 1.02812407539147, 1.0566620927258326, 1.0408793978627204, 1.0575090412262051, 1.088897355114317, 1.0559115678814965, 1.036202717479247, 1.0262541247390553, 0.9388218360191061, 0.966191731062006	1.2277904592094548, 1.1897030802707433, 1.0643215535398336, 0.9306330713045046, 0.8931097091123494			0.7175491167623029, 0.46585281509206933, 0.5923235134437885, 0.4784466585377041, 0.615673831517555, 0.5329625620562854	-0.001463847229675519, 0.06538455213197603, -0.1658529260644661, -0.2791315136542676, -0.5249754010997805, -0.45311756941638137, -0.56156477502299, -0.5372910625493348, -0.47880621095786724, -0.5181975180466076, -0.48068038456861295	-0.35371718319734136, -0.5417153344453256, -0.4433321200989804, -0.5035413137308873, -0.4665724319190345, -0.43339746774840915, -0.4427651706537765
ENSG00000026025	ENSG00000104722	P08670	P07197	1.2935671500334105, 1.4298472388924557, 1.320579601932905, 1.29119118856246, 1.2643851869300224	2.18731047449376, 2.223308655738748, 2.177430232142713, 2.093937802661636, 2.1024820919904803	2.564686843709228, 2.761216826227331, 2.8848605223708397, 2.48365771194323, 2.711719556120506	0.5200900325356208, 0.520427612146759, 0.5247529936156793, 0.5211340506773272, 0.5276604386292242, 0.5290154019997472	nan, nan, nan, nan, nan, nan, nan, nan	0.8450980400142567, 0.1589391897752337, 0.13183665591704985, 0.3835170196664752, 0.5516858113193703, 0.2580551794958814, 0.5894427279386971, 0.49221857240604017	1.2782239190359328, 1.1516011044186154, 1.1079382769307085, 1.4302738751678827, 1.3137597530458551, 1.2325050751178748	-1.0207125238745043, -0.9780380456177062, -1.0537302956813128, -0.570554111587821, -1.2381488547684794	1.8304623783505716, 1.7273101485173166, 1.2735892229288521, 0.3438675597844698, 0.6875846087601252, 0.6853050171603221	0.5030804418364851, 0.49808781749993813, 0.5007419789636196, 0.49689600075149765, 0.49578470363511284	2.877030665000703, 2.7268828192798384, 2.600960561717294, 2.6502761808389987, 2.65289293841745, 2.9005848230022324	1.320598898597913, 1.1575641564257693, 1.1647796953278942, 1.0146649081378991, 0.88947251646403, 0.7964543429027613, 0.6691926983127383, 0.6520559365754013, 0.6706847451496321, 0.7383399016420322, 0.9272327203680033	3.054960539633397, 2.947124027686689, 3.1259743788772423, 4.008403204359922, 3.102273983131383, 3.448642362149051, 3.2295111961536325	2.2157518297654946, 3.214141882576363, 3.1745166756771606, 2.433340252172076, 2.959009035408405, 3.2685048423287437, 3.5968815736513364	0.4960560094815918, 0.9476324567943049, 0.7749366207405571, 0.716003343634799, 0.6679758143452742, 0.7392177704482163, 0.5680787989368501, 0.8033272222599559	-0.015060177236376981, -0.017774332436435336, -0.015995616861920192, -0.012505017365755156, -0.007248618767479065, -0.018735476175508303, -0.011798531309169302	2.4193582538912946, 2.3289971121632425, 2.225044228068472, 2.3112500499179682, 2.1616552311673694	0.524666060702906, 0.5247726556894656, 0.5231131140767724, 0.5243962291119811, 0.5221688400821286	2.0007343387040413, 1.9486255530274015, 2.005022838876637, 2.808850372734979, 2.738944494748752	0.43872067613919846, 0.5146535190646494, 0.39767430387212943, 0.4416032654174239, 0.42230305878306906	2.8955865674360055, 2.8261793386218756, 2.6413015441218533, 2.728583012875946, 2.9349474775404474	2.662921281755755, 2.7641894877036197, 2.729985709920727, 2.821217599976516, 2.580193891989289	2.0758189355987327, 2.347381571403138, 2.199579721623814, 1.9720024235061488, 1.4234396467613384	0.27197652837646547, 0.26423016958102363, 0.27969624681044514, 0.28387354896856243, 0.273711023981727	1.2914938910141875, 1.8269724567932641, 2.006888463067166, 1.7585180718936004, 1.1092703336432805, 1.5495786977628168	1.683899803940382, 0.9086178481274323, 1.5333866056557408, 0.7176903116401777, 1.5075018025579183	2.792952728189586, 2.759529075214412, 2.8455342802825667, 3.012305345991173, 2.8624418826293825	3.1447370540699193, 3.0289614833082483, 2.470435020395336, 2.6828345996534395, 2.705914558515806		3.5440572542912205, 2.30579242858213, 3.546402437303427, 2.8384584463621083, 3.8282437961558027	0.19015396043815064, 0.23414417045477892, 0.2330677112623829, 0.22437921246521192, 0.21122583929694244, 0.2285303045963909, 0.2389481826558847, 0.21103739042863867, 0.26434600443742956	0.26059581156632494, 0.28087681720642665, 0.20939597567311674, 0.6974647310819306, 0.6428818484346328, 0.3923011289886569, 0.2560168486365222, 0.43981690347283253, 0.19492476007629556, 0.2536845185301453, 0.1959796724178986, 0.17411756168635062, 0.15388174474271477, 0.22877681585341003, 0.17993034422599785, 0.277013920264356, 0.07751967616013578, 0.19736735444998854, 0.031139485482338358, 0.36032…	2.313276552044501, 2.3792763893080586, 2.261646264114928, 2.3102672117812504, 2.2753458850035475, 2.4569262610020903, 2.4561040118250217	-1.2621033093101535, -1.0586193676706555, -0.5532595798431243, -0.2558366309029938, -0.7050771697051148, -0.11187293160026757	0.28859644023992703, 0.27741200080542316, 0.29125960024939845, 0.26457042833839617, 0.36251758340075546, 0.2582123630077586, 0.26786617249562383, 0.2751726852853137, 0.33658475237605645	0.4886453726750869, 0.46976746535292113, 0.499139669299018, 0.48846358526984224, 0.4848344473534013, 0.46062781576521317, 0.4262602015250945, 0.4017678025372252, 0.40903774296983675	2.8277428726941434, 2.758595184612878, 2.7761883070603246, 2.7197919671885256, 2.672329553397601	1.1653697947442119, 1.1751006295842452, 1.1498714764810087, 1.0934867168805125, 1.1211175068412855	3.613416482632134, 3.556501035295273, 3.5895586813873717, 3.5994756424884993, 3.573490374897812, 3.542632506832814	2.4039566107272092, 2.3514608562534143, 2.3466645682165566, 2.3298746940022834, 2.3532119324479623, 2.4576532797719657, 2.40387253508992, 2.426713028909708, 2.38512969139502, 2.0377390670131637, 1.5325223697108048	3.18240463882827, 3.0873722498874807, 2.9972097652971694, 3.1511730623264236, 3.02129594118132	0.05587239917910247, 0.04478176675797457, 0.12533882367657978, 0.19729349144749525, 0.2043324035366102	0.1429666353260054, 0.14271278692737055, 0.14231266239832596, 0.10056171759478738, 0.10573940031026996, 0.1323224142711198, 0.13381425787468026, 0.10060813175854111, 0.09662095255685454, 0.1114901524459414, 0.108769434369696, 0.10003394760218554, 0.08605112203952647	2.795380013763811, 2.904423393460421, 2.669359705871635, 2.8121143184937885, 2.8804896554387818, 2.2528176470737167	1.7094418935226252, 1.7452312572820543, 1.8044827312691178, 1.734216719629977, 1.603668877118115, 1.6643975734545795, 1.7084205681960536, 1.6583840496267976, 1.6690409427596533, 1.652759132618327, 1.6738570191821562	2.6348022384525933, 2.6782414291709, 2.56094625261574, 2.6924006408078243, 2.6569505706993137, 2.768742397324003, 2.8796001363137
ENSG00000026025	ENSG00000131095	P08670	P14136	1.4326748428359215, 1.6516959885088123, 1.7914965442512827, 1.655707441747548, 1.6826864782497681	1.93160679871229, 1.8975486164215138, 1.8494652501604216, 1.826769139954322, 1.8327911659281368	1.7519793723844894, 1.7183252492384495, 1.7296772113052077, 1.6576217647756177, 1.6236335446159633	0.4380401764155729, 0.4340035860604222, 0.4332433116973372, 0.43177815175145606, 0.43278897452266163, 0.42684659113107737	0.7258854620066519, 0.9687929439985146, 0.812353097074419, 0.9563675584795206, 0.8069064215721187, -0.2564478630112408, 0.9352782590845683, 0.5132290350389606	0.502142155341275, 0.6253124509616739, 0.3406889680132057, 0.7374139628648017, 0.6361472984824279, 0.7644991996065387, 0.642272527711331, 0.2880985897501154	1.7544984304928195, 1.6413582493071268, 1.653867153094939, 1.7576108553462952, 1.7940630904093307, 1.6635441450461603	-0.7365250107794009, -0.6540970242275308, -0.6878151832228359, -0.42047953243207714, -1.0322935154686763	2.269951096785316, 1.9118732840079569, 1.5418267051965258, 0.8836769459478084, 0.8506525686904429, 0.7852499445588133	0.4438726459887924, 0.4400693855665009, 0.4464660386838848, 0.44169378722894925, 0.4391264571927076	3.2121188859239433, 2.9138443598039405, 2.8807817302427217, 2.9157986423241105, 2.8373876950197583, 3.227690745740333	1.1177112756753769, 0.9780566787631866, 1.0346052132758632, 0.8374945322853502, 0.7138392014702608, 0.5766348575013058, 0.4630067509226834, 0.4656917929388804, 0.42653935446506974, 0.5445218621117975, 0.7584987434382922	3.0970218846341084, 2.8384878023007887, 3.2606729527746987, 3.1480651977889287, 2.7337626814838956, 3.12571052503724, 3.2176119728539248	2.661764720083251, 2.828101097204033, 3.3429211060665507, 3.0263521145226413, 3.022290870952613, 3.334322126818387, 2.6644675017076844	0.5042615474299825, 0.9367621753258839, 0.4758325461126145, 0.48287358360875365, 0.7618181819417484, 0.7659167939666319, 0.8182089893452789, 0.8653014261025438	-0.02453377322017558, -0.017501367569955684, -0.020793552893150324, -0.021904556710617085, -0.016552822620588103, -0.029223868023746546, -0.01630745687421986	2.697488668385677, 2.610407581762214, 2.5210163136951054, 2.5736366993227193, 2.4358614783461174	0.3279705470550939, 0.3338309183873427, 0.33714421136900496, 0.34150689070340656, 0.3352242550709499	2.6163671372212773, 2.074824942137446, 2.4399464138018447, 2.664358099751, 2.8034024839756704	0.3661508428800383, 0.418923724551437, 0.3658850736084027, 0.3735336077736062, 0.38553436798717955	3.0927775895378247, 3.4037271800724316, 2.652366970272013, 3.177922934763606, 3.24035695046992	3.083855237740723, 3.108458907012282, 3.0807630580299534, 3.10787355575624, 2.78335561452042	2.0959073878290337, 2.29285939375041, 1.9238440892863007, 1.938800930918933, 1.3541243262593865	0.19304117992559766, 0.2703237312247384, 0.273446675807157, 0.25797487380754613, 0.27068292820905915	1.7376166549248016, 1.9400593657782783, 2.145724365084223, 1.6219974627354854, 0.9653960367119907, 1.5196876103346968	1.8231941295269873, 2.759364079162293, 1.5441665126608446, 0.7211508437496842, 1.547254865261206	2.853262046803936, 2.756697045681567, 2.6691949054722444, 2.7967041115795155, 2.7618431657450095	2.9391641635945525, 3.3558786693841425, 3.047081288834754, 3.0314318333166423, 2.884911172423317		3.22004335170655, 3.342545722039925, 2.6901680311712104, 3.830489516690833, 2.8526031420152473	0.1866799846333707, 0.20523137032748778, 0.2060755174432337, 0.23831668276255724, 0.22412468989097095, 0.24222285876840932, 0.2386793332799516, 0.22304400830368515, 0.24005970773542462	0.3668061720116014, 0.4134248695867728, 0.34467425372461435, 0.8345978856898912, 0.7886763482783385, 0.5224594858164031, 0.3819479980854297, 0.6480791441462297, 0.31324665981575994, 0.3614538083301526, 0.2597524411889165, 0.29517163934791757, 0.26517992795318124, 0.3366815414546094, 0.2827769982345285, 0.43708018528664283, 0.191639199605125, 0.2630628956903067, 0.121667779691778, 0.45529040653363…	2.2509885481252323, 2.2158510449332756, 2.1894111005325563, 2.2471911172726764, 2.199072653416767, 2.267102712658205, 2.1926814333249576	0.9216391898956733, 0.8936792436305808, 1.7149531734056451, 1.7738886708466999, 0.6761192576649753, 0.6022015860089656	0.2141255888368272, 0.24814146859204034, 0.23071709692307607, 0.2063754880788441, 0.27654141840397717, 0.18843154613654212, 0.2202987353042023, 0.20743237663725012, 0.2694552859185848	0.4593523791864572, 0.4074388806732787, 0.45352706038733004, 0.4365342439206109, 0.4262721926507792, 0.39989598910554147, 0.3733265489018682, 0.33222289338935895, 0.35034339397115244	2.682670428498426, 2.6052680957374794, 2.6405490705936474, 2.5913597022827837, 2.526017639930734	1.3106214710407758, 1.317499693813736, 1.2963590007519974, 1.2437592101430537, 1.2618052119606982	3.653335565475662, 3.59634901432452, 3.628679281124049, 3.6403419701993247, 3.615574559200771, 3.583781648079232	2.325496631402248, 2.2673470979915136, 2.2165443983078275, 2.2304004278452156, 2.255874458788314, 2.3746938425604753, 2.293806454980282, 2.362803874407884, 2.29226098786832, 2.236695180950711, 2.260377396625654	3.1822968155259024, 3.0681742975589144, 3.21575010524433, 3.1103253009517666, 3.1662228813411506	-0.09780148334893013, -0.03478915583611969, -0.023638923551192015, 0.05773336138987262, 0.05542080724005449	0.11759049039811198, 0.10364922924809039, 0.07970934344723435, 0.08377966725207209, 0.10060865300619559, 0.10217828971263354, 0.09050342033922076, 0.05830761899367631, 0.07746213689671455, 0.06809848332729174, 0.08416095566443327, 0.06112649362749445, 0.07449445850446013	2.8861731019621857, 3.1027910472272544, 2.908368800046312, 2.975240600385102, 3.032447234777744, 2.7281331009301173	0.7003749504018737, 0.6614821633147101, 0.6980318074760468, 0.7271519275652434, 0.7281768801090633, 0.7137301413357977, 0.7162588083935413, 0.6664082800475106, 0.7301128687880918, 0.8139302158987323, 0.7811910014547077	3.1306344568918596, 2.784672566754341, 2.9789204543765315, 2.9061438686832455, 3.062469125929816, 2.650166433733863, 2.935081043811973
ENSG00000026025	ENSG00000135406	P08670	P41219
ENSG00000026025	ENSG00000170454	P08670	O95678	1.2037928304883614, 1.101587589737564, 0.8074962001741683, 1.3053158312540663, 0.9889595293261211	1.5065128956360625, 1.4570042516615755, 1.4066395572558354, 1.360617120945402, 1.3281378940396649		0.39871565509676477, 0.40403272030842097, 0.39930395066059154, 0.40339264696658794, 0.40879425416031234, 0.40533811099696515		-0.013211497283323492, 0.1549999837942857, -0.13700865637553017, 0.08749335588839968, 0.1571706479756485, 0.31635488211316454, 0.23197804203787742, -0.2790838743484647	1.6362943982929243, 1.4555556530999132, 1.3111912043551128, 1.4824668350138381, 1.4111888776552797, 1.3810038013562345	-0.9757176225912491, -1.044100828304181, -1.0577143183280076, -0.7917879902216274, -1.1540375908902094	2.232162535895916, 1.8766082309850614, 1.2196074104626065, 0.9460987691244678, 0.4661326563224941, 1.1237917217503928	0.35648750399377105, 0.3487822330131384, 0.3560986318589655, 0.361027892227637, 0.35672493261711524	2.203518714162026, 2.087441100330544, 2.0645165803658783, 2.174233919175976, 2.2049789547835736, 2.6867050030571513	0.6616811632884501, 0.4429434770658376, 0.48335933050827284, 0.3866897805749163, 0.26302643124089853, 0.14608107900092815, 0.004535354668644409, -0.02091346896736468, -0.01585986212795998, 0.04788545320666282, 0.24480204169594932	2.247737841302495, 2.462449635076581, 2.4003349462037047, 2.105992333193466, 2.279114672022565, 2.1521284676500336, 2.3741939909576892	2.4850068538638412, 2.7067966452508267, 2.224894363874581, 2.471544604842305, 2.5451696162329505, 2.7566214813498697, 2.7339088098673754	0.07417066709444375, 0.007745294389801094, -0.017238053271628972, 0.04517179326097609, -0.02090658326572581, -0.03707989418567159, 0.11772488301578954, 0.14604684775784382	-0.049153197603120535, -0.06587882229482589, -0.058320169076271355, -0.0581099930168556, -0.03697124804020957, -0.06550433102225928, -0.061030428283285865	2.923038537130425, 2.835841521945939, 2.7478251482595564, 2.793756779092488, 2.65979222809644	0.3044783121735436, 0.31256261952154885, 0.3143051225267016, 0.32520355497374986, 0.31578076688556256	1.764429672676715, 2.1460005332605574, 1.6802785691122142, 2.1685258813117336, 2.3688335799414717	0.2786175224676477, 0.3286828694078776, 0.26679978718332364, 0.27103226475945286, 0.2886243549791232	2.788936616540015, 3.177661946054912, 2.8426986684423046, 2.7159090983066854, 2.9081915458804444	2.4481019997478914, 2.5810865100576263, 2.7083176521219348, 2.7888538706470984, 2.3728668908295556	1.6923305179454187, 1.9649848370837568, 1.7653613461256845, 1.3790407598562444, 0.9892489665917048	0.07831020495019614, 0.07335571196498736, 0.06821149043288421, 0.16760410692363903, 0.18645116200117506	0.5426400517087466, 1.060271451435438, 1.6799999686783473, 1.0273214658924457, 0.6384892569546372, 1.1197323104273338	0.8754400636615964, 1.7591868522747474, 0.8445076985342732, 0.5737837359558977, 0.5478177875459849	1.729010236122157, 1.6370596277212344, 1.506326619353556, 1.477476300732194, 1.7803202536769835	2.860496756256551, 2.742518196608823, 2.6050952443929276, 2.692320288027225, 2.605993402635411		2.376868390031159, 3.42285647322852, 2.8975990424331384, 2.479185248589392, 3.4894252396024217	0.11574848529564136, 0.13941566066216865, 0.14106835352424002, 0.14859763194963838, 0.14438265642395814, 0.1673894712298874, 0.1649418837203554, 0.19234976649065771, 0.18130329196522788	0.3098681770557723, 0.39511494598312225, 0.32059099485855636, 0.7915227999907399, 0.7498262622004135, 0.47625060282575604, 0.319439886528758, 0.6102754871808185, 0.27398554022031996, 0.3048492137437848, 0.2531527694448261, 0.244586943966548, 0.2476392040437414, 0.3080519228414955, 0.219352614509986, 0.44974916565633594, 0.16899746406290284, 0.2681586229073849, 0.11165353105292897, 0.4271962867629…	2.128440361933764, 2.1602616052786696, 2.109192517888631, 2.2184259571526193, 2.150008888679631, 2.2068290549834977, 2.063726388033239	0.06088388029991343, 0.18176212734675423, 0.9682125211943649, 0.628274626988222, -0.2938716952190106, -0.20867350918330163	0.2943689970587948, 0.2960157669008645, 0.2933612619170496, 0.2596852302039251, 0.34428072455787695, 0.25854282338238, 0.2876214386401158, 0.29001702191448464, 0.34166394437167646	0.05148030672630677, 0.12208194326390942, 0.14834656449909578, 0.25022104705522075, 0.23448511328595034, 0.2628103390908071, 0.2494490344894329, 0.23299988777331404, 0.2209250764326467	2.480546830953089, 2.462745067716436, 2.4593338574124752, 2.429900448233167, 2.329461092094458	1.6056562723172347, 1.6130978894459884, 1.598720088036179, 1.5446911659684766, 1.558230062323367	3.803652854556309, 3.7486141044478525, 3.78012395028605, 3.7915971675477214, 3.768504597334431, 3.736283198998644	2.0129224848395353, 2.0801387258024926, 2.082679359899859, 2.082846668243788, 2.0775052015552555, 1.8998401351760852, 1.7336238469572802, 1.5683900823458103, 1.6208655205571467, 1.6679257434704349, 1.8742567208836876	2.6582672956547366, 2.6396383979754052, 2.6466161824157104, 2.653534820180728, 2.634668460830838	-0.03327224379670091, -0.0010536870884145788, 0.07834226100035624, 0.15206595151011826, 0.1356891489288935	0.16938967546960615, 0.13421725008705687, 0.14929804356941512, 0.13931306228280038, 0.13171220523777316, 0.18322994357293754, 0.1654436493739363, 0.14925465441175267, 0.12152187594949959, 0.1283070846048202, 0.12921627434182026, 0.14424019966558121, 0.12774541630550673	2.080088045360799, 2.0816017481573166, 2.057412909125589, 2.1195840363268807, 1.9189555668401745, 1.7703013604673483	0.9277874178956531, 0.9358134979441677, 0.9938155008023863, 0.9656680611586888, 0.9219156214101711, 0.9288549725397268, 1.0125371778110548, 0.9590414648355501, 0.9798034787469061, 1.0682667753948736, 1.100973619802231	2.955454624155799, 2.5089901706936377, 2.5104274592781874, 2.5936312051763144, 2.588583715209377, 2.3972679194439745, 2.4782547136186066
ENSG00000026025	ENSG00000171431	P08670	P35900	1.2064169743145103, 1.0828043604335043, 1.2035230142019255, 0.7178553484963925, 1.2173036268013497	3.020862976110054, 3.0603580976793188, 3.011113043599109, 2.952339690519751, 2.9476065667686613	2.363133234152218, 3.196361197345782, nan, 2.9435409692784944, nan	0.497144993954715, 0.5092634333136964, 0.5045573198624633, 0.4990171069359126, 0.4986966841300793, 0.5125454054090013	1.74284146278116, nan, nan, nan, nan, nan, nan, nan	0.5872249613804252, 0.014652287871794067, 0.555671258676645, 0.47609333830629397, 0.23455706803553888, 0.8302955396057194, 0.6050244702917016, 0.24189816750198667	2.913504296855369, 2.048116723026353, 2.550117715556577, 3.017259475456924, 2.9074841402095544, 2.486926439366873	-1.125788481506468, -1.3314180088851977, -0.7644680005668218, -0.6732899443865576, -0.9754452460464137	2.19019803435238, 1.990551583291898, 1.670369566073651, 1.2218487496163564, 0.5606673061697374, 0.9765267888734175	0.4838001029574759, 0.4822858708286236, 0.479942817585458, 0.47462144138160833, 0.4758742439566772	2.429420007789579, 2.0781391801115134, 2.130867548141611, 2.5329473044462962, 2.298530138351073, 2.351770343627495	1.6787969527555844, 1.4872262820605069, 1.4896731724984178, 1.351705485830046, 1.2147034513278918, 1.089076290002784, 1.017956949360796, 0.9948830691494921, 0.9656827760437001, 1.0937374921488618, 1.2618353809947298	2.2824131667677516, 3.176659605969337, 2.761110829006791, 2.8861873260870956, 2.9362830509800273, 3.7069203773920822, 2.4240858609033267	2.4876794437251686, 2.3023366636862073, 3.206701359048562, 2.636546891732374, 2.2629934266964398, 2.464024653222751, 2.607222406989555	-0.06397215826241087, -0.012682656097477318, -0.23060073278658488, -0.22325309839673535, -0.09840411733183241, -0.05834584715908209, -0.03976904784424673, -0.013981715078360546	-0.06171365768033221, -0.04956655698956547, -0.061165867511768224, -0.06211653378911375, -0.049573341878510147, -0.066163833792801, -0.1453012035719946	2.3209785458024625, 2.232311282707452, 2.1183635072286786, 2.244740396189287, 2.0871988397580106	0.4542934781767324, 0.4639320460309603, 0.4626805928680675, 0.4740209287220718, 0.46269437799961743	2.3986743473760788, 2.4411216693140183, 2.5490908832269126, 2.4643546832899075, 1.9607932443651082	0.420424184363243, 0.47082194954001266, 0.4180674625139727, 0.46286411807215244, 0.45508891423347914	3.6892337033477887, 3.4144510454642045, 3.788341006119712, 3.5137150366867993, 3.6782249060419088	2.9505923123988818, 3.2953648980943964, 2.934076515472087, 2.8185474939770807, 2.7312906462668955	1.9998086465717422, 2.190470950506285, 2.0286419642507045, 1.8334212058380452, 1.150863829210268	0.286587193081159, 0.3363782201311617, 0.3256871446479431, 0.3471170776441508, 0.3494259828228438	0.7964366183247187, 1.175777952935153, 1.0848989598943577, 0.574415202759563, 0.32580176354669166, 1.2951003478639191	1.063489763415992, 2.0002360660920795, 0.8084240208033457, -0.48868575131997116, 0.5102827799275236	2.3656212601869515, 2.398019722709668, 2.344123937295871, 2.4799394102028156, 2.2814447670911178	2.432831827282839, 2.641857037481776, 2.5617523218868103, 2.7428614896990684, 2.9030315944410945		3.233687232373096, 3.0471928592676343, 3.056316205419397, 2.719593857466001, 2.6521525371001213	0.11047618525640418, 0.12601784526797488, 0.13951576224720336, 0.14126001582057002, 0.15843954125664933, 0.19141182149720504, 0.22476939745273522, 0.20211266170015268, 0.2178521347532642	0.4029668020340702, 0.46417882078820494, 0.3760268088853229, 0.8933410035041678, 0.8344273378653555, 0.5605779872801024, 0.4305034591531225, 0.6808835571722862, 0.3544245531068926, 0.38525087828285187, 0.28368686653510067, 0.32835649513759546, 0.3223872697047647, 0.3733979443641544, 0.318348285711904, 0.5020530032669419, 0.2155184474322085, 0.31363521709872955, 0.17382711818175456, 0.508094750217…	2.5181242855950883, 2.5528401532920513, 2.5257910497514056, 2.5780568684168914, 2.546340969282492, 2.591251859687105, 2.5259751938870485	0.7261588621129168, 0.5319394037300726, 1.2199392979292654, 0.9871006914869453, 0.07961149380080346, 0.08060874364358317	0.31929786794259785, 0.37069336183686596, 0.32124640447880615, 0.2965581987972964, 0.39493178309714083, 0.28159451021926407, 0.33395703177798386, 0.30381160490420833, 0.4047493437643256	0.503865448537687, 0.4631707185795072, 0.5036030838430553, 0.47041388980694343, 0.4652260607824782, 0.45386884087764123, 0.41884931491351585, 0.39411281362998896, 0.39406733862746324	2.9206267065100673, 2.8591379290025714, 2.8868811512992614, 2.8598520247525894, 2.799343546162073	1.0397254296468117, 1.040768009218573, 1.0064202081919413, 0.9429670723500776, 0.9651965506966818	3.4757498740880126, 3.405138596272323, 3.450512920976393, 3.462955775384448, 3.4362468069899537, 3.4027730142262844	2.56052019908759, 2.545015043965255, 2.4728917283456173, 2.4989257908410396, 2.501674786298411, 2.6147796076057195, 2.5298488198678855, 2.581756656137889, 2.5384149805108334, 2.4637403698520863, 2.4968694190332434	2.678881893304764, 2.733487229988172, 2.6432853194863752, 2.7581026790066137, 2.742787071375708	0.026050157618155656, 0.04167410067554206, 0.0769077609945551, 0.15760785336166805, 0.15993687248305155	0.2181868057801476, 0.18839091632252392, 0.18013739719712718, 0.1600219453617706, 0.16343728138343205, 0.1854975393218795, 0.16334175293439546, 0.1517877550223955, 0.16572614435557775, 0.1748758382785519, 0.17004114929252578, 0.1635107284286006, 0.15767255337348896	2.5249737655314477, 2.697597517428571, 2.5352329483594898, 2.7919109324055014, 2.3241871546714945, 2.1858708574431036	nan, nan, nan, nan, nan, nan, nan, nan, nan, nan, nan	3.2180882289054744, 3.4582474760410395, 3.3784432347284223, 3.450867947118847, 3.4606394684613515, 3.4516255817665673, 3.2962326309125793
ENSG00000026025	ENSG00000175084	P08670	P17661	1.3082904068541168, 1.0909222506556837, 1.144488342877224, 0.8311959325150686, 1.0905097208539012	1.6526028462310207, 1.6261613268567756, 1.62117850051871, 1.54195397757616, 1.5489609747686668	2.65674063744598, 2.0705334236165727, 2.3833652176397138, 2.8524876086033033, 2.8982403433951194	0.44402356009974275, 0.4377613135588041, 0.4423875582017621, 0.4388769210987429, 0.42238289679259444, 0.4380017254496459	0.6363861318668733, 0.9361238272451464, 0.813973600752746, 0.9234689662099842, 0.8552567227110734, -0.4241443112959842, 0.9162090883788605, 0.3663029082046019	0.2813604688708271, 0.2355558913438376, 0.4923894231324373, 0.1460251344855037, 0.48212278195815594, 0.47692317285447117, 0.7586534606843656, 0.2315631935460074	2.093886432556508, 1.9556840123730408, 2.0086978164959897, 1.9026206954884364, 2.317464767097705, 1.8659149613353145	-1.4477294715324311, -1.0773512340309384, -1.0483607682330216, -0.8366047218276165, -1.1115926321865603	1.9815480957929794, 1.4720376434140106, 1.3950582115318393, 0.7307372974956643, 0.16729154927881185, 0.503206823033904	0.4605410722812884, 0.459744362590906, 0.46333563036842174, 0.46277977382567137, 0.45576360241581837	2.422686625130611, 2.2032240208362137, 2.310516045197491, 2.2847696161075906, 2.3056139335520083, 2.3675010384645834	1.0336907719013242, 0.8221808646743529, 0.8458489689388498, 0.6739865483930405, 0.5607311378675486, 0.4160390633758433, 0.3247308205755668, 0.3427316223126682, 0.290515686380306, 0.42330983352991725, 0.587552732502481	2.47870781191172, 2.6426788546708955, 2.427004374541224, 2.5631883283037054, 2.830272238509772, 2.7277705163652026, 2.314521985861981	2.3577430169613587, 2.456007745714606, 2.4786599067652846, 2.686787987860135, 2.317400499620588, 2.414768616242781, 2.392761590995412	0.006345627453908875, 0.33069496476614724, 0.06900860579799706, 0.05935045483527901, 0.12176775146409624, 0.23998045237693333, 0.14905778055633867, 0.3222446690719185	0.03068256295219296, 0.036054833457643376, 0.03195957712511255, 0.03266687143869451, 0.03509892811878956, 0.024972796588042634, 0.03969665363434216	2.3337163375841827, 2.2413332330922873, 2.1012565898726443, 2.2601460764038332, 2.080689138852607	0.4487090479706848, 0.45355917886683794, 0.4554386403278925, 0.45391349959265925, 0.4524538816479342	1.929986260193279, 2.676884933465408, 2.2217319488405822, 1.9057603857430352, 2.082416739821931	0.3166881843620317, 0.3893306210143138, 0.30826617109703336, 0.34512275086062794, 0.34505024902205184	2.7387190664277066, 2.429923732120412, 2.9715150601138065, 2.489662876347495, 3.0377066628947706	2.659099174531157, 2.638877015696762, 2.6982216672986445, 2.642401268581573, 2.639439527445815	1.7113248343400933, 1.9933440702595426, 1.7171852797102551, 1.719539266158786, 1.205405451285197	0.29847924685486915, 0.34160889818215534, 0.33579468410299707, 0.3320946794034809, 0.3446242551755364	0.9475661812414502, 1.2282864980020414, 1.3302229004881876, 1.2075189119999261, 0.4367709088903229, 0.8716227520569071	1.004567556372126, 1.9879115911273515, 1.0338768946885275, -0.22313437693906857, 0.636774233534456	2.246954764063436, 2.395684010193344, 2.388547004184341, 2.3625782623074167, 2.3364300311421395	3.0318463951153314, 2.6389185317378128, 2.5751378947511165, 2.566878378094743, 2.698983087974837		3.4744213261498262, 2.869200964872519, 2.622828747630554, 2.627605081047215, 2.496724478343921	0.16558365183135126, 0.16710547873658405, 0.17710922656324252, 0.18149011966900452, 0.18179761132874317, 0.19195310957684236, 0.19701127830113407, 0.21323198775162472, 0.2143524986885244	0.4300023490097522, 0.47875285649233623, 0.41657385364121624, 0.9088620153024156, 0.871913927975541, 0.5805159323416536, 0.44482336595616045, 0.7027599019999147, 0.36008052299039384, 0.41715788513162044, 0.33483661052305824, 0.33141243104265916, 0.3263681915311647, 0.40443898723698646, 0.34817556805544037, 0.5461352586819708, 0.28424518438523827, 0.35478106728395575, 0.18668707273567975, 0.528908…	2.441955725107774, 2.4318044580461944, 2.359809486539088, 2.472937068206888, 2.446315537556619, 2.499409998985639, 2.331713511676474	-0.2814926365161854, -0.22977468270533397, 0.49093836203278096, 0.8051308605128573, -0.23017439516820715, -0.2828152876972829	0.17619930164737907, 0.18199747237237873, 0.18922037654999024, 0.16731429577640944, 0.21698549387943777, 0.16583379156951628, 0.1962876973964841, 0.1775067289881812, 0.25527019145953966	0.4720932989665988, 0.44860847878618937, 0.46296529068870407, 0.44400049726306134, 0.43594683792089406, 0.4090585705605525, 0.3921747133556368, 0.35964118202802986, 0.36581851252707076	2.6022562193170904, 2.5452687697423078, 2.5341738254696846, 2.501883065222876, 2.44555575935544	1.1259531861323966, 1.1287288389729113, 1.1006685206807212, 1.0372260605307875, 1.0758106638744205	2.5971700827679305, 2.5355834329363445, 2.563304689447243, 2.5838015032982273, 2.55738485643922, 2.51293625014364	2.425980825802145, 2.4177348271903614, 2.351842095933988, 2.390032141234987, 2.3678907088321393, 2.5059495821453854, 2.413154849102748, 2.4801180710575226, 2.4216293315949553, 2.361809467310694, 2.3751110373988524	2.6240159454915277, 2.6197972332243444, 2.6485576786410574, 2.59054727646191, 2.561119953565329	-0.17633907331741416, -0.1448703038930093, -0.09594918411635889, -0.026100647037305857, -0.013589142954332112	0.07973655534268942, 0.07870356432582937, 0.06488460687244002, 0.05844528910863289, 0.07069987399712652, 0.10269673441662608, 0.06022168031175468, 0.03834494375329889, 0.053685154268225954, 0.05950611734283695, 0.05991239967293405, 0.04346389988167143, 0.056570112060345124	2.328859437800036, 2.2254500175406555, 2.3171771877602723, 2.21288361718469, 2.3938230828128892, 2.1639435896622023	1.1572780917406584, 1.0747922454150878, 1.4551933120654192, 1.094473063633778, 1.2051543142866188, 1.2948517230226213, 1.304614785493416, 1.4246732619691835, 1.5305220408086315, 1.3336675681172654, 1.2426721573431099	2.541043106123495, 2.533406238878234, 2.569956975360086, 2.5285352511164922, 2.5516853799410555, 2.5958495339691434, 2.709425054567923
ENSG00000028528	ENSG00000129515	Q13596	Q9UNH7	-0.8465757020858011, -0.8902283904198829, -0.8441979475015942, -0.8029542074412814, -0.8821827889269898			-0.04968824432255026, -0.04989374241651745, -0.04519140100487773, -0.05112825634423812, -0.06384724256145624, -0.05585321653210695	-0.24608147026438365, -0.37951968984270534, -0.31256790905773846, -0.3656828522955613, -0.33935241584851417, -0.09378660019843288, -0.35408941242369396, -0.07255066714861158	-0.4643731583411945, -0.40428018670305654, -0.40445403076162956, -0.4624952737414163, -0.472792313751051, -0.6077525386529317, -0.42451166024221987, -0.23669143631025324	0.6789406401231473, 0.8921723904258909, 0.9365632675702047, 1.1623489049261695, 0.849684398065798, 0.6425845419702818		-1.0228484705507626, -0.9592985946887254, -0.9701478891652249, -1.0666603653934033, -0.9806870942647845, -1.1041550817424013	-0.09811031529489567, -0.0957410376514225, -0.0913983943083152, -0.09646037188958734, -0.1040620098751307	-0.6688159871139239, -0.6180867283468352, -0.7958200691789026, -0.7785659662941908, -0.6319131273836747, -0.7869140271651389	-0.6377803426386244, -0.5644419291677671, -0.5582707897577586, -0.5749292382104492, -0.5619403630490432, -0.5439869410822316, -0.5665311993292272, -0.5594104463182266, -0.6365303275549561, -0.601434817347219, -0.5610599223900472	-0.11196269080932097, -0.1528471050569855, -0.17230304523030893, -0.2055665989700728, -0.31324151661681143, -0.29822521726794005, -0.06771357976219194	-0.06463738960257359, -0.028561665723698226, -0.14637273701518438, -0.05529460401453212, -0.03715947410101217, -0.19205808918959777, -0.058627655042259974	-0.2360731040480184, -0.24051187553759723, -0.20646957495460416, -0.23875489998436805, -0.23481761491259245, -0.25299863027361535, -0.2541817347369646, -0.25341285410106495	-0.11549517533890219, -0.11857218915638956, -0.09767121087925423, -0.0885565924082502, -0.09048103330177326, -0.08122948873640101, -0.10282362616833651	-0.6733260398736864, -0.769293374959505, -0.8345411101752744, -0.8940031233616157, -0.9418017656789934	-0.11517487796428072, -0.1197822114571454, -0.11912919703476188, -0.12197826754489138, -0.11669658132616134	0.21599464942728908, 0.19985475898305882, 0.23411033502621814, 0.16000941567792282, 0.3405403264027229	-0.09997305983457572, -0.1090623675132022, -0.12221587827282654, -0.13946524355264978, -0.12819473001670967		-0.3578674656644951, -0.22596393450886554, -0.1976925671473504, -0.300599026739921, -0.32223240584615986	-0.7643601971039724, -0.6194104264279152, -0.7706242301097701, -0.6815822719270144, -0.526660820942173	-0.19438627865108782, -0.20746874110623736, -0.20417701426186663, -0.21210636828061247, -0.20891220184088666	-0.6188857719424825, -0.31603992163167494, -0.3384311447417607, -0.45427171511556486, -0.6429293644928129, -0.6111278439534207	-0.4254438859645937, -0.8017063999036931, -0.5875933378263416, -0.7891866186921699, -0.5353143674596974	-0.6759569003792301, -0.6697611950345421, -0.708862104190148, -0.7497889402343407, -0.6404433464381585	-0.4875076279586328, -0.47607509121930924, -0.43421850653289384, -0.46867148123375557, -0.5086690371306657		0.3457816696707341, 0.17956029640356297, 0.134150406283438, 0.22300688308784533, 0.2522163865625906	-0.09040665198671316, -0.08642371776888014, -0.09209504251515666, -0.09107409033835295, -0.08729562538915325, -0.0982844645534715, -0.11182336760758871, -0.11081079419072992, -0.11381605268866418	-0.24589671732548668, -0.30889041230338243, -0.3064523314134, -0.35485281219563536, -0.3115121845800686, -0.3310397008360053, -0.2635777430001216, -0.34513819310566207, -0.28378837254459777, -0.2793467188093701, -0.3073806111702877, -0.3101994615103887, -	-0.5816611121561159, -0.5619155015833321, -0.5931041621914028, -0.5121854877030172, -0.48487980122757035, -0.5904860992935994, -0.5956699449700955	-0.716279734603225, -0.6761545294818754, -0.5087340592835594, -0.8073762029846512, -1.486493668272364, -1.794090266643719	0.007622537560388665, 0.010533223419473159, 0.004092352183508785, 0.009136862138678148, 0.009751624703734363, -0.0006520642702190216, 0.059785396658121215, 0.006449458773154726, 0.051680686534408715	-0.12377313097580278, -0.09884627904289789, -0.11176032004036984, -0.12059119717390965, -0.11655671590877736, -0.12441640810569321, -0.12829006771007312, -0.12690995124736604, -0.132415104809816	-0.3477703082417656, -0.4254192294722414, -0.32384199702753946, -0.34334306553249316, -0.3560433023098848	0.46076885969238646, 0.3977740349707408, 0.3972934355480068, 0.35700388112448533, 0.39667747894242034	-0.4191327496563537, -0.47684519590930075, -0.42571682916784015, -0.4815161773676455, -0.4414492977673552, -0.5541744842214196	-0.4880494284472334, -0.4219511121752757, -0.5088633816736703, -0.4833538962352997, -0.47124555750777564, -0.4417276359130853, -0.5358640813093611, -0.4482419941650433, -0.45611899109404375, -0.512382487267905, -0.47752167739640217	-0.5515500180007784, -0.5491794444473488, -0.5585506771557713, -0.51879523313209, -0.4960689718619977	-0.09499134000084819, -0.10542855814029972, -0.11320835276873964, -0.09248555586704632, -0.11212240841521115	-0.06347510375550758, -0.049188736948352685, -0.05393008636499819, -0.0467952799277328, -0.043622765744923186, -0.0671062798641403, -0.07382672326619344, -0.07601515923748325, -0.06622549171723824, -0.06551905509372058, -0.06905047768421746, -0.0701014953	-0.4769442136099502, -0.4652203069664247, -0.48004099429311564, -0.48476612385634166, -0.5725129191161926, -0.5100045495677104
ENSG00000028528	ENSG00000172803	Q13596	Q86XE0									0.7193426755729482, 1.1569257711921288, 1.2462652772812441, 0.9280223906039204, 0.9751047361556553, 0.7771318313225495		1.6518792986626303, 1.536355146805445, 1.3892972317253067, 1.3528254412219733, 1.4287847129699371, 1.7874321346390025	0.7495565131592907, 0.7868922024887106, 0.8497309327936358, 0.8084202997633185, 0.7855820464241596, 0.8097956320159074, 0.756750275732115, 0.7540775577736234, 0.7548342197279929, 0.7210378715115855, 0.7825812378121617				0.12779951671724543, 0.12378709332927329, 0.13115281543698776, 0.1344683329321389, 0.12424723374210733, 0.1267602851550057, 0.13322736734165108				0.21081677311856173, 0.22715143540096816, 0.22235878429846856, 0.19930245110344003, 0.20818240747301986			0.0839348118174652, 0.1422611474084179, 0.2798369099307245, 0.3308222629510371, 0.3083425287227781	0.05425735081396832, 0.13327408940803154, 0.13316637856054614, 0.12580562102560333, 0.12905173272200388	1.0220427903469145, 1.61299917862264, 1.7194025533533883, 1.4913644215319792, 1.3065459049835628, 1.6365078393499568	1.8779101441155808, 1.325815956962351, 1.5361913278286545, 1.4813231691474318, 1.9463123631944828	1.714889963922218, 1.5894868686063899, 1.5160651054162873, 1.4084421742675188, 1.7086543177398155				0.16101528964703637, 0.1704897855393926, 0.15466017111826874, 0.17188045547702907, 0.15284243658693214, 0.18028797970113786, 0.1580326927589426, 0.15140793155477505, 0.1571431913361787	-0.009507649535851925, -0.00232560221851541, -0.089214507679372, -0.02927676866091833, -0.005752964599058608, -0.031231397819694973, 0.014927383226580826, -0.07633303159706273, -0.019592697026642902, -0.054982175430771996, -0.04411216218745495, -0.0445784		1.1333788456997542, 0.8531227331382107, 1.0203040769476353, 0.5012689159727265, 0.14982347048365696, 0.3012058946059982	0.20659577971424692, 0.25643980912032016, 0.18273320131427118, 0.2101685986385856, 0.23535736377652128, 0.1913851082130974, 0.25060954465340746, 0.13518284675625103, 0.2469367802572745		1.169161812174907, 1.0925758289704266, 1.1691766798454775, 1.1573746245118672, 1.1073273761124545		2.693527025486569, 2.6373366093162143, 2.6676268022250205, 2.605801054575835, 2.6574701025129457, 2.5809447924208135		1.3052534987585478, 1.3745011415541375, 1.2001464856358164, 1.3207935738572654, 1.5050357950299544	0.4623093754148402, 0.4722918779127371, 0.42650946006394785, 0.46966994111966487, 0.45827457465741367	0.18185281228236794, 0.2174750483762513, 0.20060801922520943, 0.22669068819307825, 0.23499667997027218, 0.2038604712783405, 0.19536422488939098, 0.18431255855031137, 0.2027547052499432, 0.21111158914751282, 0.2124291196502497, 0.2212605193590691, 0.21296825528492302	1.2916496205937265, 1.2209619087945098, 1.1069256142784902, 1.1979504874503626, 0.9544964085882712, 1.1715074956247846
ENSG00000028839	ENSG00000165417	P62380	P52655	1.1195979881391889, 1.3463529744506386, 1.14255357531994, 0.9440805269146717, 1.092617116618421	0.07393450436643945, 0.05164240088687544, 0.04746936925873291, 0.027559719229276025, 0.13385132459421323		0.2693225580805225, 0.2644733636506357, 0.2798574170931376, 0.2825314364638458, 0.2559752196300461, 0.2468962256477999		0.7529541717804626, 1.033023187091549, 0.7590132279522608, 1.0814536715440868, 0.697943476296611, 0.719511800538208, 0.6915625032277855, 0.9194584685614611	0.8403901946513004, 0.41920186550371863, 1.0485472974682886, 0.907474180108149, 0.92883792966523, 0.6712707017163335	0.9672972688521513, 1.074835430762229, 1.1191482651180487, 1.0700934970837108, 1.2172418885037777	-0.05059839591203463, 0.034361634163478705, -0.035392316904066856, 0.01209127821105005, 0.08385400473928595, 0.09889224628223658	0.2378070721948249, 0.23641256676180722, 0.22884394725575297, 0.21037570161770425, 0.1878242038348047	0.15522549698747312, 0.09864564015538724, 0.23535383435721524, 0.21961365827582613, 0.09383376823944722, 0.353578964593952	0.0156482542919969, 0.07505746261119484, 0.09694499303158643, 0.1273788494166932, 0.16252214161410583, 0.14873186838641006, 0.07282932597040981, 0.14196368050595298, 0.1340293844537097, 0.11237042928551322, 0.15056655050993717	1.3498655484883042, 1.5892046706423755, 1.5724164547385309, 1.2303311785330622, 1.747152759574595, 1.932076523901744, 0.9063906917221785	1.1901982538669207, 0.674401812845282, 1.3832589347936113, 1.301540630034276, 0.6169091123668815, 0.8587705589435861, 0.7668702399739544	1.7738825460555352, 1.4072902510326364, 1.2817120216701487, 1.228528310016792, 1.2927805595116382, 1.3014492172577579, 1.259291291635297, 1.4160341591573962	0.09057849343367219, 0.09525845322051796, 0.09124550036433965, 0.09217506094004635, 0.09448068166760804, 0.09919043531831917, 0.08873086033312472	0.557865251039019, 0.5076891761069655, 0.4104728467441414, 0.6052140013035778, 0.7954544301690638	0.042420383546322715, 0.0402770003721763, 0.04295963919114876, 0.06090341816248057, 0.06447709235034649	2.1229176739793854, 1.7266107917944309, 2.40226138245468, 2.247339606600437, 1.942757681870018	-0.010939986064012808, 0.00479340355118274, -0.03010489504136571, 0.007088049470509894, 0.03472435629335713	1.4183399887207755, 1.3226735777062024, 1.1625409792664647, 1.0824515512739832, 1.1087965467291894	1.0143543397446035, 1.1995347670852876, 0.8142745030419647, 0.9130095238856129, 0.621986252131165	-0.512103299853194, -0.8987951221708084, -0.5844613701535253, -0.565749318030321, -0.6431205192781106	0.14260215404613097, 0.11146335507542826, 0.12297932270370515, 0.12645127326451167, 0.1181993797423253	0.09889406695531555, 0.10890335508870708, 0.13281581588262226, 0.15573141420279368, 0.15443356252342788, 0.262695461808895	0.243092173797832, 0.2619797358696214, 0.3042911493909628, 0.24091131123137588, 0.17373319874802595	0.24833709245803437, 0.4486667877887873, 0.5242622431921964, 0.5511246495710829, 0.3170671002862764	1.503796384596624, 1.2326305763832808, 1.3929006312886827, 1.2035430225389008, 0.9086749394919034		0.7705384377019144, 0.3819056007683366, 0.6476106257371188, 0.7419082230894287, 0.9079179693063275	0.09276940879027501, 0.08801806279791685, 0.0820842749008277, 0.08979483415340989, 0.0991193792576287, 0.09438706817408565, 0.13296539197783486, 0.10687120664694705, 0.12663222498150983	0.8014724091574705, 0.7941019320203311, 0.7941839164670779, 0.8433044944644326, 0.8143409073195484, 0.8010524365838463, 0.8057097221873877, 0.7437881252821579, 0.79321726075155, 0.8078733411098604, 0.7949263612474633, 0.7780369263052362, 0.7639972095133669, 0.7960864386353206, 0.8151284124883083, 0.7683203244695438, 0.8403128566837881, 0.8074232425809491, 0.7859392207749996, 0.7967317052185661, 0…	1.2767590262835693, 1.2283700604589907, 1.3478031431656572, 1.2696775541725551, 1.1925407715582672, 1.2637181491945237, 0.9316528909189288	1.9235527860029118, 1.928445962041376, 1.772253729059476, 1.2735924335945539, 1.0091916131042349, 0.5914019379979147	-0.07774781773720096, -0.03938144633787022, -0.06263288657866195, -0.06305208823798159, -0.04532281439026675, -0.08303365338503443, -0.0017859079720923265, -0.09046689829192278, -0.13706103087042876	0.24364386561491402, 0.22838883534333776, 0.20861750679934032, 0.25457077876612, 0.23916911323883872, 0.23709463703116052, 0.24155682799080058, 0.2601117864883006, 0.2534536299912993	0.35876476036382243, 0.2010455113458014, 0.31232462604414124, 0.15456035767446918, 0.10973672394888645	0.4951453030564098, 0.25732461704195675, 0.17860049306202785, 0.24038980956542422, 0.28152188839872083	-0.1366300236901581, -0.09995581840858447, -0.2073724020916421, -0.18091613783797644, -0.20162431226618782, -0.23230750296835723	1.2799374255311027, 1.305884405015821, 1.3132546610882057, 1.3321977437057706, 1.3352004149876568, 1.1066425394135857, 1.3725794813138892, 1.1105150098421714, 1.16327011557479, 1.2963647025409415, 1.2979311115435703	0.14578382480478957, 0.11884428254590107, 0.08288856921644427, 0.0860377579247622, 0.11989726550713353	-0.08339652675178144, -0.07737097994623965, -0.08772501959091838, -0.09403176216590159, -0.08828707291763727	-0.09845334051647026, -0.10295331609683311, -0.07080251035753093, -0.06093692150208074, -0.06792789710548841, -0.07726848997831337, -0.06777471498524923, -0.0966633161491931, -0.08948007260195767, -0.08045066548796664, -0.07963704207316169, -0.09601738478	0.18890436444543246, 0.19810508832407248, 0.13610373406634313, 0.15468148225439737, 0.3523874223293193, 0.3591039081947849	0.4418780901650319, 0.12905892574332434, 0.3213847155087759, 0.20545320865453132, 0.6871189224179521, 0.6854560062344852, 0.7130820318577964, 0.9000640855593796, 0.7338183672595404, 0.8055017416782353, 0.6803058738110201	0.5570903642633982, 0.4423814950339151, 0.39272743657360887, 0.23382651183636982, 0.49403531921062016, 0.37155249268775714, 0.7491807005398781
ENSG00000029153	ENSG00000116016	Q8WYA1	Q99814	-1.2928550107038785, -1.2048212057015188, -0.9464724542705274, -1.0548403868895437, -1.0006721157529954			0.003489270445827364, -0.010920385660382559, -0.0017541497137227857, -0.019610770239971043, -0.05747233541788532, -0.030691593504726944	-0.031981028276507395, -0.16087832523879353, -0.23130371186182153, -0.19269052087514282, -0.23115470888231515, -0.12299558132229782, -0.18560536531348104, 0.16962229815093055	0.2600531022865855, 0.2193733530530646, 0.10211487346732362, 0.1622117968905985, 0.1697372530728698, 0.1831905866422816, 0.23721163339615314, 0.31608927721149516	-0.4060790521221529, -0.7596092604837046, -0.6659369757969769, -1.329337153736879, -0.689980290459135, -1.0568806370975599		0.6217832622818098, 0.7523467639674168, 0.8244147601510443, 0.4853357498501807, -0.10847029181869416, -0.3133167279481821	-0.2900761571218978, -0.2805348513145045, -0.2995500345824489, -0.30014875851161593, -0.3090644279067164	-0.6377981064522409, -0.6808672770657782, -0.6275174762555551, -0.6580885107623458, -0.7578439825396881, -1.026057982326421	-0.48860154273827794, -0.6860081648315028, -0.7677974935079734, -0.889418794091819, -0.9576070606889138, -1.0027402747424272, -0.9768743616280173, -1.0359265639278719, -0.9679456543024405, -1.0980427245762923, -0.7715168767763028	-0.9452064294396312, -0.8593036610836919, -0.7528728603735617, -0.6382123019327057, -0.7319679766255016, -0.708050473510256, -0.8061881397931343	-0.6243317221987597, -0.5975563787415485, -0.8492204259396321, -0.7140191278158872, -0.697791101384051, -0.7499714893231468, -0.7369135735189902	-0.8300764015384581, -0.7066357743973366, -0.795005733607689, -0.72937999099058, -0.6524257481944047, -0.7570564462612344, -0.7506599074103442, -0.7280967794953248	-0.040964711186896596, -0.04092173988276848, -0.038127839966717425, -0.04010462780488466, -0.04851176547284386, -0.027950934240487335, -0.04147933299480355	-1.4434523441213127, -1.5720151462734444, -1.737764564654232, -1.949035156247051, -2.057027962178021	-0.12697269306232373, -0.13246887477156766, -0.12060268017207643, -0.13053648586683186, -0.1304396008075407	-0.11554075909867256, -0.006913461525810183, -0.24585653775109328, -0.34847255870569005, -0.7908613648725742	-0.16063509113447771, -0.13694830696389437, -0.10024445250379976, 0.0010733632642454527, 0.017855328080925936		-0.3280708036224418, 0.08550133128604465, 0.3140808731638707, -0.05230835451949378, 0.12768929607676816	-0.6864677859560246, -0.7183724575328823, -0.5217936156273397, -0.3728674284492275, -0.4142400913887454	0.006147049330749055, 0.06323059611065274, 0.07993945746828424, 0.0779437104190952, 0.08576988792898921	0.342595740988634, 0.26284354699420476, -0.2906347986689546, -0.3279134918852966, -0.4681364076042671, -0.15762807627947417	0.3643992105197862, -0.3187501498571683, -0.8112480125408303, -1.3159434466627, -0.09482887667930107	0.1343892249090759, 0.1500908668366705, 0.2125218757750016, 0.2212062624496265, 0.1299296855181784	-0.8982171548146456, -0.8297820007930943, -0.9091471807433944, -0.9884608368223746, -0.959105921320274	1.0796455562949012, 0.3955689478123299, 1.218179047587423, 1.431627876901869, 0.8884302523616283	-1.2659850535224813, -1.411800803807917, -1.4852762578235925, -1.3547442625752026, -1.2430769447932484	-0.051191662454857345, -0.05098846229545795, -0.05398691819493706, -0.055813864998615625, -0.06673732216175743, -0.06118959252288675, -0.05019390735198537, -0.044131326156948925, -0.04591789128605894	-1.2407928016919956, -1.131106371315834, -1.0996199230167465, -1.3235008653366729, -1.2506222552980975, -1.3145460002789235, -1.2563212637688743, -1.225482040982466, -1.176774091153518, -1.234306593040848, -1.123410673178658, -1.1377824178073856, -1.18017	-0.6875730434146745, -0.6984730456627664, -0.5885858774334518, -0.7754447163697344, -0.8137205486978978, -0.740541887208729, -0.8137566890737014	-1.294361750525665, -1.174107901077251, -1.1233453946690735, -0.5687125550542667, -0.8666842412191902, -0.29487180344573205	-0.10794038773783687, -0.07846113595335469, -0.1035479083687263, -0.13482858439131984, -0.09465100605353427, -0.1349063296235622, -0.2439520223902476, 0.0489480309426954, -0.1912580152147938	-0.011402187274856423, 0.014064998867171496, -0.04809487966862913, -0.010151419020305252, -0.0194971810256368, 0.0027220437801579456, 0.007426696601246174, 0.010938252963579975, 0.008705954166942087	-1.1093011458828586, -1.1080860104400703, -1.104417257884943, -1.1277850740265039, -1.0767217072285575	-0.18027100435956256, -0.1854066392943401, -0.18903874748077565, -0.18825216555503665, -0.18088434860007152	-2.5955199875906585, -2.642013357411498, -2.633937345096566, -2.6234463789176696, -2.695001279004238, -2.727029954195671	-0.24099846996785557, -0.3870271487159438, -0.45900030335516684, -0.4178826306559844, -0.35667653687635514, -0.37493240291560737, -0.22454949509735744, -0.2723124286315475, -0.3070080654373806, -0.21813175254511874, -0.1869357336961497	-1.244802238332209, -1.2834172973414408, -1.3005478092197678, -1.2764185847148133, -1.2401418867770497	-0.16122948378551183, -0.1289576156854152, -0.15038989867549823, -0.1953310027721349, -0.16753097473702305	-0.09781075966733055, -0.10302643522889787, -0.10181181493871039, -0.08705321363699481, -0.08496340567324134, -0.08142176489004016, -0.07676131371805117, -0.07984866126421741, -0.07696765424278962, -0.08140300655864197, -0.07675962424250471, -0.0719895638	-2.0173649971372583, -2.0821048938689466, -2.255217163340644, -2.147411876434865, -2.307456417926696, -2.3139003325985543
ENSG00000029153	ENSG00000134852	Q8WYA1	O15516	0.12784903644275003, 0.1110372750230495, 0.40670381534318323, 0.26236016884122937, 0.3789439677400197			0.09155411596397722, 0.07657705089967193, 0.08067838501866942, 0.07581640407462709, 0.037414724172392555, 0.055057728252491556	0.3583341008744698, 0.03057190530175191, 0.24006120106518436, -0.004767891731657148, 0.1934449335944346, 0.07149441738133389, 0.11852574011960115, 0.3334122203087011	0.003980167628744091, 0.12740866448974675, 0.052247627133821695, -0.0987541537064267, -0.021105992806751406, 0.1672959523544022, 0.12973588151614912, -0.008952260893813069	-0.11095908144527566, -0.43179603035076797, -0.46950853601532616, -1.1236810283222267, -0.49999919591161146, -0.8884698343156396		0.524221628500031, 0.4237648085478094, 0.5723322063492549, 0.23288006165459585, 0.11160654802879888, 0.17244425806995478	-0.06807777387769753, -0.06393765962512554, -0.07147889456628453, -0.06660353832252364, -0.07294631109590688	-0.14499468507220126, -0.35548536472822456, -0.30159612835865657, -0.20859082564867237, -0.1989058177622427, -0.17424188302370136	0.2639072343492681, 0.1333989750932063, 0.19556592220006763, 0.12103276792806561, 0.0391990441659269, -0.016572801697590123, 0.05838541878888526, -0.020393667856580144, -0.06061941130316617, -0.14310011446517645, -0.002695088480112684	-0.024412023442742736, 0.044110627963323434, 0.12960026059530372, 0.17735516107163551, 0.007688922423661371, 0.12161827690184701, -0.08963734718435545	-0.17609125905568113, -0.17966082283777118, -0.41818825757549827, -0.13424796074307133, 0.038264500095282594, -0.10145764075877706, 0.025439604370023572	-0.84883526021338, -0.7407778879774922, -0.7888190883603885, -0.7346855566025532, -0.699774962580888, -0.7861389244891137, -0.7653766026352351, -0.777489377208761	-0.0014553279018750809, -0.007206864760131326, -0.004415619136495907, -0.003193827875426547, -0.008970179925242183, -0.014314844390139747, -0.017760980623919176	-0.6529358049530465, -0.649389078312737, -0.6338757521492735, -0.5218935003899035, -0.5797120968842187	-0.1358185752240071, -0.14593001849646525, -0.13245563463348176, -0.1468284600995573, -0.1329446558678059	0.28419674597109146, 0.35814674965501325, -0.19284088725577964, -0.19473336911173944, 0.10757973934402787	-0.0727096312083989, -0.05124973441911407, 0.02706532447191612, 0.07769485099717033, 0.04809213988608718		-0.30955083176416176, -0.10627476523253021, 0.01622685762281284, 0.0657329504268871, 0.12249144228333897	-0.1325099482093035, -0.10240506010986228, -0.16094966556093637, -0.36058901347148353, -0.3755231811040267	0.15733083065512588, 0.1138969652369548, 0.112507592616099, 0.1191786455942545, 0.11161315402159089	-0.5166007294503352, -0.6943441268578008, -0.9637951314718791, -0.5152182639578942, -0.544334792632875, -0.48965767847228303	-0.9800733538499466, -0.3678306527162689, -0.9108154247600873, -0.5579344425474537, -0.7749069623326761	0.3933764649367011, 0.5049552756899036, 0.5415048104632731, 0.5411829130811716, 0.5201472935539098	-0.022151692027829073, 0.16775436988104064, 0.12370281949767437, 0.003968528299976848, 0.04617195259068807	-0.13743321436387856, -0.2199098928664196, -0.12470272914829628, -0.12819364591421745, -0.14960930437112263	-0.3184245613906036, -0.604169928183655, -0.6737019021669552, -0.513713840462815, -0.2839058852326928	0.00893265327843873, 0.001398629597218426, 0.004343945406052263, 0.014716461047410534, 0.016720756599075626, 0.030208214570407343, 0.05313407516835089, 0.05106710958470306, 0.04024402064245547	-0.33635909287834287, -0.5569238598768123, -0.35157838114636353, -0.3499044596978209, -0.3187364473804368, -0.40410111736006016, -0.39020797106634997, -0.691240428663136, -0.40779263561529966, -0.35368420487660623, -0.3289264403473524, -0.3241032068609488	-0.01655874194659246, 0.11003019954782367, 0.07239566181913926, 0.009129455616852411, -0.084949847211234, -0.04162196419984454, -0.3018545701381625	-1.106513653471902, -1.1890836559122093, -1.1743307666074112, -0.8616636429190963, 0.13364453580531266, 0.37225725018099354	-0.10128981541551729, -0.061608725452651836, -0.09736879950846222, -0.12492003544702435, -0.06208129415946462, -0.15055070349748234, -0.08568695072749855, -0.05433859957669729, -0.180364600417676	0.08719382000371945, 0.08640601772016387, 0.056971733854453865, 0.11405571190001584, 0.08877629314819468, 0.12075819207884686, 0.11870937723457697, 0.10961073094998408, 0.11717493978187377	-0.1613770271517656, -0.14625021030747964, -0.18971222985230574, -0.20614500234461985, -0.13965304250243227	-0.03264866952221779, -0.03390059903647091, -0.03344860035055608, -0.03410571150922237, -0.033823135803173754	-1.8807516768583696, -1.9104685317875298, -1.8573146264080076, -1.8917197323224486, -1.9679690590362708, -1.9207822885365788	0.6130975272980581, 0.5782558850911854, 0.545987157273466, 0.6146747464630331, 0.5776919767668074, 0.5038801544342273, 0.6224856136307686, 0.5901747542613667, 0.5689644954964834, 0.6855092609018802, 0.7208713020814441	-0.1270714451559507, -0.13288969361624714, -0.18144593395016773, -0.16469520102253088, -0.12330705995814273	0.06323732535433058, 0.10882478263705664, 0.1147889124654109, 0.07092837097107063, 0.07373081592346842	0.07067458358063661, 0.043682248283705594, 0.06330510005226453, 0.07153992205973325, 0.05357245851876091, 0.04528833334118876, 0.05842437022062319, 0.054078205038248894, 0.050851048193227055, 0.042665728954349835, 0.05882965301275489, 0.07271611729334537, 0.06476641533545102	-1.668162443558396, -1.7260535817919496, -1.8773066085187722, -1.7504842881386813, -1.7465332957599564, -1.9877960763027176
ENSG00000029153	ENSG00000170485	Q8WYA1	Q99743	0.3242650522245245, 0.3765610199367544, 0.6451375924083158, 0.4909655808186264, 0.5160789827087902			0.05054363214734181, 0.03831843785384115, 0.04985054222174523, 0.03510248153647788, 0.00014247495598085358, 0.02217166731813025	0.2724671313703282, 0.4506921442792118, 0.18184358794477218, 0.47825075986063226, 0.21260809288144378, -0.24451273425230013, 0.41105728207689207, 0.08985771490089167	0.46043971331934364, 0.6464513452418355, 0.4694888904737573, 0.4445268562668694, 0.4394599316490597, 0.4632186972477357, 0.6142904255873374, 0.4506688043490976	0.10160334340366628, -0.33417920504823106, -0.38043128886432287, -1.2647649773445537, -0.6540925434217606, -0.7526343207010837		1.3635808231580928, 1.221314748391594, 1.3511911071103442, 1.207484903981722, 0.9409722157704641, 0.7521491743124407	-0.011883139343279558, -0.0006281583816525327, 0.00043152246551037, -0.0032591941060821084, -0.016168467823915122	0.1732299668088888, 0.12442639981748038, 0.015688847689863117, 0.15619548667879868, 0.04787976901810609, -0.4039374025670821	0.5340354266995009, 0.4032225058940573, 0.3782207043582386, 0.2880377755319974, 0.26325056014191084, 0.24744860541687785, 0.24152289189972587, 0.2370708758270368, 0.1268009593600734, 0.08286729176483298, 0.2300656070279632	0.6938493026311483, 0.8096430905049588, 0.9548611626520638, 0.8932500260042586, 0.7260617383993346, 0.8633581541083766, 0.7600338305504908	0.6126346402668321, 0.7970764216321193, 0.5099137681159698, 0.5626018059469371, 0.6105136788148351, 0.3229488794624513, 0.29952101959965804	-0.0668274615677924, -0.09627665995143975, -0.16808645367029817, -0.1465217750360357, -0.08151130952858354, -0.18455945159351916, -0.175480278602006, -0.17174959372298515	0.023794706510926966, 0.024937433803113973, 0.02371214312897796, 0.014617799096380724, 0.018642193236700466, 0.011664560029738258, -0.004066320882158747	-0.010710371489989878, -0.023643197755045087, -0.015758506593487764, 0.045133096347652835, 0.0036636384631214547	-0.011262889924291253, -0.015789587712792486, -0.0021822376401637866, -0.0149924354017128, -0.010470944859911957	1.251440622409478, 1.180574338677289, 0.5311064916946144, 0.8401393431539035, 1.1218695048806233	0.06278434548110956, 0.09284573017332443, 0.11125684035213812, 0.19315795192673046, 0.18943851730095884		0.5573042797188426, 0.8178036311435983, 0.889679747959145, 0.9663693135858002, 1.0120865664446872	-0.16307908327011122, -0.08805836814170087, -0.06280238287207895, -0.11121080037009023, 0.008219316172459967	0.11297593751292134, 0.15650277580340033, 0.1653113033197965, 0.17325094192140966, 0.16651884096502567	0.6361776620168718, 0.15138530287998497, -0.09591048556592985, 0.5185280810534976, 0.4874075369303119, 0.6221126347313044	0.22361396572076564, 0.3522040503497419, 0.03154286824425956, 0.18403809453511188, 0.40006855965031907	1.338183408184599, 1.3536237270605076, 1.377362698010205, 1.3563485315885075, 1.2499856009859167	0.06350449753143006, 0.24225513505269447, 0.13235192127303508, 0.032556022466943, 0.0777395889520538		-0.1572203498946001, -0.2810797687095916, -0.2854491608980496, -0.1866094522423991, -0.09848640124301156	-0.018305902524757278, -0.02793127440194787, -0.029181808626540184, -0.023256300796270724, -0.035852327953684204, -0.02176689757535727, -0.0133728297789244, -0.009777811198555475, -0.01480727371711793	-0.7108170842678108, -0.6135693428054565, -0.565023678778281, -0.5464899592537111, -0.4564372756429236, -0.6093353632260943, -0.6598030862031738, -0.6520657000364654, -0.6420110203482268, -0.6951606077520047, -0.5578058062632096, -0.5025132091737587, -0.5	0.4462642001896038, 0.46399904164161354, 0.5865631889336671, 0.42779766052184476, 0.21457175918919624, 0.2138253931402989, 0.18127862875020195	0.36248687544448277, 0.42701789093730835, 0.27855532466710575, 0.1365993106801764, 0.25267995465956483, 0.5224076005036653	0.0038839070598012393, 0.06359247352923902, -0.0172892371503216, 0.0002833890383533433, 0.055715413779077516, -0.07207849275475298, -0.006285549832833359, 0.06251582059930649, -0.061093559399709174	0.08159205662392655, 0.09718864638677738, 0.03689600546477334, 0.09684777908437714, 0.0952561233164092, 0.12368987102094053, 0.12735340813192575, 0.1299670064231906, 0.12189107985467695	-0.011989515574204468, 0.04702952269235938, -0.031226003742919062, 0.0781454056458557, 0.17684095390486299	-0.18331514828359563, -0.18688093462749866, -0.19243266733195508, -0.19764859440388705, -0.18756553280230082	-0.06206874340445223, -0.1916035302122353, -0.10725367308808575, -0.12241610823865001, -0.18301739300318365, -0.1854043298422985	1.3556090212363903, 1.3138188374385091, 1.2552346234070926, 1.2889600878353187, 1.324944932961859, 1.2680673104914124, 1.3455252915744649, 1.2808640206900785, 1.2666665663024639, 1.343486045319339, 1.3838832132338634	1.1724763053671068, 1.1772849778949728, 1.097536138151101, 1.1643799287177006, 1.1201857563774578	-0.0029585392684561285, 0.025689800296614496, 0.004327999225733792, -0.05883732094600769, -0.015348846043180764	0.03521708397880685, 0.07015116748443517, 0.07513108733909613, 0.08207858082990616, 0.060967792495914774, 0.03581177078138531, 0.06019686133705038, 0.061278289520678264, 0.0653598955286201, 0.0688119247864114, 0.06946584222091956, 0.0721060757493408, 0.0668241264387005	-0.2378741257448892, -0.21081186362037985, -0.43664400527442004, -0.29527766677488987, -0.4149733479708179, -0.4901129815672576
ENSG00000029725	ENSG00000167578	Q15276	P61018					nan, nan, nan, nan, nan, nan, nan, nan				1.7129179195974116, 2.0234469646608413, 1.4451940680588553, 2.1717705954395354, 1.7681304760222527, 1.7693494536324037		0.9650603416461874, 1.0418822025387064, 1.0417414497390327, 0.9109074109026114, 0.943990532255738, 1.1578963660707733	-0.12366653527156757, -0.05184425272530602, 0.0024503839144291995, -0.07331814646055079, -0.19163364870928268, -0.17312253714930348, -0.1870794358079264, -0.1991925052422605, -0.15248786548789361, -0.1643645041925259, -0.168408073050772				-0.07774472477499461, -0.08500918425258563, -0.06128853115564814, -0.06177731793930419, -0.07063954944024387, -0.06013765824151107, -0.05118171005783223				0.15183385626980117, 0.14186603403574327, 0.11952627282718231, 0.1202438430079702, 0.13396489612570872			-0.21379465008835208, -0.1820724143074539, -0.16560267671767104, -0.05903931188321443, -0.25492950058319486	-0.20383421344440156, -0.09515332923482389, -0.08170631322916955, -0.09211338490963417, -0.09890800722805482	0.871269056431998, 0.8217253021957593, 1.4028713130266641, 0.9011757948012913, 1.068939912202703, 1.1865622681211194	0.440299336456351, 0.829297427624589, 0.4990027652002984, 1.3853821300675782, 1.1723198187605228	1.194633207132864, 1.3144843304189935, 1.2286835256716413, 1.326913094894454, 1.3403353229656463		1.2573110769923477, 0.48970403862316947, 1.1333031526381019, 0.7574672762700976, 1.0025446087524283		0.06486969719208241, 0.06661966763356769, 0.0684793099455428, 0.06752452275789167, 0.06895889880112172, 0.05917961587881826, 0.06224334036639634, 0.07352141899275944, 0.10243554142065042	0.20016026661201014, 0.14360429610393943, 0.20508031313579433, 0.22842271515257195, 0.1427258617742857, 0.17637399732888692, 0.08214563450950774, 0.08473531382377697, 0.3038386766904204, 0.32565186418154424, 0.25377069155485854, 0.18494482189758754, 0.11614635338930102, 0.19024789803636022, 0.30914494598984854, 0.10079589567416258, 0.2512092153925658, 0.3067548672574887, 0.25141561586007555, 0.26…		1.3386246940007214, 1.6558293807549402, 1.4869126027625899, 1.2979066405406152, 1.211200924913194, 1.1028468671974165			0.7036834908825877, 0.7507904115612418, 0.7047690866129948, 0.760417370196329, 0.7952908381448451		2.25116408886908, 2.18670921320021, 2.2221404035459633, 2.2299507016492024, 2.2199920557890844, 2.2894131822394224	0.30768481658567315, 0.1916103516338188, 0.11869173803553812, 0.1336583192778531, 0.2583824953299174, 0.3360559017739537, 0.2768075023644976, 0.3952136086108078, 0.3959856781814728, 0.31956049735729164, 0.2864568845800808	0.9830092434458884, 0.9274436932639376, 0.9547690088836247, 1.109053112175318, 1.0006453209392905			0.5704420903767002, 0.8538640679866698, 0.5506909337632511, 0.5133424750815669, 0.7224471075725498, 0.6611338469227177
ENSG00000029725	ENSG00000168118	Q15276	P20338					nan, nan, nan, nan, nan, nan, nan, nan																		-0.28383194711500725, -0.21937425844191627, -0.1919535113345947, -0.306589074884446, -0.22560172586505267									0.12178194547249, 0.06286514646166053, 0.11349194480909519, 0.18211141952801047, 0.13938710734841742, 0.1591677097246036, 0.11551737212044255, 0.10179671054750639, 0.22886377120346113, 0.135253730771431, 0.1232217029235918, 0.1284121576668138, 0.16795259749494873, 0.17322241209787936, 0.16870413375475835, 0.15332765756499445, 0.15458198688181346, 0.15943683850915225, 0.14781861852285028, 0.118912…								-0.6652838523660902, -0.7449544716474956, -0.7450006169287535, -0.7506421993722701, -0.6192436256742542, -0.5206848732371376, -0.7118110502295132, -0.529791622797191, -0.4903974662973343, -0.5383292828464048, -0.5493672728806769
ENSG00000030110	ENSG00000129473	Q16611	Q92843	-0.12870131659035233, -0.1758355660945694, -0.2783718950994103, -0.09193683348873094, -0.12261007428971715	0.09270726846115762, -0.0024574336292406684, 0.2606732738968711, 0.03587341653638321, 0.054286216778296925	0.24082047143507257, 0.18536854833873573, 0.2959502009269195, 0.6910483691503395, 0.4922942197847169	-0.046267966174121544, -0.040547049105362, -0.0358141892380035, -0.03248035970129348, -0.021041888926039642, -0.03819059533720426		0.20007904713086955, 0.08280816392333179, 0.05549147072140981, 0.10365704035444967, 0.1155967011593857, 0.13816316580141752, 0.10135955053093992, 0.1624850634555699	-0.437829879843207, -0.4018386387875088, -0.3197549310243626, -0.4303106093976017, -0.36981914447109876, -0.4846429959369045	-0.19686821656291897, -0.17485653277690894, -0.21765658242847197, -0.5519481604181973, -0.4110776189943177	-0.017971547819397582, -0.2673481260534927, -0.6563657935096536, -0.9889302647549654, -1.0084911140387103, -0.6695127641012242	-0.1280191547575933, -0.12783131831409922, -0.13457792789419176, -0.14545440065995519, -0.1552078329741423	-0.9076472161747053, -0.9116518959650639, -1.1322227283089357, -1.0070720707188054, -0.8642827775909927, -1.1853455746484054	-0.340478552539607, -0.39745488760669234, -0.3012501579092195, -0.3122600934328079, -0.5252697856627591, -0.5778006319772171, -0.5577074871176015, -0.5598973956781599, -0.5343601043788917, -0.5634141498805492, -0.5386812837220591	-0.29755760552277644, -0.22334829537189593, -0.22184874961635614, -0.36947741166619297, -0.1957431231531841, -0.25047362222153735, -0.36734645937566834	-0.09878447571037707, -0.05213811579413896, -0.15628743419336, -0.11308116785652844, -0.08145984539556261, 0.017702953742681604, 0.06375459054767729	-0.6228805215114197, -0.6151788168553556, -0.5896211129340516, -0.5692305866330813, -0.5820909304296156, -0.5788888229654958, -0.6188090586898931, -0.5832102239657084	-0.1603965371357552, -0.16659242175576372, -0.1501324782528941, -0.14018332395875, -0.13689269591008135, -0.13753005061616352, -0.154926001607406	-0.5698879620403288, -0.5937252586242283, -0.6138181894663188, -0.8703438456543622, -1.016397685891893	0.12409909862624324, 0.12684887659250987, 0.12885180790722117, 0.12038406868287921, 0.11123235578952317	0.24579832523416356, 0.0038376787148428626, 0.118738450503729, 0.17256629045987237, 0.09829532353482295	0.010894373838883586, -0.013019213128459772, 0.044951921625310254, 0.09034857141972175, 0.02871604165267294	-0.970317419270063, -0.5595017379373604, -0.6911379465479763, -0.5686298957293052, -1.064606237899429	0.07005369872581202, 0.2065702486407952, -0.07294885168583543, 0.027591753871544444, 0.12043501130238443	0.12484040207105118, 0.21247965277307257, 0.06725510965084358, 0.04904133000518596, 0.14259058281866932	0.059231838135303194, 0.057405659189633584, 0.03508968931331391, 0.0219398952662756, 0.011359490048576726	-0.8658796895184002, -0.8903854058289045, -0.8661225195601459, -0.9480228372607615, -1.2302666348362847, -0.9793229423193854	-1.0136741408974506, -0.8962314073405895, -0.8945801875904329, -0.6368906963798828, -0.9139773856133924	-0.5697058991552368, -0.5916213456703221, -0.5065288793519547, -0.4493413134011175, -0.5919164350494381	0.13368984773715242, 0.10348299497471136, 0.08014906457993942, 0.10821425300458265, 0.08165361650967884		-0.002834325871878818, -0.19870894610809353, -0.3370953914231407, -0.1287630814957752, 0.1705735685503753	-0.11768861364640226, -0.11468134237885219, -0.12428576518482992, -0.11467678807461679, -0.11194652681682915, -0.10886542170018254, -0.09154055237247083, -0.1032195926554137, -0.11268304281850394	-0.7121753251722334, -0.6315834753973713, -0.7394334175348489, -0.7620328185430387, -0.6756234995032346, -0.6058229560281108, -0.6833083058613116, -0.5988619568685873, -0.6673764570055178, -0.6951663067369522, -0.6764091334872115, -0.7176156463720558, -0.	-0.11048147350736359, -0.02055203795974636, 0.00426741400435704, -0.0034481502569572164, -0.0007266898561244517, -0.05123406163596789, -0.10605786978902065	-2.2119023528651995, -2.2580681952703645, -2.0488296032037265, -1.440665765426373, -0.6918322679192848, -1.300408003234319	-0.024791307037766552, -0.047267938663385634, -0.04236283264551843, -0.037574515259025776, -0.025483290370177714, -0.03311690834766823, -0.09195963084522463, -0.01962518112975775, -0.04986639499202905	nan, nan, nan, nan, nan, nan, nan, nan, nan	-1.0183866356227345, -1.0085384159460697, -1.0432623295385404, -1.077733142407462, -1.0893193798656502	0.6306871526860859, 0.6601974712477477, 0.6170656757468033, 0.6140128001161143, 0.6273242324113408	-0.13572263645413685, -0.19156488690110063, -0.23295585090952597, -0.3105909481277851, -0.22245837390635304, -0.1958376685954173	-0.40539507396006513, -0.4847684667580572, -0.5543546327722577, -0.5871840908780666, -0.5695718788844986, -0.48876568450021707, -0.4687919611557114, -0.35229479946144826, -0.4043166738327202, -0.36172170324608754, -0.3315066032241245	-0.33937193451364234, -0.33762666440531186, -0.29765575214238416, -0.3030812254137145, -0.39870684948340696	0.04176025139193129, 0.06326799379782644, 0.04218248782038447, 0.027790875843086482, 0.029574940399497707	-0.031053681054212245, -0.013156284276270469, -0.029364328102038706, -0.026688533892783584, 0.0015116926406190112, -0.014507701110930027, -0.022181513944923736, -0.025278652655310707, -0.021569644277547595, -0.0034435154699477, -0.0194702098596784, 0.0007	-0.869303354068659, -0.9041513835337145, -0.8654056891002306, -0.8629652054723236, -0.7998563386851154, -0.9942040392717009	-0.8523566045204611, -0.734974118213731, -0.8745273751135936, -0.853902898140587, -0.7976465820885004, -0.6409087267599269, -0.7054332157945584, -0.4469408300417488, -0.6237998462425924, -0.45041421480099997, -0.5852281519411391	0.26156216249130937, 0.36151809049526706, 0.19881577550112084, -0.022832069616699258, 0.2898313175228098, 0.42016195923577637, 0.37918808514143887
ENSG00000030110	ENSG00000140379	Q16611	Q16548	1.003397366596792, 1.8152200308982276, 0.7185148694764469, 0.9524978520724865, 1.1653862756222122	1.0157873379271467, -0.10624360163335789, -0.41922744296340175, -0.5880218235630004, -0.33472233991985245	-0.2780649955161958, -0.23931417435893554, -0.18401746088877724, 0.08155677060271804, -0.19795807110504882	0.31003412504892247, 0.3089567269817286, 0.314495907112614, 0.31900517959238195, 0.31032049369734427, 0.3101934644869043		1.3220900211857394, 0.9530169245206195, 1.1925723294247186, 1.3657830482895004, 1.1431635567144989, 1.4816101265368693, 0.9977119763639615, 1.0173228131007366	2.167720018580367, 1.0491176193679421, 0.7686311433143231, 1.5135135418047083, 1.1505005962700512, 1.6713397944129902	0.8433675156510516, 0.7272869012656835, 1.0857093820151886, 0.5809072151342358, 1.2781456645709284	-0.15644027244157455, 1.0786161931202074, 0.8623699371228823, 0.41959553911461445, 0.6580243299789885, 0.13172134352995712	0.1181993528836145, 0.11738529335840397, 0.11785429732535613, 0.11334612195090543, 0.10037488349829538	0.11787924899656765, 0.26267577264449016, 0.04673586036814492, 0.21943729600121564, 0.5421472736470119, 0.2122241012720747	0.7453750540393176, 0.8822672058806518, 1.0200041868680112, 0.8975418991177886, 1.1402841528394418, 1.1439573013675304, 1.1908404935341235, 1.2387393711076347, 1.365032404647813, 1.3426449842729369, 1.3012024960988149	0.7536571769034803, 1.0102822847925672, 0.4980048202451872, 0.543112500550267, 0.8620165186668356, 0.7917240575729175, 0.7262645020945979	0.9537954744210551, 1.9323891975496534, 0.600520848020941, 1.6044660610938406, 1.6512111531740716, 1.2894155171993713, 1.148299512611672	0.9893272713462928, 1.0347365550159318, 1.1246955025039844, 1.0959746677726294, 1.1747524051243186, 1.316708173561055, 1.17158105734847, 0.9825358302213165	0.17663878613672512, 0.16976264822230092, 0.14270537609485712, 0.13789911888701079, 0.13036714516367165, 0.05616875783734787, 0.06521162620815868	0.32655086797643396, 0.2571690750808322, 0.3090400390533099, 0.46491627096948074, 0.5529918662709172	0.1463214945379162, 0.14899062482728898, 0.1404375504881411, 0.14260845252098797, 0.13108895581900581	-0.6194792876000039, -0.598543417605125, -0.8714508312414537, -0.9743575614518667, -1.1805312987686454	-0.23697792596395273, -0.25263490776178876, -0.2055828413844465, -0.15148671728914487, -0.19101327352171704	-0.5352769319469428, -0.1698927218853743, -0.9879133633536132, -0.23360744062310368, -0.8666674399779326	-1.2818694258048002, -1.2740023176980153, -1.2314410941804188, -0.7661671018156784, -0.5504239314789952	-0.7735290805698793, -0.7252572362411844, -0.3144580416788938, -0.15519836515447305, -0.17754038729888588	0.4103195536601053, 0.12854621732965743, 0.3044865542483143, 0.31702122679952327, 0.317028984740389	1.818629053210901, 0.8686205726184699, 0.6266917209187144, 0.6815553983668492, 0.9184697454111608, 0.9730599048423194	1.0168422426257835, 0.9589609500373015, 1.0352757603485434, 0.8783698190268725, 1.0574299958767626	0.9604318883630354, 0.7166665577256315, 0.5694384517324038, 0.8833477871151998, 0.8681304031357904	0.7115411022285294, 0.5154516705237071, 0.34286570884707857, 0.24448540772835092, 0.5453426771604251		1.1354041702864648, 1.7465522643119415, 1.6146221429856806, 2.363298523016824, 2.0693564675274088	0.048530603521185545, 0.05140034082780848, 0.039042419373393866, 0.03616275581700423, 0.052547904662650635, 0.026171905665412276, -0.009626732340604627, -0.048021724792201126, -0.07703098944151576	0.5154139693947766, 0.579062467102146, 0.5394649975483632, 0.393865784000349, 0.44429600639713196, 0.5691497776806262, 0.5489062492530059, 0.5759732270350946, 0.5824337639471084, 0.55226780886602, 0.5630029156484959, 0.5305457418980266, 0.5833461459693126, 0.5734250996749277, 0.5119664138175373, 0.6111767317753554, 0.5624095642482871, 0.5581396221334649, 0.5983554965105962, 0.4936111289675107, 0.…	0.8594278583970314, 0.9910604683039175, 0.8779084749169472, 1.087397227924032, 1.0122586529205042, 0.9937178273327167, 0.5361774868628808	0.4760159782193195, 0.1166962761426481, 0.5486896880855583, 0.9144106302598347, 1.9172546841235736, 0.8159059230531436	0.11975225470644879, 0.0699265724585888, 0.0600749200680476, 0.08254976075950049, 0.1354659944403589, 0.04623117691883227, 0.011083115547357969, 0.0723283399210446, 0.08185462997403026	0.24337541287347353, 0.2653555904112097, 0.32098002678295867, 0.2949571361325871, 0.2905318512689776, 0.3130459330436077, 0.324461796488247, 0.3169476485451831, 0.32807536655756375	1.3268005540459988, 1.3281134256486677, 1.3654810702795377, 1.307098296940889, 1.3389091475544814	0.4538500063816794, 0.4807534841168546, 0.43853042389895125, 0.42469589516664996, 0.4483506656915741	-1.0642242303058214, -1.0400158536583697, -1.1137066989270967, -1.1845926532740951, -1.1715097065486324, -1.2192445033235035	0.40051166079035716, 0.37323970376216287, 0.357341541416313, 0.2642306714407183, 0.18966795899985578, 0.19346796735832794, 0.0447257536929202, 0.43848274223040673, 0.5122302955578091, 0.12247316901083427, -0.1058362111659985	1.1171627760599045, 1.1178281982518208, 1.1185245823153842, 1.1655653338100875, 1.004797190081364	0.6050696671422267, 0.6535656274478608, 0.5812749939681152, 0.572521080766696, 0.5783254503994005	0.420959551364295, 0.47037628664167025, 0.4302558175402151, 0.4426829522712237, 0.4725193344763673, 0.46955041718351853, 0.44556572012821366, 0.466906399416003, 0.44100129092583684, 0.46885748357461854, 0.45125995878034864, 0.4608127662628178, 0.4476193130201056	1.4803418959773431, 1.0981831380880558, 1.165328927875938, 0.9141889032765735, 1.182144241803719, 1.2841719325247203	0.7278765234937845, 0.835202430037798, 0.6829178409788947, 0.5774256561844977, 0.592946965693641, 0.8373653364635518, 0.8185407581818036, 1.0591870808178316, 0.7826290768213542, 1.0457714650151453, 0.8047685808822469	1.4506319152916152, 1.4400216337027913, 1.5281025307285283, 1.3143277681532723, 1.4988459927452347, 1.2577426202930757, 0.7662701662252682
ENSG00000030110	ENSG00000143384	Q16611	Q07820	-0.35059032338896823, -0.6661564395596351, -0.7496800254764404, -0.6155223234033174, -0.6932973533044	-0.6413095232266808, -0.7402253331272206, -0.6180356618445737, -0.738552760416582, -0.6792612735205164	-1.374835149831641, -1.0058204632499375, -1.031608977819403, -0.6984050658282279, -1.0430561111193057	-0.0599654573546724, -0.059758388479354996, -0.06923591248337113, -0.07124237437372738, -0.024644537319820303, -0.03523065841313633		-0.11524427541140314, -0.220338280772868, -0.17982431785743902, -0.2583149509861351, -0.25290525579999823, -0.2010935280257371, -0.15319814923649666, -0.1140312110358499	-0.2499931757486169, -0.04629437832930128, -0.11980013236968867, -0.10107904593392059, -0.1158879137387161, -0.11934904801090873	-0.7910766685847217, -0.9078430915911935, -0.7889955161373083, -1.1652631703970902, -1.0523961924001703	-0.4441245231062845, -0.4473888704901463, -0.7777658954734341, -1.227769657402591, -1.3081237646043418, -1.175895522308096	-0.07140934805095522, -0.05135464208065499, -0.07388706587712468, -0.09424931993248364, -0.10411287892118293	-0.773584313533034, -0.7382995031373198, -0.8411526596444021, -0.7408971775966968, -0.5356755465014547, -0.7571156775964629	-0.3432738464578149, -0.232861179098804, -0.21724636009809295, -0.21931579028963055, -0.3398880087327152, -0.37735023086147024, -0.40261055822170944, -0.3669716361663351, -0.3877101412523447, -0.39008584549747694, -0.37682264667941956	-0.9676480580556703, -0.9960678588187457, -0.8922775460585126, -1.0398856090097963, -0.7833216726659924, -0.8886792965271282, -0.9044381732951394	-0.3694566257506322, -0.7330667086512186, -1.0880500708902316, -0.9728810349173376, -1.0031844895990951, -0.8483165205255019, -0.742199946481493	-1.108761916853421, -1.0589562619027686, -1.0384885851871104, -1.0730923469809097, -1.135515482731201, -1.2193399922786772, -1.2918408217766073, -1.306969703473725	-0.033967114106920326, -0.06305272951672114, -0.041811192928777885, -0.03747893217999876, -0.04861114390409893, -0.044658526946809496, -0.05294130574427547	-1.6572799669602536, -1.6152923090418718, -1.6393739453554166, -1.697472682135594, -1.4913005555820904	-0.08829424443067524, -0.09586406828789362, -0.09090698783442974, -0.09559087167233982, -0.11027032471914011	-0.36017308084193855, -0.7961142948604287, -1.2578698588013295, -1.1842966337139536, -1.0430993462062002	0.0757399566901803, -0.01618925991796638, 0.02572752533709921, 0.06916655178059494, 0.06630717501670691	-1.7910743219464134, -1.298251596752814, -1.6046510830955256, -1.41503430586016, -1.7870534374523839	-1.1652511132401213, -1.0373581170669088, -1.0932890076941892, -0.7496177871632699, -0.694631706826335	-0.44048449163257763, -0.382252452908026, -0.2743291484351038, -0.17230418469858644, -0.16500866132852954	0.012872630788138828, -0.031772815285686096, -0.01756331481832285, -0.053567173352823794, -0.06307767147151155	-0.7842795964407729, -1.0956492304203622, -0.9827455123977016, -1.0203042376838134, -1.004204755519769, -0.9792302844665963	-0.6568606405974458, -0.6747863918344983, -0.647015433769238, -0.654253915614214, -0.5653832757466928	-0.7334300392494151, -0.7719455615413695, -0.6818909696728306, -0.5806286088884205, -0.7437610104784023	-0.21269613514613894, -0.4957060565571072, -0.6258870675984878, -0.39839206666341287, -0.4058339692353561		-0.9530920598078922, -1.2354474498179369, -1.3062404158530079, -1.1604045988691194, -1.0172056620289358	-0.04424685666318451, -0.04016868818570202, -0.055975553906385644, -0.04897209275752645, -0.07541270800224342, -0.07662489709221743, -0.06956456294906854, -0.07851117805890662, -0.07449886432864372	-0.03529964413724729, -0.014641125565423518, -0.05732310335053814, -0.07130229570114821, -0.006904648482430442, 0.06119957247981933, 0.026148771757056544, 0.0010092816678635153, -0.0005211180347082234, -0.013198405278027625, -0.03647937289967329, -0.05595	-0.5865779818914563, -0.5933897495724709, -0.41989240753129886, -0.41583534115281706, -0.43186919482708364, -0.560945821474224, -0.4888991395221036	-0.5881373879962046, -0.5743734223515699, -0.5731337484984931, -0.8461738406593868, -0.3093645569554062, -0.9159864848228962	-0.1576682228033901, -0.17483254407999949, -0.19120834990596947, -0.2021494543000132, -0.19943309317925584, -0.2268805887678671, -0.23952980932520007, -0.20830484675787497, -0.2533732610239786	-0.004483010975919743, -0.07406388458067303, 0.0154346011434221, -0.016390816291595334, -0.005062904541841884, -0.020632590865925282, 0.006503855024267091, -0.010971835659930207, -0.005797123477281896	-0.6833035276993908, -0.7947341003377555, -0.6802844410923976, -0.7679198799746416, -0.7099561903811495	0.17280716784860028, 0.26486850537725504, 0.2600379919955611, 0.2581638119961107, 0.24422471625568232	-0.2946228258742498, -0.355570757363155, -0.2574072382493351, -0.26229472830028433, -0.27350724810805493, -0.3391068392206824	-0.8790957051990387, -0.9130898150637481, -0.984405846946002, -0.9947718673106061, -1.039818776768897, -0.9559673493355623, -0.8824584798501163, -0.7067274452697019, -0.7657363828133883, -0.8419243017541846, -0.7926562076777155	-0.4930669081355643, -0.45490848031697606, -0.3860424911129847, -0.3632610663911624, -0.4330695378985272	-0.11684065244296304, -0.11385645865270477, -0.13450994660354298, -0.15113074734707532, -0.15021528340401813	-0.1218030431217828, -0.14213043696988414, -0.16572936806906502, -0.16640096794453219, -0.12539273371863235, -0.11516400018131379, -0.12040667923575954, -0.114673259842479, -0.10723275440962898, -0.11065363107096948, -0.13335756943967325, -0.1106966988719	-0.442881995927473, -0.4655990280753073, -0.40739492616755246, -0.4115567355463874, -0.46033132290555767, -0.7427160181884238	-0.9693194075338298, -0.8636139599270583, -0.9644453575101655, -0.8936074458934007, -0.9499627325925886, -0.804596843737567, -0.9615838952359437, -0.6599959565977072, -0.7105794364281603, -0.6502466189036475, -0.7053485933121104	-0.6325615596609442, -0.5501805645443798, -0.5520963502221705, -0.8092711592983526, -0.6470489207910961, -0.43105896214739703, -0.6058975923532381
ENSG00000030110	ENSG00000171552	Q16611	Q07817	-0.16412100535705876, -0.1583222541109206, -0.3527435433843469, -0.10428916057600146, -0.13127891463931873	-0.07907409812795896, -0.3826047443153415, -0.14430282090096913, -0.38296964576639736, -0.2728027404088089	-0.3972491108330387, -0.28545174027363096, -0.33332298323937914, -0.08286132136910629, -0.23745032013422707	0.006135895287316728, 0.003218470987734534, 0.005812790529279632, -0.03133477919689298, 0.01205824477333195, 0.02918532326586265		0.13911692809999687, 0.011638740327935881, -0.0003249491224579515, 0.14599351190331156, 0.0566046601637229, 0.1388172881269547, 0.02397257910354833, -0.002682400735924073	-0.10912459256513074, 0.03198518675100548, 0.03491997821968251, -0.14474524562064506, -0.06917123409203052, -0.0680293328949082	-0.5166452604034979, -0.4656555320399183, -0.4472166831525919, -0.8513612406181279, -0.8422916126744906	0.7264843532561898, 0.5867249121682225, 0.3268226579462148, -0.1470442379261674, -0.5065279971674777, -0.29821977379484554	-0.02710820253163515, -0.021846962146436555, -0.0430927093325304, -0.06828574950868294, -0.07419979572729729	-0.31974377716086777, -0.34175050729466205, -0.34305208503175133, -0.31983585346075216, -0.35552720642430513, -0.778708460386125	0.07280503984278086, 0.1715631630639849, 0.17567549068985056, 0.1905057475151133, -0.008839922775258025, -0.04949752125922657, -0.044021367090444574, -0.06876204210317782, 0.009601595537759522, -0.010153117898830555, -0.0649606537781291	-0.10002795391060193, -0.03179529954861415, 0.08451511400466116, -0.21858408414706476, -0.127246068219508, -0.1814666507170859, -0.037298386478556544	0.2824968966828947, 0.13056641304029215, 0.05547839338551719, -0.03482362541533224, 0.10900120883267439, -0.0034965882424304873, -0.07385389817600219	-0.25022003238955604, -0.40747032840922337, -0.40287522634754946, -0.3759731876633663, -0.33239510413417594, -0.37161307945124866, -0.38345561256911775, -0.33610790770186716	-0.04760495492029326, -0.07080308048398265, -0.07077618527063267, -0.07058092738319699, -0.07092255898808875, -0.09205100339224681, -0.10497853537023427	-1.0759185141510237, -1.0585609673459113, -0.9991685412377946, -0.8918402406297417, -0.9359488717991993	-0.03591447250856594, -0.04280389664266038, -0.04180081202329233, -0.04260212751079773, -0.061369297007386026	0.2572999716970661, 0.21099489846977226, 0.19791969655135389, 0.3791299755656492, 0.3258861242188764	-0.015187710545663813, -0.06911481741457637, -0.0040283480808533945, 0.07208815366260657, 0.02936818999197255	-0.9798901816125818, -0.4281707371284056, -0.45305797164481265, -0.33764140887622407, -0.9063030311065585	0.10795203625822403, -0.014365084294743369, -0.000904519241576196, 0.062077161584163765, 0.298548883405517	-0.6412561460603683, -0.7381607563355863, -0.6135105119268998, -0.5647006438603055, -0.4313336131439358	0.11453970294042548, 0.14993065090783586, 0.14778159759376464, 0.11582747150758488, 0.12342260688555451	-0.014544629993880509, -0.1467828032647298, -0.12134936158197229, -0.14826267158799267, -0.2674213946829007, -0.059283276213077496	0.1549653524535861, 0.38942594769469396, 0.22631532959565526, 0.5345374785452002, 0.23926859195962713	0.28195052926982234, 0.23474993506951192, 0.2899530162151396, 0.3410173624192656, 0.12190896254911143	0.100662517753487, -0.07246838814303347, -0.10684939289402307, -0.11718386955891091, -0.05312590140250317		0.09939448019500352, -0.16174458537749814, -0.23218095039258868, -0.057390521522039606, 0.03919011295734576	-0.03546691619931813, -0.026278942974023112, -0.03561998501535857, -0.012967002918175208, 0.0134364899955976, -0.004620756848616681, 0.010685694404526769, -0.002320179957636559, 0.03620499752664419	-0.5933642507116117, -0.5445079431648501, -0.5801194106053811, -0.6838447878144573, -0.5676099215894865, -0.49508694003217535, -0.5523595172789588, -0.5173834199562606, -0.5572671726967982, -0.552247790378928, -0.599428775155864, -0.6411413268688317, -0.6	0.11996200989163164, 0.11788781028034245, 0.3716682859369387, 0.3109156927344294, 0.32409889425675376, 0.22016579073824305, 0.22721280416927758	-0.7338901795621815, -0.8114126831320551, -0.6168540022786089, 0.19408647793107736, 1.0782639570543604, 0.10791826483121092	-0.11718103507740996, -0.18264223028126658, -0.16346421811219602, -0.18012779150060865, -0.061721413524385316, -0.131966294083403, -0.2440423421564173, -0.16272803060233, -0.06815510003967928	-0.03257745448960414, -0.07635327482578191, 0.009388397789881986, -0.050529977243260804, -0.02630995759774979, -0.06056543929242508, -0.028307607838282678, -0.02430920463800179, -0.029405798675397055	-0.5380969618712594, -0.682725067157552, -0.540704357060275, -0.7403278795821246, -0.7060899247162609	0.05168276229608226, 0.07173290285881295, 0.04145788467847367, 0.026102108644844968, 0.052637113323082296	0.3423214056657793, 0.3444696554895543, 0.33052830268769284, 0.2744441733853962, 0.26875914925869004, 0.15821511800996602	0.057409955154627434, -0.03186727844727133, -0.049726542313967004, -0.07220036111424921, -0.05456695191808425, -0.11383350506062695, 0.0801160971293211, 0.13124998332308313, 0.0966357262770865, 0.04836246278854173, 0.1241741045343594	-0.16756653284001022, -0.15481888652300135, -0.10442265072607881, -0.08627429652605523, -0.21809418310672912	-0.0002998236100466567, -0.022424616880783566, -0.016362844211123106, -0.08396478310575273, -0.053442683617137665	-0.11722928071038341, -0.09615800185850865, -0.1102032916291229, -0.11518387324370183, -0.08714544597879392, -0.09281829739506231, -0.09790253730070009, -0.08932540186732607, -0.08837606049050395, -0.0780272149111626, -0.10514043933605188, -0.088575246953	-0.23216069522722171, -0.3075750931215053, -0.3238106118228874, -0.30581580635320593, -0.22194436857575384, -0.3035338847207303	-0.5044516826696279, -0.4649232553723772, -0.48374912418952354, -0.47513413412402583, -0.2919330454582454, -0.2427504082355867, -0.2804345636142216, -0.005879887886901969, -0.25591741996743833, -0.0230633038882333, -0.22797126158283199	-0.18470287097239302, -0.032926297453779174, -0.20781379812656375, -0.12375071097434098, -0.17808441867497704, -0.05226769656550134, -0.11153199917605594
ENSG00000034693	ENSG00000162735	P56589	P40855	-0.20667451011147553, -0.18386616204429873, -0.2375470127601731, -0.11581046779373727, -0.18557828029374868	-0.24877954590030527, -0.21799828616825612, -0.07869255116040508, -0.1270782484196038, -0.21184766771288754		-0.04893062622272881, -0.04962644163405183, -0.05220207731923576, -0.0563645111924036, -0.04404388560084804, -0.057518577117557035	0.6081665355592683, 0.8869433510413864, 1.174479774899102, 0.7763469499824169, 1.2268861903079702, nan, 0.6422038566179666, 1.4409090820652177	-0.02632026402307286, -0.13362518879877738, -0.17280369746237456, -0.18864980475781845, -0.041748889587033045, -0.07180462806945442, -0.048249228712011316, -0.10956794307521589	0.03690397488615815, 0.0735441484500039, -0.027533870370680447, 0.034154065509994336, -0.17190288616641247, 0.18549810867269922	0.07198161175045881, 0.2242207492442776, 0.09693191097118348, 0.029225254666480183, -0.08862975629483794	0.0062258728200523805, 0.08609759925297222, -0.06621398907582332, -0.23216970194951836, -0.5016381939937804, -0.3182665782417815	-0.10090266322297436, -0.09421940496110692, -0.07958285433598933, -0.08210014200668558, -0.0874973473707813	-0.1083795777005343, -0.10914995893674329, -0.013760825248805286, -0.060633614508307065, -0.087569731827839, -0.28074349896747886	-0.43147169814848185, -0.4116809041631204, -0.4987958220458051, -0.5439982394302585, -0.5480292248555689, -0.519350337983087, -0.5228010736191706, -0.46853506673524903, -0.5060054899322886, -0.4722426346346271, -0.4451837560363905	0.31902759239585854, 0.19297047554513336, 0.25468581016906744, 0.15993439731352965, 0.24524490820160416, 0.3053553731016938, 0.330495460268422	0.0029382512621705104, -0.15454521907568375, 0.012599416086450654, -0.021189299069938272, -0.15203966883583298, -0.25517140057906773, -0.2490204537339411	0.25061825289998163, 0.17411063571058216, 0.2024564144112615, 0.210787090805848, 0.18061173301219569, 0.1800461692462485, 0.169801681844163, 0.16799652942412058	-0.02745733716467602, -0.033986662314958505, -0.022731828675660037, -0.03200527785365104, -0.032500070933436986, -0.03855472189279918, -0.04973675933920385	0.29058533650486185, 0.3228675402081662, 0.2978388433519523, 0.43980248992519044, 0.42333908834399026	-0.16738634914240347, -0.16598891248112002, -0.16817466245247814, -0.16240230839159142, -0.16452244248788894	0.27237938196851585, 0.13741656343341946, 0.31124404695648455, 0.2007957490114496, 0.24211204730796165	-0.17474544303633188, -0.18642741918566663, -0.19076667291496174, -0.15248030986929517, -0.15800412297391064	-0.057867631968421485, 0.467575936813432, -0.12535231104380462, -0.0592020187605542, -0.25943895723356936	-0.213264719161399, -0.32316390420948427, -0.3635734948679956, -0.2969893732211313, -0.3514491731001015	-0.084272507368373, -0.20948984679443305, -0.09220183051259068, 0.02987374759078154, 0.07262783442384357	-0.067486804901424, -0.01827451904731603, -0.008985952795037222, 0.01528018915425311, 0.031820456599064406	0.026545807873264327, -0.20782515695813153, -0.15469219938861345, 0.09677876086893944, -0.15915091552916705, 0.028971906037787765	-0.0064807854124251385, 0.032867930376717425, -0.04347002590282534, -0.07376507803817933, 0.02112627515832033	0.08055528932600309, 0.04365799695659822, 0.019211800651248723, -0.0302608439136276, -0.030196655185120935	0.0761417382966354, -0.1429116791784213, 0.01793348362043945, -0.059845220740582405, -0.04881113585901509		-0.1039543398386149, -0.12144104402286571, -0.1300114751249084, -0.11070145920671459, -0.19937487737777904	-0.06119331900495739, -0.06418609784527318, -0.06332398589939925, -0.06483167679219881, -0.059368717000043536, -0.06752122213787576, -0.07127746512864092, -0.06742472380531611, -0.05503603464700835	-0.06764437380682597, -0.08548566334415852, -0.12129180464731437, -0.08832844172076415, -0.09357270177517352, -0.08309911680299997, -0.0795420055644196, -0.09664306050564431, -0.1230544520941037, -0.11308659379051944, -0.11941974264530808, -0.116788425880	-0.2694511562418618, -0.34131149277034245, -0.32837192928228376, -0.3666574885658056, -0.38256571786313875, -0.43543393070520153, -0.24976344269141837	0.2886431738060935, 0.21228163765862407, 0.17711875455561632, -0.46041800831928636, -0.010857927588208138, -0.2245591235783877	-0.06408936641479424, -0.026391818818512824, -0.05242585550796164, -0.023044767451783965, 0.0009792701629885991, -0.07477787436037764, -0.05976816823667419, -0.06971185361936283, -0.014169527196750797	-0.05997969567494532, -0.06685109326645122, -0.058812524738754646, -0.07551065425287162, -0.08010927886063346, -0.08292526615854123, -0.06990654166894794, -0.0717677078619372, -0.08079471106204117	-0.05020345685986127, -0.04179030453011823, -0.061738444323008235, -0.028627774643978032, 0.0013880954221274777	-0.09929652698855185, -0.13393100824993442, -0.12774182359020458, -0.07557900069793311, -0.02941472962489544	-0.4691099646523016, -0.3705348298744715, -0.4348459210632396, -0.47108356053616074, -0.492772062880249, -0.4870329314377231	0.2712427509128208, 0.3026193589901054, 0.3141579515825139, 0.31172603610635097, 0.2986473771776319, 0.2540328791433031, 0.32976675479002293, 0.3051347162279219, 0.36199795200075213, 0.34507522876232155, 0.2754498643816137	-0.06863988999319304, -0.08427391873367007, 0.0032497180269044357, -0.011993947567577212, -0.041099688696290215	-0.009402530804239584, -0.002933850296001461, -0.023563015020170885, -0.06774293005870802, -0.053480503900468435	-0.05806666082329803, -0.046195359968862815, -0.04414826154998808, -0.04596976422887178, -0.03914787601578307, -0.03404996513976488, -0.03217831013862782, -0.03378331440678539, -0.034844249953582485, -0.0465291225171951, -0.04214253193431494, -0.053419763	-0.4136507797637088, -0.43575172249623373, -0.478023400272543, -0.47914952798921284, -0.5138768355347387, -0.5403916032520375	0.09692031329795814, 0.0009950719341400571, 0.06414884843351176, -0.08067252552562731, -0.02326111792736052, -0.002702683262851835, 0.09820512539869197, 0.24347243987527678, 0.3621641794229662, 0.3115813217813388, 0.24418639357768201	-0.0067129745632006355, -0.0002855885431403138, -0.1644059356423262, -0.030591976154001, -0.19019740105581517, -0.10534655841528551, -0.1878211231879594
ENSG00000034713	ENSG00000106052	P60520	Q86VP1	0.1555500781252075, 0.10028014318513279, 0.08494292680772553, 0.09132548246042349, 0.1286732186190016	0.4053228064603118, 0.41325884162888693, 0.3594478431097814, 0.049360281178196797, 0.0633230242558267		0.08117416051376047, 0.0843795442327211, 0.08064800001202588, 0.07502155483314088, 0.0730396183282439, 0.07277223234684238	-0.16539197103761127, -0.16339406973272652, -0.16528311100713022, -0.17412789910284854, -0.15991143031376742, -0.34281340912737734, -0.13916157549264296, -0.24617480784426293	0.17617865104348107, 0.11551207715038059, 0.09524121178659817, 0.19537125619817752, 0.14449808034097522, 0.11056339306722673, 0.24557200352925257, 0.2111410625302521	0.8229577893449487, 0.8024807045356619, 0.7598755181115266, 0.7022504725154817, 0.6218861120444203, 0.5330292257169797	0.36377652486971535, 0.30704484467175286, 0.43507085119981204, 0.3396083190661292, 0.5060086568654665	0.09825654487113855, -0.15277490553595774, 0.15338439565421425, 0.3111966281139247, 0.32710846419625916, 0.47488410984938234	0.06936643192854819, 0.07074948843291262, 0.07251221742784231, 0.06910842548912721, 0.06882487818263672	0.28970074761215914, 0.2461814174032093, 0.1947261099094275, 0.24174025835357327, 0.06052741708706577, 0.153551444627559	0.39764605368401096, 0.3699078704704508, 0.37817923912942986, 0.3840460547614728, 0.3164696109433951, 0.272741417355296, 0.27787375395656433, 0.2613475860003538, 0.2836881295801783, 0.2808821036042386, 0.2563787983015695	0.1380592186051004, 0.07259852592676408, 0.12127545899163383, 0.10947191310218152, 0.16446390523198495, 0.115261794369526, 0.19275404868278612	0.57879841762283, 0.5679855694264231, 0.46222549510551403, 0.5330444020806331, 0.6119575649354574, 0.5322632363156745, 0.8560591548887171	0.3733388891962548, 0.3950733904223478, 0.38421457403991255, 0.3911531283219398, 0.3878377702617293, 0.38874832053218267, 0.40789707675082365, 0.3793801618855519	0.03455796249378351, 0.03944475102350253, 0.03328593614219333, 0.03316844880235914, 0.03307457483743148, 0.04270601650111394, 0.04521650385430709	-0.03475925920131662, 0.003494414949539504, 0.037161609981628985, 0.16169491573151573, 0.021508146979448917	0.23242393039168263, 0.23101878587725766, 0.2364735957250862, 0.22803847002619582, 0.2288681811467248	-0.33745428430242086, -0.2756640984048704, -0.34897633124010863, -0.3544145423187004, -0.20186119879467057	0.09030837446716278, 0.08755813500389464, 0.10161545316687859, 0.0985981381911546, 0.11268269980509271	0.35361251894780654, 0.3805073347736312, 0.39805294443704886, 0.3188805562568575, 0.30655368833726104	0.33143765793350566, 0.5532547098126579, 0.3840941222955987, 0.37910631496477354, 0.40412149006339426	0.7035835881396153, 0.767997058879043, 0.6551548100245768, 0.7799406691651201, 0.5542715343122668	0.12133018952905994, 0.07241521461350198, 0.06900828552607607, 0.06914085587287533, 0.0663126170033097	0.19406612179644256, 0.24361791208668837, 0.161660348271484, -0.06239277534312482, 0.07732430869165619, 0.09082913973397133	0.4680926839216615, 0.3960349630230877, 0.300534089122793, 0.1786050517922515, 0.44344917446972865	0.12209355417053613, 0.2394527410582774, 0.1869897266389291, 0.16482402505342364, 0.19235747207710086	0.3780000388966993, 0.43985670371745256, 0.3353445930133798, 0.3431670417394104, 0.28635778717152016		0.1124978709195017, 0.0388960201638171, 0.10330985687564898, 0.10682788489480632, 0.08628173738794898	0.02531731387797953, 0.019693891161470467, 0.023436221817652703, 0.021946853156561863, 0.03265140305195502, 0.033274807617532876, 0.03210701547779915, 0.034555379615843096, 0.043852604874642154	-0.5155782223043399, -0.5469730621746902, -0.5136937698268027, -0.5181020726057124, -0.5049818598833213, -0.4668606922018861, -0.49072268278979125, -0.5013277248362171, -0.5333991992981773, -0.6050109317109409, -0.6124036476554284, -0.5185906723563765, -0	0.4578211664823444, 0.5091032772908819, 0.4379313279221315, 0.40371505311800915, 0.4428221615227148, 0.5027555644874364, 0.34746714651878996	-0.1087763005816984, -0.2116119321575316, -0.28645613241249457, 0.27387162903611406, 0.07939348810569591, -0.04926291265621918	0.03225723714568729, 0.052089268197528904, 0.04303538685703867, -0.010649285730977898, 0.037006879200619736, -0.05529832874754692, 0.02184318277415631, -0.024151506816653567, -0.011740731160130302	0.08000920343597151, 0.06121693822551777, 0.07717420374769679, 0.05851354975503198, 0.055283833830895523, 0.030372641598194194, 0.051237500362697586, 0.051921869870642845, 0.033744886223117776	-0.16791508829505286, -0.22489529917789053, -0.1824730840510682, -0.2336306825302441, -0.23213877501646207	0.9520532761480893, 0.9536887790957537, 0.9306849236897, 0.894570638437452, 0.9120852639773424	0.4517602665437961, 0.4350576873541945, 0.4633763457552309, 0.40366801212175885, 0.4597800028274639, 0.4658623122787322	0.40373933583446453, 0.2923503570797963, 0.24944571225320766, 0.29373206771692395, 0.31871987146966774, 0.32871841508278, 0.3742076720479752, 0.3689025096517242, 0.3185778918439004, 0.3273169960457336, 0.338941914455253	0.37267733668633873, 0.3484299508249049, 0.34180816296549965, 0.3770500460068056, 0.3724182737191972	0.05102101768274192, 0.03345025382320399, 0.03071422804248225, 0.03599104215011184, 0.053749184591554644	0.041506085113874214, 0.01333906709943855, 0.011492543349099993, 0.011943087892753224, 0.0005523499210037253, 0.00982922636212058, 0.016861401206271776, 0.01574922774462828, 0.00354428365921311, 0.005910024934806746, 0.008247946625276503, 0.0058133407262763725, 0.00396400663569163	0.10150700537673707, 0.1522081677712781, 0.10951649091767868, 0.11768724024385024, 0.22790240438550313, 0.2887399704747047	0.15522046973935755, 0.13893733773804184, 0.17635941723552406, 0.12700062608807672, 0.1241774217153484, 0.15198338666048627, 0.1427685935154135, 0.12074143440753105, 0.0985384809190375, 0.1420717378456411, 0.13847422261071785	0.17529681191422863, 0.3008876485790535, 0.28248507557848423, 0.282732110185691, 0.25449526511688925, 0.24943126789309966, 0.2506614420287887
ENSG00000034713	ENSG00000136436	P60520	Q13137	0.4934561131286288, 0.4537201762783627, 0.41633495050914027, 0.46123170726991614, 0.4537632510643008	0.7657486822498787, 0.8239287989985051, 0.6342004240943386, 0.43985702785651926, 0.4267430990773615		0.10703140293819102, 0.10884189070930828, 0.10342952043919063, 0.10391963163861861, 0.09933221660099678, 0.1013997751015101	0.1978246886356838, 0.26884531229258, 0.46493361998151705, 0.3111372364891678, 0.39958610469919975, 0.01576241690402691, 0.24513455251284855, 0.1045196591910682	0.15866319436594178, 0.15661456281168729, 0.16099855686310383, 0.17884768633507742, 0.16808862712922945, 0.17698511141651307, 0.33471418009431764, 0.2711165224993084	0.2789461441288079, 0.296490463938095, 0.1823029175661497, 0.16847875446116145, 0.16958970044201438, 0.18840887961337982	0.35177691730521277, 0.29110295495988314, 0.17141206059440917, 0.18602895520833407, 0.20741168987248448	1.0342725565661968, 0.7766552224144889, 0.8977371394550069, 0.9270882303769601, 0.7775140977491448, 1.0762068800530487	0.060125897107188186, 0.06540022510057764, 0.07335631754078997, 0.07759286774615137, 0.09269828984071604	0.9340651759403662, 0.9246092928558696, 0.8861494924221907, 0.7927236937758844, 0.7492938570185581, 0.7786697266011742	0.917502331975312, 0.8941974222925007, 0.9437791369643516, 0.9611348121696639, 0.9480459561015344, 0.9442000663279932, 0.9148196831943549, 0.9339069087593064, 0.8929384299617555, 0.9183470367944868, 0.912964944955081	0.3008352010960582, 0.10227296750973824, 0.21392552587509694, 0.24185931303935115, 0.29990016402888964, 0.3002408473876663, 0.3085605520388519	0.44913894478802785, 0.5245699771049481, 0.4068552267753973, 0.5074883642355199, 0.5590273302969155, 0.5485543959835186, 0.44379245652564503	0.5665026645775315, 0.5631699795728005, 0.5407299986381364, 0.5533881270944878, 0.5324185080731638, 0.5494556518027136, 0.5913449778212159, 0.550323588035361	0.15564927754115299, 0.157501479341853, 0.16072191605945996, 0.1545898913813759, 0.16052460828567816, 0.17193542805150563, 0.1753364256960579	0.5112076535621073, 0.5236112146483483, 0.5635899260791697, 0.6847570076790421, 0.6072252607569584	0.040772642344805154, 0.03863950943103123, 0.03846926868955414, 0.03950464868235393, 0.044686760187711894	0.17175595247316577, 0.2670371353220262, 0.26885894213493655, 0.2542836209106687, 0.5792316877244867	0.31355810798861006, 0.3357020018823029, 0.3340302557669066, 0.31044759220395424, 0.342471240612261	0.36416507913813856, 0.38286848410301255, 0.47290722513157046, 0.4111655205715521, 0.5254644597296831	0.1386303897843213, 0.3553459267486465, 0.19989073093048226, 0.5042413958830227, 0.42707434939930256	-0.4071852220006855, -0.36008622846554594, -0.5140730618368732, -0.6036014419264899, -0.6496711101124619	0.19894290268954806, 0.23103882342030446, 0.22691072718912164, 0.22966929086983834, 0.22725862177614542	0.9950213357452782, 1.2889110842734368, 1.2500795247562486, 1.0537144454031928, 1.045179855224585, 1.0654000537523416	1.0744894130377598, 0.9718055393959708, 0.8944723030026842, 0.790580277213929, 1.0329381580956256	1.0001925354359447, 1.0708192860688088, 1.073429611310694, 1.079799610200777, 1.0746478601934792	0.36990299389514103, 0.4084170316299711, 0.33269755008224244, 0.4163217865977269, 0.4346828915622214		0.8951750274677197, 0.812455651100799, 0.8613795941848275, 0.8537566914073591, 0.8470664467662417	0.13233080910901995, 0.12837181416598237, 0.1374605503741454, 0.13073017697579314, 0.1467426592814502, 0.15328062465763448, 0.14966008282153742, 0.1481031823072675, 0.15237993116070314	1.2357243813428282, 1.2221734121786523, 1.2463323542676776, 1.1895624683144574, 1.164217721467537, 1.2018113380009754, 1.2284285210486372, 1.2485623468302398, 1.2272018532300613, 1.1687536451155318, 1.1591329366763539, 1.1757852181716597, 1.2222025124500022, 1.2120844565404765, 1.2620824376605908, 1.2146798295458963, 1.1828284618127345, 1.2094930748905273, 1.2370942197678394, 1.2047973913188432, …	0.256920442462127, 0.21614908369344255, 0.19905934534858227, 0.2041794155204446, 0.2098628317312201, 0.1351581407948821, 0.15523635702291916	1.1019044894443835, 0.892677194615421, 0.7671860133985389, 1.3408593569551197, 1.1847762286084724, 1.2080006406491544	0.060740629194173446, 0.08934953294552073, 0.06111739195901855, 0.008895505231736434, 0.05046336500827553, -0.024540759658927103, 0.03804496139306435, 0.025534579703339166, -0.004228740320634472	nan, nan, nan, nan, nan, nan, nan, nan, nan	1.1104729309620005, 1.014365989668958, 1.0664967477108633, 1.0008184374950782, 1.0767386013428322	0.9314939992429719, 0.9738827939506136, 0.9549728408182531, 0.9287504068292165, 0.9263332702542058	1.3994634705820408, 1.3758449207136776, 1.4441226073366917, 1.397202767269821, 1.5101481351203567, 1.5226081768316315	0.5797278632139298, 0.576137986452951, 0.550033276676285, 0.5701945551944596, 0.5440216198074506, 0.5640502131167064, 0.5671333091645541, 0.5613193025783958, 0.5185665724597301, 0.462693312709761, 0.4566328800062842	0.9416856919640679, 0.9272535830409341, 0.9064831730126426, 0.9290721439446625, 0.9162228495052149	0.11858458033419883, 0.09963453785791443, 0.09538349304658389, 0.09811657354245573, 0.10795157884754925	0.07069106884271503, 0.0461965228854343, 0.060283368962092854, 0.05167901424196408, 0.045390227485783474, 0.05099362459600687, 0.0629705465275665, 0.053819097197813526, 0.04290178683967638, 0.04419970255176564, 0.054374680478497917, 0.04267543090685055, 0.04498860238443836	0.7094693050370129, 0.7196807509437835, 0.802369935493072, 0.8398274549000568, 0.8707756808769305, 0.9293349830909698	0.31979827663204263, 0.30321022033080114, 0.3598877848331812, 0.34818462953586016, 0.4051638027829614, 0.3626737500415653, 0.2917311563043219, 0.29373443183450787, 0.2099630343098018, 0.29076712601861043, 0.3000896916411069	0.6116151169163735, 0.6148394951368585, 0.563581030009014, 0.6783223271789036, 0.6462369588228674, 0.6027085255766598, 0.668997743418243
ENSG00000034713	ENSG00000168397	P60520	Q9Y4P1	0.52297271282155, 0.5084697155887006, 0.40654667476745754, 0.47812844176889113, 0.5509003699092028	0.8725968727724185, 0.9250077364757079, 0.8621844837503514, 0.6890239760910788, 0.6179059494361838		0.13835755068104305, 0.1365405835991198, 0.14285441793500064, 0.14113823750575394, 0.12618123938574188, 0.12610333328965762	0.061694394652388684, 0.10838252752561717, 0.017190680157749494, 0.16278072611090622, 0.009411466059415119, -0.0726829530107076, 0.11139111150675696, -0.0326445488339453	0.4996276661100456, 0.8014784428053567, 0.6355333360758455, 0.6675814613927122, 0.5420278934860332, 0.4295815596803667, 0.7413046040785809, 0.6994677631090216	0.9368049275358428, 0.9946481486565313, 0.9132324413421191, 0.8947429027819624, 0.8009204409547728, 0.6901696220503823	1.0015064669320952, 0.9511029841108045, 1.1097361027365897, 1.2000411666221202, 1.080402284839617	0.7981778224822911, 0.639472006322169, 0.8610204830250199, 0.9994933950643605, 1.2014656704926514, 1.375076035140879	0.13030023345943653, 0.13332185864939716, 0.13901760465269453, 0.13461644903067405, 0.13990099763870467	1.0904395948293382, 0.8513575539343532, 0.8572842250152068, 0.9483930828296527, 0.7672907491977274, 1.0846086645701951	0.6760037299067703, 0.648207063174755, 0.6803470737678601, 0.7306364040540299, 0.7174893839905159, 0.7044327853435277, 0.6983932131668866, 0.7117662568356167, 0.6899540832164104, 0.744077791781006, 0.7515783481434446	0.5106619288994447, 0.47178471761140073, 0.5329945630114254, 0.5274933735753724, 0.4917578303401604, 0.5077290728843393, 0.5069557791831683	0.9198804376018863, 0.8526355398410184, 0.9103849977681404, 0.8096043362235981, 1.060071453973049, 0.9082023454305956, 0.8529245726638208	1.1191407997638048, 1.0143114844647263, 0.9993806525535271, 1.0062549437558985, 0.9867229693873649, 1.0025463128062908, 1.0040106212241886, 0.9799191208491207	0.06897498644152078, 0.06815688147196042, 0.07461067412517841, 0.07303540682639964, 0.07680115259501041, 0.09226705074389896, 0.09632725833412614	0.577742070562806, 0.6075812544278514, 0.6476258290536197, 0.8651191737828152, 0.9090089692118419	0.10942238619461297, 0.11167573847342749, 0.11202923177173996, 0.11274711185878195, 0.11985841493788962	0.8520818203650382, 0.9005646073249891, 0.8020778091447143, 0.7752491715467253, 0.7892734391199272	0.15132256385642306, 0.14921911265538002, 0.16029342296920945, 0.17648787504845487, 0.1747337846870991	1.2131444396597182, 1.08237487526955, 1.3836121555820098, 1.2674625181573684, 1.458981029195149	0.7471989208651091, 0.9042351517183578, 0.9139270066658405, 0.9905166504817569, 0.9232262744052613	0.7033369466856205, 0.799785539696525, 0.2739358301286745, 0.3697361750186947, 0.09291993521688635	0.16078075118809432, 0.17759748021482324, 0.16670566869877357, 0.19815784271601689, 0.20943871789854485	1.0414083761923796, 1.3429268944502954, 1.3651628873291033, 1.218679752807284, 1.0751961210762468, 1.0492224795576752	0.9533147711738481, 0.7548488149481312, 0.8182080311492697, 0.505088841388412, 0.8400658510731134	0.7423736551093545, 0.7972003943925019, 0.7487773592824496, 0.8180706496801577, 0.9035883412057886	0.6344222116247127, 0.7509039201725303, 0.7215699040400558, 0.7319576000668606, 0.6082573398199247		0.9189405646429241, 0.9217493961579897, 0.6986266215189612, 0.813858108871881, 0.6665447167706469	0.11506536731123285, 0.11397286288266728, 0.11470567552409172, 0.11513736158357746, 0.11317570820025574, 0.12248285817877141, 0.11919650627593059, 0.1151677428862351, 0.12724632737530245	1.8945349770890574, 1.8492447890495634, 1.9041100875109438, 1.8462907238672221, 1.8494206445642554, 1.8467270395134752, 1.880647266707294, 1.871031451738372, 1.833085192875104, 1.8325800980062645, 1.8223302179189766, 1.8690577076445867, 1.886665594646235, 1.8506369076792242, 1.879805162482429, 1.8282157831903514, 1.8206125593569455, 1.830604975592521, 1.8438772217162893, 1.8506191610126934, 1.848…	0.5997524880546541, 0.5411348021317495, 0.4744994712886106, 0.49022236357338267, 0.5604851330465683, 0.6045030100681887, 0.4617300038645089	1.3301049778311036, 1.3364115076129792, 1.0630913466326635, 1.3646225047815634, 0.883535303220778, 0.614651019876467	0.13175168598128317, 0.14334717453011925, 0.15619535999083778, 0.13395122212859156, 0.12874073283670762, 0.1386186193085741, 0.17592306875963848, 0.12119354296119778, 0.1084637908358953	0.12962270051248959, 0.12003883815505922, 0.12760857685931148, 0.12864323466088756, 0.128416898535879, 0.10795979950427614, 0.10971579677702814, 0.11278307406490995, 0.10556088747311254	0.5313185334946673, 0.48501108276492255, 0.49519980559591303, 0.49219782318658245, 0.464056730347989	0.38826765991306633, 0.3927619601163186, 0.3796429217953028, 0.35605100502425224, 0.38212316488559295	0.9076094049154291, 0.8850232806311067, 0.9325553992063775, 0.8962207085778933, 0.9394588224915594, 0.9440274483488396	0.9611821764653661, 0.9273724651321933, 0.9045655054243653, 0.9251772183508236, 0.9064391804438316, 0.9019964059606451, 1.0086816836796626, 0.9385603316525175, 0.8929458314906178, 0.9195018841293034, 0.9779313963301655	0.808971742474792, 0.789750021938239, 0.8000087717490527, 0.8612729434457269, 0.9110134506108931	0.1407427464694433, 0.12839714892074972, 0.11851505609502333, 0.1338656892760577, 0.13658551434036859	0.09793036402240785, 0.08124572963262999, 0.0820954402940961, 0.07803393468495401, 0.07288817047026364, 0.08101631473880277, 0.08910823878771468, 0.07893072545410573, 0.08801479945732549, 0.07624079248109339, 0.08747293603957929, 0.07990769995234293, 0.08339794381519061	1.0176101241404463, 1.0721718995183798, 1.0730451257240983, 1.067560915967324, 1.165291106021355, 1.1606862712852992	0.6195093991871228, 0.6299126439672618, 0.40855642927897007, 0.5775464001762849, 0.6443794307221147, 0.7020617013412176, 0.7176987743184537, 0.71116233972195, 0.7906102896691656, 0.7749509978987588, 0.79493941831916	1.0680184889035562, 1.3642395100136278, 1.6819400218898257, 1.4843569954740756, 1.210232636997262, 1.3373116749225753, 1.3172723589278683
ENSG00000035115	ENSG00000109686	Q96HL8	Q5HYK7					0.2680203367733718, 0.41144247907568476, 0.2762064119389489, 0.3663748119477348, 0.25194456175437874, 0.6786940483617072, 0.2982007056451166, 0.5620724663386243				1.2445825584259573, 1.1860659531698994, 0.8764090227692594, 1.069975192324406, 0.8663615808514284, 0.8107710088491737		0.20759878465466475, -0.08485457569402, 0.22585316968912483, 0.29457911863239294, 0.1802748195308843, 0.07231333478470603	0.43988508311267793, 0.43922287890839495, 0.4843125204481522, 0.558921976749799, 0.5541844134562104, 0.5499793993011473, 0.5288852652839031, 0.5363291917090494, 0.5065566416090337, 0.5421397497018057, 0.48143555280761285				-0.08295883755247258, -0.09398505557049619, -0.08157101073729367, -0.07872770628376902, -0.07476248919319295, -0.06051334941377817, -0.05150524039620674				0.27753100072809544, 0.2952866165947149, 0.2603356507912916, 0.24651368695354092, 0.25107211850157374			-0.018370726230113377, -0.08464110479756437, -0.2410533931516845, -0.24002088468104765, 0.14835981884886396	-0.010122278544169694, -0.003159382043551262, -0.025187880793749118, -0.013503118729634278, -0.021016327264211876	-0.2275383706453904, 0.09481908445063603, 0.19171304646535425, 0.11180367021908078, -0.15847199037854187, -0.054558251705634664	0.8610443068403741, 0.3771103032582457, 0.8094099008689688, 0.5174058238123438, 0.6506702301552281	0.2976322360646364, 0.37188886425228684, 0.39086195512496635, 0.4168719889331971, 0.37337964534103607				-0.0899462988486967, -0.06150686178590431, -0.0643488675190308, -0.062846267107737, -0.0665575057874308, -0.0646725678105507, -0.06500602004693945, -0.05439839439734806, -0.01992306671356986	0.922574168320172, 0.9067124710320478, 0.900588466290198, 1.052760849167532, 1.0843696803299854, 1.0529382605584878, 0.985535276700801, 0.957737860177172, 0.7441763592866186, 0.7703693101191558, 0.7968539845024125, 0.9441449203481667, 0.959800727947802, 0.9121161650353526, 0.8663103135705388, 0.8910517474999131, 0.795573105808034, 0.7506001766625596, 0.7655139157623507, 0.8196861419888766, 0.8777…		0.6506789053855349, 0.5585818460971255, 0.35880187658662654, 0.1218622337015296, 0.02743723251163188, -0.13643928921060144	0.13441105633797334, 0.16752653752808555, 0.1020134673126224, 0.16496122446427341, 0.106276603553634, 0.1130205291238241, 0.03885442673751294, 0.1668421780777012, 0.1788259920110482		-0.8964529636990413, -0.8705771738114394, -0.9117916454963588, -0.8871855056929299, -0.872896653947107		2.0688468245175495, 2.0415736511086315, 2.1081469431235913, 2.0291784064354177, 2.0924538501660446, 2.134031695520234		-0.3394481532907534, -0.2958091786582149, -0.38063355883354966, -0.39542635008869786, -0.5729270132724844	-0.062434176951447595, -0.017796356172598782, -0.020892345566469017, -0.02548487488918605, -0.03472957605569105	-0.08457675114625385, -0.07944417749812016, -0.06510997160262244, -0.0683042292561965, -0.07306336799318425, -0.09147124521584771, -0.08406933823371587, -0.059375548721033455, -0.07456245501218228, -0.08271951190104687, -0.08310160823679069, -0.0743132957	-0.7805262671410149, -0.7250948444820522, -0.71101698937561, -0.6361916746246128, -0.47279635351462224, -0.18529338862410016
ENSG00000036257	ENSG00000064726	Q13618	Q9H0C5	-0.18709101205543988, -0.21680534184599276, -0.22808972920019555, -0.13515904160021242, -0.23685210608037588			-0.2120122198465788, -0.21637687470501887, -0.22337790274427105, -0.21605243780939087, -0.2013847055136806, -0.21438218885370552	0.11327200500681212, -0.09482706185976397, 0.041853312192995595, -0.11733268437335953, -0.033423755486949425, 0.03171441317720647, -0.04443642273335424, 0.12861610389642397	-0.1895097601563167, -0.25917581612159735, -0.2203762699065437, -0.29190907176822645, -0.23398056487401098, -0.06397809086717166, -0.2851581828182086, -0.2742456806489728	0.39436138910453344, 0.5102306690381662, 0.47282138806018104, 0.46322264520310386, 0.5774139936862754, 0.4745433717085801		-0.6684130441991143, -0.6179922280555794, -0.5582065914529775, -0.6285366109286312, -0.6417059617477401, -0.711871622954388	-0.18946017990812591, -0.18838300653422158, -0.18641911350943108, -0.19318981872398466, -0.19356788781254275	-0.39613946085047713, -0.3198964516114957, -0.4302289946629645, -0.39121510786568425, -0.2965415877731621, -0.4753796760244384	-0.20695250631584772, -0.25425798753790474, -0.24302543473723492, -0.21614042372044606, -0.2448496364052235, -0.23466485108266477, -0.24334875288383806, -0.2325923728954682, -0.32127308533384236, -0.2997213838942012, -0.2292745881462741	-0.010321926925412228, 0.015536226147888854, -0.014924403477569737, -0.039572201883249836, -0.035459755042605234, -0.061362693883519004, -0.07616145881817582	-0.2588017017086983, -0.19611882453434282, -0.22058010663630157, -0.14926330015173628, -0.17131298094476177, -0.19328518052745158, -0.22360616392790877	-0.2534579850091343, -0.21203754972395927, -0.1880609824672974, -0.19242271263135535, -0.18193946255418947, -0.2112980316996924, -0.2264791413610041, -0.20133846711077164	-0.12454178108639113, -0.12911704708666982, -0.12619986944610373, -0.12763366581511892, -0.1247004473054878, -0.13437944491145037, -0.1346873057420508	-0.7847262975154528, -0.8536553840670713, -0.9242476789279168, -0.8204596676586, -0.7515044675378619	-0.0227404203701832, -0.017709856581671457, -0.019640995193552335, -0.03052818869694718, -0.03498566212177212	-0.5722595589315524, -0.5175858645227951, -0.5224852066165822, -0.6618039515232055, -0.6130133109925415	-0.25458810510837804, -0.23768030634990578, -0.2505174085281634, -0.2559192579881393, -0.28152612416135114		-0.10549890042045496, 0.005149240976979552, -0.03238045702549508, -0.21208216528797985, -0.0876960247118217	-0.09442985036596285, -0.3481883057562456, -0.1297066076913751, -0.20725939247942038, -0.09170254330069816	-0.2076898680467526, -0.18368112553628846, -0.18766016990303713, -0.1838980366698052, -0.1789172574894582	-0.6342954673686867, -0.5533996138727364, -0.6084325334445935, -0.5752297935554935, -0.5859014358532386, -0.662831776876609	-0.37186562802471057, -0.4445978385235696, -0.36489850866521545, -0.32289766131175224, -0.34696890013326653	-0.18979512743705085, -0.19521067771993073, -0.1984165051861786, -0.17253753664465865, -0.24547100886523143	-0.27277782142609386, -0.25624246153225494, -0.35609122851228303, -0.42092418139501087, -0.4375924322943079		-0.30191774997927734, -0.25416062462287536, -0.3481535358564316, -0.37821008158791436, -0.33843318990217597	-0.11129358968379832, -0.11315791606432368, -0.10229749153170431, -0.11300380944932908, -0.11159961335393231, -0.10957521257904068, -0.11171229168413654, -0.1191988843540076, -0.11582460147209273	-0.7141033896704045, -0.7054667066206413, -0.6794184836003951, -0.659712732923021, -0.6691579585415084, -0.6556727661098265, -0.6295516038274385, -0.6711634252574075, -0.6753318769351131, -0.7455161377537245, -0.6937563164053537, -0.691866768209431, -0.66	-0.3580188719294588, -0.35790930323297676, -0.35329780479335904, -0.33107724444387676, -0.3705337988900146, -0.26513249351946033, -0.2674164711037026	0.6916468618885439, 0.8932361580423476, 0.4783266584261656, 0.16337751524753408, 0.45471286091587215, 0.12710660796661877	0.014282063744589735, 0.03684398253054644, 0.035144276981039724, 0.023340875346603784, -0.018365487895969035, 0.032878827458740933, 0.018285538958051628, 0.007281823361983797, 0.049074007641053186	nan, nan, nan, nan, nan, nan, nan, nan, nan	0.012780130908445209, -0.06213281182342456, -0.04345926353594143, -0.0937044392582056, -0.0865425763858334	-0.2901248660090059, -0.22423714991025356, -0.32324647885837754, -0.2693609543814808, -0.2628966254976215	-0.7638515752976898, -0.744071666020941, -0.7645113629795262, -0.7927960672096046, -0.7275929226266609, -0.7270766263477597	-0.2741681031857821, -0.20919256627640426, -0.20113082387095016, -0.20898528550393003, -0.20190690546626477, -0.21263695245873881, -0.279810906007365, -0.2126901224715798, -0.19183584300436696, -0.22337023713585502, -0.22890427774246147	-0.36221920531376783, -0.3599258718585103, -0.3596643552618306, -0.33726250259425994, -0.3218238977757433	0.02877174257002446, 0.03272629230337187, 0.029801895559130598, 0.039228053363743354, 0.03962969466419797	0.002683132473811578, 0.0020135793031761384, 0.0158073983899939, 0.008538013138885803, 0.009337662562520443, 0.008445830619876249, 0.010175966215747678, 0.005969678351783303, 0.0021206733913268216, -0.0032976813227062474, -0.0025278431706978743, -0.0040324724807946355, -0.005495287662501069	-0.14723087391065048, -0.16570188163091748, -0.2298098028898523, -0.21838948683597392, -0.16751198952405355, -0.1166712753350665
[truncated: 1,841 more rows]
[truncated: 17 more columns]

## Sheet: (B) Lit-SI_GEO_expr_diff
Gene_1	Gene_2	Protein_1	Protein_2	Protein_1_IntAct_ID	Protein_2_IntAct_ID	Interaction_ID	GDS1286	GDS1681	GDS171	GDS1733	GDS1772	GDS1942	GDS2110	GDS2240	GDS2431	GDS2535	GDS2604	GDS2615	GDS2622	GDS2623	GDS2626	GDS2657	GDS2732	GDS2767	GDS2847	GDS2856	GDS2940	GDS2954	GDS3088	GDS3354	GDS3358	GDS3367	GDS3494	GDS3568	GDS3570	GDS3581	GDS3710	GDS3916	GDS395	GDS3959	GDS4007	GDS4110	GDS4160	GDS4209	GDS4232	GDS4238	GDS4262	GDS4360	GDS4362
[truncated: 4,676 more rows]
[truncated: 20 more columns]
