# Supplementary material for: Are transient protein-protein interactions more dispensable?
Source: PLoS Comput Biol. 2022 Apr 11;18(4):e1010013. doi: 10.1371/journal.pcbi.1010013 (PMC9000134; doi:10.1371/journal.pcbi.1010013)
Supplement: S9 Data — Difference in the log10 of tissue-based expression levels for interaction partners in the human structural interactome. (A) Expression difference among 16 tissues from Illumina Body Map for PPIs in Y2H-SI. (B) Expression difference among 16 tissues from Illumina Body Map for PPIs in Lit-SI. (C) Expression difference among 183 tissue samples from Fantom5 for PPIs in Y2H-SI. (D) Expression difference among 183 tissues samples from Fantom5 for PPIs in Lit-SI. (XLSX) [file pcbi.1010013.s009.xlsx]

## Sheet: (A) Y2H-SI_Illumina_expr_diff
Ensembl_1	Ensembl_2	Protein_1	Protein_2	adipose tissue	adrenal gland	brain	breast	colon	heart	kidney	leukocyte	liver	lung	lymph node	ovary	prostate gland	skeletal muscle tissue	testis	thyroid gland
ENSG00000001167	ENSG00000066136	P23511	Q13952	0.0263289	-0.287242	0.132626	-0.0248236	0	-0.30103	-0.0234811	0.221849	-0.221849	0.477121	-0.0377886	0.110698	-0.116506	-0.49485	0.357935	-0.116506
ENSG00000001167	ENSG00000120837	P23511	P25208	-0.0483047	-0.327359	-0.323306	-0.167491	-0.60206	-0.556303	-0.159701	0.39794	-0.124939	0.0791812	-0.373581	-0.146128	-0.363178	-0.273001	0.00768683	-0.176091
ENSG00000002330	ENSG00000129473	Q92934	Q92843	2.0607	1.52288	1.36173	1.4624			1.47712	1.8451	2.04139	1.90309	1.43933	1.58827			1.5563	1.50515
ENSG00000002330	ENSG00000171552	Q92934	Q07817	-0.430664	-0.278754	-0.345842	0	-0.124939	-0.247784	-0.330993	-0.444937	-0.356547	-0.691671	-0.365147	-0.0271522	-0.104735	-0.636822	-0.124939	-0.424269
ENSG00000002822	ENSG00000164109	Q9Y6D9	Q13257	0.778151	0.243038	-0.243038	0.221849	0.176091	0	0.477121	0.39794	0.69897	0.124939	-0.124939	0.477121	0.221849	1.07918	-0.162727	0.477121
ENSG00000003987	ENSG00000104643	Q9Y216	Q96QG7	-1.04139	-0.522879	0.0579919	-0.653213	-0.653213	-1.10914	-0.60206	-1.26324	-0.69897	-0.69897	-0.778151	-0.335792	-0.845098	-1	-0.929419	-0.564271
ENSG00000004487	ENSG00000117625	O60341	Q9P2K3	0.492916	0.267172	0.236089	0.168404	0.266268	0.0791812	0.255273	0.39211	0.564271	0.39794	0.226396	0.325164	0.0901766	0.156786	0.647138	0.11961
ENSG00000005075	ENSG00000171453	P52435	O15160	0.330993	-0.011281	0.259637	0.278754	0.243038	0.676694	0.109144	0.410174	0.39794	0.586266	0.391207	-0.0763883	0.39211	0.977724	0.0137883	0.0511525
ENSG00000005102	ENSG00000037965	P50221	P31273	0.0299632	0.639849		0.31079	0.823909		-1.65321			0.69897	0.196295	-0.837273	1.20412	-0.243038	0.162727	0.920819
ENSG00000005249	ENSG00000072062	P31323	P17612
ENSG00000006194	ENSG00000171222	O14978	P57086	-0.447158	-0.271067	0.109144	-0.30103	0	-0.124939	-0.159701	-0.124939	-0.439333	0.104735	0.199572	0.263241	0.146128	-0.176091	0.113943	-0.109144
ENSG00000006194	ENSG00000182318	O14978	P10073	0.39794	0.69897	0.653213	0.367977	0.544068	0.574031	0.653213	0.574031	0.30103	0.845098	0.579784	0.38818	0.623249	0.60206	0.414973	0.544068
ENSG00000006194	ENSG00000197279	O14978	P49910	1.39794	0.69897	0.653213	0.544068	0.544068	0.875061	0	1.22185	0.756962	0.544068	0.977724	0.865301	1.02119		-0.576253	0.447158
ENSG00000006453	ENSG00000175866	Q9UHR4	Q9UQB8	0.09691	0.124939	-1.25527	0.09691	0	-0.30103	0	-1	0.0669468	0.263241	0	-0.0669468	0.138303	0.30103	0.367977	0.21388
ENSG00000006611	ENSG00000175311	Q9Y6N9	Q8N8V4		0.30103	1.32451	-0.69897	0		0.282547		-1.65321	-0.39794	-1	0.146128	-0.30103		0.455932	-0.221849
ENSG00000006634	ENSG00000097046	Q9UBU7	O00311	0	-0.124939	-0.60206	0.176091	0	0	-0.124939	0.342423	0.30103	-0.0579919	-0.249877	-0.151268	0	0.544068	0.439333	0.30103
ENSG00000007255	ENSG00000054116	O75865	O43617	-0.168404	0.0579919	-0.13622	-0.197811	-0.236089	-0.628389	-0.225779	-0.0395085	-0.118099	-0.289448	-0.458638	-0.232573	-0.308717	-0.159701	-0.171396	-0.176091
ENSG00000007372	ENSG00000037965	P26367	P31273	-1.66901	-1.04139		-1.56427	-0.352183		-1.05115			0.30103	-1.36798	-1.74036	-0.154902	-1.8451	-1.04139	0.221849
ENSG00000007372	ENSG00000105991	P26367	P49639	-0.221849	-0.30103		-0.221849	-0.176091	0.477121	-0.0511525	-0.632023	-0.30103	-0.30103	-0.522879	-0.30103	-0.632023		0.0457575
ENSG00000007372	ENSG00000180806	P26367	P31274	-1.66901	-0.845098		-1.12494	-0.352183		-1.09691			0.30103	-1.36798	-0.845098	-0.154902	-1.81291	-1.11394	1
ENSG00000007866	ENSG00000102243	Q99594	Q99990			1.47712	0.753328			0.579784		1.90309	1.74036	2.04139	2.12222	1		2.51851
ENSG00000007866	ENSG00000144560	Q99594	Q14135	-0.0483047	0.329059	-0.522879	0.116506	0.716003	0.60206	0.278754		0.90309	0.418143	0.111974	0.180208	0.756962	0.929419	0.217484	-0.193125
ENSG00000007866	ENSG00000206538	Q99594	A8MV65	-0.432309	0.30103	0.477121	-0.568892	0.318063	0.60206	0.579784		1.42597	-0.0857121	-0.162727	0.423246	0.69897	0.753328	-0.0255541	0.443697
ENSG00000008018	ENSG00000129084	P20618	P25786	0.488781	0.369385	0.30103	0.356299	0.338014	0.229674	0.361728	0.271295	0.396006	0.307279	0.365869	0.28135	0.349493	0.335014	0.346468	0.278287
ENSG00000008018	ENSG00000159377	P20618	P28070	0.187751	0.107041	0.046652	0.192797	0.152377	0.0854302	-0.0292073	-0.161014	0.0239122	0.0423243	0.0295106	0.0206145	-0.00536173	0.10516	0.234494	0.148939
ENSG00000008256	ENSG00000142675	O43739	Q969H4	1.80163	0.90309	1.32451	0.759668	1.38021	1.81291	0.544068	1.25527	1	0.586266	0.778151	0.522879	0.552842	-0.30103	1.16137	0.30103
ENSG00000009844	ENSG00000255112	Q9NP79	Q7LBR1	-0.764787	-0.595626	-0.322219	-0.547702	-0.363178	-0.443697	-0.364699	-0.554881	-0.21388	-0.746894	-0.532979	-0.413452	-0.579784	-1.32531	-0.364699	-0.90139
ENSG00000010803	ENSG00000163935	Q96GD3	Q9UHJ3	0.643453	0.564271	0.30103	0.69897	0.875061	0.556303	0.497325	-0.30103	0.09691	0.792392	0.569875	0.970037	0.878266	0.20412	-0.18327	0.352183
ENSG00000010803	ENSG00000198879	Q96GD3	Q5VUG0	1.34242	0.564271	0.30103	0.920819	1.17609	0.954243	0.740363	-0.359022	0.853872	0.792392	0.268845	0.572097	0.987411	1.53511	1	0.60206
ENSG00000011590	ENSG00000100105	Q9Y2Y4	Q9HBE1	-1.47712	-0.759668	-1.30103	-1.69897	-1.90309		-2.11394	-1.54407	-1.69897	-1.35218	-0.447158	-1.24304	-1.69897		0.329059	-1.54407
ENSG00000011590	ENSG00000105576	Q9Y2Y4	O14787	-2.23045	-0.929419	-2.02119	-2.17609	-2.20412		-2.30103	-1.21085	-1.77815	-1.86034	-0.643453	-1.43136	-1.8653		-0.118099	-1.61542
ENSG00000012504	ENSG00000143171	Q96RI1	P48443		-0.522879	-1.69897		-0.522879				2.70757		0	0.845098	-0.176091		-0.647817
ENSG00000012504	ENSG00000204231	Q96RI1	P28702		-2.15635	-2.4624		-1.47712		0.240332		0.753328		-1.57978	-0.311249	-1.38021		-1.47712
ENSG00000012822	ENSG00000139112	Q9P1Z2	Q9H0R8	-0.780003	-0.156347	-1.03658	-0.424643	-0.522879	-0.778151	-1.24441	-0.08167	-1	-0.836554	-0.31527	-0.266816	-0.303841	-0.565257	-0.525426	-0.62889
ENSG00000013275	ENSG00000087191	P43686	P62195	-0.0889411	-0.0880365	-0.0901766	-0.0713559	-0.330993	-0.0334238	0.00560388	0.0939045	0.166751	0.12996	-0.00634018	0.0042788	-0.20242	-0.14857	-0.0384583	-0.031663
ENSG00000013275	ENSG00000101843	P43686	O75832	0.275476	0.268149	0	0.104735	-0.0579919	0.39794	0.360616	0.0649408	0.583577	-0.0561159	0.20926	0.10551	0.0208501	0.926571	0.146933	0.290217
ENSG00000013441	ENSG00000136450	P49759	Q07955	-0.41857	-0.198834	-0.413928	-0.289846	-0.141329	-0.291046	-0.450792	-0.561943	-0.609747	0.154902	0.0712721	-0.46545	0.00822033	0.110215	-0.405239	-0.443208
ENSG00000013441	ENSG00000176444	P49759	P49760	0.48902	0.296385	0.550907	0.729459	0.771521	0.643453	0.40654	0.30963	0.243038	1	0.595074	0.413004	0.591336	0.722035	0.51558	0.346108
ENSG00000015153	ENSG00000121481	Q8IY57	Q99496	-0.69897	-0.68921	-0.610333	-0.681241	-0.653213	-0.0669468	-0.619789	-0.636822	-0.726999	-0.460731	-0.564271	-0.531479	-0.449969	-0.660052	-0.851258	-0.550907
ENSG00000015153	ENSG00000204227	Q8IY57	Q06587	-0.857332	-0.920819	-0.548814	-0.954243	-0.812913	-0.09691	-0.740363	-0.636822	-0.865301	-0.801632	-0.761761	-1.0607	-0.81594	-0.60206	-0.838849	-0.887742
ENSG00000016082	ENSG00000198728	P61371	Q86U70	-2.49136		-2.5682		-1.89395						-2.28443		-1.44326		-1.00718	-1.989
ENSG00000018408	ENSG00000074219	Q9GZV5	Q15562	-0.564271	-0.471047	0.425969	-0.588272	-0.860338	-0.69897	-0.367977	1	-0.09691	-0.803705	-0.0649408	-0.78533	-0.39794	0	-0.79588	-0.151268
ENSG00000018408	ENSG00000187079	Q9GZV5	P28347	-0.613959	0.176091	-0.39794	-0.867762	-1.13033	-0.892095	-0.71321	1.69897	-0.439333	-0.449969	0.212608	-0.653213	-0.896251	-1.16879	-0.942008	-0.79005
ENSG00000018408	ENSG00000197905	Q9GZV5	Q15561	-0.276206	-0.0177288	0.425969	-0.09691	-0.477121	0.221849	-0.30103		0.30103	-0.581857	0.345234	-0.0413927	0.30103	-1.43537	-0.574031	-0.60206
ENSG00000019549	ENSG00000065029	O43623	P36508	0.477121	0.276206	-0.477121	0.49485	0.669007	0.0669468	0.79588		0.124939	0.176091	0.245982	0.889302	0.52597	-0.477121	0.554287	-0.0434657
ENSG00000020633	ENSG00000067955	Q13761	Q13951	-1.43136	-0.157123	-1.7112	-1.05436	-1.47712	-1.65321	-1.57403	0.18582	-0.954243	-0.375664	-0.165233	-1.57978	-1.38021	-2.16435	-0.857332	-1.89763
ENSG00000023892	ENSG00000128805	Q9H4E7	Q7Z5H3	1	1.86923	-0.30103	0.60206	0.60206	0	0.221849	2.32222	0.90309	1.65321	1.74036	-0.0791812	0.90309	0.477121	1.04139	-0.09691
ENSG00000025434	ENSG00000143171	Q13133	P48443	2.23888	1.39794	-0.221849	0.875061	0.845098	0.30103			2.20412	1.11394	1.44716	0.69897	0.954243	-0.09691	0.628389	0.30103
ENSG00000025434	ENSG00000204231	Q13133	P28702	0.393784	-0.235528	-0.985277	0.115393	-0.109144	-0.69897	-0.458638	-1.06695	0.249877	-0.404571	-0.132626	-0.457377	-0.249877	-0.759668	-0.200915	-0.69897
ENSG00000025800	ENSG00000093000	O60684	Q9UKX7	0.18988	0.0669468	0.352183	0.434924	0.263241	0.778151	0.168404	-0.228479	0.0843209	0.21388	0.110698	0.227244	0.380211	0.887296	0.250725	0.401401
ENSG00000025800	ENSG00000196313	O60684	Q96HA1	0.726999	0.544068	0.808114	0.787106	0.740363	1	0.748188	0.43725	0.531479	0.711204	0.522879	0.653213	0.681241	1.03342	0.852785	0.757948
ENSG00000026025	ENSG00000104722	P08670	P07197		3.53614	-0.732643	3.7422	2.17319	3.13672	2.33445	3.66792		3.2816	2.34713	2.58125	2.273	3.10037	1.60692	2.58149
ENSG00000026025	ENSG00000131095	P08670	P14136	3.3879	3.16816	-1.30422	2.91829	3.2701	2.18248	2.85733	2.96895	1.94201	2.98057	2.74507	3.94923	3.05115	2.44716	3.00486	3.10437
ENSG00000026025	ENSG00000135406	P08670	P41219
ENSG00000026025	ENSG00000170454	P08670	O95678				4.21932											3.60692	3.88252
ENSG00000026025	ENSG00000171431	P08670	P35900	4.233				1.16459								1.68942		3.60692
ENSG00000026025	ENSG00000175084	P08670	P17661	1.18378	-0.151986	0.934498	0.65703	-0.745578	-1.5325	0.662356	2.66792	0.942008	0.318995	0.421823	0.953592	-0.76002	-1.52551	0.0428445	-0.457126
ENSG00000028528	ENSG00000129515	Q13596	Q9UNH7	-0.00811789	-0.109144	-0.159701	-0.0791812	-0.251812	-0.260913	-0.273878	-0.312311	0	0.0488486	-0.215115	-0.0222764	-0.128484	-0.615424	-0.265032	0.350802
ENSG00000028528	ENSG00000172803	Q13596	Q86XE0	2.12222	1.08814	0.60206	1.77815	1.44716	2.23045	1.91645	1.91078	1.90309	2.07004	1.29003	1.88081	2.08636	1.60206	1.16633	2.29281
ENSG00000028839	ENSG00000165417	P62380	P52655	-0.893947	-0.48902	-0.425969	-0.665112	-0.30103	-0.221849	-0.569875	-0.492098	-0.60206	-0.234083	-0.30103	-0.587337	-0.38818	-1.07918	0.20926	-0.80618
ENSG00000029153	ENSG00000116016	Q8WYA1	Q99814	-2.29391	-1.53782	-1.20412	-1.94201	-1.67761	-2.14267	-2.37475	-0.346787	-1.60746	-2.55617	-1.7653	-1.6596	-1.70757	-2.4624	-1.45025	-2.43616
ENSG00000029153	ENSG00000134852	Q8WYA1	O15516	-0.574031	-0.176091	-0.410174	-0.60206	-0.414973	-1.1597	-1.11394	-1.08715	-0.544068	-0.191886	-0.544068	-1.04139	-0.653213	-1.8451	-0.80618	-1.53148
ENSG00000029153	ENSG00000170485	Q8WYA1	Q99743	0.30103	0.30103	0.0669468	0.60206	0.221849	-0.744727	-0.90309	0.653213	-0.39794	0.653213	-0.09691	0.176091	-0.544068	-1.17609	0	-0.90309
ENSG00000029725	ENSG00000167578	Q15276	P61018	0.977724	0.572097	0.861697	0.973128	1.14613	1.44716	0.740363	0.593627	0.669007	0.60206	0.511883	0.935759	0.827	1.35218	1.09691	1.09108
ENSG00000029725	ENSG00000168118	Q15276	P20338	0.199572	0.405765	0.162727	0.0810333	-0.18631	-0.18631	0.138303	0.0741017	-0.30103	-0.0579919	0.143907	0.270647	-0.191225	0.352183	0.0362122	0.245982
ENSG00000030110	ENSG00000129473	Q16611	Q92843	1.74036	1.58983	1	1.14613			1.58627	2.57403	1.8451	1.93785	1.61542	1.45864			1.17609	1.30103
ENSG00000030110	ENSG00000140379	Q16611	Q16548	-0.463757	0.0527064	-0.20412	0.367977	0.330993	0.90309	1.13033	-0.401401	0.544068	-0.761118	-0.472712	0.407485	0.280827	1.30103	0.176091	1.34679
ENSG00000030110	ENSG00000143384	Q16611	Q07820	-1.36001	-0.963788	-1.01703	-1.31925	-1.20412	-1.13434	-0.858671	-1.1314	-1.17194	-1.29768	-1.09321	-1.03097	-1.07745	-1.4624	-1.04139	-1.31911
ENSG00000030110	ENSG00000171552	Q16611	Q07817	-0.750999	-0.211807	-0.70757	-0.31627	-0.329059	-0.458638	-0.221849	0.283997	-0.552842	-0.656909	-0.189056	-0.156786	-0.30103	-0.636822	-0.50515	-0.628389
ENSG00000034693	ENSG00000162735	P56589	P40855	-0.778151	-0.229337	-0.594235	-0.931119	-0.569875	-0.30103	-0.121044	-0.364082	-0.257125	-0.709694	-0.460731	-0.146128	-0.400925	-0.569875	-0.0118992	-0.221849
ENSG00000034713	ENSG00000106052	P60520	Q86VP1	0.258278	0.18327	0.449538	0.403692	0.0791812	0.258278	0.134199	0.179884	0.198368	0.359022	0.468521	0.163126	0.174207	0.255273	0.18406	0.111974
ENSG00000034713	ENSG00000136436	P60520	Q13137	-0.176091	0.113232	0.706149	0.132626	0	0.161368	0.207431	0.228189	0.176091	0.289131	0.259637	0.156786	0.126199	-0.0331684	0.106894	0.138303
ENSG00000034713	ENSG00000168397	P60520	Q9Y4P1	0.860338	0.58121	1.22106	0.926571	1.12057	1.33746	0.783684	0.946754	0.69897	1.11697	0.69897	0.819544	0.91457	1.10037	0.740363	0.78612
ENSG00000035115	ENSG00000109686	Q96HL8	Q5HYK7	-1.60206	-0.477121	-0.189056	-1.07918	-1.19866	-1.75587	-0.210853		-1.04139	-0.572097	-0.653213	-0.728592	-0.531479	-1.49732	-0.639849	-0.548185
ENSG00000036257	ENSG00000064726	Q13618	Q9H0C5	-0.371068	-0.374137	-0.588272	-0.526809	-0.459747	-0.883256	-0.419129	-0.322749	-0.380211	-0.469822	-0.556303	-0.336606	-0.429697	-0.687388	0.0535828	-0.461609
ENSG00000036257	ENSG00000079999	Q13618	Q14145	-0.322219	-0.0669468	0.042752	-0.30103	-0.200915	-0.132626	-0.0669468	0.0859146	-0.30103	-0.0211893	-0.190332	-0.127579	-0.227798	-0.473295	0.425969	-0.248447
ENSG00000036257	ENSG00000117153	Q13618	Q53G59	-0.130334	-0.0413927	-0.118099	-0.176091	-0.0248236	0.0321847	-0.210853	-0.0523881	-0.0413927	0.154902	-0.130334	-0.172546	-0.190815	0.579784	0.0854302	0.0746336
ENSG00000036257	ENSG00000132640	Q13618	Q9Y2F9	0.09691	0.246672	-0.574031	0.166331	0.0843209	0.0669468	0.0377886	0.812913	0.30103	-0.146128	0.187087	0.214844	-0.105804	0.625541	0.530704	0.433656
ENSG00000036257	ENSG00000133243	Q13618	Q9BX70	-0.09691	0.0457575	0.162727	-0.0193052	-0.0248236	0.30103	0.30103	0.193125	0.221849	0.259637	-0.0606978	-0.0774122	0.0474246	0.199572	0.873127	0.357935
ENSG00000036257	ENSG00000146021	Q13618	Q9UH77	1	0.477121	0.726999	0.740363	1.32736	0.447158	0.778151	1.29003	1.22185	1	0.69897	1.01072	1.16137	1.97772	1.5721	0.852785
ENSG00000036257	ENSG00000184887	Q13618	Q96KE9	-0.498311	-0.146128	-0.118099	-0.833669	-0.274701	-0.132626	-0.0347621	0.143907	-0.20412	-0.20412	-0.439333	-0.0104654	-0.17107	-0.0222764	0.0807351	0.0155122
ENSG00000037897	ENSG00000160193	Q9UBP6	P57081	0	0.21388	0	0.176091	0	0.39794	0.477121	-0.221849	0.09691	0.243038	-0.0669468	0.131279	0.255273	0.653213	0.196295	0.0725507
ENSG00000037965	ENSG00000105717	P31273	Q9BYU1	1.14613	0.138303		1.49732	0.255273		0.954243			-1.17609	-0.234083	1.43933	0		0.439333	-1.87506
ENSG00000037965	ENSG00000106511	P31273	P50222	-0.507084	-0.51491		-0.435729	-1.47712		1.10914			-1.90309	-0.947294	1.04139	-1.62325	0.191886	-0.526809	-1.42597
ENSG00000037965	ENSG00000106689	P31273	P50458	2.14613	1.56427								0.30103		2.74036			0.740363
ENSG00000037965	ENSG00000107187	P31273	Q9UBR4													1		1.43933
ENSG00000037965	ENSG00000122145	P31273	Q9Y458															0.439333	-1
ENSG00000037965	ENSG00000128652	P31273	P31249	1.19189	1.04139		1.34242	-0.0457575		0.653213			0	0.845098	1.43933	0		0.740363	0.0791812
ENSG00000037965	ENSG00000143178	P31273	O60806	1.14613	0.439333		1.04139	-0.0457575		0.954243			-1.47712	0.0669468	1.1383	-0.778151	1.8451	0.564271	-0.522879
ENSG00000037965	ENSG00000151650	P31273	O95231	1.14613	0.740363		1.34242	0.477121		0.954243			-1	0.544068	1.04139	0.09691	2.14613	1.04139	-0.221849
ENSG00000037965	ENSG00000163666	P31273	Q9UBX0	1.44716	1.04139		1.04139	0.954243		1.10914			-0.69897	0.845098	1.43933	-0.30103	1.36798	0.0413927	-0.522879
ENSG00000037965	ENSG00000185630	P31273	P40424	-0.0579919	-0.189056		-0.0555173	-1.42597		0			-1.74036	-0.154902	-0.11697	-1.83885	-0.0579919	-0.320335	-1.8451
ENSG00000037965	ENSG00000204304	P31273	P40425	-0.385351	-0.827839		-0.0889411	-1.49292		-0.443697			-2.65321	-1.047	-0.21388	-1.81291	-0.176091	-0.621365	-2.14613
ENSG00000041353	ENSG00000089169	O00194	Q9Y2J0	0.30103	0.90309	-0.525426	1.30103	1.30103			0.564271	0.477121	1.95424	1	1	1.52288		0.90309	-0.30103
ENSG00000041353	ENSG00000115648	O00194	Q9BV36	-0.69897	-0.574031	1.92942	-0.30103	-0.176091	-1.60206	0	2.04139	-1.30103	-0.0871502	-0.30103	-0.778151	-0.230449		0.30103	-2.50515
ENSG00000041353	ENSG00000147041	O00194	Q8TDW5	0.60206	0.90309	0.628389	0.90309	0	0	0	1.74036	-1	1.25527	0.522879	0.39794	1.39794		-0.352183	-0.778151
ENSG00000041353	ENSG00000170011	O00194	Q8NFW9	-1.24304	-1.05115	-0.313619	-0.176091	-0.39794	-1	-0.477121		-1.47712	1	-0.60206	-0.778151	0.30103		-0.243038	-1.30103
ENSG00000041353	ENSG00000181031	O00194	Q9UNE2	-1.35218	-0.875061	1.53148	-0.30103	-0.176091	-0.90309	-0.845098	1.34242	-1.52288	0.477121	-0.30103	-0.477121	0.39794		0.30103	-1.90309
ENSG00000041357	ENSG00000101182	P25789	O14818	-0.685034	-0.413452	-0.39084	-0.519319	-0.51663	-0.669007	-0.583577	-0.557163	-0.620387	-0.567929	-0.701594	-0.415985	-0.682883	-1.16774	-0.151591	-0.423139
ENSG00000047230	ENSG00000171793	Q9NRF8	P17812	0	-0.322219	0.0725507	0.342423	0.196295	0	-0.268845	-0.0791812	-0.681241	-0.0457575	-0.243038	0.0334238	-0.206474	-0.812913	-0.577236	0.176091
ENSG00000047634	ENSG00000198879	Q9UN30	Q5VUG0	0.778151	0.0457575	0.146128	0.30103	0.477121	0.176091	0.352183	-1.20412	1.19629	0.662758	-0.0321847	0.0791812	0.330993	0.632023	0.778151	-0.0511525
ENSG00000048540	ENSG00000089159	Q8TAP4	P49023	-0.477121	-1.36798	0.76687	-0.433656	0.0442037	-0.845098	-0.829304	-3.15229	-1.42597	-0.966142	-0.662758	-1.07918	0.354276	-1.14613	-0.845098	0.0660961
ENSG00000048540	ENSG00000110031	Q8TAP4	O60711	0.732394	-1.17609	1.03572	0.0669468	1.01424	-0.176091	-0.243038	-3.02531	-1.30103	-0.439333	-0.886491	-0.778151	0.694814	0.30103	-0.352183	0.850238
ENSG00000048540	ENSG00000162458	Q8TAP4	Q8WUP2	0.0334238	-1.5721	1.27875	-0.0299632	0.0934217	-1.02119	-0.778151	-0.477121	-0.522879	-0.628389	-0.832509	-1.51851	0.354276	0	-1.35698	0.69897
ENSG00000048540	ENSG00000169744	Q8TAP4	O43679	-0.460731	-1.32222	0.16481	-0.39794	-0.198834	-0.740363	-0.511883	-0.69897	-1.36798	-1.11115	-0.799341	-1.01424	0.472965	-0.812913	-0.889302	0.467021
ENSG00000048540	ENSG00000169756	Q8TAP4	P48059	-0.124939	-1.13566	0.704722	-0.552842	0.11115	-0.812913	-0.69897	-2.93952	-1.47712	-0.759668	-0.414973	-1.07918	0.485554	-1.02119	-0.829304	0.29595
ENSG00000048540	ENSG00000198728	Q8TAP4	Q86U70	-0.0599979	-1.32906	0.312612	-0.285236	-0.180736	-0.929419	-0.860338	-2.88081	-1.22185	-0.60206	-0.886491	-1.55226	-0.0282896	-0.954243	-1.18327	0.0373243
ENSG00000049245	ENSG00000099940	Q15836	O95721	0.840106	0.806796	0.951823	0.986772	0.819544	0.610333	0.754921	0.538639	0.113943	1.08636	0.674611	0.660391	0.820903	0.439333	0.53416	0.800592
ENSG00000049245	ENSG00000103496	Q15836	Q12846	0.693978	0.505766	0.974099	0.926074	0.633907	0.879178	0.680288	0.821186	0.569875	0.694249	0.485554	0.706149	0.778151	0.778151	0.83519	0.651653
ENSG00000049245	ENSG00000106089	Q15836	Q16623	2.23805	2.14922	0.696551	2.2878	1.51851	2.24715	1.95904	2.24715	2.11394	1.96142	1.41497	1.78533	1.68124	1.97445	1.81291	2.14301
ENSG00000049245	ENSG00000111450	Q15836	P32856	0.915827	0.751279	0.997581	0.889862	0.597695	0.724276	0.658011	1.2014	0.716003	0.771089	0.485554	0.628983	0.681241	0.974446	0.511883	0.841985
ENSG00000050730	ENSG00000145901	Q96KP6	Q15025	-2.80618	-1.91499	-1.65321	-2.85431	-2.60206			-2.15922	-2.13033	-1.58358	-1.72428	-2.01424		-3	-1.58827	-2.81291
ENSG00000050748	ENSG00000111266	P45984	Q9BY84	-0.333215	0.132626	0.22419	-0.0434657	-0.16481	0.273001	-0.189056	-0.23976	-0.726999	-0.544068	-0.364082	-0.20926	-0.11115	-0.237361	-0.184524	-0.115393
ENSG00000050748	ENSG00000120875	P45984	Q13115	0.636822	0.801632	1.19033	0.102662	1.1597	1.47712	1.04139	1.27875	1.07918	0.191886	0.726999	1.02119	0.234083	0.0413927	0.628389	0.51663
ENSG00000050748	ENSG00000143507	P45984	Q9Y6W6	0.414973	0.324511	0.71321	0.0483047	0.414973	0.875061	0.740363	0.16481	-0.39794	0.0321847	0.20412	0.544068	0.380211	0.138303	0.0843209	0.157608
ENSG00000051128	ENSG00000106689	Q9NSC5	P50458	1.95424	1.66901	-0.665112			1.30103			-0.30103	1.95424		2			0.544068
ENSG00000051128	ENSG00000152413	Q9NSC5	Q86YM7	0.954243	0.669007	-0.477121	0.425969	0.477121	-1.11394	0.0791812	1.04139	0.522879	0.255273	0.875061	0.154902	0.414973	0	0	-0.289448
ENSG00000051620	ENSG00000249915	Q9Y5Z4	O75340	0.896251	-0.176091	-0.60206	0.39794	0.346787	0.477121	-0.0579919	0	0.439333	0.255273	0.106455	-0.234083	0.324511	0.380211	-0.132626	-0.183644
ENSG00000053371	ENSG00000162482	O43488	O95154	1.45864	1.14613	1.0607	1.57978	0.740363	2.20412	0.176091		-0.0850108	1.85733	2.16137	1.69897	2.21748	2.19033	1.23045	1.58983
ENSG00000054116	ENSG00000170043	O43617	Q9Y5R8	-0.422074	-0.471172	-0.534417	-0.284843	-0.241032	-0.288065	-0.251342	-0.667656	-0.340539	-0.350876	-0.30103	-0.42064	-0.221849	-0.488117	-0.31037	-0.191886
ENSG00000054116	ENSG00000181029	O43617	Q8IUR0	1.14613	1.21307	1.11394	1.31175	1.49136	1.53148	1.5682	1.36173	1.47712	1.5682	0.963788	1.31175	1.45484	1.51188	1.66276	1.79934
ENSG00000054116	ENSG00000196459	O43617	P0DI81	0.748188	0.544068	0.373581	0.709694	0.71321	0.929419	0.723104	0.583577	0.845098	0.869232	0.51663	0.408664	0.676694	0.812913	0.884607	0.685397
ENSG00000054116	ENSG00000256060	O43617	P0DI82	0.544068	0.690196	0.414973	0.709694	0.889302	0.531479	0.966142	0.81766	1.32222	0.48902	0.708515	0.709694	0.641932	0.0347621	0.407485	0.757948
ENSG00000056558	ENSG00000127191	Q13077	Q12933	-0.69897	0	-0.124939	-0.30103	-0.845098	-0.30103	-0.221849	0.268845	-0.39794	0	0	-0.0791812	0.154902	-0.90309	-0.812913	-0.522879
ENSG00000056558	ENSG00000175104	Q13077	Q9Y4K3	-0.845098	0.0347621	-0.425969	-0.653213	-0.778151	-1.07918	-0.564271	-0.247784	-1	-0.159701	0.237361	-0.477121	-0.0791812	-1.20412	-0.812913	-0.636822
ENSG00000057663	ENSG00000205356	Q9H1Y0	Q7Z6L1	0.564271	0.263241	0.552842	0.748188	1.19033	1.04139	1.01424	0.498841	0.69897	0.765917	0.477121	1.01703	1.1383	0.544068	1.15635	0.834633
ENSG00000058404	ENSG00000070808	Q13554	Q9UQM7	0.30103	0.30103	-0.624005	-0.30103	-0.352183	0.367977	-0.39794			-0.69897	-0.0791812	-0.522879	-0.823909	0.181844	0.69897	-0.104735
ENSG00000058404	ENSG00000145349	Q13554	Q13557	-2.49136	-1.65321	0.206244	-1.14613	-1.94201	-0.717195	-1.60206		-1.07918	-2.83251	-1.94448	-2.20412	-1.8451	-0.212608	-0.716003	-0.674611
ENSG00000058404	ENSG00000148660	Q13554	Q13555	-1.81291	-1.54407	-0.200129	-0.875061	-2.03141	0.544068	-1.43933		-0.477121	-2.17609	-1.66276	-1.82391	-1.98026	0.218056	-0.623249	-0.237361
ENSG00000061455	ENSG00000100105	Q9NQX0	Q9HBE1	-1.47712	-1.0607	-1.38021	-1	0	-0.823909	-1.11394			-0.255273	-0.669007	-0.765917	0.124939	-1.47712	-0.875061	-1.14613
ENSG00000063244	ENSG00000160201	P26368	Q01081	1.16137	0.745967	0.832509	0.875061	1.60206	1.24988	1.25527	1.88649	1.36798	1.0607	1.27493	1.21748	1.21085	1.77815	1.5682	1.10834
ENSG00000063244	ENSG00000162613	P26368	Q96AE4	0.01524	0.0859146	0.0263289	-0.0280287	0.176091	0	-0.0118992	0.108339	0.243038	0.0259357	0.178017	0.0611367	0.131672	-0.0669468	0.256448	-0.174207
ENSG00000063244	ENSG00000168066	P26368	Q15637
ENSG00000063244	ENSG00000169800	P26368	Q15415
ENSG00000063244	ENSG00000179950	P26368	Q9UHX1	0.01524	0.184524	-0.0483047	0.0621479	0.277549	0.124939	0.0939045	0.355012	-0.0395085	0.361728	0.691351	0.288065	0.200129	-0.0669468	0.197134	0.115639
ENSG00000063244	ENSG00000275895	P26368	P0DN76		2.29003	2.53148	2.47712			2.5563			2.83885	3.05308				2.86923
ENSG00000063515	ENSG00000175329	O15499	Q2M1V0													0.124939
ENSG00000063587	ENSG00000152475	Q9NSD4	Q96EG3	1.69897	0.636822	1.30103	1	1.06695	1.47712	0.845098	1.14613	0.69897	1.39794	2.11394	1.35218	0.812913		1	0.544068
ENSG00000063587	ENSG00000179930	Q9NSD4	Q5T619		2.11394	2.14613	2								2.17609			1.30103
ENSG00000063587	ENSG00000180884	Q9NSD4	Q3KQV3	0.69897	0.0347621	1.14613	0.39794	0.367977	0.477121	0.544068	-0.0843209	1.09691	0.221849	0.0725507	0.954243	0.511883	0.90309	0.60206	0.447158
ENSG00000063587	ENSG00000181894	Q9NSD4	Q86UD4	0.39794	0	-0.0843209	0.09691	0.146128	-0.124939	-0.109144	0.191886	0.69897	-0.146128	0.0725507	0.255273	-0.0901766	0.60206	-0.0606978	0.0669468
ENSG00000063978	ENSG00000103275	P78317	P63279	0.10067	0.0536849	0.0791812	-0.0669468	-0.146128	-0.0457575	0.282547	0.141877	0.154902	0.0871502	0.0413927	-0.188326	-0.181844	-0.146128	-0.0939045	-0.0389181
ENSG00000063978	ENSG00000112343	P78317	O00635	0.462398	0.17107	1.07918	0.30103	0.39794	0.653213	-0.0184834	0.0529361	0.522879	0.0413927	0.156786	0.39794	0.09691	0.39794	0.559308	0.329059
ENSG00000063978	ENSG00000116030	P78317	P63165	-0.546202	-0.50007	-0.916454	-0.878266	-1	-0.744727	-0.731694	-0.387856	-0.90309	-0.885464	-0.522879	-0.662758	-0.80618	-0.69897	-0.832068	-0.843155
ENSG00000064655	ENSG00000126778	O00167	Q15475	0	1.24304	1.17609	0.151268	1.95424		1.77815			0	0.477121	1.47712	0.439333	-1.17609	0.255273	0.282547
ENSG00000064999	ENSG00000164512	Q92625	Q3KP44	2.44716	0.753328	1.26324	1.69897	1.80163	1.69897	1.43366	0.367977	0.60206	1.30103	0.109144	1.34242	2.44716		0.6173	2.16137
ENSG00000065029	ENSG00000143442	P36508	Q7Z3K3	-0.522879	-0.249877	-0.619789	-0.49485	-0.669007	-0.176091	-0.327359	-0.660052	-0.221849	-0.439333	-0.279841	-0.71321	-0.422074	-0.159701	-0.564271	-0.182931
ENSG00000065029	ENSG00000161405	P36508	Q9UKT9	0.875061	-0.537119	0.778151	0.60206	0.632023	1.07918	0.90309	-1.1549	0.477121	0	-0.646264	0.778151	0.845098	1.35218	0.778151	1.32222
ENSG00000065029	ENSG00000163884	P36508	Q9UIH9	-0.522879	0.778151	-0.367977	-0.273001	-0.669007	-0.726999	-0.574031	1.54407	-1.17609	0	-0.0202034	0.124939	-0.433656	-0.564271	0.124939	-0.245982
ENSG00000065029	ENSG00000167625	P36508	Q8TF50	0.0791812	0.410174	0.30103	0.30103	-0.124939	0.778151	0.425969	-0.154902	0.176091	0.20412	0.623249	0.0377886	0.191886	0.176091	0.0791812	0.623249
ENSG00000065029	ENSG00000183309	P36508	O75123	-0.0669468	0.0248236	-0.452298	-0.138303	-0.425969	0.176091	0.0579919	-0.455932	0	0.124939	0.176091	-0.477121	-0.132626	0.255273	-0.176091	0.0917704
ENSG00000065029	ENSG00000197050	P36508	Q8TAQ5	0.30103	0.352183	-0.124939	0.124939	-0.367977	0.30103	0.0579919	-0.30103	0.176091	0.30103	0.176091	-0.243038	0.0321847	0.352183	-0.124939	0.322219
ENSG00000065135	ENSG00000121957	P08754	P81274	0.778151	0.574031	-0.410174	0.477121	0.09691	0.477121	0.740363	1.11394	0.60206	0.124939	0.196295	0.556303	0.425969	-0.176091	0.09691	-0.243038
ENSG00000065135	ENSG00000169220	P08754	O43566	0.778151	-0.0280287	-0.0579919	0.778151	0.69897	0.69897	0.0871502	-0.309303	-0.30103	0.234083	-0.51491	0.556303	0.50515	0.823909	0.574031	0.60206
ENSG00000065427	ENSG00000106305	Q15046	Q13155	0.920819	0.757948	0.722035	0.755288	1.15127	0.60206	0.506576	0.996646	0.477121	1.07398	0.897627	0.851937	1.01424	0.556718	0.696408	0.494426
ENSG00000066136	ENSG00000117505	Q13952	Q01658	-0.138303	0.0289637	-0.154902	-0.106455	-0.221849	-0.0413927	0.0483047	-0.280827	0.154902	-0.385351	-0.18799	-0.0527064	0.116506	0.221849	-0.214844	0.133539
ENSG00000066136	ENSG00000120837	Q13952	P25208	-0.0746336	-0.0401172	-0.455932	-0.142668	-0.60206	-0.255273	-0.13622	0.176091	0.09691	-0.39794	-0.335792	-0.256826	-0.246672	0.221849	-0.350248	-0.0595857
ENSG00000066557	ENSG00000119661	Q9H9A6	Q4LDG9
ENSG00000067560	ENSG00000116584	P61586	Q92974	1.5349	1.54773	1.20581	1.64998	1.64117	1.5955	1.87091	1.30773	2.31175	1.3806	1.31032	1.4675	1.57125	2.0086	1.62929	1.83937
ENSG00000067955	ENSG00000159216	Q13951	Q01196	0.61845	0.706795	1.07918	0.385351	1	1.30103	1.17609	0.550439	1.05115	0.551755	0.751499	0.704722	0.778151	1.26126	0.857332	1.11948
ENSG00000068028	ENSG00000104375	Q9NS23	Q13188	0.359022	0.613959	0.564271	0.327359	0.0791812	0.221849	0	0.985277	0.176091	0.641932	0.623249	0.0347621	0.124939	0.124939	0.146128	0.477121
ENSG00000068971	ENSG00000105568	Q15173	P30153	-0.628389	-0.53416	-0.0924708	-0.48734	-0.391207	-0.90309	-0.485554	-0.750999	-0.823909	-0.334454	-0.130768	-0.738034	-0.620543	-1.01223	-0.684247	-0.670941
ENSG00000068976	ENSG00000100504	P11217	P06737	-1.25527	-0.0193052	0.462398	-0.090313	-0.196295	0.977724	-1.07918	-2.33912	-2.15381	-1.17609	-0.60206	-0.708515	-0.184524	2.36173	0.393344	1.1476
ENSG00000068976	ENSG00000100994	P11217	P11216	-1.44716	-0.666177	-0.710788	0.33037	-0.69897	-0.379258	-1.68124	-1.97772	-1.30103	-1.09108	-0.827	-0.932248	-0.855911	1.88461	-0.365329	0.61249
ENSG00000069011	ENSG00000105991	P78337	P49639	0	-0.69897		0.30103	0.69897		-0.954243			0.39794	-0.221849	-0.69897	1.18564		0.346787
ENSG00000069011	ENSG00000120149	P78337	P35548	-0.20412	-0.39794		0	0.69897		-0.954243			0.522879	-0.221849	-0.30103	0.486667	0.69897	-0.740363	0.845098
ENSG00000069011	ENSG00000122145	P78337	Q9Y458															-0.30103	0.367977
ENSG00000069011	ENSG00000143178	P78337	O60806	-0.30103	-1		0	0.477121		-1			-0.477121	-1	-1	0.884607	1.69897	-0.176091	0.845098
ENSG00000069329	ENSG00000111237	Q96QK1	Q9UBQ0	-0.0457575	-0.350876	0.00729924	-0.235763	-0.141877	-0.0934217	-0.219725	-0.0168135	-0.60206	-0.194265	-0.0716932	0.0489865	-0.176091	-0.201645	0.0616569	-0.142313
ENSG00000069329	ENSG00000122958	Q96QK1	O75436	-0.294956	-0.283057	-0.119476	-0.357758	-0.182622	-0.133539	-0.244549	-0.0434657	-0.544068	-0.338354	-0.179787	-0.178017	-0.191466	-0.270361	-0.257396	-0.355127
ENSG00000069329	ENSG00000151502	Q96QK1	Q4G0F5	0.234083	0.312929	0.165367	0.271741	0.497325	0.356547	0.533603	0.227601	-0.273001	0.549672	0.176091	0.273001	0.422074	0.342423	0.355388	0.367977
ENSG00000069493	ENSG00000134545	Q9UHP7	P26715		1.79588	1	1.09691	1.30103	1		0.829304	0.60206	0.477121	1.57978	1.273	1.05799	0.69897	1.54407	0.90309
ENSG00000069493	ENSG00000188393	Q9UHP7	Q6UVW9															1.54407
ENSG00000069956	ENSG00000089022	Q16659	Q8IW41	0.556303	0.16481	0.636822	0.352183	0.477121	0.367977	0.544068	0.433656	0.845098	0.686381	0.221849	0.363178	0.544068	0.759668	0.759668	0.509306
ENSG00000069974	ENSG00000102362	P51159	Q96C24	-0.614649	0.819544	-0.20412	-0.425969	0.109144	0	0.276206	2.20412	0.49485	0.740363	0.554287	-0.16481	0.329059	0	0	0.568202
ENSG00000069974	ENSG00000142765	P51159	Q8IYJ3	1.75333	0.342423	0.920819	0.477121	1.65321	1.17609	1.32736	0.90309	2.09691	0.865301	0.156347	0.937852	0.463757	1.30103	1.14613	1.26717
ENSG00000069974	ENSG00000147041	P51159	Q8TDW5	2.23045	2.51851	0.09691	1.25527	1.13033	1.47712	1.23045	2.60206	0.920819	2.12057	2.15635	1.81291	1.90309		0.191886	1.79005
ENSG00000069974	ENSG00000164674	P51159	Q4VX76	0.753328	0.518514	0.69897	0.0511525	0.954243	-0.221849	0.628389	0.560667	1.39794	0.217484	0.40302	0.460731	0.60206	-0.176091	0.104735	-0.0228629
ENSG00000069974	ENSG00000170011	P51159	Q8NFW9	0.385351	0.564271	-0.845098	0.176091	0.732394	0.477121	0.753328		0.443697	1.8653	1.03141	0.636822	0.80618	0.39794	0.30103	1.26717
ENSG00000070423	ENSG00000072401	Q9BV68	P51668	-0.0669468	0.0791812	-0.210853	-0.355388	-0.544068	-0.944483	-0.500602	-0.861125	0.196295	-0.286307	-0.287242	-0.48734	-0.46584	-0.51663	0.10721	-0.229337
ENSG00000070423	ENSG00000078967	Q9BV68	Q9Y2X8	0.30103	0.352183	-0.0511525	-0.185637	-0.176091	-0.380211	-0.176091	0.278754	0.138303	0.39794	0.124939	-0.30103	-0.16481	0.0854302	0.463757	0.157608
ENSG00000070423	ENSG00000109332	Q9BV68	P61077	-0.774111	-0.38818	-0.714958	-0.748188	-1.21748	-0.973128	-1.11394	-0.988418	-0.592076	-1.07188	-0.90647	-0.996887	-0.968842	-0.48734	-0.490485	-0.79964
ENSG00000070423	ENSG00000131508	Q9BV68	P62837	-0.619789	-0.560969	-0.878665	-0.742987	-1.09108	-0.892095	-0.992701	-0.845098	-0.435729	-0.753328	-0.812913	-1.01524	-0.923483	-0.416165	-0.754921	-0.79964
ENSG00000070423	ENSG00000170035	Q9BV68	Q969T4	-0.407485	-0.09691	-0.676694	-0.609239	-0.801632	-0.681241	-0.970037	-0.461609	-0.320335	-0.496007	-0.375664	-0.639202	-0.705601	-0.18631	-0.490485	-0.620543
ENSG00000070423	ENSG00000182247	Q9BV68	Q96LR5	-0.106455	0.124939	-0.486076	-0.496007	-0.500602	-0.414973	-0.544068	-0.0434657	0.138303	-0.447158	-0.0511525	-0.422074	-0.519525	0.367977	-0.265702	-0.10067
ENSG00000070476	ENSG00000143442	Q2QGD7	Q7Z3K3	-0.39794	-0.391207	-0.619789	-0.552842	-0.669007	-0.477121	-0.230449	-0.391207	0.0791812	-0.564271	-0.522879	-0.6163	-0.526809	0.0901766	-0.68921	-0.391207
ENSG00000070770	ENSG00000204435	P19784	P67870	0.362548	0.101458	0.263241	0.259637	0.252725	-0.0791812	-0.0202034	0.0564814	-0.251812	-0.158717	-0.0881361	0.271067	-0.0710634	-0.290035	0.312716	0.378635
ENSG00000070808	ENSG00000145349	Q9UQM7	Q13557	-2.79239	-1.95424	0.830249	-0.845098	-1.58983	-1.08517	-1.20412	-2.50515		-2.13354	-1.8653	-1.68124	-1.02119	-0.394452	-1.41497	-0.569875
ENSG00000070808	ENSG00000148660	Q9UQM7	Q13555	-2.11394	-1.8451	0.423876	-0.574031	-1.67923	0.176091	-1.04139	-2.49136		-1.47712	-1.58358	-1.30103	-1.15635	0.0362122	-1.32222	-0.132626
ENSG00000070831	ENSG00000101349	P60953	Q9P286
ENSG00000070831	ENSG00000124171	P60953	Q9BYG5	2.54033	2.03073	1.74624	1.79379	1.92686	1.63849	0.649667	2.2449	1.30103	1.27107	1.63749	1.58883	1.53148	2.07918	1.32222	1.31903
ENSG00000070831	ENSG00000180370	P60953	Q13177	0.540329	0.568337	0.555913	0.635428	0.442557	0.448158	0.530057	0.470378	0.323306	0.643896	0.41218	0.634589	0.553755	0.274701	0.623249	0.575637
ENSG00000071051	ENSG00000074966	O43639	P42681	2.07918	0.684247	2.15635	1.92942	1.94201	1.65321	1.09691	0.30103	0.853872	1.03476	0.60206	1.57978	1.37107		1.42325	1.88461
ENSG00000071051	ENSG00000105251	O43639	Q96IW2		2.76343	1.03141		1.69897	1.95424			0.744727		2.32906	2.57978	2.6721		2.72428	2.66276
ENSG00000071051	ENSG00000106069	O43639	P52757	1.5563	1.4624	0.354715	1.23045	1.24304	0.653213	0.79588	0.966142	-0.342423	1.33579	1.50515	0.324511	0.893947	2.02119	1.12222	0.963788
ENSG00000071051	ENSG00000128656	O43639	P15882	0.711204	0.286307	-1.23164	0.686381	0.69897	0.653213	0.920819	1.39211	0.853872	0.321552	0.527426	0.538391	0.672098	1.32222	0.261878	0.708515
ENSG00000071051	ENSG00000138443	O43639	Q9NYB9	0.778151	0.91833	0.0652667	0.686381	0.589826	0.410174	0.443697	1.26717	0.69897	0.733732	0.851937	0.117386	0.467978	1.02119	0.493827	0.407485
ENSG00000071051	ENSG00000213672	O43639	Q9NZQ3	0.325854	0.91833	0.0652667	0.490086	0.502675	0.352183	0.142668	0.827839	0	0.53416	0.550907	0.237361	0.166948	0.322219	0.381853	0.662758
ENSG00000071242	ENSG00000100030	Q15349	P28482	0.424093	0.0109954	-0.326837	-0.168404	0.0157943	0.249877	-0.335792	-1.74429	-0.477121	0.0901766	-0.110698	-0.163502	-0.134699	-0.30103	-0.645095	-0.0248236
ENSG00000071462	ENSG00000173113	O43709	Q9UI30	-1.11394	-0.954243	-0.891298	-0.957448	-1.2014	-0.588272	-0.754921	-1.03528	-0.896251	-0.997277	-1.05356	-1.17274	-1.03543	-0.561943	-0.743174	-0.965824
ENSG00000071539	ENSG00000124688	Q15645	Q15013	-0.778151	-0.69897	-1	-0.653213	-1	-1.38021	-1.23045	-1.94201	-1.69897	-0.439333	-0.90309	-0.579784	-1.14613	-1.35218	0.444937	-1.38021
ENSG00000071564	ENSG00000113196	P15923	O96004					-0.657577	-0.636822				2.11394			-0.149762		2.62325	1.77815
ENSG00000071564	ENSG00000117318	P15923	Q02535	-0.30103	-0.69333	-0.653213	-0.564271	-0.581857	-0.920819	-0.767686	0.138303	-0.845098	-0.692237	-0.0641175	-0.395586	-0.890125	-0.367977	0.252181	-0.731499
ENSG00000071564	ENSG00000125968	P15923	P41134	0	-0.854991	-0.740363	-0.740363	-0.21388	-1.29373	-1.04139	2.34242	-1.91381	-1.07639	0.228479	-0.179986	-1.24956	-0.39794	0.477121	-0.995147
ENSG00000071564	ENSG00000176009	P15923	Q9NQ33	2.07918	1.8893										1.96614			2.07918
ENSG00000071655	ENSG00000167491	O95983	Q86YP4	-0.633468	-0.340539	-0.330993	-0.31742	-0.243038	-0.0791812	-0.352183	-0.717855	-0.234083	-0.767686	-0.286307	-0.210853	-0.346787	-0.60206	-0.60206	-0.352183
ENSG00000072062	ENSG00000108946	P17612	P10644
ENSG00000072062	ENSG00000188191	P17612	P31321
ENSG00000072110	ENSG00000164877	P12814	Q8IY33	1.6721	1.26717	0.740363	1.57403	1.78533	1.41497	1.14613	2.83885	1.54407	1.18564	1.25042	1.49601	1.7839	1.69897	1.60206	0.985277
ENSG00000072110	ENSG00000248746	P12814	Q08043	2.19498	2.5682	2.04139	-0.214844	3.08636						2.94939	2.27416	3.00575	-0.531479	1.42597	0.684247
ENSG00000072201	ENSG00000078967	Q8TBB1	Q9Y2X8	-0.0511525	-0.425969	0.0234811	-0.51663	-0.352183	-0.60206	-0.0511525	-0.522879	-0.60206	-0.30103	-0.60206	-0.60206	-0.433656	-1.36173	-0.0871502	-0.0579919
ENSG00000072201	ENSG00000172349	Q8TBB1	Q14005	0.60206	-0.60206	1.5006	0.243038	0.60206	0.69897	1.05799	-1.39211	0.39794	-0.367977	-0.90309	0.367977	0.367977	0.522879	0.653213	0.845098
ENSG00000072364	ENSG00000118985	Q9UHB7	O00472	-0.21455	0.07684	-0.0253059	-0.0483047	0.0193052	-0.190332	0.206474	0.68921	-0.322219	-0.191225	-0.416165	0.674146	0.122406	-0.013364	0.338819	0.206474
ENSG00000072401	ENSG00000072609	P51668	Q96EP1	0.845098	0.477121	0.937852	1.05436	1.02119	1.64345	0.801632	1.18564	0.544068	0.985277	0.792392	1.03141	0.977724	1.66276	0.69897	0.892095
ENSG00000072401	ENSG00000080561	P51668	Q9UJV3	0.118099	0.363178	0.569875	0.417536	0.322219	1.34242	0.500602	1.44091	0.367977	0.231949	0.41218	0.40302	0.324511	0.963788	0.443697	0.386945
ENSG00000072401	ENSG00000101695	P51668	Q96EQ8	0	0.39794	0.716003	0.417536	0.720159	1.16633	0.801632	0.391691	0	0.860338	0.260913	1.03141	0.579784	1.96379	0.69897	0.745967
ENSG00000072401	ENSG00000101871	P51668	O15344	0.419129	0.363178	0.716003	0.417536	0.0434657	1.34242	0.324511		0.544068	0.140179	0.449969	0.354715	0.132626	1.96379	0.251812	0.745967
ENSG00000072401	ENSG00000101966	P51668	P98170	-0.0757207	0.0147233	-0.16481	0.116506	0.0434657	0.529509	-0.212608	0.486667	-0.196295	0	0.0763883	0.0424038	0.0884219	0.733339	0	-0.0321847
ENSG00000072401	ENSG00000110171	P51668	O75382	0.845098	0.69897	0.460731	0.929419	0.845098	1.64345	0.676694	1.83885	0.845098	0.684247	0.71321	0.78837	0.579784	1.36173	0.79588	0.989005
ENSG00000072401	ENSG00000116525	P51668	Q9BVG3	0.845098	0.574031	0.414973	1.23045	1.02119	1.64345	0.676694	0.993751	0.890856	0.985277	0.71321	0.78837	0.734686	0.922395	0.69897	0.989005
ENSG00000072401	ENSG00000121481	P51668	Q99496	-0.0757207	-0.166331	-0.309303	0.151268	0.0669468	0.497325	-0.119186	0.548814	-0.359022	0.0474246	-0.0271522	0.10199	0.0884219	0.458638	-0.453318	-0.215115
ENSG00000072401	ENSG00000123091	P51668	Q9Y3C5	-0.913309	-0.678215	-1.20307	-0.939813	-0.965582	-0.338819	-0.949133	-0.158974	-0.961082	-1.00298	-0.594998	-0.900558	-0.816416	-0.0405335	-0.90309	-0.846686
ENSG00000072401	ENSG00000146755	P51668	Q86XT4	2.32222			2.05436		2.64345	0.977724					2.33244	1.97772	2.48667	0.920819	1.81291
ENSG00000072401	ENSG00000163481	P51668	Q96BH1	0.280827	0	0.210853	0.417536	0.477121	1.04139	0.199572	0.884607	0	0.508155	0.190332	0.128318	0.257564	1.00955	-0.10721	0.0595857
ENSG00000072401	ENSG00000165886	P51668	Q9HAC8	0.118099	0.330993	0.414973	0.276206	0.477121	0.798355	0.199572	0.935759	0.0669468	0.0474246	0.345234	0.354715	0.625541	1.0607	-0.235528	0.229337
ENSG00000072401	ENSG00000167770	P51668	Q96FW1	-0.0202034	-0.156347	-0.31742	0.230449	0.146128	0.68921	-0.15261	0.583577	-0.196295	0.0821868	0.0289637	0.0652667	0.0884219	0.922395	-0.264818	-0.107905
ENSG00000072401	ENSG00000168894	P51668	Q9P0P0	-0.522879	-0.50965	-0.30103	-0.313619	-0.279841	0.228479	-0.527426	0.114573	-1.01223	-0.661454	-0.389452	-0.158923	-0.477121	0.124939	-0.526339	-0.363178
ENSG00000072401	ENSG00000171206	P51668	Q9BZR9	-0.749663	-0.491362	-0.423876	-0.721374	-0.503856	0.0993846	-0.572505	0.0395085	-0.569875	-0.667936	-0.550031	-0.379369	-0.480914	0.273592	-0.40824	-0.454258
ENSG00000072401	ENSG00000186187	P51668	Q8ND25	0.544068	0.574031	0.716003	0.753328	0.623249	1.16633	0.801632	1.66276	0.243038	0.31627	0.646264	0.78837	0.625541	0.849844	0.39794	0.549672
ENSG00000072401	ENSG00000204227	P51668	Q06587	-0.234083	-0.39794	-0.247784	-0.121734	-0.0927541	0.467361	-0.23976	0.548814	-0.497325	-0.293477	-0.224642	-0.427229	-0.277549	0.51663	-0.440909	-0.55195
ENSG00000072401	ENSG00000204599	P51668	Q9HCM9	0.367977	0.221849	0.511883	0.686381	0.322219	1.16633	0.324511	1.0607	0.367977	0.684247	0.41218	0.253257	0.30103	1.18564	-0.0934217	0.248642
ENSG00000072401	ENSG00000265491	P51668	Q9Y4L5	-0.0202034	-0.0280287	0.0347621	0.30103	0.176091	-0.0193052	0	0.935759	0.0669468	0.383217	0.190332	0.311249	0.132626	0.144244	0	-0.241444
ENSG00000072609	ENSG00000131508	Q96EP1	P62837	-1.39794	-1.11727	-1.60566	-1.44196	-1.5682	-1.59106	-1.29373	-1.16961	-1.17609	-1.4523	-1.31806	-1.55931	-1.43537	-1.56229	-1.5611	-1.4624
ENSG00000072609	ENSG00000170035	Q96EP1	Q969T4	-1.18564	-0.653213	-1.40369	-1.30821	-1.27875	-1.38021	-1.27107	-0.78612	-1.0607	-1.19498	-0.880814	-1.18327	-1.21748	-1.33244	-1.29667	-1.2833
ENSG00000072609	ENSG00000182247	Q96EP1	Q96LR5	-0.884607	-0.431364	-1.21307	-1.19498	-0.977724	-1.11394	-0.845098	-0.367977	-0.60206	-1.14613	-0.556303	-0.966142	-1.03141	-0.778151	-1.07188	-0.763428
ENSG00000072832	ENSG00000092964	Q14194	Q16555	-1.82391	-1.43933	-1.11632	-1.44404	-1.31527	-1.65321	-0.60206	-3.02119	-1.69897	-1.28918	-1.25527	-0.948847	-1.14613	-1.68124	-1.0048	-0.845098
ENSG00000072832	ENSG00000113657	Q14194	Q14195	-1.06695	-1.44716	-0.0371418	-1.04922	-1.25928	-1.11394	-0.113943	0	-0.69897	-0.778151	-1.04139	-1.14267	-1.50651	-1.9345	-1.21011	-0.726999
ENSG00000073111	ENSG00000111875	P49736	Q9Y294	0.16481	0.425969	-0.176091	0.292597	-0.237361	-0.39794	-0.0511525	-0.522879	-0.0347621	0.6173	0.343782	-0.0483047	0.0306688	-0.196295	-0.497325	-0.130929
ENSG00000074219	ENSG00000102243	Q15562	Q99990			1.47712	1.01424			0.447158		1.69897	1.8451	2.25527	2.18327	0.522879		2.39794
ENSG00000074219	ENSG00000137693	Q15562	P46937	-0.502675	-0.227923	-1.01424	-0.843092	-0.571026	-0.158362	-0.69897	0.522879	-0.69897	-0.350802	-0.346787	-0.574506	-0.732394	-0.966142	-0.68842	-0.948528
ENSG00000074219	ENSG00000144560	Q15562	Q14135	0.23976	0.675167	-0.522879	0.377418	0.462398	0.920819	0.146128	-1.04139	0.69897	0.522879	0.325854	0.241262	0.279841	0.30103	0.09691	-0.360616
ENSG00000074219	ENSG00000206538	Q15562	A8MV65	-0.144244	0.647138	0.477121	-0.307979	0.064458	0.920819	0.447158	1	1.22185	0.0190232	0.0511525	0.4843	0.221849	0.124939	-0.146128	0.276206
ENSG00000074266	ENSG00000106462	O75530	Q15910	0.176091	0.30103	0.60206	0.425969	0.942008	0.632023	0.90309	0.439333	0.176091	0.0791812	0.196295	0.367977	1.04139	0.60206	-0.466656	0.653213
ENSG00000074266	ENSG00000108799	O75530	Q92800	-0.937852	-0.431364	-0.929419	-0.574031	-0.433656	-0.564271	-0.327359	-0.338819	0	-0.544068	-0.666177	-0.455932	-0.729459	-0.79588	-0.176091	-0.60206
ENSG00000074319	ENSG00000160948	Q99816	Q9UK41	-0.159701	-0.0327925	0.154902	0.160851	0.0871502	0.389971	0.09691	0.049974	-0.124939	0	0	-0.0243593	0.0239122	0.129095	0.241716	0.268149
ENSG00000074966	ENSG00000177885	P42681	P62993	-2.34242	-1.03809	-2.50965	-2.25527	-2.08814	-1.69897	-1.41497	-0.977105	-1.7231	-1.21748	-0.913151	-1.90309	-1.65321		-1.40654	-2.07918
ENSG00000075426	ENSG00000115966	P15408	P15336	0.836746	0.413928	-0.0413927	0.151861	0.574031	0.630705	0.243038	0.288561	-0.243038	0.622368	0.393784	0.547812	0.532424	0.802975	0.0173741	0.197025
ENSG00000075426	ENSG00000146592	P15408	Q02930	1.16774	1.61805	0.167491	0.940232	1.60206	1.19498	1.49831	0.670415	1.60206	1.34022	1.53991	2.06633	1.56585	2.13033	1.40654	1.32736
ENSG00000075426	ENSG00000171223	P15408	P17275	-0.0497448	-0.627465	0.19382	-0.671036	0.066344	0.416825	0.0917704	-0.599947	-0.966142	-0.471947	-0.266268	-0.0798021	-0.179227	0.21388	-0.190057	-0.493827
ENSG00000075426	ENSG00000177606	P15408	P05412	-0.150026	-0.368724	-0.235528	-0.69897	-0.113943	0.194977	0	0.898894	-0.138303	-0.238288	-0.0474246	0.325963	-0.191548	0.194575	-0.385852	-0.638783
ENSG00000075624	ENSG00000125868	P60709	P60981	1.28794	0.963425	0.917054	0.981731	0.640811	0.0872739	0.65943	2.14293	1.13554	0.96127	0.941872	1.01177	0.584473	0.805747	0.640123	0.581052
ENSG00000075624	ENSG00000165410	P60709	Q9Y281	2.13988	2.02046	1.39682	1.72209	1.75805	0.480475	1.85588	3.23984	1.46168	2.19656	2.04058	1.97772	1.70069	0.486618	1.61457	1.21307
ENSG00000075624	ENSG00000172757	P60709	P23528	1.40838	1.30067	1.19872	1.42447	1.66787	0.883494	1.13655	1.30872	1.15044	1.30926	1.16852	1.55893	1.62649	1.28751	1.40069	1.27659
ENSG00000075624	ENSG00000184009	P60709	P63261	0.42948	0.557278	0.480973	0.494448	0.627183	0.441845	0.344266	0.626352	0.256919	0.272155	0.363094	0.219109	0.598102	0.277815	0.379828	0.137602
ENSG00000076321	ENSG00000113916	Q9Y2M5	P41182	-0.636822	-0.237361	-0.417536	-0.267172	-0.522879	-0.569875	-0.490086	-0.564271	-0.579784	-0.982271	-0.650365	0	-0.627366	-1.5336	0.042752	-0.445864
ENSG00000076321	ENSG00000175946	Q9Y2M5	Q2WGJ6	1.69897		1.63682	0.39794	1.07918	-0.836143	1.74036	1.95424		1.04576	1.38535	1.97004	0.920819	-1.36486	1.20412	0.266268
ENSG00000077092	ENSG00000143171	P10826	P48443	0.522879	0.778151	0.146128	0.176091	0.653213	1.07918			1.47712	1.14613	1.07918	0.726999	0.865301	-1	0.09691	0.380211
ENSG00000077092	ENSG00000204231	P10826	P28702	-1.32222	-0.855317	-0.6173	-0.583577	-0.30103	0.0791812	0.0184834	-2.24304	-0.477121	-0.372386	-0.500602	-0.429348	-0.338819	-1.66276	-0.732394	-0.619789
ENSG00000077264	ENSG00000126785	O75914	Q9H4E5	-1.62839	-1.63347	0.69897	-0.929419	-1.51188	-1.90309	-1.14613	0	-1	-1.82119	-1.87506	-0.759668	-1.04139		-0.361728	0.130334
ENSG00000077312	ENSG00000131876	P09012	P09661	0.533603	-0.0921462	-0.138303	0.31627	0.577236	-0.0579919	0.16481	0.454258	-0.0791812	0.385351	0.4017	0.318759	0.571391	0.726999	0.154902	0.0734289
ENSG00000077348	ENSG00000120699	Q9NQT4	Q96B26	-0.113943	-0.119975	0.0413927	-0.159701	0	-0.367977	-0.367977	0.109144	0.09691	-0.556303	-0.237361	-0.383217	-0.13622	0.373581	-0.375664	-0.216709
ENSG00000077348	ENSG00000171311	Q9NQT4	Q9Y3B2	-0.0413927	-0.0377886	0	-0.124939	0.0871502	0	-0.176091	-0.106455	0	-0.342423	-0.21388	-0.263241	0.0483047	0.373581	-0.0511525	0
ENSG00000077380	ENSG00000146425	Q13409	P63172	0.373581	0.137384	0.900064	0.323694	0.386945	0.226396	0.142668	-0.00643411	-0.124939	-0.0317144	0.031599	0.184524	0.335792	0.146128	0.109144	0.30103
ENSG00000077380	ENSG00000165169	Q13409	P51808	0.159701	0.179787	0.0619144	0.0987542	0.113943	0.30103	-0.0114295	0.202826	-0.522879	-0.294399	0.112422	0.224642	0.200129	0.544068	0.210305	0.168404
ENSG00000077522	ENSG00000164877	P35609	Q8IY33	-0.522879	-1.12494	0.889302	1.43136	-0.69897	3.13672	-0.823909	0	-0.778151	0.124939	-0.09691	-0.477121	0.0791812	3.78104	1.26717	2.07555
ENSG00000078043	ENSG00000116030	O75928	P63165	-1.30963	-1.1793	-1.45157	-1.28844	-1.69897	-1.22185	-1.31527	-1.57113	-1.60206	-1.62583	-1.34242	-1.25258	-1.35902	-0.853872	-0.803105	-1.26912
ENSG00000078061	ENSG00000126934	P10398	P36507	0.0713559	0.119186	-0.373581	0.124939	-0.0791812	0.154902	0.23976	0.191068	0.168404	0.151268	0.0923143	0.133211	0.19382	0.191068	-0.245172	0.20995
ENSG00000078140	ENSG00000080561	P61086	Q9UJV3	0.49485	0.724906	1.21181	0.718566	0.690196	1.11394	1.04792	1.23045	1.15635	0.525426	0.669007	0.69383	0.613959	0.579784	0.845098	0.750123
ENSG00000078140	ENSG00000101695	P61086	Q96EQ8	0.376751	0.759668	1.35793	0.718566	1.08814	0.937852	1.34895	0.181231	0.78837	1.15381	0.517739	1.32222	0.869232	1.57978	1.10037	1.10914
ENSG00000078140	ENSG00000101871	P61086	O15344	0.79588	0.724906	1.35793	0.718566	0.411442	1.11394	0.871832		1.33244	0.433656	0.706795	0.645526	0.422074	1.57978	0.653213	1.10914
ENSG00000078140	ENSG00000103429	P61086	Q9NZS9	0.167491	0.259065	0.778151	0.355388	0.243038	0.30103	0.411101	0.266661	0.592076	0.122406	0.20412	0.322219	0.170262	0.14842	0.307979	0.21388
ENSG00000078140	ENSG00000104228	P61086	Q9UPQ4	0.552842	0.537819	0.880814	0.628389	0.991226	0.812913	0.649984	0.498055	0.554287	0.852785	0.405765	0.562551	0.723104	0.880814	0.520587	0.723794
ENSG00000078140	ENSG00000132256	P61086	Q9C035	0.69897	0.662758	1.75587	0.753328	0.735954	0.812913	0.621955	0.452298	0.679226	0.433656	0.333215	0.748188	0.69314	1.10266	0.623249	0.875061
ENSG00000078140	ENSG00000134758	P61086	Q8WVD3	0.744727	0.347487	0.977724	0.791116	0.787106	0.569875	0.980977	0.815476	0.934498	0.714482	0.28579	0.882887	0.665112	0.880814	0.401401	0.840299
ENSG00000078140	ENSG00000146755	P61086	Q86XT4	2.69897			2.35539		2.41497	1.52504					2.62325	2.26717	2.10266	1.32222	2.17609
ENSG00000078140	ENSG00000204227	P61086	Q06587	0.142668	-0.0362122	0.394147	0.179296	0.275223	0.238882	0.307561	0.338354	0.291046	0	0.0321847	-0.136419	0.0118992	0.132626	-0.0395085	-0.188772
ENSG00000078140	ENSG00000204599	P61086	Q9HCM9	0.744727	0.583577	1.15381	0.987411	0.690196	0.937852	0.871832	0.850238	1.15635	0.977724	0.669007	0.544068	0.590478	0.801632	0.307979	0.61182
ENSG00000078140	ENSG00000204616	P61086	Q9BZY9	2.22185	2.83885		2.23045	2.08814	2.41497	2.82607		2.63347	1.75587	2.44716	2.14613	0.966142		1.49831	2.17609
ENSG00000078140	ENSG00000204713	P61086	P14373	0.69897	0.477121	0.977724	0.753328	0.787106	0.812913	0.570802	0.373116	0.519525	0.433656	0.135404	0.447158	0.37787	0.801632	0.653213	0.653213
ENSG00000078699	ENSG00000129993	O43439	O75081	0	-0.162727	0.636822	0.176091	0.30103	0	1	-0.30103	0	0	-0.0321847	1.27875	0.726999	0.221849	0.439333	0.740363
ENSG00000078967	ENSG00000080561	Q9Y2X8	Q9UJV3	-0.249877	0.0901766	0.410174	0.247784	-0.0457575	0.778151	0.176091	0.30103	0.425969	-0.452298	0	0.216709	0.0234811	0.361728	0.0871502	0
ENSG00000078967	ENSG00000101871	Q9Y2X8	O15344	0.0511525	0.0901766	0.556303	0.247784	-0.324511	0.778151	0		0.60206	-0.544068	0.0377886	0.168404	-0.168404	1.36173	-0.104735	0.359022
ENSG00000078967	ENSG00000116525	Q9Y2X8	Q9BVG3	0.477121	0.30103	0.255273	1.0607	0.653213	1.07918	0.352183	-0.146128	0.948847	0.30103	0.30103	0.60206	0.433656	0.320335	0.342423	0.60206
ENSG00000078967	ENSG00000121481	Q9Y2X8	Q99496	-0.443697	-0.439333	-0.469003	-0.0184834	-0.30103	-0.0669468	-0.443697	-0.591065	-0.30103	-0.636822	-0.439333	-0.0843209	-0.212608	-0.143422	-0.809866	-0.60206
ENSG00000078967	ENSG00000123091	Q9Y2X8	Q9Y3C5	-1.28129	-0.951216	-1.36278	-1.10956	-1.33356	-0.90309	-1.27364	-1.29885	-0.90309	-1.68723	-1.00718	-1.08687	-1.11745	-0.642594	-1.25964	-1.23363
ENSG00000078967	ENSG00000146755	Q9Y2X8	Q86XT4	1.95424			1.88461		2.07918	0.653213					2.14613	1.67669	1.88461	0.564271	1.42597
ENSG00000078967	ENSG00000158717	Q9Y2X8	Q96A37	0.255273	-0.0746336	0.653213	0.662758	0.653213	0.778151	0.352183	-0.653213	0.60206	-0.30103	-0.263241	0.492916	0.500602	0.759668	0.342423	0.50515
ENSG00000078967	ENSG00000165886	Q9Y2X8	Q9HAC8	-0.249877	0.0579919	0.255273	0.106455	0.109144	0.234083	-0.124939	-0.20412	0.124939	-0.636822	-0.0669468	0.168404	0.324511	0.458638	-0.592076	-0.157608
ENSG00000078967	ENSG00000167770	Q9Y2X8	Q96FW1	-0.38818	-0.429348	-0.477121	0.0606978	-0.221849	0.124939	-0.477121	-0.556303	-0.138303	-0.60206	-0.383217	-0.121044	-0.212608	0.320335	-0.621365	-0.49485
ENSG00000078967	ENSG00000168246	Q9Y2X8	Q8WUN7	-0.38818	-0.243038	0.0791812	-0.156786	-0.460731	0	-0.492916	-0.342423	-0.138303	-0.823909	-0.41218	-0.507084	-0.364699	0.361728	-0.888026	-0.227244
ENSG00000078967	ENSG00000168894	Q9Y2X8	Q9P0P0	-0.890856	-0.782652	-0.460731	-0.48337	-0.647817	-0.335792	-0.851937	-1.02531	-0.954243	-1.3457	-0.801632	-0.345234	-0.778151	-0.477121	-0.882887	-0.750123
ENSG00000078967	ENSG00000171206	Q9Y2X8	Q9BZR9	-1.11764	-0.764363	-0.583577	-0.891125	-0.871832	-0.464887	-0.897016	-1.10037	-0.511883	-1.35218	-0.962211	-0.565679	-0.781944	-0.328468	-0.764787	-0.841203
ENSG00000078967	ENSG00000186187	Q9Y2X8	Q8ND25	0.176091	0.30103	0.556303	0.583577	0.255273	0.60206	0.477121	0.522879	0.30103	-0.367977	0.234083	0.60206	0.324511	0.247784	0.0413927	0.162727
ENSG00000078967	ENSG00000204227	Q9Y2X8	Q06587	-0.60206	-0.670941	-0.407485	-0.291485	-0.460731	-0.09691	-0.564271	-0.591065	-0.439333	-0.977724	-0.636822	-0.61354	-0.578579	-0.0854302	-0.797456	-0.938895
ENSG00000078967	ENSG00000204599	Q9Y2X8	Q9HCM9	0	-0.0511525	0.352183	0.51663	-0.0457575	0.60206	0	-0.0791812	0.425969	0	0	0.0669468	0	0.583577	-0.449969	-0.138303
ENSG00000078967	ENSG00000265491	Q9Y2X8	Q9Y4L5	-0.38818	-0.30103	-0.124939	0.131279	-0.191886	-0.583577	-0.324511	-0.20412	0.124939	-0.30103	-0.221849	0.124939	-0.168404	-0.457816	-0.356547	-0.628389
ENSG00000079246	ENSG00000196419	P13010	P12956	-0.115393	-0.155352	-0.160579	-0.20062	-0.17107	-0.234766	-0.0543577	-0.0225854	-0.0630517	-0.238112	-0.149169	-0.148993	-0.114757	-0.20412	-0.364082	-0.116689
ENSG00000079387	ENSG00000116030	Q9P0U3	P63165	-1.0086	-1.05436	-1.5977	-1.35539	-1.39794	-1.22185	-1.39445	-0.872156	-1.60206	-1.3248	-0.927449	-0.864403	-1.09018	-0.920819	-0.449368	-1.26912
ENSG00000079387	ENSG00000188612	Q9P0U3	P61956	-1.14613	-1.19728	-1.47129	-1.39794	-1.45738	-1.24715	-1.29226	-1.06446	-1.40654	-1.51188	-1.22252	-1.14894	-1.31257	-1.15635	-0.563142	-1.24715
ENSG00000079462	ENSG00000168092	Q15102	P68402	-1.23679	-0.525426	-0.808114	-1.16879	-0.673416	-1.52288	-0.621365	-0.799341	-1.25527	-1.14613	-0.671386	-0.458638	-0.610333	-0.823909	-0.472574	-1.00616
ENSG00000079950	ENSG00000103496	O15400	Q12846	-0.367977	-0.38818	0.119186	0.0854302	-0.131279	0.0579919	-0.0483047	0.09691	-0.367977	-0.39211	-0.20926	-0.255273	0	-0.263241	-0.0746336	-0.169142
ENSG00000079950	ENSG00000106089	O15400	Q16623	1.17609	1.25527	-0.158362	1.44716	0.753328	1.42597	1.23045	1.52288	1.17609	0.875061	0.720159	0.823909	0.90309	0.933053	0.90309	1.32222
ENSG00000079950	ENSG00000111450	O15400	P32856	-0.146128	-0.142668	0.142668	0.049218	-0.167491	-0.09691	-0.0705811	0.477121	-0.221849	-0.31527	-0.20926	-0.332438	-0.09691	-0.0669468	-0.39794	0.0211893
ENSG00000079999	ENSG00000109466	Q14145	O95198	0.0791812	0.0527064	-0.524374	0.342423	0.15261	0.433656	-0.109144	-0.118099	-0.09691	-0.279841	0	0.461609	0.292256	1.75205	0.208276	0.62411
ENSG00000079999	ENSG00000146021	Q14145	Q9UH77	1.32222	0.544068	0.684247	1.04139	1.52827	0.579784	0.845098	1.20412	1.52288	1.02119	0.889302	1.1383	1.38917	2.45102	1.14613	1.10123
ENSG00000080561	ENSG00000101871	Q9UJV3	O15344	0.30103	0	0.146128	0	-0.278754	0	-0.176091		0.176091	-0.0917704	0.0377886	-0.0483047	-0.191886	1	-0.191886	0.359022
ENSG00000080561	ENSG00000109332	Q9UJV3	P61077	-0.825264	-0.830539	-1.07398	-0.810336	-0.995635	-1.37107	-1.11394	-1.5682	-1.15635	-1.01752	-1.03141	-0.912566	-0.827513	-0.934498	-1.04139	-0.957248
ENSG00000080561	ENSG00000131508	Q9UJV3	P62837	-0.670941	-1.00333	-1.23769	-0.805135	-0.869232	-1.29003	-0.992701	-1.42488	-1	-0.69897	-0.937852	-0.930919	-0.782154	-0.863323	-1.30583	-0.957248
ENSG00000080561	ENSG00000146063	Q9UJV3	Q8WV44	0.60206	0.159701	-0.196295	0.335792	0.522879	-0.176091	0	-0.146128	0.176091	0.628389	0.124939	0.385351	0.410174	0.221849	-0.124939	0.0901766
ENSG00000080561	ENSG00000170035	Q9UJV3	Q969T4	-0.458638	-0.539269	-1.03572	-0.671386	-0.579784	-1.07918	-0.970037	-1.04139	-0.884607	-0.441649	-0.500602	-0.554881	-0.564271	-0.633468	-1.04139	-0.778151
ENSG00000080561	ENSG00000182247	Q9UJV3	Q96LR5	-0.157608	-0.31742	-0.845098	-0.558155	-0.278754	-0.812913	-0.544068	-0.623249	-0.425969	-0.3928	-0.176091	-0.337753	-0.378196	-0.0791812	-0.81661	-0.258278
ENSG00000080561	ENSG00000185880	Q9UJV3	Q86WT6	0.20412	0.0347621	-0.497325	0.159701	-0.30103	-0.929419	-0.425969	-0.643453	0.176091	-0.200915	-0.30103	-0.131279	-0.263241	0.09691	-0.367977	0.162727
ENSG00000080561	ENSG00000186628	Q9UJV3	A1L4K1	2.20412	1.11394	1.24304	0.812913	1.69897	-1.04139	1.47712	1.39794		1.92942	1.77815	1.62839		0.30103	1.05115	0.50515
ENSG00000080815	ENSG00000205155	P49768	Q9NZ42	-0.0599979	-0.243038	0.230449	-0.064458	-0.138303	-0.109144	-0.345842	0.123063	-0.511883	-0.520587	-0.169142	-0.154902	-0.280827	-0.346787	-0.425969	0.0286452
ENSG00000081870	ENSG00000100360	Q9Y547	Q9BW83	0.653213	0.477121	0.39794	0.574031	0.522879	0.176091	0.511883	0.726999	0.544068	0.477121	0.30103	0.30103	0.375664	0.30103	0.71321	0.69897
ENSG00000082512	ENSG00000127191	O00463	Q12933	-0.221849	0.519525	0	0.176091	-0.243038	0	0	0.359022	-0.221849	-0.255273	-0.0234811	0.500602	0.30103	-0.823909	-0.113943	-0.39794
ENSG00000082512	ENSG00000131323	O00463	Q13114	-0.30103	0.202105	-0.352183	-0.221849	-0.09691	-0.69897	0	-0.118099	-0.69897	-0.30103	-0.0457575	0.132626	0.30103	-0.522879	-0.146128	-0.243038
ENSG00000082512	ENSG00000175104	O00463	Q9Y4K3	-0.367977	0.554287	-0.30103	-0.176091	-0.176091	-0.778151	-0.342423	-0.157608	-0.823909	-0.414973	0.21388	0.102662	0.0669468	-1.12494	-0.113943	-0.511883
ENSG00000083635	ENSG00000273611	Q9UHK0	Q15649	-0.09691	0	0.0347621	0.0791812	-0.30103	0	0	-0.268845	0	-0.221849	-0.564271	0.342423	-0.21388	0.221849	0.0579919	0.146128
ENSG00000083838	ENSG00000121413	Q9NWS9	Q8TBC5	-0.477121	-0.511883	-0.884607	-0.60206	-0.90309	-0.823909	-0.60206	0.30103	0.09691	-0.69897	-0.69897	-0.588272	-0.740363	-0.346787	-0.477121	-0.71321
ENSG00000083838	ENSG00000137185	Q9NWS9	O15535	-0.30103	-0.439333	-0.124939	-0.39794	-0.477121	-0.69897	-0.544068	-0.477121	0	-0.30103	-0.60206	-0.176091	-0.439333	-0.522879	-0.50515	0
ENSG00000083838	ENSG00000137338	Q9NWS9	Q96JS3	-0.39794	-0.477121	-0.669007	-0.477121	-0.60206	-0.522879	-0.477121	0.455932	0.154902	0	-0.39794	-0.243038	-0.243038	0	-0.255273	-0.124939
ENSG00000083838	ENSG00000140265	Q9NWS9	Q8IWY8	-0.653213	-0.574031	-0.636822	-0.653213	-0.90309	-0.69897	-0.653213	-0.90309	-0.60206	-0.39794	-0.875061	-0.352183	-0.511883	-0.948847	-0.60206	-0.522879
ENSG00000083838	ENSG00000140987	Q9NWS9	Q9NX65	0.39794	0.30103	0.176091	0.30103	0	0	0.30103	-0.176091	0.39794	0.30103	0.30103	0.425969	0.30103	0.954243	0.221849	0.477121
ENSG00000083838	ENSG00000154957	Q9NWS9	P17022	-0.477121	-0.574031	-0.477121	-0.60206	-0.477121	-0.522879	-0.477121	-0.90309	-0.60206	-0.30103	-0.60206	-0.273001	-0.352183	-0.744727	-0.579784	-0.176091
ENSG00000083838	ENSG00000158691	Q9NWS9	O43309	0	-0.243038	-0.367977	0	-0.30103	-0.221849	-0.176091	-0.39794	0.09691	0	-0.39794	-0.0511525	-0.439333	0.176091	-0.146128	-0.176091
ENSG00000083838	ENSG00000162714	Q9NWS9	Q96IT1	-0.653213	-0.439333	-0.30103	-0.477121	-0.778151	-0.69897	-0.30103	-0.30103	0	-0.653213	-0.60206	-0.327359	-0.439333	-0.948847	-0.447158	-0.452298
ENSG00000083838	ENSG00000166529	Q9NWS9	Q9Y5A6	-0.30103	-0.439333	-0.30103	-0.477121	-0.60206	-0.522879	-0.544068	-0.477121	-0.60206	-0.30103	-0.544068	-0.273001	-0.511883	-0.823909	-0.414973	-0.30103
ENSG00000083838	ENSG00000167840	Q9NWS9	Q9UNY5	-0.69897	-0.39794	-0.367977	-0.30103	-0.778151	-0.522879	-0.39794	-0.69897	-0.60206	-0.39794	-0.544068	-0.273001	-0.60206	-1.04576	-0.380211	-0.176091
ENSG00000083838	ENSG00000171222	Q9NWS9	P57086	-0.845098	-0.845098	-0.367977	-0.845098	-0.845098	-0.823909	-0.812913	-1	-1.04139	-0.740363	-0.778151	-0.176091	-0.574031	-0.823909	-0.30103	-0.477121
ENSG00000083838	ENSG00000172466	Q9NWS9	P17028	-1.0607	-1.02119	-1.25527	-1.20412	-1.32222	-1.58358	-1.26717	-1.61278	-1.23045	-1.36173	-1.45484	-0.845098	-1.12222	-1.38818	-0.880814	-1.01424
ENSG00000083838	ENSG00000173258	Q9NWS9	Q8TF39	0	0.124939	-0.937852	0.30103	-0.30103	-0.221849	0.30103	0.346787	1	0.30103	0	-0.0511525	0.60206		-0.146128	-0.124939
ENSG00000083838	ENSG00000182318	Q9NWS9	P10073	0	0.124939	0.176091	-0.176091	-0.30103	-0.124939	0	-0.30103	-0.30103	0	-0.39794	-0.0511525	-0.09691	-0.0457575	0	0.176091
ENSG00000083838	ENSG00000186496	Q9NWS9	Q96N95	0.455932	0.30103	0.176091	0	0.30103	0.477121	0	0	0.30103	0.30103	0.30103	0.60206	0.30103	0.653213	0.221849	0.176091
ENSG00000083838	ENSG00000186812	Q9NWS9	Q8NF99	-0.69897	-0.628389	-0.564271	-0.845098	-1	-0.823909	-0.812913	-0.653213	-0.477121	-0.544068	-0.845098	-0.588272	-0.653213	-0.744727	-0.50515	-0.544068
ENSG00000083838	ENSG00000186814	Q9NWS9	Q86W11	-0.39794	-0.477121	-0.564271	-0.544068	-0.60206	-0.823909	-0.60206	-0.176091	-0.477121	-0.176091	-0.544068	-0.352183	-0.39794	-0.522879	-0.255273	-0.452298
ENSG00000083838	ENSG00000187626	Q9NWS9	Q969J2	-0.176091	-0.39794	-0.30103	-0.39794	-0.477121	-0.221849	-0.39794	-0.778151	0	-0.176091	-0.653213	0	-0.352183	0.0511525	-0.69897	-0.176091
ENSG00000083838	ENSG00000187987	Q9NWS9	Q3MJ62	1.30103	0.756962	0.477121	0.60206	0.30103	0.30103	0.69897	0.455932		0.69897	0.823909	0.60206	0.30103		0.39794	0.477121
ENSG00000083838	ENSG00000196812	Q9NWS9	Q9H4T2	-0.176091	-0.653213	-0.124939	-0.60206	-0.778151	-0.221849	-0.69897	-0.875061	-0.60206	-0.39794	-0.845098	-0.0511525	-0.30103	-0.0457575	-0.342423	-0.30103
ENSG00000083838	ENSG00000197279	Q9NWS9	P49910	1	0.124939	0.176091	0	-0.30103	0.176091	-0.653213	0.346787	0.154902	-0.30103	0	0.425969	0.30103		-0.991226	0.0791812
ENSG00000083844	ENSG00000105497	O43296	Q9Y473	0.564271	0.352183	0.196295	0.447158	0.30103	0.30103	0.221849	0.662758	0	0.653213	0.234083	0.234083	0.196295	0.60206	0.276206	0.0347621
ENSG00000083844	ENSG00000167625	O43296	Q8TF50	0.342423	0.410174	0.564271	0.544068	0.176091	0.60206	0.522879	0.361728	0	0.255273	0.380211	0.338819	0.0871502	-0.176091	0.230449	0.414973
ENSG00000084070	ENSG00000112305	Q8WU79	Q8IYB5
ENSG00000084734	ENSG00000106633	Q14397	P35557
ENSG00000084764	ENSG00000101367	Q9UPY8	Q15691	-0.837588	-0.995404	0	-0.857332	-1.02531	-0.587337	-0.961082	-1.87651	-0.39794	-1.03681	-0.971971	-0.739349	-0.889302	0.276896	-0.837273	-0.860338
ENSG00000084764	ENSG00000166974	Q9UPY8	Q15555	0.142668	-0.33403	-0.0416986	0.0222764	-0.271067	-0.623249	-0.109144	-1.37107	-0.138303	-0.247784	-0.439333	0.0347621	-0.416165	0.614649	0.0579919	-0.107634
ENSG00000085644	ENSG00000166529	O14771	Q9Y5A6	0.176091	-0.263241	0.0669468	0	-0.124939	-0.30103	-0.367977	0.0669468	-0.90309	-0.124939	-0.367977	-0.09691	-0.159701	0.124939	0.187087	-0.0791812
ENSG00000085644	ENSG00000171222	O14771	P57086	-0.367977	-0.669007	0	-0.367977	-0.367977	-0.60206	-0.636822	-0.455932	-1.34242	-0.564271	-0.60206	0	-0.221849	0.124939	0.30103	-0.255273
ENSG00000086159	ENSG00000240583	Q13520	P29972	-3.70501	-3.49136	-2.28103	-3.33846	-3.6464	-3.23553	-0.971036	-1		-3.32387	-3.62428	-2.65321	-3.40054		-2.43933	-3.29667
ENSG00000086506	ENSG00000130656	P09105	P02008	0.367977		0.154902	0.69897		0				0.60206					-0.176091
ENSG00000086506	ENSG00000188536	P09105	P69905	-1.35902	-2.81291	-1.23045	-1.53148	-2.01424	-1.8451		-0.346787		-1.43933		-2.25527			-0.90309
ENSG00000086506	ENSG00000196565	P09105	P69892	0.0669468	-1	0.30103	-1.66276	-1.22185	-0.477121		-0.346787		-0.511883		-0.69897			0.30103
ENSG00000086506	ENSG00000213931	P09105	P02100		-0.69897	0.0457575	0.221849								-1			0
ENSG00000086506	ENSG00000223609	P09105	P02042	-0.853872	-0.778151	1	0.09691	-1.36798	-0.30103		0.352183		-1.34242		-0.477121			0
ENSG00000086506	ENSG00000244734	P09105	P68871	-2.97247	-3.63849	-2.36922	-3.45086	-4.09401	-2.85733		-1.27621		-3.76131		-2.98677			-2.8251
ENSG00000087191	ENSG00000100519	P62195	P62333	0.678036	0.575029	0.530704	0.38818	0.574031	0.200915	0.488551	0.286307	0.31037	0.253257	0.477121	0.43612	0.464532	0.774111	0.566732	0.453997
ENSG00000087365	ENSG00000143368	Q13435	Q15427	0.142668	0.0612697	0.394452	0.0469966	0.134699	-0.0347621	0.0122345	-0.152377	-0.0280287	0.0567276	0.171935	-0.0543577	0.00717858	0.198368	0.0532455	0.168404
ENSG00000088002	ENSG00000173597	O00204	O43704	-1.17609	-0.60206	-1	-0.30103	-1.42597	-1.30103	0.30103	-2.07918	-2.5682	0.653213	-0.778151	-0.69897	0		0.176091	-0.346787
ENSG00000088002	ENSG00000196228	O00204	Q6IMI6			-0.352183		-0.221849		0.30103		-0.477121			0.778151			0.477121
ENSG00000088038	ENSG00000111596	O75175	Q9NZN8	-0.146128	-0.221849	-0.243038	-0.330993	-0.176091	-0.221849	-0.138303	-0.111974	-0.221849	-0.162727	0.185637	-0.0829742	-0.09691	-0.109144	0.183644	-0.2156
ENSG00000088808	ENSG00000172531	Q96KQ4	P62136	-1.00718	-0.989005	-0.380211	-0.853872	-0.778151	-0.106455	-0.889302	-1.88461	-1.07918	-0.581857	-1.02413	-0.38739	-0.507084	-0.977724	-0.19382	-0.443263
ENSG00000088876	ENSG00000127903	Q6P1L6	Q9Y2P0	0.933053	0.477121	0.176091	0.544068	0.845098	0.455932	0.778151	0.778151	1.47712	0.920819	0.60206	0.477121	0.544068	1.12494	0.653213	1.07918
ENSG00000088876	ENSG00000166188	Q6P1L6	Q9P2F9	0.30103	-0.0457575	0	0.146128	0.243038	-0.176091	0.176091	-0.653213	0.176091	0.09691	-0.09691	-0.199572	0.191886	0.124939	0.109144	0
ENSG00000088876	ENSG00000179930	Q6P1L6	Q5T619		1.95424	1.77815	1.8451								1.60206			0.954243
ENSG00000088986	ENSG00000100246	P63167	O96015	0.81661	0.720159	1.21181	1.1793	1.19312	0.740363	1.02119	1.08571	1.71181	1.08196	1.53572	1.04311	1.15803	0.720159	0.692938	0.365147
ENSG00000089159	ENSG00000166407	P49023	P25800			1.11394	1.97772	2.44716	1.8451	1.8293				2.66276		1.88461	1.14613	1.44716	2.08517
ENSG00000089289	ENSG00000113575	P78318	P67775	0.196295	-0.0161868	-0.432918	0.01524	0.273509	-0.119186	-0.212303	0.103541	-0.410174	-0.176091	0.255907	0.251156	0.34958	0.409626	-0.0923143	-0.0220875
ENSG00000089289	ENSG00000119414	P78318	O00743	-0.00975984	-0.0846441	-0.147128	-0.340376	0.31338	0.0612697	-0.0776049	0.0621479	-0.2156	0.0367228	0.297871	0.307979	0.448832	-0.117183	-0.127787	0
ENSG00000089289	ENSG00000149923	P78318	P60510	0.188608	0.0402946	0.561943	0.161368	0.728354	0.625541	0.231394	0.33667	-0.31627	0.197134	0.513471	0.528274	0.786584	0.638105	-0.0168135	0.254518
ENSG00000089775	ENSG00000126804	P24278	Q9Y2K1	-0.511883	-0.46584	-0.410174	-0.636822	-0.544068	-0.425969	-0.812913	-0.812913	-0.30103	-0.30103	-0.544068	-0.571391	-0.544068	-0.564271	-0.500602	-0.730378
ENSG00000089775	ENSG00000181472	P24278	Q8N680	-0.60206	-0.377418	-0.196295	-0.425969	-0.511883	-0.124939	-0.39794	-0.724276	-0.221849	-0.458638	-0.276206	-0.630705	-0.439333	-0.726999	-0.60206	-0.942008
ENSG00000089818	ENSG00000100280	Q8NC96	Q10567	-0.372386	-0.268845	0.535716	-0.157608	0.0725507	0	0.0193052	-0.133894	-0.141329	0.0413927	0.0271522	0.14842	0.191886	-0.138303	-0.0561159	-0.0649408
ENSG00000090266	ENSG00000099795	O95178	P17568	-0.646264	-0.545944	-0.352183	-0.538022	-0.51029	-0.369487	-0.249877	-0.410174	-0.583577	-0.620809	-0.365755	-0.538867	-0.595429	-0.832509	-0.549208	-0.11115
ENSG00000091140	ENSG00000110435	P09622	O00330	0.594235	0.462398	0.246291	0.425969	0.564271	0.32932	0.492361	0.40302	0.206474	0.287242	0.142668	0.4843	0.23976	0.277118	0.172363	0.374669
ENSG00000092010	ENSG00000100911	Q06323	Q9UL46	0.54079	0.401346	0.503856	0.526809	0.719331	0.477121	0.448019	0.592702	0.236912	0.449093	0.479022	0.518343	0.605605	0.716003	0.480257	0.482354
ENSG00000092068	ENSG00000168003	Q9UHI5	P08195	-0.0606978	-0.572097	-0.467361	-0.60206	-0.330993	0.176091	-0.077993	-1.66276	-0.367977	-0.666785	-0.567298	-0.241154	-0.163502	-0.424415	-0.14842	0.171456
ENSG00000092094	ENSG00000196976	Q9NPF4	Q14657	-0.263241	0.31079	-0.166331	-0.176091	-0.447158	-0.477121	-0.0871502	-0.238882	-0.380211	-0.359022	-0.131279	-0.259637	-0.288796	-0.574031	-0.346787	0.119186
ENSG00000092199	ENSG00000179172	P07910	O60812		3.39967	3.23805									3.5611			3.35025
ENSG00000092199	ENSG00000275774	P07910	B2RXH8															3.04922
ENSG00000092208	ENSG00000139343	O14893	P62306	-0.544068	-0.52597	-0.352183	-0.255273	-0.522879	-0.544068	-0.410174	-0.6173	-1.02119	-0.759668	-0.447158	-0.419129	-0.373581	0.0791812	-0.329059	-0.544068
ENSG00000092208	ENSG00000172062	O14893	Q16637	0.30103	0.669007	0.60206	0.39794	0.778151	0.30103	0.544068	0.367977	0.30103	0.124939	0.69897	0.726999	0.342423	0.933053	0.69897	0.69897
ENSG00000092330	ENSG00000102977	Q9BSI4	Q96AP0	0.853872	0.812913	0.778151	0.865301	0.684247	0.845098	0.792392	0.947294	1.17609	0.851937	0.497325	0.578579	0.60805	0.716003	0.360616	1.01822
ENSG00000092531	ENSG00000135604	O00161	O75558	-0.514105	0.455932	0.669007	-0.210853	0.431364	0.255273	1.0607	-0.227887	0.778151	-0.384712	0.39794	0.857332	0.550907	0.522879	0.90309	0.176091
ENSG00000092607	ENSG00000105991	Q96SF7	P49639	1.99123	0		1.59106	0.221849	1	-0.477121		1.39794	-0.20412	0.69897	-1	-0.69897		0.647817
ENSG00000092607	ENSG00000149922	Q96SF7	O95947	1.91204	0	0.455932	1.59106	0.221849	0.69897	-0.30103		1.39794	-0.30103	0.39794	-0.69897	-0.69897	2.7104	0.30103	1.24304
ENSG00000092964	ENSG00000113657	Q16555	Q14195	0.756962	-0.00782534	1.07918	0.394827	0.0559952	0.539269	0.488117	3.02119	1	0.511026	0.21388	-0.19382	-0.360377	-0.253257	-0.205311	0.118099
ENSG00000092964	ENSG00000157851	Q16555	Q9BPU6	3.30103	2.56427	1.44954	2.84198	2.31527					3.40312	2.73239	2.42597	2.54407	2.38021	1.35698	2.32222
ENSG00000093000	ENSG00000102753	Q9UKX7	O00505	-0.264513	-0.207125	-0.556303	-0.636822	-0.759668	-1.0086	-0.265314	0.0811598	-0.285236	-0.320335	-0.198834	-0.458638	-0.638489	-1.47712	-0.507687	-0.614897
ENSG00000093000	ENSG00000114030	Q9UKX7	P52294	-0.0271522	0.124939	-0.217484	-0.249877	-0.124939	-0.531479	0.0483047	0.439333	0.0321847	-0.134699	0.169142	-0.107634	-0.130334	-1.04139	-0.013364	-0.30103
ENSG00000093000	ENSG00000182481	Q9UKX7	P52292	0.236089	0.0511525	-0.380211	-0.106455	-0.124939	-0.477121	-0.183644	0.425969	-0.0843209	-0.21388	-0.0997029	-0.013364	0.154902	-0.154902	-1.0186	0.0177288
ENSG00000093000	ENSG00000186432	Q9UKX7	O00629	-0.207608	0	-0.352183	-0.508155	-0.533603	-0.991226	-0.198368	0.181055	0.0321847	-0.389971	-0.131888	-0.358173	-0.511883	-1.27875	-0.30103	-0.55145
ENSG00000093000	ENSG00000196911	Q9UKX7	O15131	0.71321	0.277549	-0.20412	0.176091	0.234083	0.09691	0.433656	0.944483	1.14613	0.228479	0.260913	-0.118099	0	0.146128	-0.227244	0.0177288
ENSG00000094796	ENSG00000131095	Q15323	P14136	-0.845098		-3.56971	-1.30103							-1.30103				0	-0.0791812
ENSG00000094796	ENSG00000135406	Q15323	P41219
ENSG00000094796	ENSG00000135443	Q15323	P78386	0														0.0579919
ENSG00000094796	ENSG00000139648	Q15323	Q3SY84				0											0.90309
ENSG00000094796	ENSG00000161850	Q15323	Q9NSB4
ENSG00000094796	ENSG00000167767	Q15323	Q6KB66	-0.477121		0.845098	-1.60206							0				-0.09691	-0.778151
ENSG00000094796	ENSG00000167768	Q15323	P04264	-2.74819		0.845098	-0.69897							0				-0.39794
ENSG00000094796	ENSG00000170421	Q15323	P05787	-1.60206		-0.154902	-2.57978							-1.8451				-1.43933	-2.78675
ENSG00000094796	ENSG00000170423	Q15323	Q8N1N4	-0.477121														0.124939	0.69897
ENSG00000094796	ENSG00000170442	Q15323	O43790			0	-0.90309											-0.09691	-0.90309
ENSG00000094796	ENSG00000170454	Q15323	O95678				0											0.60206	0.69897
ENSG00000094796	ENSG00000170465	Q15323	P48668	-1.60206			0							-0.30103				-0.39794	-1.14613
ENSG00000094796	ENSG00000170477	Q15323	P19013	-1.30103			0											0.30103	-0.60206
ENSG00000094796	ENSG00000170484	Q15323	Q7RTS7															0.0579919
ENSG00000094796	ENSG00000170486	Q15323	Q14CN4											-1.30103				-1.41913
ENSG00000094796	ENSG00000170523	Q15323	P78385			0.243038	-0.60206											0.124939	0.09691
ENSG00000094796	ENSG00000170819	Q15323	Q13515				0							-1				0.60206
ENSG00000094796	ENSG00000171431	Q15323	P35900	0														0.60206
ENSG00000094796	ENSG00000172867	Q15323	P35908	-1.77815
ENSG00000094796	ENSG00000185069	Q15323	Q01546
ENSG00000094796	ENSG00000185479	Q15323	P04259	-0.954243			-1.77815											0.425969	-0.30103
ENSG00000094796	ENSG00000185640	Q15323	Q5XKE5	-1.47712			-1.69897							0					0.39794
ENSG00000094796	ENSG00000186049	Q15323	Q86Y46
ENSG00000094796	ENSG00000186081	Q15323	P13647	-1.95424		-0.154902	-3.18469							-1				-0.942008	-0.60206
ENSG00000094796	ENSG00000186442	Q15323	P12035																0.69897
ENSG00000094796	ENSG00000189182	Q15323	Q7Z794	-0.69897			-0.30103											0.90309
ENSG00000094796	ENSG00000205420	Q15323	P02538
ENSG00000094796	ENSG00000205426	Q15323	Q14533			0	-1.60206											0.30103	-0.30103
ENSG00000094880	ENSG00000129055	Q9UJX2	Q9BS18	-0.520156	-0.592515	-0.726999	-0.725568	-0.716003	-0.735954	-0.670636	-0.3837	-0.68921	-0.750999	-0.572097	-0.6173	-0.460088	-0.79005	-0.434569	-0.793608
ENSG00000094916	ENSG00000101945	P45973	O43463	0.740363	0.640978	0.910777	0.732394	0.90309	0.845098	1.04139	0.477121	0.544068	0.977724	0.71321	1.32222	0.823909	0.30103	0.812913	0.884607
ENSG00000095139	ENSG00000129083	P48444	P53618	0.367977	0.191466	0.382063	0.168195	0.216709	0.372912	0.0717993	0.305309	0.221849	0.265798	0.210853	0.27251	0.30103	0.31742	0.140619	0.0750647
ENSG00000095906	ENSG00000151413	Q9Y5Y2	Q8TB37	0.20412	0.243038	0	-0.0413927	0.30103	-0.425969	0.0669468	0.522879	0.60206	0.30103	0.669007	0.159701	0.367977	0.39794	0.30103	0.159701
ENSG00000097021	ENSG00000172497	O00154	Q8WYK0		2	2.716				0.69897		-0.942008			1.77815		1	2.34242
ENSG00000097033	ENSG00000148341	Q9Y371	Q9NR46	1.13918	0.758407	0.345234	1.13758	0.819544	1.34895	0.636822	1.09498	0.920819	0.778151	0.589826	0.641569	0.358325	1.57015	1.05203	0.845098
ENSG00000099139	ENSG00000140479	Q92824	P29122	1.32736	0.20412	-0.812913	0.653213	0.845098	-0.30103	0.477121	0.39794	-1.85733	0.778151	0.477121	0.439333	0.942008	-0.522879	0.30103	0.544068
ENSG00000099204	ENSG00000115641	O14639	Q14192	1.01741	0.330993	1.09442	0.916454	0.719173	0.0564814	0.78837	1.90849	1.11394	0.746894	0.547012	-0.0531585	0.439333	0.765917	0.258102	1.20926
ENSG00000099256	ENSG00000165704	Q9NRG1	P00492	-0.929419	-0.720159	-0.565848	-0.632023	-0.628389	-0.753328	-1.35218	-1.36173	-1.25527	-0.740363	-0.823909	-0.363522	-0.328468	-1.69897	-1.30103	-0.793391
ENSG00000099284	ENSG00000233822	Q9P0M6	Q99877	1	1.07918	0.653213	1.36798	1.60206	1.17609	1.60206	0.853872	1.42597	0.69897	0.60206	1.65321	1.6173	0.69897	1.44716	1.0607
ENSG00000099365	ENSG00000099940	P61266	O95721	-1.39794	-0.740363	0.812913	-1.30103	-1.22185	-1.81291	-1.50515	-2.36173	-1.30103	-1.57403	-1.34242	-1.30103	-1.4624	-2.07918	-0.977724	-1.43933
ENSG00000099365	ENSG00000103496	P61266	Q12846	-1.54407	-1.04139	0.83519	-1.36173	-1.40749	-1.54407	-1.57978	-2.07918	-0.845098	-1.96614	-1.53148	-1.25527	-1.50515	-1.74036	-0.676694	-1.58827
ENSG00000099365	ENSG00000111450	P61266	P32856	-1.32222	-0.79588	0.858671	-1.39794	-1.4437	-1.69897	-1.60206	-1.69897	-0.69897	-1.8893	-1.53148	-1.33244	-1.60206	-1.54407	-1	-1.39794
ENSG00000099365	ENSG00000125814	P61266	Q9H115	-0.778151	-0.511883	-0.588487	-0.845098	-1.27621	-1.17609	-1.30103	-1.54407	-0.477121	-1.54407	-1.07918	-0.977724	-1.34242	-1.17609	-0.60206	-1.39794
ENSG00000099365	ENSG00000139190	P61266	P23763	-0.30103	-0.676694	0.0170333	-0.477121	-0.522879	-0.653213	-1	-1.47712	0	-1.17609	-1.62325	-0.60206	-1.17609	-0.544068	-0.09691	-1.30103
ENSG00000099365	ENSG00000168899	P61266	O95183	-2.11394	-1.68797	0.666785	-1.92942	-1.97518	-2.14613	-2.04922	-2.60206	-1.6902	-2.71391	-2.07555	-1.63347	-2.17026	-2.24304	-1.2492	-1.95424
ENSG00000099365	ENSG00000220205	P61266	P63027	-1.97772	-1.53148	-0.692915	-1.98677	-1.85194	-2.13033	-2.17026	-2.79934	-1.23045	-2.35698	-1.96379	-1.8451	-2.17898	-2.41497	-1.42732	-2.03643
ENSG00000099622	ENSG00000112081	Q14011	P84103	0.187331	0.177853	0.376531	0.114639	0.0234811	-0.0255541	-0.228882	-0.432702	-0.206474	-0.159701	-0.521868	-0.0788297	-0.131757	0.181055	-0.188132	0.142277
ENSG00000099624	ENSG00000124172	P30049	P56381	-0.234083	-0.444636	-0.170262	-0.386041	-0.115795	-0.196295	-0.20412	-0.701517	-0.226784	-0.594761	-0.480914	-0.205762	-0.256826	0.0681158	-0.370356	-0.280827
ENSG00000099940	ENSG00000111450	O95721	P32856	0.0757207	-0.0555173	0.0457575	-0.09691	-0.221849	0.113943	-0.09691	0.662758	0.60206	-0.31527	-0.189056	-0.0314085	-0.139662	0.535113	-0.0222764	0.0413927
ENSG00000099940	ENSG00000125814	O95721	Q9H115	0.619789	0.228479	-1.4014	0.455932	-0.0543577	0.636822	0.20412	0.81766	0.823909	0.0299632	0.263241	0.323306	0.119975	0.90309	0.375664	0.0413927
ENSG00000099940	ENSG00000166900	O95721	Q13277	0.283997	0.196295	0.39794	0.346787	0.273001	0.414973	-0.419129	-0.0532455	0.823909	-0.496007	0.138303	0.323306	0.161368	0.60206	0.218056	-0.0725507
ENSG00000099940	ENSG00000168899	O95721	O95183	-0.716003	-0.947612	-0.146128	-0.628389	-0.753328	-0.333215	-0.544068	-0.240332	-0.389166	-1.13988	-0.733124	-0.332438	-0.707864	-0.163857	-0.271475	-0.51491
ENSG00000099956	ENSG00000139613	Q12824	Q8TAQ2	0.124939	0.598165	0.0167057	0.158362	0	0.162727	0.447158	0.137173	0.574031	0.0821868	0.256611	0.354905	-0.00914338	-0.288065	0.717855	0.186075
ENSG00000100030	ENSG00000162734	P28482	Q15121	-1.06005	-0.995523	-0.840299	-1.0894	-0.98361	-0.912045	-0.512739	-0.156074	-0.106455	-1.19922	-0.873611	-0.648456	-0.904295	-0.31079	-0.69568	-0.559862
ENSG00000100053	ENSG00000108255	P26998	P05813		-0.778151	-0.69897	-0.69897		-0.30103			0.425969	-0.522879					-0.522879
ENSG00000100055	ENSG00000142675	Q9UIA0	Q969H4	0.823909	1.19033	0.522879	0.243038	0	0.69897	-0.124939	2.30103	0.69897	0.330993	0.812913	-0.176091	-0.243038	-1.74036	0.176091	-1.04139
ENSG00000100065	ENSG00000187796	Q9BWT7	Q9H257	1.54407	0.845098	-0.221849	0.942008		1	1.30103		1.60206	1.47712	0.845098	0.954243	1		1.30103	1.77815
ENSG00000100105	ENSG00000105610	Q9HBE1	Q13351	1.17609	1.66276		2	1.30103			1.44716		0.477121	2.14613		1.87506			2.14613
ENSG00000100105	ENSG00000147596	Q9HBE1	Q9GZV8		2.36173	1.77815	2	1.90309			1.74819		1.47712	1.54407	1.94201	2.47712	1.77815	0.875061	2.44716
ENSG00000100105	ENSG00000152977	Q9HBE1	Q15915	0.778151	1.66276	0.124939	1.69897			1.81291		1.22185		1.36798			1	1.69897	1.8451
ENSG00000100105	ENSG00000269699	Q9HBE1	Q9NZV7	1.77815	2.0607	0.60206				1.81291			1.65321		0.845098	2.47712		0.69897	1.97004
ENSG00000100129	ENSG00000178982	Q9Y262	Q9UBQ5	0.146128	-0.0899364	-0.0843209	-0.0669468	0.127399	-0.329675	-0.280827	0.151673	-0.271067	-0.0220875	0.059314	0.50101	0.115393	-0.00782534	0.304575	0.143015
ENSG00000100146	ENSG00000106536	P56693	P78424
ENSG00000100167	ENSG00000180096	Q9UH03	Q8WYJ6	-0.60206	-2.39794	2.42488	-0.30103	-0.30103	-0.69897	-0.60206	-1.88081		-0.823909	-1.38917	-0.60206	-0.69897	-0.60206	0.176091	-0.455932
ENSG00000100201	ENSG00000110367	Q92841	P26196	0.0739801	0.210853	-0.00532883	0.202222	0.0839019	0.09691	0.498311	0.0271522	0.403692	0.307561	0.60805	0.30702	0.459458	0.00729924	0.10095	0.40022
ENSG00000100266	ENSG00000124507	Q9UNF0	Q9BY11		1.65854	-0.640978	2.21748	1.73038	1.19033	1.79934	1.43136	2.17609	2.39211	1.86034	2.21307	1.86034		1.38021	2.82607
ENSG00000100266	ENSG00000165912	Q9UNF0	Q9UKS6	0.327359	1.13566	0.359022	0.372386	0.235528	-0.0527064	0.954243		-0.0280287	0.613959	0.985277	0.171682	0.183644	-1.01169	0.50515	0.00653087
ENSG00000100280	ENSG00000213983	Q10567	O75843	1.21748	0.43725	1	0.759668	0.740363	1.05799	0.564271	0.690196	1.35218	0.39794	0.0442037	0.477121	0.431364	1.74036	1.04139	0.60206
ENSG00000100320	ENSG00000152430	O43251	Q8N9W6	2.50515	1.85733	2.74036	1.85733							2.17609			0.69897	-0.185235	1.68124
ENSG00000100351	ENSG00000104611	O75791	Q9H788	-0.69897	0.90309	-1.30103	-1.07918	-0.477121	-0.09691	-1.43933	2.91908	-2.14613	-0.176091	0.726999	-1.53148	-1.17609		-0.30103	-1.82391
ENSG00000100351	ENSG00000172680	O75791	P00540	1		-0.30103												0.632023
ENSG00000100387	ENSG00000108094	P62877	Q13617	0.159701	0.231949	0.150386	0.169751	-0.0222764	0.0746336	0.154902	0.185046	0.237361	0.477121	0.245982	0.0942699	-0.0871502	-0.287242	-0.0863598	0.164192
ENSG00000100387	ENSG00000130725	P62877	P61081	-0.325389	-0.0219018	-0.432539	-0.149762	-0.364699	-0.354715	-0.156347	-0.0258073	-0.0434657	-0.124939	-0.187673	-0.200129	-0.41218	-0.764363	-0.120574	-0.0599979
ENSG00000100387	ENSG00000174842	P62877	Q92990	0.812913	0.684247	0.571391	0.628389	0.676694	0.579784	0.69897	0.787106	0.977724	1.13033	0.568202	0.498841	0.60206	0.90309	0.552842	0.732394
ENSG00000100479	ENSG00000177084	P56282	Q07864	-0.778151	0.0669468	0.30103	-0.176091	-0.30103	-0.255273	-0.30103	-0.60206	0	-0.30103	-0.60206	0	-0.124939	-1.30103	-0.234083	-0.176091
ENSG00000100504	ENSG00000100994	P06737	P11216	-0.191886	-0.646872	-1.17319	0.420683	-0.502675	-1.35698	-0.60206	0.361396	0.852785	0.0850108	-0.22494	-0.223733	-0.671386	-0.477121	-0.758673	-0.535113
ENSG00000100519	ENSG00000165916	P62333	P17980	-0.810944	-0.627507	-0.440527	-0.559862	-0.662758	-0.493827	-0.465383	-0.238882	-0.489531	-0.544068	-0.423602	-0.431798	-0.489356	-0.967444	-0.563036	-0.531479
ENSG00000100554	ENSG00000128524	Q9Y5K8	Q16864	-1.09691	-1.16324	-0.581149	-0.716383	-0.660463	-0.295567	-0.548674	-0.920819	-0.615424	-0.889726	-0.987145	-0.625541	-0.774772	-0.862973	-0.848409	-0.559531
ENSG00000100567	ENSG00000100902	P25788	P60900	0.352183	0.726999	0.554287	0.676694	0.559308	0.832509	1.0607	0.648803	1.02531	0.718566	0.61182	0.647138	0.896251	0.466656	0.425969	0.556303
ENSG00000100567	ENSG00000129084	P25788	P25786	-0.133894	0.0377886	-0.0989253	-0.0892232	-0.190815	0.012965	0.139879	-0.142313	0.0710634	-0.00634018	-0.117639	-0.0463687	-0.0579919	-0.0206846	-0.151268	-0.0369836
ENSG00000100568	ENSG00000103496	Q9UEU0	Q12846	0.226784	0.0193052	0.461609	0.663578	0.261521	0.535113	0.393344	0.327359	0.433656	-0.07684	0.10199	0.191886	0.20242	0.338819	0.402488	0.400733
ENSG00000100568	ENSG00000106089	Q9UEU0	Q16623	1.77085	1.66276	0.18406	2.02531	1.14613	1.90309	1.6721	1.75333	1.97772	1.19033	1.03141	1.27107	1.10551	1.53511	1.38021	1.89209
ENSG00000100568	ENSG00000111450	Q9UEU0	P32856	0.448633	0.264818	0.48509	0.627366	0.225309	0.380211	0.371068	0.70757	0.579784	0	0.10199	0.11472	0.10551	0.535113	0.0791812	0.591065
ENSG00000100568	ENSG00000170310	Q9UEU0	Q9UNK0	0.594761	0.361728	0.439333	0.663578	0.261521	0.535113	0.467978	0.345842	0.375664	0.212608	0.354715	0.333215	0.20242	0.380211	0.0579919	0.530367
ENSG00000100603	ENSG00000137168	Q13573	Q9Y3C6	1.00955	0.327359	0.306294	0.585461	0.518514	-0.367977	0.0741017	0.728041	-0.221849	0.673416	0.238882	0.30103	0.423436	0.851937	0.472186	0.428012
ENSG00000100764	ENSG00000175166	P62191	Q13200	-0.60206	-0.650365	-0.60805	-0.69314	-0.645095	-0.80448	-0.819544	-0.830539	-0.756962	-0.895265	-0.954243	-0.69897	-0.728933	-1	-0.816241	-0.556303
ENSG00000100811	ENSG00000105750	P25490	Q03923	1.21748	0.912045	1.27875	1.13566	1.76769	1.27875	1.02803	1.26951	1.82391	1.70757	1.20412	0.88224	1.14613	2.21748	0.477121	0.809185
ENSG00000100842	ENSG00000138443	O43281	Q9NYB9	0.176091	-0.146128	-0.225779	0.234083	-0.0511525	-0.544068	-0.352183	-1.60206	-0.69897	0	-0.109144	-0.01524	0.273001	0	-0.116506	-0.30103
ENSG00000100842	ENSG00000154556	O43281	O94875	0.109144	-0.146128	0.228479	0.0791812	-0.640978	-1.68574	-0.439333		-1.60206	0.234083	0.0669468	0.492916	-0.374137	-0.39794	0.0347621	-0.658541
ENSG00000100842	ENSG00000156463	O43281	Q8TEC5	1.17609	0.920819	1.34242	0.60206	0.425969	-1.53148	0.90309	-0.69897	-1.17609	0.60206	0.890856	1.14613	1.17609	-0.845098	-0.363178	0.109144
ENSG00000100934	ENSG00000101310	Q15436	Q15437	0.40654	0.121734	-0.127787	0.38646	0.576253	0.583577	-0.483112	-0.432918	0.214844	-0.128318	-0.0255541	0.206244	0.312929	1.14613	-0.0857121	-0.229674
ENSG00000100934	ENSG00000150961	Q15436	O94855	0.593627	0.422764	0.880814	0.748188	0.544068	0.759668	0.149762	0.169142	0.382335	-0.0511525	0.120574	0.451416	0.568202	1.14613	0.277965	0.439333
ENSG00000100949	ENSG00000137955	Q92696	P53611	-0.522879	-0.539912	-0.589826	-0.234083	-0.829304	-0.511883	-0.421005	0	-0.60206	-0.568202	-0.327359	-0.529509	-0.364082	-0.39794	-0.0669468	-0.61182
ENSG00000101132	ENSG00000155959	Q9NQP4	P61758	-0.196295	-0.229027	-0.48299	-0.308209	-0.287242	-0.60206	-0.608793	-0.544068	-0.491362	-0.687975	-0.503856	-0.41857	-0.351004	-0.759668	-0.042752	-0.481486
ENSG00000101158	ENSG00000185049	Q8IXH7	Q9H3P2	0.439333	0.430125	0.477121	0.477121	0.447158	0.544068	0.716003	0.462398	0.812913	0.477121	0.589826	0.346787	0.452298	0.410174	0.374459	0.477121
ENSG00000101189	ENSG00000123562	Q9NV56	Q15014	-1.13566	-0.987766	-1.58771	-1.34733	-1.31439	-1.06695	-1.25527	-0.579784	-1.32906	-1.23344	-1.00217	-1.50174	-1.22272	-0.90759	-0.620887	-1.40937
ENSG00000101189	ENSG00000185787	Q9NV56	Q9UBU8	-1.17124	-1.00955	-1.4183	-1.33746	-1.31963	-1.20862	-1.04851	-0.921686	-0.920819	-1.17779	-0.908485	-1.19173	-1.09167	-0.966142	-0.603432	-1.25204
ENSG00000101197	ENSG00000132906	Q96CA5	P55211	-0.875061			-1.60206	-1.47712					-1.90309	-1.30103	-1.82391	-1.90309		-1.90309	-1.8451
ENSG00000101213	ENSG00000155926	Q13882	Q13239	-1.54407	-1.29003	-0.653213	0	0.30103	-1.60206	-1	-2.43933	-1.09691	-0.669007	-1.70757	-0.79588	0.30103		-0.69897	-2.04139
ENSG00000101255	ENSG00000131791	Q96RU7	O43741	-0.0791812	-0.0347621	-1.13033	-0.90309	-0.970037	-1.63682	-0.778151	0.0871502	0.227244	-0.39794	-0.500602	-0.684247	-1.15381	-1.36173	-1.07918	-0.808114
ENSG00000101266	ENSG00000204435	P68400	P67870	0.229337	0.0734289	0.378196	0.21388	0.212608	0.367977	0.280827	0.276206	-0.167491	-0.0991315	-0.0467434	0.403692	0.0538754	0.328013	0.0857121	0.444452
ENSG00000101310	ENSG00000150961	Q15437	O94855	0.187087	0.30103	1.0086	0.361728	-0.0321847	0.176091	0.632874	0.60206	0.167491	0.077166	0.146128	0.245172	0.255273	0	0.363677	0.669007
ENSG00000101349	ENSG00000126785	Q9P286	Q9H4E5
ENSG00000101367	ENSG00000166974	Q15691	Q15555	0.980256	0.661374	-0.0416986	0.879609	0.754239	-0.0359126	0.851937	0.505439	0.259637	0.789029	0.532639	0.774111	0.473137	0.337753	0.895265	0.752704
ENSG00000101413	ENSG00000141425	Q9NQG5	Q96P16	0.141329	0.10067	-0.447158	-0.140179	-0.430125	0.0248236	-0.0606978	0.273001	0.79588	-0.118099	-0.113943	0.0746336	-0.151268	0.142668	-0.221849	0.0835461
ENSG00000101421	ENSG00000254505	Q9H444	Q9BY43	1.85934	1.24017	1.8341	1.48855	1.65321	2.07918	1.64345	1.94448	1.74819	1.93827	1.24988	1.76938	1.85532	2.29557	1.617	1.75714
ENSG00000101445	ENSG00000172531	Q96T49	P62136	-0.217128	-0.235677	0.554287	-0.585027	-0.711204	-0.884607	-0.561943	-0.748944	-1.25527	-0.447158	-0.0367228	-1.18327	-1.35218	-2.75587	-2	-1.20022
ENSG00000101460	ENSG00000168397	Q9H492	Q9Y4P1	0.49485	0.327359	0.706795	0.508155	0.681241	0.544068	0.0621479	-0.636822	-0.176091	0.657577	-0.0457575	0.146128	0.422074	0.342423	0.290035	0.236089
ENSG00000101489	ENSG00000151923	Q9BZC1	Q01085	-2.51851	-1.87918	0.23501	-2.5682	-1.44716	-2.23045	-1.69897	-2.64345		-2.10266	-2.19728	-1.81954	-2.0607	-2.5682	-1.07918	-2.09342
ENSG00000101654	ENSG00000169612	O43148	Q9BTL3	-0.185637	-0.181844	-0.0314085	-0.184524	-0.49485	0	-0.367977	-0.337753	-0.455932	-0.162727	-0.166331	-0.328182	-0.342423	-0.425969	-0.401401	-0.0913301
ENSG00000101695	ENSG00000156587	Q96EQ8	O14933	-0.441209	-0.90309	-1.01703	-0.529509	-1.04139	-0.801632	-1.18564	-0.62656	-0.987411	-1.50853	-0.852336	-1.51851	-1.08279	-1.11394	-1.14613	-0.78837
ENSG00000101695	ENSG00000185651	Q96EQ8	P68036	-0.490694	-0.870209	-1.22011	-0.799871	-1.14613	-1.14613	-1.29373	-0.352183	-0.745967	-1.24304	-0.69383	-1.37566	-0.963788	-1.74819	-1.26482	-1.08432
ENSG00000101844	ENSG00000139112	Q8WYN0	Q9H0R8	-1.22494	-0.457377	-1.71	-0.923483	-1.04139	-1.13988	-1.08471	-0.288796	-0.371611	-1.01761	-0.689729	-0.58121	-1.01424	-1.21307	-0.551755	-0.845098
ENSG00000101856	ENSG00000164040	O00264	O15173	0.170559	0.453209	0.939044	0.10059	0.37899	-0.138303	0.644533	0.414177	0.952346	0.560255	0.378635	0.566484	0.496643	-0.255273	0.592076	0.373737
ENSG00000101871	ENSG00000109332	O15344	P61077	-1.12629	-0.830539	-1.22011	-0.810336	-0.716882	-1.37107	-0.937852		-1.33244	-0.925754	-1.0692	-0.864261	-0.635627	-1.9345	-0.849507	-1.31627
ENSG00000101871	ENSG00000131508	O15344	P62837	-0.971971	-1.00333	-1.38382	-0.805135	-0.590478	-1.29003	-0.81661		-1.17609	-0.6072	-0.975641	-0.882614	-0.590268	-1.86332	-1.11394	-1.31627
ENSG00000101871	ENSG00000156587	O15344	O14933	-0.860338	-0.868328	-1.01703	-0.529509	-0.364699	-0.977724	-0.708515		-1.53148	-0.78837	-1.04139	-0.84182	-0.635627	-1.11394	-0.69897	-0.78837
ENSG00000101871	ENSG00000170035	O15344	Q969T4	-0.759668	-0.539269	-1.18184	-0.671386	-0.30103	-1.07918	-0.793946		-1.0607	-0.349879	-0.538391	-0.506576	-0.372386	-1.63347	-0.849507	-1.13717
ENSG00000101871	ENSG00000182247	O15344	Q96LR5	-0.458638	-0.31742	-0.991226	-0.558155	0	-0.812913	-0.367977		-0.60206	-0.30103	-0.21388	-0.289448	-0.18631	-1.07918	-0.624724	-0.6173
ENSG00000101871	ENSG00000185651	O15344	P68036	-0.909823	-0.835447	-1.22011	-0.799871	-0.469434	-1.32222	-0.81661		-1.29003	-0.522879	-0.882887	-0.69897	-0.51663	-1.74819	-0.81766	-1.08432
ENSG00000101888	ENSG00000147206	Q9NPJ8	Q9H4D5	1.35218	2.20412		2.02119		1.30103	1.77815		0.933053	0.268845	1.35902	0.330993	1.65321	1	0.634245	2.34242
ENSG00000101888	ENSG00000269405	Q9NPJ8	Q9GZY0												1.87506			1.90309
ENSG00000101911	ENSG00000141127	P11908	O60256	0.60206	0.615424	0.176091	0.30103	0.744727	-0.124939	0.60206	0.360151	0.327359	0.674611	0.676694	0.555408	0.753328	-0.124939	1.36091	0.197811
ENSG00000101911	ENSG00000161542	P11908	Q14558	0.266268	0.673416	0.138303	0.0457575	0.79588	-0.221849	0.664208	0.661181	0.276206	0.393784	0.704722	0.60656	0.820274	-0.124939	1.21748	0.150386
ENSG00000101945	ENSG00000108468	O43463	P83916	-0.860338	-0.787106	-1.29478	-0.880814	-1.46982	-1.04139	-1.15635	-0.994537	-0.69897	-1.40654	-0.977724	-1.53908	-1.53148	-1.07918	-1.46489	-1.10834
ENSG00000101945	ENSG00000122565	O43463	Q13185	-1.12222	-1.07463	-1.01223	-1.09342	-1.49136	-1.11394	-1.41497	-1.12629	-1.14613	-1.5966	-1.17124	-1.33041	-1.4624	-0.985277	-1.45738	-1.17124
ENSG00000101966	ENSG00000132906	P98170	P55211	0.920819	0.860338	0.880814	0.812913	0.801632	0.636822	0.792392	0.574031	0.740363	0.559308	0.636822	0.290035	0.588272	0.753328	0.49485	0.778151
ENSG00000102048	ENSG00000196372	Q96DX5	Q8WXK3	-0.929419	-1.07918	-2.44716	-0.726999	-0.954243	-0.477121	-1.17609		-1.20412	-0.20412	-1.21748	-1.54407	-0.740363		0.312311	-1.50515
ENSG00000102055	ENSG00000172531	O14990	P62136											-2.09108				0.474216
ENSG00000102055	ENSG00000186298	O14990	P36873											-2.14613				0.127863
ENSG00000102055	ENSG00000213639	O14990	P62140											-2.5006				-0.273972
ENSG00000102081	ENSG00000114416	Q06787	P51114	-0.0137883	-0.0310342	0.0871502	-0.170696	-0.270361	-0.405765	0.194575	-0.0543577	0.09691	-0.129095	-0.206474	-0.0696359	-0.18406	-1.42488	-0.218679	-0.31527
ENSG00000102081	ENSG00000129245	Q06787	P51116	0.11115	0.176091	0.00998422	0.130334	0.0202034	-0.538391	0.234083	0.134699	0.09691	0.0347621	-0.143422	0.264818	-0.0118992	-1.23045	0.149298	-0.0710634
ENSG00000102098	ENSG00000198879	Q9UQR0	Q5VUG0	-0.522879	-0.653213	-0.79588	-0.477121	0	-0.30103	-0.60206	-1.20412	0.154902	-0.853872	-0.845098	-0.221849	-0.146128	-0.0669468	0.740363	-0.653213
ENSG00000102119	ENSG00000175334	P50402	O75531	-0.350876	-0.622368	-0.521325	-0.641932	-0.66333	-0.551755	-0.410777	-0.519974	-0.470781	-0.135321	-0.577791	-0.462546	-0.337753	-0.140016	-0.759668	-0.457816
ENSG00000102225	ENSG00000112576	Q00536	P30281	0.103541	-0.477121	0.255273	0.23976	-0.141329	0.280827	0.184524	-1.21894	0.0791812	-0.221849	-0.371068	0.414973	-0.129634	1.10551	0.314394	0
ENSG00000102230	ENSG00000161217	Q9Y5K3	P49585	-2.14613	-1.17609	0.0434657	-1.95424	-1.38021	-2.20412	-2.32222	-1.63347	-2.04139	-0.778151	-1.43366	-0.767686	-1.11394	-2.32222	-0.414973	-2.07918
ENSG00000102243	ENSG00000197905	Q99990	Q15561			-1.47712	-0.522879			-0.380211		-1.30103	-1.62325	-1.8451	-1.43933	0.176091		-2.17609
ENSG00000102317	ENSG00000112081	P98179	P84103	0.573054	0.227636	0.188733	0.375664	-0.164192	0.109144	0.072148	0.202027	0	0.112841	-0.502124	-0.222435	-0.30103	-0.0821868	-0.111575	0.0549314
ENSG00000102317	ENSG00000147274	P98179	P38159				3.35793
ENSG00000102362	ENSG00000105514	Q96C24	O95716	0.566344	-0.447158	-0.09691	0.124939	0.0434657	0	0	-2.13354	0.90309	-0.176091	-0.09691	0.237361	-0.286307	0	0.0669468	-0.113943
ENSG00000102572	ENSG00000135932	Q9Y6E0	Q9Y376	-0.732394	-0.805135	-1.06582	-0.799341	-0.711204	-0.879178	-0.789147	-0.841203	-1.0607	-0.665729	-0.798935	-0.778151	-0.541923	-1.03643	-0.711204	-0.774111
ENSG00000102781	ENSG00000119541	Q9BW62	O75351	-0.457377	-0.808114	-0.320335	-0.334454	-0.176091	0.176091	-0.767686	-1.38739	-0.636822	-0.460731	-0.522879	-0.450792	-0.435729	-0.263241	-0.247784	-1.06695
ENSG00000102870	ENSG00000127903	Q9UEG4	Q9Y2P0	1.30103	0.884607	0.676694	0.778151	0.60206	1.1549	1.07918	0.69897	1.60206	1.17609	0.39794	0.916454	0.477121	1.47712	0.740363	1.44716
ENSG00000102870	ENSG00000183621	Q9UEG4	Q7Z4V0	0.30103	0.407485	0.579784	0.0377886	-0.243038	0.09691	0.477121	-0.477121	0.30103	-0.0457575	-0.414973	0.477121	-0.282547	-0.249877	-0.162727	0.191886
ENSG00000102871	ENSG00000127191	Q15628	Q12933	0.30103	0.208276	0	0.511883	-0.0669468	0.30103	0.380211	0.734686	0.778151	0.367977	0.119186	0.39794	0.477121	0	-0.268845	0
ENSG00000102882	ENSG00000162734	P27361	Q15121	-0.641631	-0.794196	-1.08648	-0.804165	-0.846772	-1.08814	-0.848531	-0.567929	-0.51663	-0.977372	-0.812913	-0.556685	-0.737963	-0.206054	-0.747858	-0.639044
ENSG00000102931	ENSG00000138175	Q9Y2Y0	P36405	-0.124939	-0.0579919	-0.81594	0	-0.577236	-0.30103	-0.508155	0.346787	-0.221849	-0.653213	-0.208276	-0.424093	-0.40302	-0.30103	-0.469434	-0.564271
ENSG00000102931	ENSG00000213465	Q9Y2Y0	P36404	-0.486667	-0.609747	-0.581857	-0.436693	-0.550907	-0.196295	-0.477121	0.221849	0	-0.528274	-0.363178	-0.253605	-0.450792	-0.966142	-0.45364	-0.554287
ENSG00000103035	ENSG00000115233	P51665	O00487	0.640324	0.42906	0.422764	0.400925	0.634245	0.748188	0.329675	0.60206	0.312311	0.69897	0.433656	0.390641	0.608793	0.69897	0.30103	0.372634
ENSG00000103202	ENSG00000143156	O00746	Q9Y5B8	0.556303	0.574031	0.221849	0.893947	0.684247	0.69897	0.380211	0.176091	1.16137	0.508155	0.720159	0.367977	0.986772	0.477121	0.276206	-0.0901766
ENSG00000103202	ENSG00000239672	O00746	P15531	0.352183	-0.135663	-0.477121	0.496007	0.462398	0.522879	-0.176091	-0.0669468	0.161368	0.462398	0.0917704	0.191886	0.872828	0.176091	0.327359	-0.31742
ENSG00000103275	ENSG00000110171	P63279	O75382	0.884607	0.801632	0.346787	0.720159	0.845098	1	0.477121	1.34242	0.845098	0.477121	0.69897	0.887296	0.579784	0.544068	0.954243	0.942008
ENSG00000103275	ENSG00000112343	P63279	O00635	0.361728	0.117386	1	0.367977	0.544068	0.69897	-0.30103	-0.0889411	0.367977	-0.0457575	0.115393	0.586266	0.278754	0.544068	0.653213	0.367977
ENSG00000103275	ENSG00000116030	P63279	P63165	-0.646872	-0.553755	-0.995635	-0.81132	-0.853872	-0.69897	-1.01424	-0.529734	-1.05799	-0.972614	-0.564271	-0.474432	-0.624336	-0.552842	-0.738164	-0.804237
ENSG00000103275	ENSG00000132109	P63279	P19474	0.361728	0.0483047	0.69897	0.0917704	0.367977	0.221849	-0.221849	-0.526809	-0.196295	-0.176091	-0.0142404	0.164192	0.0746336	0.447158	0.477121	0.265314
ENSG00000103275	ENSG00000148356	P63279	Q6UWE0	0.458638	0.538391	0.154902	0.419129	0.419129	0.0457575	0.176091	0.68921	0.367977	0.410174	0.574031	0.45364	0.218056	0.447158	0.60206	0.544068
ENSG00000103343	ENSG00000121413	Q15697	Q8TBC5	-0.0791812	-0.113943	-0.407485	-0.20412	-0.0579919	0	-0.20412	1.07918	0.574031	-0.522879	-0.154902	-0.31527	-0.138303	0.39794	-0.176091	-0.588272
ENSG00000103343	ENSG00000140987	Q15697	Q9NX65	0.79588	0.69897	0.653213	0.69897	0.845098	0.823909	0.69897	0.60206	0.875061	0.477121	0.845098	0.69897	0.90309	1.69897	0.522879	0.60206
ENSG00000103343	ENSG00000171222	Q15697	P57086	-0.447158	-0.447158	0.109144	-0.447158	0	0	-0.414973	-0.221849	-0.564271	-0.564271	-0.234083	0.09691	0.0280287	-0.0791812	0	-0.352183
ENSG00000103343	ENSG00000172466	Q15697	P17028	-0.662758	-0.623249	-0.778151	-0.80618	-0.477121	-0.759668	-0.869232	-0.834633	-0.753328	-1.18564	-0.910777	-0.572097	-0.520156	-0.643453	-0.579784	-0.889302
ENSG00000103343	ENSG00000182318	Q15697	P10073	0.39794	0.522879	0.653213	0.221849	0.544068	0.69897	0.39794	0.477121	0.176091	0.176091	0.146128	0.221849	0.50515	0.69897	0.30103	0.30103
ENSG00000103363	ENSG00000154582	Q15370	Q15369	0.75467	0.557478	0.16481	0.50965	0.547012	0.347773	0.514446	0.719173	0.570802	0.39794	0.554635	0.583577	0.634729	0.883494	0.595986	0.491362
ENSG00000103496	ENSG00000104915	Q12846	O60499	0.146128	0.0871502	0.0746336	-0.143422	-0.0362122	-0.109144	-0.0222764	-0.500602	-0.330993	0.105804	-0.158717	-0.18406	-0.185046	0	-0.0829742	-0.0649408
ENSG00000103496	ENSG00000106089	Q12846	Q16623	1.54407	1.64345	-0.277549	1.36173	0.884607	1.36798	1.27875	1.42597	1.54407	1.26717	0.929419	1.07918	0.90309	1.19629	0.977724	1.49136
ENSG00000103496	ENSG00000111450	Q12846	P32856	0.221849	0.245513	0.0234811	-0.0362122	-0.0362122	-0.154902	-0.0222764	0.380211	0.146128	0.07684	0	-0.077166	-0.09691	0.196295	-0.323306	0.190332
ENSG00000103496	ENSG00000117533	Q12846	O75379	0.39794	0.342423	-0.411442	-0.0184834	0.2156	0	0.16481	0	0.0669468	0.153228	0.252725	0.109144	0.162727	0.342423	-0.23976	-0.0137883
ENSG00000103496	ENSG00000117758	Q12846	Q86Y82	-0.447158	-0.243038	-0.83519	-0.606755	-0.370666	-0.433656	-0.484674	-0.39794	-0.385351	-0.705956	-0.140619	-0.282547	-0.472574	-0.189056	-0.492098	-1.21365
ENSG00000103496	ENSG00000124222	Q12846	O14662	0.163857	0.0871502	-0.30103	-0.129634	0.0829742	-0.109144	-0.101458	-0.18799	-0.154902	-0.0115819	-0.274701	-0.124939	-0.250725	0.196295	-0.168404	-0.0401172
ENSG00000103496	ENSG00000125814	Q12846	Q9H115	0.765917	0.529509	-1.42368	0.51663	0.131279	0.367977	0.278754	0.535113	0.367977	0.422074	0.452298	0.277549	0.162727	0.564271	0.0746336	0.190332
ENSG00000103496	ENSG00000135604	Q12846	O75558	-0.447158	0.497325	0.801632	-0.229337	0.361728	0.146128	0.977724	-0.847675	0.544068	-0.41857	0.385351	0.857332	0.550907	0.564271	0.676694	0.236089
ENSG00000103496	ENSG00000135823	Q12846	O43752	0.163857	0.321233	-0.168404	-0.0696359	0.157608	0.243038	0.16481	-0.243038	0.367977	0.07684	0.133539	0.0248236	0.10721	0.342423	-0.0434657	0.0599979
ENSG00000103496	ENSG00000139190	Q12846	P23763	1.24304	0.364699	-0.818156	0.884607	0.884607	0.890856	0.579784	0.60206	0.845098	0.79005	-0.0917704	0.653213	0.329059	1.19629	0.579784	0.287242
ENSG00000103496	ENSG00000166900	Q12846	Q13277	0.430125	0.497325	0.375664	0.407485	0.458638	0.146128	-0.344496	-0.335792	0.367977	-0.103896	0.327359	0.277549	0.20412	0.263241	-0.0829742	0.0763883
ENSG00000103496	ENSG00000168899	Q12846	O95183	-0.569875	-0.646582	-0.168404	-0.567691	-0.567691	-0.60206	-0.469434	-0.522879	-0.845098	-0.747769	-0.544068	-0.378196	-0.665112	-0.502675	-0.572505	-0.365971
ENSG00000103496	ENSG00000220205	Q12846	P63027	-0.433656	-0.490086	-1.5281	-0.625044	-0.444452	-0.586266	-0.590478	-0.720159	-0.385351	-0.39084	-0.432309	-0.589826	-0.673827	-0.674611	-0.75063	-0.448158
ENSG00000103569	ENSG00000135517	O43315	P30301		0.69897	0.69897						2.37414			1.95424	1.17609		1.1549	0.477121
ENSG00000103769	ENSG00000107560	P62491	Q7L804	0.566062	0.720159	0.451674	0.621365	0.513638	0.518514	0.427716	0.753328	0.681241	0.93138	0.527426	0.452298	0.394147	0.564271	0.586266	0.637865
ENSG00000104064	ENSG00000154727	Q06547	Q06546	-0.435729	-0.290565	-0.30103	-0.544068	-0.544068	-0.669007	-0.716003	-0.60206	-0.60206	-0.30103	-0.51491	-0.49485	-0.574031	-0.544068	-0.716003	-0.443697
ENSG00000104081	ENSG00000143384	Q96LC9	Q07820	-1.92428	-0.939654	-2.06279	-1.86332	-1.68124	-2.03743	-1.51188	-1.40441	-2.01703	-1.67126	-1.23151	-1.24657	-1.39967	-1.39545	-1.61542	-1.34138
ENSG00000104140	ENSG00000137843	Q96L33	Q9NQU5		0.176091	0.632023	2.14613			1.17609			2.25527		1	2.34242		0.60206	0.69897
ENSG00000104228	ENSG00000204613	Q9UPQ4	Q9UDY6	2.14613	2.30103			1.69897		0.875061	1.65321	1.12494	0.425969					2.27875
ENSG00000104313	ENSG00000126778	Q99502	Q15475	-1.22185		0.875061	-1.07918	0		0.30103			-0.477121	-0.574031	0.30103	0.176091	-1.69897	-0.69897	-0.477121
ENSG00000104343	ENSG00000213186	Q96B02	Q8IWR1	1.54407	0.69897	0.439333	1.41017	1	1.60206	1.20412	0.574031	1.14613	1.36173	0.579784	0.845098	0.90309	1.8451	0.410174	0.954243
ENSG00000104472	ENSG00000148229	Q9NRG0	Q9NRF9	-0.176091	-0.322749	-0.726999	-0.30103	-0.467361	-0.09691	-0.0901766	-0.313619	-0.522879	-0.291485	-0.338172	-0.359022	-0.269772	-0.191886	-0.346258	-0.372723
ENSG00000104611	ENSG00000177885	Q9H788	P62993	-1.12057	-2.11727	-1.68574	-0.778151	-1.21307	-1.30103	-0.674611	-3.54531	-0.422074	-0.916454	-1.64015	-0.371611	-0.778151	-1.77815	-0.929419	-0.556303
ENSG00000104643	ENSG00000139505	Q96QG7	Q9Y217	-0.320335	-0.623249	-0.277118	-0.460731	-0.367977	-0.38818	-0.574031	-0.82193	-0.60206	-0.778151	-0.653213	-0.558155	-0.544068	-0.249877	-0.485554	-0.630705
ENSG00000104722	ENSG00000277586	P07197	P07196		-0.124939	-0.0516369	-0.124939	-0.342423	0	-0.69897	-1.47712		0.124939	-0.0791812	0.845098	-0.335792		0.69897
ENSG00000104765	ENSG00000176171	O60238	Q12983	0.818156	0.79588	0.350248	0.614897	0.331699	-0.23976	0.324014	1.20412	-0.589095	0.845098	0.584755	0.815614	0.567691	-0.750999	0.707788	0.394306
ENSG00000104863	ENSG00000150054	Q9HAP6	Q5T2T1	-0.69897	-0.574031	0.433656	-0.477121	-1.32222	-0.221849	-0.753328	-1.83463	-0.0457575	-0.653213	-0.447158	-0.342423	-0.90309	0.146128	0.0829742	-0.90309
ENSG00000104879	ENSG00000223572	P06732	P12532		0.845098	-1.77815	2.76604	0.425969	4.41196	-1.30103					1.47712	0.477121		2.73507	3.13878
ENSG00000104915	ENSG00000106089	O60499	Q16623	1.39794	1.5563	-0.352183	1.50515	0.920819	1.47712	1.30103	1.92657	1.87506	1.16137	1.08814	1.26324	1.08814	1.19629	1.0607	1.5563
ENSG00000104969	ENSG00000197860	O43765	Q96EQ0	0.335792	0.372386	-0.201899	0.38818	0.320335	0.669007	0.564271	-0.221849	0.90309	0.19382	0.333215	0.544068	0.433656	0.90309	0.636822	0.845098
ENSG00000105048	ENSG00000130598	P13805	P48788	-0.522879	-0.778151	1.8451	-0.297513	0.243038	2	-0.477121	-1	-0.30103		0.90309	0	-1.8451	-0.0544422	1.13758	0.318138
ENSG00000105048	ENSG00000159173	P13805	P19237	0.477121	0.221849	1.8451	0.60206	0.845098	0.30103	-1.47712		-1.30103		0.90309	0.477121	-0.477121	0.792775	1.00289	1.11816
ENSG00000105122	ENSG00000108551	Q86YV0	Q9Y272	-1.80956	-0.179787	-2.26324	-1.65801	-1.68638	-1.87506	-2.02119	2.05115	-1.56427	-0.48902	-0.061518	-1.14613	-1.40654	-2.44716	-2.03342	-2.25768
ENSG00000105392	ENSG00000131721	O43186	Q9BQY4												0.69897	0		-1.52288
ENSG00000105392	ENSG00000149922	O43186	O95947	-0.778151	-0.455932	-0.146128	-0.39794	-0.778151	-0.30103	-0.477121		-0.30103	-1	-0.823909	-0.30103	-1.47712	-0.477121	-0.823909	-1
ENSG00000105392	ENSG00000159387	O43186	P78412	-1.8451	0.544068		-1.74036	-0.954243	-1.47712	-1			-1	-0.477121	0.39794	-0.60206	-1	0.176091	-1
ENSG00000105392	ENSG00000164438	O43186	O43711						0							-0.30103		0.477121
ENSG00000105398	ENSG00000173597	Q06520	O43704	-1.17609	-0.60206	-0.60206	-0.522879	-1.60206	-1.30103	-0.823909		1.50953	-1	-1.17609	-0.522879	0.544068		0	0
ENSG00000105443	ENSG00000142675	Q99418	Q969H4	1.22185	0.845098	1.19189	0.477121	0.845098	1.17609	0.477121	1.25527	1	0.234083	0.628389	0.452298	0.330993	-0.740363	1.09691	0.119975
ENSG00000105514	ENSG00000127328	O95716	Q96QF0	0.977724	0.669007	-0.146128	0.778151	0.977724	0	-0.324511	1.43457	-0.477121	0.477121	0.477121	0.643453	0.860338	0	-0.124939	0.335792
ENSG00000105514	ENSG00000183155	O95716	P47224	0.500602	0.0321847	-0.113943	0.352183	0.579784	-0.221849	-0.191886	0.51029	-0.845098	0.477121	-0.221849	0.263241	0.508155	-0.69897	-0.464887	0.268845
ENSG00000105568	ENSG00000112640	P30153	Q14738	0.20242	0.281434	0.077993	0.128318	0.042752	0.402488	0.30103	0.158923	0.154902	0.21388	0.0655015	0.197631	0.18988	0.11697	-0.165991	0.283997
ENSG00000105568	ENSG00000115808	P30153	O43815	0.30963	0.636822	0.229854	0.271741	0.329059	0.30103	0.460731	0.148939	0.60206	0.45364	0.443697	0.667453	0.620543	0.60206	0.383217	0.443697
ENSG00000105568	ENSG00000196792	P30153	Q13033	0.10551	0.294399	0.501595	-0.0477728	-0.0746336	0.380211	0.268845	0.588272	0.09691	0.227244	0.283997	0.269513	0.18988	-0.0720864	-0.0494854	0.134699
ENSG00000105576	ENSG00000132341	O14787	P62826	-0.417911	-0.683365	-0.393784	-0.441957	-0.769008	-0.60206	-0.667453	-0.98986	-0.912045	-0.60206	-0.809866	-0.562072	-0.449969	-0.561943	-0.723104	-0.709373
ENSG00000105642	ENSG00000143933	Q92952	P0DP24	-2.18877	-2.3962	-1.70352	-2.53466	-2.77085	-2.88649	-2.59329	-2.7456	-2.88081	-3.2188	-2.7297	-2.08458	-3.07555		-2.16928	-2.55781
ENSG00000105642	ENSG00000160014	Q92952	P0DP25	-2.16633	-2.22011	-1.74655	-2.14223	-2.53656	-2.87506	-2.32634	-2.71321	-2.59106	-2.95665	-2.81291	-1.97772	-3.11837		-1.97467	-2.39358
ENSG00000105642	ENSG00000198668	Q92952	P0DP23	-2.50212	-2.4014	-1.87901	-2.63347	-2.87737	-3.11727	-2.51322	-2.73772	-2.77815	-3.21617	-2.81954	-1.80106	-3.10608		-1.90849	-2.38694
ENSG00000105649	ENSG00000127328	P20336	Q96QF0	-0.30103	-0.176091	1.29003	-0.176091	0.39794	0.367977	-0.801632	-0.221849	-0.574031	-0.176091	0	0.763428	0.477121	-0.30103	-0.60206	-0.30103
ENSG00000105649	ENSG00000167994	P20336	Q8TBN0	-1.38021	-1.26717	1.8341	-0.778151	-0.477121	0.243038	-0.477121		-0.39794	-0.30103	-0.69897	-0.322932	-0.221849	-0.60206	-1.13033	-0.564271
ENSG00000105649	ENSG00000183155	P20336	P47224	-0.778151	-0.812913	1.32222	-0.60206	0	0.146128	-0.669007	-1.14613	-0.942008	-0.176091	-0.69897	0.383217	0.124939	-1	-0.942008	-0.367977
ENSG00000105662	ENSG00000118260	Q6UUV9	P16220	-0.522879	-0.619789	0.251812	-0.69897	-0.676694	-0.60206	-0.60206	-1.01424	-0.69897	-1.04139	-0.653213	-0.327359	-0.60206	-0.0791812	-0.477121	-0.433656
ENSG00000105717	ENSG00000120075	Q9BYU1	P09067	-0.477121	0.425969		-0.632023	-1.57978	0	-1.11394		-0.69897	-0.69897	0.477121	-0.30103	-1		-0.30103	1.80811
ENSG00000105717	ENSG00000134138	Q9BYU1	O14770	-0.60206	-0.138303	-1	-0.756962	-1.50515	-1.60206	-0.90309		-1	-0.367977	0.234083	-1.04139	-1.53148		-0.243038	0.954243
ENSG00000105717	ENSG00000160199	Q9BYU1	P55347	-0.69897	-0.0511525	-0.69897	-0.853872	-1.14613	-1.30103	-0.90309	-1.07918	-1.17609	-0.30103	-0.0669468	-1.02119	-1.23045		-0.676694	0.291485
ENSG00000105717	ENSG00000165495	Q9BYU1	Q96KN3	0	0.30103	-1.11394	-0.632023	-0.60206	-0.90309	-0.30103		0	-0.425969	0.778151	-1.07918	-0.69897		-0.352183	0.61182
ENSG00000105717	ENSG00000170166	Q9BYU1	P09016	0	0.20412		-0.455932	-0.20412	-0.30103	-0.90309			1.17609	0.778151	-0.544068	-0.30103		0.124939	1.75012
ENSG00000105717	ENSG00000172789	Q9BYU1	Q00444	0.522879	0.948847		0	0.69897		0.522879	1			1.38021	-0.30103	0.522879		0.647817	2.35218
ENSG00000105717	ENSG00000173917	Q9BYU1	P14652	-0.954243	0		-1.10914	-1.57978	-1	-1.43136	-0.845098	-1	-0.823909	-0.452298	-0.39794	-1.36173		-0.30103	1.05115
ENSG00000105750	ENSG00000173480	Q03923	Q8TAU3	-0.176091	-0.221849	-0.39794	-0.221849	-0.756962	-0.30103	-0.124939	-0.20412	-0.522879	-0.60206	-0.176091	-0.243038	-0.243038	-0.69897	0.359022	0
ENSG00000105810	ENSG00000112576	Q00534	P30281	-0.716003	-1.15836	-0.346787	-0.199572	-0.653213	-0.439333	-0.230449	-1.02706	-0.09691	-0.736759	-1.07004	-0.221849	-0.588272	-0.756962	-0.0901766	-0.929419
ENSG00000105810	ENSG00000118816	Q00534	Q14094	-2.13354	-1.97589	-1.82895	-1.63347	-2.24613	-1.77815	-1.55388	-1.72893	-1.2492	-1.83367	-1.94139	-2.04792	-2.16137	-2.63202	-1.89508	-2.11837
ENSG00000105810	ENSG00000123080	Q00534	P42773	-0.447158	-0.30103	-0.124939	-0.875061	-0.69897	-0.243038	0.221849	0.367977	0.124939	-0.162727	-0.458638	-0.367977	-0.544068	-0.632023	-0.187087	-0.335792
ENSG00000105810	ENSG00000129355	Q00534	P55273	-0.623249	-0.90309	-0.838149	0.176091	-0.544068	-0.09691	0.09691	-1.02119	0.30103	-0.833669	-0.69897	0.0511525	-0.375664	-1	-0.417536	-0.176091
ENSG00000105810	ENSG00000147883	Q00534	P42772	-0.662758	0.221849	0.477121	-1.12494	-0.243038	0.60206	1	0.367977	0.647817	-0.477121	-0.09691	0.653213	-0.30103	-1.1549	0.268845	0.0791812
ENSG00000105866	ENSG00000136451	Q02446	Q14119	-0.819544	-0.612784	-0.821186	-0.913814	-0.973128	-0.80618	-1.17609	-0.384712	-0.954243	-0.920819	-0.486667	-0.643453	-0.840299	-0.867092	-0.60206	-0.68921
ENSG00000105866	ENSG00000143442	Q02446	Q7Z3K3	-0.60206	-0.50515	-0.49485	-0.69897	-0.447158	-0.255273	-0.628389	0.09691	-0.69897	-0.564271	-0.425969	-0.394452	-0.454258	-0.0725507	-0.564271	-0.249877
ENSG00000105991	ENSG00000136944	P49639	O60663	-0.255273	0.823909		-0.60206	0.0791812	-0.30103	-0.522879			0.90309	0.522879	0.69897	1.47712		-0.647817
ENSG00000105991	ENSG00000159387	P49639	P78412	-1.14613	1		-1.34242	-0.176091	-1.47712	-0.346787			-0.09691	0.0457575	1	0.875061		0.653213
ENSG00000105991	ENSG00000164093	P49639	Q99697	0.69897			-0.30103	0		0.352183				0.522879		-1		-0.346787
ENSG00000105991	ENSG00000170689	P49639	P17482	-0.255273	-0.30103		0.39794	-1.17609		-1.50816	1				0.69897	-0.477121		-1.19189
ENSG00000105991	ENSG00000175325	P49639	O75360									0.30103			1.30103
ENSG00000106004	ENSG00000204304	P20719	P40425	-0.753328	-0.526809		-0.0889411	-0.191886	-2.04139	0.0791812		-1.54407	-0.31079	-0.460731	-0.750123	-0.321552	-0.477121	-0.621365	-1.62325
ENSG00000106052	ENSG00000119318	Q86VP1	P54727	-0.650186	-0.435367	-0.31742	-0.910269	-0.370227	-0.11115	-0.185962	-0.255907	-0.774325	-0.352948	-0.485554	-0.441649	-0.343958	-0.69897	-0.432702	-0.369434
ENSG00000106052	ENSG00000139112	Q86VP1	Q9H0R8	-0.865918	-0.0314085	-0.742181	-0.560305	-0.30103	-0.458638	-0.736259	0.336746	-0.323306	-0.680666	-0.437004	0.0471791	-0.303841	-0.623249	0.101458	-0.407041
ENSG00000106052	ENSG00000150991	Q86VP1	P0CG48	-1.04508	-1.00217	-0.792392	-0.94776	-0.748188	-0.595221	-0.489425	-0.766569	-0.746552	-0.981696	-1.12939	-0.519674	-0.859364	-1.09741	-0.757565	-0.934498
ENSG00000106052	ENSG00000170315	Q86VP1	P0CG47	-0.957248	-1.19173	-0.869232	-1.06942	-0.74108	-0.779657	-0.667936	-0.931431	-1.41321	-1.01156	-1.04716	-0.712798	-0.836965	-0.898412	-0.954243	-1.13429
ENSG00000106052	ENSG00000197769	Q86VP1	Q9BXW4	-0.0263289	1.30103	1.81291	0.574031	0.78612	1.90309	1.91833	2.88081	2.27875	1.19728	0.832509	1.53148	1.28443	1.24304	1.38021	1.32736
ENSG00000106069	ENSG00000138606	P52757	Q7M4L6	-0.477121	-0.176091	0.500602	0	-0.39794	0.69897	0.647817	1.12494	0.263241	-0.124939	-0.176091	0.141329	-0.176091	-0.30103	-0.176091	0
ENSG00000106069	ENSG00000158092	P52757	P16333	-1.54407	-1.30103	0.132626	-1.27875	-1.16137	-0.352183	-0.653213	-0.812913	0	-1.17609	-1.35218	-0.378196	-0.929419	-1.81291	-0.989005	-0.892095
ENSG00000106089	ENSG00000111450	Q16623	P32856	-1.32222	-1.39794	0.30103	-1.39794	-0.920819	-1.52288	-1.30103	-1.04576	-1.39794	-1.19033	-0.929419	-1.15635	-1	-1	-1.30103	-1.30103
ENSG00000106089	ENSG00000117533	Q16623	O75379	-1.14613	-1.30103	-0.133894	-1.38021	-0.669007	-1.36798	-1.11394	-1.42597	-1.47712	-1.11394	-0.676694	-0.970037	-0.740363	-0.853872	-1.21748	-1.50515
ENSG00000106089	ENSG00000117758	Q16623	Q86Y82	-1.99123	-1.88649	-0.557641	-1.96848	-1.25527	-1.80163	-1.76343	-1.82391	-1.92942	-1.97313	-1.07004	-1.36173	-1.37566	-1.38535	-1.46982	-2.70501
ENSG00000106089	ENSG00000124222	Q16623	O14662	-1.38021	-1.5563	-0.0234811	-1.49136	-0.801632	-1.47712	-1.38021	-1.61396	-1.69897	-1.27875	-1.20412	-1.20412	-1.15381	-1	-1.14613	-1.53148
ENSG00000106089	ENSG00000125814	Q16623	Q9H115	-0.778151	-1.11394	-1.14613	-0.845098	-0.753328	-1	-1	-0.890856	-1.17609	-0.845098	-0.477121	-0.801632	-0.740363	-0.632023	-0.90309	-1.30103
ENSG00000106089	ENSG00000135604	Q16623	O75558	-1.99123	-1.14613	1.07918	-1.59106	-0.522879	-1.22185	-0.30103	-2.27364	-1	-1.68574	-0.544068	-0.221849	-0.352183	-0.632023	-0.30103	-1.25527
ENSG00000106089	ENSG00000135823	Q16623	O43752	-1.38021	-1.32222	0.109144	-1.43136	-0.726999	-1.12494	-1.11394	-1.66901	-1.17609	-1.19033	-0.79588	-1.05436	-0.79588	-0.853872	-1.02119	-1.43136
ENSG00000106089	ENSG00000139190	Q16623	P23763	-0.30103	-1.27875	-0.540608	-0.477121	0	-0.477121	-0.69897	-0.823909	-0.69897	-0.477121	-1.02119	-0.425969	-0.574031	0	-0.39794	-1.20412
ENSG00000106089	ENSG00000166900	Q16623	Q13277	-1.11394	-1.14613	0.653213	-0.954243	-0.425969	-1.22185	-1.62325	-1.76176	-1.17609	-1.37107	-0.60206	-0.801632	-0.69897	-0.933053	-1.0607	-1.41497
ENSG00000106089	ENSG00000168899	Q16623	O95183	-2.11394	-2.29003	0.109144	-1.92942	-1.4523	-1.97004	-1.74819	-1.94885	-2.38917	-2.01494	-1.47349	-1.45738	-1.5682	-1.69897	-1.55023	-1.85733
ENSG00000106089	ENSG00000171045	Q16623	Q96NA8	-0.477121	-0.778151	1.07918	-0.60206	0.176091	-0.522879	-0.30103	-0.647817	-0.69897	-0.176091	0	-0.367977	-0.176091	-0.756962	-0.477121	-0.90309
ENSG00000106089	ENSG00000220205	Q16623	P63027	-1.97772	-2.13354	-1.25056	-1.98677	-1.32906	-1.95424	-1.86923	-2.14613	-1.92942	-1.65801	-1.36173	-1.66901	-1.57692	-1.87091	-1.72835	-1.93952
ENSG00000106299	ENSG00000126785	O00401	Q9H4E5	0.683365	-0.0314085	1.34242	0.568892	0.442359	0.511883	1.11394	1.90309	1.16137	0.210223	-0.09691	0.68749	0.571391	1	0.625044	0.690196
ENSG00000106305	ENSG00000115866	Q13155	P14868	-0.733732	-0.666177	-0.69897	-0.664208	-1.14093	-0.464887	-0.477121	-0.664208	-0.30103	-0.933053	-0.763428	-0.744727	-0.973897	0	-0.216709	-0.470002
ENSG00000106348	ENSG00000178035	P20839	P12268	-0.407485	-0.485316	-0.723104	-0.620543	-0.884607	-0.455932	-0.826075	0.0669468	-1.02119	-0.786584	-0.515211	-1.08687	-0.970711	-2.18752	-0.760777	-1.0048
ENSG00000106355	ENSG00000130332	Q9Y4Y9	Q9UK45	-0.38818	-0.464347	-0.0280287	-0.166331	-0.16481	0.255273	-0.0299632	-0.274701	0.0457575	-0.259637	-0.335792	-0.359022	-0.161368	-0.221849	-0.378196	-0.0599979
ENSG00000106355	ENSG00000139343	Q9Y4Y9	P62306	-0.367977	-0.31037	-0.0791812	-0.0791812	-0.187087	0.109144	-0.109144	-0.231949	-0.322219	-0.320335	-0.191886	-0.30103	-0.113943	0.0791812	-0.249877	-0.112704
ENSG00000106355	ENSG00000164167	Q9Y4Y9	P62312	-0.492916	-0.0696359	0.09691	-0.185637	-0.141329	0.352183	0.191886	-0.40302	0.221849	-0.30103	0	-0.196295	-0.0606978	-0.124939	-0.367977	0.109144
ENSG00000106355	ENSG00000170860	Q9Y4Y9	P62310	-0.346787	-0.31037	-0.39211	-0.342423	-0.333215	-0.324511	-0.345234	-0.260913	-0.176091	-0.389971	-0.191886	-0.234083	-0.361728	-0.425969	-0.595986	-0.276206
ENSG00000106355	ENSG00000182004	Q9Y4Y9	P62304	-1.00955	-0.817249	-0.564271	-0.787697	-0.815476	-0.324511	-0.48734	-0.6084	-0.556303	-0.674611	-0.564271	-1.02609	-0.667453	-0.60206	-0.878266	-0.735954
ENSG00000106511	ENSG00000120075	P50222	P09067	1.17609	1.07918		1.30103	0.15261	1.69897	-1.26885		-0.69897	0.0280287	1.19033	0.09691	0.623249	1.47712	0.665112	1.35902
ENSG00000106511	ENSG00000159387	P50222	P78412	0.808114	2.25527		0.435729	1.47712	0.221849	-0.455932			1.20412	1.83815	1.39794	2.02119	0.954243	2.26717	0.90309
ENSG00000106536	ENSG00000143190	P78424	P14859	-2.04139		-0.778151	-1.90309		-1.47712			-1.47712		-1.90309	-1.54407	-1.12494		-1.36798	-2.07918
ENSG00000106588	ENSG00000129084	P25787	P25786	-0.611015	-0.622263	-0.528274	-0.447158	-0.477121	-0.740363	-0.420216	-0.686381	-0.477121	-0.634729	-0.594761	-0.517416	-0.681241	-0.554287	-0.490086	-0.629498
ENSG00000106689	ENSG00000198728	P50458	Q86U70	-2.49136	-2.32906	0			-2.23045			-0.39794	-2.68124		-3.02938			-1.4843
ENSG00000106852	ENSG00000183733	Q9UPM6	Q6QHK4		2		1								1.17609			0.60206
ENSG00000106852	ENSG00000198728	Q9UPM6	Q86U70	-0.287242	-0.80618	-0.869232	-0.732394	-0.717855	-0.929419	-1.4624		-1.39794	-1.68124	-0.983401	-1.55226	-1.44326	-1.25527	-0.88224	-1.59106
ENSG00000107187	ENSG00000172789	Q9UBR4	Q00444													-0.477121		-0.352183
ENSG00000107187	ENSG00000183733	Q9UBR4	Q6QHK4															-0.69897
ENSG00000107187	ENSG00000198728	Q9UBR4	Q86U70													-3.04532		-2.18327
ENSG00000107404	ENSG00000161202	O14640	Q92997
ENSG00000107560	ENSG00000132698	Q7L804	P57735	1.34242	1.68124	2.13566	0.263241	0.0746336		0.0763883	1.65321	0.744727	-0.46584		0.720159	0.0945561		0.942008	-0.227244
ENSG00000107560	ENSG00000185236	Q7L804	Q15907	-0.560667	-0.60656	-0.360344	-0.508836	-0.384004	-0.623249	-0.198834	-0.550907	-0.778151	-0.76687	-0.560095	-0.326141	-0.341564	-0.679226	-0.41972	-0.742823
ENSG00000107643	ENSG00000111266	P45983	Q9BY84	-0.405765	-0.0321847	-0.170262	-0.280827	-0.500602	-0.20412	-0.230449	-0.477121	-0.80618	-0.787106	-0.526809	-0.20926	-0.41218	-0.676694	-0.184524	-0.154902
ENSG00000107643	ENSG00000143507	P45983	Q9Y6W6	0.342423	0.159701	0.318759	-0.189056	0.0791812	0.39794	0.69897	-0.0725507	-0.477121	-0.210853	0.0413927	0.544068	0.0791812	-0.30103	0.0843209	0.118099
ENSG00000107960	ENSG00000257949	Q9H668	Q86WV5
ENSG00000108001	ENSG00000221818	Q9H4W6	Q9HAK2	0.286307	0.352183	0.69897	0.39211	0.09691	-0.09691	-0.0457575			-0.176091	0.613959	0.176091	0.352183	0.0791812	0.210853	0.159701
ENSG00000108010	ENSG00000163170	O76003	Q53S33	0.69897	0.528274	0.176091	0.477121	0.452298	0.146128	0.282547	0.500602	0.367977	0.676694	0.419129	0.726999	0.421005	0.255273	0.748188	0.439333
ENSG00000108010	ENSG00000169627	O76003	Q9H3K6	1.57403	1.43136	0.875061	1.38021	1.53148	1.66901	1.51663	1.97772	1.54407		1.72016	1.80618	1.4624	1.95424	1.44716	1.21748
ENSG00000108010	ENSG00000178096	O76003	Q9Y3E2	0.39794	0.352183	0.221849	0.338819	0.327359	0.367977	0.407485	0.324511	0.243038	0.500602	0.419129	0.50515	0.231949	0.255273	0.706795	0.314394
ENSG00000108255	ENSG00000244752	P05813	P43320		0.477121	0.39794	0.69897											-0.30103
ENSG00000108306	ENSG00000113558	Q96IG2	P63208	-0.442359	-0.60206	-0.838849	-0.477121	-0.90309	-0.934498	-0.940232	-0.484674	-1.11394	-1.0054	-0.661181	-0.822355	-0.880814	-0.920819	-0.708018	-0.931735
ENSG00000108349	ENSG00000141543	O15234	P38919	0.499687	0.104735	0.477121	0.460731	0.31079	0.327359	0.0483047	0.216386	0.104735	0.187087	0.350515	0.332438	0.484674	0.538391	0.257995	0.313619
ENSG00000108381	ENSG00000132744	P45381	Q96HD9	1	0.477121	1.26717	1.69897	0.875061		0.0457575	-1.30103	-0.845098		0.544068	1	1.39794		1.11394	1.30103
ENSG00000108417	ENSG00000135443	O76014	P78386	0														-0.544068
ENSG00000108417	ENSG00000139648	O76014	Q3SY84															0.30103
ENSG00000108417	ENSG00000167768	O76014	P04264	-2.74819														-1
ENSG00000108417	ENSG00000170442	O76014	O43790															-0.69897
ENSG00000108417	ENSG00000170454	O76014	O95678															0
ENSG00000108417	ENSG00000170465	O76014	P48668	-1.60206														-1
ENSG00000108417	ENSG00000170477	O76014	P19013	-1.30103														-0.30103
ENSG00000108417	ENSG00000170484	O76014	Q7RTS7															-0.544068
ENSG00000108417	ENSG00000170523	O76014	P78385															-0.477121
ENSG00000108417	ENSG00000170819	O76014	Q13515															0
ENSG00000108417	ENSG00000175084	O76014	P17661	-3.04922														-3.56407
ENSG00000108417	ENSG00000185069	O76014	Q01546
ENSG00000108417	ENSG00000185479	O76014	P04259	-0.954243														-0.176091
ENSG00000108417	ENSG00000186442	O76014	P12035
ENSG00000108417	ENSG00000205426	O76014	Q14533															-0.30103
ENSG00000108669	ENSG00000142675	Q15438	Q969H4	1.54407	1.41497	1.69897	0.574031	0.954243	1.47712	0.352183	2.31806	1.54407	0.767686	1.1383	0.263241	0.234083	-0.30103	0.845098	0.119975
ENSG00000108671	ENSG00000166200	O00231	P61201	0.00975984	0.0871502	-0.153584	-0.171682	-0.595986	-0.200915	-0.143422	-0.0746336	0.159701	-0.22419	-0.08167	-0.0987542	-0.432309	0.0847137	-0.172712	-0.178814
ENSG00000108759	ENSG00000167767	Q14532	Q6KB66				-1.30103		0						-0.823909			-0.69897	-1.47712
ENSG00000108759	ENSG00000170442	Q14532	O43790				-0.60206								0.176091			-0.69897	-1.60206
ENSG00000108759	ENSG00000170486	Q14532	Q14CN4															-2.02119
ENSG00000108798	ENSG00000112290	Q9P2A4	Q92558	-0.221849	0.568202	-1.48073	-0.124939	-0.753328	0.477121	-0.191886	1.39794	0.39794	0.410174	-0.0299632	-0.68921	-0.367977	-0.30103	-1.5721	0
ENSG00000108798	ENSG00000138443	Q9P2A4	Q9NYB9	0	0.723104	-0.665112	-0.0669468	-0.477121	-0.367977	0	1.273	0.69897	0.176091	0.191886	-0.508155	-0.425969	-0.30103	-0.753328	-0.352183
ENSG00000108946	ENSG00000187699	P10644	Q9BSF0	2.23805	1.716	1.38142	1.40749	1.18132	1.35459	1.15886	1.13243	1.32906	2.02531	1.33746	1.774	1.32015	1.5487	1.12296	1.4133
ENSG00000108946	ENSG00000188191	P10644	P31321	1.76092	0.831397	0.292689	1.40749	1.14354	1.47953	1.45989	1.79518	1.32906	1.50243	1.24055	1.14197	1.27875	2.60669	1.10366	1.45906
ENSG00000109079	ENSG00000110906	Q13829	Q9H3F6	0.0710634	0.149762	0.30103	-0.0338583	0.119186	0.583577	0.259637	-0.0746336	0.845098	0.477121	0.240332	0.216208	-0.0536849	0.676694	0.01524	0.00954532
ENSG00000109079	ENSG00000174943	Q13829	Q8WZ19	1.24715	0.954243	0.279841	1.09108	0.920819	1.45864	1.12494	0.50515	1.44716	1.40654	0.647817	0.80448	0.734686	1.27875	0.01524	0.963788
ENSG00000109103	ENSG00000138175	Q13432	P36405	-0.60206	-0.0579919	-1.01223	-0.176091	-1.05436	-0.669007	-0.559308	0.407485	0	-0.778151	0.245982	-0.886491	-0.554287	-1.20412	-0.634245	-0.740363
ENSG00000109103	ENSG00000185305	Q13432	Q9NXU5	-0.913814	-0.497325	-0.51663	-0.518514	-0.884607	-0.726999	-0.559308	-0.0362122	-0.0791812	-0.583577	0.0496878	-0.39794	-0.425969	-0.90309	-0.377418	-0.375664
ENSG00000109103	ENSG00000213465	Q13432	P36404	-0.963788	-0.609747	-0.778151	-0.612784	-1.02803	-0.564271	-0.528274	0.282547	0.221849	-0.653213	0.0910805	-0.716003	-0.60206	-1.86923	-0.61845	-0.730378
ENSG00000109270	ENSG00000116586	Q9UHA4	Q9Y2Q5	-0.367977	-0.276206	0.30103	-0.240332	-0.0457575	0.176091	0.0997029	-0.143422	-0.653213	-0.09691	0.01524	0.28679	0.0741017	-0.522879	0.218495	0.328182
ENSG00000109332	ENSG00000116525	P61077	Q9BVG3	1.55226	1.04139	0.919078	1.62325	1.69461	1.6721	1.29003	1.12104	1.67923	1.77085	1.33244	1.29792	1.23769	0.893106	1.29667	1.55931
ENSG00000109332	ENSG00000121481	P61077	Q99496	0.631444	0.30103	0.194802	0.544068	0.740363	0.52597	0.494155	0.676107	0.429348	0.833	0.592076	0.611536	0.591424	0.429348	0.144377	0.355188
ENSG00000109332	ENSG00000163481	P61077	Q96BH1	0.987991	0.467361	0.714958	0.810336	1.15054	1.07004	0.812913	1.0119	0.78837	1.29373	0.80956	0.637865	0.760566	0.980256	0.490485	0.629889
ENSG00000109332	ENSG00000165886	P61077	Q9HAC8	0.825264	0.798355	0.919078	0.669007	1.15054	0.827	0.812913	1.06305	0.855317	0.833	0.964462	0.864261	1.12854	1.03141	0.362167	0.79964
ENSG00000109332	ENSG00000167770	P61077	Q96FW1	0.686961	0.311014	0.186684	0.623249	0.819544	0.717855	0.460731	0.710869	0.592076	0.867762	0.648192	0.574813	0.591424	0.893106	0.332877	0.462398
ENSG00000109332	ENSG00000204599	P61077	Q9HCM9	1.07514	0.68921	1.01599	1.07918	0.995635	1.19498	0.937852	1.18799	1.15635	1.46982	1.03141	0.762804	0.804032	1.15635	0.504274	0.818945
ENSG00000109332	ENSG00000265491	P61077	Q9Y4L5	0.686961	0.439333	0.538867	0.69383	0.849507	0.00934003	0.613341	1.06305	0.855317	1.16879	0.80956	0.820796	0.635627	0.114955	0.597695	0.328859
ENSG00000109466	ENSG00000117153	O95198	Q53G59	0.112704	-0.0271522	0.363522	-0.217484	0.0234811	-0.268845	-0.0347621	-0.0202034	0.356547	0.455932	0.0599979	-0.506576	-0.255273	-0.69897	-0.548814	-0.30103
ENSG00000109466	ENSG00000146021	O95198	Q9UH77	1.24304	0.491362	1.20862	0.69897	1.37566	0.146128	0.954243	1.32222	1.61979	1.30103	0.889302	0.676694	1.09691	0.69897	0.937852	0.477121
ENSG00000109654	ENSG00000110171	Q9C040	O75382	0.30103	0.335792	1.39987	0.574031	0.823909	0.60206	1.04139	-0.30103	0.778151	0.367977	0.221849	0.711204	0.568202	-0.30103	0.574031	1.0607
ENSG00000109686	ENSG00000154447	Q5HYK7	Q7Z6J0	0.580871	0.380211	-0.231949	0.944483	0.721536	1.0569	0.0725507		0.643453	0.30103	0.60206	0.527678	0.482261	0.111974	0.380211	0.167973
ENSG00000109819	ENSG00000173153	Q9UBK2	P11474	-0.726999	-0.875061	0.124939	-1.04139	-1.02119	-0.16481	-0.269996	-1.56427	-0.259637	-0.929419	-1	-0.740363	-0.740363	-0.612784	-0.255273	0.0467434
ENSG00000109819	ENSG00000196482	Q9UBK2	P62508	1.47712	1.12494	0.176091	0.30103	0.455932	0.460731	0.183644		2.04139	0.30103	0.823909	0.30103	0.60206	0.39794	0.69897	0.912045
ENSG00000109846	ENSG00000160202	P02511	P02489							3.31848		1.47712		2.81734
ENSG00000109846	ENSG00000276076	P02511	A0A140G945
ENSG00000109906	ENSG00000177842	Q05516	Q6ZNG0	1.05436	0.138303	0.574031	0.60206	0.778151	1.23045	0.367977	0.176091	0.69897	0.477121	0.39794	-0.845098	0.335792	1.59106	0.0791812	0.845098
ENSG00000109906	ENSG00000178935	Q05516	Q9H707	1.23045	0.0413927	0.875061	0.234083	0.778151	0.929419	-0.234083	-0.522879	0.221849	0.30103	0.221849	-0.90309	0.0725507	2.11394	0.0791812	0.991226
ENSG00000109906	ENSG00000179627	Q05516	B2RXF5	1.05436	0.342423	1.39794	0.477121	1.07918	0.929419	0.367977	-0.124939	0.09691	0.30103	0.69897	-0.954243	0.636822	0.989005	0.0791812	0.611015
ENSG00000109906	ENSG00000197343	Q05516	Q8N720	0.531479	-0.502675	-0.0543577	-0.221849	0.0377886	0.276206	-0.51663	-1.06695	-0.20412	-0.477121	-0.50515	-1.5682	-0.391207	0.687975	-0.522879	0.227798
ENSG00000109971	ENSG00000156735	P11142	O95429	0.854686	1.17095	0.936458	1.00234	1.60134	1.68872	1.60774	1.51384	1.55145	1.53616	1.68499	1.27358	1.22324	1.26549	1.34315	1.64079
ENSG00000110031	ENSG00000166407	O60711	P25800			0.845098	1.47712	1.47712	1.17609	1.24304				2.88649		1.54407	-0.30103	0.954243	1.30103
ENSG00000110171	ENSG00000159202	O75382	Q9H832	-1.17609	-1.00718	-0.68921	-0.916454	-0.954243	-1.17609	-1.07004	-1.57403	-1.04139	-0.946125	-1	-0.993751	-0.792392	-0.653213	-1.15381	-1.23679
ENSG00000110171	ENSG00000182247	O75382	Q96LR5	-0.884607	-0.653213	-0.735954	-1.07004	-0.801632	-1.11394	-0.720159	-1.02119	-0.90309	-0.845098	-0.477121	-0.723104	-0.633468	-0.477121	-1.16879	-0.860338
ENSG00000110330	ENSG00000127191	Q13490	Q12933	0.792392	0.404571	1.01072	0.989005	0.632023	1.32222	0.991226	1.00616	1.20412	0.809185	0.492098	0.954243	0.870905	0.628389	0.692237	0.763428
ENSG00000110367	ENSG00000179151	P26196	Q96F86	0.890856	0.80618	0.959571	0.934498	1.00718	1.07918	0.69897	0.986212	0.477121	0.974446	0.711204	0.857332	0.759668	0.992701	0.538022	0.538391
ENSG00000110367	ENSG00000184708	P26196	Q9NRA8	0.845098	0.660052	0.515874	0.855317	0.706149	0.711204	0.522879	0.959883	0.69897	0.740363	0.60206	0.736759	0.50139	0.566732	0.321814	0.44945
ENSG00000110768	ENSG00000153767	P32780	P29083	-0.146128	0	0.230449	0.0579919	0.154902	0.352183	0.273001	-0.0854302	0.176091	0.342423	0.124939	0.0362122	0.373581	0.176091	0	0.149762
ENSG00000110801	ENSG00000165916	O00233	P17980	-1.43933	-1.13566	-1.35698	-1.14613	-1.48667	-1.42325	-1.16435	-1.01703	-1.37414	-1.32222	-1.08636	-1.1549	-1.25527	-2.22272	-1.36922	-1.40654
ENSG00000110906	ENSG00000174943	Q9H3F6	Q8WZ19	1.17609	0.80448	-0.0211893	1.12494	0.801632	0.875061	0.865301	0.579784	0.60206	0.929419	0.407485	0.588272	0.78837	0.60206	0	0.954243
ENSG00000111052	ENSG00000150054	O14910	Q5T2T1	0.414973	-0.330993	0.686381	-0.255273	-0.623249	0.0791812	0.0705811	-0.290565	1.20412	-0.109144	-0.104735	0.0725507	-0.567298	-0.69897	-0.324511	-0.391207
ENSG00000111057	ENSG00000139648	P05783	Q3SY84				2.61278											2.5563
ENSG00000111057	ENSG00000170421	P05783	P05787	0.352183	0.477121	0.30103	0.0330003	-0.0616569	-0.69897	0.0886375	0.69897	0.268149	0.272123	0.385351	0.172546	0.0669468	1.30103	0.21388	-0.178225
ENSG00000111057	ENSG00000170465	P05783	P48668	0.352183	1.77815		2.61278				0.69897		1.3927	1.92942	2.4843	2.48192		1.25527	1.4624
ENSG00000111057	ENSG00000185640	P05783	Q5XKE5	0.477121			0.913814	2.77085					2.79064	2.23045					3.00647
ENSG00000111057	ENSG00000205420	P05783	P02538
ENSG00000111057	ENSG00000205426	P05783	Q14533		2.07918	0.455932	1.01072				0.39794					2.95904		1.95424	2.3075
ENSG00000111196	ENSG00000136527	Q96A72	P62995	-0.60206	-0.612784	-0.619789	-0.574031	-0.676694	-0.60206	-0.684247	-0.78837	-0.380211	-1.04139	-0.880814	-0.496007	-0.583577	-0.812913	-0.591065	-0.645095
ENSG00000111196	ENSG00000164548	Q96A72	Q13595	-0.819544	-0.919078	-0.875061	-0.829304	-0.929419	-0.875061	-0.962211	-0.895265	-0.342423	-1.19498	-1.26007	-0.80618	-0.865301	-0.778151	-0.832509	-0.733732
ENSG00000111196	ENSG00000265241	Q96A72	Q9Y5S9	-1.09342	-0.892095	-1.02803	-0.750123	-0.954243	-0.90309	-0.946125	-1.15054	-0.681241	-1.22185	-1.08636	-0.845098	-0.720159	-1.65321	-0.799341	-0.898542
ENSG00000111218	ENSG00000126457	Q9NR22	Q99873		-2.81954	-0.221849	-2.0607	-2.41497		-2.38021			-1.89395	-2.57978	-2.11948	-2.6902		-1.92082	-2.42325
ENSG00000111262	ENSG00000143105	Q09470	Q16322										0					0.30103
ENSG00000111262	ENSG00000177272	Q09470	P22001	0	-1.54407	1.23045	-0.176091	0.69897					-1.69897	-2.30103	-0.69897	-0.30103		-0.653213	0.522879
ENSG00000111276	ENSG00000163806	P46527	Q5MJ70	2.12338	1.43669	1.90309	1.57978	2.64015	1.93785	1.65321	2.76343	2.49136	2.3032	1.97313	2.13354	2.27875	2.94939	0.391207	1.78533
ENSG00000111424	ENSG00000143171	P11473	P48443	1.47712	0.60206	-1	0.09691	0.477121	-0.522879			0.60206	0.90309	0.778151	0	0	-0.09691	-0.124939	0.0791812
ENSG00000111445	ENSG00000163918	P40937	P35249	0	-0.0321847	0.221849	0.124939	0	0.124939	0	0.196295	0.124939	0.09691	-0.146128	0	0.09691	-0.0791812	-0.383217	0.104735
ENSG00000111450	ENSG00000117758	P32856	Q86Y82	-0.669007	-0.488551	-0.858671	-0.570543	-0.334454	-0.278754	-0.462398	-0.778151	-0.531479	-0.782796	-0.140619	-0.205381	-0.375664	-0.385351	-0.168792	-1.40398
ENSG00000111450	ENSG00000124222	P32856	O14662	-0.0579919	-0.158362	-0.324511	-0.0934217	0.119186	0.0457575	-0.0791812	-0.568202	-0.30103	-0.0884219	-0.274701	-0.0477728	-0.153815	0	0.154902	-0.230449
ENSG00000111450	ENSG00000125814	P32856	Q9H115	0.544068	0.283997	-1.44716	0.552842	0.167491	0.522879	0.30103	0.154902	0.221849	0.345234	0.452298	0.354715	0.259637	0.367977	0.39794	0
ENSG00000111450	ENSG00000135823	P32856	O43752	-0.0579919	0.0757207	-0.191886	-0.0334238	0.19382	0.39794	0.187087	-0.623249	0.221849	0	0.133539	0.10199	0.20412	0.146128	0.279841	-0.130334
ENSG00000111450	ENSG00000145087	P32856	Q9Y2K9			-0.142668	2.39794	1.55284							0.679226	1		1.30103	0.346787
ENSG00000111450	ENSG00000166900	P32856	Q13277	0.208276	0.251812	0.352183	0.443697	0.49485	0.30103	-0.322219	-0.716003	0.221849	-0.180736	0.327359	0.354715	0.30103	0.0669468	0.240332	-0.113943
ENSG00000111450	ENSG00000168899	P32856	O95183	-0.791724	-0.892095	-0.191886	-0.531479	-0.531479	-0.447158	-0.447158	-0.90309	-0.991226	-0.824609	-0.544068	-0.30103	-0.568202	-0.69897	-0.249198	-0.556303
ENSG00000111450	ENSG00000220205	P32856	P63027	-0.655504	-0.735599	-1.55159	-0.588832	-0.40824	-0.431364	-0.568202	-1.10037	-0.531479	-0.46768	-0.432309	-0.51266	-0.576917	-0.870905	-0.427324	-0.638489
ENSG00000111605	ENSG00000167005	Q16630	O43809	-0.311754	-0.124939	-0.477121	-0.197811	-0.344496	-0.458638	-0.350515	-0.41972	-0.210853	-0.311754	-0.122406	-0.327764	-0.322749	-0.157608	-0.351004	-0.498841
ENSG00000111615	ENSG00000164587	Q13601	P62263	-1.70186	-1.59573	-1.18709	-1.57245	-1.84064	-1.13033	-1.24416	-1.79775	-1.32222	-1.88837	-1.70329	-1.42732	-1.54862	-1.40483	-1.47377	-1.26387
ENSG00000111716	ENSG00000134333	P07195	P00338	0.228479	-0.00890892	0.714928	0.163317	0.0982241	0.947148	0.464384	0.497191	-1.63811	-0.136985	0.0302354	0.384342	0.186276	-0.0347621	0.201266	0.269854
ENSG00000111725	ENSG00000162409	Q9Y478	P54646	1.0607	0.407485	0.230449	0.221849	-0.113943	-1.38021	0.18799	2.14613	0.920819	0.556303	0.447158	0.439333	0.118099	-1.41497	0.141329	0.0310342
ENSG00000111725	ENSG00000181929	Q9Y478	P54619	-0.115393	-0.143422	-0.167491	-0.50515	-0.278754	-0.79588	0.136838	-0.466656	-0.556303	-0.0457575	-0.251812	-0.259637	-0.340539	-0.819544	-0.335792	-0.2097
ENSG00000111752	ENSG00000198879	P78364	Q5VUG0	1	0.191886	0.20412	0.477121	0.69897	0.39794	0.30103	-0.249877	-0.0669468	0.447158	0.154902	0.342423	0.455932	1.05799	1.02119	0.30103
ENSG00000111786	ENSG00000136527	Q13242	P62995	0.332438	0.238474	0.10721	0.0910805	0.226396	-0.124939	0.117386	0.0197441	0.176091	0.104735	0.101458	0.191225	-0.106455	-0.268845	0.228479	0.167819
ENSG00000111786	ENSG00000147274	Q13242	P38159				2.5682
ENSG00000111786	ENSG00000205937	Q13242	Q15287	0.332438	0.271475	0.042752	0.337753	0.249877	-0.221849	0.324511	0.176091	0.410174	0.118099	0.101458	0.295121	-0.077166	-0.723104	0.166331	0.348027
ENSG00000111875	ENSG00000158406	Q9Y294	P62805	1.11394	2.04139		1.93785			1.65321					1.45484	1.61278		1.34242	1.3862
ENSG00000112038	ENSG00000171517	P35372	Q9UBY5		-0.69897	-1.39794					0			-0.477121	-2.17609	-1.8451		-1.41017
ENSG00000112081	ENSG00000147274	P84103	P38159				2.98227
ENSG00000112081	ENSG00000205937	P84103	Q15287	0.64836	0.63506	0.435229	0.751822	0.477121	0.544068	0.663806	0.636822	0.723104	0.453891	0.575552	0.824495	0.696945	-0.105804	0.453997	0.706352
ENSG00000112081	ENSG00000263465	P84103	Q9BRL6	0.305937	0.30103	0.141752	0.310173	0.200915	0.430125	0.220108	0.321552	0.170262	0.57883	0.422942	0.433656	0.51087	0.383217	0.494426	0.286632
ENSG00000112130	ENSG00000131508	O76064	P62837	-1.17609	-1.11727	-1.0036	-1.07398	-1.02413	-0.892095	-0.925754	-1.27875	-1.17609	-1.02633	-1.01703	-0.985277	-1.03743	-1.3862	-0.959041	-1.08219
ENSG00000112182	ENSG00000112365	Q9BYV9	O43167	-0.778151	-0.221849	-0.522879	-0.367977	-0.60206	-0.39794	-1.24304	0	0	0.20412	-0.176091	-0.812913	-0.778151	-0.176091	-0.812913	-0.823909
ENSG00000112182	ENSG00000177125	Q9BYV9	Q8NCN2	-1	0.176091	-0.367977	-0.477121	-0.60206	-0.574031	-1.24304	-0.120574	0	-0.0511525	-0.243038	-0.740363	-0.544068	0	-0.60206	-0.425969
ENSG00000112186	ENSG00000184009	P40123	P63261	-2.66464	-1.89684	-0.73056	-1.19498	-1.33403	-0.323144	-1.70544		-2.52699	-2.50626	-1.99375	-2.26519	-1.43436	0.294821	-1.61608	-1.22576
ENSG00000112232	ENSG00000131773	Q5VWX1	O75525	-1.60206	-0.30103	-0.477121	-1.60206		-1.30103	-1.47712			0.0791812	-0.933053		-1.43933		-2.45484	-0.255273
ENSG00000112245	ENSG00000119946	Q93096	Q9NRU3	2.28443	1.90309	0.840942	2.36642	1.97772	2.4624	1.92428	2.15635	3.09517	2.85431	2.74036	1.69679	1.67669		0.74938	2.89763
ENSG00000112246	ENSG00000172379	P81133	Q9HBZ2	0.60206			0.30103			0.09691		-0.477121		-1.60206		-1.17609	0.146128	-1.14613	-1.54407
ENSG00000112339	ENSG00000152684	Q9Y450	Q9BRX2	0.0791812	-0.118099	0.589826	0.124939	0.0377886	0.342423	-0.221849	0.0669468	0.196295	-0.338819	0.0321847	0.124939	-0.0413927	0.508155	0.132626	0.0170333
ENSG00000112365	ENSG00000121864	O43167	Q9UID6	-0.263241	-0.190332	-0.255273	-0.330993	-0.60206	-0.69897	-0.268845	0.142668	-0.544068	-0.50515	-0.199572	-0.430125	-0.243038	-0.221849	-0.16481	-0.190332
ENSG00000112365	ENSG00000143442	O43167	Q7Z3K3	-0.522879	-0.20412	-0.39794	-0.552842	-0.544068	-0.653213	-0.385351	-0.10721	-0.39794	-0.643453	-0.522879	-0.678448	-0.48902	-0.335792	-0.529509	-0.20412
ENSG00000112365	ENSG00000152475	O43167	Q96EG3	1.17609	0.823909	1.1549	0.845098	0.823909	1.30103	0.845098	1.39794	0	1.39794	2.07918	0.812913	0.778151		0.812913	0.69897
ENSG00000112365	ENSG00000160062	O43167	Q96BR9	-0.124939	0.30103	0.154902	0	0	-0.176091	0.146128	1.55284	0	0	0.477121	-0.0621479	0.0377886	0.477121	0.210853	0.154902
ENSG00000112365	ENSG00000163884	O43167	Q9UIH9	-0.522879	0.823909	-0.146128	-0.330993	-0.544068	-1.20412	-0.632023	2.09691	-1.35218	-0.20412	-0.263241	0.159701	-0.500602	-0.740363	0.159701	-0.267172
ENSG00000112365	ENSG00000167625	O43167	Q8TF50	0.0791812	0.455932	0.522879	0.243038	0	0.30103	0.367977	0.39794	0	0	0.380211	0.0725507	0.124939	0	0.113943	0.60206
ENSG00000112365	ENSG00000180884	O43167	Q3KQV3	0.176091	0.221849	1	0.243038	0.124939	0.30103	0.544068	0.167491	0.39794	0.221849	0.0377886	0.414973	0.477121	1.07918	0.414973	0.60206
ENSG00000112365	ENSG00000196152	O43167	Q15937	0.176091	0.187087	0.39794	0.243038	0	-0.176091	0.146128	0.443697	-0.30103	0.69897	0.234083	0.0725507	-0.124939	-0.0669468	0.0725507	0.39794
ENSG00000112365	ENSG00000197951	O43167	Q9NQZ8	0.176091	0.39794	0.39794	0.367977	0.30103	0	0.544068	0.79588	0.69897	0.221849	0.477121	0.335792	0.477121	0.778151	0.414973	0.823909
ENSG00000112365	ENSG00000213588	O43167	Q96C00		2.30103		1.8451								1.81291			2.11394	1.82391
ENSG00000112530	ENSG00000197889	Q96M98	Q5JSS6	0	0.0791812	0.933053	1	0.09691		0.823909		0.69897	0.90309	-0.255273	0.60206	1.47712		0.367977	1
ENSG00000112576	ENSG00000117266	P30281	Q07002	1.11394	1.15836	-0.30103	0.977724	0.556303	-0.389971	0.531479	2.17319	0.69897	1	1.27416	0.134699	0.537119	0.823909	0.726999	0.862472
ENSG00000112576	ENSG00000124762	P30281	P38936	-0.797214	0.0184834	-0.380211	-0.445522	-0.855317	-0.449969	-0.672641	0.641707	-0.832509	-0.90309	-0.140815	-1.12276	-0.864664	-1.53782	-0.640978	-0.535468
ENSG00000112576	ENSG00000135446	P30281	P11802	0.0725507	0.21388	0.39794	-0.0222764	-0.124939	0.138303	-0.0917704	0.872156	-0.342423	0.435729	0.496007	-0.69314	-0.171396	-0.39794	-0.243038	0.0354723
ENSG00000112576	ENSG00000164885	P30281	Q00535	1.11394	1.15836	-0.230449	0.579784	0.778151	0.740363	0.452298	1.17319	0	1.47712	1.07004	0.477121	0.71321	0.30103	0.30103	1.0086
ENSG00000112576	ENSG00000250506	P30281	Q00526	2.41497	1.90309	2.30103	1.37566	1.95424	2.04139	1.62839		1.09691	2.47712	1.6721	1.39794	1.79239		1.727	2.0086
ENSG00000112578	ENSG00000135521	Q13895	Q96GA3	-0.243038	-0.519086	-0.646264	-0.477121	-0.367977	-0.342423	-0.460731	-0.462398	-0.373581	-0.0669468	-0.50515	-0.535899	-0.444937	0.181844	-0.525045	-0.718566
ENSG00000112592	ENSG00000117505	P20226	Q01658	-0.342423	-0.01524	-0.124939	-0.185637	-0.39794	-0.196295	0	-0.437613	0.0579919	-0.753328	-0.337753	-0.221849	-0.159701	-0.330993	0.179608	-0.0177288
ENSG00000113141	ENSG00000122692	Q13123	Q2TAY7	0.50139	0.425969	0.347773	0.432918	0.612279	0.335792	0.318759	0.297513	0.280827	0.486992	0.443697	0.336306	0.46584	0.586996	0.616619	0.54801
ENSG00000113196	ENSG00000140262	O96004	Q99081					0.318759	0.210853				-2.49136			-0.282547		-2.27875	-1.98528
ENSG00000113368	ENSG00000176619	P20700	Q03252	-0.452298	0.101458	-0.0511525	-0.221849	-0.159701	-0.477121	-0.60206	0.877283	0.124939	0.282547	0.0234811	-0.548814	-0.330993	-1.21085	-0.0434657	-0.778151
ENSG00000113407	ENSG00000185418	P26639	A2RTX5	0.463757	0.312929	-0.17107	0.464887	0.509306	0.141329	0.50515	0.69897	1.05436	0.686381	0.324511	0.636822	0.14842	-0.20412	0.364082	0.0945561
ENSG00000113460	ENSG00000117395	Q8TDN6	Q99848	-0.176091	-0.20036	-0.414973	-0.237361	-0.0843209	-0.352183	-0.477121	-0.116506	-0.439333	-0.0791812	-0.208276	-0.18142	-0.143422	-0.234083	-0.30103	-0.354276
ENSG00000113558	ENSG00000116661	P63208	Q9UK22	1.60206	0.636822	0.11869	0.977724	1.27107	1.63347	0.671386	1.06446	0.636822	1.0054	0.564271	1.12338	1.01551	2.22185	0.731499	0.769008
ENSG00000113558	ENSG00000116663	P63208	Q9NRD1	0.653213	0.539912	1.36173	0.714482	0.970037	1.03141	0.940232	0.258278	0.511883	0.566062	0.661181	0.889302	0.910777	0.744727	0.81068	0.931735
ENSG00000113558	ENSG00000118564	P63208	Q9UKA1	-0.439333	-0.228479	0.0791812	-0.536381	-0.0511525	-0.158923	-0.279128	-0.774391	-0.129095	-0.0209339	-0.0377886	-0.264513	-0.0400052	-0.120574	-0.217348	-0.30103
ENSG00000113558	ENSG00000127452	P63208	Q9NXK8	0.711204	0.43725	1.44091	0.801632	0.970037	1.03141	0.88224	0.559308	0.812913	0.794542	0.78612	0.667453	0.714482	1.22185	0.872828	0.827
ENSG00000113558	ENSG00000132879	P63208	Q9H4M3	1.07918	0.539912	0.560095	0.910777	0.90309	1.33244	0.58121	1.06446	1.11394	0.954243	0.461609	0.738034	0.778151	1.92082	0.840644	0.694374
ENSG00000113558	ENSG00000151876	P63208	Q9UKT5	0.410174	0.414973	1.23679	0.641932	1.27107	1.33244	0.88224	0.985277	0.636822	1.20952	0.837273	0.85454	1.10266	1.69897	0.840644	0.575188
ENSG00000113558	ENSG00000153558	P63208	Q9UKC9	1.7112	1.41497	1.09849	1.45484	1.44716	2.03141	1.30821	2.4624	2.41497	1.43136	1.43933	1.12338	1.45484	2.69897	1.14167	1.07004
ENSG00000113558	ENSG00000161243	P63208	Q8NI29	0.51491	1.41497	1.13988	0.477121	1.27107	1.15635	1.30821	2.4624	1.11394	1.30643	1.26324	0.889302	1.15381	2.69897	1.20862	1.37107
ENSG00000113558	ENSG00000171823	P63208	Q8N1E6	0.778151	0.569875	1.02594	0.910777	0.845098	1.15635	1.00718	0.421005	1.41497	1.0054	0.48509	0.822355	1.15381	1.39794	0.756323	0.827
ENSG00000113558	ENSG00000269190	P63208	Q96EF6	0.51491	0.937852	1.36173	0.641932	0.90309	1.73038	0.58121		0.414973	0.954243	0.895265	0.506085	0.801632	1.74473	0.90759	1.37107
ENSG00000113595	ENSG00000125447	P36406	Q9NZ52	-0.0413927	-0.333215	0.770852	0.249877	0.452298	0.352183	0.176091	-0.216709	0.30103	-0.0669468	-0.31742	0.0202034	0.274701	0	0.31627	0.19382
ENSG00000113595	ENSG00000185009	P36406	Q9Y2T2	-0.322219	-0.266268	0.594761	-0.287242	-0.111974	-0.124939	-0.367977	-0.547702	-0.39794	-0.199572	-0.363178	-0.338819	-0.0630517	0.0901766	-0.0690809	-0.064458
ENSG00000113643	ENSG00000164022	P54136	Q12904	0.128667	0.0921462	-0.225309	0.0791812	-0.121422	0.0669468	-0.059314	0	0.106455	-0.253257	-0.0791812	0.0408363	-0.0434657	-0.0511525	0.133539	-0.01524
ENSG00000113648	ENSG00000233822	O75367	Q99877	1.8451	1.41497	0.929419	1.42597	1.8451	1.30103	1.54407	1.86247	1.30103	1.30103	1.25527	1.41497	1.49732	1.35218	1.11394	1.11394
ENSG00000113657	ENSG00000157851	Q14195	Q9BPU6	2.54407	2.5721	0.370356	2.44716	2.25928					2.89209	2.51851	2.61979	2.90445	2.63347	1.56229	2.20412
ENSG00000113916	ENSG00000117153	P41182	Q53G59	0.38155	0.0612697	-0.0917704	0.0496878	0.346787	0.30103	-0.0595857	0.176091	0.237361	0.836143	0.44945	-0.338172	0.372093	1.31175	-0.50139	0.144834
ENSG00000114062	ENSG00000150991	Q05086	P0CG48	-1.2492	-1.15707	-0.982056	-1.08246	-1.07358	-0.914734	-0.83788	-1.10331	-0.946125	-1.40083	-1.28065	-0.680085	-1.16607	-1.11	-1.00211	-1.10049
ENSG00000114125	ENSG00000166266	Q9UBF6	Q93034	-1.90309	-1.55284	-1.97004	-1.95424	-2.11394	-2.27875	-1.98528	-2.41497	-1.63682	-1.92942	-1.82391	-1.83251	-2.19033	-2.74819	-1.51188	-2.33244
ENSG00000114126	ENSG00000169016	Q14188	O75461	0.104735	-0.0843209	-0.113943	0.356547	0.234083	0.0669468	0.104735	0.113943	-0.176091	-0.196295	-0.191886	0	0.176091	-0.210853	0.0763883	0.0334238
ENSG00000114126	ENSG00000205250	Q14188	Q16254	-0.234083	-0.586266	-0.146128	0.09691	-0.0669468	0.0669468	-0.2156	-0.685397	-0.439333	-0.673416	-0.838149	-0.309303	-0.232573	-0.439333	-0.0271522	-0.100115
ENSG00000114268	ENSG00000158571	Q16877	P16118	-1.12494	0.30103	0.39794	-1.93785	0.30103		0.09691	1.43366	-2	0.69897	1	1.60206	0.522879	-1.92942	1.04576	-0.756962
ENSG00000114473	ENSG00000143933	Q9H095	P0DP24	-1.84198	-1.5511	-2.07918	-1.59265	-2.16879	-1.88649	-1.6902	-2.04663	-1.88081	-1.47844	-1.60477	-1.02388	-2.25164	-1.87506	-1.12789	-1.55781
ENSG00000114473	ENSG00000160014	Q9H095	P0DP25	-1.81954	-1.37501	-2.12222	-1.20022	-1.9345	-1.87506	-1.42325	-2.01424	-1.59106	-1.21629	-1.68797	-0.917026	-2.29447	-2.23679	-0.933272	-1.39358
ENSG00000114473	ENSG00000198668	Q9H095	P0DP23	-2.15534	-1.5563	-2.25467	-1.69146	-2.27531	-2.11727	-1.61013	-2.03875	-1.77815	-1.4758	-1.69461	-0.740363	-2.28217	-2.75587	-0.867092	-1.38694
ENSG00000114520	ENSG00000162627	O95219	Q9UNH6	0	0.194977	0.566732	0.235528	-0.340539	0.0579919	0.178921	2.54407	0.560667	0.257125	-0.14842	0.127243	-0.0321847	0.531479	-0.0347621	0.728933
ENSG00000114796	ENSG00000117153	Q6TFL4	Q53G59	0.292912	-0.0561159	-0.104735	0.244914	0.276206	0.664208	-0.210853	0.0808232	-0.138303	0.578148	0.191886	-0.442907	0.0457575	0.886491	-0.60206	0.210853
ENSG00000114853	ENSG00000160908	Q9UFB7	Q53GI3	0.430125	0.0142404	0.569875	0.282547	0.0621479	0.857332	0.0511525	-0.69897	-0.30103	-0.243038	0.0248236	0.260913	-0.0606978	1.07463	0.124939	0.45364
ENSG00000114853	ENSG00000170631	Q9UFB7	P17020	1.24304	0.71321	0.937852	0.884607	0.574031	1.25527	0.653213	0.221849	0.30103	0.778151	0.778151	0.491362	0.346787	1.19957	0.338819	0.778151
ENSG00000114854	ENSG00000159173	P63316	P19237
ENSG00000114942	ENSG00000254772	P24534	P26641	2.51322	2.19382	3.31387	2.12385	2.63849	2.38021	2.40288	2.5397	3.29447	2.60746	2.73159	2.57461	2.45637	2.3927	2.53782	2.66511
ENSG00000115145	ENSG00000138443	O75886	Q9NYB9	0.522879	0.433656	-0.289448	0.552842	0.30103	0.196295	0.522879	0.829304	0.845098	0.199572	0.191886	0.2097	0.375664	0.740363	0.422764	0.236089
ENSG00000115211	ENSG00000119718	Q9UI10	P49770	0.0347621	0.243038	-0.0725507	0.159701	0.134699	0.0669468	0.113943	0.0413927	0.176091	0.134699	0.221849	0.146128	0.191886	-0.0725507	0.0763883	-0.161368
ENSG00000115289	ENSG00000121481	Q9BSM1	Q99496	-0.552842	-0.497325	-0.946125	-0.425969	-0.141329	-0.544068	-0.49485	-0.511883	-0.30103	-0.414973	-0.439333	-0.355388	-0.236089	-0.726999	-0.70513	-0.483961
ENSG00000115350	ENSG00000120837	Q9NR33	P25208	0.0829742	0.331844	-0.346787	0.10721	-0.20412	-0.255273	-0.184524	0.39794	0.273001	-0.08167	0.0398715	-0.11472	-0.115393	0.20412	-0.216709	0.0810333
ENSG00000115350	ENSG00000148229	Q9NR33	Q9NRF9	-0.261521	-0.050491	-0.425969	-0.118099	-0.166331	-0.30103	-0.274701	-0.280827	-0.30103	-0.190815	-0.029455	-0.172712	-0.163317	-0.243038	-0.427562	-0.29169
ENSG00000115484	ENSG00000166226	P50991	P78371	0.412789	0.226544	0.206474	0.38739	0.41274	0.340539	0.169142	0.33667	0.229674	0.265314	0.411971	0.447437	0.432857	0.459747	-0.0579919	0.306757
ENSG00000115561	ENSG00000124356	Q9Y3E7	O95630	0.519525	0.432309	0.228479	0.60206	0.90309	0.669007	0.385351	0.477121	0.0791812	0.679226	0.372386	0.428817	0.628389	0.537119	0.344496	0.445864
ENSG00000115592	ENSG00000131791	Q9UGI9	O43741		-2.11394	-2.43136	-0.90309										-0.621365	-1.77815	-0.954243
ENSG00000115685	ENSG00000213639	Q15435	P62140	-0.677251	-0.558351	-0.503207	-0.801632	-0.857332	-1.03511	-0.770033	-0.663806	-0.273001	-0.846573	-0.710552	-0.671818	-0.90309	-1.03009	-0.254033	-0.784347
ENSG00000115758	ENSG00000143450	P11926	Q9UMX2	1.77815	1.74819	1.24304	1.8451	2.10721	2.02119	2.26324	2.36922	2.19728	1.94817	1.51851	2.53692	1.72835	2.36173	0.567133	1.74036
ENSG00000115875	ENSG00000205937	Q16629	Q15287	0.30103	0.469434	0.261878	0.493827	0.500602	0.113943	0.508155	0.322219	0.673416	0.364082	0.63506	0.747769	0.509546	-0.225779	0.305829	0.545837
ENSG00000115946	ENSG00000141101	Q9NRX1	Q9ULX3	-0.324511	-0.159701	0.157608	-0.0854302	-0.255273	0.0669468	-0.0606978	-0.428817	-0.0263289	-0.169142	-0.378196	-0.161062	-0.342423	-0.134699	-0.0442037	-0.179445
ENSG00000115966	ENSG00000125740	P15336	P53539	0.477121	0.182931	1.1383	-0.556863	1.60206	1.04139	0.954243	1.12222	1.66901	0.592917	1.14613	0.497325	0.778151	1.75333	1.21307	0.732394
ENSG00000115966	ENSG00000170345	P15336	P01100	-0.915576	-1.11706	-0.0155122	-1.29339	-0.467978	0.0871502	-0.191886	-1.2809	-0.132626	-0.506879	-0.81923	-0.259637	-0.595986	-0.260913	-0.135879	-0.812913
ENSG00000116016	ENSG00000133794	Q99814	O00327	2.05088	1.69272	0.873127	2.06695	1.53148	2.09691	1.33336	-1	0.867092	2.46902	1.11208	1.18248	1.40654	1.06446	1.03528	1.0048
ENSG00000116030	ENSG00000126261	P63165	Q9UBT2	-0.0167057	0.124939	0.490485	0.0331684	0.369911	0.318759	0.403226	0.270096	0.60206	0.293388	0.117113	0.220054	0.235637	-0.10721	0.00443161	0.247934
ENSG00000116120	ENSG00000179115	Q9NSD9	Q9Y285	0.0713559	0.110215	0.111974	0.221849	0.13622	0.278754	-0.0821868	-0.0910805	-0.0193052	0.0263289	-0.198368	0.211508	0.0434657	0.102662	0.266268	0.0705811
ENSG00000116350	ENSG00000136527	Q08170	P62995	0.748188	0.560402	0.372912	0.414973	0.793128	0.559308	0.269996	0.330319	0.383217	0.714482	0.520587	0.461441	0.495605	0.85454	0.322749	0.26695
ENSG00000116525	ENSG00000156587	Q9BVG3	O14933	-1.28631	-1.07918	-0.716003	-1.34242	-1.34242	-1.27875	-1.0607	-1.22862	-1.87827	-1.63347	-1.30463	-1.27548	-1.23769	-0.0725507	-1.14613	-1.03141
ENSG00000116525	ENSG00000170035	Q9BVG3	Q969T4	-1.18564	-0.750123	-0.880814	-1.4843	-1.27875	-1.38021	-1.14613	-0.594235	-1.40749	-1.19498	-0.801632	-0.940232	-0.974446	-0.592076	-1.29667	-1.38021
ENSG00000116701	ENSG00000158517	P19878	P14598	1.53148	0.458638	1.42597	1.47712	1.90309	1.17609	1.39794	1.27313	1.17609	1.97004	0.511883	1.33579	1		1.39794	0.853872
ENSG00000116750	ENSG00000170322	Q9Y5K5	Q6P4R8	0.30103	0.187087	0.924279	0.352183	0.544068	0.69897	0.324511	0.221849	0.439333	0.210853	-0.0321847	0.106455	0.131279	-0.0725507	-0.118099	-0.0222764
ENSG00000116809	ENSG00000160062	Q13105	Q96BR9	-0.124939	0.278754	-0.0669468	-0.146128	0.176091	0	0.0791812	1.10914	0.176091	0.342423	0.574031	-0.0621479	0.0725507	0.740363	0.30103	-0.104735
ENSG00000116918	ENSG00000211460	Q99598	Q15631	-0.255273	-0.508155	-0.270361	-0.394452	-0.526809	-0.221849	-0.342423	-0.264159	-0.425969	-0.243038	-0.449093	-0.555548	-0.329994	0.261878	-0.544068	-0.323537
ENSG00000117153	ENSG00000146021	Q53G59	Q9UH77	1.13033	0.518514	0.845098	0.916454	1.35218	0.414973	0.989005	1.34242	1.26324	0.845098	0.829304	1.18327	1.35218	1.39794	1.48667	0.778151
ENSG00000117153	ENSG00000174282	Q53G59	Q9P1Z0	-0.513119	-0.320335	-0.367977	-0.449969	-0.625541	-0.377418	-0.0109954	-0.201645	0.263241	-0.812913	-0.471726	-0.452716	-0.589826	-0.78533	0.0887266	-0.401544
ENSG00000117222	ENSG00000129691	Q15291	Q9UBL3	-0.167491	-0.221849	-0.252725	-0.13622	-0.0321847	-0.138303	0.176091	0.0810333	0	-0.0347621	0.283997	-0.13622	-0.128667	0.234083	-0.361028	-0.0299632
ENSG00000117318	ENSG00000140262	Q02535	Q99081	0.0184834	0.842269	-0.0457575	0.321233	0.243038	0.49485	0.290565	-0.287242	0.367977	0.314818	0.20242	0.171396	0.457816	0.0321847	0.0923143	0.524374
ENSG00000117318	ENSG00000196628	Q02535	P15884
ENSG00000117461	ENSG00000171608	Q92569	O00329	1.26717	-0.218843	0.812913	0.676694	0.823909	1.17609	0.60206	-1.76592	0.477121	0.124939	-0.547012	0.367977	0.30103	1	0.827	0.726999
ENSG00000117461	ENSG00000177885	Q92569	P62993	0.0496878	-0.654873	-0.571798	-0.578579	-0.389166	-0.124939	-0.511883	-2.06819	-1.09108	-0.694605	-0.795052	-0.756962	-0.808114	-0.535113	-0.0354723	-0.653213
ENSG00000117533	ENSG00000124222	O75379	O14662	-0.234083	-0.255273	0.110412	-0.11115	-0.132626	-0.109144	-0.266268	-0.18799	-0.221849	-0.16481	-0.527426	-0.234083	-0.413452	-0.146128	0.0713559	-0.0263289
ENSG00000117533	ENSG00000143858	O75379	Q8N9I0	2.14613	1.82391	0.309985	1.68124	2.14613	1.54407	1.81291	2.07918			1.5006	1.14613	1.56427	1.22185	1.21748	2.50515
ENSG00000117748	ENSG00000132383	P15927	P27694	-0.0404287	0.374262	0.193396	0.268845	0.0263289	-0.0234811	0.271741	0.207806	0.176091	0.110698	0.230449	0.149108	0.0347621	-0.295701	0.559025	0.215009
ENSG00000117751	ENSG00000172531	Q12972	P62136	-0.308209	-0.327823	0.282547	-0.154902	-0.158362	-0.2156	-0.329994	-0.542184	-0.380211	-0.367977	-0.312929	0.0954838	0.117639	-0.500602	0.10721	-0.239143
ENSG00000117751	ENSG00000186298	Q12972	P36873	-0.286307	-0.168122	-0.0696359	-0.348027	-0.565848	-0.692721	-0.139662	-0.28426	-0.0280287	-0.550907	-0.367977	-0.198368	-0.229148	-0.674146	-0.239143	-0.166948
ENSG00000117758	ENSG00000145087	Q86Y82	Q9Y2K9			0.716003	2.96848	1.8873							0.884607	1.37566		1.46982	1.75077
ENSG00000118194	ENSG00000159173	P45379	P19237	0.477121	0	1.69897	-1.79239	0	2.21059	0.425969		-1.30103	1.30103	-0.154902	0.367977	1.42597	-2.21011	-1.273	-2.00616
ENSG00000118260	ENSG00000160741	P16220	Q53ET0	-0.130334	-0.225309	-0.0843209	0.0457575	0.0234811	-0.0511525	0	0.11115	-0.39794	-0.428429	-0.38818	-0.0125891	-0.234083	-0.865301	-0.0737862	-0.252725
ENSG00000118526	ENSG00000140262	O43680	Q99081	-1.36173	-1.43933		-2.02119	-0.234083	-0.948847	-0.118099	-2.49136	-0.933053	0.438057	-1.02803	-0.129634	-0.51663	-2.11394	-0.538391	-1.76343
ENSG00000118816	ENSG00000164885	Q14094	Q00535	2.53148	1.97589	1.25171	2.01368	2.37107	2.07918	1.77573	1.87506	1.15229	2.57403	1.94139	2.3032	2.28631	2.17609	2.10594	2.19756
ENSG00000118816	ENSG00000250506	Q14094	Q00526	3.83251	2.72062	3.78319	2.80956	3.54716	3.38021	2.95182		2.2492	3.57403	2.54345	3.22401	3.36549		3.5319	3.19756
ENSG00000118971	ENSG00000124762	P30279	P38936	-0.632404	0.221849	0.210853	0.0819041	-0.318198	0.481766	-0.861697	0.40804	-1.23045	-0.973671	-0.13622	-0.379775	-0.3648	-1.66276	0.159223	-0.502675
ENSG00000118971	ENSG00000135446	P30279	P11802	0.237361	0.417245	0.989005	0.50515	0.41218	1.07004	-0.280827	0.638489	-0.740363	0.365147	0.500602	0.0498464	0.328468	-0.522879	0.557163	0.0682648
ENSG00000118971	ENSG00000164885	P30279	Q00535	1.27875	1.36173	0.360616	1.10721	1.31527	1.6721	0.263241	0.939519	-0.39794	1.40654	1.07463	1.22011	1.21307	0.176091	1.10123	1.04139
ENSG00000119318	ENSG00000150991	P54727	P0CG48	-0.394892	-0.5668	-0.474971	-0.0374918	-0.377961	-0.48407	-0.303463	-0.510662	0.0277726	-0.628749	-0.643832	-0.0780247	-0.515406	-0.398436	-0.324863	-0.565064
ENSG00000119318	ENSG00000151092	P54727	Q96IV0	1.20109	0.833307	1.35218	1.38739	1.26549	1.01424	0.835447	0.881448	1.20798	1.37414	0.90309	0.995404	1.18906	1.09691	0.710251	1.18491
ENSG00000119318	ENSG00000159352	P54727	P55036	0.182208	-0.00789648	0.10095	0.433147	0.151548	0.22419	0.193515	0.0913976	0.312716	0.332744	0.159701	0.315116	0.0781606	-0.0812444	0.153314	0.226971
ENSG00000119318	ENSG00000170315	P54727	P0CG47	-0.307062	-0.756364	-0.551811	-0.159153	-0.370853	-0.668506	-0.481974	-0.675524	-0.638887	-0.658616	-0.561606	-0.271149	-0.493007	-0.199442	-0.52154	-0.764855
ENSG00000119318	ENSG00000188021	P54727	Q9UHD9	0.650186	0.590268	0.195835	0.98945	0.542388	0.394452	0.417911	0.141085	0.973897	0.444718	0.217693	0.4229	0.424269	0.47961	0.798673	0.636095
ENSG00000119396	ENSG00000175137	P61106	Q7L8J4	1.37107	1.0463	1.49693	1.1549	1.10834	1	1.15381	0.825793	1.21748	1.3862	0.801632	1.25225	1.09533	0.855317	1.13354	1.02594
ENSG00000119715	ENSG00000196482	O95718	P62508	0.30103	0.30103	-1.60206	-0.39794		-0.653213	-0.132626		0		-0.477121			-0.30103	0	-0.875061
ENSG00000119725	ENSG00000143442	Q86VK4	Q7Z3K3	-1	-1.02803	-1.09691	-1.09691	-1.14613	-1.65321	-1.23045	-1.727	-1.09691	-1.43933	-1.60206	-1.19033	-1.5682	-1.21085	-1.04139	-1.20412
ENSG00000119725	ENSG00000172466	Q86VK4	P17028	-1.0607	-1.14613	-1.43136	-1.20412	-1.32222	-2.0607	-1.5682	-2.13566	-1.62839	-1.75967	-1.75587	-1.14613	-1.72428	-1.43933	-0.977724	-1.49136
ENSG00000119729	ENSG00000124171	P17081	Q9BYG5	2.1038	1.39794	1.26126	1.70757	1.68124	1.91116	0.135404	1.30103	0.477121	0.801632	1.17026	0.954243	1.37107	2.08368	0.771521	0.911363
ENSG00000119917	ENSG00000119922	O14879	P09913	0.522879	0.414973	0.39794	0.338819	0.39794	0.39794	0.199572	-0.0196943	0.30103	0.468258	0.138303	0.167491	0.154902	0.367977	0.359022	0.30103
ENSG00000119917	ENSG00000204010	O14879	Q5T764	2.17609		2.06695	2.68124	2.17609		1.97772	3.2878		1.20862		2.39794
ENSG00000119946	ENSG00000184007	Q9NRU3	Q12974	-2.82769	-2.42441	-1.09108	-2.7344	-2.02531	-2.80618	-1.90309	-2.79472	-2.33244	-2.91645	-3.22272	-1.83251	-1.51188		-1.03528	-3.09167
ENSG00000120075	ENSG00000185630	P09067	P40424	-0.726999	-0.753328		-0.920819	-0.101458	-1.90309	0.159701		0	0.134699	-0.39794	-1.25527	-0.838849	-1.727	-0.458638	-1.77815
ENSG00000120075	ENSG00000204304	P09067	P40425	-1.05436	-1.39211		-0.954243	-0.168404	-2.04139	-0.283997		-1.14613	-0.778151	-1.29003	-1.35218	-0.812913	-1.8451	-0.759668	-2.07918
ENSG00000120149	ENSG00000131721	P35548	Q9BQY4												0.90309	2.17609		0.0413927
ENSG00000120149	ENSG00000164438	P35548	O43711						1							1.87506		2.04139
ENSG00000120149	ENSG00000180806	P35548	P31274	-1.24304	-0.845098		-0.60206	-0.176091		-1.04576			0.477121	-0.845098	-0.942008	1.17609	-0.812913	-0.0725507	1.30103
ENSG00000120457	ENSG00000157551	P48544	Q99712	-0.221849	0	0	0.477121	0.124939	1	0.69897	-0.30103		0.30103	-0.477121	0.221849	0.477121	-0.69897	0.30103	-0.0511525
ENSG00000120509	ENSG00000187391	Q5EBL8	Q86UL8	0.875061	0.893947	0.453318	0.989005	1.12494	1.32222	0.982271		1.60206	0.819544	1.23045	0.887296	0.772077	1.14613	0.934498	0.724276
ENSG00000120616	ENSG00000172977	Q9H2F5	Q92993	-0.447158	-0.183644	-0.455932	-0.221849	-0.30103	-0.0791812	-0.268845	0.104735	-0.09691	-0.30103	0.0347621	-0.190332	-0.169751	-0.221849	-0.425969	-0.416825
ENSG00000120693	ENSG00000141646	O15198	Q13485	-0.263241	-0.149762	0.436693	-0.586266	-0.0234811	-0.60206	-0.346787	-2.44716	-1	-0.414973	-0.196295	-0.240734	0.0109954	-0.929419	-0.0474246	0.294956
ENSG00000120693	ENSG00000174106	O15198	Q9Y2U8	-0.09691	-0.200915	0.214844	-0.433656	0.109144	-0.477121	-0.30103	-2.68124	-0.948847	-0.414973	-0.176091	-0.0871502	0.20412	-0.352183	-0.16481	0.346108
ENSG00000120699	ENSG00000171311	Q96B26	Q9Y3B2	0.0725507	0.0821868	-0.0413927	0.0347621	0.0871502	0.367977	0.191886	-0.2156	-0.09691	0.21388	0.0234811	0.119975	0.184524	0	0.324511	0.216709
ENSG00000120798	ENSG00000131759	P13056	P10276	-0.669007	-0.288065	0.154902	-0.30103	-0.477121	0.30103	0.0457575	-1.10721	-0.352183	-0.69897	-0.16481	-0.5209	-0.157608	-0.628389	-0.176091	0
ENSG00000120896	ENSG00000138443	O60504	Q9NYB9	1.19957	0.887296	-0.206474	0.827	0.753328	0.234083	0.324511	0.39794	1.25527	0.592917	0.679226	0.400925	0.615424	0.977724	0.688629	0.407485
ENSG00000120910	ENSG00000221823	P48454	P63098	-0.44424	-0.21987	-1.24191	-0.55145	-0.531479	0.200915	-0.364082	-0.530231	-0.69897	-0.334888	-0.179608	-0.653213	-0.403335	0.0821868	-0.0251107	-0.221849
ENSG00000121390	ENSG00000147140	Q8WXF1	Q15233	-0.927712	-0.580341	-0.151861	-0.814874	-0.78837	-0.463757	-0.655745	-0.703291	-0.829304	-0.808717	-0.719446	-0.775246	-0.62421	-0.376751	-0.41433	-0.490823
ENSG00000121413	ENSG00000137338	Q8TBC5	Q96JS3	0.0791812	0.0347621	0.2156	0.124939	0.30103	0.30103	0.124939	0.154902	0.0579919	0.69897	0.30103	0.345234	0.497325	0.346787	0.221849	0.588272
ENSG00000121413	ENSG00000171222	Q8TBC5	P57086	-0.367977	-0.333215	0.51663	-0.243038	0.0579919	0	-0.210853	-1.30103	-1.1383	-0.0413927	-0.0791812	0.41218	0.166331	-0.477121	0.176091	0.236089
ENSG00000121413	ENSG00000182318	Q8TBC5	P10073	0.477121	0.636822	1.0607	0.425969	0.60206	0.69897	0.60206	-0.60206	-0.39794	0.69897	0.30103	0.537119	0.643453	0.30103	0.477121	0.889302
ENSG00000121454	ENSG00000172789	Q969G2	Q00444		-0.109144		-0.367977	0.477121		0.522879	0			0.0791812	-0.30103	0.367977		0.346787	0.544068
ENSG00000121454	ENSG00000198728	Q969G2	Q86U70		-1.96108	-2.09108	-1.95424	-2.19498	-2.23045	-1.4624	-2.88081	-1.69897	-2.68124	-2.10834	-1.72835	-2.20022	-2.25527	-1.4843	-2.047
ENSG00000121481	ENSG00000131508	Q99496	P62837	-0.477121	-0.473819	-0.35851	-0.538867	-0.613959	-0.444937	-0.372912	-0.532787	-0.273001	-0.514446	-0.498519	-0.629889	-0.546065	-0.358173	-0.408813	-0.355188
ENSG00000121481	ENSG00000163602	Q99496	Q8N488	0.0362122	0.263241	0.205762	0.0791812	-0.263241	0.191886	0.0757207	-0.208276	0.30103	-0.44835	-0.0725507	-0.325854	-0.207608	0.660052	0.17916	0.391207
ENSG00000121481	ENSG00000168283	Q99496	P35226	-0.064458	-0.0808232	0.0430346	-0.18799	-0.522879	0	-0.245513	-0.0901766	-0.0511525	-0.197811	-0.400564	-0.288065	-0.458028	0.042752	0.0124093	0.124939
ENSG00000121481	ENSG00000170035	Q99496	Q969T4	-0.264818	-0.00975984	-0.156538	-0.405119	-0.324511	-0.234083	-0.350248	-0.149298	-0.157608	-0.257125	-0.0612697	-0.253851	-0.328182	-0.128318	-0.144377	-0.176091
ENSG00000121481	ENSG00000182247	Q99496	Q96LR5	0.0362122	0.212089	0.0340798	-0.291887	-0.0234811	0.0321847	0.0757207	0.268845	0.30103	-0.208276	0.263241	-0.0367228	-0.142107	0.425969	0.0804063	0.343782
ENSG00000121481	ENSG00000185619	Q99496	Q3KNV8	0.283997	0.181055	0.493827	0.124939	0.255273	0.367977	0.283997	0.636822	0.425969	0.113943	0.0871502	0.0843209	0.129634	0.90309	0.550228	0.527426
ENSG00000121481	ENSG00000277258	Q99496	P35227	0.09691	0.342423	0.879178	0.380211	0.141329	0.447158	0.119186	2.29003	0.90309	-0.0163904	0.263241	-0.0705811	0.190332	1.02803	0.620809	0.40824
ENSG00000121634	ENSG00000165474	P48165	P29033							-1.97772								0.146128	-1
ENSG00000121864	ENSG00000152475	Q9UID6	Q96EG3	1.43933	1.01424	1.41017	1.17609	1.42597	2	1.11394	1.25527	0.544068	1.90309	2.27875	1.24304	1.02119		0.977724	0.889302
ENSG00000121864	ENSG00000180884	Q9UID6	Q3KQV3	0.439333	0.41218	1.25527	0.574031	0.726999	1	0.812913	0.0248236	0.942008	0.726999	0.237361	0.845098	0.720159	1.30103	0.579784	0.792392
ENSG00000121864	ENSG00000181472	Q9UID6	Q8N680	-0.162727	0	0.21388	-0.0280287	0.0901766	0.39794	0.113943	-0.469003	0.146128	-0.157608	-0.252725	-0.12803	-0.0202034	-0.20412	-0.101458	-0.353736
ENSG00000121864	ENSG00000196150	Q9UID6	P15622	0.740363	0.889302	0.653213	0.875061	0.726999	1	0.511883	0.778151	0.890856	0.50515	0.579784	0.544068	0.367977	1	0.579784	0.646264
ENSG00000121957	ENSG00000188487	P81274	Q1MX18	1	0.823909	2.25527	1.12494	0.90309	0.69897	1	1	1	0.954243	0.845098	1.09691	0.823909		1.07918	1.62325
ENSG00000122145	ENSG00000151650	Q9Y458	O95231															0.60206	0.778151
ENSG00000122591	ENSG00000165914	Q9BYI3	Q86TV6	0.234083	0.39794	-0.176091	0.234083	0.342423	0	0.124939	0.778151	0	0.380211	0.60206	0.439333	0.0579919	0.30103	0.636822	0.176091
ENSG00000122859	ENSG00000140262	Q9Y4Z2	Q99081		-1.64345	-1.69897		-1.68124	-1.90309							-2.18564			-2.4624
ENSG00000122859	ENSG00000196628	Q9Y4Z2	P15884
ENSG00000123080	ENSG00000135446	P42773	P11802	-0.196295	-0.643453	0.176091	0.653213	-0.0791812	-0.0579919	-0.544068	-0.522879	-0.564271	-0.138303	-0.115393	-0.547012	-0.2156	-0.522879	-0.146128	-0.558155
ENSG00000123091	ENSG00000131508	Q9Y3C5	P62837	0.360467	0.0380647	0.535263	0.552214	0.41857	0.391207	0.457035	0.175001	0.329059	0.535964	0.0693265	0.372658	0.358773	0.140999	0.0409586	0.276383
ENSG00000123136	ENSG00000198563	O00148	Q13838	-0.0202034	-0.0536849	-0.320335	-0.273001	-0.21388	-0.176091	0	0.39794	-0.0579919	-0.365147	-0.196941	-0.180736	-0.414973	0.30103	0.814874	-0.111974
ENSG00000123307	ENSG00000196628	Q9HD90	P15884
ENSG00000123349	ENSG00000143256	Q99471	Q9UHV9	0.052029	0.270859	-0.164257	0.146128	0.172546	0.0669468	0.183644	0.641743	-0.0310342	0.187087	0.405322	0.302647	0.458468	-0.218992	-0.0403792	0.215115
ENSG00000123349	ENSG00000155959	Q99471	P61758	0.574908	0.658715	-0.0797646	0.338522	0.470059	-0.0258073	0.251545	0.591187	0.241032	0.555063	0.600436	0.442981	0.540003	0.122572	0.483855	0.283301
ENSG00000123395	ENSG00000175224	Q9BSB4	O75143	-0.414973	-0.287242	-0.661181	-0.405765	-0.189056	-0.477121	-0.30103	-0.666177	-0.352183	0	-0.39794	-0.0555173	-0.39794	-0.30103	-0.365488	-0.389166
ENSG00000123700	ENSG00000157551	P63252	Q99712	0.90309	0.176091	0.544068	0.90309	0.69897	1.80163	0.30103	2.14613	0.30103	0.778151	0.221849	0.221849	0.60206	1.17609	0.60206	0.647817
ENSG00000123700	ENSG00000260458	P63252	B7U540	1.90309														1.60206
ENSG00000123975	ENSG00000250506	P33552	Q00526	1.69897	1.27621	1.8451	1	2.27875	1.8451	2.10551		1.39794	2.33244	1.70757	1.52288	1.53148		3.26087	1.66276
ENSG00000124171	ENSG00000126785	Q9BYG5	Q9H4E5	-1.23045	-1.15635	-0.243038	-0.531479	-1.11394	-0.60206	0.767686	1.30103	0.30103	-0.402057	-1.17609	-0.361728	-0.615424	-0.875061	-0.320335	-0.187087
ENSG00000124214	ENSG00000180228	O95793	O75569	0.591424	0.424538	0.372093	0.405322	0.49485	0.282547	0.343582	0.539269	1.11394	0.621365	0.5216	0.431646	0.444329	0.0149772	0.370227	0.573463
ENSG00000124222	ENSG00000136631	O14662	Q9NRW7	0.425969	0.325854	0.218056	0.190332	0.237361	-0.159701	0.149762	0.289448	0.39794	0.625541	0.692237	0.18988	0.394147	0	0.191886	0.189056
ENSG00000124222	ENSG00000168899	O14662	O95183	-0.733732	-0.733732	0.132626	-0.438057	-0.650665	-0.492916	-0.367977	-0.334888	-0.690196	-0.736187	-0.269367	-0.253257	-0.414387	-0.69897	-0.4041	-0.325854
ENSG00000124507	ENSG00000165912	Q9BY11	Q9UKS6		-0.522879	1	-1.8451	-1.49485	-1.24304	-0.845098		-2.20412	-1.77815	-0.875061	-2.04139	-1.67669		-0.875061	-2.81954
ENSG00000124688	ENSG00000164109	Q15013	Q13257	0.778151	0.69897	0.154902	0.477121	0.544068	1.07918	1.23045	0.942008	1.69897	0.564271	0.60206	0.801632	0.669007	1.25527	-0.0579919	1.07918
ENSG00000124762	ENSG00000132646	P38936	P12004	0.588938	-0.147923	0.0579919	0	0.40302	0.0934217	0.0054629	-0.505948	0.189056	1.09018	0.194865	0.230667	0.416507	0.741939	-0.39043	0.303519
ENSG00000124762	ENSG00000250506	P38936	Q00526	3.21219	1.88461	2.68124	1.82119	2.80956	2.49136	2.30103		1.92942	3.38021	1.81291	2.5207	2.65706		2.36798	2.54407
ENSG00000125249	ENSG00000143344	P10114	Q9NZL6	0.243038	-0.0908074	0.186815	0.171396	0.227244	0.132626	0.0347621	1.11394	0	-0.295278	0.0774122	-0.101458	-0.154902	0.544068	-0.0917704	-0.104735
ENSG00000125354	ENSG00000180096	Q14141	Q8WYJ6	0.778151	0	1.27875	0.69897	1.09691	0.778151	1.57403	0.415852	1	0.636822	0.218289	0.653213	0.681241	0.69897	1.32222	0.653213
ENSG00000125457	ENSG00000134030	A9UHW6	O43310	0.0177288	0.30103	-0.538391	-0.544068	-0.124939	-0.0669468	0.113943	1.07004	-0.0579919	0.259637	0.318759	-0.410174	-0.0606978	0.577236	0.0746336	-0.0263289
ENSG00000125457	ENSG00000157349	A9UHW6	Q9UMR2	0.283997	0.0791812	0.0871502	0.146128	0.176091	0.30103	0.210853	0.52597	0	0.455932	0.552842	-0.0579919	0.221849	0.753328	-0.0829742	-0.118099
ENSG00000125740	ENSG00000146592	P53539	Q02930	-0.146128	1.02119	-0.929419	1.34523	-0.574031	-0.477121	0.30103	-0.740363	0.176091	0.124939	0	1.02119	0.255273	-0.425969	0.176091	0.39794
ENSG00000125740	ENSG00000171223	P53539	P17275	-1.36361	-1.22432	-0.90309	-0.266034	-2.10975	-1.25527	-1.10551	-2.01072	-2.39211	-1.68723	-1.80618	-1.12494	-1.4898	-2.34242	-1.42051	-1.42325
ENSG00000125743	ENSG00000139343	P62316	P62306	-0.0917704	-0.0286452	0.207125	0.0234811	-0.0705811	-0.0669468	0.0234811	-0.161368	-0.322219	-0.2156	-0.146128	0.0579919	-0.159701	0.342423	0.0263289	-0.0255541
ENSG00000125814	ENSG00000166900	Q9H115	Q13277	-0.335792	-0.0321847	1.79934	-0.109144	0.327359	-0.221849	-0.623249	-0.870905	0	-0.52597	-0.124939	0	0.0413927	-0.30103	-0.157608	-0.113943
ENSG00000125814	ENSG00000178750	Q9H115	Q8N4C7	0.933053	1.81291	2.4014	0.367977	0.116506	0.778151	1.30103		1.47712	0.367977	1.77815	1.27875	0.865301		0.90309	2
ENSG00000125816	ENSG00000214513	Q9H2Z4	A8MTQ0			1												0.875061
ENSG00000125835	ENSG00000204392	P14678	Q9Y333	0.343582	0.48442	0.431959	0.189056	0.212608	0.258278	0.179608	0.303638	0.3928	0.461244	0.15261	0.174048	0.0347621	0.186557	0.318474	0.477121
ENSG00000125850	ENSG00000167625	Q9BRP0	Q8TF50			-1	-0.30103	-0.30103		0			0.0791812		-1.04139	-0.255273		-0.09691	0.20412
ENSG00000125868	ENSG00000184009	P60981	P63261	-0.858462	-0.406147	-0.43608	-0.487283	-0.0136289	0.354572	-0.315163	-1.51658	-0.878625	-0.689114	-0.578778	-0.792665	0.0136285	-0.527931	-0.260295	-0.443449
ENSG00000125888	ENSG00000175334	Q9H503	O75531	-2.91908			-3.0569											-0.981517
ENSG00000125945	ENSG00000213015	Q9C0F3	Q9UK33	-0.159701	-0.115393	0.421005	0.477121	0.191886	0.146128	0.0347621	0.0725507	0	-0.569875	-0.101458	0.606755	-0.165626	0	0.533603	-0.208276
ENSG00000125952	ENSG00000136997	P61244	P01106	-0.477121	-0.436285	0.6173	-0.262277	-0.0945561	0.346787	0.19382	0.189353	-0.221849	-0.0280287	0.10701	-0.105634	0.139879	-0.935275	0.208276	0.176091
ENSG00000125968	ENSG00000140262	P41134	Q99081	-0.282547	1.00393	0.0413927	0.497325	-0.124939	0.867762	0.564271	-2.49136	1.43669	0.69897	-0.0901766	-0.0442037	0.817249	0.0621479	-0.132626	0.788022
ENSG00000125968	ENSG00000196628	P41134	P15884
ENSG00000126003	ENSG00000136451	Q9UPG8	Q14119	-0.819544	-0.658541	-0.946125	-0.913814	-0.973128	-0.660052	-0.933053	-0.20862	-0.653213	-0.522879	-0.548814	-0.69897	-1	-0.908485	-0.249877	-0.830539
ENSG00000126003	ENSG00000171425	Q9UPG8	Q9P0T4	-0.477121	-0.564271	0	-0.342423	-0.531479	0.367977	0.0669468	0.246672	-0.176091	0	-0.430125	-0.134699	-0.492916	-0.230449	0.227244	-0.0901766
ENSG00000126003	ENSG00000249709	Q9UPG8	Q8TBZ8	0.853872	0.954243	0.823909	1.22185	1.22185	1.36798	1	2.47712	1.30103	1.87506	1.33579	1.34242	1.05115	1.22185	1.47712	1.21085
ENSG00000126262	ENSG00000171517	O15552	Q9UBY5	1.47712	0.60206	-0.744727	0.90309	1	-1.30103	0.653213	2.93952	0.778151	0.21388	0.522879	-0.875061	-0.544068	0.30103	-0.954243	0.39794
ENSG00000126337	ENSG00000135443	O76013	P78386	0														-0.367977
ENSG00000126337	ENSG00000167767	O76013	Q6KB66	-0.477121				0			0.477121							-0.522879
ENSG00000126337	ENSG00000167768	O76013	P04264	-2.74819				-0.845098			-1.12494							-0.823909
ENSG00000126337	ENSG00000170421	O76013	P05787	-1.60206				-2.83251			0.176091							-1.8653
ENSG00000126337	ENSG00000170423	O76013	Q8N1N4	-0.477121														-0.30103
ENSG00000126337	ENSG00000170442	O76013	O43790					0			-0.367977							-0.522879
ENSG00000126337	ENSG00000170454	O76013	O95678															0.176091
ENSG00000126337	ENSG00000170465	O76013	P48668	-1.60206							0.176091							-0.823909
ENSG00000126337	ENSG00000170477	O76013	P19013	-1.30103														-0.124939
ENSG00000126337	ENSG00000172867	O76013	P35908	-1.77815							0.477121
ENSG00000126337	ENSG00000185069	O76013	Q01546
ENSG00000126337	ENSG00000185640	O76013	Q5XKE5	-1.47712				0
ENSG00000126337	ENSG00000186049	O76013	Q86Y46								-0.124939
ENSG00000126337	ENSG00000186442	O76013	P12035
ENSG00000126337	ENSG00000189182	O76013	Q7Z794	-0.69897														0.477121
ENSG00000126337	ENSG00000205420	O76013	P02538
ENSG00000126581	ENSG00000198382	Q14457	Q9P2Y5	-0.193125	0.0791812	0	-0.176091	0.0843209	0.234083	0.230449	0.0125891	0.20412	-0.0511525	0.0222764	0.113943	0.0696359	0.342423	0.0511525	0.20926
ENSG00000126785	ENSG00000180370	Q9H4E5	Q13177	-0.769551	-0.306051	-0.947294	-0.626884	-0.370356	-0.588272	-0.887296	-3.07555	-1.27875	-0.225114	-0.049218	-0.592515	-0.3623	-0.929419	-0.378635	-0.556303
ENSG00000126803	ENSG00000156735	P54652	O95429	-0.726999	0.0705811	0.324511	-0.48902	0.531479	0	0.364699	-1.92942	-1	-0.132626	-0.176091	-0.39794	0.0334238	-0.447158	0.665546	-0.0532455
ENSG00000127191	ENSG00000175104	Q12933	Q9Y4K3	-0.146128	0.0347621	-0.30103	-0.352183	0.0669468	-0.778151	-0.342423	-0.51663	-0.60206	-0.159701	0.237361	-0.39794	-0.234083	-0.30103	0	-0.113943
ENSG00000127903	ENSG00000147596	Q9Y2P0	Q9GZV8		1.47712	1.30103	1.30103	1			0.30103		0.30103	0.69897	1	1.60206	0.477121	0	1
ENSG00000127903	ENSG00000152475	Q9Y2P0	Q96EG3	0.243038	0	0.756962	0.30103	0.221849	0.845098	0	0	-1.30103	0.477121	1.30103	0.30103	0.30103		0	-0.60206
ENSG00000127903	ENSG00000166261	Q9Y2P0	O95125	-0.632023	-0.636822	0	-0.176091	-0.69897	-0.455932	-0.69897	-0.90309	-1.30103	-0.823909	-0.778151	-0.69897	-0.544068	-1.22185	-0.812913	-1
ENSG00000127903	ENSG00000167625	Q9Y2P0	Q8TF50	-0.853872	-0.367977	0.124939	-0.30103	-0.60206	-0.154902	-0.477121	-1	-1.30103	-0.920819	-0.39794	-0.439333	-0.352183	-1.30103	-0.69897	-0.69897
ENSG00000127903	ENSG00000169957	Q9Y2P0	Q9H5H4	-1.43366	-0.823909	-0.477121	-1.04139	-1.43136	-1.43366	-1.47712	-1.04139	-1.90309	-1.5006	-1.17609	-0.966142	-1.15381	-2.07918	-1.16137	-1.5563
ENSG00000127903	ENSG00000171443	Q9Y2P0	Q96C55	-1.33099	-0.69897	0.30103	-0.845098	-1.17609	-0.756962	-0.845098	-1.39794	-1.69897	-1.17609	-0.90309	-0.352183	-0.720159	-1.66901	-0.60206	-1.20412
ENSG00000127903	ENSG00000174586	Q9Y2P0	Q6ZNH5	0.243038	0.176091	0.30103	0.522879	1	0.845098	0.221849	0.221849	-0.477121	-0.176091	0.30103	0.124939	1	0.477121	0.39794	-0.30103
ENSG00000127903	ENSG00000178935	Q9Y2P0	Q9H707	-0.455932	-0.522879	0.30103	-0.544068	-0.30103	-0.455932	-1.07918	-1	-1.47712	-0.69897	-0.477121	-0.30103	-0.439333	0	-0.39794	-0.69897
ENSG00000127903	ENSG00000180884	Q9Y2P0	Q3KQV3	-0.756962	-0.60206	0.60206	-0.30103	-0.477121	-0.154902	-0.30103	-1.23045	-0.90309	-0.69897	-0.740363	-0.09691	0	-0.221849	-0.39794	-0.69897
ENSG00000127903	ENSG00000180938	Q9Y2P0	Q7Z3I7	0.544068	0.176091	1.12494	0.69897	0.09691	0.243038	-0.30103	-0.30103	-0.845098	0.30103	0.30103	-0.243038	-0.09691	0.477121	-0.477121	-0.845098
ENSG00000127903	ENSG00000197951	Q9Y2P0	Q9NQZ8	-0.756962	-0.425969	0	-0.176091	-0.30103	-0.455932	-0.30103	-0.60206	-0.60206	-0.69897	-0.30103	-0.176091	0	-0.522879	-0.39794	-0.477121
ENSG00000127903	ENSG00000197961	Q9Y2P0	P58317	-1.1549	-0.920819	-0.439333	-0.90309	-0.845098	-0.933053	-1.04139	-1.17609	-1.8451	-1.5006	-1.16137	-0.875061	-0.676694	-1.47712	-0.740363	-1.23045
ENSG00000128272	ENSG00000153879	P18848	P53567	0.640438	0.893545	0.548584	0.673416	1.10877	0.890378	0.797456	0.464623	0.609239	0.910936	0.92709	0.686788	1.3093	0.478435	0.647383	0.590631
ENSG00000128340	ENSG00000132254	P15153	P53365	0.0347621	0.756962	-0.845098	-0.221849	-0.30103	-0.124939	-0.579784	1.85733	-0.30103	0.57883	1.02857	-0.231949	-0.0669468	-0.477121	-0.452298	-1.02803
ENSG00000128609	ENSG00000213619	Q16718	O75489	-0.0725507	-0.20412	0.364082	0.0362122	0.314394	0.0299632	0.0579919	-0.255273	-0.268845	0.0871502	-0.167491	0.0854302	0.0338583	-0.201645	0.0690809	0.30617
ENSG00000129158	ENSG00000154813	Q9UGK8	Q96FX2	-0.30103	-0.266268	0.0177288	-0.518514	-0.31742	-0.823909	-0.556303	-0.621365	-0.801632	-0.50515	-0.613959	-0.348455	-0.237361	-0.819544	-0.403692	-0.238239
ENSG00000129355	ENSG00000135446	P55273	P11802	-0.0202034	-0.0413927	0.889302	-0.39794	-0.234083	-0.20412	-0.419129	0.866287	-0.740363	0.532639	0.124939	-0.966142	-0.384004	-0.154902	0.0843209	-0.717855
ENSG00000129473	ENSG00000153094	Q92843	O43521	-1.77815	-1.1597	-0.477121	-0.954243			-1.33099	-2.4624	-1.8451	-1.63682	-1.57403	-1.39794			-1.07918	-1.61278
ENSG00000129473	ENSG00000165138	Q92843	Q68DC2	-1.30103	-0.890856	-0.69897	-0.69897			-0.933053	-1	-1	-1.22185	-0.875061	-1.17609			-0.778151	-1.23045
ENSG00000129515	ENSG00000205302	Q9UNH7	O60749	0.0696359	-0.114473	0.268845	0.101458	0.0362122	0.287242	0.0599979	-0.0716932	-0.09691	-0.0757207	-0.0326691	-0.101231	-0.00526424	0.0271522	0.0392533	-0.345234
ENSG00000129691	ENSG00000162961	Q9UBL3	Q9C005	0.142668	0.09691	0.0690809	0	-0.359022	0.0413927	-0.251812	0.113943	-0.210853	-0.430125	-0.363178	0.147802	-0.0991315	0.0669468	0.273878	-0.221849
ENSG00000130066	ENSG00000141504	P21673	Q96F10	0.85838	0.548477	0.400487	0.653213	0.496978	0.439333	0.372271	0.8119	0.0939045	1.63548	0.594314	0.089486	0.315753	0	0.317931	0.60206
ENSG00000130177	ENSG00000176386	Q13042	Q8NHZ8	-0.294399	0.08167	0.0496878	0.0986098	-0.567691	-0.210853	-0.0217192	-0.294781	-0.0163904	-0.30103	-0.423024	-0.030566	-0.0511525	-0.0362122	0.151268	-0.0504095
ENSG00000130227	ENSG00000132341	Q9UIA9	P62826	-0.417911	-0.69633	-0.60206	-0.387599	-0.558155	-0.30103	-0.521325	-0.355616	-0.611015	-0.559308	-0.572505	-0.516315	-0.394452	-0.361028	-0.561023	-0.520317
ENSG00000130332	ENSG00000130520	Q9UK45	Q9Y4Z0	0.0413927	0.192606	-0.157608	0.0202034	-0.0222764	-0.447158	-0.255273	-0.09691	-0.30103	-0.255273	0.0595857	0.124939	-0.128667	-0.342423	-0.0655015	-0.110698
ENSG00000130332	ENSG00000139343	Q9UK45	P62306	0.0202034	0.153977	-0.0511525	0.0871502	-0.0222764	-0.146128	-0.0791812	0.042752	-0.367977	-0.0606978	0.143907	0.0579919	0.0474246	0.30103	0.128318	-0.0527064
ENSG00000130332	ENSG00000204392	Q9UK45	Q9Y333	-0.189056	0.0552228	-0.227244	-0.176091	-0.30103	-0.50515	-0.436693	-0.413928	-0.276206	-0.511883	-0.289749	-0.170017	-0.461881	-0.612784	-0.151861	-0.07684
ENSG00000130402	ENSG00000164877	O43707	Q8IY33	2.52114	1.39358	1.29003	1.95904	1.83569	1.73239	1.83251	3.12057	1.77815	1.78414	1.34242	1.85532	1.57287	2.21748	1.81624	1.77085
ENSG00000130402	ENSG00000248746	O43707	Q08043	3.04402	2.69461	2.59106	0.170166	3.13672						3.04139	2.63347	2.79472	-0.012965	1.64015	1.46982
ENSG00000130511	ENSG00000198728	Q9BWG4	Q86U70	-0.41218	-0.391207	-0.665112	-0.389971	-0.717855	-0.628389	-0.559308	-0.500602	-0.221849	-0.283301	-0.381341	-0.473081	-0.79005	-0.352183	-0.554881	-0.812913
ENSG00000130656	ENSG00000206177	P02008	Q6B0K9	-0.823909			-0.845098						-1.44716
ENSG00000130656	ENSG00000213931	P02008	P02100			-0.109144	-0.477121									-0.60206		0.176091
ENSG00000130656	ENSG00000223609	P02008	P02042	-1.22185		0.845098	-0.60206		-0.30103				-1.94448			-0.60206		0.176091
ENSG00000130656	ENSG00000244734	P02008	P68871	-3.34044		-2.52412	-4.14983		-2.85733				-4.36337			-3.79796		-2.64901
ENSG00000130669	ENSG00000185614	O96013	Q96EL1	0.39794	-0.146128	0.39794	0.0791812	0.544068	0	0.812913	-0.221849	0.574031	0.60206	0	0.433656	0.176091	0	0.552842	0.726999
ENSG00000130803	ENSG00000171443	Q96PQ6	Q96C55	0	0.342423	0.875061	-0.0669468	-0.134699	0.176091	0.234083	0.0934217	0.20412	0.191886	0.19382	0.460731	0.0395085	-0.191886	0.210853	0.243038
ENSG00000130803	ENSG00000175213	Q96PQ6	Q9H9D4	0.574031	0.615424	0.69897	0.60206	0.740363	0.477121	0.60206	0.449969	0.30103	0.845098	0.619789	0.636822	0.583577	0.0511525	0.335792	0.492916
ENSG00000130803	ENSG00000179930	Q96PQ6	Q5T619		2.51851	2.17609	2.07918								1.93785			1.11394
ENSG00000130803	ENSG00000204859	Q96PQ6	P10074	0.574031	0.404571	0.574031	0.30103	0.439333	0.778151	0.30103	0.646264	0.425969	0.243038	0.39794	0.30103	0.247784	0.352183	-0.116506	0.447158
ENSG00000130818	ENSG00000187987	Q9BUY5	Q3MJ62	1.8451	1.23408	1.04139	1.34242	1.14613	1.22185	1.30103	1.19629		1.17609	1.42597	1.16137	0.845098		0.740363	0.90309
ENSG00000130957	ENSG00000165140	O00757	P09467
ENSG00000131095	ENSG00000171345	P14136	P08727	-0.455932	0.146128	3.81275	-1.66276	-1.79588	0.352183	-2.55226	1	-0.69897	-2.2492	-0.740363	-2.63347	-2.26951	0.954243	-1.55931	-1.81291
ENSG00000131095	ENSG00000171346	P14136	P19012	0.243038	0.243038	4.11378	-1.75967	0.60206		-0.30103			-0.79588	1	-0.367977	-0.69897		-0.39794	0.0791812
ENSG00000131095	ENSG00000171401	P14136	P13646	-0.853872	0.845098	4.41481	1.30103	0.30103		-1.63682			-0.39794		0	-1.91381		-1.21085	-1.06695
ENSG00000131095	ENSG00000171446	P14136	Q7Z3Y8		0.146128		1.30103	0.30103					0.60206	0.60206		0.09691		-0.39794	0.30103
ENSG00000131095	ENSG00000175084	P14136	P17661	-2.20412	-3.32015	2.23872	-2.26126	-4.01567	-3.71498	-2.19498	-0.30103	-1	-2.66158	-2.32325	-2.99564	-3.81117	-3.97267	-2.96201	-3.5615
ENSG00000131095	ENSG00000196859	P14136	Q6A163				0.69897						0.60206			0.69897
ENSG00000131095	ENSG00000277586	P14136	P07196		0.243038	0.519937	0.69897	-1.43933	0.954243	-1.22185	-0.778151		0.425969	-0.477121	-0.522879	-1.11394		-0.69897
ENSG00000131153	ENSG00000147536	Q9Y248	Q9BRT9	-0.367977	-0.124939	0	0	0.69897	0	0.243038	-0.176091	0	-0.30103	0	0.30103	0.221849	-0.30103	0.875061	-0.30103
ENSG00000131381	ENSG00000168118	Q9H1K0	P20338	-0.101458	0.0377886	-0.0776049	-0.360616	-0.48734	-0.679226	-0.380211	-0.592076	-0.669007	-0.359022	-0.271067	0.0445821	-0.431959	-0.187087	-0.384004	-0.0791812
ENSG00000131408	ENSG00000143171	P55055	P48443	2.09108	1.6902	0.60206	0.79588	1.11394	1.17609			2.11394	1.74036	1.47712	1.01424	1.26324	0.819544	0.954243	1.03342
ENSG00000131408	ENSG00000204231	P55055	P28702	0.245982	0.0567276	-0.161368	0.0362122	0.159701	0.176091	-0.0606978	0.0894004	0.159701	0.221849	-0.102662	-0.142107	0.0591215	0.156786	0.124939	0.0334238
ENSG00000131475	ENSG00000136100	Q9BRG1	Q86VN1	-0.0457575	-0.0813049	-0.385351	-0.255273	-0.320335	-0.419129	0.0217192	-0.18406	0.255273	-0.0669468	-0.200915	-0.137173	-0.232914	-0.187087	0.176091	-0.121994
ENSG00000131475	ENSG00000159210	Q9BRG1	Q96H20	-0.142668	-0.0125891	-0.176091	-0.0413927	-0.162727	-0.0511525	0.214844	0.255273	0.431364	0.0511525	-0.131279	0.0389181	0.0442037	0.0725507	0	0.0496878
ENSG00000131475	ENSG00000176108	Q9BRG1	Q96FZ7	0.21388	0.189056	0.191886	0.154902	0.342423	0.20412	0.658541	0.277549	0.477121	0.30103	0.385351	0.221849	0.449969	0.335792	0.431364	0.289448
ENSG00000131508	ENSG00000146755	P62837	Q86XT4	2.87506			2.44196		2.59106	1.46982					2.86034	2.43537	2.3862	1.78295	2.38322
ENSG00000131508	ENSG00000165886	P62837	Q9HAC8	0.670941	0.971143	1.08279	0.663806	1.02413	0.745967	0.691671	0.919732	0.69897	0.514446	0.870905	0.882614	1.08318	0.960233	0.626603	0.79964
ENSG00000131508	ENSG00000167770	P62837	Q96FW1	0.532639	0.483803	0.350392	0.618048	0.69314	0.636822	0.339488	0.567549	0.435729	0.549208	0.554635	0.593166	0.546065	0.82193	0.597314	0.462398
ENSG00000131508	ENSG00000175104	P62837	Q9Y4K3	1.02996	1.03809	1.1797	0.964836	1.09108	0.812913	0.729459	0.762124	0.875061	0.815476	0.975641	0.985277	0.958245	0.960233	1.14613	1.04742
ENSG00000131508	ENSG00000186187	P62837	Q8ND25	1.09691	1.21418	1.38382	1.14093	1.17026	1.11394	1.29373	1.64673	0.875061	0.783291	1.17194	1.31627	1.08318	0.74938	1.26007	1.11998
ENSG00000131508	ENSG00000204227	P62837	Q06587	0.318759	0.24221	0.420028	0.265866	0.454258	0.414973	0.252338	0.532787	0.134699	0.173544	0.30103	0.10067	0.180094	0.416165	0.421222	0.0183532
ENSG00000131508	ENSG00000204599	P62837	Q9HCM9	0.920819	0.861999	1.1797	1.07398	0.869232	1.11394	0.81661	1.04467	1	1.15127	0.937852	0.781157	0.758673	1.08517	0.76871	0.818945
ENSG00000131508	ENSG00000265491	P62837	Q9Y4L5	0.532639	0.612121	0.702574	0.688629	0.723104	-0.0716932	0.492098	0.919732	0.69897	0.850238	0.716003	0.839149	0.590268	0.0437789	0.862131	0.328859
ENSG00000131721	ENSG00000151650	Q9BQY4	O95231												-1.69897	-0.90309		1
ENSG00000131721	ENSG00000167034	Q9BQY4	Q99801												-2.30103	-2.96848		-0.690196
ENSG00000131721	ENSG00000229544	Q9BQY4	Q9UD57
ENSG00000131737	ENSG00000135443	O76011	P78386															-0.243038
ENSG00000131737	ENSG00000139648	O76011	Q3SY84															0.60206
ENSG00000131737	ENSG00000161850	O76011	Q9NSB4
ENSG00000131737	ENSG00000167767	O76011	Q6KB66															-0.39794	-1.47712
ENSG00000131737	ENSG00000167768	O76011	P04264															-0.69897
ENSG00000131737	ENSG00000170421	O76011	P05787															-1.74036	-3.48572
ENSG00000131737	ENSG00000170423	O76011	Q8N1N4															-0.176091	0
ENSG00000131737	ENSG00000170442	O76011	O43790															-0.39794	-1.60206
ENSG00000131737	ENSG00000170454	O76011	O95678															0.30103	0
ENSG00000131737	ENSG00000170465	O76011	P48668															-0.69897	-1.8451
ENSG00000131737	ENSG00000170484	O76011	Q7RTS7															-0.243038
ENSG00000131737	ENSG00000170523	O76011	P78385															-0.176091	-0.60206
ENSG00000131737	ENSG00000171431	O76011	P35900															0.30103
ENSG00000131737	ENSG00000185640	O76011	Q5XKE5																-0.30103
ENSG00000131737	ENSG00000186442	O76011	P12035																0
ENSG00000131737	ENSG00000205420	O76011	P02538
ENSG00000131737	ENSG00000205426	O76011	Q14533															0	-1
ENSG00000131738	ENSG00000135443	Q14525	P78386															-0.544068
ENSG00000131738	ENSG00000139648	Q14525	Q3SY84															0.30103
ENSG00000131738	ENSG00000161850	Q14525	Q9NSB4
ENSG00000131738	ENSG00000167767	Q14525	Q6KB66															-0.69897
ENSG00000131738	ENSG00000167768	Q14525	P04264															-1
ENSG00000131738	ENSG00000170421	Q14525	P05787															-2.04139
ENSG00000131738	ENSG00000170423	Q14525	Q8N1N4															-0.477121
ENSG00000131738	ENSG00000170442	Q14525	O43790															-0.69897
ENSG00000131738	ENSG00000170454	Q14525	O95678															0
ENSG00000131738	ENSG00000170465	Q14525	P48668															-1
ENSG00000131738	ENSG00000170477	Q14525	P19013															-0.30103
ENSG00000131738	ENSG00000170486	Q14525	Q14CN4															-2.02119
ENSG00000131738	ENSG00000170523	Q14525	P78385															-0.477121
ENSG00000131738	ENSG00000172867	Q14525	P35908
ENSG00000131738	ENSG00000175084	Q14525	P17661															-3.56407
ENSG00000131738	ENSG00000185479	Q14525	P04259															-0.176091
ENSG00000131738	ENSG00000185640	Q14525	Q5XKE5
ENSG00000131738	ENSG00000186442	Q14525	P12035
ENSG00000131759	ENSG00000132170	P10276	P37231	-0.466656	0.176091	0.544068	-0.720159	-0.0543577	-0.477121	-0.191886	2.32906	0.176091	0.422764	-0.0636691	0.687232	-0.115393	0.929419	0.435729	0
ENSG00000131759	ENSG00000143171	P10276	P48443	1.97004	1.51851	0.146128	0.69897	0.875061	0.477121			1.95424	1.65321	1.27875	1.3862	0.884607	0.531479	0.875061	0.556303
ENSG00000131759	ENSG00000204231	P10276	P28702	0.124939	-0.114955	-0.6173	-0.0606978	-0.0791812	-0.522879	-0.407485	0.262112	0	0.134699	-0.30103	0.229854	-0.319513	-0.131279	0.0457575	-0.443697
ENSG00000131791	ENSG00000162409	O43741	P54646	0.778151	0.159701	0.431364	0.425969	0.333215	-0.567298	-0.124939	1.95424	1.42597	0.60206	0.579784	0.559308	0.551755	-0.451186	0.266268	0.221849
ENSG00000131791	ENSG00000181929	O43741	P54619	-0.39794	-0.391207	0.0334238	-0.30103	0.168404	0.0170333	-0.176091	-0.658541	-0.0511525	0	-0.119186	-0.139662	0.093117	0.144244	-0.210853	-0.0188853
ENSG00000131910	ENSG00000196482	Q15466	P62508		0.221849				-0.954243	-0.801632		2.6721	0.30103		-1		-0.60206	-0.39794	-1.17609
ENSG00000132010	ENSG00000173480	P17024	Q8TAU3	-1.47712	-1	-1.09691	-0.853872	-1.30103	-1.30103	-0.60206	-1		-0.69897	-0.933053	-0.845098	-1.06695		-0.544068	-1.10914
ENSG00000132109	ENSG00000204599	P19474	Q9HCM9	0.0457575	0.276206	-0.30103	0.385351	-0.0457575	0.30103	0.346787	1.09108	0.564271	0.653213	0.41218	0.18799	0.226396	-0.0791812	-0.41218	-0.0636691
ENSG00000132254	ENSG00000164144	P53365	P53367	-0.318759	-0.0299632	0.0211893	-0.414973	-0.574031	-0.30103	-0.277549	-0.722035	-0.0791812	0.0184834	0	-0.261878	-0.433656	-0.124939	-0.3928	-0.148063
ENSG00000132254	ENSG00000169750	P53365	P60763	0.380211	1.74819	0.623249	0.330993	0.90309	1.60206	0.977724		1.09691	1.47712	1.09691	0.985277	0.845098	1.77815	-0.111974	1.02803
ENSG00000132254	ENSG00000172602	P53365	Q92730	1.07918	0.845098	-0.196295	0.69897	0.60206	1.30103	0.977724	1.19629	0.0457575	-0.574031	0.69897	1.16137	0.720159	0.933053	0.753328	1.20412
ENSG00000132326	ENSG00000179094	O15055	O15534	-0.937852	-0.564271	-0.268845	-0.0334238	-0.759668	-0.79588	-0.662758	-0.0579919	-0.522879	-0.520156	-0.763428	-0.109144	-0.653213	-0.819544	-0.245982	-1.29557
ENSG00000132341	ENSG00000184575	P62826	O43592	0.268149	0.69633	0.549672	0.220108	0.481766	0.556303	0.506085	0.512739	0.434924	0.496256	0.444718	0.449368	0.537119	0.470172	0.69314	0.555789
ENSG00000132475	ENSG00000204209	P84243	Q9UER7	0.932248	0.891298	1.14976	0.988147	1.14969	1.14999	1.09774	1.30463	1.13212	1.21675	0.812913	0.916185	0.957378	0.472574	0.81132	1.01389
ENSG00000132639	ENSG00000135604	P60880	O75558	-2.5141	-1.19189	2.82973	-1.59106	-0.0457575	-1.39794	-0.30103	-2.92686	-0.823909	-1.50965	-0.447158	0.414973	0.159701	-0.778151	0.653213	-1.65321
ENSG00000132639	ENSG00000178750	P60880	Q8N4C7	-0.367977	0.653213	3.00582	-0.477121	-0.159701	-0.39794	0.30103		0.477121	-0.30103	1.39794	1.11394	0.636822		0.954243	0.30103
ENSG00000132640	ENSG00000184887	Q9Y2F9	Q96KE9	-0.595221	-0.3928	0.455932	-1	-0.359022	-0.199572	-0.0725507	-0.669007	-0.50515	-0.0579919	-0.626419	-0.225309	-0.0652667	-0.647817	-0.449969	-0.418143
ENSG00000132646	ENSG00000166803	P12004	Q15004	1.32222	1.38471	1.62325	1.42325	1.23045	1.49485	1.94338	1.56031	1.38818	0.989005	1.44196	2.06819	1.93952		1.9345	1.63849
ENSG00000132661	ENSG00000147206	Q9UKK6	Q9H4D5	1.67669	2.83251		2.02119		1.77815	1.8451		1.1549	0.90309	1.81766	0.954243	2.0607	1.74036	0.558155	2.39794
ENSG00000132698	ENSG00000175137	P57735	Q7L8J4	-0.60206	-1.20412	-1.22185	0.234083	0.425969		0.511883	-1.75967	-0.647817	0.801632		0	0.526809		-0.39794	0.61845
ENSG00000132970	ENSG00000138443	Q9UPY6	Q9NYB9	0.636822	0.30103	0.545742	0.862472	0.159701	0.109144	0.0871502	0	1	0.0669468	0.30103	0.139662	0.243038	0.544068	0.337753	0.636822
ENSG00000133119	ENSG00000163918	P40938	P35249	0.0791812	0.176091	0.124939	0	-0.30103	0	-0.0579919	0.154902	0	0.09691	-0.191886	-0.0263289	-0.0791812	-0.778151	0	0.30103
ENSG00000133466	ENSG00000173918	Q9BXI9	Q9BXJ1	-2.11022	-1.4523	-0.845098	-1.4624	-1.79005	-2.16137	-0.929419		-1.17609	-1.49136	-1.46736	-1	-1.01424	-1.12494	-1.15635	-1.23045
ENSG00000133731	ENSG00000141401	P29218	O14732	-0.221849	0.266268	1.33579	-0.0321847	-0.0347621	0.237361	-0.121994	0.0543577	0.124939	0.0636691	0.367977	0.263241	-0.466263	-1.14613	0.669007	0.364082
ENSG00000133794	ENSG00000134852	O00327	O15516	-0.330993	-0.330993	-0.0791812	-0.726999	-0.268845	-1.11394	-0.0725507	0.259637	0.196295	-0.104735	0.109144	-0.564271	-0.352183	-0.447158	-0.391207	-0.100115
ENSG00000133794	ENSG00000170485	O00327	Q99743	0.544068	0.146128	0.39794	0.477121	0.367977	-0.69897	0.138303	2	0.342423	0.740363	0.556303	0.653213	-0.243038	0.221849	0.414973	0.528274
ENSG00000133818	ENSG00000205517	P62070	Q3MIN7	0.716003	1.0607	1	1.29373	1.04139	1.30103	0.404571	2	0.875061	0.934498	0.60206	1.13566	0.812913	1.66901	1.34242	0.180208
ENSG00000134030	ENSG00000157349	O43310	Q9UMR2	0.266268	-0.221849	0.625541	0.690196	0.30103	0.367977	0.09691	-0.544068	0.0579919	0.196295	0.234083	0.352183	0.282547	0.176091	-0.157608	-0.0917704
ENSG00000134046	ENSG00000167491	Q9UBB5	Q86YP4	0.0825349	0.093117	0.146128	0.513119	0.345234	0.522879	0.30103	0.344935	0.09691	0.150644	0.412663	0.0523881	0.447158	0.0511525	-0.221849	0.39794
ENSG00000134138	ENSG00000185630	O14770	P40424	-0.60206	-0.189056	-0.414973	-0.79588	-0.176091	-0.30103	-0.0511525		0.30103	-0.196295	-0.154902	-0.51491	-0.30737	-1.727	-0.51663	-0.924279
ENSG00000134138	ENSG00000214513	O14770	A8MTQ0	1.60206	1.34242	2	1.30103	1.90309		1.42597				1.8451	1.8653			1.24304	1.39794
ENSG00000134201	ENSG00000134202	P46439	P21266	-0.845098	-1.13033	-0.845098	-0.449093	-0.889302	-1.62325	-1.8451		-1.30103	-0.435729	-0.970037	-0.583577	-0.81132	-1.62839	-1.0894	-1.27875
ENSG00000134201	ENSG00000168765	P46439	Q03013	-0.30103	-0.90309	-0.176091	0.124939	-0.243038	-1.14613	-1.12494		-1.17609	0.439333	-0.522879	0.149762	-0.182931	-1.30103	0.243038	-0.579784
ENSG00000134201	ENSG00000213366	P46439	P28161	0.176091	-0.39794	0.154902	0.0579919	0.124939	-0.90309	-0.647817		-0.544068	0.342423	-0.221849	0.11304	0.0434657	-1.09691	0.419129	-0.30103
ENSG00000134202	ENSG00000168765	P21266	Q03013	0.544068	0.227244	0.669007	0.574031	0.646264	0.477121	0.720159	0.176091	0.124939	0.875061	0.447158	0.733339	0.628389	0.327359	1.33244	0.69897
ENSG00000134215	ENSG00000177885	Q9UKW4	P62993	-1.81954	-1.03809	-1.38471	-1.25527	-0.991226	-1.39794	-0.0258073	-1.06819	-1.7231	-1.29667	-1.07588	-1.42597	-0.840299	-2.07918	-0.80448	-1.07918
ENSG00000134243	ENSG00000176697	Q99523	P23560	2.64345	1.87506	1.95904	3.03743	2.02803	1.46982	2.39358			1.72428	1.98528	1.32222	1.40654	2.96848	1.81291	2.19866
ENSG00000134248	ENSG00000188186	O43504	Q0VGL1	0.166948	0.0523881	0.264307	0.267172	0.0710634	0.578148	0.480554	-0.11115	0.464887	0.159058	0.035328	0.326837	0.0851716	0.372386	0.445713	0.429829
ENSG00000134504	ENSG00000153885	Q719H9	Q96SI1	-0.30103	-0.740363	0.556303	-0.09691	-0.39794	0	0.30103	-1	-0.60206	-0.60206	-0.425969	-0.335792	-0.380211	0	-0.380211	-0.263241
ENSG00000134545	ENSG00000139187	P26715	Q96E93		-0.79588	-1	-0.69897	-1.17609	-1.30103		-1.05115	-0.69897	0	-1.39794	-0.39794	-0.756962	-0.69897	-1.17609	-0.60206
ENSG00000134545	ENSG00000172243	P26715	Q9BXN2		-1.273	-1.47712	-1	-0.176091	-1.30103		-1.21748	-1	-0.60206	-1.11394	-1	-0.154902		-1.17609	-0.778151
ENSG00000134709	ENSG00000168172	Q9UJC3	Q86VS8	-2.61278	-0.69897	-0.373581	-0.937852	-0.954243	-0.653213	0.422074	-0.954243	0.477121	-0.574031	-0.628389	-0.875061	-0.716003	-2.14613	0.361728	-0.334454
ENSG00000135018	ENSG00000188021	Q9UMX0	Q9UHD9	0.250725	0.30103	0.126199	0.394452	0.156074	0.10721	0.260913	0.0255541	0.611015	0.206244	0.0457575	0.0981317	0.148063	0.139662	0.353736	0.30103
ENSG00000135018	ENSG00000204463	Q9UMX0	P46379	-0.203167	-0.251812	0.336422	-0.00694886	0.0253059	-0.166948	0.0365168	0.0125891	0.0467434	-0.059314	-0.0525291	-0.0634472	-0.0627908	-0.439333	-0.52039	-0.143422
ENSG00000135363	ENSG00000143013	P25791	P61968	-0.243038	0.0698912	-0.688629	-0.267606	-0.467361	-0.477121	0.106455	0.584185	-0.352183	0.414177	-0.0791812	-0.311249	-0.430664	0.102662	-0.482261	-0.138303
ENSG00000135363	ENSG00000169744	P25791	O43679	-0.591065	0.0698912	-0.184524	-0.112704	-0.514105	-0.439333	0.247784	2.37658	-0.243038	-0.152905	-0.146128	-0.169142	-0.18234	0.16481	-0.0442037	0.042752
ENSG00000135363	ENSG00000198728	P25791	Q86U70	-0.190332	0.0630517	-0.0367228	0	-0.496007	-0.628389	-0.10067	0.194733	-0.09691	0.356185	-0.233278	-0.707164	-0.683595	0.0234811	-0.338172	-0.386945
ENSG00000135406	ENSG00000167916	P41219	Q2M2I5
ENSG00000135406	ENSG00000170454	P41219	O95678
ENSG00000135406	ENSG00000171345	P41219	P08727
ENSG00000135406	ENSG00000171431	P41219	P35900
ENSG00000135406	ENSG00000171446	P41219	Q7Z3Y8
ENSG00000135406	ENSG00000175084	P41219	P17661
ENSG00000135406	ENSG00000186832	P41219	P08779
ENSG00000135406	ENSG00000186847	P41219	P02533
ENSG00000135443	ENSG00000171345	P78386	P08727	-1.30103														-1.6173
ENSG00000135443	ENSG00000171346	P78386	P19012	-0.60206														-0.455932
ENSG00000135443	ENSG00000171360	P78386	O76015
ENSG00000135443	ENSG00000171446	P78386	Q7Z3Y8															-0.455932
ENSG00000135443	ENSG00000186393	P78386	Q7Z3Y9	-0.30103														-0.455932
ENSG00000135443	ENSG00000186832	P78386	P08779	-1.77815														0.367977
ENSG00000135443	ENSG00000196859	P78386	Q6A163
ENSG00000135443	ENSG00000197079	P78386	Q92764															0.544068
ENSG00000135443	ENSG00000204889	P78386	Q6A162															0.544068
ENSG00000135443	ENSG00000204897	P78386	Q7Z3Z0															-0.455932
ENSG00000135446	ENSG00000147883	P11802	P42772	-0.0193052	1.16633	0.425969	-0.90309	0.535113	0.90309	1.32222	0.522879	1.08715	-0.176091	0.477121	1.5682	0.458638	0	0.60206	0.973128
ENSG00000135930	ENSG00000146830	O60573	O75420	-0.146128	-0.21388	0.221849	0.0457575	0.176091	0	0.30103	0.497325	0.544068	0	-0.23976	-0.0871502	-0.0757207	0.0791812	-0.0334238	-0.0474246
ENSG00000136044	ENSG00000157500	Q8NEU8	Q9UKG1	-0.0713559	-0.279841	-0.253257	-0.20412	-0.477121	-0.50515	-0.0889411	-0.525426	-0.0457575	-0.0579919	-0.198368	-0.295121	-0.20412	-0.870905	-0.0871502	-0.491362
ENSG00000136100	ENSG00000159210	Q86VN1	Q96H20	-0.09691	0.0687158	0.20926	0.21388	0.157608	0.367977	0.193125	0.439333	0.176091	0.118099	0.0696359	0.176091	0.277118	0.259637	-0.176091	0.171682
ENSG00000136231	ENSG00000169564	O00425	Q15365	-3.17993	-2.90037	-2.62668	-3.41162			-3.05308	-2.31911		-2.59476	-3.15229	-3.29003	-3.37291		-1.83037	-2.98945
ENSG00000136271	ENSG00000141543	Q9NY93	P38919	0.526339	0.393974	0.364699	0.378196	0.555204	0.419129	0.167491	0.394306	0.526809	0.610333	0.376451	0.243038	0.168404	0.722035	0.0952681	0.309463
ENSG00000136273	ENSG00000172613	O60921	Q99638	0.653213	0.30103	0.221849	0.511883	0.425969	0.933053	0.221849	0.556303	0.740363	0	0.210853	0.342423	0.39794	0.778151	0.221849	0.477121
ENSG00000136436	ENSG00000139112	Q13137	Q9H0R8	-0.431549	0.0386294	-0.998792	-0.289238	-0.221849	-0.361728	-0.809491	0.288441	-0.30103	-0.610775	-0.22812	0.0535193	-0.255833	-0.334808	0.178624	-0.43337
ENSG00000136436	ENSG00000197769	Q13137	Q9BXW4	0.40804	1.37107	1.5563	0.845098	0.865301	2	1.8451	2.83251	2.30103	1.26717	1.04139	1.53782	1.33244	1.53148	1.45738	1.30103
ENSG00000136451	ENSG00000143442	Q14119	Q7Z3K3	0.217484	0.107634	0.326336	0.214844	0.52597	0.550907	0.547702	0.481622	0.255273	0.356547	0.0606978	0.249001	0.386041	0.794542	0.0377886	0.439333
ENSG00000136527	ENSG00000263465	P62995	Q9BRL6	-0.342423	-0.30103	-0.357935	-0.194977	-0.252725	-0.210853	-0.236572	-0.158923	-0.318759	0.138303	-0.15261	-0.286944	-0.156786	0.0347621	-0.0217192	-0.239512
ENSG00000136738	ENSG00000185359	Q92783	O14964	0.16481	0.0483047	0.477121	0.278754	0.234083	0.653213	0.458638	0.477121	0.425969	0.407485	-0.0483047	0.312929	0.138303	0.419129	0.109144	0.267172
ENSG00000136754	ENSG00000138443	Q8IZP0	Q9NYB9	0.962211	0.987411	0.386041	0.870905	0.717855	0.330993	0.669007	1.53782	1.17609	0.801632	0.884607	0.38886	0.676694	1	0.441649	0.570802
ENSG00000136754	ENSG00000154556	Q8IZP0	O94875	0.895265	0.987411	0.840299	0.716003	0.12803	-0.81068	0.581857		0.273001	1.03572	1.0607	0.897016	0.0295552	0.60206	0.592917	0.213291
ENSG00000136810	ENSG00000265972	P10599	Q9H3M7	-1.32634	-1.07056	0.0962936	-0.84635	-1.00139	-1.31588	-0.580014	-1.31131	0.19118	-0.923728	-1.02816	-0.826828	-0.853374	-1.93385	-0.616783	-0.771986
ENSG00000136854	ENSG00000178750	P61764	Q8N4C7	1.66005	2	2.16435	0.937852	0.30103	1.20412	1.41497		1	1.05436	2.19033	1.72428	1.06695		1.13033	2.02119
ENSG00000136888	ENSG00000250565	O75348	Q96A05	1.62839	1.91558	1.65321	1.48073	2.07188	1.86923	2.39445	1.75369	2.10721	2.45906	2.10721	2.10037	2.20817	1.74036	1.29142	1.90173
ENSG00000136931	ENSG00000169297	Q13285	P51843	2.88649	3.21484	2.58546		2.77815							2.2878	2.48855		1.1271
ENSG00000136944	ENSG00000198728	O60663	Q86U70	-1.53712	-2.32906	-2.5682	-0.829304	-1.97313	-1.92942	-0.985277			-2.68124	-2.40937	-2.42732	-3.04532		-1.18327	-2.19312
ENSG00000136950	ENSG00000241553	Q9BPX5	P59998	-0.633468	-0.180094	0.0160868	-0.419129	-0.416825	0.0321847	-0.292256	-0.782652	-0.111974	-0.0384583	-0.110071	-0.455932	-0.439333	-0.430125	-0.112704	-0.374459
ENSG00000137185	ENSG00000182318	O15535	P10073	0.30103	0.564271	0.30103	0.221849	0.176091	0.574031	0.544068	0.176091	-0.30103	0.30103	0.20412	0.124939	0.342423	0.477121	0.50515	0.176091
ENSG00000137185	ENSG00000187987	O15535	Q3MJ62	1.60206	1.19629	0.60206	1	0.778151	1	1.24304	0.933053		1	1.42597	0.778151	0.740363		0.90309	0.477121
ENSG00000137338	ENSG00000140987	Q96JS3	Q9NX65	0.79588	0.778151	0.845098	0.778151	0.60206	0.522879	0.778151	-0.632023	0.243038	0.30103	0.69897	0.669007	0.544068	0.954243	0.477121	0.60206
ENSG00000137338	ENSG00000158691	Q96JS3	O43309	0.39794	0.234083	0.30103	0.477121	0.30103	0.30103	0.30103	-0.853872	-0.0579919	0	0	0.191886	-0.196295	0.176091	0.109144	-0.0511525
ENSG00000137338	ENSG00000162714	Q96JS3	Q96IT1	-0.255273	0.0377886	0.367977	0	-0.176091	-0.176091	0.176091	-0.756962	-0.154902	-0.653213	-0.20412	-0.0843209	-0.196295	-0.948847	-0.191886	-0.327359
ENSG00000137338	ENSG00000171222	Q96JS3	P57086	-0.447158	-0.367977	0.30103	-0.367977	-0.243038	-0.30103	-0.335792	-1.45593	-1.19629	-0.740363	-0.380211	0.0669468	-0.330993	-0.823909	-0.0457575	-0.352183
ENSG00000137338	ENSG00000196345	Q96JS3	Q9P0L1	0.744727	0.778151	1.14613	0.477121	0.69897	0.39794	0.30103	-0.632023	0	0.60206	0.39794	0.243038	0.0669468	0.954243	0.352183	0.30103
ENSG00000137764	ENSG00000166484	Q13163	Q13164	0.124939	-0.124939	0.812913	0.39794	0.574031	0.477121	0.255273	0.146128	0.30103	-0.0579919	0	-0.102662	0.230449	0.477121	0.0621479	0.0413927
ENSG00000137875	ENSG00000153094	Q9HD36	O43521	-1.60206	-1.33579	-0.778151	-1.05115	-1.17609		-0.69897		-0.243038	-1.63682	-1.47712	-1.34679	-0.954243			-1.83463
ENSG00000138069	ENSG00000183155	P62820	P47224	1.41497	1.09018	1.13157	1.35698	1.43136	1.17609	1.19432	0.507084	1.24832	1.61278	0.778151	1.28065	1.33579	0.643453	0.72075	1.57651
ENSG00000138175	ENSG00000156973	P36405	O43924	0.346787	0.0579919	0.556303	0.330993	0.577236	0.447158	0.421005	-0.367977	0.221849	0.477121	0.146128	0.740363	0.311249	0.30103	0.168404	0.798355
ENSG00000138382	ENSG00000173113	Q9NRN9	Q9UI30	-0.905667	-0.940454	-0.657215	-0.565337	-0.669918	-0.31527	-0.616619	-0.973128	-0.799341	-0.997277	-0.935459	-1.2075	-0.7344	-0.41218	-0.889302	-1.04266
ENSG00000138443	ENSG00000178996	Q9NYB9	Q96RF0	-0.79005	-0.673416	0.18799	-0.808114	-0.60206	-0.154902	-0.522879	-1.39794	-1.17609	-0.452298	-0.60206	-0.400925	-0.467978	-0.69897	-0.371611	-0.276206
ENSG00000138663	ENSG00000168090	Q9BT78	Q7L5N1	-0.401145	-0.468521	-0.151732	-0.267862	-0.350515	-0.0579919	-0.241262	-0.138303	-0.490086	-0.378635	-0.357935	-0.212814	-0.346353	-0.164353	-0.073318	-0.261158
ENSG00000138750	ENSG00000139496	Q7Z3B4	Q9BVL2	0.407485	0.375664	0.138303	0.421005	0.352183	0	0.118099	0.0474246	0.124939	-0.167491	0.0234811	0.30103	0.416825	0.176091	0.0993846	0.253257
ENSG00000138750	ENSG00000213024	Q7Z3B4	P37198	0.185637	0.199572	0.342423	0.31627	0.255273	0.146128	0.280827	-0.08167	0.0579919	0.0843209	-0.0222764	0.236572	0.349879	-0.199572	0.166331	0.40302
ENSG00000138758	ENSG00000180096	Q9NVA2	Q8WYJ6	1.66745	-0.251812	1.64345	1.86923	1.19033	1.38021	2.18327	-0.30103	1.23408	0.912045	-0.243038	1.09691	0.869232	1.17609	1.24304	1.20412
ENSG00000138758	ENSG00000184702	Q9NVA2	Q99719	1.66745	0.243038	-0.265032	1.5682	0.889302	-0.335792	1.4843	0.199572	1.60206	0.845098	0.669007	0.468521	0.869232	0.823909	0.464887	0.60206
ENSG00000138767	ENSG00000155508	Q96LI5	Q9UFF9	-0.0501666	-0.243038	-0.414973	-0.253605	-0.258832	-0.327359	-0.206474	-0.0931821	-0.210853	-0.232765	-0.182082	-0.171935	-0.262112	-0.0621479	-0.3623	-0.215115
ENSG00000138767	ENSG00000198791	Q96LI5	Q9UIV1	0.486076	0.181055	-0.278754	0.064458	0.15261	-0.138303	-0.0184834	0.386945	-0.0511525	0.39794	0.266268	-0.137173	0.0527064	-0.228479	-0.0496878	-0.107905
ENSG00000138814	ENSG00000188386	Q08209	Q96LZ3				2.79239											-0.131279
ENSG00000138814	ENSG00000221823	Q08209	P63098	-0.0981317	0.0557552	0.0316188	-0.156998	0.00843317	-0.151268	-0.153228	-0.160744	-0.39794	-0.124939	-0.052029	-0.15261	0.112704	-0.0477728	-0.116881	-0.0892232
ENSG00000138964	ENSG00000166333	Q9HBI0	Q13418	-0.69897	0.0843209	-0.69897	-1.04139	-1.87506	-0.90309	-0.60206	0.640978	-0.09691	-0.255273	0.500602	-0.929419	-1.23045	-1.47712	-1.08715	-1.23408
ENSG00000139112	ENSG00000168397	Q9H0R8	Q9Y4P1	1.46798	0.429348	1.5137	1.08318	1.34242	1.53782	1.38574	0.430125	0.823909	1.43861	0.667453	0.609239	1.0442	1.46835	0.454845	1.08119
ENSG00000139343	ENSG00000170860	P62306	P62310	0.0211893	0	-0.312929	-0.263241	-0.146128	-0.433656	-0.236089	-0.0289637	0.146128	-0.0696359	0	0.0669468	-0.247784	-0.50515	-0.346108	-0.163502
ENSG00000139343	ENSG00000182004	P62306	P62304	-0.641569	-0.506879	-0.48509	-0.708515	-0.628389	-0.433656	-0.378196	-0.376451	-0.234083	-0.354276	-0.372386	-0.725056	-0.55351	-0.681241	-0.628389	-0.623249
ENSG00000139546	ENSG00000180228	Q15633	O75569	-1.01424	-0.500602	-1.17609	-0.765917	-1.02803	-1.38021	-0.531479	-0.569875	-0.0669468	-0.916454	-0.417536	-0.755875	-0.69897	-1.45484	-0.740363	-0.666177
ENSG00000139648	ENSG00000167916	Q3SY84	Q2M2I5				-0.30103											-1.8451
ENSG00000139648	ENSG00000171345	Q3SY84	P08727				-2.96379											-2.4624
ENSG00000139648	ENSG00000171346	Q3SY84	P19012				-3.0607											-1.30103
ENSG00000139648	ENSG00000171360	Q3SY84	O76015
ENSG00000139648	ENSG00000171446	Q3SY84	Q7Z3Y8				0											-1.30103
ENSG00000139648	ENSG00000173908	Q3SY84	Q7Z3Y7															-1.30103
ENSG00000139648	ENSG00000186393	Q3SY84	Q7Z3Y9				-0.69897											-1.30103
ENSG00000139648	ENSG00000186832	Q3SY84	P08779				-2.04139											-0.477121
ENSG00000139648	ENSG00000197079	Q3SY84	Q92764															-0.30103
ENSG00000139648	ENSG00000204889	Q3SY84	Q6A162															-0.30103
ENSG00000139648	ENSG00000204897	Q3SY84	Q7Z3Z0															-1.30103
ENSG00000139726	ENSG00000232119	O43583	Q9ULC4	0.460731	0.350248	0.344065	0.460731	0.411442	0.280827	0.327359	0.427716	-0.113943	0.265314	0.245172	0.592515	0.450469	0.338819	0.477121	0.6173
ENSG00000140153	ENSG00000152484	Q8TBZ3	O75317	-0.615424	-0.612784	-0.628389	-0.500602	-1.22531	-0.60206	-0.544068	-0.436693	-0.544068	-1.04139	-0.660052	-0.422074	-0.882887	-0.544068	-0.559308	-0.548185
ENSG00000140262	ENSG00000146618	Q99081	Q96RJ6			2
ENSG00000140262	ENSG00000162992	Q99081	Q13562		2.34242	0.522879	2.32222	1.68124		2.02119	2.49136			2.50515		2.66276		2.10266
ENSG00000140262	ENSG00000164107	Q99081	P61296	1.66276	1.49732	2.30103	1.02119	-0.432702	-0.39794	2.32222		0.176091	1.79239	1.02803	0.513638	-0.0274382	2.11394	0.801632	0.6173
ENSG00000140262	ENSG00000176009	Q99081	Q9NQ33	2.36173	1.74036										2.19033			1.73469
ENSG00000140262	ENSG00000177551	Q99081	Q02577			0.823909		2.38021					2.49136		2.49136			1.57978
ENSG00000140262	ENSG00000178860	Q99081	O60682	0.407485	-0.421005	0.69897	0.0211893	1.07918	0.90309	0.845098	1.01424	1.17609	0.449969	0.10721	0.561943	0.759668	1.26885	0.324511	0.6173
ENSG00000140262	ENSG00000181965	Q99081	Q92886			2.30103
ENSG00000140262	ENSG00000183733	Q99081	Q6QHK4		2.34242		1.62325								2.49136			1.27875
ENSG00000140262	ENSG00000187855	Q99081	Q6XD76		2.04139					1.8451								2.57978	1.98528
ENSG00000140265	ENSG00000140987	Q8IWY8	Q9NX65	1.05115	0.875061	0.812913	0.954243	0.90309	0.69897	0.954243	0.726999	1	0.69897	1.17609	0.778151	0.812913	1.90309	0.823909	1
ENSG00000140307	ENSG00000165417	P52657	P52655	-0.393344	0.0228629	-0.30103	-0.136838	0.191886	0.230449	0.0901766	-0.226784	0.09691	0	-0.049218	-0.12996	-0.0202034	-0.477121	0.290565	-0.162727
ENSG00000140319	ENSG00000143742	P37108	P49458	0.0373817	-0.0606978	-0.221283	-0.0703084	-0.0616283	-0.137982	-0.187852	-0.229611	-0.327589	-0.126449	-0.121585	-0.233011	0.026393	-0.179097	-0.0307346	-0.0882005
ENSG00000140379	ENSG00000153094	Q16548	O43521	0.425969	0.377418	0.726999	-0.176091	0.0669468	-0.30103	-0.875061	0.513034	-0.544068	1.06215	0.514105	-0.346787	-0.21388	-1.56427	-0.0791812	-1.65854
ENSG00000140548	ENSG00000143442	Q8N1W2	Q7Z3K3	-1	-0.726999	-0.318759	-0.79588	-0.669007	-0.0511525	-0.531479	-0.143422	-0.39794	-0.497325	-1	-1.01424	-0.79005	-0.414973	-1.04139	-0.60206
ENSG00000140623	ENSG00000180096	Q8IYM1	Q8WYJ6	-0.823909	-2	0	-0.69897	-1.30103		-0.30103	-2.57978	-0.845098	-1.77815	-2.6902	-1.30103	-1.39794		1.57403	-1
ENSG00000140623	ENSG00000184702	Q8IYM1	Q99719	-0.823909	-1.50515	-1.90849	-1	-1.60206		-1	-2.07918	-0.477121	-1.8451	-1.77815	-1.92942	-1.39794		0.79588	-1.60206
ENSG00000140941	ENSG00000168397	Q9GZQ8	Q9Y4P1	1.23992	0.528274	1.14613	0.809185	1.07188	1.20412	0.61845	0.950515	0.522879	1.02307	0.638489	0.477121	0.827	1.25042	0.550228	0.770033
ENSG00000140987	ENSG00000158691	Q9NX65	O43309	-0.39794	-0.544068	-0.544068	-0.30103	-0.30103	-0.221849	-0.477121	-0.221849	-0.30103	-0.30103	-0.69897	-0.477121	-0.740363	-0.778151	-0.367977	-0.653213
ENSG00000140987	ENSG00000166529	Q9NX65	Q9Y5A6	-0.69897	-0.740363	-0.477121	-0.778151	-0.60206	-0.522879	-0.845098	-0.30103	-1	-0.60206	-0.845098	-0.69897	-0.812913	-1.77815	-0.636822	-0.778151
ENSG00000140987	ENSG00000167840	Q9NX65	Q9UNY5	-1.09691	-0.69897	-0.544068	-0.60206	-0.778151	-0.522879	-0.69897	-0.522879	-1	-0.69897	-0.845098	-0.69897	-0.90309	-2	-0.60206	-0.653213
ENSG00000140987	ENSG00000171222	Q9NX65	P57086	-1.24304	-1.14613	-0.544068	-1.14613	-0.845098	-0.823909	-1.11394	-0.823909	-1.43933	-1.04139	-1.07918	-0.60206	-0.875061	-1.77815	-0.522879	-0.954243
ENSG00000140987	ENSG00000172466	Q9NX65	P17028	-1.45864	-1.32222	-1.43136	-1.50515	-1.32222	-1.58358	-1.5682	-1.43669	-1.62839	-1.66276	-1.75587	-1.27107	-1.42325	-2.34242	-1.10266	-1.49136
ENSG00000140987	ENSG00000182318	Q9NX65	P10073	-0.39794	-0.176091	0	-0.477121	-0.30103	-0.124939	-0.30103	-0.124939	-0.69897	-0.30103	-0.69897	-0.477121	-0.39794	-1	-0.221849	-0.30103
ENSG00000140987	ENSG00000186496	Q9NX65	Q96N95	0.0579919	0	0	-0.30103	0.30103	0.477121	-0.30103	0.176091	-0.09691	0	0	0.176091	0	-0.30103	0	-0.30103
ENSG00000140987	ENSG00000187626	Q9NX65	Q969J2	-0.574031	-0.69897	-0.477121	-0.69897	-0.477121	-0.221849	-0.69897	-0.60206	-0.39794	-0.477121	-0.954243	-0.425969	-0.653213	-0.90309	-0.920819	-0.653213
ENSG00000140987	ENSG00000196345	Q9NX65	Q9P0L1	-0.0511525	0	0.30103	-0.30103	0.09691	-0.124939	-0.477121	0	-0.243038	0.30103	-0.30103	-0.425969	-0.477121	0	-0.124939	-0.30103
ENSG00000140987	ENSG00000196812	Q9NX65	Q9H4T2	-0.574031	-0.954243	-0.30103	-0.90309	-0.778151	-0.221849	-1	-0.69897	-1	-0.69897	-1.14613	-0.477121	-0.60206	-1	-0.564271	-0.778151
ENSG00000141030	ENSG00000198612	Q9UNS2	Q99627															-1.26324
ENSG00000141127	ENSG00000147224	O60256	P60891	-0.79005	-0.608793	-0.483652	-0.491362	-0.537119	-0.60206	-0.30103	-0.49485	-0.676694	-0.856234	-0.467978	-0.431959	-0.433656	-0.942008	-0.18234	-0.493512
ENSG00000141127	ENSG00000161542	O60256	Q14558	-0.335792	0.0579919	-0.0377886	-0.255273	0.0511525	-0.09691	0.0621479	0.30103	-0.0511525	-0.280827	0.0280287	0.0511525	0.0669468	0	-0.143422	-0.0474246
ENSG00000141543	ENSG00000150593	P38919	Q53EL6	-0.662758	-0.523865	-0.33403	-0.878266	-0.477121	-0.559308	0.012965	-0.541475	-0.0725507	-0.194265	-0.605788	-0.479527	-0.420216	0.0871502	-0.463245	-1.02723
ENSG00000141646	ENSG00000170365	Q13485	Q15797	0.263241	-0.0177288	0.134699	0.431364	0.579784	0.778151	0.522879	0.970037	0.176091	0.460731	0.166331	0.496007	0.549672	0.832509	0.348455	0.410174
ENSG00000142252	ENSG00000152147	Q9H840	Q8WXD5	-0.09691	0.134699	-0.30103	0	-0.367977	0.30103	0.0579919	0.0621479	0.176091	0.09691	0.322219	-0.191886	0.0791812	0.425969	-0.425969	0.09691
ENSG00000142528	ENSG00000152475	Q8WTR7	Q96EG3	0.69897	0.221849	0.455932	0.477121	0.69897	1	0.60206	0.69897	0	1.30103	1.69897	0.60206	0.544068		1.36173	0.09691
ENSG00000142528	ENSG00000174586	Q8WTR7	Q6ZNH5	0.69897	0.39794	0	0.69897	1.47712	1	0.823909	0.920819	0.823909	0.647817	0.69897	0.425969	1.24304	1.69897	1.75967	0.39794
ENSG00000142528	ENSG00000175213	Q8WTR7	Q9H9D4	-0.30103	-0.20412	-0.176091	0	0.176091	-0.30103	0.124939	-0.342423	-0.30103	0.30103	-0.0791812	0.124939	0.0669468	-0.20412	0.884607	-0.255273
ENSG00000142751	ENSG00000198522	Q9H9Y4	Q9HCN4	-0.338819	-0.113943	-0.167491	-0.30103	-0.433656	-0.255273	-0.228479	-0.417536	-0.0511525	-0.249877	0.0377886	-0.361728	-0.140179	-0.234083	-0.367977	-0.309985
ENSG00000142875	ENSG00000171033	P22694	P61925	1.39794	0.71321	0.46545	0.0347621	0.79005	-1.01143	0.511883	0.945642	1.60206	-0.0917704	0.893947	0.740363	0.359736	-1.05115	0.559308	-0.772322
ENSG00000142920	ENSG00000143450	Q96A70	Q9UMX2	-0.367977	0	-0.69897	-0.09691	-0.39794	-0.30103	-0.778151	-0.39794	-0.60206	-0.0579919	-0.346787	-0.0669468	-0.39794		-1.96221	-0.522879
ENSG00000143013	ENSG00000169744	P61968	O43679	-0.348027	0	0.504105	0.154902	-0.0467434	0.0377886	0.141329	1.79239	0.109144	-0.567082	-0.0669468	0.142107	0.248324	0.0621479	0.438057	0.181055
ENSG00000143013	ENSG00000196628	P61968	P15884
ENSG00000143013	ENSG00000198728	P61968	Q86U70	0.0527064	-0.00683942	0.651906	0.267606	-0.0286452	-0.151268	-0.207125	-0.389452	0.255273	-0.0579919	-0.154097	-0.395915	-0.252931	-0.0791812	0.144089	-0.248642
ENSG00000143171	ENSG00000172819	P48443	P13631	-1	-0.778151	0.69897	-0.30103	-0.60206	0			-0.90309	-1.04139	-1.23045	-0.865301	-0.823909	0.853872	-0.243038	-0.255273
ENSG00000143178	ENSG00000149922	O60806	O95947	0.221849	0.30103	0.154902	0.30103	0.221849	0.30103	0.221849	0.778151	0.30103	0.778151	0.477121	0.60206	0.30103	-0.176091	0.176091	0
ENSG00000143178	ENSG00000151650	O60806	O95231	0	0.30103	0.154902	0.30103	0.522879	-0.176091	0	-0.564271	0.30103	0.477121	0.477121	-0.09691	0.875061	0.30103	0.477121	0.30103
ENSG00000143256	ENSG00000155959	Q9UHV9	P61758	0.522879	0.387856	0.0844923	0.192394	0.297513	-0.0927541	0.0679002	-0.0505564	0.272066	0.367977	0.195114	0.140333	0.0815352	0.341564	0.524234	0.0681859
ENSG00000143355	ENSG00000198728	Q9NQ69	Q86U70	-2.49136		-1.96614			-2.23045			-1.69897	-2.07918		-1.12629	-3.04532	-2.25527	-0.743937	-2.89209
ENSG00000143374	ENSG00000185418	Q9BW92	A2RTX5	-0.0871502	0.124939	-0.40302	0	-0.414973	-0.268845	0.0413927	0.30103	0.522879	-0.0669468	-0.21388	-0.118099	-0.255273	-0.706795	-0.0579919	-0.267172
ENSG00000143442	ENSG00000166478	Q7Z3K3	P52747	0.187087	0.249877	0.443697	0.283997	-0.176091	0.176091	0.276206	-0.0389181	0.09691	-0.119975	0.279841	0.31527	0.121044	-0.247784	0.166331	0.274701
ENSG00000143442	ENSG00000172845	Q7Z3K3	Q02447	-0.278754	-0.0859146	0.0555173	-0.120574	-0.2156	0	-0.0705811	-0.364082	-0.20412	-0.189056	-0.0211893	-0.0588667	-0.121994	-0.141329	-0.00975984	-0.19382
ENSG00000143450	ENSG00000155096	Q9UMX2	O14977	-2.12803	-1.51188	-1.91645	-1.92942	-2.24055	-2.09691	-1.97004	-2.34242	-2.19728	-2.09691	-1.55023	-2.36442	-1.79239	-1.68124	-0.21388	-1.64345
ENSG00000143458	ENSG00000154727	Q8TAK5	Q06546	-0.435729	-0.382335	-0.359022	-0.339948	-0.60206	-0.669007	-0.511883	-0.547702	-0.778151	-0.716003	-0.442359	-0.221849	-0.449093	-0.544068	-0.373581	-0.585027
ENSG00000143514	ENSG00000172531	Q13625	P62136	-0.639202	-0.576824	0.458638	-0.619789	-0.51491	-0.458638	-0.588272	-0.81766	-0.778151	-0.0550476	-0.526809	-0.205546	-0.238239	-0.525426	-0.267606	-0.32932
ENSG00000143514	ENSG00000186298	Q13625	P36873	-0.6173	-0.417123	0.106455	-0.812913	-0.922395	-0.935759	-0.39794	-0.559736	-0.425969	-0.237978	-0.581857	-0.499398	-0.585027	-0.69897	-0.613959	-0.257125
ENSG00000143514	ENSG00000213639	Q13625	P62140	-1.14391	-0.739087	-0.509456	-1.37566	-1.418	-1.41078	-1.12222	-0.852131	-0.875061	-0.90162	-0.936331	-0.911578	-1.27345	-1.4624	-1.01579	-0.831771
ENSG00000143549	ENSG00000159173	P06753	P19237	3.13033	2.7297	2.94448	0.504274	2.70757	0.963788	1.36798		1.17609	3.01912	2.05308	2.3862	2.33579	0.0174907	0.78295	0.420583
ENSG00000143549	ENSG00000167460	P06753	P67936	-0.287968	-0.189373	0.105634	-0.118308	-0.525426	0.157608	-0.184286	0.351875	0.221849	-0.567471	-0.239178	-0.814284	-0.615221	0.880814	-0.32876	0.254808
ENSG00000143556	ENSG00000197364	P31151	Q5SY68
ENSG00000143622	ENSG00000205517	Q92963	Q3MIN7	0.845098	1.23045	1.23045	0.920819	0.929419	1.05115	0.404571	2.54407	0.477121	0.973128	0.69897	1.12494	0.71321	1.17609	1.26717	-0.129095
ENSG00000143947	ENSG00000179262	P62979	P54725	0.246099	0.631162	0.323471	0.433054	0.553276	0.231394	0.768521	1.25956	0.768051	0.833025	1.04491	0.849507	0.877775	-0.790231	0.342423	0.212268
ENSG00000143977	ENSG00000182004	P62308	P62304	-0.384004	-0.259899	-0.208884	-0.239512	-0.181231	0.198368	0.0825349	0.0124093	0.115795	0.257125	0.0889411	-0.398915	-0.15557	0.210853	-0.0366289	-0.142011
ENSG00000144591	ENSG00000173540	Q96IJ6	Q9Y5P6	0.30103	0.210853	0.30103	0.20412	0.477121	0.477121	0.09691	0.352183	0.30103	0.0669468	0.352183	0.191886	0.335792	0.477121	0.30103	0.221849
ENSG00000144744	ENSG00000159593	Q8TBC4	Q13564	0.0829742	0.162727	0.221849	0.187087	0.176091	0.556303	0.30103	0.477121	0.113943	0.500602	0.340539	-0.00827253	0.224642	0.116506	-0.186557	0.0448123
ENSG00000144792	ENSG00000196418	Q6AZW8	Q15973	0.346787	-0.09691	0	0	-0.09691	-0.146128	-0.845098	-0.79588	-1	-0.522879	-0.176091	0.522879	0.09691	-1	-0.124939	0.243038
ENSG00000145349	ENSG00000148660	Q13557	Q13555	0.678448	0.109144	-0.406373	0.271067	-0.0894004	1.26126	0.162727	0.0137883	0.60206	0.656418	0.281725	0.380211	-0.135158	0.430664	0.0927541	0.43725
ENSG00000145675	ENSG00000171608	P27986	O00329	1.03141	-0.149762	1.42325	1.16137	1.22185	1.86332	1.02119	-0.303519	1.49136	0.342423	-0.30103	0.977724	0.954243	1.60206	0.827	1.44196
ENSG00000146063	ENSG00000162931	Q8WV44	Q9Y577	1.60206	1.47712	0.564271	1.07918		1.47712	1.07918	1.8451		0.60206	1.35218	0.146128	0.890856		0.124939	0.812913
ENSG00000146143	ENSG00000198056	P49643	P49642	0	-0.20412	-0.653213	-0.09691	0	0	0.124939	-0.276206	-0.477121	0.176091	0.221849	-0.0413927	0.138303	0	-0.348455	0
ENSG00000146192	ENSG00000196155	Q7Z6J4	Q58EX7	0.346787	0.954243	0.30103	-0.30103	-0.124939	0.653213	0.60206	1.30103	1	0.69897	1.47712	-0.778151	0.477121	0	-1	-0.477121
ENSG00000146425	ENSG00000165169	P63172	P51808	-0.21388	0.0424038	-0.838149	-0.22494	-0.273001	0.0746336	-0.154097	0.20926	-0.39794	-0.262685	0.0808232	0.0401172	-0.135663	0.39794	0.101161	-0.132626
ENSG00000146425	ENSG00000213123	P63172	Q8WW35	0.865301	0.78837	0.0248236	0.669007	0.726999	1.27875	0.778151	1.53148	1.90309	0.809866	1.02531	0.490086	1	1.30103	0.395129	0.778151
ENSG00000146587	ENSG00000179930	Q9NYW8	Q5T619		2.14613	2	1.90309								1.8451			1.04139
ENSG00000146587	ENSG00000197961	Q9NYW8	P58317	-0.221849	-0.251812	-0.0413927	-0.30103	0.0579919	-0.0791812	0.0377886	0	-0.146128	-0.433656	-0.258278	-0.154902	-0.0483047	-0.477121	0	0
ENSG00000146592	ENSG00000170345	Q02930	P01100	-1.24657	-2.32118	-0.224396	-2.08176	-1.49601	-0.477121	-1.44716	-1.66276	-1.97772	-1.22473	-1.96536	-1.77815	-1.62941	-1.58827	-1.52504	-1.94325
ENSG00000146592	ENSG00000175592	Q02930	P15407	-0.0579919	-0.477121	1.05436	0.0669468	-0.124939	0.477121	0.30103	1.38818	-0.477121	-0.550907	-0.124939	0	0.221849	-0.39794	0	-0.39794
ENSG00000146618	ENSG00000196628	Q96RJ6	P15884
ENSG00000146755	ENSG00000170035	Q86XT4	Q969T4	-2.66276			-2.30821		-2.38021	-1.44716					-2.4843	-2.21748	-2.15635	-1.51851	-2.20412
ENSG00000146755	ENSG00000182247	Q86XT4	Q96LR5	-2.36173			-2.19498		-2.11394	-1.02119					-2.26717	-2.03141	-1.60206	-1.29373	-1.68425
ENSG00000146755	ENSG00000204713	Q86XT4	P14373	-2			-1.60206		-1.60206	-0.954243					-2.17609	-1.8893	-1.30103	-0.669007	-1.52288
ENSG00000146809	ENSG00000197256	Q8WXK1	Q63ZY3		-2.94448		-1.51851		-0.0503051	-2.25527					-3.55751		0.0483047	-1.78533	-1.2492
ENSG00000146955	ENSG00000183155	A4D1S5	P47224		-1.51188		-1.30103	-1.69897		-0.367977	-1.32222	-1.54407	-0.778151	-1.92082	-1.07918	-0.954243		-2.24304	-0.0669468
ENSG00000147224	ENSG00000161542	P60891	Q14558	0.454258	0.666785	0.445864	0.236089	0.588272	0.50515	0.363178	0.79588	0.625541	0.575408	0.496007	0.483112	0.500602	0.942008	0.0389181	0.446087
ENSG00000147596	ENSG00000196150	Q9GZV8	P15622		-1.60206	-1.30103	-1.30103	-1.47712			-0.778151		-1.22185	-1.09691	-1.39794	-1.95424	-1	-0.39794	-1.8451
ENSG00000147596	ENSG00000198466	Q9GZV8	Q96SQ5		-2.17609	-1.60206	-1.90309	-1.47712			-1.25527		-1.36798	-1.30103	-1.65321	-2.11394	-1.47712	-0.544068	-2.07918
ENSG00000148229	ENSG00000175550	Q9NRF9	Q14919	-0.240074	0.0107239	-0.232573	-0.169142	-0.127399	0.0705811	0.042752	0.176091	0.221849	-0.179296	0.162081	-0.118099	0	-0.140179	-0.174498	-0.0776049
ENSG00000148688	ENSG00000163684	P78346	O95059	0.221849	0.243038	0.146128	0.176091	0.221849	-0.221849	0.176091	0.243038	0.0791812	0.30103	0.273001	0.09691	0.259637	-0.176091	0.491362	0.0543577
ENSG00000148688	ENSG00000167272	P78346	Q969H6	0.09691	-0.0927541	0.104735	-0.238882	0.0457575	-0.124939	-0.221849	-0.132626	-0.30103	0	-0.255273	-0.0211893	-0.0211893	0.30103	0.287242	-0.200915
ENSG00000148737	ENSG00000173801	Q9NQB0	P14923	0.013364	0.0163904	0.492916	-0.20242	-0.0211893	-0.808114	-1.21085	-0.273001	-1.36173	-0.0135728	-0.0442037	-0.31742	-0.38646	-0.812913	0	-0.925366
ENSG00000148943	ENSG00000150054	Q9NUP9	Q5T2T1	0.991226	0.496007	0.870905	0.761761	0.182931	0.414973	0.349335	0.0104654	1.49136	0.367977	0.433656	0.82193	-0.137173	0.342423	0.265314	0.294191
ENSG00000149100	ENSG00000175390	Q7L2H7	O00303	0.122216	-0.00643411	0.193125	0.137173	0.0263289	0.0871502	0.193125	-0.0746336	0.208276	-0.00998422	-0.052178	0.207806	-0.0351644	-0.0321847	0.16481	0.194575
ENSG00000149532	ENSG00000167005	Q8N684	O43809	-0.214844	0.00827253	-0.377737	-0.232573	-0.419129	-0.282547	-0.39794	-0.2156	-0.0725507	-0.0813049	-0.00768683	-0.314191	-0.173451	0.0362122	-0.29169	-0.150386
ENSG00000150048	ENSG00000172322	Q8NC01	Q5QGZ9	0.544068	1.41497	1	1.39794	1.30103	1	0.60206	-2.44716	-0.176091	1.20412	0.544068	1.26324	1.36798	0.823909	0.544068	0.69897
ENSG00000150593	ENSG00000156976	Q53EL6	Q14240	0.0739261	-0.235803	-1.13695	-0.0759761	-0.7836	-0.51073	-0.69897	-0.113743	-0.585027	-0.718461	-0.507002	-0.403187	-0.704151	-1.4624	-0.273377	-0.00635177
ENSG00000150991	ENSG00000184787	P0CG48	P60604	1.03171	0.818896	1.22509	0.845098	1.2098	1.04601	0.734339	1.10331	0.849215	1.3831	1.01741	0.644612	1.1024	1.27975	1.18353	1.20116
ENSG00000151012	ENSG00000168003	Q9UPY5	P08195	-1.18564	-1.74819	-0.124939	-1.77815	-2.47712	-1.77815	-2.3862	-2.0607		-1.11394	-1.98227	-1.2156	-1.70757		-1.10266	-1.49693
ENSG00000151092	ENSG00000179262	Q96IV0	P54725	-1.05008	-0.800201	-1.04139	-0.880814	-1.05799	-0.954243	-0.46584	-0.492916	-0.6173	-1.21748	-0.712131	-0.645526	-1.02679	-1.75805	-0.420216	-1.10354
ENSG00000151224	ENSG00000168906	Q00266	P31153		-3.17898	-2.88649	-2.87506		-2.64345	-1.82282		1.19957	-2.04139	-3	-1.75714	-1.99564		-0.973128	-2.50311
ENSG00000151247	ENSG00000243056	P06730	O60516	-0.221849	0.154902	0.920819	0.0901766	0.380211	0.30103	0.359022	0.221849	0.30103	0.522879	0.556303	0.39794	0.30103	-0.740363	0.338819	-0.0170333
ENSG00000151692	ENSG00000185651	P50876	P68036	-0.0647253	-0.94939	-0.387599	-0.834633	-0.748188	-0.720159	-0.81661	-0.821617	-1.59106	-1	-0.623249	-0.39794	-0.787697	-1.27107	-0.922395	-1.08432
ENSG00000151923	ENSG00000162613	Q01085	Q96AE4	0.0713559	-0.0819041	0.0859146	0.0630517	0.0669468	0.0263289	-0.0910805	-0.134699	0.0669468	-0.23313	-0.0757207	-0.114955	-0.0184834	0.121044	-0.0564814	-0.268306
ENSG00000152137	ENSG00000173641	Q9UJY1	Q9UBY9	-0.452298	0.169751	2.07737	-0.225209	0.516993	-0.665666	0.344809	0.30103	0.522879	0.939003	0.149298	0.221849	0.713066	-0.304	0.153815	0.141798
ENSG00000152214	ENSG00000205517	Q99578	Q3MIN7			1.38021		-0.522879						-1.22185	-1.17609	-0.823909		-0.69897
ENSG00000152253	ENSG00000161888	Q9HBM1	Q8NBT2
ENSG00000152422	ENSG00000174405	Q13426	P49917	-0.39794	-0.39794	-0.801632	-0.30103	0	-0.30103	-0.455932	-0.0377886	-0.477121	-0.447158	-0.375664	-0.60206	-0.268845	-0.890856	-0.0746336	-0.477121
ENSG00000152433	ENSG00000173480	Q8IVP9	Q8TAU3	-0.69897	-0.69897	-0.39794	-0.39794	-0.60206	-0.30103	-0.30103	-0.60206	-0.522879	-0.60206	0	-0.544068	-0.367977	-0.0457575	-0.243038	-0.653213
ENSG00000152433	ENSG00000196150	Q8IVP9	P15622	-0.522879	-0.30103	-0.30103	0	-0.477121	0	-0.30103	-0.176091	-0.477121	-0.69897	0.0791812	-0.39794	-0.477121	-0.0457575	-0.09691	-0.544068
ENSG00000152433	ENSG00000198466	Q8IVP9	Q96SQ5	-0.920819	-0.875061	-0.60206	-0.60206	-0.477121	-0.60206	-0.60206	-0.653213	-1	-0.845098	-0.124939	-0.653213	-0.636822	-0.522879	-0.243038	-0.778151
ENSG00000152467	ENSG00000182318	Q8NBB4	P10073	-0.823909	-1	0.176091	-1.47712		-0.425969	-0.60206			-0.69897	-1.39794	-1.10914	-1.22185		-0.221849	-0.30103
ENSG00000152475	ENSG00000160062	Q96EG3	Q96BR9	-1.30103	-0.522879	-1	-0.845098	-0.823909	-1.47712	-0.69897	0.154902	0	-1.39794	-1.60206	-0.875061	-0.740363		-0.60206	-0.544068
ENSG00000152475	ENSG00000166261	Q96EG3	O95125	-0.875061	-0.636822	-0.756962	-0.477121	-0.920819	-1.30103	-0.69897	-0.90309	0	-1.30103	-2.07918	-1	-0.845098		-0.812913	-0.39794
ENSG00000152475	ENSG00000166529	Q96EG3	Q9Y5A6	-1	-0.564271	-0.933053	-0.778151	-0.823909	-1.30103	-0.845098	-0.778151	-0.30103	-1.30103	-1.8451	-0.875061	-0.812913		-0.812913	-0.477121
ENSG00000152475	ENSG00000167625	Q96EG3	Q8TF50	-1.09691	-0.367977	-0.632023	-0.60206	-0.823909	-1	-0.477121	-1	0	-1.39794	-1.69897	-0.740363	-0.653213		-0.69897	-0.09691
ENSG00000152475	ENSG00000169951	Q96EG3	Q96H86	-1.09691	-0.425969	-0.853872	-0.477121	-0.69897	-1.47712	-0.60206	-0.954243	-0.176091	-1.17609	-1.77815	-0.69897	-0.477121		-0.544068	-0.176091
ENSG00000152475	ENSG00000171443	Q96EG3	Q96C55	-1.57403	-0.69897	-0.455932	-1.14613	-1.39794	-1.60206	-0.845098	-1.39794	-0.39794	-1.65321	-2.20412	-0.653213	-1.02119		-0.60206	-0.60206
ENSG00000152475	ENSG00000173480	Q96EG3	Q8TAU3	-0.875061	-0.522879	-0.853872	-0.69897	-0.823909	-1.30103	-0.60206	-0.90309	0.30103	-1.30103	-1.77815	-0.845098	-0.544068		-0.544068	-0.352183
ENSG00000152475	ENSG00000174586	Q96EG3	Q6ZNH5	0	0.176091	-0.455932	0.221849	0.778151	0	0.221849	0.221849	0.823909	-0.653213	-1	-0.176091	0.69897		0.39794	0.30103
ENSG00000152475	ENSG00000175213	Q96EG3	Q9H9D4	-1	-0.425969	-0.632023	-0.477121	-0.522879	-1.30103	-0.477121	-1.04139	-0.30103	-1	-1.77815	-0.477121	-0.477121		-0.477121	-0.352183
ENSG00000152475	ENSG00000178935	Q96EG3	Q9H707	-0.69897	-0.522879	-0.455932	-0.845098	-0.522879	-1.30103	-1.07918	-1	-0.176091	-1.17609	-1.77815	-0.60206	-0.740363		-0.39794	-0.09691
ENSG00000152475	ENSG00000179930	Q96EG3	Q5T619		1.47712	0.845098	1								0.823909			0.30103
ENSG00000152475	ENSG00000180884	Q96EG3	Q3KQV3	-1	-0.60206	-0.154902	-0.60206	-0.69897	-1	-0.30103	-1.23045	0.39794	-1.17609	-2.04139	-0.39794	-0.30103		-0.39794	-0.09691
ENSG00000152475	ENSG00000186272	Q96EG3	P17021	-0.69897	-0.425969	-0.853872	-0.69897	-0.522879	-1.30103	-0.60206	-0.90309	0.346787	-1.17609	-1.60206	-0.740363	-0.653213		-0.60206	-0.243038
ENSG00000152475	ENSG00000196150	Q96EG3	P15622	-0.69897	-0.124939	-0.756962	-0.30103	-0.69897	-1	-0.60206	-0.477121	0.346787	-1.39794	-1.69897	-0.69897	-0.653213		-0.39794	-0.243038
ENSG00000152475	ENSG00000196418	Q96EG3	Q15973	-0.352183	-0.221849	-0.632023	-0.30103	-0.221849	-0.845098	-0.845098	-0.69897	0.30103	-1	-1.47712	-0.176091	-0.30103		-0.30103	0
ENSG00000152475	ENSG00000197279	Q96EG3	P49910	0.30103	0	-0.455932	-0.30103	-0.522879	-0.60206	-0.954243	0.0457575	0.455932	-1.30103	-1.30103	-0.176091	0		-1.38917	-0.09691
ENSG00000152475	ENSG00000197343	Q96EG3	Q8N720	-1.39794	-1.06695	-1.38535	-1.30103	-1.26324	-1.95424	-1.36173	-1.54407	-0.60206	-1.95424	-2.50515	-1.26717	-1.20412		-1	-0.860338
ENSG00000152475	ENSG00000197961	Q96EG3	P58317	-1.39794	-0.920819	-1.19629	-1.20412	-1.06695	-1.77815	-1.04139	-1.17609	-0.544068	-1.97772	-2.4624	-1.17609	-0.977724		-0.740363	-0.628389
ENSG00000152475	ENSG00000198466	Q96EG3	Q96SQ5	-1.09691	-0.69897	-1.05799	-0.90309	-0.69897	-1.60206	-0.90309	-0.954243	-0.176091	-1.54407	-1.90309	-0.954243	-0.812913		-0.544068	-0.477121
ENSG00000152475	ENSG00000204859	Q96EG3	P10074	-1	-0.636822	-0.756962	-0.778151	-0.823909	-1	-0.778151	-0.845098	-0.176091	-1.60206	-2	-0.812913	-0.812913		-0.929419	-0.39794
ENSG00000152932	ENSG00000183155	Q96E17	P47224	0	-0.636822	0.74938	-0.60206	0.0791812	-1.22185	-1.8451	-2.32222	-1.06695	-1	-0.69897	-0.60206	-0.653213	-1.39794	-1.54407	-1.54407
ENSG00000152977	ENSG00000177842	Q15915	Q6ZNG0	-0.477121	-1.20412	0.352183	-1.17609			-1.17609		-0.522879		-0.823909			-0.221849	-1.22185	-1.24304
ENSG00000152977	ENSG00000196378	Q15915	Q8IZ26	-0.69897	-1.41497	-0.0871502	-1.60206			-1.30103		-0.522879		-1.22185			-0.823909	-1.727	-1.60206
ENSG00000153094	ENSG00000171552	O43521	Q07817	-0.71321	-0.641932	-1.23045	-0.508155	-0.726999	-1.0607	-0.477121	0.172363	-0.552842	-0.957939	-0.230449	-0.217484	-0.367977	-0.373581	-0.60206	-0.316635
ENSG00000153767	ENSG00000197265	P29083	P29084	-0.410174	-0.216709	-0.0791812	-0.497325	-0.734686	-0.243038	-0.49485	-0.176091	-0.69897	-0.934498	-0.60206	-0.354276	-0.621365	-0.352183	-0.39794	-0.184524
ENSG00000153879	ENSG00000169136	P53567	Q9Y2D1	-0.427147	0.0606978	0.533603	0.309985	0.477121	0.636822	0.166331	0.467978	-1.443	0.567298	0.0871502	0.742679	0.335792	0.895265	0.236572	0.395129
ENSG00000154447	ENSG00000154556	Q7Z6J0	O94875	0.477121	0.154902	0.348455	0.176091	-0.367977	-1.2878	0.30103		-0.20412	0.60206	0.176091	0.477121	-0.4041	0.531479	0.221849	-0.0564814
ENSG00000154447	ENSG00000158517	Q7Z6J0	P14598	1.32222	0.09691	1.98528	1.33099	2.17609	1.39794	2.04139	-0.954243	1.39794	1.49292	0.0511525	1.65321	1.44716		1.69897	1.7112
ENSG00000154447	ENSG00000212864	Q7Z6J0	Q9H0X6	0.845098	0.522879	0.01524	0.330993	0.69897	-0.20412	0.643453	0.39794	0.09691	0.970037	0.477121	0.586266	0.492916	0.628389	0.60206	0.857332
ENSG00000154839	ENSG00000165480	Q96BD8	Q8IX90	0.39794	0.477121	0.39794	0.221849	0.243038	0.221849	0.477121	0.30103	0.60206	1	0.477121	0.255273	0.221849		-0.141329	0
ENSG00000155744	ENSG00000165914	Q8IXS8	Q86TV6	0.154902	0.477121	0.263241	0.154902	0	-0.124939	0.564271	1.09691	0.176091	0.380211	0.636822	0.477121	0.0579919	-0.39794	0.564271	0.477121
ENSG00000156127	ENSG00000171223	Q16520	P17275	-2.06258	-0.798355	-1.20412	-1.97924	-2.01284	-1.25527	-1.40654	-0.979315	-2.5682	-1.72502	-0.7151	-1.97004	-1.40265	-2.34242	-1.29557	-1.94612
ENSG00000156374	ENSG00000204227	Q9BYE7	Q06587	-0.352183	-0.552842	-0.486667	-0.422764	-0.569875	-0.39794	-0.740363	-0.549672	-0.439333	-0.910777	-0.761761	-0.781944	-0.681241	-0.30103	-0.51663	-0.711651
ENSG00000156587	ENSG00000171206	O14933	Q9BZR9	-0.308454	0.0137883	-0.122846	-0.6094	-0.182622	-0.265314	-0.188501	0.274378	0.417536	-0.0197441	0.0413927	0.107737	0.0220875	-0.576253	0.0389181	-0.411855
ENSG00000156587	ENSG00000177479	O14933	O95376	0.441209	0.41407	0.28464	0.281725	0.467361	-0.312311	0.361728	0.943385	0.753328	0.71265	0.526483	0.54079	0.620387	-0.348455	0.413734	0.0314085
ENSG00000156735	ENSG00000173110	O95429	P17066	1.20412	0.628389	1.38021	0.966142	0.273001	1	1.27875	-0.239373	1.52288	-0.402488	-0.511883	1.30103	0.69897	1.24304	0.829304	-0.996646
ENSG00000156735	ENSG00000204388	O95429	P0DMV9	-0.20242	-0.167491	0.00607415	-0.581017	-1.54158	-0.425969	-0.685034	0.012965	0.221849	-1.35974	-1.54458	-0.628389	-0.909556	-0.285236	-0.68258	-1.21137
ENSG00000156735	ENSG00000204389	O95429	P0DMV8	-0.09691	-0.167491	0.394934	-0.39084	-1.55307	-0.669007	-0.770464	-0.582464	-0.146128	-1.29643	-1.59384	-0.366423	-0.832509	-0.285236	-0.487714	-1.33784
ENSG00000156735	ENSG00000204390	O95429	P34931	1.02803	0.385351	1.07918	1.26717	0.39794	0.778151	0.801632	0.577236	1.39794	0.977724	0.20412	0.522879	0.552842	0.544068	-0.487714	-0.436285
ENSG00000156973	ENSG00000185305	O43924	Q9NXU5	-0.658541	-0.497325	-0.0606978	-0.673416	-0.407485	-0.50515	-0.421005	-0.0757207	-0.30103	-0.282547	-0.342423	-0.251812	-0.182931	0	0.0884219	-0.433656
ENSG00000156973	ENSG00000213465	O43924	P36404	-0.708515	-0.609747	-0.322219	-0.767686	-0.550907	-0.342423	-0.389971	0.243038	0	-0.352183	-0.30103	-0.569875	-0.359022	-0.966142	-0.15261	-0.78837
ENSG00000156973	ENSG00000214087	O43924	Q0P5N6	-0.0871502	-0.2156	0.0705811	-0.268845	0	0.221849	0.0413927	0.623249	-0.221849	-0.0669468	0.09691	-0.154902	-0.109144	0.124939	0.349335	-0.51663
ENSG00000157110	ENSG00000166831	Q93062	Q6ZRY4	0.4843	0.514105	0.176091	-0.0511525	-0.240893	-0.625184	0.357511	-1	0.146128	0.639202	0.567298	0.200915	-0.24182	0.0791812	0.283301	0.265314
ENSG00000157216	ENSG00000198728	Q9BWW4	Q86U70	0.0401172	-0.359022	0.444636	0.0157943	-0.0700379	0	-0.140179	-0.132626	0.342423	-0.0377886	-0.342423	0.0497975	-0.194065	0.0457575	0.040745	-0.460731
ENSG00000157429	ENSG00000173480	P17023	Q8TAU3	-0.477121	-0.69897	-0.79588	-0.69897	-0.756962	-0.823909	-0.60206	-1	-0.522879	-0.756962	-0.778151	-0.544068	-0.367977	-0.69897	-0.243038	-0.352183
ENSG00000158571	ENSG00000170525	P16118	Q16875	-1.46859	-1.64345	-2.23045	-0.79588	-1.76343		-2.1797	-1.63202	0	-2.43933	-2.83251	-2.66276	-1.92082	-1.37593	-1.36798	-0.778151
ENSG00000158691	ENSG00000166529	O43309	Q9Y5A6	-0.30103	-0.196295	0.0669468	-0.477121	-0.30103	-0.30103	-0.367977	-0.0791812	-0.69897	-0.30103	-0.146128	-0.221849	-0.0725507	-1	-0.268845	-0.124939
ENSG00000158691	ENSG00000171222	O43309	P57086	-0.845098	-0.60206	0	-0.845098	-0.544068	-0.60206	-0.636822	-0.60206	-1.1383	-0.740363	-0.380211	-0.124939	-0.134699	-1	-0.154902	-0.30103
ENSG00000158691	ENSG00000172466	O43309	P17028	-1.0607	-0.778151	-0.887296	-1.20412	-1.02119	-1.36173	-1.09108	-1.21484	-1.32736	-1.36173	-1.0569	-0.793946	-0.682883	-1.56427	-0.734686	-0.838149
ENSG00000158691	ENSG00000186812	O43309	Q8NF99	-0.69897	-0.385351	-0.196295	-0.845098	-0.69897	-0.60206	-0.636822	-0.255273	-0.574031	-0.544068	-0.447158	-0.537119	-0.21388	-0.920819	-0.359022	-0.367977
ENSG00000158805	ENSG00000160062	Q8N554	Q96BR9	-0.60206	0.176091	-0.243038	-0.367977	-0.60206	-0.522879	-0.221849	1.23408	-0.30103	0	0.628389	-0.330993	-0.196295	0	-0.425969	-0.447158
ENSG00000158806	ENSG00000181163	Q86SE8	P06748	-3.43297	-2.63043	-0.701676	-2.30963	-2.94743	-2.5006	-1.79934	-3.12276	-3.10721	-2.61066	-2.62711	-2.6981	-2.51055		-2.12057	-1.30016
ENSG00000159352	ENSG00000179262	P55036	P54725	-0.0311935	0.0410016	0.20984	0.0734289	0.0559514	-0.164192	0.176091	0.297135	0.277965	-0.176091	0.0312577	0.0347621	0.0841025	-0.579892	0.136721	-0.145602
ENSG00000159388	ENSG00000198791	P78543	Q9UIV1	1.30776	0.842953	0.359736	0.783904	0.821617	0.992031	0.62411	1.03892	-0.255273	1.08246	1.11394	0.781157	1.25915	0.800592	0.276896	0.690196
ENSG00000159556	ENSG00000198728	Q96A47	Q86U70			-2.5682		-1.89395			-1.57978		-1.98227	-1.9834		-3.04532		-1.78533
ENSG00000160049	ENSG00000169598	O00273	O76075	1.09691	0.49485	0.740363	0.79588	1.39794	0.954243	1.07918	0.352183	1	0.875061	0.318759	0.812913	0.765917	1.36798	1.01424	0.884607
ENSG00000160062	ENSG00000168826	Q96BR9	Q6ZSB9	0.60206	0.154902	0.146128	0.367977	0.30103	0.477121	0.39794	-0.933053	0.30103	0.39794	-0.09691	0.176091	0.0413927	0.30103	0	0.191886
ENSG00000160062	ENSG00000169635	Q96BR9	Q96JB3	0.425969	0.522879	0.845098	0.544068	0.60206	0.69897	0.39794	-0.756962	0.39794	0.39794	0.124939	0.330993	1.04139	0.69897	-0.210853	0.845098
ENSG00000160062	ENSG00000169981	Q96BR9	P13682	0	-0.30103	-0.109144	0	0	-0.124939	-0.146128	-1	0	0.09691	-0.30103	0.09691	0.0413927	-0.176091	-0.458638	0.104735
ENSG00000160062	ENSG00000173480	Q96BR9	Q8TAU3	0.425969	0	0.146128	0.146128	0	0.176091	0.09691	-1.05799	0.30103	0.09691	-0.176091	0.0299632	0.196295	0.30103	0.0579919	0.191886
ENSG00000160062	ENSG00000174586	Q96BR9	Q6ZNH5	1.30103	0.69897	0.544068	1.06695	1.60206	1.47712	0.920819	0.0669468	0.823909	0.744727	0.60206	0.69897	1.43933	1.30103	1	0.845098
ENSG00000160062	ENSG00000175213	Q96BR9	Q9H9D4	0.30103	0.09691	0.367977	0.367977	0.30103	0.176091	0.221849	-1.19629	-0.30103	0.39794	-0.176091	0.39794	0.263241	-0.60206	0.124939	0.191886
ENSG00000160062	ENSG00000179930	Q96BR9	Q5T619		2	1.8451	1.8451								1.69897			0.90309
ENSG00000160062	ENSG00000180938	Q96BR9	Q7Z3I7	1.60206	0.69897	1.36798	1.24304	0.69897	0.875061	0.39794	-0.455932	0.455932	1.22185	0.60206	0.330993	0.342423	1.30103	0.124939	0.30103
ENSG00000160062	ENSG00000181894	Q96BR9	Q86UD4	0	-0.113943	-0.385351	-0.0579919	-0.09691	-0.124939	-0.255273	-1.10914	0	-0.146128	-0.439333	-0.221849	-0.162727	0.30103	-0.458638	0.0669468
ENSG00000160062	ENSG00000196150	Q96BR9	P15622	0.60206	0.39794	0.243038	0.544068	0.124939	0.477121	0.09691	-0.632023	0.346787	0	-0.09691	0.176091	0.0871502	0.30103	0.20412	0.30103
ENSG00000160062	ENSG00000197008	Q96BR9	P52744	0.60206	0.0457575	-0.330993	0.0669468	0.30103	0.176091	-0.20412	-1.10914	-0.176091	0.09691	-0.439333	0.221849	0.138303	-0.176091	-0.176091	0.243038
ENSG00000160062	ENSG00000198466	Q96BR9	Q96SQ5	0.20412	-0.176091	-0.0579919	-0.0579919	0.124939	-0.124939	-0.20412	-1.10914	-0.176091	-0.146128	-0.30103	-0.0791812	-0.0725507	-0.176091	0.0579919	0.0669468
ENSG00000160062	ENSG00000204859	Q96BR9	P10074	0.30103	-0.113943	0.243038	0.0669468	0	0.477121	-0.0791812	-1	-0.176091	-0.20412	-0.39794	0.0621479	-0.0725507	-0.30103	-0.327359	0.146128
ENSG00000160087	ENSG00000213186	Q8N2K1	Q8IWR1	1.47712	0.829304	0.09691	1.30103	1	1.47712	1.11394	0.528274	1.20412	1.14613	0.681241	0.865301	0.778151	1.74036	0.756962	1.02119
ENSG00000160202	ENSG00000276076	P02489	A0A140G945
ENSG00000160307	ENSG00000160678	P04271	P23297	1.16137	0.875061	1.19272	0.18339	1.39794	-1.69314	-0.669007	1.69897	0.30103	0.564271	1.21748	0.477121	1.03141	-1.73239	0.447158	-1.12494
ENSG00000160307	ENSG00000163220	P04271	P06702	-1.20924	-1.20772	1.48328	0.592515	0.167491	-1.3862	-1.39794	-3.28178	-2.01284	-2.39889	-1.39794	-0.658541	-0.686678	-1.0607	-0.910777	-1.04139
ENSG00000160307	ENSG00000163993	P04271	P25815	0.684247	0.574031	3.10653	2.10914	0.971971	1	-0.425969	-0.880814	0	-0.979797	0.916454	1.47712	-1.00302	0.30103	0.845098	0.30103
ENSG00000160307	ENSG00000171643	P04271	Q8WXG8	2.28631	0.875061	4.10653	2.65321			1.47712	0	1	1.74036	1.21748	1.95424	2.33244		1.54407
ENSG00000160307	ENSG00000196154	P04271	P26447	-0.506085	-1.54736	2.50447	-0.632345	-0.154323	-1.43136	-1.36173	-2.35122	-1.20412	-1.82725	-1.44243	-0.914989	-0.958708	-1.25527	-1.0607	-1.40937
ENSG00000160307	ENSG00000196754	P04271	P29034	1.4624	1.57403	3.26143	1.65321	2.09691	0.632023	-1.3862	1.39794		-0.809866	1.67342	0.653213	0.218495		1.14613	-0.0669468
ENSG00000160678	ENSG00000163993	P23297	P25815	-0.477121	-0.30103	1.91381	1.92575	-0.425969	2.69314	0.243038	-2.57978	-0.30103	-1.54407	-0.30103	1	-2.03443	2.03342	0.39794	1.42597
ENSG00000160678	ENSG00000171643	P23297	Q8WXG8	1.12494	0	2.91381	2.46982			2.14613	-1.69897	0.69897	1.17609	0	1.47712	1.30103		1.09691
ENSG00000160678	ENSG00000188015	P23297	P33764	-0.09691	-0.875061	1.91381	1.77085	0.176091	3.17026	0.544068	-0.30103	0.69897	-0.884607	-0.39794	0.176091	0.60206	2.43136	0.39794	1.30103
ENSG00000160678	ENSG00000196154	P23297	P26447	-1.66745	-2.42243	1.31175	-0.815735	-1.55226	0.261777	-0.692721	-4.05019	-1.50515	-2.39152	-2.65992	-1.39211	-1.99012	0.477121	-1.50786	-0.284431
ENSG00000160678	ENSG00000196754	P23297	P29034	0.30103	0.69897	2.06872	1.46982	0.69897	2.32516	-0.717195	-0.30103		-1.37414	0.455932	0.176091	-0.812913		0.69897	1.05799
ENSG00000160685	ENSG00000161940	O15156	Q8N143	-0.423246	-0.124939	0.90309	0.252725	0.273001	0.20412	0.653213	2.4624	0.676694	-0.455293	0.140179	0.199572	0.221849	1.04139	0.439333	0.324511
ENSG00000160685	ENSG00000168795	O15156	O15062	0.69897	0.0791812	-0.09691	0.753328	0.477121	0.30103	0.109144	0.763428	0.579784	0.20926	0.231949	0.0483047	0.30103	0.740363	-0.134699	0.375664
ENSG00000160685	ENSG00000179627	O15156	B2RXF5	0.823909	0.556303	1.12494	0.929419	1.17609	0.60206	0.778151	1.33746	0.676694	1.05436	1.16137	0.324511	0.823909	0.439333	0.342423	0.500602
ENSG00000160685	ENSG00000197213	O15156	A6NJL1			1.90309				1.95424					2.27875	2.30103		0.342423
ENSG00000160783	ENSG00000167842	Q6P1K2	Q9H081	0.104735	0.219126	-0.346787	0.0263289	-0.30103	0	-0.228479	-0.313619	0	-0.0917704	-0.30103	-0.238239	-0.0636691	0.0579919	-0.421005	0.102662
ENSG00000160908	ENSG00000171222	Q53GI3	P57086	-0.0321847	0.0299632	0	-0.0669468	0.268845	0.09691	-0.210853	0.09691	-0.439333	0.280827	0.151268	0.151268	0.185637	0.124939	0.255273	0.0234811
ENSG00000160972	ENSG00000186298	Q96I34	P36873	-1.28631	-1.43136	-1.25527	-1.19312	-1.66276	-1.23679	-0.823909	-2.20071	-0.359022	-1.32906	-1.62325	-1.30103	-1.39794	-1.92942	-1.34635	-1.07004
ENSG00000160972	ENSG00000213639	Q96I34	P62140	-1.81291	-1.75333	-1.87118	-1.75587	-2.15836	-1.71181	-1.54818	-2.49311	-0.808114	-1.9927	-1.97772	-1.71321	-2.08636	-2.69285	-1.74819	-1.64468
ENSG00000160973	ENSG00000166949	O75593	P84022		-2.50515		-2.38021	-2.27875		-2.14613				-2.61278				-1.75333
ENSG00000160973	ENSG00000175387	O75593	Q15796		-2.04139		-2.17609	-2.04139		-1.8451				-1.95424				-1.69897
ENSG00000160973	ENSG00000186564	O75593	O60548		-0.69897		-0.477121	-1.47712		-1.30103				-1.47712				-0.367977
ENSG00000161057	ENSG00000175166	P35998	Q13200	-0.124939	0.105958	0.0557552	-0.0118992	-0.052178	-0.176091	0.012965	-0.145142	0.190332	-0.106894	-0.0589779	-0.0132283	-0.00582954	-0.51663	-0.104434	0.03635
ENSG00000161082	ENSG00000163694	Q8N6W0	A0AV96	-1.90309	-2.23045	1.04139	-1.67669	-1.53148		-3.01703	-2.43933	-2.25527	-2.43136	-2.11394	-0.39794	-2.02119	-0.69897	-1	-3.0569
ENSG00000161202	ENSG00000185009	Q92997	Q9Y2T2	0.124939	0.151268	0.20412	-0.0934217	0.0555173	0.221849	-0.191886	-0.346787	-0.221849	0.265314	0.113943	0.157608	0.179986	0.404571	0.0917704	0.139662
ENSG00000161405	ENSG00000198466	Q9UKT9	Q96SQ5	-0.79588	0.6163	-0.90309	-0.60206	-0.632023	-0.90309	-0.90309	1.04576	-0.477121	0.0579919	1.06539	-0.954243	-0.812913	-0.875061	-0.544068	-1.07918
ENSG00000161850	ENSG00000171346	Q9NSB4	P19012												-0.845098
ENSG00000161850	ENSG00000171446	Q9NSB4	Q7Z3Y8
ENSG00000161850	ENSG00000197079	Q9NSB4	Q92764
ENSG00000161850	ENSG00000204889	Q9NSB4	Q6A162												0
ENSG00000161944	ENSG00000172243	P07307	Q9BXN2	-1.04139	-0.574031	-0.875061	-0.90309	-0.477121	-1.30103	-1.24304	-0.335244	2.36078	-1.38021	-0.812913	-1.90309	-0.09691		-0.574031	-1
ENSG00000161944	ENSG00000187912	P07307	Q6ZS10	0.69897	-0.740363	0.30103	0.69897	0			0.671386	3.66181	-0.0791812	-0.69897	0		0.60206	0
ENSG00000162227	ENSG00000187325	Q9Y6J9	Q9HBM6	-1.05115	-0.609747	-1.07918	-0.845098	-1.30103	-1.02119	-0.676694	-0.792392	-0.342423	-1.26717	-0.80618	-0.750999	-1.01072	-0.71321	-1.04139	-0.536243
ENSG00000162227	ENSG00000273841	Q9Y6J9	Q16594	-0.966142	-0.578148	-0.992701	-0.71321	-1.04139	-1.02119	-0.439333	-1.03342	-0.716003	-1.32222	-0.944483	-0.639849	-0.730378	-0.564271	-1.34242	-0.49485
ENSG00000162385	ENSG00000265241	P61326	Q9Y5S9	-0.287242	0	-0.314818	-0.176091	-0.0791812	-0.0579919	-0.326336	-0.255273	-0.0579919	-0.207608	-0.172546	-0.195114	-0.0669468	-0.954243	-0.0140107	0.00454763
ENSG00000162409	ENSG00000181929	P54646	P54619	-1.17609	-0.550907	-0.39794	-0.726999	-0.16481	0.584331	-0.0511525	-2.61278	-1.47712	-0.60206	-0.69897	-0.69897	-0.458638	0.595429	-0.477121	-0.240734
ENSG00000162517	ENSG00000249915	Q9UBV8	O75340	0.88224	0.522879	0.528274	0.536243	0.69897	0.653213	0.588272	0.549672	0.628389	1.01703	0.60206	0.615424	0.78612	0.944483	0.553755	0.725123
ENSG00000162521	ENSG00000182979	Q09028	Q13330	0.349335	0.485554	0.636822	0.488117	0.330993	0.385351	0.778151	0.926571	0.669007	0.653213	0.61845	0.554635	0.448633	0.377418	0.497325	0.544068
ENSG00000162613	ENSG00000179950	Q96AE4	Q9UHX1	0	0.0986098	-0.0746336	0.0901766	0.101458	0.124939	0.105804	0.246672	-0.282547	0.335792	0.513333	0.226928	0.0684574	0	-0.059314	0.289846
ENSG00000162624	ENSG00000169744	Q68G74	O43679							-2.11394					-2.49136			-1.19033	-1.76343
ENSG00000162624	ENSG00000183733	Q68G74	Q6QHK4												-0.30103			0
ENSG00000162624	ENSG00000198728	Q68G74	Q86U70							-2.4624					-3.02938			-1.4843	-2.19312
ENSG00000162714	ENSG00000166529	Q96IT1	Q9Y5A6	0.352183	0	0	0	0.176091	0.176091	-0.243038	-0.176091	-0.60206	0.352183	0.0579919	0.0543577	-0.0725507	0.124939	0.0321847	0.151268
ENSG00000162714	ENSG00000171222	Q96IT1	P57086	-0.191886	-0.405765	-0.0669468	-0.367977	-0.0669468	-0.124939	-0.511883	-0.69897	-1.04139	-0.0871502	-0.176091	0.151268	-0.134699	0.124939	0.146128	-0.0248236
ENSG00000162714	ENSG00000182318	Q96IT1	P10073	0.653213	0.564271	0.477121	0.30103	0.477121	0.574031	0.30103	0	-0.30103	0.653213	0.20412	0.276206	0.342423	0.90309	0.447158	0.628389
ENSG00000162714	ENSG00000187626	Q96IT1	Q969J2	0.477121	0.0413927	0	0.0791812	0.30103	0.477121	-0.09691	-0.477121	0	0.477121	-0.0511525	0.327359	0.0871502	1	-0.251812	0.276206
ENSG00000162992	ENSG00000196628	Q13562	P15884
ENSG00000163508	ENSG00000171540	O95936	Q5XKR4															0.823909
ENSG00000163602	ENSG00000204227	Q8N488	Q06587	-0.194575	-0.49485	-0.144244	-0.352183	0.103541	-0.221849	-0.196295	0.208276	-0.439333	0.107448	-0.124939	-0.203365	-0.158362	-0.60206	-0.166751	-0.728041
ENSG00000163960	ENSG00000165280	O94888	P55072	-0.831397	-0.954243	-0.736759	-0.809866	-0.74938	-1.15635	-1.00783	-0.721374	-1.51851	-0.827839	-0.70273	-0.669918	-0.876582	-1.41972	-0.744727	-0.896781
ENSG00000163993	ENSG00000171643	P25815	Q8WXG8	1.60206	0.30103	1	0.544068			1.90309	0.880814	1	2.72016	0.30103	0.477121	3.33546		0.69897
ENSG00000164134	ENSG00000242028	Q9BXJ9	Q9NX55	1.1597	0.69897	1.23045	0.875061	1.1597	1.39794	1.11394	1.55284	1.20412	0.69897	0.544068	1	1.36173	1.69897	1.21748	1.13033
ENSG00000164167	ENSG00000170860	P62312	P62310	0.146128	-0.240734	-0.48902	-0.156786	-0.191886	-0.676694	-0.537119	0.142107	-0.39794	-0.0889411	-0.191886	-0.0377886	-0.30103	-0.30103	-0.228009	-0.385351
ENSG00000164167	ENSG00000204392	P62312	Q9Y333	-0.0843209	-0.339488	-0.352183	-0.156786	-0.324511	-0.60206	-0.658541	-0.28561	-0.452298	-0.470491	-0.625541	-0.332744	-0.562551	-0.709694	-0.162081	-0.245982
ENSG00000164219	ENSG00000168522	P53609	P49354	-0.330993	-0.149762	-0.259637	-0.2156	-0.500602	-0.255273	-0.134699	-0.274701	-0.146128	-0.653213	-0.522879	-0.0606978	-0.425969	-0.39794	-0.356547	-0.0434657
ENSG00000164548	ENSG00000205937	Q13595	Q15287	0.217484	0.339294	0.190815	0.501945	0.276206	0.176091	0.48509	0.263241	0.196295	0.166948	0.379258	0.41407	0.311014	-0.48902	0.179296	0.268845
ENSG00000164708	ENSG00000172331	P15259	P07738
ENSG00000164877	ENSG00000248746	Q8IY33	Q08043	0.522879	1.30103	1.30103	-1.78888	1.30103						1.69897	0.778151	1.22185	-2.23045	-0.176091	-0.30103
ENSG00000164967	ENSG00000172336	Q8N5L8	O75817	-0.320335	-0.290035	-0.529509	-0.283997	-0.141329	0.09691	-0.168404	0.138303	-0.265314	-0.497325	-0.183644	-0.176091	-0.0457575	0.0669468	-0.231949	0.0255541
ENSG00000165280	ENSG00000169696	P55072	Q9BZE9	1.89209	1.5563	1.77815	1.67517	1.86332	2.03141	1.74819	1.95182	1.69461	1.86923	1.58734	1.50243	1.67821	1.7877	1.39794	1.61278
ENSG00000165280	ENSG00000173960	P55072	P68543	1.19312	1.07918	1.12494	0.976197	0.784142	0.934498	1.09498	1.17367	1.51851	1.09108	0.888367	0.970948	0.924887	1.18564	1.06215	1.10763
ENSG00000165280	ENSG00000215114	P55072	Q14CS0	1.15173	1.14133	0.58782	1.03834	0.584569	0.934498	0.60206	0.372039	1.04139	0.966142	0.742239	0.599337	0.611268	1.26482	0.761118	0.913814
ENSG00000165410	ENSG00000184009	Q9Y281	P63261	-1.7104	-1.46319	-0.91585	-1.22765	-1.13086	-0.0386294	-1.51162	-2.61349	-1.20477	-1.9244	-1.67748	-1.75861	-1.10259	-0.208803	-1.23474	-1.07547
ENSG00000165474	ENSG00000169562	P29033	P08034	0.367977		-1.09691	0.60206	-0.146128		-0.0829742		-0.70513	0.79588	1.30103	-0.221849	-0.09691	0.69897	-0.146128	0.60206
ENSG00000165474	ENSG00000265107	P29033	P36382	-1.69897	-0.977724	0.124939	-0.60206	-0.477121	-1.69897	0	-0.477121	1.44716	-0.681241	-0.653213	-0.669007	-0.477121	-0.60206	-0.255273	-0.544068
ENSG00000165886	ENSG00000198373	Q9HAC8	O00308	0.0579919	-0.196295	-0.146128	0.109144	0	0.367977	-0.0347621	-0.375664	0.0791812	0.268845	0	-0.0222764	-0.324511	-0.138303	0.354715	-0.0696359
ENSG00000165886	ENSG00000204599	Q9HAC8	Q9HCM9	0.249877	-0.109144	0.09691	0.410174	-0.154902	0.367977	0.124939	0.124939	0.30103	0.636822	0.0669468	-0.101458	-0.324511	0.124939	0.142107	0.0193052
ENSG00000166200	ENSG00000169727	P61201	Q13098	0.364699	0.158362	0.467978	0.411442	0.851258	0.528274	0.30103	0.257564	0.141329	0.6163	0.265314	0.323694	0.565848	0.0647253	0.287666	0.488117
ENSG00000166261	ENSG00000196150	O95125	P15622	0.176091	0.511883	0	0.176091	0.221849	0.30103	0.09691	0.425969	0.346787	-0.09691	0.380211	0.30103	0.191886	0.69897	0.414973	0.154902
ENSG00000166333	ENSG00000169756	Q13418	P48059	-0.556303	-0.466656	-0.477121	-0.657577	-0.20412	-0.511883	-0.69897	-1.03643	-0.954243	-0.884607	-0.636822	-0.325854	-0.30103	-0.845098	-0.389971	-0.554287
ENSG00000166333	ENSG00000197702	Q13418	Q9NVD7	-1.02938	-0.586266	-0.662758	-0.936331	-0.6163	-0.778151	-0.929419	1.20412	-0.954243	-0.735954	-0.823909	-0.747275	-0.841433	-0.367977	-0.648803	-0.48902
ENSG00000166407	ENSG00000169744	P25800	O43679			-1.716	-1.94201	-2.6902	-1.74036	-1.51188				-2.79934		-1.76592	-0.812913	-1.49136	-1.68425
ENSG00000166407	ENSG00000198728	P25800	Q86U70			-1.5682	-1.8293	-2.6721	-1.92942	-1.86034				-2.88649		-2.26717	-0.954243	-1.78533	-2.11394
ENSG00000166478	ENSG00000183621	P52747	Q7Z4V0	0.268845	0.30103	0.255273	0.0725507	0.477121	-0.124939	0.352183	0.367977	0.30103	0.462398	0.208276	0.435729	0.0854302	0.157608	0.273001	-0.0248236
ENSG00000166529	ENSG00000172466	Q9Y5A6	P17028	-0.759668	-0.581857	-0.954243	-0.726999	-0.720159	-1.0607	-0.723104	-1.13566	-0.628389	-1.0607	-0.910777	-0.572097	-0.610333	-0.564271	-0.46584	-0.71321
ENSG00000166529	ENSG00000173258	Q9Y5A6	Q8TF39	0.30103	0.564271	-0.636822	0.778151	0.30103	0.30103	0.845098	0.823909	1.60206	0.60206	0.544068	0.221849	1.11394		0.268845	0.176091
ENSG00000166529	ENSG00000182318	Q9Y5A6	P10073	0.30103	0.564271	0.477121	0.30103	0.30103	0.39794	0.544068	0.176091	0.30103	0.30103	0.146128	0.221849	0.414973	0.778151	0.414973	0.477121
ENSG00000166529	ENSG00000186496	Q9Y5A6	Q96N95	0.756962	0.740363	0.477121	0.477121	0.90309	1	0.544068	0.477121	0.90309	0.60206	0.845098	0.875061	0.812913	1.47712	0.636822	0.477121
ENSG00000166529	ENSG00000187626	Q9Y5A6	Q969J2	0.124939	0.0413927	0	0.0791812	0.124939	0.30103	0.146128	-0.30103	0.60206	0.124939	-0.109144	0.273001	0.159701	0.875061	-0.283997	0.124939
ENSG00000166529	ENSG00000187987	Q9Y5A6	Q3MJ62	1.60206	1.19629	0.778151	1.07918	0.90309	0.823909	1.24304	0.933053		1	1.36798	0.875061	0.812913		0.812913	0.778151
ENSG00000166529	ENSG00000196345	Q9Y5A6	Q9P0L1	0.647817	0.740363	0.778151	0.477121	0.69897	0.39794	0.367977	0.30103	0.756962	0.90309	0.544068	0.273001	0.335792	1.77815	0.511883	0.477121
ENSG00000167014	ENSG00000168070	Q8NHR7	Q3KP22		-0.30103	0.176091						0.30103		0.60206	0.176091	0.146128		0.200915	0.221849
ENSG00000167394	ENSG00000180884	Q96K58	Q3KQV3	-0.647817	-0.778151	0.30103	-0.60206	-0.632023	-0.30103	-0.39794	-0.753328	-0.20412	-0.875061	-1.04139	-0.69897	-0.30103	0.0791812	-0.39794	-0.69897
ENSG00000167394	ENSG00000196150	Q96K58	P15622	-0.346787	-0.30103	-0.30103	-0.30103	-0.632023	-0.30103	-0.69897	0	-0.255273	-1.09691	-0.69897	-1	-0.653213	-0.221849	-0.39794	-0.845098
ENSG00000167394	ENSG00000197279	Q96K58	P49910	0.653213	-0.176091	0	-0.30103	-0.455932	0.09691	-1.05115	0.522879	-0.146128	-1	-0.30103	-0.477121	0		-1.38917	-0.69897
ENSG00000167604	ENSG00000204438	Q8NI38	O95872	-1.04139	-0.243038	-0.954243	-0.477121	-1	-1.09691	-0.69897	-0.359022	-0.823909	-0.0413927	-0.0791812	-0.477121	-0.726999	-1.95424	-1.41497	-0.977724
ENSG00000167625	ENSG00000171443	Q8TF50	Q96C55	-0.477121	-0.330993	0.176091	-0.544068	-0.574031	-0.60206	-0.367977	-0.39794	-0.39794	-0.255273	-0.50515	0.0871502	-0.367977	-0.367977	0.09691	-0.50515
ENSG00000167625	ENSG00000174586	Q8TF50	Q6ZNH5	1.09691	0.544068	0.176091	0.823909	1.60206	1	0.69897	1.22185	0.823909	0.744727	0.69897	0.564271	1.35218	1.77815	1.09691	0.39794
ENSG00000167625	ENSG00000175213	Q8TF50	Q9H9D4	0.09691	-0.0579919	0	0.124939	0.30103	-0.30103	0	-0.0413927	-0.30103	0.39794	-0.0791812	0.263241	0.176091	-0.124939	0.221849	-0.255273
ENSG00000167625	ENSG00000176472	Q8TF50	Q86XF7	0.920819	0.544068	0	0.60206	0.30103	0.522879	0.69897	0.69897	0.346787	0.79588	0.39794	0.564271	0.352183	1.07918	0.69897	0.920819
ENSG00000167625	ENSG00000180884	Q8TF50	Q3KQV3	0.09691	-0.234083	0.477121	0	0.124939	0	0.176091	-0.230449	0.39794	0.221849	-0.342423	0.342423	0.352183	1.07918	0.30103	0
ENSG00000167625	ENSG00000183621	Q8TF50	Q7Z4V0	-0.146128	-0.109144	-0.221849	-0.439333	-0.243038	-0.90309	-0.124939	-0.176091	0	-0.30103	-0.414973	0	-0.407485	-0.425969	-0.20412	-0.556303
ENSG00000167625	ENSG00000185730	Q8TF50	Q9H7X3	0.221849	0.243038	-0.124939	0.124939	0.30103	0.30103	0	0.522879	0.30103	1.22185	0.221849	0.342423	0.477121	0.823909	0.39794	0
ENSG00000167625	ENSG00000186660	Q8TF50	Q96JP5	-1.12057	-0.933053	-1.27875	-1.15381	-1.10551	-1.63347	-1.11394	-0.90309	-1.11394	-1.19312	-1.15836	-0.784682	-0.90309	-1.15635	-1.09691	-1.20952
ENSG00000167625	ENSG00000196391	Q8TF50	Q6NX45	1.09691	0.544068	0.176091	0.30103	0.647817	0.154902	0.477121	1.39794	0.823909	0.920819	0.69897	0.740363	0.653213	0.477121	0.69897	0.09691
ENSG00000167625	ENSG00000196418	Q8TF50	Q15973	0.744727	0.146128	0	0.30103	0.60206	0.154902	-0.367977	0.30103	0.30103	0.39794	0.221849	0.564271	0.352183	0.778151	0.39794	0.09691
ENSG00000167625	ENSG00000258405	Q8TF50	Q96N58	1.22185	1.14613	0.875061	1	1.12494	0.69897	1.17609	1.69897		1.39794	1.22185	0.740363	1.65321		0.522879	0.69897
ENSG00000167685	ENSG00000172466	Q8N0Y2	P17028	-0.759668	-0.778151	-0.954243	-0.80618	-0.477121	-1.0607	-0.79005	-1.31175	-0.385351	-0.884607	-0.801632	-0.793946	-0.578148	-1.04139	-0.676694	-0.838149
ENSG00000167685	ENSG00000182318	Q8N0Y2	P10073	0.30103	0.367977	0.477121	0.221849	0.544068	0.39794	0.477121	0	0.544068	0.477121	0.255273	0	0.447158	0.30103	0.20412	0.352183
ENSG00000167685	ENSG00000198315	Q8N0Y2	Q15776	-0.439333	-0.586266	-0.335792	-0.447158	-0.154902	-0.60206	-0.335792	-0.829304	0.243038	-0.367977	-0.443697	-0.69897	-0.31627	-0.544068	-0.49485	-0.492916
ENSG00000167767	ENSG00000167916	Q6KB66	Q2M2I5		0		1.30103	-0.30103		0.60206					1.30103	0.90309		-0.845098
ENSG00000167767	ENSG00000171345	Q6KB66	P08727	-0.823909	-0.69897	-0.60206	-1.36173	-2.39794	-0.60206	-1.72835	0	-1.30103	-1.67517	-2.04139	-1.80956	-1.36642	0.69897	-1.4624	-1.11394
ENSG00000167767	ENSG00000171346	Q6KB66	P19012	-0.124939	-0.60206	-0.30103	-1.45864	0		0.522879			-0.221849	-0.30103	0.455932	0.20412		-0.30103	0.778151
ENSG00000167767	ENSG00000171360	Q6KB66	O76015													1.90309
ENSG00000167767	ENSG00000171431	Q6KB66	P35900	0.477121				-2.70757								-0.458638		0.69897
ENSG00000167767	ENSG00000173908	Q6KB66	Q7Z3Y7															-0.30103
ENSG00000167767	ENSG00000186832	Q6KB66	P08779	-1.30103	-0.30103	0	-0.439333			1.30103			0.632023		1.30103	0.20412		0.522879	0.176091
ENSG00000167767	ENSG00000186847	Q6KB66	P02533	-1.63682	-0.30103	0	-1.91514	0					-0.124939	-0.954243	0.60206	0.425969		0.221849	0
ENSG00000167767	ENSG00000197079	Q6KB66	Q92764															0.69897
ENSG00000167768	ENSG00000167916	P04264	Q2M2I5		0.60206		0.39794	0.544068							0	-1		-0.544068
ENSG00000167768	ENSG00000171345	P04264	P08727	1.44716	-0.09691	-0.60206	-2.26482	-1.55284			1.60206		-1.15229	-2.04139	-3.11059	-3.26951		-1.16137
ENSG00000167768	ENSG00000171346	P04264	P19012	2.14613	0	-0.30103	-2.36173	0.845098					0.30103	-0.30103	-0.845098	-1.69897		0
ENSG00000167768	ENSG00000171360	P04264	O76015													0
ENSG00000167768	ENSG00000171401	P04264	P13646	1.04922	0.60206	0	0.69897	0.544068					0.69897		-0.477121	-2.91381		-0.812913
ENSG00000167768	ENSG00000171446	P04264	Q7Z3Y8		-0.09691		0.69897	0.544068					1.69897	-0.69897		-0.90309		0
ENSG00000167768	ENSG00000173908	P04264	Q7Z3Y7															0
ENSG00000167768	ENSG00000186393	P04264	Q7Z3Y9	2.44716	0.124939	-0.477121	0	0			1.30103		1	-0.30103	0	-0.477121		0
ENSG00000167768	ENSG00000186832	P04264	P08779	0.970037	0.30103	0	-1.34242						1.1549		0	-1.69897		0.823909
ENSG00000167768	ENSG00000186847	P04264	P02533	0.634245	0.30103	0	-2.81823	0.845098					0.39794	-0.954243	-0.69897	-1.47712		0.522879
ENSG00000167768	ENSG00000196859	P04264	Q6A163				0.09691						1.69897			-0.30103
ENSG00000167768	ENSG00000197079	P04264	Q92764															1
ENSG00000167768	ENSG00000204897	P04264	Q7Z3Z0															0
ENSG00000167770	ENSG00000170035	Q96FW1	Q969T4	-0.320335	-0.0197441	-0.14842	-0.4843	-0.403692	-0.425969	-0.316824	-0.18406	-0.320335	-0.291887	-0.117386	-0.217128	-0.328182	-0.592076	-0.332877	-0.283301
ENSG00000167770	ENSG00000182247	Q96FW1	Q96LR5	-0.0193052	0.202105	0.0421977	-0.371068	-0.102662	-0.159701	0.109144	0.234083	0.138303	-0.243038	0.207125	0	-0.142107	-0.0377886	-0.108094	0.236572
ENSG00000167840	ENSG00000172466	Q9UNY5	P17028	-0.361728	-0.623249	-0.887296	-0.90309	-0.544068	-1.0607	-0.869232	-0.913814	-0.628389	-0.963788	-0.910777	-0.572097	-0.520156	-0.342423	-0.500602	-0.838149
ENSG00000167916	ENSG00000170421	Q2M2I5	P05787		-1.60206		-2.27875	-2.53148		-2.32634					-2.61278	-1.89209		-0.497325
ENSG00000167916	ENSG00000170454	Q2M2I5	O95678				0.30103											1.54407
ENSG00000167916	ENSG00000170465	Q2M2I5	P48668		-0.30103		0.30103								-0.30103	0.522879		0.544068
ENSG00000167916	ENSG00000170477	Q2M2I5	P19013				0.30103			0.39794					-0.477121	0.154902		1.24304
ENSG00000167916	ENSG00000170486	Q2M2I5	Q14CN4		-1													-0.477121
ENSG00000167916	ENSG00000170819	Q2M2I5	Q13515		-1		0.30103								0			1.54407
ENSG00000167916	ENSG00000171431	Q2M2I5	P35900					-2.40654								-1.36173		1.54407
ENSG00000167916	ENSG00000185640	Q2M2I5	Q5XKE5				-1.39794	0.30103
ENSG00000167916	ENSG00000186081	Q2M2I5	P13647		0		-2.88366	0.30103		-0.60206					-0.90309	-1.5563		0
ENSG00000167916	ENSG00000186442	Q2M2I5	P12035
ENSG00000168255	ENSG00000171453	Q9H1A7	O15160	-0.243038	-0.248642	-0.196295	-0.39794	-0.425969	-0.30103	-0.669007	-0.669007	-1	-0.544068	-0.268845	-0.646264	-0.574031	-0.477121	-0.71321	-0.660052
ENSG00000168283	ENSG00000204227	P35226	Q06587	-0.0939045	-0.150785	0.0184834	-0.0850108	0.363178	-0.0299632	0.124939	0.0901766	-0.0871502	-0.143091	0.203075	-0.241154	0.0920575	0.01524	0	-0.461774
ENSG00000168385	ENSG00000184702	Q15019	Q99719	2.01703	1.11185	0.445623	1.84042	1.53782	0.228479	1.92942	1.18564	2.09108	1.51093	1.44974	1.23344	1.64345	1.68921	1.31527	1.51188
ENSG00000168397	ENSG00000197769	Q9Y4P1	Q9BXW4	-0.628389	0.90309	1.04139	0.0511525	-0.255273	0.823909	1.26885	2.11394	1.77815	0.439333	0.60206	0.875061	0.544068	0.39794	0.823909	0.653213
ENSG00000168517	ENSG00000186834	Q96MH2	O94992	-1.32222	-0.954243	-1.44716	-1.45484	-1.57978	-1.51188	-1.5563	-1.60206	-1.14613	-1.46073	-1.63347	-1.57978	-1.16633	-0.574031	-0.980977	-0.80618
ENSG00000168522	ENSG00000257365	P49354	P49356	0.69897	0.60206	0.455932	0.458638	0.676694	0.477121	0.477121	0.550907	0.367977	0.653213	0.778151	0.458638	0.550907	0.69897	0.49485	0.623249
ENSG00000168826	ENSG00000181472	Q6ZSB9	Q8N680	-0.90309	-0.646264	-0.342423	-0.726999	-0.812913	-0.60206	-0.69897	-0.946125	-0.69897	-1.0607	-0.832509	-0.672098	-0.342423	-1.20412	-0.477121	-0.890856
ENSG00000169016	ENSG00000198176	O75461	Q14186	-0.21388	-0.477121	-0.208276	-0.592076	-0.6173	-0.352183	-0.549672	-0.716003	-0.500602	-0.571391	-0.51663	-0.30103	-0.39794	0.113943	-0.430125	-0.292256
ENSG00000169045	ENSG00000169813	P31943	P52597	-0.283725	0.0918698	0.0362122	0.133687	-0.297456	-0.10721	-0.182931	-0.655306	-0.589348	-0.308391	-0.136539	-0.0157307	-0.200774	-0.504105	-0.324768	0.0252568
ENSG00000169084	ENSG00000198189	Q8N5I4	Q8NBQ5	-1.08894	-0.762357	-1.07918	-0.79588	-1.28129	-0.419129	-0.757948	-1.55537	-1.08517	-1.26482	-1.02119	-0.751822	-1.20581	-0.30103	-0.78533	-0.234083
ENSG00000169155	ENSG00000173480	O43298	Q8TAU3	0.30103	0.0791812	0.50515	0.30103	0	0.778151	0.243038	0.138303	0.477121	0.39794	0.176091	0.0579919	0	1.60206	0.723104	0.346787
ENSG00000169155	ENSG00000196150	O43298	P15622	0.477121	0.477121	0.60206	0.69897	0.124939	1.07918	0.243038	0.564271	0.522879	0.30103	0.255273	0.20412	-0.109144	1.60206	0.869232	0.455932
ENSG00000169155	ENSG00000198466	O43298	Q96SQ5	0.0791812	-0.09691	0.30103	0.09691	0.124939	0.477121	-0.0579919	0.0871502	0	0.154902	0.0511525	-0.0511525	-0.268845	1.12494	0.723104	0.221849
ENSG00000169213	ENSG00000183155	P20337	P47224	-1.77815	-1.1597	0	-1.20412	-0.221849	-1.69897	-1.14613	-2.62325	-0.942008	-1.17609	-1.39794	-0.0377886	-0.255273	-2	-1.64098	-1.36798
ENSG00000169297	ENSG00000196482	P51843	P62508	0	-0.477121	-1.60206		-0.845098							0	-0.30103		1
ENSG00000169951	ENSG00000175213	Q96H86	Q9H9D4	0.09691	0	0.221849	0	0.176091	0.176091	0.124939	-0.0871502	-0.124939	0.176091	0	0.221849	0	-0.425969	0.0669468	-0.176091
ENSG00000169957	ENSG00000173480	Q9H5H4	Q8TAU3	0.801632	0.30103	0.380211	0.643453	0.829304	0.977724	0.875061	0.138303	0.90309	0.676694	0.69897	0.422074	0.910777	1.5563	0.6173	0.60206
ENSG00000169957	ENSG00000179930	Q9H5H4	Q5T619		2.30103	2.07918	2.34242								2.09108			1.4624
ENSG00000169957	ENSG00000196150	Q9H5H4	P15622	0.977724	0.69897	0.477121	1.04139	0.954243	1.27875	0.875061	0.564271	0.948847	0.579784	0.778151	0.568202	0.801632	1.5563	0.763428	0.711204
ENSG00000170035	ENSG00000198373	Q969T4	O00308	0.51663	0.31079	0.734686	0.639202	0.734686	0.90309	0.634245	0.160579	0.662758	0.52597	0.433656	0.4843	0.54079	0.592076	0.716882	0.550907
ENSG00000170035	ENSG00000204599	Q969T4	Q9HCM9	0.708515	0.39794	0.977724	0.940232	0.579784	0.90309	0.793946	0.661181	0.884607	0.893947	0.500602	0.405119	0.54079	0.855317	0.504274	0.639849
ENSG00000170035	ENSG00000265491	Q969T4	Q9Y4L5	0.320335	0.148063	0.500602	0.554881	0.433656	-0.282547	0.469434	0.536243	0.583577	0.592917	0.278754	0.463111	0.372386	-0.186075	0.597695	0.149762
ENSG00000170270	ENSG00000196976	Q9BXV9	Q14657	0	0.0555173	-0.111974	0.20412	0.132626	0.249877	0.691001	0.0474246	0.0669468	0.210853	0.18234	0.113943	-0.0255541	-0.134699	0.290035	0.252725
ENSG00000170365	ENSG00000174106	Q15797	Q9Y2U8	-0.09691	-0.0334238	-0.356547	-0.278754	-0.447158	-0.653213	-0.477121	-1.20412	-0.124939	-0.460731	-0.146128	-0.342423	-0.356547	-0.255273	-0.46584	-0.359022
ENSG00000170421	ENSG00000171345	P05787	P08727	0.30103	0.90309	0.39794	-0.384004	0.434569	1.57403	-0.00407791	0.30103	1.68124	-0.0317144	-0.196295	-0.497806	-0.377418	0	-0.119975	0.894657
ENSG00000170421	ENSG00000171346	P05787	P19012	1	1	0.69897	-0.480914	2.83251		2.24715			1.4216	1.54407	1.76769	1.19312		1.04139	2.78675
ENSG00000170421	ENSG00000171360	P05787	O76015													2.89209
ENSG00000170421	ENSG00000171446	P05787	Q7Z3Y8		0.90309		2.57978	2.53148					2.81954	1.14613		1.989		1.04139	3.0086
ENSG00000170421	ENSG00000173908	P05787	Q7Z3Y7															1.04139
ENSG00000170421	ENSG00000186832	P05787	P08779	-0.176091	1.30103	1	0.538391			3.02531			2.27548		2.61278	1.19312		1.8653	2.18469
ENSG00000170421	ENSG00000197079	P05787	Q92764															2.04139
ENSG00000170421	ENSG00000204889	P05787	Q6A162		1.60206	1		2.83251		3.02531			2.27548		2.61278			2.04139
ENSG00000170421	ENSG00000204897	P05787	Q7Z3Z0															1.04139
ENSG00000170423	ENSG00000171345	Q8N1N4	P08727	-0.823909						-3.02938								-1.68425	-2.59106
ENSG00000170423	ENSG00000171346	Q8N1N4	P19012	-0.124939						-0.778151								-0.522879	-0.69897
ENSG00000170423	ENSG00000171446	Q8N1N4	Q7Z3Y8															-0.522879	-0.477121
ENSG00000170423	ENSG00000186832	Q8N1N4	P08779	-1.30103						0								0.30103	-1.30103
ENSG00000170423	ENSG00000186847	Q8N1N4	P02533	-1.63682														0	-1.47712
ENSG00000170423	ENSG00000196859	Q8N1N4	Q6A163
ENSG00000170423	ENSG00000197079	Q8N1N4	Q92764															0.477121
ENSG00000170423	ENSG00000204897	Q8N1N4	Q7Z3Z0															-0.522879
ENSG00000170442	ENSG00000171345	O43790	P08727			0.243038	-2.0607	-2.39794		-2.72835	0.845098		-2.85126		-2.80956	-2.31527	0	-1.4624	-0.989005
ENSG00000170442	ENSG00000171346	O43790	P19012			0.544068	-2.15761	0		-0.477121			-1.39794		-0.544068	-0.744727		-0.30103	0.90309
ENSG00000170442	ENSG00000171360	O43790	O76015													0.954243
ENSG00000170442	ENSG00000171446	O43790	Q7Z3Y8				0.90309	-0.30103					0			0.0511525		-0.30103	1.12494
ENSG00000170442	ENSG00000173908	O43790	Q7Z3Y7															-0.30103
ENSG00000170442	ENSG00000185069	O43790	Q01546
ENSG00000170442	ENSG00000186832	O43790	P08779			0.845098	-1.1383			0.30103			-0.544068		0.30103	-0.744727		0.522879	0.30103
ENSG00000170442	ENSG00000186847	O43790	P02533			0.845098	-2.61411	0					-1.30103		-0.39794	-0.522879		0.221849	0.124939
ENSG00000170442	ENSG00000196859	O43790	Q6A163				0.30103						0			0.653213
ENSG00000170442	ENSG00000197079	O43790	Q92764															0.69897
ENSG00000170442	ENSG00000204889	O43790	Q6A162			0.845098		0		0.30103			-0.544068		0.30103			0.69897
ENSG00000170442	ENSG00000204897	O43790	Q7Z3Z0															-0.30103
ENSG00000170454	ENSG00000171345	O95678	P08727				-2.96379											-2.16137	-2.59106
ENSG00000170454	ENSG00000171346	O95678	P19012				-3.0607											-1	-0.69897
ENSG00000170454	ENSG00000171360	O95678	O76015
ENSG00000170454	ENSG00000171401	O95678	P13646				0											-1.81291	-1.8451
ENSG00000170454	ENSG00000171431	O95678	P35900															0
ENSG00000170454	ENSG00000171446	O95678	Q7Z3Y8				0											-1	-0.477121
ENSG00000170454	ENSG00000175084	O95678	P17661				-3.56229											-3.56407	-4.33965
ENSG00000170454	ENSG00000185069	O95678	Q01546
ENSG00000170454	ENSG00000186393	O95678	Q7Z3Y9				-0.69897											-1	-0.30103
ENSG00000170454	ENSG00000186442	O95678	P12035																0
ENSG00000170454	ENSG00000197079	O95678	Q92764															0
ENSG00000170454	ENSG00000204889	O95678	Q6A162															0
ENSG00000170454	ENSG00000204897	O95678	Q7Z3Z0															-1
ENSG00000170465	ENSG00000171345	P48668	P08727	0.30103	-0.39794		-2.96379				0.30103		-1.15229	-1.74036	-2.80956	-2.79239		-1.16137	-0.745967
ENSG00000170465	ENSG00000171360	P48668	O76015													0.477121
ENSG00000170465	ENSG00000171446	P48668	Q7Z3Y8		-0.39794		0						1.69897	-0.39794		-0.425969		0	1.36798
ENSG00000170465	ENSG00000186393	P48668	Q7Z3Y9	1.30103	-0.176091		-0.69897				0		1	0	0.30103	0		0	1.54407
ENSG00000170465	ENSG00000186832	P48668	P08779	-0.176091	0		-2.04139						1.1549		0.30103	-1.22185		0.823909	0.544068
ENSG00000170465	ENSG00000186847	P48668	P02533	-0.511883	0		-3.5172						0.39794	-0.653213	-0.39794	-1		0.522879	0.367977
ENSG00000170465	ENSG00000197079	P48668	Q92764															1
ENSG00000170465	ENSG00000204889	P48668	Q6A162		0.30103								1.1549		0.30103			1
ENSG00000170465	ENSG00000204897	P48668	Q7Z3Z0															0
ENSG00000170477	ENSG00000171345	P19013	P08727	0			-2.96379			-2.72835			-1.37414		-2.63347	-2.42441		-1.86034	-1.29003
ENSG00000170477	ENSG00000171346	P19013	P19012	0.69897			-3.0607			-0.477121			0.0791812		-0.367977	-0.853872		-0.69897	0.60206
ENSG00000170477	ENSG00000171360	P19013	O76015													0.845098
ENSG00000170477	ENSG00000171401	P19013	P13646	-0.39794			0			-1.81291			0.477121		0	-2.06872		-1.51188	-0.544068
ENSG00000170477	ENSG00000171446	P19013	Q7Z3Y8				0						1.47712			-0.0579919		-0.69897	0.823909
ENSG00000170477	ENSG00000173908	P19013	Q7Z3Y7															-0.69897
ENSG00000170477	ENSG00000186832	P19013	P08779	-0.477121			-2.04139			0.30103			0.933053		0.477121	-0.853872		0.124939	0
ENSG00000170477	ENSG00000197079	P19013	Q92764															0.30103
ENSG00000170477	ENSG00000204889	P19013	Q6A162							0.30103			0.933053		0.477121			0.30103
ENSG00000170477	ENSG00000204897	P19013	Q7Z3Z0															-0.69897
ENSG00000170484	ENSG00000171345	Q7RTS7	P08727													-3.26951		-1.6173
ENSG00000170484	ENSG00000171346	Q7RTS7	P19012													-1.69897		-0.455932
ENSG00000170484	ENSG00000171360	Q7RTS7	O76015													0
ENSG00000170484	ENSG00000171401	Q7RTS7	P13646													-2.91381		-1.26885
ENSG00000170484	ENSG00000171446	Q7RTS7	Q7Z3Y8													-0.90309		-0.455932
ENSG00000170484	ENSG00000186393	Q7RTS7	Q7Z3Y9													-0.477121		-0.455932
ENSG00000170484	ENSG00000186832	Q7RTS7	P08779													-1.69897		0.367977
ENSG00000170484	ENSG00000196859	Q7RTS7	Q6A163													-0.30103
ENSG00000170484	ENSG00000197079	Q7RTS7	Q92764															0.544068
ENSG00000170484	ENSG00000204897	Q7RTS7	Q7Z3Z0															-0.455932
ENSG00000170486	ENSG00000171345	Q14CN4	P08727		0.30103						0.69897		-2.15229	-0.740363				-0.140179
ENSG00000170486	ENSG00000171346	Q14CN4	P19012		0.39794								-0.69897	1				1.02119
ENSG00000170486	ENSG00000171360	Q14CN4	O76015
ENSG00000170486	ENSG00000171401	Q14CN4	P13646		1								-0.30103					0.208276
ENSG00000170486	ENSG00000171431	Q14CN4	P35900															2.02119
ENSG00000170486	ENSG00000171446	Q14CN4	Q7Z3Y8		0.30103								0.69897	0.60206				1.02119
ENSG00000170486	ENSG00000186832	Q14CN4	P08779		0.69897								0.154902					1.8451
ENSG00000170486	ENSG00000186847	Q14CN4	P02533		0.69897								-0.60206	0.346787				1.54407
ENSG00000170486	ENSG00000197079	Q14CN4	Q92764															2.02119
ENSG00000170486	ENSG00000204897	Q14CN4	Q7Z3Z0															1.02119
ENSG00000170523	ENSG00000171345	P78385	P08727			0	-2.36173									-2.57054		-1.68425	-1.989
ENSG00000170523	ENSG00000171346	P78385	P19012			0.30103	-2.45864									-1		-0.522879	-0.09691
ENSG00000170523	ENSG00000171360	P78385	O76015													0.69897
ENSG00000170523	ENSG00000171446	P78385	Q7Z3Y8				0.60206									-0.20412		-0.522879	0.124939
ENSG00000170523	ENSG00000186832	P78385	P08779			0.60206	-1.43933									-1		0.30103	-0.69897
ENSG00000170523	ENSG00000196859	P78385	Q6A163				0									0.39794
ENSG00000170523	ENSG00000197079	P78385	Q92764															0.477121
ENSG00000170523	ENSG00000204889	P78385	Q6A162			0.60206												0.477121
ENSG00000170523	ENSG00000204897	P78385	Q7Z3Z0															-0.522879
ENSG00000170819	ENSG00000171446	Q13515	Q7Z3Y8		0.30103		0							0.30103				-1
ENSG00000170819	ENSG00000186847	Q13515	P02533		0.69897		-3.5172							0.0457575	-0.69897			-0.477121
ENSG00000170860	ENSG00000204392	P62310	Q9Y333	-0.230449	-0.0987542	0.136838	0	-0.132626	0.0746336	-0.121422	-0.427716	-0.0543577	-0.38155	-0.433656	-0.294956	-0.261521	-0.408664	0.0659285	0.139368
ENSG00000170899	ENSG00000244067	O15217	P09210							-0.778151		0.740363	-0.142668		1.82607	2.09108		0.320335
ENSG00000170955	ENSG00000177469	Q969G5	Q6NZI2	-1.46058	-1.00843	-1.65321	-1.4884	-1.43669	-1.01889	-0.87986	-0.30103	-0.801632	-1.41116	-1.18721	-1.39794	-0.897016	-1.38222	-0.69897	-1.23609
ENSG00000171222	ENSG00000172466	P57086	P17028	-0.2156	-0.176091	-0.887296	-0.359022	-0.477121	-0.759668	-0.454258	-0.612784	-0.189056	-0.621365	-0.676694	-0.669007	-0.548185	-0.564271	-0.579784	-0.537119
ENSG00000171222	ENSG00000173258	P57086	Q8TF39	0.845098	0.970037	-0.569875	1.14613	0.544068	0.60206	1.11394	1.34679	2.04139	1.04139	0.778151	0.124939	1.17609		0.154902	0.352183
ENSG00000171222	ENSG00000173275	P57086	Q6P9G9	0.669007	0.845098	0.243038	0.447158	0.243038	0.124939	0.414973	0.69897	1.1383	0.263241	0.380211	0.0791812	0.477121	0.30103	0.30103	0.556303
ENSG00000171222	ENSG00000182318	P57086	P10073	0.845098	0.970037	0.544068	0.669007	0.544068	0.69897	0.812913	0.69897	0.740363	0.740363	0.380211	0.124939	0.477121	0.778151	0.30103	0.653213
ENSG00000171222	ENSG00000186496	P57086	Q96N95	1.30103	1.14613	0.544068	0.845098	1.14613	1.30103	0.812913	1	1.34242	1.04139	1.07918	0.778151	0.875061	1.47712	0.522879	0.653213
ENSG00000171222	ENSG00000186812	P57086	Q8NF99	0.146128	0.216709	-0.196295	0	-0.154902	0	0	0.346787	0.564271	0.196295	-0.0669468	-0.41218	-0.0791812	0.0791812	-0.20412	-0.0669468
ENSG00000171222	ENSG00000187626	P57086	Q969J2	0.669007	0.447158	0.0669468	0.447158	0.367977	0.60206	0.414973	0.221849	1.04139	0.564271	0.124939	0.176091	0.221849	0.875061	-0.39794	0.30103
ENSG00000171222	ENSG00000187987	P57086	Q3MJ62	2.14613	1.60206	0.845098	1.44716	1.14613	1.12494	1.51188	1.45593		1.43933	1.60206	0.778151	0.875061		0.69897	0.954243
ENSG00000171222	ENSG00000189298	P57086	Q9BRR0	0.669007	0.669007	0.243038	0.447158	0.367977	0.647817	0.636822	0.60206	1.08715	0.740363	0.60206	0.176091	0.477121	0.875061	0.30103	0.477121
ENSG00000171222	ENSG00000196345	P57086	Q9P0L1	1.19189	1.14613	0.845098	0.845098	0.942008	0.69897	0.636822	0.823909	1.19629	1.34242	0.778151	0.176091	0.39794	1.77815	0.39794	0.653213
ENSG00000171222	ENSG00000196812	P57086	Q9H4T2	0.669007	0.191886	0.243038	0.243038	0.0669468	0.60206	0.113943	0.124939	0.439333	0.342423	-0.0669468	0.124939	0.273001	0.778151	-0.0413927	0.176091
ENSG00000171222	ENSG00000197037	P57086	Q6NSZ9	0.669007	0.447158	0.146128	0.544068	0.544068	0.60206	0.511883	0.221849	1.04139	0.740363	0.380211	0.0377886	0.273001	0.477121	0.09691	0.30103
ENSG00000171222	ENSG00000197279	P57086	P49910	1.8451	0.970037	0.544068	0.845098	0.544068	1	0.159701	1.34679	1.19629	0.439333	0.778151	0.60206	0.875061		-0.690196	0.556303
ENSG00000171223	ENSG00000175592	P17275	P15407	1.15949	1.76839	1.02803	1.67821	1.41078	1.25527	1.70757	2.65854	2.09108	1.26126	1.68124	2.14613	1.96692	1.51851	1.5966	1.42325
ENSG00000171345	ENSG00000172867	P08727	P35908	-0.477121	-0.778151						0					3.26951
ENSG00000171345	ENSG00000185479	P08727	P04259	0.346787			1.18564						2.15229					1.98528	1.59106
ENSG00000171345	ENSG00000185640	P08727	Q5XKE5	-0.176091			1.26482	2.39794					2.55023	2.04139					2.29003
ENSG00000171345	ENSG00000186081	P08727	P13647	-0.653213	0.69897	-0.39794	-0.220904	2.39794	0.30103	1.72835	-0.845098		0.675167	1.04139	2.2075	0.71321		0.6173	1.29003
ENSG00000171345	ENSG00000186442	P08727	P12035																2.59106
ENSG00000171345	ENSG00000189182	P08727	Q7Z794	0.60206			2.66276											2.4624
ENSG00000171345	ENSG00000205420	P08727	P02538
ENSG00000171345	ENSG00000205426	P08727	Q14533		0.69897	-0.243038	1.36173				-0.60206					3.26951		1.86034	1.59106
ENSG00000171346	ENSG00000172867	P19012	P35908	-1.17609	-0.875061											1.69897
ENSG00000171346	ENSG00000175084	P19012	P17661	-2.44716	-3.56318	-1.87506	-0.501595	-4.61773		-1.89395			-1.8657	-3.32325	-2.62766	-3.1122		-2.56407	-3.64068
ENSG00000171346	ENSG00000185479	P19012	P04259	-0.352183			1.28255						0.69897					0.823909	-0.30103
ENSG00000171346	ENSG00000185640	P19012	Q5XKE5	-0.875061			1.36173	0					1.09691	0.30103					0.39794
ENSG00000171346	ENSG00000186049	P19012	Q86Y46		0.30103								1.69897
ENSG00000171346	ENSG00000186081	P19012	P13647	-1.35218	0.60206	-0.69897	-0.123994	0		-0.522879			-0.778151	-0.69897	-0.0579919	-0.857332		-0.544068	-0.60206
ENSG00000171346	ENSG00000189182	P19012	Q7Z794	-0.09691			2.75967											1.30103
ENSG00000171346	ENSG00000205420	P19012	P02538
ENSG00000171346	ENSG00000205426	P19012	Q14533		0.60206	-0.544068	1.45864									1.69897		0.69897	-0.30103
ENSG00000171360	ENSG00000185069	O76015	Q01546
ENSG00000171360	ENSG00000185479	O76015	P04259
ENSG00000171360	ENSG00000186081	O76015	P13647													-2.5563
ENSG00000171360	ENSG00000186442	O76015	P12035
ENSG00000171360	ENSG00000205420	O76015	P02538
ENSG00000171360	ENSG00000205426	O76015	Q14533													0
ENSG00000171401	ENSG00000175084	P13646	P17661	-1.35025	-4.16524	-2.17609	-3.56229	-4.3167		-0.558155			-2.26364		-2.99564	-1.89736		-1.75116	-2.49455
ENSG00000171401	ENSG00000185479	P13646	P04259	0.744727			-1.77815						0.30103					1.63682	0.845098
ENSG00000171401	ENSG00000205420	P13646	P02538
ENSG00000171425	ENSG00000180884	Q9P0T4	Q3KQV3	0.574031	0.439333	0.778151	0.439333	0.753328	0.477121	0.477121	0.30103	0.574031	0.69897	0.502675	0.778151	0.845098	1.53148	0.50515	0.50515
ENSG00000171425	ENSG00000196417	Q9P0T4	Q7L2R6	0.875061	0.740363	0.477121	0.564271	0.929419	0.477121	0.30103	0.753328	0.574031	1.17609	0.942008	0.522879	0.845098	1.53148	0.50515	0.60206
ENSG00000171431	ENSG00000171446	P35900	Q7Z3Y8					2.40654								1.45864		-1
ENSG00000171431	ENSG00000175084	P35900	P17661	-3.04922				-1.91016								-2.44944		-3.56407
ENSG00000171431	ENSG00000185069	P35900	Q01546
ENSG00000171431	ENSG00000186442	P35900	P12035
ENSG00000171443	ENSG00000197951	Q96C55	Q9NQZ8	0.574031	0.273001	-0.30103	0.669007	0.875061	0.30103	0.544068	0.79588	1.09691	0.477121	0.60206	0.176091	0.720159	1.14613	0.20412	0.726999
ENSG00000171446	ENSG00000172867	Q7Z3Y8	P35908		-0.778151											0.90309
ENSG00000171446	ENSG00000185069	Q7Z3Y8	Q01546
ENSG00000171446	ENSG00000185479	Q7Z3Y8	P04259				-1.77815						-0.69897					0.823909	-0.522879
ENSG00000171446	ENSG00000185640	Q7Z3Y8	Q5XKE5				-1.69897	0.30103					-0.30103	0.69897					0.176091
ENSG00000171446	ENSG00000186081	Q7Z3Y8	P13647		0.69897		-3.18469	0.30103					-2.17609	-0.30103		-1.65321		-0.544068	-0.823909
ENSG00000171446	ENSG00000186442	Q7Z3Y8	P12035																0.477121
ENSG00000171446	ENSG00000189182	Q7Z3Y8	Q7Z794				-0.30103											1.30103
ENSG00000171446	ENSG00000205420	Q7Z3Y8	P02538
ENSG00000171446	ENSG00000205426	Q7Z3Y8	Q14533		0.69897		-1.60206									0.90309		0.69897	-0.522879
ENSG00000171448	ENSG00000175213	Q9HCK0	Q9H9D4	-0.124939	0	0.30103	0.221849	0.60206	0	0.425969	-0.196295	-0.69897	0.30103	0.221849	0.500602	0.452298	-0.425969	0.477121	0.191886
ENSG00000171448	ENSG00000177125	Q9HCK0	Q8NCN2	-0.522879	0	-0.0669468	-0.255273	0.30103	-0.176091	0.0579919	-0.673416	-0.39794	-0.352183	-0.146128	0.237361	0.385351	-0.124939	0.352183	0.243038
ENSG00000171448	ENSG00000186130	Q9HCK0	Q15916	-0.425969	-0.439333	-0.583577	-0.414973	0.124939	-0.477121	-0.273001	-0.734686	-0.79588	-0.176091	-0.30103	-0.119186	0.0843209	-0.522879	-0.0234811	-0.268845
ENSG00000171448	ENSG00000204366	Q9HCK0	Q9Y330	0.176091	0.30103	0.30103	0.39794	0.20412	0.455932	0.90309	0.942008	0.20412	0.30103	0.09691	-0.13622	0.189056	0.477121	0.176091	0.669007
ENSG00000171448	ENSG00000204859	Q9HCK0	P10074	-0.124939	-0.210853	0.176091	-0.0791812	0.30103	0.30103	0.124939	0	-0.574031	-0.30103	0	0.16481	0.116506	-0.124939	0.0248236	0.146128
ENSG00000171448	ENSG00000213588	Q9HCK0	Q96C00		1.90309		1.69897								1.97772			2.25527	1.66901
ENSG00000171643	ENSG00000188015	Q8WXG8	P33764	-1.22185	-0.875061	-1	-0.69897			-1.60206	1.39794	0	-2.0607	-0.39794	-1.30103	-0.69897		-0.69897
ENSG00000171643	ENSG00000197747	Q8WXG8	P60903	-2.99123	-2.09691	-2.57978	-3.45939			-3.47567	-1.75051	-2.49136	-3.51455	-2.23045	-3.5611	-3.20276		-2.77634
ENSG00000171970	ENSG00000180938	Q68EA5	Q7Z3I7	1	0.477121	1.12494	0.875061	0.39794	0.875061	0.477121	0.39794	0.455932	1	0.477121	0.154902	0.146128	1	0.452298	0.196295
ENSG00000171970	ENSG00000196150	Q68EA5	P15622	0	0.176091	0	0.176091	-0.176091	0.477121	0.176091	0.221849	0.346787	-0.221849	-0.221849	0	-0.109144	0	0.531479	0.196295
ENSG00000172336	ENSG00000178718	O75817	Q9BUL9	0.662758	0.511883	0.865301	0.79588	0.477121	1.07918	0.845098	0.80618	1.06695	0.564271	0.421005	-0.286307	0.522879	1.62325	0.383217	0.314394
ENSG00000172349	ENSG00000196923	Q14005	Q9NR12	-0.875061	-0.390641	-0.920819	-0.69897	-1.70757	-0.69897	-1	0.638783	-0.09691	-0.535113	0.338819	-1.36798	-1.58358	-1.82391	-1.39794	-1.09691
ENSG00000172466	ENSG00000177842	P17028	Q6ZNG0	0.884607	0.720159	1.13033	1.02803	1.02119	1.36173	1.09108	1.61278	1.23045	1.36173	1.15381	0.90309	0.946125	1.34242	0.880814	0.947294
ENSG00000172466	ENSG00000182318	P17028	P10073	1.0607	1.14613	1.43136	1.02803	1.02119	1.45864	1.26717	1.31175	0.929419	1.36173	1.0569	0.793946	1.02531	1.34242	0.880814	1.19033
ENSG00000172466	ENSG00000186496	P17028	Q96N95	1.51663	1.32222	1.43136	1.20412	1.62325	2.0607	1.26717	1.61278	1.53148	1.66276	1.75587	1.44716	1.42325	2.04139	1.10266	1.19033
ENSG00000172466	ENSG00000187626	P17028	Q969J2	0.884607	0.623249	0.954243	0.80618	0.845098	1.36173	0.869232	0.834633	1.23045	1.18564	0.801632	0.845098	0.770033	1.43933	0.181844	0.838149
ENSG00000172466	ENSG00000187987	P17028	Q3MJ62	2.36173	1.77815	1.73239	1.80618	1.62325	1.88461	1.96614	2.06872		2.0607	2.27875	1.44716	1.42325		1.27875	1.49136
ENSG00000172466	ENSG00000196812	P17028	Q9H4T2	0.884607	0.367977	1.13033	0.60206	0.544068	1.36173	0.568202	0.737723	0.628389	0.963788	0.609747	0.793946	0.821186	1.34242	0.538391	0.71321
ENSG00000172466	ENSG00000197279	P17028	P49910	2.0607	1.14613	1.43136	1.20412	1.02119	1.75967	0.613959	1.95957	1.38535	1.0607	1.45484	1.27107	1.42325		-0.110412	1.09342
ENSG00000172531	ENSG00000173281	P62136	Q86XI6	0.0693265	0.499984	0.778151	0.221849	0.124939	-0.291485	0.537119	0.830249	-0.0347621	0.104735	0.364082	0.217128	-0.486667	0.16481	0.0362122	0.30496
ENSG00000172757	ENSG00000184009	P23528	P63261	-0.9789	-0.743389	-0.717748	-0.930022	-1.04069	-0.441649	-0.792285	-0.682371	-0.893517	-1.03711	-0.805425	-1.33982	-1.02838	-1.0097	-1.02086	-1.13899
ENSG00000172789	ENSG00000185630	Q00444	P40424	-1.727	-1.27621		-1.55284	-2.38021		-1.47712	-1.30103			-1.30103	-1.25527	-2.36173		-1.40749	-2.32222
ENSG00000172789	ENSG00000204304	Q00444	P40425	-2.05436	-1.91499		-1.58627	-2.44716		-1.92082	-2.95904			-2.19312	-1.35218	-2.33579		-1.70852	-2.62325
ENSG00000172803	ENSG00000205302	Q86XE0	O60749	-2.0607	-1.31175	-0.492916	-1.75587	-1.66276	-2.20412	-2.13033	-2.29478	-2	-2.09691	-1.53782	-2.00432	-2.22011	-2.19033	-1.39211	-2.28724
ENSG00000172819	ENSG00000204231	P13631	P28702	-0.845098	-0.855317	-1.4624	-0.458638	-0.352183	-1	-0.759668	-0.640978	-1.05115	-0.477121	-0.349335	-0.291046	-0.380211	-1.51663	-0.586266	-0.744727
ENSG00000172867	ENSG00000186832	P35908	P08779	0	1.17609											-1.69897
ENSG00000172867	ENSG00000197079	P35908	Q92764
ENSG00000172867	ENSG00000204889	P35908	Q6A162		1.47712
ENSG00000172867	ENSG00000204897	P35908	Q7Z3Z0
ENSG00000172936	ENSG00000198001	Q99836	Q9NWZ3	0.282547	0.111492	-0.109144	0.0321847	0.191886	0.30103	0.0746336	0.812913	0.853872	0.571391	0.238239	0.210853	0.176091	0.176091	0.196295	-0.30103
ENSG00000173153	ENSG00000196482	P11474	P62508	2.20412	2	0.0511525	1.34242	1.47712	0.625541	0.45364		2.30103	1.23045	1.82391	1.04139	1.34242	1.01072	0.954243	0.865301
ENSG00000173207	ENSG00000250506	P61024	Q00526	2.32222	1.30103	2	1.70969	1.92942	1.77815	1.69897		1.54407	2.16137	1.26717	1.69897	1.716		2.16633	1.38021
ENSG00000173275	ENSG00000182318	Q6P9G9	P10073	0.176091	0.124939	0.30103	0.221849	0.30103	0.574031	0.39794	0	-0.39794	0.477121	0	0.0457575	0	0.477121	0	0.09691
ENSG00000173281	ENSG00000186298	Q86XI6	P36873	-0.0474246	-0.340283	-1.13033	-0.414973	-0.532424	-0.185637	-0.346787	-0.572325	0.386945	-0.287666	-0.419129	-0.51098	0.139879	-0.338354	-0.382565	-0.232765
ENSG00000173480	ENSG00000180938	Q8TAU3	Q7Z3I7	1.17609	0.69897	1.22185	1.09691	0.69897	0.69897	0.30103	0.60206	0.154902	1.12494	0.778151	0.30103	0.146128	1	0.0669468	0.109144
ENSG00000173480	ENSG00000185811	Q8TAU3	Q13422	0.176091	-0.740363	0.221849	0.39794	0.647817	0.346787	0.30103	-1.51188	-0.30103	-0.511883	-1.11394	0.669007	0.544068	0.522879	0.367977	0.954243
ENSG00000173480	ENSG00000196391	Q8TAU3	Q6NX45	0.875061	0.69897	0.39794	0.39794	0.647817	0.455932	0.60206	1.30103	0.522879	0.823909	0.778151	0.845098	0.544068	-0.30103	0.544068	0.352183
ENSG00000173480	ENSG00000197279	Q8TAU3	P49910	1.17609	0.522879	0.39794	0.39794	0.30103	0.69897	-0.352183	0.948847	0.154902	0	0.477121	0.669007	0.544068		-0.845098	0.255273
ENSG00000173480	ENSG00000197951	Q8TAU3	Q9NQZ8	-0.124939	0.09691	0.09691	0.221849	0.30103	0	0.30103	0.30103	0.39794	0.124939	0.176091	0.367977	0.243038	0	0.146128	0.477121
ENSG00000173480	ENSG00000198429	Q8TAU3	Q9UC07	0.176091	0.39794	0.69897	0.09691	0.124939	0.30103	-0.243038	0.60206	-0.30103	0.60206	0.176091	0.146128	0.367977	0.30103	0.243038	0.255273
ENSG00000173480	ENSG00000205189	Q8TAU3	Q96DT7	-0.845098	-0.176091	-0.380211	-0.556303	-0.544068	-0.60206	-0.628389	0	-0.69897	-0.916454	-0.367977	-0.507084	-0.60206	-1.23045	-0.569875	-0.38818
ENSG00000173480	ENSG00000213588	Q8TAU3	Q96C00		2		1.69897								1.8451			1.8451	1.47712
ENSG00000173801	ENSG00000178585	P14923	Q9NSA3	0.359022	0.184524	-0.522879	0.260412	0.544068	0.330993	0.733732	-0.146128	0.407485	0.432702	0.588272	0.501945	0.492916	1.11394	-0.278754	0.613055
ENSG00000173801	ENSG00000183230	P14923	Q9UI47	2.20412	1.93785	-0.276206	1.40654	0.477121	0.0299632	2.81291		1.88461	2.11394	1.79239	1.25527	1.44716	0.687975	0.823909	1.90309
ENSG00000173908	ENSG00000185479	Q7Z3Y7	P04259															0.823909
ENSG00000173908	ENSG00000185640	Q7Z3Y7	Q5XKE5
ENSG00000173908	ENSG00000186081	Q7Z3Y7	P13647															-0.544068
ENSG00000173908	ENSG00000186442	Q7Z3Y7	P12035
ENSG00000173908	ENSG00000205420	Q7Z3Y7	P02538
ENSG00000173908	ENSG00000205426	Q7Z3Y7	Q14533															0.69897
ENSG00000174547	ENSG00000183617	Q9Y3B7	Q6P161	-0.0263289	-0.205381	-0.39794	-0.311754	0.0669468	-0.109144	-0.21388	-0.362548	-0.428817	-0.274701	-0.0457575	-0.0118992	-0.186557	0.16481	-0.326336	-0.343582
ENSG00000174586	ENSG00000180884	Q6ZNH5	Q3KQV3	-1	-0.778151	0.30103	-0.823909	-1.47712	-1	-0.522879	-1.4523	-0.425969	-0.522879	-1.04139	-0.221849	-1	-0.69897	-0.79588	-0.39794
ENSG00000174586	ENSG00000197951	Q6ZNH5	Q9NQZ8	-1	-0.60206	-0.30103	-0.69897	-1.30103	-1.30103	-0.522879	-0.823909	-0.124939	-0.522879	-0.60206	-0.30103	-1	-1	-0.79588	-0.176091
ENSG00000174903	ENSG00000183155	Q9H0U4	P47224	1.54613	1.16252	0.907246	1.34976	1.35793	1.0086	0.845098	0.696897	0.933053	1.42867	0.748188	1.27684	1.31992	1.04139	0.665447	1.51093
ENSG00000175084	ENSG00000277586	P17661	P07196		3.56318	-1.71878	2.96023	2.57634	4.66922	0.973128	-0.477121		3.08754	1.84613	2.47276	2.69723		2.26304
ENSG00000175137	ENSG00000185236	Q7L8J4	Q15907	-1.30103	-1.08368	-1.27416	-1.00616	-0.884607	-1.02119	-0.787106	-0.444452	-0.875061	-1.10266	-0.662758	-1.0463	-0.962929	-0.855317	-0.963788	-1.13403
ENSG00000175213	ENSG00000180884	Q9H9D4	Q3KQV3	0	-0.176091	0.477121	-0.124939	-0.176091	0.30103	0.176091	-0.189056	0.69897	-0.176091	-0.263241	0.0791812	0.176091	1.20412	0.0791812	0.255273
ENSG00000175213	ENSG00000204859	Q9H9D4	P10074	0	-0.210853	-0.124939	-0.30103	-0.30103	0.30103	-0.30103	0.196295	0.124939	-0.60206	-0.221849	-0.335792	-0.335792	0.30103	-0.452298	-0.0457575
ENSG00000175324	ENSG00000204392	O15116	Q9Y333	-0.385351	-0.252338	-0.15261	-0.156786	-0.324511	0	-0.290565	-0.427716	-0.0843209	-0.582464	-0.389452	-0.374137	-0.405765	-0.834633	-0.217128	-0.105804
ENSG00000175792	ENSG00000183207	Q9Y265	Q9Y230	-0.435729	-0.352183	-0.640978	-0.458638	-0.278754	-0.30103	-0.361728	-0.0263289	-0.50515	-0.389971	-0.237361	-0.340539	-0.462398	-0.916454	-0.78612	-0.51558
ENSG00000176009	ENSG00000196628	Q9NQ33	P15884
ENSG00000176444	ENSG00000179335	P49760	P49761	0.477121	0.769008	0.477121	0.439333	0.564271	0.39794	0.823909	0.552842	0.90309	0.273001	0.717855	0.753328	0.709694	0.439333	0.477121	0.726999
ENSG00000177479	ENSG00000185651	O95376	P68036	-0.490694	-0.381188	-0.487714	-0.552086	-0.572097	-0.0321847	-0.469822	-0.669007	-0.511883	-0.447158	-0.367977	-0.39794	-0.50139	-0.28579	-0.532424	-0.327359
ENSG00000177551	ENSG00000196628	Q02577	P15884
ENSG00000177842	ENSG00000179930	Q6ZNG0	Q5T619		1.90309	1.60206	1.47712								1.36798			0.69897
ENSG00000177885	ENSG00000178188	P62993	Q9NRF2	1.04139	0.971143	0.872828	0.81594	0.735954	0.69897	0.716003	1.76716	1.26717	1.04139	0.73706	0.455932	0.675489	0.60206	0.561442	0.459392
ENSG00000178150	ENSG00000278129	Q8NC26	P17098	-0.90309	-0.69897	-0.875061	-0.853872	-1	-1	-0.69897	-1.30103	-0.522879	-1	-1	-0.778151	-0.69897		-0.744727	0.20412
ENSG00000178860	ENSG00000196628	O60682	P15884
ENSG00000178935	ENSG00000179930	Q9H707	Q5T619		2	1.30103	1.8451								1.42597			0.69897
ENSG00000178935	ENSG00000180884	Q9H707	Q3KQV3	-0.30103	-0.0791812	0.30103	0.243038	-0.176091	0.30103	0.778151	-0.230449	0.574031	0	-0.263241	0.20412	0.439333	-0.221849	0	0
ENSG00000178935	ENSG00000197343	Q9H707	Q8N720	-0.69897	-0.544068	-0.929419	-0.455932	-0.740363	-0.653213	-0.282547	-0.544068	-0.425969	-0.778151	-0.726999	-0.665112	-0.463757	-1.42597	-0.60206	-0.763428
ENSG00000179172	ENSG00000275774	O60812	B2RXH8															-0.30103
ENSG00000179262	ENSG00000221983	P54725	P62987	-0.435011	-0.590071	-0.21388	-0.445522	-0.402261	-0.136838	-0.406988	-1.02119	-0.609484	-0.566658	-0.75485	-0.653213	-0.523991	0.390957	-0.392697	-0.11697
ENSG00000179456	ENSG00000181472	Q99592	Q8N680	0.138303	-0.11115	0.967207	0.273001	0.116506	0.676694	0.39794	0.253448	0.30103	0.169751	0.131279	-0.441649	0.428429	0.704365	0.405119	-0.201645
ENSG00000179774	ENSG00000196628	Q8N100	P15884
ENSG00000179930	ENSG00000180884	Q5T619	Q3KQV3		-2.07918	-1	-1.60206								-1.22185			-0.69897
ENSG00000179930	ENSG00000183621	Q5T619	Q7Z4V0		-1.95424	-1.69897	-2.04139								-1.56427			-1.20412
ENSG00000179930	ENSG00000196150	Q5T619	P15622		-1.60206	-1.60206	-1.30103								-1.52288			-0.69897
ENSG00000179930	ENSG00000197343	Q5T619	Q8N720		-2.54407	-2.23045	-2.30103								-2.09108			-1.30103
ENSG00000179930	ENSG00000197951	Q5T619	Q9NQZ8		-1.90309	-1.60206	-1.47712								-1.30103			-0.69897
ENSG00000179930	ENSG00000254004	Q5T619	Q3ZCT1		-2	-2.04139	-2.04139								-2.02803			-1.04139
ENSG00000180035	ENSG00000180884	Q96MX3	Q3KQV3	-0.124939	-0.176091	1.04139	0	0.124939	0	0.30103	-0.385351	0.09691	-0.176091	-0.342423	0.30103	0.243038	0.90309	0	0.146128
ENSG00000180035	ENSG00000196391	Q96MX3	Q6NX45	0.875061	0.60206	0.740363	0.30103	0.647817	0.154902	0.60206	1.24304	0.522879	0.522879	0.69897	0.69897	0.544068	0.30103	0.39794	0.243038
ENSG00000180096	ENSG00000184702	Q8WYJ6	Q99719	0	0.49485	-1.90849	-0.30103	-0.30103	-1.716	-0.69897	0.500602	0.367977	-0.0669468	0.912045	-0.628389	0	-0.352183	-0.778151	-0.60206
ENSG00000180530	ENSG00000196482	P48552	P62508	2.62325	1.88461	0.511883	1.65321	1.33099	0	0.13622		2.11394	1.23045	1.69897	1.68124	1.41497	1.02119	1.44716	0.937852
ENSG00000180628	ENSG00000204227	Q86SE9	Q06587	-0.0248236	-0.231609	0.240332	-0.0734289	0.238239	0.355388	0.153584	0.328013	-0.0413927	0.0636691	-0.0627908	-0.31251	-0.101458	0.176091	-0.185637	-0.304166
ENSG00000180806	ENSG00000204304	P31274	P40425	-0.385351	-1.02413		-0.528274	-1.49292		-0.39794			-2.65321	-1.047	-1.10914	-1.81291	-0.208276	-0.548814	-2.92428
ENSG00000180884	ENSG00000187607	Q3KQV3	Q9HBT8	0.30103	0.477121	-0.477121	0.124939	-0.124939	0.221849	0	0.628389	0.20412	0.176091	0.263241	-0.20412	0	-0.0791812	0	0.09691
ENSG00000180884	ENSG00000196150	Q3KQV3	P15622	0.30103	0.477121	-0.60206	0.30103	0	0	-0.30103	0.753328	-0.0511525	-0.221849	0.342423	-0.30103	-0.352183	-0.30103	0	-0.146128
ENSG00000180884	ENSG00000197343	Q3KQV3	Q8N720	-0.39794	-0.464887	-1.23045	-0.69897	-0.564271	-0.954243	-1.0607	-0.313619	-1	-0.778151	-0.463757	-0.869232	-0.90309	-1.20412	-0.60206	-0.763428
ENSG00000180884	ENSG00000197951	Q3KQV3	Q9NQZ8	0	0.176091	-0.60206	0.124939	0.176091	-0.30103	0	0.628389	0.30103	0	0.439333	-0.0791812	0	-0.30103	0	0.221849
ENSG00000180938	ENSG00000188283	Q7Z3I7	Q8NA42	-1.17609	-0.69897	-1.36798	-1.17609	-0.79588	-0.875061	-0.39794	-0.653213	-0.154902	-1.12494	-0.90309	-0.196295	-0.30103	-1.30103	0	-0.0579919
ENSG00000180938	ENSG00000196150	Q7Z3I7	P15622	-1	-0.30103	-1.12494	-0.69897	-0.574031	-0.39794	-0.30103	-0.176091	-0.109144	-1.22185	-0.69897	-0.154902	-0.255273	-1	0.0791812	0
ENSG00000180938	ENSG00000196391	Q7Z3I7	Q6NX45	-0.30103	0	-0.823909	-0.69897	-0.0511525	-0.243038	0.30103	0.69897	0.367977	-0.30103	0	0.544068	0.39794	-1.30103	0.477121	0.243038
ENSG00000180938	ENSG00000197279	Q7Z3I7	P49910	0	-0.176091	-0.823909	-0.69897	-0.39794	0	-0.653213	0.346787	0	-1.12494	-0.30103	0.367977	0.39794		-0.912045	0.146128
ENSG00000181029	ENSG00000196459	Q8IUR0	P0DI81	-0.39794	-0.669007	-0.740363	-0.60206	-0.778151	-0.60206	-0.845098	-0.778151	-0.632023	-0.69897	-0.447158	-0.90309	-0.778151	-0.69897	-0.778151	-1.11394
ENSG00000181029	ENSG00000256060	Q8IUR0	P0DI82	-0.60206	-0.522879	-0.69897	-0.60206	-0.60206	-1	-0.60206	-0.544068	-0.154902	-1.07918	-0.255273	-0.60206	-0.812913	-1.47712	-1.25527	-1.04139
ENSG00000181638	ENSG00000186660	Q8N8Y5	Q96JP5	-1.81954	-1.30103	-1.45484	-1.45484	-1.80448	-1.78837	-1.59106	-1.60206	-1.51188	-2.19312	-1.5563	-1.1271	-1.5563	-2.45738	-1.61979	-1.30643
ENSG00000181638	ENSG00000198298	Q8N8Y5	Q8NCK3	0	-0.30103	0	-0.176091	-0.39794	-0.154902	-0.477121	-0.39794	-0.09691	-0.255273	-0.176091	-0.146128	-0.30103	-1.12494	-0.564271	0.124939
ENSG00000182179	ENSG00000187608	P41226	P05161	-0.60206	0.130768	-0.740363	-0.0917704	-0.359022	-0.09691	0	-0.393575	-0.263241	-0.350248	-0.00895484	0.09691	0.115393	-0.176091	-0.447158	0.189056
ENSG00000182208	ENSG00000211455	Q70IA6	Q9Y2H1	-0.258278	-0.162727	-0.433656	-0.46584	-0.112704	-0.716003	-0.327359	-0.548814	-0.221849	-0.236089	-0.049218	-0.335792	-0.0923143	0.330993	-0.352183	-0.246672
ENSG00000182247	ENSG00000198373	Q96LR5	O00308	0.2156	0.0889411	0.544068	0.52597	0.433656	0.636822	0.208276	-0.257564	0.20412	0.477121	0.109144	0.267172	0.354715	0.0377886	0.492098	0.0310342
ENSG00000182247	ENSG00000204599	Q96LR5	Q9HCM9	0.407485	0.176091	0.787106	0.827	0.278754	0.636822	0.367977	0.243038	0.425969	0.845098	0.176091	0.18799	0.354715	0.30103	0.27949	0.119975
ENSG00000182247	ENSG00000265491	Q96LR5	Q9Y4L5	0.0193052	-0.0737862	0.309985	0.441649	0.132626	-0.548814	0.0434657	0.118099	0.124939	0.544068	-0.0457575	0.245982	0.18631	-0.740363	0.372912	-0.370111
ENSG00000182318	ENSG00000186812	P10073	Q8NF99	-0.69897	-0.753328	-0.740363	-0.669007	-0.69897	-0.69897	-0.812913	-0.352183	-0.176091	-0.544068	-0.447158	-0.537119	-0.556303	-0.69897	-0.50515	-0.720159
ENSG00000182318	ENSG00000187987	P10073	Q3MJ62	1.30103	0.632023	0.30103	0.778151	0.60206	0.425969	0.69897	0.756962		0.69897	1.22185	0.653213	0.39794		0.39794	0.30103
ENSG00000182318	ENSG00000196345	P10073	Q9P0L1	0.346787	0.176091	0.30103	0.176091	0.39794	0	-0.176091	0.124939	0.455932	0.60206	0.39794	0.0511525	-0.0791812	1	0.09691	0
ENSG00000182318	ENSG00000196812	P10073	Q9H4T2	-0.176091	-0.778151	-0.30103	-0.425969	-0.477121	-0.09691	-0.69897	-0.574031	-0.30103	-0.39794	-0.447158	0	-0.20412	0	-0.342423	-0.477121
ENSG00000182318	ENSG00000197037	P10073	Q6NSZ9	-0.176091	-0.522879	-0.39794	-0.124939	0	-0.09691	-0.30103	-0.477121	0.30103	0	0	-0.0871502	-0.20412	-0.30103	-0.20412	-0.352183
ENSG00000182793	ENSG00000244067	Q7RTV2	P09210												-1			-1.43933
ENSG00000183072	ENSG00000185960	P52952	O15266		-0.778151	-0.124939			2.54407									0	0.176091
ENSG00000183621	ENSG00000186272	Q7Z4V0	P17021	0.544068	0.0511525	0	0.342423	0.544068	0.60206	0	0.273001	0.346787	0.522879	0.511883	0	0.407485	0.726999	0.30103	0.410174
ENSG00000183733	ENSG00000196628	Q6QHK4	P15884
ENSG00000183864	ENSG00000198791	Q14106	Q9UIV1	0.566732	0.0289637	-0.0884219	0.372912	0.411442	0.490086	0.309985	0.131672	0.124939	0.373581	0.39794	0.452298	0.347487	0.428429	0.187673	0.39794
ENSG00000184205	ENSG00000189241	Q9H2G4	Q9H0U9	-0.454258	-0.148226	-0.298261	-0.818769	-0.377006	-0.681241	-0.678448	-1.23363	-0.954243	-0.327902	-0.381853	-0.26982	-0.336746	-0.814501	-0.142821	-0.263552
ENSG00000184330	ENSG00000197364	Q86SG5	Q5SY68
ENSG00000184517	ENSG00000196150	Q6P2D0	P15622	0.39794	0.511883	0.778151	0.60206	0.60206	0.60206	0.352183	0.69897	0.647817	0.414973	0.477121	0.414973	0.221849	0.845098	0.477121	0.359022
ENSG00000184979	ENSG00000187608	Q9UMW8	P05161	-0.522879	-0.526809	-0.740363	-0.118099	-0.90309	-0.39794	-0.109144	-0.916454	-0.0413927	-1.04922	-0.459747	-0.346787	-0.51663	-0.477121	-0.447158	0.162727
ENSG00000185069	ENSG00000186832	Q01546	P08779
ENSG00000185069	ENSG00000196859	Q01546	Q6A163
ENSG00000185069	ENSG00000204889	Q01546	Q6A162
ENSG00000185069	ENSG00000204897	Q01546	Q7Z3Z0
ENSG00000185130	ENSG00000277745	Q99880	P0C5Z0					-0.221849			-0.09691			-0.146128				-1.30103
ENSG00000185379	ENSG00000196584	O75771	O43543	0.574031	0.367977	0.176091	0.30103	0.30103	-0.109144	0.30103	0.69897	0.477121	0	0.69897	0.477121	0.39794	0.39794	-0.09691	0.778151
ENSG00000185479	ENSG00000196859	P04259	Q6A163				1.17609						0.69897
ENSG00000185479	ENSG00000197079	P04259	Q92764															0.176091
ENSG00000185479	ENSG00000204889	P04259	Q6A162										0.154902					0.176091
ENSG00000185479	ENSG00000204897	P04259	Q7Z3Z0															-0.823909
ENSG00000185619	ENSG00000204227	Q3KNV8	Q06587	-0.442359	-0.412663	-0.432309	-0.39794	-0.414973	-0.39794	-0.404571	-0.636822	-0.564271	-0.454845	-0.28464	-0.61354	-0.495605	-0.845098	-0.537819	-0.864261
ENSG00000185640	ENSG00000186832	Q5XKE5	P08779	-0.30103			-0.342423						-0.243038						-1
ENSG00000185640	ENSG00000186847	Q5XKE5	P02533	-0.636822			-1.81823	0					-1	-0.954243					-1.17609
ENSG00000185640	ENSG00000197079	Q5XKE5	Q92764
ENSG00000185640	ENSG00000204897	Q5XKE5	Q7Z3Z0
ENSG00000185811	ENSG00000198466	Q13422	Q96SQ5	-0.39794	0.564271	-0.425969	-0.60206	-0.522879	-0.647817	-0.60206	1.46073	-0.176091	0.268845	0.989005	-0.778151	-0.812913	-1	-0.367977	-1.07918
ENSG00000185811	ENSG00000213015	Q13422	Q9UK33	-0.812913	0.263241	-0.564271	-0.778151	-1	-0.744727	-0.778151	1.37358	-0.176091	-0.30103	0.511883	-0.884607	-1.31175	-1.22185	-0.60206	-1.62325
ENSG00000185869	ENSG00000198466	Q3KNS6	Q96SQ5	-0.69897	-0.477121	-0.20412	-0.60206	-0.477121	-0.60206	-0.425969	-0.477121	-0.69897	-0.845098	-0.60206	-0.477121	-0.414973	-0.574031	0.154902	-0.30103
ENSG00000186049	ENSG00000186832	Q86Y46	P08779		0								-0.845098
ENSG00000186081	ENSG00000186832	P13647	P08779	0.176091	-0.30103	1	1.1433			1.30103			1.63202		0.90309	0.857332		1.36798	0
ENSG00000186081	ENSG00000197079	P13647	Q92764															1.54407
ENSG00000186081	ENSG00000204889	P13647	Q6A162		0	1		0		1.30103			1.63202		0.90309			1.54407
ENSG00000186081	ENSG00000204897	P13647	Q7Z3Z0															0.544068
ENSG00000186130	ENSG00000196150	Q15916	P15622	0.60206	0.740363	0.759668	0.812913	0.30103	0.778151	0.574031	1.10266	0.744727	0.0791812	0.60206	0.39794	0.191886	1	0.579784	0.569875
ENSG00000186130	ENSG00000204859	Q15916	P10074	0.30103	0.228479	0.759668	0.335792	0.176091	0.778151	0.39794	0.734686	0.221849	-0.124939	0.30103	0.283997	0.0321847	0.39794	0.0483047	0.414973
ENSG00000186150	ENSG00000204463	Q8N7F7	P46379	-2.18089	-2.69897	-1.94612	-2.49831							-2.29557	-2.71181	-2.53991		-0.649485
ENSG00000186298	ENSG00000231989	P36873	Q6NXS1		2.06339			2.26482		2.12494				2.62325	2.77815			0.411855
ENSG00000186393	ENSG00000186442	Q7Z3Y9	P12035																0.30103
ENSG00000186393	ENSG00000205420	Q7Z3Y9	P02538
ENSG00000186393	ENSG00000205426	Q7Z3Y9	Q14533		0.477121	-0.367977	-0.90309				-0.30103					0.477121		0.69897	-0.69897
ENSG00000186442	ENSG00000186832	P12035	P08779																-1.30103
ENSG00000186442	ENSG00000186847	P12035	P02533																-1.47712
ENSG00000186442	ENSG00000196859	P12035	Q6A163
ENSG00000186442	ENSG00000197079	P12035	Q92764
ENSG00000186442	ENSG00000204897	P12035	Q7Z3Z0
ENSG00000186462	ENSG00000187109	Q9ULW6	P55209	-1.6721	-1.08368	0.50853	-1.17609	-0.815476	-0.792392	-0.194575	-1.13179	-1	-1.53148	-1	-1.1089	-0.78837	-2.08279	-1.37566	-0.415985
ENSG00000186814	ENSG00000187626	Q86W11	Q969J2	0.221849	0.0791812	0.263241	0.146128	0.124939	0.60206	0.20412	-0.60206	0.477121	0	-0.109144	0.352183	0.0457575	0.574031	-0.443697	0.276206
ENSG00000186832	ENSG00000205420	P08779	P02538
ENSG00000186832	ENSG00000205426	P08779	Q14533		0.30103	-0.845098	0.439333									1.69897		-0.124939	0.30103
ENSG00000186847	ENSG00000205426	P02533	Q14533		0.30103	-0.845098	1.91514									1.47712		0.176091	0.477121
ENSG00000187079	ENSG00000206538	P28347	A8MV65	-0.0945561	0	1.30103	-0.0284885	0.334454	1.11394	0.792392	0.30103	1.56427	-0.334713	-0.226396	0.352183	0.720159	1.29373	0	0.914989
ENSG00000187607	ENSG00000198466	Q9HBT8	Q96SQ5	-0.39794	-0.574031	-0.425969	-0.425969	0.124939	-0.823909	-0.60206	-0.352183	-0.778151	-0.544068	-0.124939	-0.352183	-0.511883	-0.69897	-0.146128	-0.477121
ENSG00000187626	ENSG00000196345	Q969J2	Q9P0L1	0.522879	0.69897	0.778151	0.39794	0.574031	0.09691	0.221849	0.60206	0.154902	0.778151	0.653213	0	0.176091	0.90309	0.79588	0.352183
ENSG00000187855	ENSG00000196628	Q6XD76	P15884
ENSG00000187987	ENSG00000196345	Q3MJ62	Q9P0L1	-0.954243	-0.455932	0	-0.60206	-0.20412	-0.425969	-0.875061	-0.632023		-0.09691	-0.823909	-0.60206	-0.477121		-0.30103	-0.30103
ENSG00000188015	ENSG00000196754	P33764	P29034	0.39794	1.57403	0.154902	-0.30103	0.522879	-0.845098	-1.26126	0		-0.489531	0.853872	0	-1.41497		0.30103	-0.243038
ENSG00000188015	ENSG00000197747	P33764	P60903	-1.76938	-1.22185	-1.57978	-2.76042	-2.13354	-2.9345	-1.87361	-3.14845	-2.49136	-1.45385	-1.83251	-2.26007	-2.50379	-2.03141	-2.07737	-1.50515
ENSG00000188021	ENSG00000204463	Q9UHD9	P46379	-0.453891	-0.552842	0.210223	-0.401401	-0.130768	-0.274158	-0.224396	-0.012965	-0.564271	-0.265558	-0.0982865	-0.161579	-0.210853	-0.578995	-0.874126	-0.444452
ENSG00000188283	ENSG00000269699	Q8NA42	Q9NZV7	1.47712	1.69897	0.367977				1.39794			1.30103		0.342423	2		0.30103	1.42597
ENSG00000188375	ENSG00000204209	Q6NXT2	Q9UER7	-1.8293	-0.90309	-1.62839	-1.716	-2.41497	-1.60206	-1.36798	-1.95424		-1.7112	-0.985277	-1.6902	-2.18564		-0.419129	-1.60206
ENSG00000188529	ENSG00000205937	O75494	Q15287	-0.124939	0.0923143	-0.119975	0.216709	0.0871502	0	0.263241	0.0669468	0.268845	-0.10721	0.0734289	0.22419	-0.0102192	-0.568202	-0.0621479	0.154902
ENSG00000188536	ENSG00000196565	P69905	P69892	1.42597	1.81291	1.53148	-0.131279	0.792392	1.36798	0.60206	0	1.17609	0.927449	1.51851	1.5563	2.33846		1.20412	-0.20412
ENSG00000188536	ENSG00000213931	P69905	P02100		2.11394	1.27621	1.75333								1.25527	2.43537		0.90309	0.69897
ENSG00000188536	ENSG00000223609	P69905	P02042	0.50515	2.03476	2.23045	1.62839	0.646264	1.54407	-0.30103	0.69897	0.778151	0.09691		1.77815	2.43537		0.90309	0.69897
ENSG00000188536	ENSG00000244734	P69905	P68871	-1.61345	-0.825576	-1.13877	-1.91939	-2.07976	-1.01223	-1.51188	-0.929419	-1.01424	-2.32197	-0.904732	-0.731499	-0.760533	-0.860338	-1.92201	-1
ENSG00000188643	ENSG00000189334	Q96FQ6	Q9HCY8	1.55023	1.78533	1.51851	0.631218	-0.179036	0.977724	0.405119		1.39211	0.49505	2.10721	1.26324	0.362776		1.12222	-0.540253
ENSG00000189171	ENSG00000189334	Q99584	Q9HCY8	1.08814	1.33244	1.5682	0.60206	-0.206474	0.977724	0.163857		0.367977	-0.207125	1.91381	0.920819	0.221849		0.966142	-0.0429282
ENSG00000189182	ENSG00000197079	Q7Z794	Q92764															-0.30103
ENSG00000189266	ENSG00000272886	Q9NPJ4	Q9NPI6	0.845098	0.857332	0.798355	0.929419	1.1777	1.04139	1.17609	1	0.845098	1.12057	0.980256	0.811152	0.952631	0.51663	0.930634	1.10585
ENSG00000196150	ENSG00000197279	P15622	P49910	1	0.124939	0.30103	0	0.176091	0.39794	-0.352183	0.522879	0.109144	0.09691	0.39794	0.522879	0.653213		-0.991226	0.146128
ENSG00000196150	ENSG00000251247	P15622	Q14585	0	-0.243038	0.124939	-0.30103	0.477121	0	0.30103	-0.124939	0.0511525	0.39794	0	0.221849	0.352183	0.39794	-0.0791812	0.0669468
ENSG00000196391	ENSG00000197279	Q6NX45	P49910	0.30103	-0.176091	0	0	-0.346787	0.243038	-0.954243	-0.352183	-0.367977	-0.823909	-0.30103	-0.176091	0		-1.38917	-0.09691
ENSG00000196391	ENSG00000198466	Q6NX45	Q96SQ5	-1.09691	-0.875061	-0.60206	-0.60206	-0.522879	-0.756962	-0.90309	-1.35218	-1	-1.06695	-0.90309	-0.954243	-0.812913	-0.176091	-0.544068	-0.477121
ENSG00000196565	ENSG00000206177	P69892	Q6B0K9	-0.522879	1		1.51663	0.69897					-0.333215
ENSG00000196628	ENSG00000260428	P15884	Q7RTU7
ENSG00000196628	ENSG00000261787	P15884	Q7RTU0
ENSG00000196859	ENSG00000205426	Q6A163	Q14533				-1									0.30103
ENSG00000197079	ENSG00000205420	Q92764	P02538
ENSG00000197079	ENSG00000205426	Q92764	Q14533															-0.30103
ENSG00000197256	ENSG00000204438	Q63ZY3	O95872	0.839421	0.798355	0.0457575	0.865301	1.26885	1.10721	0.857332	-1.35902	0.628389	0.893106	0.653213	1.47833	1.14613	0.276206	0.671386	0.572505
ENSG00000197905	ENSG00000206538	Q15561	A8MV65	-0.432309	0.19382	0.477121	-0.799341	-0.318759	0	0.380211		0.823909	-0.202826	-0.359022	-0.259637	-0.477121	1.56031	-0.367977	0.726999
ENSG00000197951	ENSG00000213588	Q9NQZ8	Q96C00		1.90309		1.47712								1.47712			1.69897	1
ENSG00000198176	ENSG00000205250	Q14186	Q16254	-0.124939	-0.0248236	0.176091	0.332438	0.31627	0.352183	0.229337	-0.0833372	0.237361	0.0942699	-0.129634	-0.00827253	-0.0107239	-0.342423	0.326584	0.158717
ENSG00000198315	ENSG00000198466	Q15776	Q96SQ5	0.342423	0.255273	0.210853	0.243038	0.522879	0.30103	0.210853	0.477121	0.124939	0.30103	0.49485	0.39794	0.348455	0.367977	0.552842	0.367977
ENSG00000198356	ENSG00000239857	O43681	Q7L5D6	2.04139	1.94939	1.93225	1.69897	1.95424	2.19033	2.01223	2.07004	1.86034	1.62554	1.80163	1.95904	2.00616	1.90309	2.08279	2.14922
ENSG00000198466	ENSG00000269699	Q96SQ5	Q9NZV7	1.69897	1.87506	0.425969				1.60206			1.54407		0.556303	2.11394		0.367977	1.60206
ENSG00000198728	ENSG00000273706	Q86U70	P48742			2.5682				0.462398					2.02938	2.04532		2.08636
ENSG00000198879	ENSG00000198945	Q5VUG0	Q96JM7	-0.90309	-0.276206	-0.146128	-0.367977	-0.653213	0.30103	-0.09691	-0.09691	-0.455932	-0.30103	-0.0843209	-0.0280287	-0.359022	-0.455932	-0.574031	-0.0457575
ENSG00000203812	ENSG00000233822	Q6FI13	Q99877	0.477121	0.30103	-0.30103	-0.176091	0		-0.60206	-0.845098	-0.477121	0		-1	-0.146128		-0.30103	-0.30103
ENSG00000204227	ENSG00000277258	Q06587	P35227	0.255273	0.574031	0.81766	0.653213	0.30103	0.477121	0.23976	2.29003	1.04139	0.324511	0.460731	0.458638	0.556303	0.970037	0.6084	0.745075
ENSG00000204463	ENSG00000239857	P46379	Q7L5D6	2.26007	2	1.77003	1.79934	2.09691	2.37107	1.91078	2.10551	2.04139	2.01889	1.94338	2.01284	2.17194	2.64345	2.36549	2.10721
ENSG00000204859	ENSG00000213588	P10074	Q96C00		2.11394		1.77815								1.81291			2.23045	1.52288
ENSG00000204889	ENSG00000205420	Q6A162	P02538
ENSG00000204889	ENSG00000205426	Q6A162	Q14533		0	-0.845098												-0.30103
ENSG00000204897	ENSG00000205420	Q7Z3Z0	P02538
ENSG00000205517	ENSG00000213281	Q3MIN7	P01111	-0.963788	-1.4843	-1.62325	-1.16633	-1	-1.1383	-0.539269	-2.7364	-1	-0.857332	-0.869232	-1.19498	-0.636822	-1	-1.24304	-0.11869
ENSG00000206177	ENSG00000244734	Q6B0K9	P68871	-2.51654	-3.63849		-3.30474	-3.57113					-2.91621
ENSG00000213639	ENSG00000231989	P62140	Q6NXS1		2.38535			2.76042		2.84921				2.97772	3.19033			0.81369
ENSG00000213760	ENSG00000250565	O95670	Q96A05	-1	0.124939	1.87506	-0.647817	0.60206	-0.154902	0	-1.54407		0.346787	0.176091	-0.30103	0.39794	-0.60206	-0.726999	-0.30103
ENSG00000213780	ENSG00000272047	Q92759	Q6ZYL4	-1.04139	-0.477121	-1.09691	-1.02119	-1.26885	-1.09691	-0.653213	-1.05115	-0.60206	-0.544068	-0.477121	-1.04139	-0.778151	-1.20412	-1.13033	-0.753328
ENSG00000233822	ENSG00000277075	Q99877	P04908		0.30103			0.30103				0.176091						-0.30103
ENSG00000233822	ENSG00000277745	Q99877	P0C5Z0					-0.39794		0.30103	0.146128			0.154902				-0.30103

## Sheet: (B) Lit-SI_Illumina_expr_diff
Gene_1	Gene_2	Protein_1	Protein_2	Protein_1_IntAct_ID	Protein_2_IntAct_ID	Interaction_ID	adipose tissue	adrenal gland	brain	breast	colon	heart	kidney	leukocyte	liver	lung	lymph node	ovary	prostate gland	skeletal muscle tissue	testis	thyroid gland
FHL3	FHL2	Q13643	Q14192	EBI-741101	EBI-701903	EBI-7471457	-0.196295	0.176091	0	0.772077	0.0579919	-1.62325	0	1.716	0.30103	0.439333	-0.0669468	-0.55113	0.375664	2.3198	-0.452298	0.690618
CALR	PDIA3	P27797	P30101	EBI-1049597	EBI-979862	EBI-7068006	0.463035	0.422735	0.323893	0.345978	0.375555	0.441336	0.385108	0.225906	0.504695	0.402182	0.492988	0.379494	0.348682	0.696991	0.298475	0.221731
CDK9	CCNT1	P50750	O60563	EBI-1383449	EBI-2479671	EBI-8679485	0.486076	0.52597	0.159701	0.252725	0.228479	0.268845	0.0457575	0.130768	0.535113	0.378635	0.275223	0.269513	0.238239	0.0746336	0.292597	0.166948
SKP1	BTRC	P63208	Q9Y297	EBI-307486	EBI-307461	EBI-8676124	0.653213	0.674611	0.560095	0.755875	0.970037	0.40302	0.743937	0.559308	0.937852	1.20952	0.626419	0.449969	0.826456	0.79588	0.481622	0.694374
PABPC1	EIF4G1	P11940	Q04637	EBI-81531	EBI-73711	EBI-8662321	0.789432	0.681089	0.319998	0.611711	1.02985	0.190057	0.336194	1.37752	0.1612	0.875061	0.987591	0.804544	1.08444	-0.399488	0.93609	0.202581
EIF4G3	PABPC1	O43432	P11940	EBI-464766	EBI-81531	EBI-8662336	-1.35218	-1.27951	-0.335792	-1.18089	-1.34792	-0.783684	-0.840299	-1.92428	-1.2075	-1.47712	-1.32034	-1.24715	-1.50235	-0.517739	-0.913814	-0.780729
EIF4E	EIF4EBP1	P06730	Q13541	EBI-73440	EBI-74090	EBI-8628000	-1.01072	-0.477121	0.69897	-0.273001	-0.439333	-0.39794	-0.09691	-0.447158	-0.640978	-0.130334	-0.443697	-0.350248	-0.511883	-1.34895	-0.0821868	-0.146128
EIF4EBP2	EIF4E	Q13542	P06730	EBI-935137	EBI-73440	EBI-8628028	1.28817	0.537819	0.447158	1.09255	0.973897	1.10266	0.709694	1.13566	0.896251	0.672098	0.735954	0.781037	0.916454	1.18564	0.559308	0.684845
CASP7	XIAP	P55210	P98170	EBI-523958	EBI-517127	EBI-1030883	0.181844	-0.064458	-0.579784	0.0901766	0.168404	-0.335792	0.0137883	-0.255273	-0.263241	0.357146	0.197811	0.0109954	-0.0289637	-0.327359	0.0170333	-0.208276
CASP3	XIAP	P42574	P98170	EBI-524064	EBI-517127	EBI-1030919	-0.0757207	0.190815	-0.237361	-0.113943	-0.102662	-0.210853	-0.190332	0.179296	0.0377886	-0.064458	0.218495	-0.0859146	-0.260913	-0.327359	0.133539	-0.176091
DIABLO	BIRC2	Q9NR28	Q13490	EBI-517508	EBI-514538	EBI-517695	-1.01424	-0.615424	-1.01072	-0.989005	-1.17609	-1.32222	-1.21307	-1.37414	-0.90309	-1.4624	-1.46982	-0.954243	-1.23888	-1.27621	-0.90309	-0.91833
DIABLO	BIRC3	Q9NR28	Q13489	EBI-517508	EBI-517709	EBI-517726	-0.124939	-0.867762	0.124939	0	-1	-0.845098	-0.60206	-1.5272	0	-1.75587	-1.60206	-0.176091	-0.985277	-0.522879	-0.0511525	0.0669468
CHUK	MAP3K14	O15111	Q99558	EBI-81249	EBI-358011	EBI-526235	0.740363	-0.285236	0.636822	0.636822	0.255273	0.778151	0.556303	0.157608	0.69897	-0.104735	-0.199572	0.419129	0.0725507	-0.492916	0.113943	0.497325
APAF1	CASP9	O14727	P55211	EBI-446492	EBI-516799	EBI-8636994	0.367977	0.243038	0.380211	0.243038	0.30103	-0.176091	0.0791812	0.829304	0	0.0511525	0.30103	-0.187087	0.09691	0	0.0511525	-0.0669468
NCF2	NCF4	P19878	Q15080	EBI-489611	EBI-1036870	EBI-7912607	0.452298	-0.362548	0.60206	0.544068	0.60206	0	0.221849	0.836437	-0.124939	0.544068	-0.482654	0.335792	-0.176091	0.756962	0.39794	0.09691
CDK3	CDKN3	Q00526	Q16667	EBI-1245761	EBI-1031527	EBI-8650121	-1.60206	-0.890856	-1.69897	-0.39794	-1.17609	-1.30103	-0.39794		0.30103	-1.17609	-0.653213	-0.69897	-0.778151		-2.84716	-0.778151
CDK1	CDKN3	P06493	Q16667	EBI-444308	EBI-1031527	EBI-8650137	-0.124939	-0.367977	-0.79588	0.176091	-0.176091	-0.39794	0.477121	0	0.176091	0.221849	-0.255273	0	0	-0.367977	-0.877124	0
GEMIN2	SMN2	O14893	Q16637	EBI-443648	EBI-395421	EBI-8625163	0.30103	0.669007	0.60206	0.39794	0.778151	0.30103	0.544068	0.367977	0.30103	0.124939	0.69897	0.726999	0.342423	0.933053	0.69897	0.69897
CASP3	CASP9	P42574	P55211	EBI-524064	EBI-516799	EBI-7781714	0.845098	1.05115	0.643453	0.69897	0.69897	0.425969	0.60206	0.753328	0.778151	0.49485	0.855317	0.20412	0.327359	0.425969	0.628389	0.60206
PAIP1	PABPC1	Q9H074	P11940	EBI-81519	EBI-81531	EBI-8687819	-1.11394	-0.971306	-0.216928	-0.728592	-0.967704	-0.181624	-0.429198	-1.7297	-0.554287	-1.11163	-1.05352	-1.00932	-1.00444	-0.210369	-0.845628	-0.516079
YWHAZ	RAF1	P63104	P04049	EBI-347088	EBI-365996	EBI-445314	0.93124	0.677539	1.27036	0.976986	0.884607	0.168792	0.717015	0.959802	0.212089	0.87781	0.720599	0.797673	0.758317	-0.112704	0.759128	0.338456
EIF4E	EIF4EBP3	P06730	O60516	EBI-73440	EBI-746950	EBI-8688688	-0.221849	0.154902	0.920819	0.0901766	0.380211	0.30103	0.359022	0.221849	0.30103	0.522879	0.556303	0.39794	0.30103	-0.740363	0.338819	-0.0170333
MDM4	MDM2	O15151	Q00987	EBI-398437	EBI-389668	EBI-398450	-0.0889411	0.394452	-0.0222764	0.115393	-0.0511525	-0.0579919	-0.0746336	-0.198368	-0.30103	0.0705811	0.278754	0.163502	0.146128	-0.124939	0.0917704	0.042752
RABEP1	GGA2	Q15276	Q9UJY4	EBI-447043	EBI-447646	EBI-7240562	0.375664	0	0.69897	0.371068	0.367977	0.405765	0.0413927	-0.0327925	0.243038	-0.09691	-0.241444	0.2156	0.180736	0.273001	0.376751	0.00590886
DFFA	DFFB	O00273	O76075	EBI-727171	EBI-1053821	EBI-8628830	1.09691	0.49485	0.740363	0.79588	1.39794	0.954243	1.07918	0.352183	1	0.875061	0.318759	0.812913	0.765917	1.36798	1.01424	0.884607
BAD	BCL2L1	Q92934	Q07817	EBI-700771	EBI-78035	EBI-7986686	-0.430664	-0.278754	-0.345842	0	-0.124939	-0.247784	-0.330993	-0.444937	-0.356547	-0.691671	-0.365147	-0.0271522	-0.104735	-0.636822	-0.124939	-0.424269
TESK1	YWHAB	Q15569	P31946	EBI-354852	EBI-359815	EBI-7969808	-0.805348	-1.11998	-1.45619	-0.737723	-0.997823	-1.10914	-1.31419	-1.64673	-1.23679	-1.0036	-0.970037	-1.02505	-0.988645	-0.384004	-0.71564	-0.931884
TRADD	TRAF2	Q15628	Q12933	EBI-359215	EBI-355744	EBI-8668552	0.30103	0.208276	0	0.511883	-0.0669468	0.30103	0.380211	0.734686	0.778151	0.367977	0.119186	0.39794	0.477121	0	-0.268845	0
TRAF3	TRADD	Q13114	Q15628	EBI-357631	EBI-359215	EBI-8668536	-0.221849	0.109144	0.352183	-0.113943	-0.0791812	0.39794	-0.380211	-0.257564	-0.30103	-0.322219	-0.09691	-0.0299632	-0.477121	-0.30103	0.30103	-0.154902
FAS	FADD	P25445	Q13158	EBI-494743	EBI-494804	EBI-495129	-0.30103	0.104735	-0.176091	-0.221849	0.30103	0.176091	-0.268845	0.389166	0.243038	1.06339	0.684247	0.539912	0.586266	0.30103	0	-0.09691
CASP8	CASP10	Q14790	Q92851	EBI-78060	EBI-495095	EBI-495159	-0.0669468	0.23976	-0.30103	-0.0871502	-0.176091	-0.477121	-0.0579919	0.260913	-0.124939	-0.497325	-0.157608	0.196295	0	-0.69897	0	0.0669468
CDC42	PIK3R1	P60953	P27986	EBI-81752	EBI-79464	EBI-8592528	0.906861	0.976377	0.322999	0.729332	0.528917	0.0761964	0.639202	0.907436	0.411728	1.07477	0.768258	0.832957	0.635228	0.535113	0.691514	0.513891
CDC42	PAK1	P60953	Q13153	EBI-81752	EBI-1307	EBI-8612928
IQGAP1	CDC42	P46940	P60953	EBI-297509	EBI-81752	EBI-8657864	-0.527492	-0.521084	-0.885907	-0.629438	-0.314073	-0.684247	-0.463111	-0.294287	-1	-0.486076	-0.32786	-0.539614	-0.261383	-0.660052	-0.512354	-0.379891
CDC42	WAS	P60953	P42768	EBI-81752	EBI-346375	EBI-8677643	1.42639	0.681781	1.74624	1.71461	1.92686	1.63849	1.78533	0.46314	1.42597	1.36284	0.588272	1.74373	1.7356	2.20412	1.66464	1.83091
CDC42	NCF2	P60953	P19878	EBI-81752	EBI-489611	EBI-8612622	1.00885	1.14613	1.44521	1.17054	1.3248	1.4624	1.56348	-0.0793871	1.42597	0.669007	0.921486	1.47489	1.43457	1.38021	1.36361	1.734
TNFSF10	TNFRSF10B	P50591	O14763	EBI-495373	EBI-518882	EBI-518922	-0.168404	0.515211	-0.477121	0.681241	0.268845	0.109144	0.496426	0.81923	-0.0843209	0.918717	0.247345	0.129634	0.615424	0	0.414973	-0.124939
TNFSF10	TNFRSF10A	P50591	O00220	EBI-495373	EBI-518861	EBI-518922	0	0.755543	0	0.90309	0.460731	0.653213	1.13988	1.12026	0.669007	1.21975	0.482874	1.01424	1.04139	0.60206	0.812913	0.60206
RAF1	HRAS	P04049	P01112	EBI-365996	EBI-350145	EBI-8653209	0.0854302	0.352183	-0.21388	-0.0137883	-0.0757207	0.647817	0.138303	0.993751	0.732394	0.30103	0.349879	0.421005	0.243038	0.614649	0.09691	0.657577
MEOX2	PAX3	P50222	P23760	EBI-748397	EBI-1167564	EBI-7885294	2.35218		0.176091	1.93305								1.69897	2.32222	1	1.26717	1.727
ABL1	HCK	P00519	P08631	EBI-375543	EBI-346340	EBI-7296396	0.69897	-0.0434657	0.373581	0.801632	1.50515	0.511883	0.556303	-1.19094	0.367977	0.23501	0.170262	1	1.19728	1.43366	0.884607	1.34895
SH3KBP1	SH3GL1	Q96B97	Q99961	EBI-346595	EBI-697911	EBI-8173140	-0.0871502	-0.0180982	0.289448	0.18988	-0.286307	0.69897	-0.30103	0.890573	-0.221849	0.0579919	0.253605	-0.590478	-0.3928	-0.342423	-0.243038	-0.143907
SH3KBP1	SH3GL2	Q96B97	Q99962	EBI-346595	EBI-77938	EBI-8173655		2.37107	-0.891191	1.98227	1.22185	0.619789	-0.327359			1.12494	2.01703	0.801632	0.327359		0.149762	1.44716
SH3KBP1	SH3GL3	Q96B97	Q99963	EBI-346595	EBI-473910	EBI-8174573	2.35218	2.19498	-0.404926		1.69897	2.39794	0.60206	3.233		1.12494	2.23888	1.27875	0.753328	1.39794	-0.221849	1.97004
CDC42	IQGAP2	P60953	Q13576	EBI-81752	EBI-357571	EBI-8685260	1.76218	1.55361	2.50321	1.49276	1.27364	1.4624	0.815293	0.775073	0.0901766	1.74819	1.10601	1.4427	1.23045	2.02803	0.615424	0.830909
EIF4A1	EIF4G1	P60842	Q04637	EBI-73449	EBI-73711	EBI-73469	-1.67669	-0.753328	-1.27107	-1.25042	-1.41497	-1.75333	-1.44196	-1.60746	-1.94939	-1.04576	-0.948168	-1.08246	-1.25042	-2.54562	-1.97772	-1.54818
EIF4A2	EIF4G1	Q14240	Q04637	EBI-73473	EBI-73711	EBI-73482	0.00904813	0.327574	1.00155	0.260125	0.887141	0.265558	0.298406	0.427975	-0.25042	0.503791	0.723929	0.537014	0.754761	-0.0320658	0.483174	0.414816
ARHGDIB	RAC2	P52566	P15153	EBI-2806617	EBI-489652	EBI-7187112	1.0679	0.578353	1.04139	1.14267	1.11394	1.16633	1.22011	0.471047	0.954243	0.494277	0.364477	0.644612	0.970037	1.07918	1.18089	1.49601
TNPO1	NXF1	Q92973	Q9UBU9	EBI-286693	EBI-398874	EBI-7193088	0.234083	-0.0357156	0.363178	0.322219	0.260913	0.346787	0.109144	0.180208	0.0791812	0.121422	-0.153815	0.0170333	0.0327925	0.187087	0.239373	0.102196
MEFV	PYCARD	O15553	Q9ULZ3	EBI-7644532	EBI-751215	EBI-7921388	-0.636822	-1.02803	-0.39794	-1.1383	-1.47712	-0.154902	-0.69897	0.0280287	-0.69897	-0.0377886	-0.970037	-1.14613	-1.32736		-0.653213	-0.69897
PEX19	PEX3	P40855	P56589	EBI-594747	EBI-594885	EBI-8489465	0.778151	0.229337	0.594235	0.931119	0.569875	0.30103	0.121044	0.364082	0.257125	0.709694	0.460731	0.146128	0.400925	0.569875	0.0118992	0.221849
AKT1	PDPK1	P31749	O15530	EBI-296087	EBI-717097	EBI-7899630	0.71321	0.452298	0.367977	0.574031	1.30103	0.0725507	0.875061	0.535113	0.812913	0.985277	0.39794	0.640978	0.636822	0.522879	0.579784	0.845098
RPS6KB1	AKT1	P23443	P31749	EBI-1775921	EBI-296087	EBI-7899614	-0.260913	-0.20926	0.109144	-0.154902	-0.346787	-0.159701	-0.176091	-0.0579919	-0.268845	-0.183644	-0.167491	-0.08167	-0.0347621	0.278754	-0.0746336	0
TAB1	MAPK14	Q15750	Q16539	EBI-358643	EBI-73946	EBI-8107829	-0.431364	-0.255273	-0.0263289	-0.443697	-0.559308	-0.342423	-0.636822	-0.827513	-0.500602	-0.559308	-0.467361	-0.169751	-0.453318	-0.221849	-0.234083	-0.39794
CASP9	BIRC7	P55211	Q96CA5	EBI-516799	EBI-517623	EBI-518816	0.875061			1.60206	1.47712					1.90309	1.30103	1.82391	1.90309		1.90309	1.8451
CASP9	BIRC5	P55211	O15392	EBI-516799	EBI-518823	EBI-518846	0.477121	0.30103	0.920819	0.60206	0.522879	0.875061	0.920819	1.07918	0.823909	0.60206	0.30103	1.30103	1.90309	1.47712	-0.439333	0.845098
BTRC	CDC34	Q9Y297	P49427	EBI-307461	EBI-975634	EBI-8445177	-0.615424	-0.373581	0.117386	-0.477121	-0.801632	-0.0917704	-0.162727	-0.327359	-0.865301	-1.06446	-0.417536	-0.144244	-0.525426	-0.79588	-0.588272	-0.226396
XRCC5	XRCC6	P13010	P12956	EBI-357997	EBI-353208	EBI-707473	-0.115393	-0.155352	-0.160579	-0.20062	-0.17107	-0.234766	-0.0543577	-0.0225854	-0.0630517	-0.238112	-0.149169	-0.148993	-0.114757	-0.20412	-0.364082	-0.116689
XIAP	CASP9	P98170	P55211	EBI-517127	EBI-516799	EBI-7792735	0.920819	0.860338	0.880814	0.812913	0.801632	0.636822	0.792392	0.574031	0.740363	0.559308	0.636822	0.290035	0.588272	0.753328	0.49485	0.778151
FBXW11	SKP1	Q9UKB1	P63208	EBI-355189	EBI-307486	EBI-7177747	0	-0.13622	-0.00954532	-0.132626	-0.216709	-0.0424038	-0.241262	-0.0474246	-0.184524	-0.0696359	-0.160579	-0.0876694	-0.324511	-0.119186	-0.270768	-0.194977
FBXW11	CUL1	Q9UKB1	Q13616	EBI-355189	EBI-359390	EBI-7177784	-0.229027	-0.339294	0.24952	-0.101027	-0.167491	0.0595857	-0.0357156	-0.218495	-0.313619	0.122846	-0.295278	-0.0685764	-0.276206	-0.295278	-0.555838	-0.304634
CUL1	BTRC	Q13616	Q9Y297	EBI-359390	EBI-307461	EBI-7177773	0.88224	0.877685	0.30103	0.724276	0.920819	0.30103	0.538391	0.730378	1.06695	1.01703	0.761118	0.430876	0.778151	0.971971	0.766692	0.804032
BTRC	FBXW11	Q9Y297	Q9UKB1	EBI-307461	EBI-355189	EBI-7177814	-0.653213	-0.538391	-0.55055	-0.623249	-0.753328	-0.360616	-0.502675	-0.511883	-0.753328	-1.13988	-0.46584	-0.3623	-0.501945	-0.676694	-0.210853	-0.499398
SOS1	ITSN1	Q07889	Q15811	EBI-297487	EBI-602041	EBI-7222790	0.0725507	0.458638	0	0.199572	0.39794	0.367977	0.375664	1.29003	0.0791812	0.564271	0.640978	0.653213	0.477121	0.544068	0.385351	0.632023
XRCC2	RAD51D	O43543	O75771	EBI-3918457	EBI-1055693	EBI-7257624	-0.574031	-0.367977	-0.176091	-0.30103	-0.30103	0.109144	-0.30103	-0.69897	-0.477121	0	-0.69897	-0.477121	-0.39794	-0.39794	0.09691	-0.778151
CRYBB2	CRYGC	P43320	P07315	EBI-974082	EBI-6875941	EBI-8034648															-0.176091
CRYAB	CRYAA	P02511	P02489	EBI-739060	EBI-6875961	EBI-8034774							3.31848		1.47712		2.81734
HSPB1	CRYAA	P04792	P02489	EBI-352682	EBI-6875961	EBI-8034837							2.84261		2.6721		3.39328
CRYAB	HSPB1	P02511	P04792	EBI-739060	EBI-352682	EBI-8034826	-0.200403	-0.508987	1.09504	0.665201	-0.531747	0.77309	0.475871	-1.6173	-1.19498	-0.431121	-0.575938	-0.898839	-0.522373	-0.116821	-0.513812	0.0815315
IGF1R	GRB10	P08069	Q13322	EBI-475981	EBI-80275	EBI-8679834	-0.09691	-0.0511525	0	0.151268	-0.118099	0	0.132626	0.954243	-0.845098	0.383217	-0.159701	0.23976	-0.0137883	-0.39794	0.0606978	0.477121
GRB10	INSR	Q13322	P06213	EBI-80275	EBI-475899	EBI-8679856	-0.666518	-0.30103	-0.09691	-0.636822	-0.279841	-0.443697	-0.422074	-0.740363	-0.711204	-0.199572	-0.141329	-0.607737	-0.227244	-0.672098	-0.311754	-0.51663
SMAD4	SMAD2	Q13485	Q15796	EBI-347263	EBI-1040141	EBI-8505115	0.166331	0.338819	0.221849	0.255273	0.237361	0.477121	0.455932	0.271067	0.653213	0.460731	0.38818	0.31037	0.477121	0.832509	0.286307	0.325854
TINF2	TERF1	Q9BSI4	P54274	EBI-717399	EBI-710997	EBI-8035978	0.853872	0.812913	0.380211	0.68921	0.559308	0.544068	0.491362	0.91733	0.574031	0.961082	0.60206	0.477121	0.501595	1.11394	0.335792	0.687232
RBM8A	UPF3B	Q9Y5S9	Q9BZI7	EBI-447231	EBI-372780	EBI-8638337	0.470172	0.386945	0.374816	0.449093	0.176091	0.50515	0.469003	0.765186	0.477121	0.39794	0.423602	0.606216	0.307979	0.91285	0.186557	0.409522
UPF3B	UPF2	Q9BZI7	Q9HAU5	EBI-372780	EBI-372073	EBI-8638371	-0.124939	-0.0263289	-0.0310342	-0.157608	-0.199572	-0.477121	-0.0457575	-0.371611	-0.09691	0.0222764	-0.129634	-0.228479	-0.249001	-0.477121	-0.172546	-0.156074
SKI	SMAD3	P12755	P84022	EBI-347281	EBI-347161	EBI-6968133	0.176091	0.227244	0.342423	0.49485	0.289448	0.39794	0.154902	0.20412	0.477121	0.152967	0.11961	0.329059	0.158923	0.106455	0.525426	-0.192606
PLXNB1	RND1	O43157	Q92730	EBI-1111488	EBI-448618	EBI-8641599	0.778151	0.243038	0.0942699	0.522879	0.653213	1.47712	1.16137	-0.367977	0.276206	-0.778151	0.20412	1.09691	0.69897	0.109144	0.425969	1.34242
PRPF4	PPIH	O43172	O43447	EBI-718395	EBI-1055615	EBI-6989186	0.0193052	-0.219126	-0.146128	-0.19382	-0.176091	-0.0511525	0.109144	0.0109954	0.196295	-0.149762	-0.230449	0.0927541	-0.013364	0.30103	-0.18988	0.0511525
MAP4K2	MAP3K1	Q12851	Q13233	EBI-49783	EBI-49776	EBI-49795	-0.439333	-0.432309	0.414973	-0.676694	-0.221849	-0.176091	-0.628389	-1.00508	-0.477121	-0.16481	-0.202105	-0.615424	-0.276206	-0.477121	-0.559308	-0.653213
EEA1	RAB22A	Q15075	Q9UL26	EBI-298113	EBI-399456	EBI-399468	0.0579919	-0.166331	-0.193125	0.0737862	0	0.342423	0	-0.252725	-0.146128	0.243038	-0.132626	-0.0884219	0.0532455	0.500602	-0.113943	-0.151268
RAB5A	EEA1	P20339	Q15075	EBI-399437	EBI-298113	EBI-399487	0.432702	0.675167	0.670246	0.346108	0.50345	0.477121	0.501945	0.560095	0.732394	0.569875	0.569875	0.341147	0.524546	0.15261	0.477121	0.636822
RAC1	ARHGAP15	P63000	Q53QZ3	EBI-413628	EBI-2602539	EBI-8626549	1.96379	1.11035	2.67669	2.02667	1.90849	2.06446	2.30963	0.79588	2.00432	1.61566	1.14938	2.33846	2.03842	2.8341	1.59476	2.26245
IL7	IL7R	P13232	P16871	EBI-80516	EBI-80490	EBI-80510	-0.455932	-0.722451	0.39794	-0.477121	-0.954243	-1	-0.124939	-2.45712	-0.544068	-1.45939	-1.39318	-0.124939	-0.09691		0	-0.954243
ARNT	AHR	P27540	P35869	EBI-80809	EBI-80780	EBI-80826	-0.131672	-0.338819	-0.0511525	-0.183644	-0.251812	-0.0579919	-0.09691	-0.226648	-0.283997	-0.410174	-0.256611	-0.138303	-0.30103	0.869232	0.152091	0
ABCD3	ABCD1	P28288	P33897	EBI-80992	EBI-81045	EBI-81017	-0.0917704	0.162727	1.11394	0.285236	0.330993	0.778151	0.991226	0.19382	0.982271	0.845098	0.380211	0.477121	0.425969	0.0321847	0.207125	0.591065
SEC23A	SEC24C	Q15436	P53992	EBI-81088	EBI-81134	EBI-81148	0.385351	0.31079	0.46584	0.517739	0.735954	0.407485	0.0791812	-0.161851	0.612784	0.249877	0.0271522	0.369746	0.422074	0.0321847	0.48509	0.0713559
IKBKB	CHUK	O14920	O15111	EBI-81266	EBI-81249	EBI-81316	-0.138303	0.234083	-0.511883	-0.113943	-0.352183	-0.30103	-0.30103	-0.106455	-0.522879	0.0377886	0.352183	-0.0917704	0.116506	-0.176091	-0.159701	-0.0636691
CREBBP	NCOA2	Q92793	Q15596	EBI-81215	EBI-81236	EBI-81304	0.318759	0.286307	-0.282547	0.111974	0.104735	-0.273001	-0.237361	-0.0669468	-0.477121	0	0.0829742	0.197811	-0.103541	0.569875	0.07684	0.176091
CREBBP	NCOA3	Q92793	Q9Y6Q9	EBI-81215	EBI-81196	EBI-81304	-0.170262	-0.329994	0.0377886	0.0202034	0	-0.39794	-0.189056	-0.226648	-0.243038	-0.380211	-0.437613	-0.0684574	-0.0763883	-0.176091	0.136838	0.0271522
CREBBP	NCOA1	Q92793	Q15788	EBI-81215	EBI-455189	EBI-81326	-0.0791812	-0.0289637	-0.691671	-0.0555173	-0.176091	-0.30103	-0.356547	-0.142668	-0.30103	-0.31527	-0.169751	-0.238474	-0.257125	-0.141329	-0.0945561	0.176091
PARD6A	CDC42	Q9NPB6	P60953	EBI-81876	EBI-81752	EBI-81888	-2.2393	-2.03073	-1.17221	-1.8907	-1.52892	-2.03643	-1.41735	-2.14799	-2.05799	-2.11616	-1.49136	-1.68574	-1.65642	-1.2833	-1.15949	-1.95585
KPNA2	CSE1L	P52292	P55060	EBI-349938	EBI-286709	EBI-286795	-0.443697	-0.358173	-0.253257	-0.38646	-0.551755	-0.367977	-0.315753	-0.307561	-0.0917704	-0.176091	-0.187087	-0.574908	-0.858193	-0.838849	0.0781423	-0.522879
PARD6A	RAC1	Q9NPB6	P63000	EBI-81876	EBI-413628	EBI-295457	-2.13988	-2.08039	-1.5006	-1.90173	-1.68664	-2.16137	-1.46453	-1.77815	-2.15922	-2.17993	-1.58304	-1.7364	-1.86233	-1.73719	-1.16879	-2.08636
PARD6B	RAC1	Q9BYG5	P63000	EBI-295391	EBI-413628	EBI-295468	-2.44091	-2.08039	-2.07463	-1.80482	-2.08458	-1.76343	-0.696846	-1.87506	-1.40226	-1.33484	-1.72916	-1.63949	-1.73739	-2.53307	-1.33152	-1.44954
PARD6B	CDC42	Q9BYG5	P60953	EBI-295391	EBI-81752	EBI-295472	-2.54033	-2.03073	-1.74624	-1.79379	-1.92686	-1.63849	-0.649667	-2.2449	-1.30103	-1.27107	-1.63749	-1.58883	-1.53148	-2.07918	-1.32222	-1.31903
PARD6G	RAC1	Q9BYG4	P63000	EBI-295417	EBI-413628	EBI-295476	-1.83885	-1.15957	-2.37566	-1.72564	-1.60746	-2.06446	-1.35539	-3	-1.70329	-1.81196	-1.1271	-1.31727	-1.46439	-2.48192	-1.46982	-1.10108
PARD6G	CDC42	Q9BYG4	P60953	EBI-295417	EBI-81752	EBI-295480	-1.93827	-1.10992	-2.04727	-1.71461	-1.44974	-1.93952	-1.30821	-3.36983	-1.60206	-1.74819	-1.03543	-1.26661	-1.25848	-2.02803	-1.46052	-0.970571
PRKCI	PRKCZ	P41743	Q05513	EBI-286199	EBI-295351	EBI-295452	1.51188	0.544068	-0.112704	1.14613	0.845098	0.60206	0.636822	0.753328	0.60206	0.273001	0.726999	1.35218	1.16633	2	0.260913	0.290035
CDK4	CDC37	P11802	Q16543	EBI-295644	EBI-295634	EBI-295633	-0.750999	-0.5209	-0.948168	-0.667453	-0.500602	-0.653213	-0.448633	-0.607455	-0.389971	-0.764787	-0.496007	-0.168195	-0.378635	-0.819544	-0.48734	-0.373225
CDC37	CDK6	Q16543	Q00534	EBI-295634	EBI-295663	EBI-295662	1.39445	1.46538	0.897016	0.889302	1.27875	0.954243	0.770852	0.762357	0.829304	1.06582	1.07004	1.08318	1.1383	1.97445	0.820555	1.26717
NUP107	NUP133	P57740	Q8WUM0	EBI-295687	EBI-295695	EBI-295708	-0.361728	-0.146128	-0.748188	-0.30103	-0.330993	-0.414973	-0.51663	-0.433656	-0.367977	-0.268845	-0.342423	-0.221849	-0.355388	-0.544068	-0.103541	-0.382335
CDC37	HSP90AA1	Q16543	P07900	EBI-295634	EBI-296047	EBI-296045	-0.365971	-0.46096	-1.19796	-0.745847	-1.08439	-0.846818	-1.08041	-0.807518	-0.948847	-0.872338	-1.11889	-1.00672	-0.760011	-0.418502	-1.2057	-1.54474
CD1B	B2M	P29016	P61769	EBI-1033762	EBI-714718	EBI-1033789		-4.13878		-3.32608				-3.65777	-3.60314	-4.18127		-3.85095	-4.27207		-3.59069	-4.0406
ZFYVE9	SMAD3	O95405	P84022	EBI-296817	EBI-347161	EBI-1034043	-0.327359	-0.391207	0.522879	-0.0579919	-0.102662	0.263241	0.109144	-1.24304	0.176091	-0.507084	-0.466656	0.0949755	-0.18631	0.0871502	0.40302	-0.153977
FKBP1A	MTOR	P62942	P42345	EBI-1027571	EBI-359260	EBI-1027706	1.47227	1.3927	0.770852	1.3027	1.3659	0.907997	1.0186	1.40937	0.913814	1.93513	1.42207	1.09498	1.31387	0.30103	0.466463	0.963425
IL4R	IL4	P24394	P05112	EBI-367009	EBI-367025	EBI-1027723			1.63682	2.14613			1.54407	2.83885		2.1181	2.5563	2.0607			1.75333	1.90309
FGF1	FGFR2	P05230	P21802	EBI-698068	EBI-1028658	EBI-1028822	0.477121	-0.574031	0.38344	0.559308	-0.845098	2.38021	0.419895		-2.04139	-0.243038	0.477121	-1.23045	-0.90309	0.823909	-0.740363	-1.4843
CAPN2	CAPNS1	P17655	P04632	EBI-1028956	EBI-711828	EBI-1028976	-0.277729	-0.421818	-0.655885	-0.462563	-0.401268	-0.631444	-0.280246	-0.398583	-0.832509	-0.396537	-0.358655	-0.253185	-0.39794	-0.470388	-0.502472	-0.238418
IL10RA	IL10	Q13651	P22301	EBI-1031656	EBI-1031632	EBI-1031672	0.69897	0.91833	0.632023	0.90309	0.39794	0.823909	0.30103	2.04139	0.39794	1.30103	1.42325	0.778151	0.544068	0.124939	0.30103	0.176091
ITGB3	ITGAV	P05106	P06756	EBI-702847	EBI-298282	EBI-1031956	-0.434924	-1.21748	-1.76716	-1.17609	-0.967815	-2.15381	-1.24304	0.532979	-0.669007	-0.986427	-1.39211	-1.24304	-0.818446	-1.32222	-1.00718	-0.636822
NXT1	NXF1	Q9UKK6	Q9UBU9	EBI-301889	EBI-398874	EBI-1032165	-0.0434657	0.252725	0	0.0211893	0.131279	-0.176091	-0.30103	-0.09691	0	0.256826	-0.093117	0.100371	-0.0448123	-0.0725507	0.140619	-0.292256
CTNNB1	TCF7L2	P35222	Q9NQB0	EBI-491549	EBI-924724	EBI-1032405	0.291046	0.780824	0.670113	0.659203	0.69897	0.90309	1.47349	1.16137	1.65321	0.455932	0.673416	1.17274	0.845098	0.845098	0.857332	1.02228
FNTB	FNTA	P49356	P49354	EBI-602349	EBI-602336	EBI-1033558	-0.69897	-0.60206	-0.455932	-0.458638	-0.676694	-0.477121	-0.477121	-0.550907	-0.367977	-0.653213	-0.778151	-0.458638	-0.550907	-0.69897	-0.49485	-0.623249
NCF2	RAC1	P19878	P63000	EBI-489611	EBI-413628	EBI-489636	-0.90943	-1.19578	-1.7736	-1.18157	-1.48252	-1.58734	-1.61066	0.449221	-1.5272	-0.732777	-1.01316	-1.52554	-1.64048	-1.8341	-1.37291	-1.86451
TFDP2	E2F4	Q14188	Q16254	EBI-752268	EBI-448943	EBI-6965947	-0.234083	-0.586266	-0.146128	0.09691	-0.0669468	0.0669468	-0.2156	-0.685397	-0.439333	-0.673416	-0.838149	-0.309303	-0.232573	-0.439333	-0.0271522	-0.100115
HLA-C	B2M	P10321	P61769	EBI-1051396	EBI-714718	EBI-7065745	-0.369064	-0.521252	-0.50872	-0.541641	-0.585513	-0.731819	-0.605242	-0.589216	-0.773841	-0.467991	-0.614304	-0.501675	-0.681009	-0.611165	-0.554597	-0.735251
RARA	RXRA	P10276	P19793	EBI-413374	EBI-78598	EBI-7205957	0.049218	0.217484	-0.30103	-0.311754	-0.0543577	-0.60206	-0.367977	-0.0263289	-0.838149	0.539269	-0.0434657	0.344809	-0.0696359	-0.644612	0.246672	-0.452298
B2M	FCGRT	P61769	P55899	EBI-714718	EBI-2833934	EBI-7366257	1.03386	1.44417	1.66872	1.37184	1.44857	1.42565	1.5213	1.82847	1.07167	1.81485	1.71382	1.20259	1.32268	1.20593	1.42436	1.35041
HLA-B	B2M	P01889	P61769	EBI-1046513	EBI-714718	EBI-7382693	-0.318759	-0.386728	-0.760727	-0.497581	-0.574823	-0.408125	-0.498231	-0.384887	-0.839716	-0.369529	-0.427312	-0.674861	-0.423885	-0.299232	-0.53506	-0.68842
HLA-DQB1	HLA-DQA1	P01920	P01909	EBI-1038012	EBI-713389	EBI-7848251	0.124939	0.361728	0.20412	0.0413927	0.477121	0.243038	0.439333	0.129095	0.346787	0.0889411	0.149762	0.0829742	0.0347621	0.20412	0.425969	0.176091
HLA-DRB1	HLA-DRA	P01911	P01903	EBI-1033104	EBI-1030473	EBI-7890209	0.00110367	-0.356691	-0.41857	-0.268562	-0.169966	-0.345076	-0.201346	-0.470835	-0.31527	-0.266076	-0.691989	-0.296834	-0.687716	-0.168792	-0.322591	0.0330003
BRCA1	BARD1	P38398	Q99728	EBI-349905	EBI-473181	EBI-7981548	-0.30103	-0.653213	-0.30103	0	-0.176091	0.30103	0.221849	-0.243038	0.632023	-0.69897	-0.477121	-0.30103	-0.30103	-0.69897	-0.0321847	0.860338
NCF1	NCF2	P14598	P19878	EBI-395044	EBI-489611	EBI-8506032	-1.53148	-0.458638	-1.42597	-1.47712	-1.90309	-1.17609	-1.39794	-1.27313	-1.17609	-1.97004	-0.511883	-1.33579	-1		-1.39794	-0.853872
HBG2	HBA2	P69892	P69905	EBI-3910089	EBI-714680	EBI-8660961	-1.42597	-1.81291	-1.53148	0.131279	-0.792392	-1.36798	-0.60206	0	-1.17609	-0.927449	-1.51851	-1.5563	-2.33846		-1.20412	0.20412
ETFA	ETFB	P13804	P38117	EBI-1052886	EBI-1056543	EBI-8668278	0.231394	0.30103	0.130334	0.109144	0.488117	0.714034	0.556303	0.812913	0.488703	0.646264	0.646264	0.391207	0.501945	0.571391	0.433656	0.572097
MAX	MYC	P61244	P01106	EBI-751711	EBI-447544	EBI-8678451	-0.477121	-0.436285	0.6173	-0.262277	-0.0945561	0.346787	0.19382	0.189353	-0.221849	-0.0280287	0.10701	-0.105634	0.139879	-0.935275	0.208276	0.176091
HLA-DMA	HLA-DMB	P28067	P28068	EBI-3865396	EBI-2877138	EBI-8685430	0.836143	0.245982	0.477121	0.684247	0.636822	0.669007	0.564271	0.229745	0.60206	0.61774	0.296576	0.48734	0.484674	0.653213	0.544068	-0.245982
IGHG1	IGLC1	P01857	P0CG04	EBI-356114	EBI-1221063	EBI-8686978
EIF4A2	EIF4G2	Q14240	P78344	EBI-73473	EBI-296519	EBI-296538	-0.28507	0.00692117	0.484918	-0.270492	0.134797	-0.351155	-0.166331	-0.324406	-0.313867	0.0180693	0.0398937	0.0449154	0.0945561	0.0761964	-0.102583	0.181245
GP1BA	F2	P07359	P00734	EBI-297082	EBI-297094	EBI-297118		2.92942	1.60206		0			2.0607	-2.95263				-0.477121		0.124939
BRCA2	RAD51	P51587	Q06609	EBI-79792	EBI-297202	EBI-297231	-0.154902	-0.176091	-0.30103	-0.346787	-0.522879	-0.30103	-0.39794	0	-0.30103	-0.30103	0	-0.39794	-0.243038	-0.30103	-0.51663	-0.154902
GRB2	VAV3	P62993	Q9UKW4	EBI-401755	EBI-297568	EBI-297464	1.81954	1.03809	1.38471	1.25527	0.991226	1.39794	0.0258073	1.06819	1.7231	1.29667	1.07588	1.42597	0.840299	2.07918	0.80448	1.07918
GRB2	VAV2	P62993	P52735	EBI-401755	EBI-297549	EBI-297464	1.04139	0.598757	1.14167	1.15836	0.845098	1	0.414973	1.34119	0.337753	0.716882	0.838518	0.624336	0.875061	1.60206	0.50345	0.653213
GRB2	SHC1	P62993	P29353	EBI-401755	EBI-78835	EBI-297464	-0.313995	-0.185925	0.708018	0.0184834	-0.129348	0.09691	0.0439055	0.812913	-0.075251	-0.0725507	0.0919654	-0.065393	0.09691	0.0184834	0.0641175	-0.0871502
GRB2	CTTN	P62993	Q14247	EBI-401755	EBI-351886	EBI-350217	0	0.284762	0.262496	0.0511525	0.459747	-0.146128	-0.09691	1.39918	0.39211	0.362167	0.654873	-0.134337	0.273001	0.124939	-0.0406179	-0.129439
CASC3	EIF4A3	O15234	P38919	EBI-299118	EBI-299104	EBI-299122	0.499687	0.104735	0.477121	0.460731	0.31079	0.327359	0.0483047	0.216386	0.104735	0.187087	0.350515	0.332438	0.484674	0.538391	0.257995	0.313619
MAGOH	CASC3	P61326	O15234	EBI-299134	EBI-299118	EBI-299142	-0.392477	0.143907	-0.264513	-0.238882	-0.176091	-0.0843209	-0.181844	-0.157264	0.176091	-0.28679	-0.200129	-0.284515	-0.332064	-0.579784	-0.196941	-0.0389181
TP63	PPP1R13B	Q9H3D4	Q96KQ4	EBI-2337775	EBI-1105153	EBI-7088642	-1.17609	-1.47712	-2	0.385351	-1.07918	-1.77815	-1	-1		-0.740363	-0.942008	-2.09691	0.234083	0.801632	-0.50515	-1.30103
ELOB	ELOC	Q15370	Q15369	EBI-301238	EBI-301231	EBI-301276	0.75467	0.557478	0.16481	0.50965	0.547012	0.347773	0.514446	0.719173	0.570802	0.39794	0.554635	0.583577	0.634729	0.883494	0.595986	0.491362
ELOB	VHL	Q15370	P40337	EBI-301238	EBI-301246	EBI-301276	0.51491	0.272635	0.403692	0.49541	0.827839	0.845098	0.531479	0.127579	0.712131	0.681241	0.268845	0.353128	0.778151	1.21085	0.784312	0.403226
NCOR2	HDAC1	Q9Y618	Q13547	EBI-80830	EBI-301834	EBI-298014	0.0122345	-0.542062	0.124939	-0.0474246	-0.356547	-0.191886	-0.69897	-0.781287	-0.716003	-0.361028	-0.876761	-0.33912	-0.661181	0.69897	-0.506279	-0.548185
HDAC2	HDAC1	Q92769	Q13547	EBI-301821	EBI-301834	EBI-298035	-0.39794	-0.732394	-0.0791812	-0.258278	-0.337242	-0.447158	-0.564271	-0.841985	-0.812913	-0.588272	-0.90309	-0.515211	-0.643453	0.0579919	-0.178921	-0.663578
DAXX	H4-16	Q9UER7	P62805	EBI-77321	EBI-302023	EBI-297600	1.43136	2.27107		1.93785			1.54407					1.38917	1.66276		1.49831	1.12494
WASF2	ABI1	Q9Y6W5	Q8IZP0	EBI-4290615	EBI-375446	EBI-7160548	0.308855	0.235677	-0.190815	0.309303	0.380981	0.30103	0.162081	0.252818	0.0791812	0.183644	0.210369	0.360929	0.323306	-0.0222764	0.252181	0.0982045
NCKAP1	ABI1	Q9Y2A7	Q8IZP0	EBI-389845	EBI-375446	EBI-7160574	-0.263241	-0.355388	-0.176091	-0.210853	-0.00934003	0.286307	-0.0917704	-1.83885	-0.273001	-0.336746	-0.477121	-0.207806	-0.081473	0.267172	-0.0923143	0.0312577
ABI1	CYFIP2	Q8IZP0	Q96F07	EBI-375446	EBI-2433893	EBI-7160598	1.26324	0.219725	-0.0457575	1.41497	1.07004	0.39794	-0.263241	0.0326691	0.330993	0.734686	0.376451	0.851258	0.734686	1.30103	0.52597	0.679947
ABI1	CYFIP1	Q8IZP0	Q7L576	EBI-375446	EBI-1048143	EBI-7160735	0.235213	0.341147	0.840299	0.224642	0.371068	0.330993	0.261521	0.724906	0.134699	0.26803	0.423876	0.283057	0.336746	0.259637	0.274158	0.269772
CTNNB1	CDH1	P35222	P12830	EBI-491549	EBI-727477	EBI-8624632
CTNNB1	CTNNA1	P35222	P35221	EBI-491549	EBI-701918	EBI-8624644	0.0136797	0.212188	0.096082	0.0998949	0.0177288	-0.126873	-0.00723841	0.244914	0.109144	-0.0851716	0.201496	0.41162	0.0307346	-0.132626	0.260735	0.139662
PARD3	PRKCI	Q8TEW0	P41743	EBI-81968	EBI-286199	EBI-307005	0.16481	0	-0.31742	0.176091	0.466656	0.210853	-0.0725507	-0.929419	0.39794	0.0413927	0	0.139179	0.0641175	0.80618	0.198834	0.16481
STK11	STRADB	Q15831	Q9C0K7	EBI-306838	EBI-306893	EBI-347038	-0.2156	0	-0.511883	-0.519525	-0.09691	-0.808114	-0.615424	-0.221849	-0.954243	-0.372386	-0.131279	-0.0511525	-0.0791812	-0.234083	0.133539	-0.185637
STK11	CAB39	Q15831	Q9Y376	EBI-306838	EBI-306905	EBI-347038	-0.762357	-0.77295	-1.20412	-0.685397	-0.954243	-0.879178	-1	-1.26717	-0.662758	-0.798355	-0.798935	-0.778151	-0.82823	-0.492361	-0.501945	-0.853293
STK11	STRADA	Q15831	Q7RTN6	EBI-306838	EBI-1109114	EBI-347038	0.669007	0	0	0.511883	0.60206	0.890856	0.425969	0.477121	0.79588	0.669007	0.628389	0.20412	0.574031	1.60206	0.531479	0.39794
CAB39	STRADB	Q9Y376	Q9C0K7	EBI-306905	EBI-306893	EBI-307245	0.546757	0.77295	0.692237	0.165872	0.857332	0.0710634	0.384576	1.04532	-0.291485	0.425969	0.667656	0.726999	0.749049	0.258278	0.635484	0.667656
STK11	MARK4	Q15831	Q96L34	EBI-306838	EBI-302319	EBI-354792	0	0.146128	-0.419129	0.113943	-0.09691	0.243038	0.20412	-0.0347621	0.09691	-0.0579919	0.189056	-0.0746336	-0.102662	0.049218	0.0543577	0
PLXNB1	MET	O43157	P08581	EBI-1111488	EBI-1039152	EBI-8514794
PAK1	RAC1	Q13153	P63000	EBI-1307	EBI-413628	EBI-8300544
NECTIN1	NECTIN3	Q15223	Q9NQS3	EBI-1771314	EBI-2826725	EBI-8411165	-0.367977	-0.176091	0.653213	0.109144	-0.425969	0.39794	-0.30103	0.90309	-0.60206	-0.20412	-0.176091	-0.425969	-0.159701	-0.69897	-1.40654	-1.25527
NECTIN4	NECTIN1	Q96NY8	Q15223	EBI-4314784	EBI-1771314	EBI-8411186	-0.875061	-1.60206	-2.13033	0.159701	-0.632023		-0.09691	-1.90309	-1.47712	0.414973	-1.12494	-0.477121	0.492916		0	-0.346787
SNRPG	SNRPE	P62308	P62304	EBI-624585	EBI-348082	EBI-8671928	-0.384004	-0.259899	-0.208884	-0.239512	-0.181231	0.198368	0.0825349	0.0124093	0.115795	0.257125	0.0889411	-0.398915	-0.15557	0.210853	-0.0366289	-0.142011
SNRPF	SNRPE	P62306	P62304	EBI-356900	EBI-348082	EBI-8671960	-0.641569	-0.506879	-0.48509	-0.708515	-0.628389	-0.433656	-0.378196	-0.376451	-0.234083	-0.354276	-0.372386	-0.725056	-0.55351	-0.681241	-0.628389	-0.623249
SNRPD1	SNRPD2	P62314	P62316	EBI-372177	EBI-297993	EBI-8672009
SNRPD2	SNRPF	P62316	P62306	EBI-297993	EBI-356900	EBI-8671992	-0.0917704	-0.0286452	0.207125	0.0234811	-0.0705811	-0.0669468	0.0234811	-0.161368	-0.322219	-0.2156	-0.146128	0.0579919	-0.159701	0.342423	0.0263289	-0.0255541
SKI	SMAD4	P12755	Q13485	EBI-347281	EBI-347263	EBI-347291	0.365147	0.352183	0.342423	0.443697	0.289448	0.09691	0	0.30103	0.124939	0.391207	0.389971	0.310173	0.201327	-0.169751	0.293477	0.077166
LSM8	LSM2	O95777	Q9Y333	EBI-347779	EBI-347416	EBI-348733	-0.577236	-0.448633	-0.732394	-0.518514	-0.880814	-0.60206	-0.709694	-0.805135	-0.753328	-0.812913	-0.734686	-0.70513	-0.924279	-1.13566	-0.706149	-0.454258
LSM3	LSM2	P62310	Q9Y333	EBI-348239	EBI-347416	EBI-348736	-0.230449	-0.0987542	0.136838	0	-0.132626	0.0746336	-0.121422	-0.427716	-0.0543577	-0.38155	-0.433656	-0.294956	-0.261521	-0.408664	0.0659285	0.139368
LSM7	LSM2	Q9UK45	Q9Y333	EBI-348372	EBI-347416	EBI-348739	-0.189056	0.0552228	-0.227244	-0.176091	-0.30103	-0.50515	-0.436693	-0.413928	-0.276206	-0.511883	-0.289749	-0.170017	-0.461881	-0.612784	-0.151861	-0.07684
SNRPE	LSM2	P62304	Q9Y333	EBI-348082	EBI-347416	EBI-348742	0.432309	0.408125	0.308999	0.445274	0.349635	0.0746336	0.0206846	-0.080229	0.325854	-0.09691	-0.0612697	0.497047	0.0442037	-0.232573	0.348209	0.599116
SNRPD2	LSM2	P62316	Q9Y333	EBI-297993	EBI-347416	EBI-348745	-0.30103	-0.127399	0.0310342	-0.23976	-0.349335	-0.425969	-0.33403	-0.618048	-0.230449	-0.666785	-0.579784	-0.170017	-0.669007	-0.571391	-0.253851	-0.0496878
CSNK2A2	CSNK2B	P19784	P67870	EBI-347451	EBI-348169	EBI-348796	0.362548	0.101458	0.263241	0.259637	0.252725	-0.0791812	-0.0202034	0.0564814	-0.251812	-0.158717	-0.0881361	0.271067	-0.0710634	-0.290035	0.312716	0.378635
CSNK2A1	CSNK2B	P68400	P67870	EBI-347804	EBI-348169	EBI-348802	0.229337	0.0734289	0.378196	0.21388	0.212608	0.367977	0.280827	0.276206	-0.167491	-0.0991315	-0.0467434	0.403692	0.0538754	0.328013	0.0857121	0.444452
RNF126	BAG6	Q9BV68	P46379	EBI-357322	EBI-347552	EBI-348829	-0.703769	-0.443697	-0.520156	-0.623249	-0.920819	-0.973128	-0.977724	-0.729847	-0.60206	-0.797037	-0.693507	-0.866709	-0.90309	-0.895265	-0.860338	-0.745482
DDX39A	DDX39B	O00148	Q13838	EBI-348253	EBI-348622	EBI-348901	-0.0202034	-0.0536849	-0.320335	-0.273001	-0.21388	-0.176091	0	0.39794	-0.0579919	-0.365147	-0.196941	-0.180736	-0.414973	0.30103	0.814874	-0.111974
NFKBIE	REL	O00221	Q04864	EBI-355098	EBI-307352	EBI-360777	0.124939	0.528274	0.60206	0.176091	0.477121	0	0.778151	0.119975	0.522879	0.425969	0.452298	0	0.176091	0.39794	0.477121	0.30103
NFKBIA	REL	P25963	Q04864	EBI-307386	EBI-307352	EBI-360789	1.36173	1.58687	1.80618	1.50515	1.86332	1.716	2.04139	0.787911	2.04792	2.04597	1.54818	1.40369	1.7344	2.09255	1.64015	1.78888
NFKBIB	REL	Q15653	Q04864	EBI-352889	EBI-307352	EBI-360792	0.69897	0.640978	1.25527	0.812913	1.11394	0.69897	1.30103	-0.0871502	1.42597	0.544068	0.60206	0.335792	0.628389	1.24304	0.954243	1.25527
NFKB1	REL	P19838	Q04864	EBI-300010	EBI-307352	EBI-360795	0.985277	0.709694	0.90309	0.954243	1.39794	0.90309	1.25527	0.538391	1.17609	0.946125	0.90309	0.893947	1.03141	1.273	0.985277	1.25527
NFKB2	REL	Q00653	Q04864	EBI-307326	EBI-307352	EBI-360825	0.778151	0.989005	0.778151	0.778151	1.27875	0.477121	0.954243	0.176091	0.522879	0.977724	0.920819	0.636822	1.01072	1.45864	0.778151	0.812913
NFKB1	NFKBIA	P19838	P25963	EBI-300010	EBI-307386	EBI-360870	-0.376451	-0.877175	-0.90309	-0.550907	-0.465383	-0.812913	-0.78612	-0.24952	-0.871832	-1.09985	-0.645095	-0.509746	-0.702991	-0.819544	-0.654873	-0.533603
NFKBIA	NFKB2	P25963	Q00653	EBI-307386	EBI-307326	EBI-360903	0.583577	0.597864	1.02803	0.726999	0.584569	1.23888	1.08715	0.61182	1.52504	1.06825	0.627366	0.76687	0.723676	0.633907	0.861999	0.975962
NFKB2	NFKBIB	Q00653	Q15653	EBI-307326	EBI-352889	EBI-360999	0.0791812	0.348027	-0.477121	-0.0347621	0.16481	-0.221849	-0.346787	0.263241	-0.90309	0.433656	0.318759	0.30103	0.382335	0.2156	-0.176091	-0.442359
NFKB2	NFKBIE	Q00653	O00221	EBI-307326	EBI-355098	EBI-361125	0.653213	0.460731	0.176091	0.60206	0.801632	0.477121	0.176091	0.0561159	0	0.551755	0.468521	0.636822	0.834633	1.0607	0.30103	0.511883
NFKBIE	RELB	O00221	Q01201	EBI-355098	EBI-357837	EBI-363478	-0.477121	-0.401145	0	-0.367977	-0.124939	0	0.176091	0.0310342	0.30103	-0.39794	0.0543577	-0.335792	-0.263241	-1.07918	0.255273	-0.176091
NFKBIA	RELB	P25963	Q01201	EBI-307386	EBI-357837	EBI-363493	0.759668	0.65745	1.20412	0.961082	1.26126	1.716	1.43933	0.69897	1.82607	1.22207	1.15024	1.0679	1.29507	0.615424	1.4183	1.31175
NFKB2	RELB	Q00653	Q01201	EBI-307326	EBI-357837	EBI-363547	0.176091	0.0595857	0.176091	0.234083	0.676694	0.477121	0.352183	0.0871502	0.30103	0.153815	0.522879	0.30103	0.571391	-0.0184834	0.556303	0.335792
ANKHD1	NFKBIE	Q8IWZ3	O00221	EBI-359558	EBI-355098	EBI-365370	-0.30103	-0.732394	-0.30103	-0.176091	-0.69897	-0.154902	-0.778151	-1.16137	-0.522879	-0.90309	-0.929419	-0.176091	-0.778151	-0.30103	-0.477121	0
NFKB1	NFKB2	P19838	Q00653	EBI-300010	EBI-307326	EBI-365440	0.207125	-0.279311	0.124939	0.176091	0.119186	0.425969	0.30103	0.3623	0.653213	-0.031599	-0.0177288	0.257125	0.0206846	-0.185637	0.207125	0.442359
TRAF2	TRAF1	Q12933	Q13077	EBI-355744	EBI-359224	EBI-365470	0.69897	0	0.124939	0.30103	0.845098	0.30103	0.221849	-0.268845	0.39794	0	0	0.0791812	-0.154902	0.90309	0.812913	0.522879
MAP3K3	MAP2K5	Q99759	Q13163	EBI-307281	EBI-307294	EBI-365659	0.439333	0.564271	-0.159701	0.230449	0.0791812	0.39794	0.159701	0.78837	0.09691	0.798355	0.662758	0.146128	0.274701	-0.0377886	0.146128	0.320335
IKBKB	MAP3K14	O14920	Q99558	EBI-81266	EBI-358011	EBI-365671	0.60206	-0.0511525	0.124939	0.522879	-0.09691	0.477121	0.255273	0.0511525	0.176091	-0.0669468	0.15261	0.327359	0.189056	-0.669007	-0.0457575	0.433656
NFKB1	RELB	P19838	Q01201	EBI-300010	EBI-357837	EBI-365722	0.383217	-0.219725	0.30103	0.410174	0.79588	0.90309	0.653213	0.44945	0.954243	0.122216	0.50515	0.558155	0.592076	-0.20412	0.763428	0.778151
AZI2	TBK1	Q9H6S1	Q9UHD2	EBI-359973	EBI-356402	EBI-365797	-0.0669468	-0.502675	-0.30103	-0.0901766	-0.113943	-0.352183	-0.30103	-0.349335	-0.477121	-0.581857	-0.443697	-0.246672	-0.268845	-0.574031	-0.419129	-0.274701
TNF	TNFRSF1A	P01375	P19438	EBI-359977	EBI-299451	EBI-365806		-1.24613	-1.81291	-1.83885			-1.90908	-0.91243	-2.86332	-1.79472	-1.35025	-2.68723	-2.82607	-2.15635	-2.76343
TNF	TNFRSF1B	P01375	P20333	EBI-359977	EBI-358983	EBI-365815		-1.2075	-1.54407	-1.63347			-1.1597	-1.47901	-2.25527	-1.6163	-1.35025	-2.09108	-2.20412	-1.60206	-2.34242
POP4	RPP38	O95707	P78345	EBI-366477	EBI-366493	EBI-366535	-0.176091	-0.196295	-0.138303	-0.104735	-0.20412	0	0	-0.132626	0	-0.146128	-0.276206	-0.259637	-0.21388	-0.255273	-0.466656	-0.132626
RPP30	RPP14	P78346	O95059	EBI-366553	EBI-366542	EBI-366563	0.221849	0.243038	0.146128	0.176091	0.221849	-0.221849	0.176091	0.243038	0.0791812	0.30103	0.273001	0.09691	0.259637	-0.176091	0.491362	0.0543577
RPP25	POP7	Q9BUL9	O75817	EBI-366570	EBI-366574	EBI-366583	-0.662758	-0.511883	-0.865301	-0.79588	-0.477121	-1.07918	-0.845098	-0.80618	-1.06695	-0.564271	-0.421005	0.286307	-0.522879	-1.62325	-0.383217	-0.314394
RPP25	POP1	Q9BUL9	Q99575	EBI-366570	EBI-366741	EBI-366598
EIF3B	EIF3I	P55884	Q13347	EBI-366696	EBI-354047	EBI-366642	-0.612525	-0.532876	-0.632626	-0.538119	-0.621365	-0.564271	-0.68921	-0.696991	-0.597864	-1.0461	-0.791116	-0.550317	-0.721747	-0.468647	-0.419129	-0.514584
IL2RG	IL4	P31785	P05112	EBI-80475	EBI-367025	EBI-367058			0.367977	1.95424			1	3.716		1.95424	3.30103	1.60206			1	1.17609
IL2RG	IL4R	P31785	P24394	EBI-80475	EBI-367009	EBI-367058	-0.318759	0.249323	-1.26885	-0.191886	-0.676694	-0.30103	-0.544068	0.877154	-0.937852	-0.163857	0.744727	-0.458638	-0.836143	0.30103	-0.753328	-0.726999
STK4	RASSF5	Q13043	Q8WWW0	EBI-367376	EBI-367390	EBI-367398	-1	-1.70757	-0.778151	-0.477121	-0.632023	-1.60206	0.90309	-3.04139	1.37414	-1.727	-1.39211	-0.60206	-0.845098	-0.69897	-0.09691	0.234083
ACTB	ACTR1B	P60709	P42025	EBI-353944	EBI-367493	EBI-367580	2.1647	2.03598	1.57692	1.99679	2.23997	1.26885	1.70975	2.3278	1.76271	2.17635	1.7954	2.06408	2.08144	1.23481	1.93286	1.48277
EXOSC10	EXOSC4	Q01780	Q9NPD3	EBI-358236	EBI-371823	EBI-374271	0.21388	0.245982	0.176091	0.132626	0	0.30103	0.0248236	0.151268	-0.243038	0.221849	0.405765	0.252725	0.327359	0.39794	-0.135663	0.255273
EXOSC3	EXOSC4	Q9NQT5	Q9NPD3	EBI-371866	EBI-371823	EBI-374274	-0.0871502	-0.0917704	-0.124939	0	0.191886	-0.124939	-0.189056	0.176091	-0.30103	-0.0511525	0.162727	0.119186	0.0746336	-0.30103	-0.150386	0.0791812
EXOSC10	EXOSC7	Q01780	Q15024	EBI-358236	EBI-371841	EBI-374283	0.21388	0.206474	0.21388	0.16481	0.0511525	0.0579919	0.109144	0.230449	0.124939	0.0621479	0.405765	0.20926	0.20926	0.176091	0.134699	-0.0737862
EXOSC3	EXOSC5	Q9NQT5	Q9NQT4	EBI-371866	EBI-371876	EBI-374289	-0.0457575	-0.111974	-0.0871502	0.191886	0.104735	0	0.263241	0	-0.154902	0.20412	0.162727	0.318759	0	-0.937852	0.258278	0.0248236
EXOSC8	EXOSC5	Q96B26	Q9NQT4	EBI-371922	EBI-371876	EBI-374292	0.113943	0.119975	-0.0413927	0.159701	0	0.367977	0.367977	-0.109144	-0.09691	0.556303	0.237361	0.383217	0.13622	-0.373581	0.375664	0.216709
EXOSC1	EXOSC5	Q9Y3B2	Q9NQT4	EBI-371892	EBI-371876	EBI-374295	0.0413927	0.0377886	0	0.124939	-0.0871502	0	0.176091	0.106455	0	0.342423	0.21388	0.263241	-0.0483047	-0.373581	0.0511525	0
EXOSC7	EXOSC2	Q15024	Q13868	EBI-371841	EBI-301735	EBI-374310	0.0871502	-0.169751	-0.104735	0.113943	0.0579919	0.243038	0.191886	-0.0413927	0	0.159701	-0.134699	-0.109144	0.0917704	0.09691	0.38818	0.20412
EXOSC8	EXOSC3	Q96B26	Q9NQT5	EBI-371922	EBI-371866	EBI-374319	0.159701	0.231949	0.0457575	-0.0321847	-0.104735	0.367977	0.104735	-0.109144	0.0579919	0.352183	0.0746336	0.064458	0.13622	0.564271	0.117386	0.191886
EXOSC4	EXOSC1	Q9NPD3	Q9Y3B2	EBI-371823	EBI-371892	EBI-374325	0	-0.0579919	0.0377886	0.0669468	0	0.124939	0.276206	-0.282547	0.146128	-0.0871502	-0.21388	-0.0636691	-0.0263289	-0.263241	0.357511	-0.0543577
EXOSC8	EXOSC1	Q96B26	Q9Y3B2	EBI-371922	EBI-371892	EBI-374328	0.0725507	0.0821868	-0.0413927	0.0347621	0.0871502	0.367977	0.191886	-0.2156	-0.09691	0.21388	0.0234811	0.119975	0.184524	0	0.324511	0.216709
EXOSC8	EXOSC10	Q96B26	Q01780	EBI-371922	EBI-358236	EBI-374343	-0.141329	-0.105804	-0.255273	-0.16481	0.0871502	-0.0579919	-0.109144	-0.0843209	0	0.0791812	-0.168404	-0.0690809	-0.116506	-0.134699	0.102662	0.0157943
MTREX	MPHOSPH6	P42285	Q99547	EBI-347612	EBI-373187	EBI-374346	0.337753	0.170262	0.162727	0.148939	0.216709	0.579784	0.130334	0.477121	0	0.60206	0.425969	0.345234	0.329675	1.27875	0.349335	0.477121
EXOSC8	DIS3	Q96B26	Q9Y2L1	EBI-371922	EBI-373539	EBI-374355	0.0347621	0.10067	-0.176091	-0.0621479	0.196295	0.0669468	0.0321847	-0.154902	0.0579919	0.0791812	0.199572	0.119975	0.113943	0.342423	0.199572	0
LSM2	LSM1	Q9Y333	O15116	EBI-347416	EBI-347619	EBI-374361	0.385351	0.252338	0.15261	0.156786	0.324511	0	0.290565	0.427716	0.0843209	0.582464	0.389452	0.374137	0.405765	0.834633	0.217128	0.105804
LSM4	LSM1	Q9Y4Z0	O15116	EBI-372521	EBI-347619	EBI-374364	0.154902	0.114955	0.0829742	-0.0395085	0.0457575	-0.0579919	0.109144	0.110698	0.109144	0.325854	0.0401172	0.0791812	0.0725507	0.564271	0.130768	0.139662
LSM5	LSM3	Q9Y4Y9	P62310	EBI-373007	EBI-348239	EBI-374394	-0.346787	-0.31037	-0.39211	-0.342423	-0.333215	-0.324511	-0.345234	-0.260913	-0.176091	-0.389971	-0.191886	-0.234083	-0.361728	-0.425969	-0.595986	-0.276206
LSM6	LSM3	P62312	P62310	EBI-373310	EBI-348239	EBI-374397	0.146128	-0.240734	-0.48902	-0.156786	-0.191886	-0.676694	-0.537119	0.142107	-0.39794	-0.0889411	-0.191886	-0.0377886	-0.30103	-0.30103	-0.228009	-0.385351
LSM7	LSM4	Q9UK45	Q9Y4Z0	EBI-348372	EBI-372521	EBI-374409	0.0413927	0.192606	-0.157608	0.0202034	-0.0222764	-0.447158	-0.255273	-0.09691	-0.30103	-0.255273	0.0595857	0.124939	-0.128667	-0.342423	-0.0655015	-0.110698
LSM8	LSM4	O95777	Q9Y4Z0	EBI-347779	EBI-372521	EBI-374412	-0.346787	-0.311249	-0.662758	-0.322219	-0.60206	-0.544068	-0.528274	-0.488117	-0.778151	-0.556303	-0.385351	-0.410174	-0.591065	-0.865301	-0.619789	-0.488117
LSM6	LSM5	P62312	Q9Y4Y9	EBI-373310	EBI-373007	EBI-374418	0.492916	0.0696359	-0.09691	0.185637	0.141329	-0.352183	-0.191886	0.40302	-0.221849	0.30103	0	0.196295	0.0606978	0.124939	0.367977	-0.109144
LSM7	LSM5	Q9UK45	Q9Y4Y9	EBI-348372	EBI-373007	EBI-374421	0.38818	0.464347	0.0280287	0.166331	0.16481	-0.255273	0.0299632	0.274701	-0.0457575	0.259637	0.335792	0.359022	0.161368	0.221849	0.378196	0.0599979
LSM7	LSM6	Q9UK45	P62312	EBI-348372	EBI-373310	EBI-374430	-0.104735	0.394711	0.124939	-0.0193052	0.0234811	0.09691	0.221849	-0.128318	0.176091	-0.0413927	0.335792	0.162727	0.10067	0.09691	0.0102192	0.169142
LSM8	LSM6	O95777	P62312	EBI-347779	EBI-373310	EBI-374436	-0.492916	-0.109144	-0.380211	-0.361728	-0.556303	0	-0.0511525	-0.519525	-0.30103	-0.342423	-0.109144	-0.372386	-0.361728	-0.425969	-0.544068	-0.208276
DCP1A	DCP2	Q9NPI6	Q8IU60	EBI-374238	EBI-521577	EBI-374481	0.166331	0.167491	-0.109144	0.124939	0.352183	0.243038	-0.0321847	-0.307561	0	0.0555173	0.0889411	0.102662	0.363178	0.367977	0.146128	0.283997
DCP1B	DCP2	Q8IZD4	Q8IU60	EBI-521595	EBI-521577	EBI-374484	-0.574031	-0.276206	-0.556303	-0.477121	0	-0.60206	-0.367977	-0.784682	-0.221849	-0.564271	-0.497325	-0.30103	0.208276	0.221849	0.146128	-0.0725507
EXOSC9	EXOSC4	Q06265	Q9NPD3	EBI-347966	EBI-371823	EBI-373647	0.0377886	0.109144	0.199572	-0.0669468	-0.176091	0.09691	-0.276206	0.09691	-0.447158	0	-0.0413927	0.0434657	0	0.124939	0.238474	0.0280287
LSM10	LSM3	Q969L4	P62310	EBI-373268	EBI-348239	EBI-373902	0	0.0760902	-0.18799	0.012965	0.0579919	0.0434657	-0.129634	0.46768	0.255273	0.100115	0.422074	0.0234811	0.136583	0.520156	-0.346108	-0.0354723
SNRPF	LSM5	P62306	Q9Y4Y9	EBI-356900	EBI-373007	EBI-373941	0.367977	0.31037	0.0791812	0.0791812	0.187087	-0.109144	0.109144	0.231949	0.322219	0.320335	0.191886	0.30103	0.113943	-0.0791812	0.249877	0.112704
SNRPE	LSM5	P62304	Q9Y4Y9	EBI-348082	EBI-373007	EBI-373944	1.00955	0.817249	0.564271	0.787697	0.815476	0.324511	0.48734	0.6084	0.556303	0.674611	0.564271	1.02609	0.667453	0.60206	0.878266	0.735954
SNRPD2	LSM6	P62316	P62312	EBI-297993	EBI-373310	EBI-373953	-0.216709	0.212089	0.383217	-0.0829742	-0.0248236	0.176091	0.324511	-0.332438	0.221849	-0.196295	0.0457575	0.162727	-0.106455	0.138303	-0.0917704	0.196295
SNRPD3	LSM7	P62318	Q9UK45	EBI-372789	EBI-348372	EBI-373971	0.104735	0.0489865	0.511883	0.201645	0.289448	0.732394	0.556303	0.39794	0.761761	0.423246	0.157123	0.205249	0.440692	0.556303	0.12996	0.462881
SMARCA4	ARID1A	P51532	O14497	EBI-302489	EBI-637887	EBI-368209	-0.124939	-0.275223	0.0147233	-0.2156	-0.146128	-0.335792	-0.118099	-0.685034	-0.30103	-0.271067	-0.477121	-0.221849	-0.349335	-0.0483047	0.111974	-0.257125
SMARCA4	SMARCE1	P51532	Q969G3	EBI-302489	EBI-455078	EBI-368209	0.118099	-0.103541	0.30103	-0.176091	-0.255273	-0.0669468	0	-0.119186	-0.146128	0.0299632	-0.208276	-0.104735	-0.274701	0.327359	0.263241	-0.0621479
SMARCA4	SMARCD2	P51532	Q92925	EBI-302489	EBI-358441	EBI-368209	-0.257564	-0.340902	0.273001	-0.507084	-0.491362	-0.0669468	-0.364082	-0.716882	-0.845098	-0.447158	-0.641932	-0.189056	-0.626884	0.276206	-0.182622	-0.283997
SMARCA4	SMARCC2	P51532	Q8TAQ2	EBI-302489	EBI-357418	EBI-368209	-0.154902	-0.0321847	-0.230449	-0.251812	-0.380211	-0.263241	0.0280287	-0.265314	0.09691	-0.20412	-0.442359	-0.205762	-0.450792	-0.288065	0.212089	-0.218495
PBRM1	SMARCA4	Q86U86	P51532	EBI-637807	EBI-302489	EBI-371589	0.0757207	0.0321847	-0.363178	0.359022	0.30103	0.39794	-0.0901766	0.411442	0.146128	0	0.266268	0.197489	0.325854	-0.151268	-0.124939	0.103541
ATRX	DAXX	P46100	Q9UER7	EBI-396461	EBI-77321	EBI-371424	-0.15261	-0.405765	0.40302	-0.0927541	-0.13622	0.375664	-0.0917704	-0.338819	-0.477121	-0.352183	-0.508155	-0.0991315	-0.247784	-0.425969	-0.520587	-0.0835461
GMNN	CDT1	O75496	Q9H211	EBI-371669	EBI-456953	EBI-371683	0.890856	0.60206	1.19629	0.740363	0.875061	1	1.50515	0.954243	1.47712	0.954243	0.845098	1.04139	1.49292		0.954243	1.40749
MCM3	MCM2	P25205	P49736	EBI-355153	EBI-374819	EBI-375131	0.212608	-0.131569	-0.111974	-0.260412	0.30103	0.30103	0.09691	0.410174	-0.124939	-0.448158	-0.215115	0.0705811	0.0377886	0	0.609747	-0.141329
MCM3	MCM5	P25205	P33992	EBI-355153	EBI-359410	EBI-375137	0.646264	0.432702	0.929419	0.60206	0.865301	0.778151	1	0.45364	0.653213	0.889302	0.477121	0.736759	0.836143	0.146128	0.609747	0.511883
ORC5	ORC3	O43913	Q9UBD5	EBI-374928	EBI-374916	EBI-375149	-0.447158	-0.228479	-0.30103	-0.39794	-0.09691	-0.60206	-0.176091	-0.0280287	0.0669468	-0.30103	-0.273001	-0.374459	-0.0696359	-0.375664	-0.167973	-0.30103
MCM5	MCM2	P33992	P49736	EBI-359410	EBI-374819	EBI-375170	-0.433656	-0.564271	-1.04139	-0.862472	-0.564271	-0.477121	-0.90309	-0.0434657	-0.778151	-1.33746	-0.692237	-0.666177	-0.798355	-0.146128	0	-0.653213
ORC5	ORC1	O43913	Q13415	EBI-374928	EBI-374847	EBI-375182
ORC2	ORC1	Q13416	Q13415	EBI-374957	EBI-374847	EBI-375185
MCM7	MCM2	P33993	P49736	EBI-355924	EBI-374819	EBI-375248	0.0829742	-0.29127	-0.0636691	-0.345842	0.259637	0.124939	-0.266268	0	-0.234083	-0.541579	-0.134082	-0.245172	0.0377886	0.767686	0.717195	-0.0334238
ORC4	ORC5	O43929	O43913	EBI-374889	EBI-374928	EBI-375257	0.20412	0.0901766	0.333215	0.210853	0.0511525	0.477121	0.30103	0.0543577	-0.146128	0.176091	0.138303	0.183644	-0.106455	-0.124939	-0.277549	0.159701
ORC3	ORC1	Q9UBD5	Q13415	EBI-374916	EBI-374847	EBI-375260
ORC3	ORC4	Q9UBD5	O43929	EBI-374916	EBI-374889	EBI-375284	0.243038	0.138303	-0.0321847	0.187087	0.0457575	0.124939	-0.124939	-0.0263289	0.0791812	0.124939	0.134699	0.190815	0.176091	0.500602	0.445522	0.141329
ORC5	ORC2	O43913	Q13416	EBI-374928	EBI-374957	EBI-375290	-0.477121	-0.187087	0	-0.243038	0.20412	-0.425969	-0.0791812	-0.0791812	0.367977	-0.124939	-0.327359	-0.212608	0.0829742	0.0579919	-0.0347621	-0.0669468
CCND3	CDKN1A	P30281	P38936	EBI-375013	EBI-375077	EBI-375296	-0.797214	0.0184834	-0.380211	-0.445522	-0.855317	-0.449969	-0.672641	0.641707	-0.832509	-0.90309	-0.140815	-1.12276	-0.864664	-1.53782	-0.640978	-0.535468
CCNE2	CDK2	O96020	P24941	EBI-375033	EBI-375096	EBI-375320	-1.36173	-1.39794	-0.221849	-1.09691	-1.38021	-1.09691	-1.34242	-1.34242	-1.54407	-2.07918	-1.44716	-1.07918	-1.43933	-1.36798	-0.221849	-1.23045
CCND3	CDK4	P30281	P11802	EBI-375013	EBI-295644	EBI-375326	0.0725507	0.21388	0.39794	-0.0222764	-0.124939	0.138303	-0.0917704	0.872156	-0.342423	0.435729	0.496007	-0.69314	-0.171396	-0.39794	-0.243038	0.0354723
CCND3	CDK6	P30281	Q00534	EBI-375013	EBI-295663	EBI-375332	0.716003	1.15836	0.346787	0.199572	0.653213	0.439333	0.230449	1.02706	0.09691	0.736759	1.07004	0.221849	0.588272	0.756962	0.0901766	0.929419
CCNE2	CDKN1A	O96020	P38936	EBI-375033	EBI-375077	EBI-375335	-2.21219	-1.83885	-1.20412	-1.82119	-2.41162	-1.8893	-2.20412	-1.83251	-2.23045	-2.90309	-2.11394	-1.99782	-2.45294	-2.66276	-0.890856	-2.24304
CCND1	CDK4	P24385	P11802	EBI-375001	EBI-295644	EBI-375341	0.148939	-0.075251	0.273001	1.22272	-0.0791812	0.852785	0.140179	-1.30103	1.00393	0.630705	-0.154902	-0.39211	0.305725	-0.522879	0.277118	0.0180982
CCND1	CDKN1A	P24385	P38936	EBI-375001	EBI-375077	EBI-375359	-0.720826	-0.270647	-0.50515	0.799471	-0.80956	0.264513	-0.440692	-1.53148	0.513844	-0.708113	-0.791724	-0.821732	-0.387543	-1.66276	-0.120822	-0.552842
CCND1	CDK6	P24385	Q00534	EBI-375001	EBI-295663	EBI-375368	0.792392	0.869232	0.221849	1.44457	0.69897	1.15381	0.462398	-1.14613	1.44326	0.931735	0.419129	0.522879	1.06539	0.632023	0.610333	0.912045
MCM5	MCM7	P33992	P33993	EBI-359410	EBI-355924	EBI-375371	-0.51663	-0.273001	-0.977724	-0.51663	-0.823909	-0.60206	-0.636822	-0.0434657	-0.544068	-0.79588	-0.558155	-0.421005	-0.836143	-0.913814	-0.717195	-0.619789
CDK6	CDKN1A	Q00534	P38936	EBI-295663	EBI-375077	EBI-375386	-1.51322	-1.13988	-0.726999	-0.645095	-1.50853	-0.889302	-0.90309	-0.385351	-0.929419	-1.63985	-1.21085	-1.34461	-1.45294	-2.29478	-0.731155	-1.46489
ORC4	ORC2	O43929	Q13416	EBI-374889	EBI-374957	EBI-375389	-0.273001	-0.09691	0.333215	-0.0321847	0.255273	0.0511525	0.221849	-0.0248236	0.221849	0.0511525	-0.189056	-0.0289637	-0.0234811	-0.0669468	-0.312311	0.0927541
CDK4	CDKN1A	P11802	P38936	EBI-295644	EBI-375077	EBI-375404	-0.869765	-0.195396	-0.778151	-0.423246	-0.730378	-0.588272	-0.580871	-0.230449	-0.490086	-1.33882	-0.636822	-0.429621	-0.693268	-1.13988	-0.39794	-0.57094
MCM7	MCM4	P33993	P33991	EBI-355924	EBI-374938	EBI-375407	0.583577	0.539269	0.0234811	0.583577	1	0.124939	-0.0321847	0.367977	0.367977	0.79588	0.769008	0.383217	0.681241	0.834633	0.139047	0.585027
CCNB2	CDK2	O95067	P24941	EBI-375024	EBI-375096	EBI-375413	-1.36173	-1.09691	-0.39794	-0.69897	-0.60206	-0.920819	-1.08715	-0.740363	-1.54407	-1.5563	-1.14613	-0.90309	-1.34242	-1.54407	0.853293	-0.929419
CCNA1	CDKN1A	P78396	P38936	EBI-375065	EBI-375077	EBI-375416	-3.21219	-2.36173	-0.681241		-2.11059	-2.49136	-2.42597	-2.23045		-1.83614	-2.33579	-1.5207	-3.055	-3.13988	0.291623	-2.24304
CDK2	CDKN1A	P24941	P38936	EBI-375096	EBI-375077	EBI-375428	-0.85046	-0.440909	-0.982271	-0.724276	-1.03141	-0.792392	-0.861697	-0.490086	-0.686381	-0.823909	-0.666785	-0.918642	-1.0136	-1.29478	-0.669007	-1.01259
MCM6	MCM3	Q14566	P25205	EBI-374900	EBI-355153	EBI-375440	-0.148939	-0.200129	0.111974	-0.30103	-0.263241	-0.477121	-0.363178	-0.285236	-0.477121	-0.190332	-0.248642	-0.187087	-0.249877	0	-0.0569049	-0.386945
EXOSC2	EXOSC4	Q13868	Q9NPD3	EBI-301735	EBI-371823	EBI-371832	-0.0871502	0.20926	0.0669468	-0.146128	-0.109144	0	-0.276206	-0.0377886	-0.367977	0	0.134699	0.15261	0.0263289	0.124939	-0.658541	0.124939
EXOSC4	EXOSC7	Q9NPD3	Q15024	EBI-371823	EBI-371841	EBI-371861	0	-0.0395085	0.0377886	0.0321847	0.0511525	-0.243038	0.0843209	0.0791812	0.367977	-0.159701	0	-0.0434657	-0.118099	-0.221849	0.270361	-0.329059
GTF2A1	TBP	P52655	P20226	EBI-389518	EBI-355371	EBI-389553	0.672098	0.121044	0.50515	0.39211	0.352183	0.154902	0.184524	0.409124	0.176091	0.60206	0.216709	0.441209	0.38818	0.711204	0.00694886	0.425969
TBP	GTF2B	P20226	Q00403	EBI-355371	EBI-389564	EBI-389581	-0.255273	-0.165626	-0.31527	-0.185637	-0.352183	-0.0579919	-0.149762	-0.437613	-0.30103	-0.834633	-0.246672	-0.279841	-0.288796	-0.109144	0.236089	-0.30103
NFYA	NFYB	P23511	P25208	EBI-389739	EBI-389728	EBI-389797	-0.0483047	-0.327359	-0.323306	-0.167491	-0.60206	-0.556303	-0.159701	0.39794	-0.124939	0.0791812	-0.373581	-0.146128	-0.363178	-0.273001	0.00768683	-0.176091
NFYA	NFYC	P23511	Q13952	EBI-389739	EBI-389755	EBI-389797	0.0263289	-0.287242	0.132626	-0.0248236	0	-0.30103	-0.0234811	0.221849	-0.221849	0.477121	-0.0377886	0.110698	-0.116506	-0.49485	0.357935	-0.116506
NCF1	ABI1	P14598	Q8IZP0	EBI-395044	EBI-375446	EBI-395065	-1.74036	-0.929419	-2.47712	-1.87091	-2.6721	-1.87506	-2.32222	-0.486667	-1.87506	-1.92657	-0.935759	-2.07311	-1.88081		-2.07004	-1.98098
MED10	MED14	Q9BTT4	O60244	EBI-394354	EBI-394489	EBI-394793	0.405765	0.431364	0.628389	0.500602	0.726999	0.330993	0.247784	0.228479	0.39794	0.30103	0.552842	0.257564	0.51663	-0.132626	0.498841	0.341147
PBX2	PKNOX1	P40425	P55347	EBI-348489	EBI-1373569	EBI-8678417	0.832509	0.914989	0.643453	0.732394	0.60206	0.740363	0.49485	0.87986	0.669007	1.17609	0.745967	0.632023	0.582464	0.623249	0.384004	0.562551
UBB	RNF11	P0CG47	Q9Y3C5	EBI-413034	EBI-396669	EBI-696073	0.22687	0.638454	0.064097	0.075251	0.193641	0.478627	0.203477	0.513392	0.885785	0.345521	0.492279	0.011281	0.327256	0.438158	0.510545	0.625958
UBB	SMURF2	P0CG47	Q9HAU4	EBI-413034	EBI-396727	EBI-396765	1.31627	1.53852	1.60296	1.24551	1.33531	1.76193	1.35218	1.55697	2.39094	1.31954	1.32337	1.13033	1.40124	1.74351	1.29306	1.63234
MRGBP	MORF4L2	Q9NV56	Q15014	EBI-399076	EBI-399257	EBI-399156	-1.13566	-0.987766	-1.58771	-1.34733	-1.31439	-1.06695	-1.25527	-0.579784	-1.32906	-1.23344	-1.00217	-1.50174	-1.22272	-0.90759	-0.620887	-1.40937
MRGBP	MORF4L1	Q9NV56	Q9UBU8	EBI-399076	EBI-399246	EBI-399156	-1.17124	-1.00955	-1.4183	-1.33746	-1.31963	-1.20862	-1.04851	-0.921686	-0.920819	-1.17779	-0.908485	-1.19173	-1.09167	-0.966142	-0.603432	-1.25204
EP300	RELA	Q09472	Q04206	EBI-447295	EBI-73886	EBI-7946778	-0.326336	-0.293477	0.0457575	-0.169142	-0.09691	0.146128	-0.0413927	0.138303	-0.221849	-0.549672	-0.235213	-0.184865	-0.10551	-0.253257	0.121422	-0.101458
EEA1	RAB5B	Q15075	P61020	EBI-298113	EBI-399401	EBI-399417	-0.511883	-0.623249	-0.677607	-0.352183	-0.670941	-0.630705	-0.568892	-0.774325	-0.716003	-0.548477	-0.778151	-0.594998	-0.802511	-0.584569	-0.667453	-0.564271
UBE2V1	UBE2N	Q13404	P61088	EBI-1050671	EBI-1052908	EBI-7427166	-0.726999	-0.78533	-0.974446	-0.756962	-0.916454	-0.954243	-1.01072	-1.11394	-0.90309	-0.812913	-0.865301	-0.947294	-0.963788	-0.845098	-1.35793	-0.884607
PSMD4	UBC	P55036	P0CG48	EBI-359318	EBI-3390054	EBI-8669271	-0.5771	-0.558903	-0.575921	-0.470639	-0.529509	-0.70826	-0.496978	-0.60206	-0.284943	-0.961493	-0.803533	-0.393141	-0.593567	-0.317192	-0.478177	-0.792035
RAD23A	PSMD4	P54725	P55036	EBI-746453	EBI-359318	EBI-7004506	0.0311935	-0.0410016	-0.20984	-0.0734289	-0.0559514	0.164192	-0.176091	-0.297135	-0.277965	0.176091	-0.0312577	-0.0347621	-0.0841025	0.579892	-0.136721	0.145602
KRT8	KRT18	P05787	P05783	EBI-297852	EBI-297888	EBI-445615	-0.352183	-0.477121	-0.30103	-0.0330003	0.0616569	0.69897	-0.0886375	-0.69897	-0.268149	-0.272123	-0.385351	-0.172546	-0.0669468	-1.30103	-0.21388	0.178225
BRAF	YWHAB	P15056	P31946	EBI-365980	EBI-359815	EBI-7300149	-1.29142	-1.34845	-1.23948	-1.24481	-1.29885	-1.25527	-1.42813	-1.60097	-1.36173	-1.0036	-1.28443	-1.20798	-1.15779	-1.11869	-0.901277	-1.08082
BRAF	YWHAQ	P15056	P27348	EBI-365980	EBI-359854	EBI-7300666	-1.25828	-1.3966	-1.35425	-1.25007	-1.48996	-1.45939	-1.43136	-1.22011	-1.63009	-1.19843	-1.25072	-1.47087	-1.37588	-0.862472	-1.1683	-1.30202
BRAF	YWHAG	P15056	P61981	EBI-365980	EBI-359832	EBI-7301648	-1.31043	-1.2062	-1.64556	-1.7766	-1.24551	-1.56585	-1.17609	-0.94939	-1.42051	-1.02291	-1.09473	-1.17884	-0.976634	-1.77608	-0.80618	-1.20781
ARAF	YWHAG	P10398	P61981	EBI-365961	EBI-359832	EBI-7302181	-0.996034	-0.621176	-2.05133	-1.36642	-0.944483	-0.963788	-0.657577	-0.479568	-0.450469	-0.871642	-0.626755	-0.776783	-0.599883	-0.850324	-0.820903	-0.772077
YWHAG	BAIAP2	P61981	Q9UQB8	EBI-359832	EBI-525456	EBI-7302839	1.91249	1.84303	1.83745	2.32067	1.46736	1.96379	1.33099	1.94939	1.11948	1.32394	1.82173	1.65596	1.39576	2.62118	1.32906	1.50884
YWHAZ	BRAF	P63104	P15056	EBI-347088	EBI-365980	EBI-7308793	1.17428	1.29599	1.16563	1.32222	1.20683	1.07188	1.23553	1.49762	1.16633	1.12085	1.18858	1.23888	1.18429	0.887296	0.826075	0.996034
CYCS	APAF1	P99999	O14727	EBI-446479	EBI-446492	EBI-446561	0.778151	1.047	1.11394	1.13263	1.09691	2.18327	1.53572	-0.15261	1.46982	1.08715	0.726999	0.93138	0.94939	1.43136	1.01889	1.39794
RAC1	DOCK1	P63000	Q14185	EBI-413628	EBI-446740	EBI-446898	0.787697	1.06615	1.14521	0.985277	0.867092	1.11022	0.878266	2.63202	1.22617	1.27684	1.14938	0.868634	1.01723	1.95904	0.828844	0.757301
ELMO1	DOCK1	Q92556	Q14185	EBI-346417	EBI-446740	EBI-446926	-0.39794	-0.148939	0.149762	-0.564271	-0.615424	-0.352183	-0.954243	1.75696	-0.0791812	-0.124939	0.15261	-0.867762	-0.581857	0	-0.640978	-0.314818
GGA1	RABEP1	Q9UJY5	Q15276	EBI-447141	EBI-447043	EBI-447065	-0.734686	-0.517739	-1.05799	-0.827	-0.669007	-0.970037	-0.673416	-0.70757	-0.669007	-0.544068	-0.477121	-0.6084	-0.558155	-0.61182	-0.0655015	-0.723104
MAGOH	RBM8A	P61326	Q9Y5S9	EBI-299134	EBI-447231	EBI-447253	-0.287242	0	-0.314818	-0.176091	-0.0791812	-0.0579919	-0.326336	-0.255273	-0.0579919	-0.207608	-0.172546	-0.195114	-0.0669468	-0.954243	-0.0140107	0.00454763
RABEP1	GGA3	Q15276	Q9NZ52	EBI-447043	EBI-447404	EBI-448091	0.538391	0.30103	0.90309	0.717855	0.669007	0.845098	0.615424	0.260412	0.669007	0.30103	0.159701	0.51663	0.441649	0.449093	0.552842	0.665112
DOCK2	RAC1	Q92608	P63000	EBI-448771	EBI-413628	EBI-448768	-1.66276	-1.15957	-2.67669	-2.02667	-2.78355	-2.06446	-2.30963	-0.439695	-2.00432	-1.70281	-0.980977	-2.16237	-2.33945	-2.95904	-2.07188	-2.56348
IRAK2	IRAK1	O43187	P51617	EBI-447733	EBI-358664	EBI-447809	-0.544068	-0.872828	-0.410174	-1.02531	-0.662758	-1	-0.977724	-0.845098	-0.845098	0.535113	-0.643453	-1.13033	-0.249877	0.0263289	-0.829304	-0.792392
IRAK3	IRAK1	Q9Y616	P51617	EBI-447690	EBI-358664	EBI-447817	-0.306707	-0.644349	-0.556303	-0.821186	-0.361728	-0.154902	-0.801632	0.0778868	-1.14613	-0.118099	-0.615424	-0.954243	-0.60206	-1.50515	-0.586266	-0.646264
IRAK3	IRAK2	Q9Y616	O43187	EBI-447690	EBI-447733	EBI-447833	0.237361	0.228479	-0.146128	0.20412	0.30103	0.845098	0.176091	0.922985	-0.30103	-0.653213	0.0280287	0.176091	-0.352183	-1.53148	0.243038	0.146128
MAP3K1	MAP2K4	Q13233	P45985	EBI-49776	EBI-447868	EBI-447867	-0.0725507	0.340539	-1.13354	0.0746336	-0.255273	-0.636822	-0.0248236	0.592076	-0.564271	0.16481	0.40302	0.0413927	-0.131279	-0.522879	0.10067	0.121734
MAP3K4	MAP2K6	Q9Y6R4	P52564	EBI-448104	EBI-448135	EBI-448103	0.69897	0.447158	0.39794	0.522879	1.07918	0.933053	0.653213	0.21388	0.69897	1.04576	0.447158	1.11394	1	-0.162727	1.19033	0.556303
IRAK4	MYD88	Q9NWZ3	Q99836	EBI-448378	EBI-447677	EBI-448406	-0.282547	-0.111492	0.109144	-0.0321847	-0.191886	-0.30103	-0.0746336	-0.812913	-0.853872	-0.571391	-0.238239	-0.210853	-0.176091	-0.176091	-0.196295	0.30103
IRAK1	IRAK4	P51617	Q9NWZ3	EBI-358664	EBI-448378	EBI-2649735	0.807309	0.373988	0.30103	0.610333	0.407485	0.522879	0.375664	0.124939	0.60206	0.280827	0.404571	0.352183	0.20412	1.20412	0.285236	0.449969
STIM1	STIM2	Q13586	Q9P246	EBI-448878	EBI-448891	EBI-448907	0.2156	0.0690809	0.0377886	0.439333	0.410174	0.425969	0.273001	0.330993	0.740363	0.113943	0.30103	-0.171396	0.39211	1.39211	0.221849	0.641932
ARF1	CYTH2	P84077	Q99418	EBI-447171	EBI-448974	EBI-448973	1.32838	1.22309	1.13491	1.10834	1.3563	1.53572	1.19957	1.61042	1.89209	1.61013	1.15516	1.13691	1.33978	1.8179	1.00518	0.945842
RUVBL1	RUVBL2	Q9Y265	Q9Y230	EBI-353675	EBI-352939	EBI-449148	-0.435729	-0.352183	-0.640978	-0.458638	-0.278754	-0.30103	-0.361728	-0.0263289	-0.50515	-0.389971	-0.237361	-0.340539	-0.462398	-0.916454	-0.78612	-0.51558
CUL4B	CAND1	Q13620	Q86VP6	EBI-456067	EBI-456077	EBI-456087	0.375664	0.109144	-0.0536849	0.196295	0.320335	0.30103	0.0299632	0.261263	0.146128	0.10721	0.176091	0.0535193	0.387599	0.263241	0.278754	0.0850108
CUL4B	RBX1	Q13620	P62877	EBI-456067	EBI-398523	EBI-456087	0.340902	-0.207125	-0.0330003	0.111974	0.384004	-0.199572	0	0.173127	-0.132626	-0.227244	0.0550476	0.226065	0.362776	-0.162727	0.278754	-0.0791812
CAND1	CUL4A	Q86VP6	Q13619	EBI-456077	EBI-456106	EBI-456098	-0.0669468	-0.165626	0.354715	-0.09691	-0.0725507	-0.801632	-0.0442037	-0.0107239	-0.278754	0.0555173	0.0157943	0.0951338	-0.111974	-1.16137	-0.0934217	-0.30103
CAND1	RBX1	Q86VP6	P62877	EBI-456077	EBI-398523	EBI-456098	-0.0347621	-0.31627	0.0206846	-0.0843209	0.0636691	-0.500602	-0.0299632	-0.0881361	-0.278754	-0.334454	-0.121044	0.172546	-0.0248236	-0.425969	0	-0.164192
CAND1	CUL3	Q86VP6	Q13618	EBI-456077	EBI-456129	EBI-456121	0.0791812	-0.0299632	0.128318	0.104735	0.111974	-0.367977	0.0669468	0.0109954	0	0.09691	0.146128	0.172546	0.0690809	-0.801632	-0.350248	-0.187673
CAND1	CUL1	Q86VP6	Q13616	EBI-456077	EBI-359390	EBI-456160	-0.405119	-0.47192	-0.247345	-0.277118	-0.356547	-0.753328	-0.132626	-0.332438	-0.544068	-0.318063	-0.427903	-0.16406	-0.477121	-1.09691	-0.572872	-0.514584
CAND1	CUL2	Q86VP6	Q13617	EBI-456077	EBI-456179	EBI-456171	0.124939	-0.0843209	0.17107	0.0854302	0.0413927	-0.425969	0.124939	0.09691	-0.0413927	0.142668	0.124939	0.266816	-0.111974	-0.71321	-0.0863598	0
CUL1	SKP1	Q13616	P63208	EBI-359390	EBI-307486	EBI-456255	0.229027	0.203075	-0.259065	-0.031599	-0.049218	-0.10199	-0.205546	0.17107	0.129095	-0.192482	0.134699	-0.0190929	-0.0483047	0.176091	0.28507	0.109658
CUL1	RBX1	Q13616	P62877	EBI-359390	EBI-398523	EBI-456255	0.370356	0.15565	0.26803	0.192797	0.420216	0.252725	0.102662	0.244302	0.265314	-0.0163904	0.30686	0.336606	0.452298	0.670941	0.572872	0.350392
SKP2	SKP1	Q13309	P63208	EBI-456291	EBI-307486	EBI-456324	-0.857332	-0.716003	-1.18564	-0.579784	-1.04922	-1.63347	-1.08636	-0.809185	-0.511883	-1.43136	-0.69897	-0.889302	-0.910777	-1.39794	-0.986772	-1.19498
SKP2	CUL1	Q13309	Q13616	EBI-456291	EBI-359390	EBI-456324	-1.08636	-0.919078	-0.926571	-0.548185	-1	-1.53148	-0.880814	-0.980256	-0.640978	-1.23888	-0.833669	-0.870209	-0.862472	-1.57403	-1.27184	-1.30463
CKS1B	SKP2	P61024	Q13309	EBI-456371	EBI-456291	EBI-456369	0.623249	0.255273	0.0457575	0.436693	0.531479	0.778151	0.60206	0.191886	0.243038	0.985277	0.526809	0.39794	0.268845	0	0.643453	0.30103
NIFK	MKI67	Q9BYG3	P46013	EBI-2561019	EBI-876367	EBI-7065518	1.04139	1.74819	2.13033	1.30103	1.4624	1.25527	2.20412	1.47712	2.0607	1.44716	0.929419	1.93785	1.91204	2.51851	1.07004	2.01424
KLRK1	RAET1G	P26718	Q6H3X3	EBI-458344	EBI-458334	EBI-458340	-0.221849	0.477121	0.09691	0.176091	-0.221849	0	0		0.30103	0.60206	0.176091	-0.522879	-1	-0.60206	-0.30103	0.30103
EIF4G1	EIF4E	Q04637	P06730	EBI-73711	EBI-73440	EBI-464760	0.898542	0.774517	0.350248	0.74527	0.636822	0.929419	0.714958	0.732394	1.0463	0.69897	0.595986	0.725912	0.64836	1.67056	0.597512	0.928396
EIF4A3	UPF3B	P38919	Q9BZI7	EBI-299104	EBI-372780	EBI-464796	0.0757207	0.138303	-0.15261	0.0511525	-0.0377886	0.20412	0.276206	0.450792	0.138303	0.290035	0.10067	0.363178	0.0884219	0	0.111492	0.139368
CCNB1	CDKN1A	P14635	P38936	EBI-495332	EBI-375077	EBI-7273709	-1.91116	-1.13988	-0.836143	-0.821186	-1.41162	-1.49136	-1.05799	-0.929419	-1.57724	-2.20412	-1.11394	-1.39576	-1.57787	-2.13988	-0.0527064	-1.20165
RHOU	PAK1	Q7L0Q8	Q13153	EBI-1638043	EBI-1307	EBI-7395547
DPH3	SERGEF	Q96FX2	Q9UGK8	EBI-465363	EBI-465368	EBI-465397	0.30103	0.266268	-0.0177288	0.518514	0.31742	0.823909	0.556303	0.621365	0.801632	0.50515	0.613959	0.348455	0.237361	0.819544	0.403692	0.238239
ARHGEF1	GNA13	Q92888	Q14344	EBI-465400	EBI-465387	EBI-465428	-0.650365	-0.00539503	-1	-0.70757	-1.15127	-0.920819	-0.778151	-0.617037	-0.60206	-0.958814	-0.330414	-0.866709	-0.92514	-1.54407	-1.02996	-0.737315
GNAI2	CXCR5	P04899	P32302	EBI-353997	EBI-2835269	EBI-7276580		1.7456						2.27989		3.08099	2.07555	3.0607
GIT1	BARD1	Q9Y2X7	Q99728	EBI-466061	EBI-473181	EBI-473469	1.35218	0.537119	1.11394	0.954243	0.69897	0.90309	1.22185	0.569875	0.455932	0.963788	0.726999	0.528274	0.564271	0.60206	0.756962	0.759668
PIAS4	SUMO2	Q8N2W9	P61956	EBI-473160	EBI-473220	EBI-473568	-0.970037	-1.16252	-1.21602	-1.22185	-1.39043	-1.24715	-1.14613	-1.13504	-1.0086	-1.51188	-1.29507	-1.31527	-1.28038	-1.03141	-0.70067	-1.32634
VIM	NEFL	P08670	P07196	EBI-353844	EBI-475646	EBI-475075		3.4112	-0.78428	3.61726	1.83076	3.13672	1.63548	2.1908		3.40654	2.26795	3.42635	1.93721		2.30589
PRKACA	PRKAR1A	P17612	P10644	EBI-476586	EBI-476431	EBI-476449
RFC1	RFC2	P35251	P35250	EBI-476616	EBI-476409	EBI-476646
CCR5	CXCR4	P51681	P61073	EBI-489374	EBI-489411	EBI-489451	-2.4624	-1.77018	-0.30103	-0.823909	-1.54407	-0.853872	-0.812913	-1.0234	-1.04139	-1.86923	-1.44448	-0.508155	-1.34242		-1.30103	-1.21085
ITGB7	FLNA	P26010	P21333	EBI-702932	EBI-350432	EBI-7208487	-3.1922	-1.99059	-2.62325	-2.49485	-3.95904	-2.51851	-2.07555	-1.14133	-1.54407	-2.11059	-1.4299	-3.04007	-3.7328		-3.20952	-2.41017
CCNB1	PKMYT1	P14635	Q99640	EBI-495332	EBI-495308	EBI-495328		1.39794	0.367977		1.09691		1.54407	1.60206	0.477121	1.47712	2	1.60206	1.47712		1.79239	1.56427
PKMYT1	CDK1	Q99640	P06493	EBI-495308	EBI-444308	EBI-495348		-1.17609	0.574031		-0.69897		-1.17609	-1.30103	0	-1.69897	-1.69897	-1.17609	-1.17609		-1.44716	-1
FASLG	FAS	P48023	P25445	EBI-495538	EBI-494743	EBI-514619		-0.970037		-1.47712			-1.8451	-0.198834	-1.8451	-1.43136	-0.559308	-1.81291	-2.13033		-1.47712
CASP8	CFLAR	Q14790	O15519	EBI-78060	EBI-514941	EBI-514691	-0.71321	-0.171682	-1.07918	-0.60206	-0.778151	-1.27875	-0.497325	0.102196	-0.425969	-0.910777	-0.386945	-0.21388	-0.497325	-2.13033	-0.544068	-0.974446
CASP10	CFLAR	Q92851	O15519	EBI-495095	EBI-514941	EBI-515118	-0.646264	-0.411442	-0.778151	-0.51491	-0.60206	-0.801632	-0.439333	-0.158717	-0.30103	-0.413452	-0.229337	-0.410174	-0.497325	-1.43136	-0.544068	-1.04139
PFKL	PFKM	P17858	P08237	EBI-487243	EBI-514788	EBI-514807	0.511883	0.119975	-0.363677	0	-0.0483047	-1.49831	-0.0271522	0.748188	0.653213	0.102662	0	-0.245172	-0.240734	-2.46015	-0.282547	-0.574031
CCNB1	CDK1	P14635	P06493	EBI-495332	EBI-444308	EBI-515191	-0.176091	0.221849	0.942008	0.425969	0.39794	0.09691	0.367977	0.30103	0.477121	-0.221849	0.30103	0.425969	0.30103	0.522879	0.345234	0.564271
MCM4	MCM6	P33991	Q14566	EBI-374938	EBI-374900	EBI-515243	-0.564271	-0.498841	-0.0871502	-0.367977	-0.778151	0.176091	0.0321847	-0.492916	0	-0.69897	-0.439333	-0.511883	-0.431364	-0.0669468	0.0253059	-0.0901766
SORCS3	NGF	Q9UPU3	P01138	EBI-7484437	EBI-1028250	EBI-7484429		-1.47712	1.07918		-0.920819		-0.60206			-1.47712	-1.8451	-1.88461	-1.47712		-0.778151
INSR	SHC1	P06213	P29353	EBI-475899	EBI-78835	EBI-517611	-0.0690809	-0.746894	0.0222764	-0.122846	-0.217484	0.19382	-0.103896	-0.691001	-0.0871502	-0.789432	-0.469003	-0.0819922	-0.124939	0.6114	-0.0306688	-0.105634
CDK4	CDKN1B	P11802	P46527	EBI-295644	EBI-519280	EBI-519297	-0.62606	-0.270361	-1.30103	-0.579784	-0.73706	-0.511883	-0.330993	-1.06446	-0.449969	-0.960773	-0.797037	-0.264307	-0.615996	-0.94939	-0.535113	-0.414262
CCND1	CDKN1B	P24385	P46527	EBI-375001	EBI-519280	EBI-519440	-0.477121	-0.345612	-1.02803	0.642933	-0.816241	0.340902	-0.190815	-2.36549	0.553961	-0.330068	-0.951939	-0.656418	-0.310271	-1.47227	-0.257995	-0.396164
TNFSF13B	TNFRSF13B	Q9Y275	O14836	EBI-519169	EBI-519160	EBI-519339	1.22185	0	1.60206	1	1.30103			1.96848		1.13033	0.567298	1.24304	2.20412	0.30103	1.77815	1.60206
CDKN1A	CCNE1	P38936	P24864	EBI-375077	EBI-519526	EBI-519575	1.91116	1.36173	1.07918	1.42325	2.33244	1.19033	2	1.23045	2.53148	2.727	1.63682	1.99782	1.8789	2.18564	0.614649	1.76592
CDKN1B	CCNE1	P46527	P24864	EBI-519280	EBI-519526	EBI-519585	1.66745	1.43669	1.60206	1.57978	2.33912	1.11394	1.75012	2.06446	2.49136	2.34895	1.79704	1.83251	1.80163	1.99515	0.751822	1.60924
CCNB1	CDKN1B	P14635	P46527	EBI-495332	EBI-519280	EBI-519593	-1.66745	-1.21484	-1.35902	-0.977724	-1.4183	-1.41497	-0.808114	-1.76343	-1.53712	-1.82607	-1.27416	-1.23045	-1.5006	-1.94939	-0.18988	-1.04497
CDK2	CCNE1	P24941	P24864	EBI-375096	EBI-519526	EBI-519628	1.0607	0.920819	0.09691	0.69897	1.30103	0.39794	1.1383	0.740363	1.8451	1.90309	0.970037	1.07918	0.865301	0.890856	-0.0543577	0.753328
BCL2	BID	P10415	P55957	EBI-77694	EBI-519672	EBI-519684	0.404571	0.30103	-0.210853	0.61182	0.375664	-0.30103	0.234083	-0.0720027	-1.11394	-0.346787	0.408664	0.556303	0.361728	0	0.268845	0.726999
BID	BAK1	P55957	Q16611	EBI-519672	EBI-519866	EBI-519752	0.0725507	-0.288796	0.414973	-0.104735	-0.273001	0	-0.586266	-0.0177288	0.268845	-0.113943	-0.314394	-0.361728	-0.322219	0.263241	-0.330993	-0.346787
CRADD	PIDD1	P78560	Q9HB75	EBI-520375	EBI-520427	EBI-520437	0.30103	-0.255273	0.30103	0.221849	0.60206	1.05115	0.544068	0.39794	0.653213	0.367977	-0.20412	0.30103	0.255273	0.522879	0.522879	0.146128
DIABLO	BIRC7	Q9NR28	Q96CA5	EBI-517508	EBI-517623	EBI-521837	0.875061			1.60206	1.30103					1.30103	0.823909	1.30103	1.47712		1.90309	1.8451
XIAP	DIABLO	P98170	Q9NR28	EBI-517127	EBI-517508	EBI-523616	0.920819	0.559308	0.977724	0.812913	0.977724	1.11394	1.01424	1.17609	0.740363	1.16137	1.11394	0.812913	1.01424	1.27621	0.49485	0.778151
TNFSF14	TNFRSF14	O43557	Q92956	EBI-524131	EBI-1056653	EBI-524125	-1	-0.669007	-0.39794	-0.90309	-0.778151	-0.823909	-0.564271	-0.0579919	0.740363	-0.977724	-0.30103	-0.268845	-0.60206	-1	-0.744727	-1
TNFRSF6B	TNFSF14	O95407	O43557	EBI-524171	EBI-524131	EBI-524167
USH1G	USH1C	Q495M9	Q9Y6N9	EBI-8601749	EBI-954308	EBI-8601743			-2.27875	0						-0.30103		0.632023			-0.39794	-0.477121
DGCR8	DROSHA	Q8WYQ5	Q9NRR4	EBI-528411	EBI-528367	EBI-528397	-0.380211	-0.0791812	-0.528274	-0.276206	-0.30103	-0.477121	-0.221849	-0.20412	-0.124939	-0.352183	-0.0669468	-0.141329	-0.361728	-0.477121	-0.185637	-0.221849
TIRAP	MYD88	P58753	Q99836	EBI-528644	EBI-447677	EBI-528658	-0.583577	-0.402057	1.48124	-0.845098	0.372386	-0.477121	1.32547	-0.533073	-2.22185	0.135404	-0.176091	-1.11394	-0.09691	-0.778151	-0.865301	0.21388
MSN	SLC9A3R1	P26038	O14745	EBI-528768	EBI-349787	EBI-528781	1.3879	0.997029	-0.0783388	0.7844	1.27458	1.25527	0.168972	0.719357	-0.510428	1.61496	0.696481	0.793043	0.898127	1.47712	0.492633	1.05436
EZR	SLC9A3R1	P15311	O14745	EBI-1056902	EBI-349787	EBI-528806	0.483961	0.754487	0.209879	0.129634	0.764787	1.4624	0.284843	0.0386294	-0.696065	1.24522	0.345234	0.816781	0.839421	1.57978	0.615663	1.43722
BCL9	CTNNB1	O00512	P35222	EBI-533127	EBI-491549	EBI-533132	-1.15635	-1.21219	-1.07588	-1.3862	-1.09691	-1.14613	-0.996366	-1.02307	-1.17609	-1.35218	-1.16633	-1.04364	-0.826615	-0.778151	-0.81594	-1.12494
UPF1	UPF2	Q92900	Q9HAU5	EBI-373471	EBI-372073	EBI-536644	0.0442037	-0.0690809	-0.183644	-0.2156	-0.278754	-0.330993	0.0211893	-0.0835461	0.0413927	0.277549	0.0884219	-0.124939	-0.172161	-0.23976	-0.151861	-0.167973
PBK	ARAF	Q96KB5	P10398	EBI-536853	EBI-365961	EBI-537146	-2.51851	-2		-1.65321	-1.30103	-2.30103	-2.21748	-1.86776	-2.44716	-1.68638	-1.37107	-2.12222	-2.22185	-2.46982	0.582925	-2.07918
YWHAB	RAF1	P31946	P04049	EBI-359815	EBI-365996	EBI-537209	1.04839	0.730004	1.34421	0.899573	0.976634	0.352183	0.909621	1.06315	0.407485	0.760566	0.816453	0.766772	0.731819	0.11869	0.83433	0.423246
PRPF8	SNRNP40	Q6P2Q9	Q96DI7	EBI-538479	EBI-538492	EBI-538500	0.625541	0.403335	0.491362	0.486667	0.592917	0.740363	0.422764	0.567298	0.425969	0.638783	0.552086	0.534308	0.578995	1.04497	0.464532	0.610333
PRPF8	EFTUD2	Q6P2Q9	Q15029	EBI-538479	EBI-357897	EBI-538508	0.650365	0.431364	0.678448	0.51663	0.769008	0.564271	0.477121	0.486265	0.425969	0.79005	0.737723	0.825793	0.78612	0.567846	0.628389	0.610333
PRPF8	SNRNP200	Q6P2Q9	O75643	EBI-538479	EBI-1045395	EBI-540251	0.199572	0.0334238	0.190332	0.106455	0.240734	0.217484	0.109144	0.20412	0.149762	0.289448	0.157939	0.154097	0.17807	0.338172	0.145277	0.101027
AP1M1	AP2B1	Q9BXS5	P63010	EBI-541426	EBI-432924	EBI-540750	-0.894657	-0.791116	-1.05115	-0.78533	-1.10721	-1.11394	-1.10429	-0.879609	-0.410174	-1.19033	-0.924279	-1.14354	-1.0607	-0.669007	-0.994537	-1.26423
KMT2A	MEN1	Q03164	O00255	EBI-591370	EBI-592789	EBI-592993	0.0791812	-0.0621479	0.327359	-0.0511525	0.234083	0.39794	-0.176091	0.124939	-0.60206	0.176091	0	0.10067	0.221849	0.0579919	-0.162727	-0.0543577
KMT2A	RBBP5	Q03164	Q15291	EBI-591370	EBI-592823	EBI-592993	-0.151268	-0.141329	-0.0483047	-0.375664	-0.0347621	-0.20412	-0.419129	-0.166948	-0.60206	0.176091	0	-0.117386	-0.064458	-0.477121	-0.389971	-0.271067
CTNNBIP1	CTNNB1	Q9NSA3	P35222	EBI-747082	EBI-491549	EBI-7629659	-0.663432	-0.981739	-0.64015	-0.717195	-1.22185	-0.425969	-0.996366	-0.742239	-0.69897	-0.875061	-1.21748	-1.35726	-0.951553	-1.14613	-0.578579	-0.709965
TJP3	PATJ	O95049	Q8NI35	EBI-1171427	EBI-724390	EBI-8417397	-1.30103	-0.69897	-1.69897	-0.740363	-0.439333		-0.78837	-0.477121	-0.124939	-0.221849	-0.124939	-0.583577	-0.619789	-1.87506	0.30103	-0.640978
PSMA2	PSMB3	P25787	P49720	EBI-603262	EBI-603340	EBI-603360	-0.958245	-1.03381	-0.720159	-0.593286	-0.60206	-0.970037	-0.785704	-1.13263	-0.944483	-1.02633	-0.991226	-0.706149	-0.920819	-1.11672	-0.653213	-0.706458
PSMA2	PSMA4	P25787	P25789	EBI-603262	EBI-359310	EBI-603360	-0.500602	-0.497325	-0.364082	-0.292256	-0.447158	-0.477121	-0.277549	-0.60206	-0.286307	-0.429348	-0.342423	-0.439333	-0.467361	-0.243038	-0.555204	-0.524763
PSMA2	PSMA6	P25787	P60900	EBI-603262	EBI-357793	EBI-603360	-0.124939	0.0669468	0.124939	0.318759	0.273001	0.0791812	0.500602	0.104735	0.477121	0.0901766	0.134699	0.176091	0.273001	-0.0669468	0.0871502	-0.0362122
PSMA2	PSMB7	P25787	Q99436	EBI-603262	EBI-603319	EBI-603360	-0.970037	-0.881901	-0.929419	-0.68842	-0.726999	-1.04792	-0.766569	-1.03572	-0.91733	-0.80448	-0.819544	-0.784142	-0.973128	-0.884607	-0.971445	-0.85046
ZAP70	LCK	P43403	P06239	EBI-1211276	EBI-1348	EBI-7137445	-0.69897	-0.365147	-0.30103	-0.455932	-0.69897	-0.176091	-0.823909	-0.611536	-0.477121	-0.276206	-0.404834	-0.522879	-0.455932		-0.477121	-0.455932
SUMO1	SENP1	P63165	Q9P0U3	EBI-80140	EBI-2822935	EBI-7631805	1.0086	1.05436	1.5977	1.35539	1.39794	1.22185	1.39445	0.872156	1.60206	1.3248	0.927449	0.864403	1.09018	0.920819	0.449368	1.26912
TSN	TSNAX	Q15631	Q99598	EBI-1044160	EBI-742638	EBI-7635091	0.255273	0.508155	0.270361	0.394452	0.526809	0.221849	0.342423	0.264159	0.425969	0.243038	0.449093	0.555548	0.329994	-0.261878	0.544068	0.323537
RNF11	UBE2N	Q9Y3C5	P61088	EBI-396669	EBI-1052908	EBI-7219846	0.730378	0.370006	0.798504	0.869232	0.769288	0.726999	0.615103	0.48594	0.60206	0.874318	0.442907	0.741634	0.733442	0.682102	0.244125	0.774993
UBE2D2	RNF11	P62837	Q9Y3C5	EBI-347677	EBI-396669	EBI-7220462	-0.360467	-0.0380647	-0.535263	-0.552214	-0.41857	-0.391207	-0.457035	-0.175001	-0.329059	-0.535964	-0.0693265	-0.372658	-0.358773	-0.140999	-0.0409586	-0.276383
UBE2D4	RNF11	Q9Y2X8	Q9Y3C5	EBI-745527	EBI-396669	EBI-7220724	-1.28129	-0.951216	-1.36278	-1.10956	-1.33356	-0.90309	-1.27364	-1.29885	-0.90309	-1.68723	-1.00718	-1.08687	-1.11745	-0.642594	-1.25964	-1.23363
LDB1	LMO4	Q86U70	P61968	EBI-677177	EBI-2798728	EBI-7221868	-0.0527064	0.00683942	-0.651906	-0.267606	0.0286452	0.151268	0.207125	0.389452	-0.255273	0.0579919	0.154097	0.395915	0.252931	0.0791812	-0.144089	0.248642
LMO4	LDB2	P61968	O43679	EBI-2798728	EBI-2865580	EBI-7222132	-0.348027	0	0.504105	0.154902	-0.0467434	0.0377886	0.141329	1.79239	0.109144	-0.567082	-0.0669468	0.142107	0.248324	0.0621479	0.438057	0.181055
SMAD2	SKIL	Q15796	P12757	EBI-1040141	EBI-2902468	EBI-7223433	-0.185637	-0.435729	-0.425969	-0.367977	-0.0377886	-0.30103	-0.569875	-0.166331	-0.740363	-0.68921	-0.60206	-0.354276	-0.348455	-0.477121	-0.414973	-0.274701
SKIL	SMAD4	P12757	Q13485	EBI-2902468	EBI-347263	EBI-7231028	0.0193052	0.09691	0.20412	0.112704	-0.199572	-0.176091	0.113943	-0.104735	0.0871502	0.228479	0.21388	0.0439055	-0.128667	-0.355388	0.128667	-0.0511525
SMAD3	SMAD4	P84022	Q13485	EBI-347161	EBI-347263	EBI-7232094	0.189056	0.124939	0	-0.0511525	0	-0.30103	-0.154902	0.09691	-0.352183	0.238239	0.270361	-0.0188853	0.0424038	-0.276206	-0.231949	0.269772
LEMD3	SMAD1	Q9Y2U8	Q15797	EBI-2561428	EBI-1567153	EBI-7252846	0.09691	0.0334238	0.356547	0.278754	0.447158	0.653213	0.477121	1.20412	0.124939	0.460731	0.146128	0.342423	0.356547	0.255273	0.46584	0.359022
SMAD4	SMAD1	Q13485	Q15797	EBI-347263	EBI-1567153	EBI-7252990	0.263241	-0.0177288	0.134699	0.431364	0.579784	0.778151	0.522879	0.970037	0.176091	0.460731	0.166331	0.496007	0.549672	0.832509	0.348455	0.410174
ZFYVE9	SMAD2	O95405	Q15796	EBI-296817	EBI-1040141	EBI-7255157	0.0280287	0.0725507	0.744727	0.146128	0.134699	0.439333	0.410174	-0.875061	0.477121	0.191886	0.191886	0.38646	0.333215	0.643453	0.457377	0.441649
SF3B1	SNIP1	O75533	Q8TAD8	EBI-876542	EBI-749336	EBI-7264919	0.858671	0.833669	0.772547	0.69897	1.00718	1.03141	0.886491	0.623962	0.819544	1.32565	1.15173	0.769718	1.02803	0.884607	0.535113	0.924279
PPP1R8	PPP1CA	Q12972	P62136	EBI-716633	EBI-357253	EBI-7266687	-0.308209	-0.327823	0.282547	-0.154902	-0.158362	-0.2156	-0.329994	-0.542184	-0.380211	-0.367977	-0.312929	0.0954838	0.117639	-0.500602	0.10721	-0.239143
PPP1CA	PPP1R10	P62136	Q96QC0	EBI-357253	EBI-1210346	EBI-7266720	0.530057	0.524118	0.124939	0.420216	0.653213	0.407485	0.513638	0.621365	0.325854	0.367977	0.37787	0.104089	-0.0791812	0.375664	0.167491	0.48902
PPP1R15B	PPP1CA	Q5SWA1	P62136	EBI-2815482	EBI-357253	EBI-7266822	-0.00717858	-0.282856	0.243038	0.158362	-0.109144	-0.0395085	-0.179608	-0.268306	-0.141329	0.402057	0.075251	0.256063	0.0457575	-0.340902	-0.0757207	-0.194065
PPP1CA	TP53BP2	P62136	Q13625	EBI-357253	EBI-77642	EBI-7267006	0.639202	0.576824	-0.458638	0.619789	0.51491	0.458638	0.588272	0.81766	0.778151	0.0550476	0.526809	0.205546	0.238239	0.525426	0.267606	0.32932
PPP1CA	PPP1R15A	P62136	O75807	EBI-357253	EBI-714746	EBI-7267146	-0.133748	0.0267932	-0.138303	-0.292256	-0.335792	-0.206474	0.470172	0.432309	0.711204	-0.803262	-0.270647	0.029455	-0.542687	-0.0953835	-0.10721	0.206474
PPP1CA	PPP1R3B	P62136	Q86XI6	EBI-357253	EBI-3918864	EBI-7267247	0.0693265	0.499984	0.778151	0.221849	0.124939	-0.291485	0.537119	0.830249	-0.0347621	0.104735	0.364082	0.217128	-0.486667	0.16481	0.0362122	0.30496
PPP1R9B	PPP1CA	Q96SB3	P62136	EBI-351275	EBI-357253	EBI-7267295	-0.0449671	-0.00748802	0.680487	-0.0861861	-0.0649408	-0.458638	-0.377418	-0.128732	-0.857332	0.414177	0.0945561	0.387856	-0.09691	-0.852785	0.120574	-0.411855
KNL1	PPP1CA	Q8NG31	P62136	EBI-1001161	EBI-357253	EBI-7267579	-2.30821	-2.06819	-1.90309	-2.09691	-2.07918	-1.88461	-2.01424	-2.36173	-1.7112	-1.92428	-1.5682	-2.08636	-1.95424	-2.75587	-0.0655015	-2.34635
PPP1R13B	PPP1CA	Q96KQ4	P62136	EBI-1105153	EBI-357253	EBI-7267709	-1.00718	-0.989005	-0.380211	-0.853872	-0.778151	-0.106455	-0.889302	-1.88461	-1.07918	-0.581857	-1.02413	-0.38739	-0.507084	-0.977724	-0.19382	-0.443263
GPSM2	GNAI1	P81274	P63096	EBI-618655	EBI-618639	EBI-618651	-1.65321	-0.875061	-0.926571	-1.4624	-0.852785	-0.954243	-1.54407	0.39794	-1.04139	-0.647817	-0.497325	-0.845098	-1.09691	-0.124939	-0.726999	-0.330993
GPSM2	NUMA1	P81274	Q14980	EBI-618655	EBI-521611	EBI-618688	-1.14613	-0.966142	-0.142668	-0.79588	-0.458638	-0.778151	-0.845098	-1.07918	-0.60206	-0.367977	-0.586266	-1.01703	-0.954243	-1.15635	-0.383217	-0.359022
EIF4A3	RBM8A	P38919	Q9Y5S9	EBI-299104	EBI-447231	EBI-619108	-0.394452	-0.248642	-0.527426	-0.39794	-0.21388	-0.30103	-0.192797	-0.314394	-0.338819	-0.107905	-0.322932	-0.243038	-0.219557	-0.91285	-0.0750647	-0.270153
MAGOH	EIF4A3	P61326	P38919	EBI-299134	EBI-299104	EBI-619113	0.10721	0.248642	0.212608	0.221849	0.134699	0.243038	-0.133539	0.0591215	0.280827	-0.0997029	0.150386	0.0479236	0.15261	-0.0413927	0.061054	0.274701
RUSC2	RAB1B	Q8N2Y8	Q9H0U4	EBI-722486	EBI-1045214	EBI-7566282	-1.17815	-1.13033	-0.358431	-1.13891	-0.880814	-0.862472	-0.991226	-1.47505	-1.30103	-0.826615	-1.06695	-1.0136	-0.592917	-0.594235	-0.641313	-0.994298
RMI1	TOP3A	Q9H9A7	Q13472	EBI-621339	EBI-621345	EBI-621416	-0.20412	-0.273001	0.176091	0.0669468	0.09691	0.176091	0	0.0362122	-0.09691	0.124939	0.0413927	0	0.0413927	0.367977	0.389971	0.176091
GRB2	VAV1	P62993	P15498	EBI-401755	EBI-625518	EBI-625630	1.34242	0.473819	1.38471	1.25527	1.78711	1.45593	1.716	0.563036	1.61396	1.09255	0.573203	1.30103	1.35218	1.77815	0.929419	1.5563
NOTCH1	RBPJ	P46531	Q06330	EBI-636374	EBI-632552	EBI-636557	-0.549672	-0.378917	-0.933053	-0.51663	-0.746894	-0.653213	-0.60206	-0.337459	-0.477121	-0.41218	-0.367977	-0.754921	-0.730378	-1.11394	-1.11948	-0.836143
NEK2	NEK11	P51955	Q8NG66	EBI-633182	EBI-633195	EBI-633181	0	-0.30103	-0.948847	-0.60206	0	-0.845098	-0.756962	-0.221849	0.30103	-0.60206	0.30103	-1.23045	-1		0.895791	-0.90309
HNF1A	PCBD2	P20823	Q9H0N5	EBI-636034	EBI-634289	EBI-636031	-1.30103	-1	-1	-1.47712	-0.39794	-1.60206	-0.39794	-1.30103	0.176091	-0.69897		-1.14613	-1.22185		-1	-1.60206
PPP2CB	PPP2R1A	P62714	P30153	EBI-1044367	EBI-302388	EBI-7645129	-0.0354723	-0.179445	0.442029	0.269622	0.364082	-0.101458	0.391207	-0.120294	0.243038	0.539448	0.064458	0.210494	0.0669468	-0.352183	0.315753	0.43029
SCRIB	TJP2	Q14160	Q9UDY2	EBI-357345	EBI-1042602	EBI-7666327	-0.770852	-0.280827	-0.943385	-0.623249	-0.39794	-0.732394	-0.564271	-0.176091	-0.829304	-1.12338	-0.268845	-0.270361	-0.6173	0.497325	-0.548814	-0.632874
SMARCA4	ACTB	P51532	P60709	EBI-302489	EBI-353944	EBI-637974	-2.37396	-2.36136	-1.95713	-2.38215	-2.71709	-1.81291	-2.0497	-2.73924	-2.38596	-2.64372	-2.38903	-2.24454	-2.67707	-1.54843	-1.85761	-1.96542
SMARCA4	ACTL6A	P51532	O96019	EBI-302489	EBI-355018	EBI-637974	-0.0395085	-0.153228	0.574031	-0.196295	-0.491362	-0.124939	-0.227244	-0.198368	-0.255273	-0.185637	-0.333215	-0.280827	-0.337753	0.230449	-0.280827	-0.153228
SMARCA4	SMARCD1	P51532	Q96GM5	EBI-302489	EBI-358489	EBI-637974	-0.124939	-0.176091	0.198368	-0.196295	0	-0.0669468	-0.118099	-0.344496	-0.146128	-0.124939	-0.404571	-0.114955	-0.231949	0.276206	0.166331	-0.129095
ARF6	ARFIP2	P62330	P53365	EBI-638181	EBI-638194	EBI-638192	0.973897	0.775558	0.402057	0.836746	0.935759	0.79588	0.655745	1.46376	0.672098	0.723592	0.800717	0.5983	0.711204	0.90309	0.756323	0.419129
RAC1	ARFIP2	P63000	P53365	EBI-413628	EBI-638194	EBI-640616	1.36173	1.11035	1.35447	1.3277	1.48252	1.4624	1.03088	1.43573	1.00432	1.27684	1.03019	1.17709	1.31826	1.65801	1.14246	1.05833
CDC37	HSP90AB1	Q16543	P08238	EBI-295634	EBI-352572	EBI-640358	-0.875994	-0.845523	-1.35691	-0.977478	-1.36814	-1.06175	-1.13386	-0.901075	-0.975176	-1.13334	-1.22166	-1.40631	-1.17345	-1.19665	-1.18706	-1.38749
IL6ST	LIF	P40189	P15018	EBI-1030834	EBI-1037189	EBI-7702601	1.70544	1.89023	2.44404	2.09864	2.24551	2.09108	2.34242	2.28443	2.85733	1.16749	2.05881	1.92324	1.99564		2.2276	2.0569
EGFR	EGF	P00533	P01133	EBI-297353	EBI-640857	EBI-640874		1.17609	1.14613	0.723104	1.90309	0.367977	-0.393344			1.27875	1.80163	2.14613	1.30103	-0.439333	1.63347	0.269996
PSMA2	PSMA1	P25787	P25786	EBI-603262	EBI-359352	EBI-696759	-0.611015	-0.622263	-0.528274	-0.447158	-0.477121	-0.740363	-0.420216	-0.686381	-0.477121	-0.634729	-0.594761	-0.517416	-0.681241	-0.554287	-0.490086	-0.629498
PSMA3	PSMA4	P25788	P25789	EBI-348380	EBI-359310	EBI-696817	-0.0234811	0.162727	0.0652667	0.0656788	-0.160851	0.276206	0.282547	-0.0579919	0.261878	0.19904	0.134699	0.0317144	0.155888	0.290565	-0.216386	0.0677518
PSMA4	PSMA7	P25789	O14818	EBI-359310	EBI-603272	EBI-696834	-0.685034	-0.413452	-0.39084	-0.519319	-0.51663	-0.669007	-0.583577	-0.557163	-0.620387	-0.567929	-0.701594	-0.415985	-0.682883	-1.16774	-0.151591	-0.423139
PSMB2	PSMB3	P49721	P49720	EBI-359335	EBI-603340	EBI-696858	-0.403958	-0.543113	-0.160851	-0.378442	-0.455932	-0.492916	-0.52039	-0.515326	-0.430378	-0.482261	-0.599116	-0.362084	-0.372634	-0.432472	-0.404571	-0.282856
PSMB3	PSMB1	P49720	P20618	EBI-603340	EBI-372273	EBI-696862	-0.14155	0.0421586	-0.109144	-0.210171	-0.213075	0	0.00376015	0.17495	0.0713559	0.0843209	0.0305968	-0.0926171	-0.109916	0.227417	-0.183342	-0.201327
PSMB7	PSMB1	Q99436	P20618	EBI-603319	EBI-372273	EBI-696866	-0.129759	-0.109747	0.100115	-0.115037	-0.0881361	0.0778868	-0.0153749	0.0780399	0.0442037	-0.137528	-0.141085	-0.0146241	-0.0576068	-0.00469512	0.13489	-0.0573253
PSMB5	PSMB1	P28074	P20618	EBI-357828	EBI-372273	EBI-696870	-0.340128	-0.276441	0.0421232	-0.201397	-0.116165	-0.00782534	-0.0739261	-0.501744	-0.104735	-0.237643	-0.207302	-0.149593	-0.142368	0.0997029	-0.196706	-0.0763883
PSMB7	PSMB9	Q99436	P28065	EBI-603319	EBI-603300	EBI-696904	0.770464	0.60206	1.35539	0.940232	0.948847	1.22401	1.09108	0.190618	1.39445	0.30963	0.427433	0.842134	0.734246	1.48667	1.19992	1.43404
PSMB10	PSMB3	P40306	P49720	EBI-603329	EBI-603340	EBI-696917	-0.996034	-0.787824	-1.22531	-0.991226	-1.07918	-1.27107	-1.06446	-0.446245	-1.51851	-0.951695	-1.02119	-0.855911	-1.05552	-2.1959	-1.21748	-1.11394
PSMB5	PSMB2	P28074	P49721	EBI-357828	EBI-359335	EBI-696932	0.205381	0.224513	0.312119	0.387216	0.552842	0.48509	0.442704	-0.161368	0.254287	0.160297	0.361217	0.305108	0.340182	0.304758	0.391207	0.407795
PSMB3	PSMB5	P49720	P28074	EBI-603340	EBI-357828	EBI-696936	0.198577	0.318599	-0.151268	-0.00877392	-0.09691	0.00782534	0.0776863	0.676694	0.176091	0.321964	0.237898	0.0569761	0.032452	0.127714	0.013364	-0.124939
PSMB6	PSMB7	P28072	Q99436	EBI-359288	EBI-603319	EBI-696958	-0.11472	-0.042752	-0.320626	-0.127318	-0.0835461	-0.0267343	-0.0630517	-0.273359	-0.0599979	-0.00860017	-0.0225073	-0.134969	-0.0736722	0.218056	-0.379369	-0.0916137
PSMB3	PSMB7	P49720	Q99436	EBI-603340	EBI-603319	EBI-696967	-0.0117915	0.151906	-0.20926	-0.0951338	-0.124939	-0.0778868	0.019135	0.09691	0.0271522	0.221849	0.171682	-0.077993	-0.0523091	0.232112	-0.318232	-0.144002
GRB2	PIK3R1	P62993	P27986	EBI-401755	EBI-79464	EBI-8594198	0.186075	0.585792	-0.0385341	0.0939045	-0.00877392	-0.562293	0.0927541	0.605788	0.07684	0.477121	0.54907	0.147215	0.154902	-0.0669468	0.0354723	-0.0617456
SH3GL2	SH3GL1	Q99962	Q99961	EBI-77938	EBI-697911	EBI-697923		-2.38917	1.18064	-1.79239	-1.50816	0.0791812	0.0263289			-1.06695	-1.76343	-1.39211	-0.720159		-0.3928	-1.59106
SH3GL3	SH3GL2	Q99963	Q99962	EBI-473910	EBI-77938	EBI-697932		0.176091	-0.486265		-0.477121	-1.77815	-0.929419			0	-0.221849	-0.477121	-0.425969		0.371611	-0.522879
SH3GL1	SH3GL3	Q99961	Q99963	EBI-697911	EBI-473910	EBI-697961	2.43933	2.21307	-0.694374		1.98528	1.69897	0.90309	2.34242		1.06695	1.98528	1.86923	1.14613	1.74036	0.0211893	2.11394
FGFR3	FGF1	P22607	P05230	EBI-348399	EBI-698068	EBI-698079	-1	0.39794	-0.334454	-1.55931	-0.477121	-1.77815	-0.809866		2.20412	0.243038	-0.477121	-0.0457575	0.778151	-1.30103	1.14613	-0.69897
BAX	BCL2	Q07812	P10415	EBI-516580	EBI-77694	EBI-700753	-0.288065	0.142668	-0.359022	-0.69897	-0.132626	0	0.09691	-0.253851	0.69897	0.60206	0.11961	-0.194575	-0.0606978	-0.342423	0.0321847	-0.249877
BCL2	BAK1	P10415	Q16611	EBI-77694	EBI-519866	EBI-700762	0.477121	0.0122345	0.20412	0.507084	0.102662	-0.30103	-0.352183	-0.0897314	-0.845098	-0.460731	0.0942699	0.194575	0.0395085	0.263241	-0.0621479	0.380211
BCL2	BAD	P10415	Q92934	EBI-77694	EBI-700771	EBI-700785	0.156786	0.0791812	-0.157608	0.190815	-0.101458	-0.511883	-0.243038	0.639202	-1.04139	-0.425969	0.270361	0.0649408	-0.156786	0.263241	-0.442359	0.176091
EEF1G	EEF1B2	P26641	P24534	EBI-351467	EBI-354334	EBI-728408	-2.51322	-2.19382	-3.31387	-2.12385	-2.63849	-2.38021	-2.40288	-2.5397	-3.29447	-2.60746	-2.73159	-2.57461	-2.45637	-2.3927	-2.53782	-2.66511
EEF1G	EEF1D	P26641	P29692	EBI-351467	EBI-358607	EBI-728414	-1.27875	-0.845098	-1.69897	-0.845098	-1.30103	-1.30103	-1	-1.14613	-1.77815	-1.30103	-1.5682	-1.24304	-1.16137	-1.04139	-1.20412	-1.39794
UBE2L3	ARIH2	P68036	O95376	EBI-711173	EBI-711158	EBI-728432	0.490694	0.381188	0.487714	0.552086	0.572097	0.0321847	0.469822	0.669007	0.511883	0.447158	0.367977	0.39794	0.50139	0.28579	0.532424	0.327359
ARPC4	ARPC5L	P59998	Q9BPX5	EBI-351872	EBI-711189	EBI-728435	0.633468	0.180094	-0.0160868	0.419129	0.416825	-0.0321847	0.292256	0.782652	0.111974	0.0384583	0.110071	0.455932	0.439333	0.430125	0.112704	0.374459
CDKN2B	CDK4	P42772	P11802	EBI-711280	EBI-295644	EBI-728471	0.0193052	-1.16633	-0.425969	0.90309	-0.535113	-0.90309	-1.32222	-0.522879	-1.08715	0.176091	-0.477121	-1.5682	-0.458638	0	-0.60206	-0.973128
UNC119	ARL15	Q13432	Q9NXU5	EBI-711260	EBI-711759	EBI-728723	-0.913814	-0.497325	-0.51663	-0.518514	-0.884607	-0.726999	-0.559308	-0.0362122	-0.0791812	-0.583577	0.0496878	-0.39794	-0.425969	-0.90309	-0.377418	-0.375664
ATG4B	GABARAP	Q9Y4P1	O95166	EBI-712014	EBI-712001	EBI-728940	-0.983401	-0.682371	-0.850702	-0.878266	-1.10721	-0.69897	-0.498841	-1.07639	-0.636822	-0.778151	-0.454845	-0.966924	-0.728933	-1.02531	-0.685742	-0.831087
PSMA3	PSMA6	P25788	P60900	EBI-348380	EBI-357793	EBI-729150	0.352183	0.726999	0.554287	0.676694	0.559308	0.832509	1.0607	0.648803	1.02531	0.718566	0.61182	0.647138	0.896251	0.466656	0.425969	0.556303
STX1A	SNAP25	Q16623	P60880	EBI-712466	EBI-524785	EBI-729330	0.522879	0.0457575	-1.75055	0	-0.477121	0.176091	0	0.653213	-0.176091	-0.176091	-0.09691	-0.636822	-0.511883	0.146128	-0.954243	0.39794
PDE6D	ARL15	O43924	Q9NXU5	EBI-712685	EBI-711759	EBI-729513	-0.658541	-0.497325	-0.0606978	-0.673416	-0.407485	-0.50515	-0.421005	-0.0757207	-0.30103	-0.282547	-0.342423	-0.251812	-0.182931	0	0.0884219	-0.433656
PDE6D	ARL3	O43924	P36405	EBI-712685	EBI-712710	EBI-729546	-0.346787	-0.0579919	-0.556303	-0.330993	-0.577236	-0.447158	-0.421005	0.367977	-0.221849	-0.477121	-0.146128	-0.740363	-0.311249	-0.30103	-0.168404	-0.798355
UNC119	ARL3	Q13432	P36405	EBI-711260	EBI-712710	EBI-729561	-0.60206	-0.0579919	-1.01223	-0.176091	-1.05436	-0.669007	-0.559308	0.407485	0	-0.778151	0.245982	-0.886491	-0.554287	-1.20412	-0.634245	-0.740363
ATG4B	MAP1LC3B	Q9Y4P1	Q9GZQ8	EBI-712014	EBI-373144	EBI-730309	-1.23992	-0.528274	-1.14613	-0.809185	-1.07188	-1.20412	-0.61845	-0.950515	-0.522879	-1.02307	-0.638489	-0.477121	-0.827	-1.25042	-0.550228	-0.770033
RPSA	RPS21	P08865	P63220	EBI-354112	EBI-714051	EBI-730711	-0.432173	-0.171884	-0.186629	-0.400525	-0.110447	-0.385351	-0.124247	-0.274158	-0.281013	-0.534915	-0.443018	-0.196991	-0.45055	-1.06177	-0.249112	-0.229337
STX11	SNAP25	O75558	P60880	EBI-714135	EBI-524785	EBI-730843	2.5141	1.19189	-2.82973	1.59106	0.0457575	1.39794	0.30103	2.92686	0.823909	1.50965	0.447158	-0.414973	-0.159701	0.778151	-0.653213	1.65321
EIF3M	EIF3F	Q7L2H7	O00303	EBI-353901	EBI-711990	EBI-731791	0.122216	-0.00643411	0.193125	0.137173	0.0263289	0.0871502	0.193125	-0.0746336	0.208276	-0.00998422	-0.052178	0.207806	-0.0351644	-0.0321847	0.16481	0.194575
HBB	HBA2	P68871	P69905	EBI-715554	EBI-714680	EBI-732103	1.61345	0.825576	1.13877	1.91939	2.07976	1.01223	1.51188	0.929419	1.01424	2.32197	0.904732	0.731499	0.760533	0.860338	1.92201	1
HSPA8	HSPBP1	P11142	Q9NZL4	EBI-351896	EBI-356763	EBI-732184	1.24589	0.939003	1.45137	1.42441	1.66348	1.7679	1.60774	1.86923	1.51006	1.53616	1.98602	1.27358	1.24097	1.50853	1.34315	1.57864
DENR	MCTS1	O43583	Q9ULC4	EBI-716083	EBI-716076	EBI-732467	0.460731	0.350248	0.344065	0.460731	0.411442	0.280827	0.327359	0.427716	-0.113943	0.265314	0.245172	0.592515	0.450469	0.338819	0.477121	0.6173
PSPC1	NONO	Q8WXF1	Q15233	EBI-1392258	EBI-350527	EBI-733004	-0.927712	-0.580341	-0.151861	-0.814874	-0.78837	-0.463757	-0.655745	-0.703291	-0.829304	-0.808717	-0.719446	-0.775246	-0.62421	-0.376751	-0.41433	-0.490823
ATG4B	GABARAPL2	Q9Y4P1	P60520	EBI-712014	EBI-720116	EBI-734646	-0.860338	-0.58121	-1.22106	-0.926571	-1.12057	-1.33746	-0.783684	-0.946754	-0.69897	-1.11697	-0.69897	-0.819544	-0.91457	-1.10037	-0.740363	-0.78612
TRIP13	MAD2L1BP	Q15645	Q15013	EBI-358993	EBI-712181	EBI-735031	-0.778151	-0.69897	-1	-0.653213	-1	-1.38021	-1.23045	-1.94201	-1.69897	-0.439333	-0.90309	-0.579784	-1.14613	-1.35218	0.444937	-1.38021
MEX3B	UBE2D3	Q6ZN04	P61077	EBI-722315	EBI-348268	EBI-736136	-1.72835	-1.64345	-1.61805	-1.44716	-1.51851	-1.6721	-1.989	-2.36408	-2.33244	-2.24797	-1.63347	-1.44404	-1.48073	-2.0894	-0.342423	-2.16137
EGFR	ERBB2	P00533	P04626	EBI-297353	EBI-641062	EBI-702075	0.80618	0.330993	0.544068	0.568202	0.162727	-0.154902	-0.23976		1.07918	-0.0222764	0.433656	0.0157943	0.221849	0.124939	0.633468	0.0791812
EGFR	TNK2	P00533	Q07912	EBI-297353	EBI-603457	EBI-702075	0.80618	0	-0.109144	0.723104	0.50515	0.544068	1.27875		1.07918	0.433656	0.0234811	0.492916	0.647817	0.20412	0.78837	1.03342
ITGA2	ITGB1	P17301	P05556	EBI-702960	EBI-703066	EBI-703266	-2.71767	-1.97589	-1.00393	-2.14123	-2.04689	-2.09342	-1.10753	-2.617	-2.46877	-1.49136	-1.74948	-2.00325	-1.49546	-2.33445	-2.09778	-1.92686
ITGA2B	ITGB3	P08514	P05106	EBI-702693	EBI-702847	EBI-703283	-0.954243	-0.69897	-0.346787	-1	-1.24304	-0.60206	-1.30103	-0.119975	-1	-0.335792	-0.176091	-1	-1.23408	-0.522879	-0.778151	-1.07918
ITGA4	ITGB1	P13612	P05556	EBI-703044	EBI-703066	EBI-703300	-2.71767	-1.33244	-1.74429	-2.68529	-2.1438	-2.54935	-2.12872	-0.446739	-2.41078	-1.77536	-1.2266	-2.12818	-2.42488	-3.03342	-2.69984	-2.52892
ITGB7	ITGA4	P26010	P13612	EBI-702932	EBI-703044	EBI-703317	-0.522879	-0.497325	-1.30103	-0.39794	-1.60206	-0.845098	-0.30103	-0.579197	-0.30103	-0.636822	-0.259637	-0.69897	-0.69897		-0.522879	-0.154902
BCL2L11	MCL1	O43521	Q07820	EBI-526406	EBI-1003422	EBI-7836036	-1.32222	-1.39391	-1.53991	-1.51114	-1.60206	-1.7364	-1.11394	-1.24304	-1.17194	-1.59871	-1.1346	-1.09167	-1.1444	-1.19916	-1.1383	-1.00735
RPA1	RPA2	P27694	P15927	EBI-621389	EBI-621404	EBI-707116	0.0404287	-0.374262	-0.193396	-0.268845	-0.0263289	0.0234811	-0.271741	-0.207806	-0.176091	-0.110698	-0.230449	-0.149108	-0.0347621	0.295701	-0.559025	-0.215009
RPA1	RPA3	P27694	P35244	EBI-621389	EBI-621428	EBI-707116	0.750123	0.328468	0.466656	0.447158	0.50515	0.500602	0.131279	0.714034	0	0.31527	0.323306	0.688629	0.626884	1.20952	0.402057	0.50515
RPA2	RPA3	P15927	P35244	EBI-621404	EBI-621428	EBI-707149	0.709694	0.70273	0.660052	0.716003	0.531479	0.477121	0.40302	0.921839	0.176091	0.425969	0.553755	0.837737	0.661646	0.913814	0.961082	0.720159
JUN	FOS	P05412	P01100	EBI-852823	EBI-852851	EBI-8674400	0.071196	-0.334412	0.178624	-0.442557	0.219997	0.522879	0.0511525	-1.89124	-0.237361	0.353777	-0.378022	-0.0377886	0.127986	0.347487	0.267347	0.0228946
BAK1	MCL1	Q16611	Q07820	EBI-519866	EBI-1003422	EBI-707366	-1.36001	-0.963788	-1.01703	-1.31925	-1.20412	-1.13434	-0.858671	-1.1314	-1.17194	-1.29768	-1.09321	-1.03097	-1.07745	-1.4624	-1.04139	-1.31911
BAK1	BAX	Q16611	Q07812	EBI-519866	EBI-516580	EBI-707374	-0.189056	-0.154902	0.154902	0.191886	0.0299632	0.30103	0.255273	0.343582	0.146128	-0.141329	-0.21388	0	0.0211893	0.0791812	0.0299632	-0.130334
PMAIP1	MCL1	Q13794	Q07820	EBI-707392	EBI-1003422	EBI-707397	-2.10037	-1.33176	-1.716	-1.98826	-2.07918	-2.7364	-1.68797	-1.39368	-2.01703	-1.18117	-1.25	-1.43845	-1.55458	-2.24055	-0.93873	-2.14301
BCL2L11	BCL2	O43521	P10415	EBI-526406	EBI-77694	EBI-707839	-0.439333	-0.442359	-0.726999	-0.69897	-0.500602	-0.30103	0.09691	-0.0219018	0.845098	0.159701	-0.135663	-0.255273	-0.106455	0	-0.0347621	-0.0684574
[truncated: 4,189 more rows]

## Sheet: (C) Y2H-SI_Fantom5_expr_diff
Ensembl_1	Ensembl_2	Protein_1	Protein_2	10000-101A1	10301-104H4	10002-101A5	10286-104F7	10007-101B4	10319-105A4	10292-104G4	10010-101C1	10184-103D4	10185-103D5	10186-103D6	10187-103D7	10081-102A9	10167-103B5	10151-102I7	10360-105E9	10052-101G7	10189-103D9	10190-103E1	10011-101C2	10053-101G8	10192-103E3	10084-102B3	10012-101C3	10085-102B4	10080-102A8	10177-103C6	10164-103B2	10379-105H1	10354-105E3	10173-103C2	10166-103B4	10083-102B2	10357-105E6	10188-103D8	10294-104G6	10013-101C4	10082-102B1	10014-101C5	10070-101I7	10042-101F6	10295-104G7	10069-101I6	10193-103E4	10196-103E7	10071-101I8
[truncated: 1,916 more rows]
[truncated: 137 more columns]

[truncated: 1 more sheets: (D) Lit-SI_Fantom5_expr_diff]
