# Supplementary material for: Are transient protein-protein interactions more dispensable?
Source: PLoS Comput Biol. 2022 Apr 11;18(4):e1010013. doi: 10.1371/journal.pcbi.1010013 (PMC9000134; doi:10.1371/journal.pcbi.1010013)
Supplement: S10 Data — (A) Y2H-SI. (B) Lit-SI. (XLSX) [file pcbi.1010013.s010.xlsx]

## Sheet: (A) Y2H-SI_mutExcl_partners
Protein	Partner	Mutually_exclusive_partners	Simultaneously_possible_partners
A0A140G945	P02489	P02511	-
A0A140G945	P02511	P02489	-
A0AV96	Q8N6W0	-	-
A1L4K1	Q9UJV3	-	-
A2RTX5	P26639	Q9BW92	-
A2RTX5	Q9BW92	P26639	-
A4D1S5	P47224	-	-
A6NJL1	O15156	-	-
A8MTQ0	O14770	Q9H2Z4	-
A8MTQ0	Q9H2Z4	O14770	-
A8MV65	P28347	Q15561,Q15562,Q99594	-
A8MV65	Q15561	P28347,Q15562,Q99594	-
A8MV65	Q15562	P28347,Q15561,Q99594	-
A8MV65	Q99594	P28347,Q15561,Q15562	-
A9UHW6	O43310	-	Q9UMR2
A9UHW6	Q9UMR2	-	O43310
B2RXF5	O15156	-	Q05516
B2RXF5	Q05516	-	O15156
B2RXH8	O60812	P07910	-
B2RXH8	P07910	O60812	-
B7U540	P63252	-	-
O00148	Q13838	-	-
O00154	Q8WYK0	-	-
O00161	O75558	-	-
O00167	Q15475	-	-
O00194	Q8NFW9	Q8TDW5,Q9BV36,Q9UNE2,Q9Y2J0	-
O00194	Q8TDW5	Q8NFW9,Q9BV36,Q9UNE2,Q9Y2J0	-
O00194	Q9BV36	Q8NFW9,Q8TDW5,Q9UNE2,Q9Y2J0	-
O00194	Q9UNE2	Q8NFW9,Q8TDW5,Q9BV36,Q9Y2J0	-
O00194	Q9Y2J0	Q8NFW9,Q8TDW5,Q9BV36,Q9UNE2	-
O00204	O43704	Q6IMI6	-
O00204	Q6IMI6	O43704	-
O00231	P61201	-	-
O00233	P17980	-	-
O00264	O15173	-	-
O00273	O76075	-	-
O00303	Q7L2H7	-	-
O00308	Q969T4	Q96LR5	Q9HAC8
O00308	Q96LR5	Q969T4	Q9HAC8
O00308	Q9HAC8	-	Q969T4,Q96LR5
O00311	Q9UBU7	-	-
O00327	O15516	Q99743,Q99814	-
O00327	Q99743	O15516,Q99814	-
O00327	Q99814	O15516,Q99743	-
O00329	P27986	Q92569	-
O00329	Q92569	P27986	-
O00330	P09622	-	-
O00401	Q9H4E5	-	-
O00425	Q15365	-	-
O00463	Q12933	Q13114,Q9Y4K3	-
O00463	Q13114	Q12933,Q9Y4K3	-
O00463	Q9Y4K3	Q12933,Q13114	-
O00472	Q9UHB7	-	-
O00487	P51665	-	-
O00505	Q9UKX7	-	-
O00629	Q9UKX7	-	-
O00635	P63279	P78317	-
O00635	P78317	-	P63279
O00743	P78318	-	-
O00746	P15531	-	Q9Y5B8
O00746	Q9Y5B8	-	P15531
O00757	P09467	-	-
O14639	Q14192	-	-
O14640	Q92997	-	-
O14662	O75379	O95183,Q9NRW7	P32856,Q12846,Q16623
O14662	O95183	O75379,Q9NRW7	P32856,Q12846,Q16623
O14662	P32856	Q12846,Q16623	O75379,O95183,Q9NRW7
O14662	Q12846	O95183,P32856,Q16623	O75379,Q9NRW7
O14662	Q16623	O95183,P32856,Q12846	O75379,Q9NRW7
O14662	Q9NRW7	O75379,O95183	P32856,Q12846,Q16623
O14732	P29218	-	-
O14770	A8MTQ0	Q9BYU1	P40424
O14770	P40424	Q9BYU1	A8MTQ0
O14770	Q9BYU1	A8MTQ0,P40424	-
O14771	P57086	-	Q9Y5A6
O14771	Q9Y5A6	-	P57086
O14787	P62826	-	Q9Y2Y4
O14787	Q9Y2Y4	P62826	-
O14818	P25789	-	-
O14879	P09913	Q5T764	-
O14879	Q5T764	P09913	-
O14893	P62306	-	Q16637
O14893	Q16637	-	P62306
O14910	Q5T2T1	-	-
O14933	O15344	O95376,Q96EQ8,Q9BVG3,Q9BZR9	-
O14933	O95376	O15344,Q96EQ8,Q9BVG3,Q9BZR9	-
O14933	Q96EQ8	O15344,O95376,Q9BVG3,Q9BZR9	-
O14933	Q9BVG3	O15344,O95376,Q96EQ8,Q9BZR9	-
O14933	Q9BZR9	O15344,O95376,Q96EQ8,Q9BVG3	-
O14964	Q92783	-	-
O14977	Q9UMX2	-	-
O14978	P10073	-	P49910,P57086
O14978	P49910	-	P10073,P57086
O14978	P57086	-	P10073,P49910
O14990	P36873	P62136,P62140	-
O14990	P62136	P36873,P62140	-
O14990	P62140	P36873,P62136	-
O15055	O15534	-	-
O15062	O15156	-	-
O15116	Q9Y333	-	-
O15131	Q9UKX7	-	-
O15156	A6NJL1	Q8N143	B2RXF5,O15062
O15156	B2RXF5	O15062	A6NJL1,Q8N143
O15156	O15062	B2RXF5	A6NJL1,Q8N143
O15156	Q8N143	A6NJL1	B2RXF5,O15062
O15160	P52435	Q9H1A7	-
O15160	Q9H1A7	P52435	-
O15173	O00264	-	-
O15198	Q13485	-	Q9Y2U8
O15198	Q9Y2U8	-	Q13485
O15217	P09210	-	-
O15234	P38919	-	-
O15266	P52952	-	-
O15344	O14933	P51668,P61077,P61086,P62837,P68036,Q969T4,Q96LR5,Q9Y2X8	Q9UJV3
O15344	P51668	O14933,P61077,P61086,P62837,P68036,Q969T4,Q96LR5,Q9Y2X8	Q9UJV3
O15344	P61077	O14933,P51668,P61086,P62837,P68036,Q969T4,Q96LR5,Q9Y2X8	Q9UJV3
O15344	P61086	O14933,P51668,P61077,P62837,P68036,Q969T4,Q96LR5,Q9Y2X8	Q9UJV3
O15344	P62837	O14933,P51668,P61077,P61086,P68036,Q969T4,Q96LR5,Q9Y2X8	Q9UJV3
O15344	P68036	O14933,P51668,P61077,P61086,P62837,Q969T4,Q96LR5,Q9Y2X8	Q9UJV3
O15344	Q969T4	O14933,P51668,P61077,P61086,P62837,P68036,Q96LR5,Q9Y2X8	Q9UJV3
O15344	Q96LR5	O14933,P51668,P61077,P61086,P62837,P68036,Q969T4,Q9Y2X8	Q9UJV3
O15344	Q9UJV3	-	O14933,P51668,P61077,P61086,P62837,P68036,Q969T4,Q96LR5,Q9Y2X8
O15344	Q9Y2X8	O14933,P51668,P61077,P61086,P62837,P68036,Q969T4,Q96LR5	Q9UJV3
O15400	P32856	Q12846,Q16623	-
O15400	Q12846	P32856,Q16623	-
O15400	Q16623	P32856,Q12846	-
O15499	Q2M1V0	-	-
O15516	O00327	Q8WYA1	-
O15516	Q8WYA1	O00327	-
O15534	O15055	-	-
O15535	P10073	Q3MJ62	Q9NWS9
O15535	Q3MJ62	P10073	Q9NWS9
O15535	Q9NWS9	-	P10073,Q3MJ62
O15552	Q9UBY5	-	-
O43148	Q9BTL3	-	-
O43167	Q15937	Q3KQV3,Q8TF50,Q96EG3,Q9NQZ8,Q9UID6	Q7Z3K3,Q96BR9,Q96C00,Q9BYV9,Q9UIH9
O43167	Q3KQV3	Q15937,Q8TF50,Q96EG3,Q9NQZ8,Q9UID6	Q7Z3K3,Q96BR9,Q96C00,Q9BYV9,Q9UIH9
O43167	Q7Z3K3	Q15937,Q8TF50,Q96EG3,Q9UID6	Q3KQV3,Q96BR9,Q96C00,Q9BYV9,Q9NQZ8,Q9UIH9
O43167	Q8TF50	Q15937,Q3KQV3,Q7Z3K3,Q96EG3,Q9NQZ8,Q9UID6	Q96BR9,Q96C00,Q9BYV9,Q9UIH9
O43167	Q96BR9	Q9BYV9	Q15937,Q3KQV3,Q7Z3K3,Q8TF50,Q96C00,Q96EG3,Q9NQZ8,Q9UID6,Q9UIH9
O43167	Q96C00	Q96BR9,Q9BYV9	Q15937,Q3KQV3,Q7Z3K3,Q8TF50,Q96EG3,Q9NQZ8,Q9UID6,Q9UIH9
O43167	Q96EG3	Q15937,Q3KQV3,Q8TF50,Q9NQZ8,Q9UID6	Q7Z3K3,Q96BR9,Q96C00,Q9BYV9,Q9UIH9
O43167	Q9BYV9	Q96BR9	Q15937,Q3KQV3,Q7Z3K3,Q8TF50,Q96C00,Q96EG3,Q9NQZ8,Q9UID6,Q9UIH9
O43167	Q9NQZ8	Q15937,Q3KQV3,Q8TF50,Q96EG3,Q9UID6	Q7Z3K3,Q96BR9,Q96C00,Q9BYV9,Q9UIH9
O43167	Q9UID6	Q15937,Q3KQV3,Q8TF50,Q96EG3	Q7Z3K3,Q96BR9,Q96C00,Q9BYV9,Q9NQZ8,Q9UIH9
O43167	Q9UIH9	-	Q15937,Q3KQV3,Q7Z3K3,Q8TF50,Q96BR9,Q96C00,Q96EG3,Q9BYV9,Q9NQZ8,Q9UID6
O43186	O43711	O95947,Q9BQY4	P78412
O43186	O95947	O43711	P78412,Q9BQY4
O43186	P78412	-	O43711,O95947,Q9BQY4
O43186	Q9BQY4	-	O43711,O95947,P78412
O43251	Q8N9W6	-	-
O43281	O94875	Q8TEC5,Q9NYB9	-
O43281	Q8TEC5	O94875,Q9NYB9	-
O43281	Q9NYB9	O94875,Q8TEC5	-
O43296	Q8TF50	Q9Y473	-
O43296	Q9Y473	Q8TF50	-
O43298	P15622	Q8TAU3,Q96SQ5	-
O43298	Q8TAU3	P15622,Q96SQ5	-
O43298	Q96SQ5	P15622,Q8TAU3	-
O43309	P17028	-	P57086,Q8NF99,Q96JS3,Q9NWS9,Q9NX65,Q9Y5A6
O43309	P57086	Q96JS3,Q9NWS9	P17028,Q8NF99,Q9NX65,Q9Y5A6
O43309	Q8NF99	-	P17028,P57086,Q96JS3,Q9NWS9,Q9NX65,Q9Y5A6
O43309	Q96JS3	P57086,Q9NWS9	P17028,Q8NF99,Q9NX65,Q9Y5A6
O43309	Q9NWS9	P57086,Q96JS3	P17028,Q8NF99,Q9NX65,Q9Y5A6
O43309	Q9NX65	-	P17028,P57086,Q8NF99,Q96JS3,Q9NWS9,Q9Y5A6
O43309	Q9Y5A6	Q9NX65	P17028,P57086,Q8NF99,Q96JS3,Q9NWS9
O43310	A9UHW6	-	Q9UMR2
O43310	Q9UMR2	-	A9UHW6
O43315	P30301	-	-
O43439	O75081	-	-
O43463	P45973	P83916,Q13185	-
O43463	P83916	P45973,Q13185	-
O43463	Q13185	P45973,P83916	-
O43488	O95154	-	-
O43504	Q0VGL1	-	-
O43521	Q07817	Q16548,Q92843,Q9HD36	-
O43521	Q16548	Q07817,Q92843,Q9HD36	-
O43521	Q92843	Q07817,Q16548,Q9HD36	-
O43521	Q9HD36	Q07817,Q16548,Q92843	-
O43543	O75771	-	-
O43566	P08754	-	-
O43583	Q9ULC4	-	-
O43592	P62826	-	-
O43617	O75865	Q8IUR0	P0DI81,P0DI82,Q9Y5R8
O43617	P0DI81	O75865,P0DI82,Q8IUR0	Q9Y5R8
O43617	P0DI82	O75865,P0DI81,Q8IUR0	Q9Y5R8
O43617	Q8IUR0	O75865	P0DI81,P0DI82,Q9Y5R8
O43617	Q9Y5R8	O75865,Q8IUR0	P0DI81,P0DI82
O43623	P36508	-	-
O43639	P15882	P42681,P52757,Q9NZQ3	Q96IW2,Q9NYB9
O43639	P42681	P15882,P52757,Q9NZQ3	Q96IW2,Q9NYB9
O43639	P52757	P15882,P42681,Q9NZQ3	Q96IW2,Q9NYB9
O43639	Q96IW2	P15882,P52757	P42681,Q9NYB9,Q9NZQ3
O43639	Q9NYB9	-	P15882,P42681,P52757,Q96IW2,Q9NZQ3
O43639	Q9NZQ3	P15882,P42681,P52757	Q96IW2,Q9NYB9
O43679	P25791	P25800,P61968,Q68G74,Q8TAP4	-
O43679	P25800	P25791,P61968,Q68G74,Q8TAP4	-
O43679	P61968	P25791,P25800,Q68G74,Q8TAP4	-
O43679	Q68G74	P25791,P25800,P61968,Q8TAP4	-
O43679	Q8TAP4	P25791,P25800,P61968,Q68G74	-
O43680	Q99081	-	-
O43681	Q7L5D6	-	-
O43704	O00204	Q06520	-
O43704	Q06520	O00204	-
O43707	Q08043	-	Q8IY33
O43707	Q8IY33	-	Q08043
O43709	Q9UI30	-	-
O43711	O43186	-	P35548
O43711	P35548	-	O43186
O43739	Q969H4	-	-
O43741	P54619	P54646,Q9UGI9	Q96RU7
O43741	P54646	P54619,Q9UGI9	Q96RU7
O43741	Q96RU7	P54646	P54619,Q9UGI9
O43741	Q9UGI9	P54619,P54646	Q96RU7
O43752	P32856	Q12846,Q16623	-
O43752	Q12846	P32856,Q16623	-
O43752	Q16623	P32856,Q12846	-
O43765	Q96EQ0	-	-
O43790	O76011	O76013,O76014,O76015,P02533,P08727,P08779,P19012,Q14525,Q14532,Q15323,Q6A162,Q6A163,Q7Z3Y7,Q7Z3Y8,Q7Z3Z0,Q92764	Q01546
O43790	O76013	O76011,O76014,O76015,P02533,P08727,P08779,P19012,Q14525,Q14532,Q15323,Q6A162,Q6A163,Q7Z3Y7,Q7Z3Y8,Q7Z3Z0,Q92764	Q01546
O43790	O76014	O76011,O76013,O76015,P02533,P08727,P08779,P19012,Q14525,Q14532,Q15323,Q6A162,Q6A163,Q7Z3Y7,Q7Z3Y8,Q7Z3Z0,Q92764	Q01546
O43790	O76015	O76011,O76013,O76014,P02533,P08727,P08779,P19012,Q14525,Q14532,Q15323,Q6A162,Q6A163,Q7Z3Y7,Q7Z3Y8,Q7Z3Z0,Q92764	Q01546
O43790	P02533	O76011,O76013,O76014,O76015,P08727,P08779,P19012,Q14525,Q14532,Q15323,Q6A162,Q6A163,Q7Z3Y7,Q7Z3Y8,Q7Z3Z0,Q92764	Q01546
O43790	P08727	O76011,O76013,O76014,O76015,P02533,P08779,P19012,Q14525,Q14532,Q15323,Q6A162,Q6A163,Q7Z3Y7,Q7Z3Y8,Q7Z3Z0,Q92764	Q01546
O43790	P08779	O76011,O76013,O76014,O76015,P02533,P08727,P19012,Q14525,Q14532,Q15323,Q6A162,Q6A163,Q7Z3Y7,Q7Z3Y8,Q7Z3Z0,Q92764	Q01546
O43790	P19012	O76011,O76013,O76014,O76015,P02533,P08727,P08779,Q14525,Q14532,Q15323,Q6A162,Q6A163,Q7Z3Y7,Q7Z3Y8,Q7Z3Z0,Q92764	Q01546
O43790	Q01546	-	O76011,O76013,O76014,O76015,P02533,P08727,P08779,P19012,Q14525,Q14532,Q15323,Q6A162,Q6A163,Q7Z3Y7,Q7Z3Y8,Q7Z3Z0,Q92764
O43790	Q14525	O76011,O76013,O76014,O76015,P02533,P08727,P08779,P19012,Q14532,Q15323,Q6A162,Q6A163,Q7Z3Y7,Q7Z3Y8,Q7Z3Z0,Q92764	Q01546
O43790	Q14532	O76011,O76013,O76014,O76015,P02533,P08727,P08779,P19012,Q14525,Q15323,Q6A162,Q6A163,Q7Z3Y7,Q7Z3Y8,Q7Z3Z0,Q92764	Q01546
O43790	Q15323	O76011,O76013,O76014,O76015,P02533,P08727,P08779,P19012,Q14525,Q14532,Q6A162,Q6A163,Q7Z3Y7,Q7Z3Y8,Q7Z3Z0,Q92764	Q01546
O43790	Q6A162	O76011,O76013,O76014,O76015,P02533,P08727,P08779,P19012,Q14525,Q14532,Q15323,Q6A163,Q7Z3Y7,Q7Z3Y8,Q7Z3Z0,Q92764	Q01546
O43790	Q6A163	O76011,O76013,O76014,O76015,P02533,P08727,P08779,P19012,Q14525,Q14532,Q15323,Q6A162,Q7Z3Y7,Q7Z3Y8,Q7Z3Z0,Q92764	Q01546
O43790	Q7Z3Y7	O76011,O76013,O76014,O76015,P02533,P08727,P08779,P19012,Q14525,Q14532,Q15323,Q6A162,Q6A163,Q7Z3Y8,Q7Z3Z0,Q92764	Q01546
O43790	Q7Z3Y8	O76011,O76013,O76014,O76015,P02533,P08727,P08779,P19012,Q14525,Q14532,Q15323,Q6A162,Q6A163,Q7Z3Y7,Q7Z3Z0,Q92764	Q01546
O43790	Q7Z3Z0	O76011,O76013,O76014,O76015,P02533,P08727,P08779,P19012,Q14525,Q14532,Q15323,Q6A162,Q6A163,Q7Z3Y7,Q7Z3Y8,Q92764	Q01546
O43790	Q92764	O76011,O76013,O76014,O76015,P02533,P08727,P08779,P19012,Q14525,Q14532,Q15323,Q6A162,Q6A163,Q7Z3Y7,Q7Z3Y8,Q7Z3Z0	Q01546
O43809	Q16630	Q8N684	-
O43809	Q8N684	Q16630	-
O43815	P30153	-	-
O43924	P36404	P36405,Q0P5N6,Q9NXU5	-
O43924	P36405	P36404,Q0P5N6,Q9NXU5	-
O43924	Q0P5N6	P36404,P36405,Q9NXU5	-
O43924	Q9NXU5	P36404,P36405,Q0P5N6	-
O60238	Q12983	-	-
O60256	P11908	P60891	Q14558
O60256	P60891	P11908	Q14558
O60256	Q14558	-	P11908,P60891
O60341	Q9P2K3	-	-
O60499	Q12846	Q16623	-
O60499	Q16623	Q12846	-
O60504	Q9NYB9	-	-
O60516	P06730	-	-
O60548	O75593	-	-
O60573	O75420	-	-
O60663	P49639	-	Q86U70
O60663	Q86U70	-	P49639
O60682	P15884	Q99081	-
O60682	Q99081	P15884	-
O60684	Q96HA1	Q9UKX7	-
O60684	Q9UKX7	Q96HA1	-
O60711	P25800	Q8TAP4	-
O60711	Q8TAP4	P25800	-
O60749	Q86XE0	Q9UNH7	-
O60749	Q9UNH7	Q86XE0	-
O60806	O95231	P31273,P78337	O95947
O60806	O95947	-	O95231,P31273,P78337
O60806	P31273	O95231,P78337	O95947
O60806	P78337	-	O95231,O95947,P31273
O60812	B2RXH8	P07910	-
O60812	P07910	B2RXH8	-
O60921	Q99638	-	-
O75081	O43439	-	-
O75123	P36508	-	-
O75143	Q9BSB4	-	-
O75175	Q9NZN8	-	-
O75317	Q8TBZ3	-	-
O75340	Q9UBV8	-	Q9Y5Z4
O75340	Q9Y5Z4	-	Q9UBV8
O75348	Q96A05	-	-
O75351	Q9BW62	-	-
O75360	P49639	-	-
O75367	Q99877	-	-
O75379	O14662	Q12846,Q16623	Q8N9I0
O75379	Q12846	O14662,Q16623	Q8N9I0
O75379	Q16623	O14662,Q12846	Q8N9I0
O75379	Q8N9I0	O14662,Q12846,Q16623	-
O75382	P51668	P63279,Q96LR5,Q9H832	Q9C040
O75382	P63279	P51668,Q96LR5,Q9H832	Q9C040
O75382	Q96LR5	P51668,P63279,Q9H832	Q9C040
O75382	Q9C040	-	P51668,P63279,Q96LR5,Q9H832
O75382	Q9H832	P51668,P63279,Q96LR5	Q9C040
O75420	O60573	-	-
O75436	Q96QK1	-	-
O75461	Q14186	Q14188	-
O75461	Q14188	Q14186	-
O75489	Q16718	-	-
O75494	Q15287	-	-
O75525	Q5VWX1	-	-
O75530	Q15910	-	Q92800
O75530	Q92800	Q15910	-
O75531	P50402	Q9H503	-
O75531	Q9H503	P50402	-
O75558	O00161	P60880	Q12846,Q16623
O75558	P60880	O00161	Q12846,Q16623
O75558	Q12846	Q16623	O00161,P60880
O75558	Q16623	Q12846	O00161,P60880
O75569	O95793	-	Q15633
O75569	Q15633	-	O95793
O75593	O60548	-	P84022,Q15796
O75593	P84022	Q15796	O60548
O75593	Q15796	P84022	O60548
O75771	O43543	-	-
O75791	P00540	-	Q9H788
O75791	Q9H788	-	P00540
O75817	Q8N5L8	Q9BUL9	-
O75817	Q9BUL9	Q8N5L8	-
O75832	P43686	-	-
O75843	Q10567	-	-
O75865	O43617	-	-
O75886	Q9NYB9	-	-
O75914	Q9H4E5	-	-
O75928	P63165	-	-
O76003	Q53S33	Q9H3K6,Q9Y3E2	-
O76003	Q9H3K6	Q53S33,Q9Y3E2	-
O76003	Q9Y3E2	Q53S33,Q9H3K6	-
O76011	O43790	O95678,P02538,P04264,P05787,P12035,P35900,P48668,P78385,P78386,Q14533,Q3SY84,Q5XKE5,Q6KB66,Q7RTS7,Q8N1N4,Q9NSB4	-
O76011	O95678	O43790,P02538,P04264,P05787,P12035,P35900,P48668,P78385,P78386,Q14533,Q3SY84,Q5XKE5,Q6KB66,Q7RTS7,Q8N1N4,Q9NSB4	-
O76011	P02538	O43790,O95678,P04264,P05787,P12035,P35900,P48668,P78385,P78386,Q14533,Q3SY84,Q5XKE5,Q6KB66,Q7RTS7,Q8N1N4,Q9NSB4	-
O76011	P04264	O43790,O95678,P02538,P05787,P12035,P35900,P48668,P78385,P78386,Q14533,Q3SY84,Q5XKE5,Q6KB66,Q7RTS7,Q8N1N4,Q9NSB4	-
O76011	P05787	O43790,O95678,P02538,P04264,P12035,P35900,P48668,P78385,P78386,Q14533,Q3SY84,Q5XKE5,Q6KB66,Q7RTS7,Q8N1N4,Q9NSB4	-
O76011	P12035	O43790,O95678,P02538,P04264,P05787,P35900,P48668,P78385,P78386,Q14533,Q3SY84,Q5XKE5,Q6KB66,Q7RTS7,Q8N1N4,Q9NSB4	-
O76011	P35900	O43790,O95678,P02538,P04264,P05787,P12035,P48668,P78385,P78386,Q14533,Q3SY84,Q5XKE5,Q6KB66,Q7RTS7,Q8N1N4,Q9NSB4	-
O76011	P48668	O43790,O95678,P02538,P04264,P05787,P12035,P35900,P78385,P78386,Q14533,Q3SY84,Q5XKE5,Q6KB66,Q7RTS7,Q8N1N4,Q9NSB4	-
O76011	P78385	O43790,O95678,P02538,P04264,P05787,P12035,P35900,P48668,P78386,Q14533,Q3SY84,Q5XKE5,Q6KB66,Q7RTS7,Q8N1N4,Q9NSB4	-
O76011	P78386	O43790,O95678,P02538,P04264,P05787,P12035,P35900,P48668,P78385,Q14533,Q3SY84,Q5XKE5,Q6KB66,Q7RTS7,Q8N1N4,Q9NSB4	-
O76011	Q14533	O43790,O95678,P02538,P04264,P05787,P12035,P35900,P48668,P78385,P78386,Q3SY84,Q5XKE5,Q6KB66,Q7RTS7,Q8N1N4,Q9NSB4	-
O76011	Q3SY84	O43790,O95678,P02538,P04264,P05787,P12035,P35900,P48668,P78385,P78386,Q14533,Q5XKE5,Q6KB66,Q7RTS7,Q8N1N4,Q9NSB4	-
O76011	Q5XKE5	O43790,O95678,P02538,P04264,P05787,P12035,P35900,P48668,P78385,P78386,Q14533,Q3SY84,Q6KB66,Q7RTS7,Q8N1N4,Q9NSB4	-
O76011	Q6KB66	O43790,O95678,P02538,P04264,P05787,P12035,P35900,P48668,P78385,P78386,Q14533,Q3SY84,Q5XKE5,Q7RTS7,Q8N1N4,Q9NSB4	-
O76011	Q7RTS7	O43790,O95678,P02538,P04264,P05787,P12035,P35900,P48668,P78385,P78386,Q14533,Q3SY84,Q5XKE5,Q6KB66,Q8N1N4,Q9NSB4	-
O76011	Q8N1N4	O43790,O95678,P02538,P04264,P05787,P12035,P35900,P48668,P78385,P78386,Q14533,Q3SY84,Q5XKE5,Q6KB66,Q7RTS7,Q9NSB4	-
O76011	Q9NSB4	O43790,O95678,P02538,P04264,P05787,P12035,P35900,P48668,P78385,P78386,Q14533,Q3SY84,Q5XKE5,Q6KB66,Q7RTS7,Q8N1N4	-
O76013	O43790	O95678,P02538,P04264,P05787,P12035,P19013,P35908,P48668,P78386,Q01546,Q5XKE5,Q6KB66,Q7Z794,Q86Y46,Q8N1N4	-
O76013	O95678	O43790,P02538,P04264,P05787,P12035,P19013,P35908,P48668,P78386,Q01546,Q5XKE5,Q6KB66,Q7Z794,Q86Y46,Q8N1N4	-
O76013	P02538	O43790,O95678,P04264,P05787,P12035,P19013,P35908,P48668,P78386,Q01546,Q5XKE5,Q6KB66,Q7Z794,Q86Y46,Q8N1N4	-
O76013	P04264	O43790,O95678,P02538,P05787,P12035,P19013,P35908,P48668,P78386,Q01546,Q5XKE5,Q6KB66,Q7Z794,Q86Y46,Q8N1N4	-
O76013	P05787	O43790,O95678,P02538,P04264,P12035,P19013,P35908,P48668,P78386,Q01546,Q5XKE5,Q6KB66,Q7Z794,Q86Y46,Q8N1N4	-
O76013	P12035	O43790,O95678,P02538,P04264,P05787,P19013,P35908,P48668,P78386,Q01546,Q5XKE5,Q6KB66,Q7Z794,Q86Y46,Q8N1N4	-
O76013	P19013	O43790,O95678,P02538,P04264,P05787,P12035,P35908,P48668,P78386,Q01546,Q5XKE5,Q6KB66,Q7Z794,Q86Y46,Q8N1N4	-
O76013	P35908	O43790,O95678,P02538,P04264,P05787,P12035,P19013,P48668,P78386,Q01546,Q5XKE5,Q6KB66,Q7Z794,Q86Y46,Q8N1N4	-
O76013	P48668	O43790,O95678,P02538,P04264,P05787,P12035,P19013,P35908,P78386,Q01546,Q5XKE5,Q6KB66,Q7Z794,Q86Y46,Q8N1N4	-
O76013	P78386	O43790,O95678,P02538,P04264,P05787,P12035,P19013,P35908,P48668,Q01546,Q5XKE5,Q6KB66,Q7Z794,Q86Y46,Q8N1N4	-
O76013	Q01546	O43790,O95678,P02538,P04264,P05787,P12035,P19013,P35908,P48668,P78386,Q5XKE5,Q6KB66,Q7Z794,Q86Y46,Q8N1N4	-
O76013	Q5XKE5	O43790,O95678,P02538,P04264,P05787,P12035,P19013,P35908,P48668,P78386,Q01546,Q6KB66,Q7Z794,Q86Y46,Q8N1N4	-
O76013	Q6KB66	O43790,O95678,P02538,P04264,P05787,P12035,P19013,P35908,P48668,P78386,Q01546,Q5XKE5,Q7Z794,Q86Y46,Q8N1N4	-
O76013	Q7Z794	O43790,O95678,P02538,P04264,P05787,P12035,P19013,P35908,P48668,P78386,Q01546,Q5XKE5,Q6KB66,Q86Y46,Q8N1N4	-
O76013	Q86Y46	O43790,O95678,P02538,P04264,P05787,P12035,P19013,P35908,P48668,P78386,Q01546,Q5XKE5,Q6KB66,Q7Z794,Q8N1N4	-
O76013	Q8N1N4	O43790,O95678,P02538,P04264,P05787,P12035,P19013,P35908,P48668,P78386,Q01546,Q5XKE5,Q6KB66,Q7Z794,Q86Y46	-
O76014	O43790	O95678,P04259,P04264,P12035,P17661,P19013,P48668,P78385,P78386,Q01546,Q13515,Q14533,Q3SY84,Q7RTS7	-
O76014	O95678	O43790,P04259,P04264,P12035,P17661,P19013,P48668,P78385,P78386,Q01546,Q13515,Q14533,Q3SY84,Q7RTS7	-
O76014	P04259	O43790,O95678,P04264,P12035,P17661,P19013,P48668,P78385,P78386,Q01546,Q13515,Q14533,Q3SY84,Q7RTS7	-
O76014	P04264	O43790,O95678,P04259,P12035,P17661,P19013,P48668,P78385,P78386,Q01546,Q13515,Q14533,Q3SY84,Q7RTS7	-
O76014	P12035	O43790,O95678,P04259,P04264,P17661,P19013,P48668,P78385,P78386,Q01546,Q13515,Q14533,Q3SY84,Q7RTS7	-
O76014	P17661	O43790,O95678,P04259,P04264,P12035,P19013,P48668,P78385,P78386,Q01546,Q13515,Q14533,Q3SY84,Q7RTS7	-
O76014	P19013	O43790,O95678,P04259,P04264,P12035,P17661,P48668,P78385,P78386,Q01546,Q13515,Q14533,Q3SY84,Q7RTS7	-
O76014	P48668	O43790,O95678,P04259,P04264,P12035,P17661,P19013,P78385,P78386,Q01546,Q13515,Q14533,Q3SY84,Q7RTS7	-
O76014	P78385	O43790,O95678,P04259,P04264,P12035,P17661,P19013,P48668,P78386,Q01546,Q13515,Q14533,Q3SY84,Q7RTS7	-
O76014	P78386	O43790,O95678,P04259,P04264,P12035,P17661,P19013,P48668,P78385,Q01546,Q13515,Q14533,Q3SY84,Q7RTS7	-
O76014	Q01546	O43790,O95678,P04259,P04264,P12035,P17661,P19013,P48668,P78385,P78386,Q13515,Q14533,Q3SY84,Q7RTS7	-
O76014	Q13515	O43790,O95678,P04259,P04264,P12035,P17661,P19013,P48668,P78385,P78386,Q01546,Q14533,Q3SY84,Q7RTS7	-
O76014	Q14533	O43790,O95678,P04259,P04264,P12035,P17661,P19013,P48668,P78385,P78386,Q01546,Q13515,Q3SY84,Q7RTS7	-
O76014	Q3SY84	O43790,O95678,P04259,P04264,P12035,P17661,P19013,P48668,P78385,P78386,Q01546,Q13515,Q14533,Q7RTS7	-
O76014	Q7RTS7	O43790,O95678,P04259,P04264,P12035,P17661,P19013,P48668,P78385,P78386,Q01546,Q13515,Q14533,Q3SY84	-
O76015	O43790	O95678,P02538,P04259,P04264,P05787,P12035,P13647,P19013,P48668,P78385,P78386,Q01546,Q14533,Q14CN4,Q3SY84,Q6KB66,Q7RTS7	-
O76015	O95678	O43790,P02538,P04259,P04264,P05787,P12035,P13647,P19013,P48668,P78385,P78386,Q01546,Q14533,Q14CN4,Q3SY84,Q6KB66,Q7RTS7	-
O76015	P02538	O43790,O95678,P04259,P04264,P05787,P12035,P13647,P19013,P48668,P78385,P78386,Q01546,Q14533,Q14CN4,Q3SY84,Q6KB66,Q7RTS7	-
O76015	P04259	O43790,O95678,P02538,P04264,P05787,P12035,P13647,P19013,P48668,P78385,P78386,Q01546,Q14533,Q14CN4,Q3SY84,Q6KB66,Q7RTS7	-
O76015	P04264	O43790,O95678,P02538,P04259,P05787,P12035,P13647,P19013,P48668,P78385,P78386,Q01546,Q14533,Q14CN4,Q3SY84,Q6KB66,Q7RTS7	-
O76015	P05787	O43790,O95678,P02538,P04259,P04264,P12035,P13647,P19013,P48668,P78385,P78386,Q01546,Q14533,Q14CN4,Q3SY84,Q6KB66,Q7RTS7	-
O76015	P12035	O43790,O95678,P02538,P04259,P04264,P05787,P13647,P19013,P48668,P78385,P78386,Q01546,Q14533,Q14CN4,Q3SY84,Q6KB66,Q7RTS7	-
O76015	P13647	O43790,O95678,P02538,P04259,P04264,P05787,P12035,P19013,P48668,P78385,P78386,Q01546,Q14533,Q14CN4,Q3SY84,Q6KB66,Q7RTS7	-
O76015	P19013	O43790,O95678,P02538,P04259,P04264,P05787,P12035,P13647,P48668,P78385,P78386,Q01546,Q14533,Q14CN4,Q3SY84,Q6KB66,Q7RTS7	-
O76015	P48668	O43790,O95678,P02538,P04259,P04264,P05787,P12035,P13647,P19013,P78385,P78386,Q01546,Q14533,Q14CN4,Q3SY84,Q6KB66,Q7RTS7	-
O76015	P78385	O43790,O95678,P02538,P04259,P04264,P05787,P12035,P13647,P19013,P48668,P78386,Q01546,Q14533,Q14CN4,Q3SY84,Q6KB66,Q7RTS7	-
O76015	P78386	O43790,O95678,P02538,P04259,P04264,P05787,P12035,P13647,P19013,P48668,P78385,Q01546,Q14533,Q14CN4,Q3SY84,Q6KB66,Q7RTS7	-
O76015	Q01546	O43790,O95678,P02538,P04259,P04264,P05787,P12035,P13647,P19013,P48668,P78385,P78386,Q14533,Q14CN4,Q3SY84,Q6KB66,Q7RTS7	-
O76015	Q14533	O43790,O95678,P02538,P04259,P04264,P05787,P12035,P13647,P19013,P48668,P78385,P78386,Q01546,Q14CN4,Q3SY84,Q6KB66,Q7RTS7	-
O76015	Q14CN4	O43790,O95678,P02538,P04259,P04264,P05787,P12035,P13647,P19013,P48668,P78385,P78386,Q01546,Q14533,Q3SY84,Q6KB66,Q7RTS7	-
O76015	Q3SY84	O43790,O95678,P02538,P04259,P04264,P05787,P12035,P13647,P19013,P48668,P78385,P78386,Q01546,Q14533,Q14CN4,Q6KB66,Q7RTS7	-
O76015	Q6KB66	O43790,O95678,P02538,P04259,P04264,P05787,P12035,P13647,P19013,P48668,P78385,P78386,Q01546,Q14533,Q14CN4,Q3SY84,Q7RTS7	-
O76015	Q7RTS7	O43790,O95678,P02538,P04259,P04264,P05787,P12035,P13647,P19013,P48668,P78385,P78386,Q01546,Q14533,Q14CN4,Q3SY84,Q6KB66	-
O76064	P62837	-	-
O76075	O00273	-	-
O94855	Q15436	Q15437	-
O94855	Q15437	Q15436	-
O94875	O43281	Q7Z6J0,Q8IZP0	-
O94875	Q7Z6J0	O43281,Q8IZP0	-
O94875	Q8IZP0	O43281,Q7Z6J0	-
O94888	P55072	-	-
O94992	Q96MH2	-	-
O95059	P78346	-	-
O95125	P15622	Q96EG3	Q9Y2P0
O95125	Q96EG3	P15622,Q9Y2P0	-
O95125	Q9Y2P0	Q96EG3	P15622
O95154	O43488	-	-
O95178	P17568	-	-
O95183	O14662	O95721,P32856,P61266,Q12846,Q16623	-
O95183	O95721	O14662,P32856,P61266,Q12846,Q16623	-
O95183	P32856	O14662,O95721,P61266,Q12846,Q16623	-
O95183	P61266	O14662,O95721,P32856,Q12846,Q16623	-
O95183	Q12846	O14662,O95721,P32856,P61266,Q16623	-
O95183	Q16623	O14662,O95721,P32856,P61266,Q12846	-
O95198	Q14145	-	Q53G59,Q9UH77
O95198	Q53G59	Q9UH77	Q14145
O95198	Q9UH77	Q53G59	Q14145
O95219	Q9UNH6	-	-
O95231	O60806	P31273,Q9BQY4,Q9Y458	-
O95231	P31273	Q9BQY4,Q9Y458	O60806
O95231	Q9BQY4	P31273,Q9Y458	O60806
O95231	Q9Y458	O60806,P31273,Q9BQY4	-
O95376	O14933	P68036	-
O95376	P68036	O14933	-
O95429	P0DMV8	P0DMV9,P11142,P17066,P34931,P54652	-
O95429	P0DMV9	P0DMV8,P11142,P17066,P34931,P54652	-
O95429	P11142	P0DMV8,P0DMV9,P17066,P34931,P54652	-
O95429	P17066	P0DMV8,P0DMV9,P11142,P34931,P54652	-
O95429	P34931	P0DMV8,P0DMV9,P11142,P17066,P54652	-
O95429	P54652	P0DMV8,P0DMV9,P11142,P17066,P34931	-
O95630	Q9Y3E7	-	-
O95670	Q96A05	-	-
O95678	O76011	O76013,O76014,O76015,P08727,P13646,P19012,P35900,Q14525,Q15323,Q2M2I5,Q6A162,Q7Z3Y8,Q7Z3Y9,Q7Z3Z0,Q92764	P08670,P12035,P17661,P41219,Q01546
O95678	O76013	O76011,O76014,O76015,P08727,P13646,P19012,P35900,Q14525,Q15323,Q2M2I5,Q6A162,Q7Z3Y8,Q7Z3Y9,Q7Z3Z0,Q92764	P08670,P12035,P17661,P41219,Q01546
O95678	O76014	O76011,O76013,O76015,P08727,P13646,P19012,P35900,Q14525,Q15323,Q2M2I5,Q6A162,Q7Z3Y8,Q7Z3Y9,Q7Z3Z0,Q92764	P08670,P12035,P17661,P41219,Q01546
O95678	O76015	O76011,O76013,O76014,P08727,P13646,P19012,P35900,Q14525,Q15323,Q2M2I5,Q6A162,Q7Z3Y8,Q7Z3Y9,Q7Z3Z0,Q92764	P08670,P12035,P17661,P41219,Q01546
O95678	P08670	P12035,P17661,P41219,Q01546	O76011,O76013,O76014,O76015,P08727,P13646,P19012,P35900,Q14525,Q15323,Q2M2I5,Q6A162,Q7Z3Y8,Q7Z3Y9,Q7Z3Z0,Q92764
O95678	P08727	O76011,O76013,O76014,O76015,P13646,P19012,P35900,Q14525,Q15323,Q2M2I5,Q6A162,Q7Z3Y8,Q7Z3Y9,Q7Z3Z0,Q92764	P08670,P12035,P17661,P41219,Q01546
O95678	P12035	P08670,P17661,P41219,Q01546,Q6A162,Q7Z3Y8,Q7Z3Z0	O76011,O76013,O76014,O76015,P08727,P13646,P19012,P35900,Q14525,Q15323,Q2M2I5,Q7Z3Y9,Q92764
O95678	P13646	O76011,O76013,O76014,O76015,P08727,P19012,P35900,Q14525,Q15323,Q2M2I5,Q6A162,Q7Z3Y8,Q7Z3Y9,Q7Z3Z0,Q92764	P08670,P12035,P17661,P41219,Q01546
O95678	P17661	P08670,P12035,P41219,Q01546,Q7Z3Y8	O76011,O76013,O76014,O76015,P08727,P13646,P19012,P35900,Q14525,Q15323,Q2M2I5,Q6A162,Q7Z3Y9,Q7Z3Z0,Q92764
O95678	P19012	O76011,O76013,O76014,O76015,P08727,P13646,P35900,Q14525,Q15323,Q2M2I5,Q6A162,Q7Z3Y8,Q7Z3Y9,Q7Z3Z0,Q92764	P08670,P12035,P17661,P41219,Q01546
O95678	P35900	O76011,O76013,O76014,O76015,P08727,P13646,P19012,Q14525,Q15323,Q2M2I5,Q6A162,Q7Z3Y8,Q7Z3Y9,Q7Z3Z0,Q92764	P08670,P12035,P17661,P41219,Q01546
O95678	P41219	O76011,O76013,O76014,O76015,P08670,P08727,P12035,P13646,P17661,P19012,P35900,Q01546,Q14525,Q15323,Q2M2I5,Q6A162,Q7Z3Y8,Q7Z3Y9,Q7Z3Z0,Q92764	-
O95678	Q01546	P08670,P12035,P17661,P41219	O76011,O76013,O76014,O76015,P08727,P13646,P19012,P35900,Q14525,Q15323,Q2M2I5,Q6A162,Q7Z3Y8,Q7Z3Y9,Q7Z3Z0,Q92764
O95678	Q14525	O76011,O76013,O76014,O76015,P08727,P13646,P19012,P35900,Q15323,Q2M2I5,Q6A162,Q7Z3Y8,Q7Z3Y9,Q7Z3Z0,Q92764	P08670,P12035,P17661,P41219,Q01546
O95678	Q15323	O76011,O76013,O76014,O76015,P08727,P13646,P19012,P35900,Q14525,Q2M2I5,Q6A162,Q7Z3Y8,Q7Z3Y9,Q7Z3Z0,Q92764	P08670,P12035,P17661,P41219,Q01546
O95678	Q2M2I5	O76011,O76013,O76014,O76015,P08727,P13646,P19012,P35900,Q14525,Q15323,Q6A162,Q7Z3Y8,Q7Z3Y9,Q7Z3Z0,Q92764	P08670,P12035,P17661,P41219,Q01546
O95678	Q6A162	O76011,O76013,O76014,O76015,P08727,P13646,P19012,P35900,Q14525,Q15323,Q2M2I5,Q7Z3Y8,Q7Z3Y9,Q7Z3Z0,Q92764	P08670,P12035,P17661,P41219,Q01546
O95678	Q7Z3Y8	O76011,O76013,O76014,O76015,P08727,P13646,P19012,P35900,Q14525,Q15323,Q2M2I5,Q6A162,Q7Z3Y9,Q7Z3Z0,Q92764	P08670,P12035,P17661,P41219,Q01546
O95678	Q7Z3Y9	O76011,O76013,O76014,O76015,P08727,P13646,P19012,P35900,Q14525,Q15323,Q2M2I5,Q6A162,Q7Z3Y8,Q7Z3Z0,Q92764	P08670,P12035,P17661,P41219,Q01546
O95678	Q7Z3Z0	O76011,O76013,O76014,O76015,P08727,P13646,P19012,P35900,Q14525,Q15323,Q2M2I5,Q6A162,Q7Z3Y8,Q7Z3Y9,Q92764	P08670,P12035,P17661,P41219,Q01546
O95678	Q92764	O76011,O76013,O76014,O76015,P08727,P13646,P19012,P35900,Q14525,Q15323,Q2M2I5,Q6A162,Q7Z3Y8,Q7Z3Y9,Q7Z3Z0	P08670,P12035,P17661,P41219,Q01546
O95716	P47224	Q96C24,Q96QF0	-
O95716	Q96C24	P47224	Q96QF0
O95716	Q96QF0	P47224	Q96C24
O95718	P62508	-	-
O95721	O95183	P61266,Q13277	P32856,Q15836,Q9H115
O95721	P32856	O95183,P61266	Q13277,Q15836,Q9H115
O95721	P61266	O95183,P32856,Q13277	Q15836,Q9H115
O95721	Q13277	O95183,P61266	P32856,Q15836,Q9H115
O95721	Q15836	-	O95183,P32856,P61266,Q13277,Q9H115
O95721	Q9H115	-	O95183,P32856,P61266,Q13277,Q15836
O95793	O75569	-	-
O95872	Q63ZY3	Q8NI38	-
O95872	Q8NI38	Q63ZY3	-
O95936	Q5XKR4	-	-
O95947	O43186	-	O60806,Q96SF7
O95947	O60806	Q96SF7	O43186
O95947	Q96SF7	-	O43186,O60806
O95983	Q86YP4	-	-
O96004	P15923	Q99081	-
O96004	Q99081	P15923	-
O96013	Q96EL1	-	-
O96015	P63167	-	-
P00338	P07195	-	-
P00492	Q9NRG1	-	-
P00540	O75791	-	-
P01100	P15336	Q02930	-
P01100	Q02930	P15336	-
P01106	P61244	-	-
P01111	Q3MIN7	-	-
P02008	P02042	P02100,P09105,P68871,Q6B0K9	-
P02008	P02100	P02042,P09105,P68871,Q6B0K9	-
P02008	P09105	P02042,P02100,P68871,Q6B0K9	-
P02008	P68871	P02042,P02100,P09105,Q6B0K9	-
P02008	Q6B0K9	P02042,P02100,P09105,P68871	-
P02042	P02008	P09105,P69905	-
P02042	P09105	P02008,P69905	-
P02042	P69905	P02008,P09105	-
P02100	P02008	P09105,P69905	-
P02100	P09105	P02008,P69905	-
P02100	P69905	P02008,P09105	-
P02489	A0A140G945	P02511	-
P02489	P02511	A0A140G945	-
P02511	A0A140G945	P02489	-
P02511	P02489	A0A140G945	-
P02533	O43790	P04264,P12035,P41219,P48668,Q13515,Q14533,Q14CN4,Q5XKE5,Q6KB66,Q8N1N4	-
P02533	P04264	O43790,P12035,P41219,P48668,Q13515,Q14533,Q14CN4,Q5XKE5,Q6KB66,Q8N1N4	-
P02533	P12035	O43790,P04264,P41219,P48668,Q13515,Q14533,Q14CN4,Q5XKE5,Q6KB66,Q8N1N4	-
P02533	P41219	O43790,P04264,P12035,P48668,Q13515,Q14533,Q14CN4,Q5XKE5,Q6KB66,Q8N1N4	-
P02533	P48668	O43790,P04264,P12035,P41219,Q13515,Q14533,Q14CN4,Q5XKE5,Q6KB66,Q8N1N4	-
P02533	Q13515	O43790,P04264,P12035,P41219,P48668,Q14533,Q14CN4,Q5XKE5,Q6KB66,Q8N1N4	-
P02533	Q14533	O43790,P04264,P12035,P41219,P48668,Q13515,Q14CN4,Q5XKE5,Q6KB66,Q8N1N4	-
P02533	Q14CN4	O43790,P04264,P12035,P41219,P48668,Q13515,Q14533,Q5XKE5,Q6KB66,Q8N1N4	-
P02533	Q5XKE5	O43790,P04264,P12035,P41219,P48668,Q13515,Q14533,Q14CN4,Q6KB66,Q8N1N4	-
P02533	Q6KB66	O43790,P04264,P12035,P41219,P48668,Q13515,Q14533,Q14CN4,Q5XKE5,Q8N1N4	-
P02533	Q8N1N4	O43790,P04264,P12035,P41219,P48668,Q13515,Q14533,Q14CN4,Q5XKE5,Q6KB66	-
P02538	O76011	O76013,O76015,P08727,P08779,P13646,P19012,Q15323,Q6A162,Q92764	P05783,Q7Z3Y7,Q7Z3Y8,Q7Z3Y9,Q7Z3Z0
P02538	O76013	O76011,O76015,P08727,P08779,P13646,P19012,Q15323,Q6A162,Q92764	P05783,Q7Z3Y7,Q7Z3Y8,Q7Z3Y9,Q7Z3Z0
P02538	O76015	O76011,O76013,P08727,P08779,P13646,P19012,Q15323,Q6A162,Q92764	P05783,Q7Z3Y7,Q7Z3Y8,Q7Z3Y9,Q7Z3Z0
P02538	P05783	Q7Z3Y7,Q7Z3Y8,Q7Z3Y9,Q7Z3Z0	O76011,O76013,O76015,P08727,P08779,P13646,P19012,Q15323,Q6A162,Q92764
P02538	P08727	O76011,O76013,O76015,P08779,P13646,P19012,Q15323,Q6A162,Q92764	P05783,Q7Z3Y7,Q7Z3Y8,Q7Z3Y9,Q7Z3Z0
P02538	P08779	O76011,O76013,O76015,P08727,P13646,P19012,Q15323,Q6A162,Q92764	P05783,Q7Z3Y7,Q7Z3Y8,Q7Z3Y9,Q7Z3Z0
P02538	P13646	O76011,O76013,O76015,P08727,P08779,P19012,Q15323,Q6A162,Q92764	P05783,Q7Z3Y7,Q7Z3Y8,Q7Z3Y9,Q7Z3Z0
P02538	P19012	O76011,O76013,O76015,P08727,P08779,P13646,Q15323,Q6A162,Q92764	P05783,Q7Z3Y7,Q7Z3Y8,Q7Z3Y9,Q7Z3Z0
P02538	Q15323	O76011,O76013,O76015,P08727,P08779,P13646,P19012,Q6A162,Q92764	P05783,Q7Z3Y7,Q7Z3Y8,Q7Z3Y9,Q7Z3Z0
P02538	Q6A162	O76011,O76013,O76015,P08727,P08779,P13646,P19012,Q15323,Q92764	P05783,Q7Z3Y7,Q7Z3Y8,Q7Z3Y9,Q7Z3Z0
P02538	Q7Z3Y7	P05783,Q7Z3Y8,Q7Z3Y9,Q7Z3Z0	O76011,O76013,O76015,P08727,P08779,P13646,P19012,Q15323,Q6A162,Q92764
P02538	Q7Z3Y8	P05783,Q7Z3Y7,Q7Z3Y9,Q7Z3Z0	O76011,O76013,O76015,P08727,P08779,P13646,P19012,Q15323,Q6A162,Q92764
P02538	Q7Z3Y9	P05783,Q7Z3Y7,Q7Z3Y8,Q7Z3Z0	O76011,O76013,O76015,P08727,P08779,P13646,P19012,Q15323,Q6A162,Q92764
P02538	Q7Z3Z0	P05783,Q7Z3Y7,Q7Z3Y8,Q7Z3Y9	O76011,O76013,O76015,P08727,P08779,P13646,P19012,Q15323,Q6A162,Q92764
P02538	Q92764	O76011,O76013,O76015,P08727,P08779,P13646,P19012,Q15323,Q6A162	P05783,Q7Z3Y7,Q7Z3Y8,Q7Z3Y9,Q7Z3Z0
P04259	O76014	O76015,P08727,P13646,P19012,Q14525,Q15323,Q6A162,Q6A163,Q92764	Q7Z3Y7,Q7Z3Y8,Q7Z3Z0
P04259	O76015	O76014,P08727,P13646,P19012,Q14525,Q15323,Q6A162,Q6A163,Q92764	Q7Z3Y7,Q7Z3Y8,Q7Z3Z0
P04259	P08727	O76014,O76015,P13646,P19012,Q14525,Q15323,Q6A162,Q6A163,Q92764	Q7Z3Y7,Q7Z3Y8,Q7Z3Z0
P04259	P13646	O76014,O76015,P08727,P19012,Q14525,Q15323,Q6A162,Q6A163,Q92764	Q7Z3Y7,Q7Z3Y8,Q7Z3Z0
P04259	P19012	O76014,O76015,P08727,P13646,Q14525,Q15323,Q6A162,Q6A163,Q92764	Q7Z3Y7,Q7Z3Y8,Q7Z3Z0
P04259	Q14525	O76014,O76015,P08727,P13646,P19012,Q15323,Q6A162,Q6A163,Q92764	Q7Z3Y7,Q7Z3Y8,Q7Z3Z0
P04259	Q15323	O76014,O76015,P08727,P13646,P19012,Q14525,Q6A162,Q6A163,Q92764	Q7Z3Y7,Q7Z3Y8,Q7Z3Z0
P04259	Q6A162	O76014,O76015,P08727,P13646,P19012,Q14525,Q15323,Q6A163,Q92764	Q7Z3Y7,Q7Z3Y8,Q7Z3Z0
P04259	Q6A163	O76014,O76015,P08727,P13646,P19012,Q14525,Q15323,Q6A162,Q92764	Q7Z3Y7,Q7Z3Y8,Q7Z3Z0
P04259	Q7Z3Y7	Q7Z3Y8,Q7Z3Z0	O76014,O76015,P08727,P13646,P19012,Q14525,Q15323,Q6A162,Q6A163,Q92764
P04259	Q7Z3Y8	Q7Z3Y7,Q7Z3Z0	O76014,O76015,P08727,P13646,P19012,Q14525,Q15323,Q6A162,Q6A163,Q92764
P04259	Q7Z3Z0	Q7Z3Y7,Q7Z3Y8	O76014,O76015,P08727,P13646,P19012,Q14525,Q15323,Q6A162,Q6A163,Q92764
P04259	Q92764	O76014,O76015,P08727,P13646,P19012,Q14525,Q15323,Q6A162,Q6A163	Q7Z3Y7,Q7Z3Y8,Q7Z3Z0
P04264	O76011	O76013,O76014,O76015,P02533,P08727,P08779,P13646,P19012,Q14525,Q15323,Q6A163,Q92764	Q2M2I5,Q7Z3Y7,Q7Z3Y8,Q7Z3Y9,Q7Z3Z0
P04264	O76013	O76011,O76014,O76015,P02533,P08727,P08779,P13646,P19012,Q14525,Q15323,Q6A163,Q92764	Q2M2I5,Q7Z3Y7,Q7Z3Y8,Q7Z3Y9,Q7Z3Z0
P04264	O76014	O76011,O76013,O76015,P02533,P08727,P08779,P13646,P19012,Q14525,Q15323,Q6A163,Q92764	Q2M2I5,Q7Z3Y7,Q7Z3Y8,Q7Z3Y9,Q7Z3Z0
P04264	O76015	O76011,O76013,O76014,P02533,P08727,P08779,P13646,P19012,Q14525,Q15323,Q6A163,Q92764	Q2M2I5,Q7Z3Y7,Q7Z3Y8,Q7Z3Y9,Q7Z3Z0
P04264	P02533	O76011,O76013,O76014,O76015,P08727,P08779,P13646,P19012,Q14525,Q15323,Q6A163,Q92764	Q2M2I5,Q7Z3Y7,Q7Z3Y8,Q7Z3Y9,Q7Z3Z0
P04264	P08727	O76011,O76013,O76014,O76015,P02533,P08779,P13646,P19012,Q14525,Q15323,Q6A163,Q92764	Q2M2I5,Q7Z3Y7,Q7Z3Y8,Q7Z3Y9,Q7Z3Z0
P04264	P08779	O76011,O76013,O76014,O76015,P02533,P08727,P13646,P19012,Q14525,Q15323,Q6A163,Q92764	Q2M2I5,Q7Z3Y7,Q7Z3Y8,Q7Z3Y9,Q7Z3Z0
P04264	P13646	O76011,O76013,O76014,O76015,P02533,P08727,P08779,P19012,Q14525,Q15323,Q6A163,Q92764	Q2M2I5,Q7Z3Y7,Q7Z3Y8,Q7Z3Y9,Q7Z3Z0
P04264	P19012	O76011,O76013,O76014,O76015,P02533,P08727,P08779,P13646,Q14525,Q15323,Q6A163,Q92764	Q2M2I5,Q7Z3Y7,Q7Z3Y8,Q7Z3Y9,Q7Z3Z0
P04264	Q14525	O76011,O76013,O76014,O76015,P02533,P08727,P08779,P13646,P19012,Q15323,Q6A163,Q92764	Q2M2I5,Q7Z3Y7,Q7Z3Y8,Q7Z3Y9,Q7Z3Z0
P04264	Q15323	O76011,O76013,O76014,O76015,P02533,P08727,P08779,P13646,P19012,Q14525,Q6A163,Q92764	Q2M2I5,Q7Z3Y7,Q7Z3Y8,Q7Z3Y9,Q7Z3Z0
P04264	Q2M2I5	Q7Z3Y7,Q7Z3Y8,Q7Z3Y9,Q7Z3Z0	O76011,O76013,O76014,O76015,P02533,P08727,P08779,P13646,P19012,Q14525,Q15323,Q6A163,Q92764
P04264	Q6A163	O76011,O76013,O76014,O76015,P02533,P08727,P08779,P13646,P19012,Q14525,Q15323,Q92764	Q2M2I5,Q7Z3Y7,Q7Z3Y8,Q7Z3Y9,Q7Z3Z0
P04264	Q7Z3Y7	Q2M2I5,Q7Z3Y8,Q7Z3Y9,Q7Z3Z0	O76011,O76013,O76014,O76015,P02533,P08727,P08779,P13646,P19012,Q14525,Q15323,Q6A163,Q92764
P04264	Q7Z3Y8	Q2M2I5,Q7Z3Y7,Q7Z3Y9,Q7Z3Z0	O76011,O76013,O76014,O76015,P02533,P08727,P08779,P13646,P19012,Q14525,Q15323,Q6A163,Q92764
P04264	Q7Z3Y9	Q2M2I5,Q7Z3Y7,Q7Z3Y8,Q7Z3Z0	O76011,O76013,O76014,O76015,P02533,P08727,P08779,P13646,P19012,Q14525,Q15323,Q6A163,Q92764
P04264	Q7Z3Z0	Q2M2I5,Q7Z3Y7,Q7Z3Y8,Q7Z3Y9	O76011,O76013,O76014,O76015,P02533,P08727,P08779,P13646,P19012,Q14525,Q15323,Q6A163,Q92764
P04264	Q92764	O76011,O76013,O76014,O76015,P02533,P08727,P08779,P13646,P19012,Q14525,Q15323,Q6A163	Q2M2I5,Q7Z3Y7,Q7Z3Y8,Q7Z3Y9,Q7Z3Z0
P04271	P06702	P23297,P25815,P26447,P29034,Q8WXG8	-
P04271	P23297	P06702,P25815,P26447,P29034,Q8WXG8	-
P04271	P25815	P06702,P23297,P26447,P29034,Q8WXG8	-
P04271	P26447	P06702,P23297,P25815,P29034,Q8WXG8	-
P04271	P29034	P06702,P23297,P25815,P26447,Q8WXG8	-
P04271	Q8WXG8	P06702,P23297,P25815,P26447,P29034	-
P04908	Q99877	-	-
P05161	P41226	Q9UMW8	-
P05161	Q9UMW8	P41226	-
P05412	P15408	-	-
P05783	P02538	P05787,P48668,Q14533,Q3SY84,Q5XKE5	-
P05783	P05787	P02538,P48668,Q14533,Q3SY84,Q5XKE5	-
P05783	P48668	P02538,P05787,Q14533,Q3SY84,Q5XKE5	-
P05783	Q14533	P02538,P05787,P48668,Q3SY84,Q5XKE5	-
P05783	Q3SY84	P02538,P05787,P48668,Q14533,Q5XKE5	-
P05783	Q5XKE5	P02538,P05787,P48668,Q14533,Q3SY84	-
P05787	O76011	O76013,O76015,P08727,P08779,P19012,Q14525,Q15323,Q2M2I5,Q6A162,Q7Z3Y7,Q7Z3Y8,Q7Z3Z0,Q92764	P05783
P05787	O76013	O76011,O76015,P08727,P08779,P19012,Q14525,Q15323,Q2M2I5,Q6A162,Q7Z3Y7,Q7Z3Y8,Q7Z3Z0,Q92764	P05783
P05787	O76015	O76011,O76013,P08727,P08779,P19012,Q14525,Q15323,Q2M2I5,Q6A162,Q7Z3Y7,Q7Z3Y8,Q7Z3Z0,Q92764	P05783
P05787	P05783	-	O76011,O76013,O76015,P08727,P08779,P19012,Q14525,Q15323,Q2M2I5,Q6A162,Q7Z3Y7,Q7Z3Y8,Q7Z3Z0,Q92764
P05787	P08727	O76011,O76013,O76015,P08779,P19012,Q14525,Q15323,Q2M2I5,Q6A162,Q7Z3Y7,Q7Z3Y8,Q7Z3Z0,Q92764	P05783
P05787	P08779	O76011,O76013,O76015,P08727,P19012,Q14525,Q15323,Q2M2I5,Q6A162,Q7Z3Y7,Q7Z3Y8,Q7Z3Z0,Q92764	P05783
P05787	P19012	O76011,O76013,O76015,P08727,P08779,Q14525,Q15323,Q2M2I5,Q6A162,Q7Z3Y7,Q7Z3Y8,Q7Z3Z0,Q92764	P05783
P05787	Q14525	O76011,O76013,O76015,P08727,P08779,P19012,Q15323,Q2M2I5,Q6A162,Q7Z3Y7,Q7Z3Y8,Q7Z3Z0,Q92764	P05783
P05787	Q15323	O76011,O76013,O76015,P08727,P08779,P19012,Q14525,Q2M2I5,Q6A162,Q7Z3Y7,Q7Z3Y8,Q7Z3Z0,Q92764	P05783
P05787	Q2M2I5	O76011,O76013,O76015,P08727,P08779,P19012,Q14525,Q15323,Q6A162,Q7Z3Y7,Q7Z3Y8,Q7Z3Z0,Q92764	P05783
P05787	Q6A162	O76011,O76013,O76015,P08727,P08779,P19012,Q14525,Q15323,Q2M2I5,Q7Z3Y7,Q7Z3Y8,Q7Z3Z0,Q92764	P05783
P05787	Q7Z3Y7	O76011,O76013,O76015,P08727,P08779,P19012,Q14525,Q15323,Q2M2I5,Q6A162,Q7Z3Y8,Q7Z3Z0,Q92764	P05783
P05787	Q7Z3Y8	O76011,O76013,O76015,P08727,P08779,P19012,Q14525,Q15323,Q2M2I5,Q6A162,Q7Z3Y7,Q7Z3Z0,Q92764	P05783
P05787	Q7Z3Z0	O76011,O76013,O76015,P08727,P08779,P19012,Q14525,Q15323,Q2M2I5,Q6A162,Q7Z3Y7,Q7Z3Y8,Q92764	P05783
P05787	Q92764	O76011,O76013,O76015,P08727,P08779,P19012,Q14525,Q15323,Q2M2I5,Q6A162,Q7Z3Y7,Q7Z3Y8,Q7Z3Z0	P05783
P05813	P26998	P43320	-
P05813	P43320	P26998	-
P06702	P04271	-	-
P06730	O60516	-	-
P06732	P12532	-	-
P06737	P11216	P11217	-
P06737	P11217	P11216	-
P06748	Q86SE8	-	-
P06753	P19237	P67936	-
P06753	P67936	-	P19237
P07195	P00338	-	-
P07196	P07197	P14136,P17661	-
P07196	P14136	P07197,P17661	-
P07196	P17661	P07197,P14136	-
P07197	P07196	P08670	-
P07197	P08670	P07196	-
P07307	Q6ZS10	-	Q9BXN2
P07307	Q9BXN2	-	Q6ZS10
P07738	P15259	-	-
P07910	B2RXH8	O60812	-
P07910	O60812	B2RXH8	-
P08034	P29033	-	-
P08195	Q9UHI5	Q9UPY5	-
P08195	Q9UPY5	Q9UHI5	-
P08670	O95678	-	P07197,P14136,P17661,P35900,P41219
P08670	P07197	P14136,P35900,P41219	O95678,P17661
P08670	P14136	P07197,P35900,P41219	O95678,P17661
P08670	P17661	-	O95678,P07197,P14136,P35900,P41219
P08670	P35900	P07197,P14136,P41219	O95678,P17661
P08670	P41219	P07197,P14136,P35900	O95678,P17661
P08727	O43790	O95678,P02538,P04259,P04264,P05787,P12035,P13647,P14136,P19013,P35908,P41219,P48668,P78385,P78386,Q14533,Q14CN4,Q3SY84,Q5XKE5,Q6KB66,Q7RTS7,Q7Z794,Q8N1N4	-
P08727	O95678	O43790,P02538,P04259,P04264,P05787,P12035,P13647,P14136,P19013,P35908,P41219,P48668,P78385,P78386,Q14533,Q14CN4,Q3SY84,Q5XKE5,Q6KB66,Q7RTS7,Q7Z794,Q8N1N4	-
P08727	P02538	O43790,O95678,P04259,P04264,P05787,P12035,P13647,P14136,P19013,P35908,P41219,P48668,P78385,P78386,Q14533,Q14CN4,Q3SY84,Q5XKE5,Q6KB66,Q7RTS7,Q7Z794,Q8N1N4	-
P08727	P04259	O43790,O95678,P02538,P04264,P05787,P12035,P13647,P14136,P19013,P35908,P41219,P48668,P78385,P78386,Q14533,Q14CN4,Q3SY84,Q5XKE5,Q6KB66,Q7RTS7,Q7Z794,Q8N1N4	-
P08727	P04264	O43790,O95678,P02538,P04259,P05787,P12035,P13647,P14136,P19013,P35908,P41219,P48668,P78385,P78386,Q14533,Q14CN4,Q3SY84,Q5XKE5,Q6KB66,Q7RTS7,Q7Z794,Q8N1N4	-
P08727	P05787	O43790,O95678,P02538,P04259,P04264,P12035,P13647,P14136,P19013,P35908,P41219,P48668,P78385,P78386,Q14533,Q14CN4,Q3SY84,Q5XKE5,Q6KB66,Q7RTS7,Q7Z794,Q8N1N4	-
P08727	P12035	O43790,O95678,P02538,P04259,P04264,P05787,P13647,P14136,P19013,P35908,P41219,P48668,P78385,P78386,Q14533,Q14CN4,Q3SY84,Q5XKE5,Q6KB66,Q7RTS7,Q7Z794,Q8N1N4	-
P08727	P13647	O43790,O95678,P02538,P04259,P04264,P05787,P12035,P14136,P19013,P35908,P41219,P48668,P78385,P78386,Q14533,Q14CN4,Q3SY84,Q5XKE5,Q6KB66,Q7RTS7,Q7Z794,Q8N1N4	-
P08727	P14136	O43790,O95678,P02538,P04259,P04264,P05787,P12035,P13647,P19013,P35908,P41219,P48668,P78385,P78386,Q14533,Q14CN4,Q3SY84,Q5XKE5,Q6KB66,Q7RTS7,Q7Z794,Q8N1N4	-
P08727	P19013	O43790,O95678,P02538,P04259,P04264,P05787,P12035,P13647,P14136,P35908,P41219,P48668,P78385,P78386,Q14533,Q14CN4,Q3SY84,Q5XKE5,Q6KB66,Q7RTS7,Q7Z794,Q8N1N4	-
P08727	P35908	O43790,O95678,P02538,P04259,P04264,P05787,P12035,P13647,P14136,P19013,P41219,P48668,P78385,P78386,Q14533,Q14CN4,Q3SY84,Q5XKE5,Q6KB66,Q7RTS7,Q7Z794,Q8N1N4	-
P08727	P41219	O43790,O95678,P02538,P04259,P04264,P05787,P12035,P13647,P14136,P19013,P35908,P48668,P78385,P78386,Q14533,Q14CN4,Q3SY84,Q5XKE5,Q6KB66,Q7RTS7,Q7Z794,Q8N1N4	-
P08727	P48668	O43790,O95678,P02538,P04259,P04264,P05787,P12035,P13647,P14136,P19013,P35908,P41219,P78385,P78386,Q14533,Q14CN4,Q3SY84,Q5XKE5,Q6KB66,Q7RTS7,Q7Z794,Q8N1N4	-
P08727	P78385	O43790,O95678,P02538,P04259,P04264,P05787,P12035,P13647,P14136,P19013,P35908,P41219,P48668,P78386,Q14533,Q14CN4,Q3SY84,Q5XKE5,Q6KB66,Q7RTS7,Q7Z794,Q8N1N4	-
P08727	P78386	O43790,O95678,P02538,P04259,P04264,P05787,P12035,P13647,P14136,P19013,P35908,P41219,P48668,P78385,Q14533,Q14CN4,Q3SY84,Q5XKE5,Q6KB66,Q7RTS7,Q7Z794,Q8N1N4	-
P08727	Q14533	O43790,O95678,P02538,P04259,P04264,P05787,P12035,P13647,P14136,P19013,P35908,P41219,P48668,P78385,P78386,Q14CN4,Q3SY84,Q5XKE5,Q6KB66,Q7RTS7,Q7Z794,Q8N1N4	-
P08727	Q14CN4	O43790,O95678,P02538,P04259,P04264,P05787,P12035,P13647,P14136,P19013,P35908,P41219,P48668,P78385,P78386,Q14533,Q3SY84,Q5XKE5,Q6KB66,Q7RTS7,Q7Z794,Q8N1N4	-
P08727	Q3SY84	O43790,O95678,P02538,P04259,P04264,P05787,P12035,P13647,P14136,P19013,P35908,P41219,P48668,P78385,P78386,Q14533,Q14CN4,Q5XKE5,Q6KB66,Q7RTS7,Q7Z794,Q8N1N4	-
P08727	Q5XKE5	O43790,O95678,P02538,P04259,P04264,P05787,P12035,P13647,P14136,P19013,P35908,P41219,P48668,P78385,P78386,Q14533,Q14CN4,Q3SY84,Q6KB66,Q7RTS7,Q7Z794,Q8N1N4	-
P08727	Q6KB66	O43790,O95678,P02538,P04259,P04264,P05787,P12035,P13647,P14136,P19013,P35908,P41219,P48668,P78385,P78386,Q14533,Q14CN4,Q3SY84,Q5XKE5,Q7RTS7,Q7Z794,Q8N1N4	-
P08727	Q7RTS7	O43790,O95678,P02538,P04259,P04264,P05787,P12035,P13647,P14136,P19013,P35908,P41219,P48668,P78385,P78386,Q14533,Q14CN4,Q3SY84,Q5XKE5,Q6KB66,Q7Z794,Q8N1N4	-
P08727	Q7Z794	O43790,O95678,P02538,P04259,P04264,P05787,P12035,P13647,P14136,P19013,P35908,P41219,P48668,P78385,P78386,Q14533,Q14CN4,Q3SY84,Q5XKE5,Q6KB66,Q7RTS7,Q8N1N4	-
P08727	Q8N1N4	O43790,O95678,P02538,P04259,P04264,P05787,P12035,P13647,P14136,P19013,P35908,P41219,P48668,P78385,P78386,Q14533,Q14CN4,Q3SY84,Q5XKE5,Q6KB66,Q7RTS7,Q7Z794	-
P08754	O43566	P81274	-
P08754	P81274	O43566	-
P08779	O43790	P02538,P04264,P05787,P12035,P13647,P19013,P35908,P41219,P48668,P78385,P78386,Q01546,Q14533,Q14CN4,Q3SY84,Q5XKE5,Q6KB66,Q7RTS7,Q86Y46,Q8N1N4	-
P08779	P02538	O43790,P04264,P05787,P12035,P13647,P19013,P35908,P41219,P48668,P78385,P78386,Q01546,Q14533,Q14CN4,Q3SY84,Q5XKE5,Q6KB66,Q7RTS7,Q86Y46,Q8N1N4	-
P08779	P04264	O43790,P02538,P05787,P12035,P13647,P19013,P35908,P41219,P48668,P78385,P78386,Q01546,Q14533,Q14CN4,Q3SY84,Q5XKE5,Q6KB66,Q7RTS7,Q86Y46,Q8N1N4	-
P08779	P05787	O43790,P02538,P04264,P12035,P13647,P19013,P35908,P41219,P48668,P78385,P78386,Q01546,Q14533,Q14CN4,Q3SY84,Q5XKE5,Q6KB66,Q7RTS7,Q86Y46,Q8N1N4	-
P08779	P12035	O43790,P02538,P04264,P05787,P13647,P19013,P35908,P41219,P48668,P78385,P78386,Q01546,Q14533,Q14CN4,Q3SY84,Q5XKE5,Q6KB66,Q7RTS7,Q86Y46,Q8N1N4	-
P08779	P13647	O43790,P02538,P04264,P05787,P12035,P19013,P35908,P41219,P48668,P78385,P78386,Q01546,Q14533,Q14CN4,Q3SY84,Q5XKE5,Q6KB66,Q7RTS7,Q86Y46,Q8N1N4	-
P08779	P19013	O43790,P02538,P04264,P05787,P12035,P13647,P35908,P41219,P48668,P78385,P78386,Q01546,Q14533,Q14CN4,Q3SY84,Q5XKE5,Q6KB66,Q7RTS7,Q86Y46,Q8N1N4	-
P08779	P35908	O43790,P02538,P04264,P05787,P12035,P13647,P19013,P41219,P48668,P78385,P78386,Q01546,Q14533,Q14CN4,Q3SY84,Q5XKE5,Q6KB66,Q7RTS7,Q86Y46,Q8N1N4	-
P08779	P41219	O43790,P02538,P04264,P05787,P12035,P13647,P19013,P35908,P48668,P78385,P78386,Q01546,Q14533,Q14CN4,Q3SY84,Q5XKE5,Q6KB66,Q7RTS7,Q86Y46,Q8N1N4	-
P08779	P48668	O43790,P02538,P04264,P05787,P12035,P13647,P19013,P35908,P41219,P78385,P78386,Q01546,Q14533,Q14CN4,Q3SY84,Q5XKE5,Q6KB66,Q7RTS7,Q86Y46,Q8N1N4	-
P08779	P78385	O43790,P02538,P04264,P05787,P12035,P13647,P19013,P35908,P41219,P48668,P78386,Q01546,Q14533,Q14CN4,Q3SY84,Q5XKE5,Q6KB66,Q7RTS7,Q86Y46,Q8N1N4	-
P08779	P78386	O43790,P02538,P04264,P05787,P12035,P13647,P19013,P35908,P41219,P48668,P78385,Q01546,Q14533,Q14CN4,Q3SY84,Q5XKE5,Q6KB66,Q7RTS7,Q86Y46,Q8N1N4	-
P08779	Q01546	O43790,P02538,P04264,P05787,P12035,P13647,P19013,P35908,P41219,P48668,P78385,P78386,Q14533,Q14CN4,Q3SY84,Q5XKE5,Q6KB66,Q7RTS7,Q86Y46,Q8N1N4	-
P08779	Q14533	O43790,P02538,P04264,P05787,P12035,P13647,P19013,P35908,P41219,P48668,P78385,P78386,Q01546,Q14CN4,Q3SY84,Q5XKE5,Q6KB66,Q7RTS7,Q86Y46,Q8N1N4	-
P08779	Q14CN4	O43790,P02538,P04264,P05787,P12035,P13647,P19013,P35908,P41219,P48668,P78385,P78386,Q01546,Q14533,Q3SY84,Q5XKE5,Q6KB66,Q7RTS7,Q86Y46,Q8N1N4	-
P08779	Q3SY84	O43790,P02538,P04264,P05787,P12035,P13647,P19013,P35908,P41219,P48668,P78385,P78386,Q01546,Q14533,Q14CN4,Q5XKE5,Q6KB66,Q7RTS7,Q86Y46,Q8N1N4	-
P08779	Q5XKE5	O43790,P02538,P04264,P05787,P12035,P13647,P19013,P35908,P41219,P48668,P78385,P78386,Q01546,Q14533,Q14CN4,Q3SY84,Q6KB66,Q7RTS7,Q86Y46,Q8N1N4	-
P08779	Q6KB66	O43790,P02538,P04264,P05787,P12035,P13647,P19013,P35908,P41219,P48668,P78385,P78386,Q01546,Q14533,Q14CN4,Q3SY84,Q5XKE5,Q7RTS7,Q86Y46,Q8N1N4	-
P08779	Q7RTS7	O43790,P02538,P04264,P05787,P12035,P13647,P19013,P35908,P41219,P48668,P78385,P78386,Q01546,Q14533,Q14CN4,Q3SY84,Q5XKE5,Q6KB66,Q86Y46,Q8N1N4	-
P08779	Q86Y46	O43790,P02538,P04264,P05787,P12035,P13647,P19013,P35908,P41219,P48668,P78385,P78386,Q01546,Q14533,Q14CN4,Q3SY84,Q5XKE5,Q6KB66,Q7RTS7,Q8N1N4	-
P08779	Q8N1N4	O43790,P02538,P04264,P05787,P12035,P13647,P19013,P35908,P41219,P48668,P78385,P78386,Q01546,Q14533,Q14CN4,Q3SY84,Q5XKE5,Q6KB66,Q7RTS7,Q86Y46	-
P09012	P09661	-	-
P09016	Q9BYU1	-	-
P09067	P40424	P40425,Q9BYU1	P50222
P09067	P40425	P40424,P50222,Q9BYU1	-
P09067	P50222	P40424,P40425,Q9BYU1	-
P09067	Q9BYU1	P40424,P40425	P50222
P09105	P02008	P02042,P02100,P68871,P69892,P69905	-
P09105	P02042	P02100,P68871,P69892	P02008,P69905
P09105	P02100	P02008,P02042,P68871,P69892,P69905	-
P09105	P68871	P02042,P02100,P69892	P02008,P69905
P09105	P69892	P02008,P02042,P02100,P68871,P69905	-
P09105	P69905	P02008,P02042,P02100,P68871,P69892	-
P09210	O15217	Q7RTV2	-
P09210	Q7RTV2	O15217	-
P09467	O00757	-	-
P09622	O00330	-	-
P09661	P09012	-	-
P09913	O14879	-	-
P0C5Z0	Q99877	Q99880	-
P0C5Z0	Q99880	Q99877	-
P0CG47	P54727	Q86VP1	-
P0CG47	Q86VP1	P54727	-
P0CG48	P54727	-	P60604,Q05086,Q86VP1
P0CG48	P60604	Q86VP1	P54727,Q05086
P0CG48	Q05086	-	P54727,P60604,Q86VP1
P0CG48	Q86VP1	P60604	P54727,Q05086
P0DI81	O43617	-	Q8IUR0
P0DI81	Q8IUR0	-	O43617
P0DI82	O43617	-	Q8IUR0
P0DI82	Q8IUR0	-	O43617
P0DMV8	O95429	-	-
P0DMV9	O95429	-	-
P0DN76	P26368	-	-
P0DP23	Q92952	Q9H095	-
P0DP23	Q9H095	Q92952	-
P0DP24	Q92952	Q9H095	-
P0DP24	Q9H095	Q92952	-
P0DP25	Q92952	Q9H095	-
P0DP25	Q9H095	Q92952	-
P10073	O14978	Q15697,Q6P9G9,Q8N0Y2,Q9NX65	O15535,P17028,P57086,Q3MJ62,Q6NSZ9,Q8NBB4,Q8NF99,Q8TBC5,Q96IT1,Q9H4T2,Q9NWS9,Q9P0L1,Q9Y5A6
P10073	O15535	P17028,Q15697,Q6P9G9,Q9NX65,Q9Y5A6	O14978,P57086,Q3MJ62,Q6NSZ9,Q8N0Y2,Q8NBB4,Q8NF99,Q8TBC5,Q96IT1,Q9H4T2,Q9NWS9,Q9P0L1
P10073	P17028	O15535,Q15697,Q6P9G9,Q9NX65,Q9Y5A6	O14978,P57086,Q3MJ62,Q6NSZ9,Q8N0Y2,Q8NBB4,Q8NF99,Q8TBC5,Q96IT1,Q9H4T2,Q9NWS9,Q9P0L1
P10073	P57086	Q8NBB4,Q8TBC5,Q96IT1,Q9NWS9	O14978,O15535,P17028,Q15697,Q3MJ62,Q6NSZ9,Q6P9G9,Q8N0Y2,Q8NF99,Q9H4T2,Q9NX65,Q9P0L1,Q9Y5A6
P10073	Q15697	O15535,P17028,Q6P9G9,Q9NX65,Q9Y5A6	O14978,P57086,Q3MJ62,Q6NSZ9,Q8N0Y2,Q8NBB4,Q8NF99,Q8TBC5,Q96IT1,Q9H4T2,Q9NWS9,Q9P0L1
P10073	Q3MJ62	Q6NSZ9,Q8N0Y2,Q8NF99,Q9H4T2	O14978,O15535,P17028,P57086,Q15697,Q6P9G9,Q8NBB4,Q8TBC5,Q96IT1,Q9NWS9,Q9NX65,Q9P0L1,Q9Y5A6
P10073	Q6NSZ9	Q3MJ62,Q8N0Y2,Q8NF99,Q9H4T2	O14978,O15535,P17028,P57086,Q15697,Q6P9G9,Q8NBB4,Q8TBC5,Q96IT1,Q9NWS9,Q9NX65,Q9P0L1,Q9Y5A6
P10073	Q6P9G9	O14978,O15535,P17028,Q15697,Q9NX65,Q9Y5A6	P57086,Q3MJ62,Q6NSZ9,Q8N0Y2,Q8NBB4,Q8NF99,Q8TBC5,Q96IT1,Q9H4T2,Q9NWS9,Q9P0L1
P10073	Q8N0Y2	-	O14978,O15535,P17028,P57086,Q15697,Q3MJ62,Q6NSZ9,Q6P9G9,Q8NBB4,Q8NF99,Q8TBC5,Q96IT1,Q9H4T2,Q9NWS9,Q9NX65,Q9P0L1,Q9Y5A6
P10073	Q8NBB4	P57086,Q8TBC5,Q96IT1,Q9NWS9,Q9P0L1	O14978,O15535,P17028,Q15697,Q3MJ62,Q6NSZ9,Q6P9G9,Q8N0Y2,Q8NF99,Q9H4T2,Q9NX65,Q9Y5A6
P10073	Q8NF99	Q3MJ62,Q6NSZ9,Q9H4T2,Q9P0L1	O14978,O15535,P17028,P57086,Q15697,Q6P9G9,Q8N0Y2,Q8NBB4,Q8TBC5,Q96IT1,Q9NWS9,Q9NX65,Q9Y5A6
P10073	Q8TBC5	P57086,Q8NBB4,Q96IT1,Q9NWS9,Q9P0L1	O14978,O15535,P17028,Q15697,Q3MJ62,Q6NSZ9,Q6P9G9,Q8N0Y2,Q8NF99,Q9H4T2,Q9NX65,Q9Y5A6
P10073	Q96IT1	P57086,Q8NBB4,Q8TBC5,Q9NWS9,Q9P0L1	O14978,O15535,P17028,Q15697,Q3MJ62,Q6NSZ9,Q6P9G9,Q8N0Y2,Q8NF99,Q9H4T2,Q9NX65,Q9Y5A6
P10073	Q9H4T2	Q3MJ62,Q6NSZ9,Q8NF99,Q9P0L1	O14978,O15535,P17028,P57086,Q15697,Q6P9G9,Q8N0Y2,Q8NBB4,Q8TBC5,Q96IT1,Q9NWS9,Q9NX65,Q9Y5A6
P10073	Q9NWS9	P57086,Q8NBB4,Q8TBC5,Q96IT1,Q9P0L1	O14978,O15535,P17028,Q15697,Q3MJ62,Q6NSZ9,Q6P9G9,Q8N0Y2,Q8NF99,Q9H4T2,Q9NX65,Q9Y5A6
P10073	Q9NX65	O14978,O15535,P17028,Q15697,Q6P9G9,Q9Y5A6	P57086,Q3MJ62,Q6NSZ9,Q8N0Y2,Q8NBB4,Q8NF99,Q8TBC5,Q96IT1,Q9H4T2,Q9NWS9,Q9P0L1
P10073	Q9P0L1	P57086,Q8NBB4,Q8NF99,Q8TBC5,Q96IT1,Q9H4T2,Q9NWS9	O14978,O15535,P17028,Q15697,Q3MJ62,Q6NSZ9,Q6P9G9,Q8N0Y2,Q9NX65,Q9Y5A6
P10073	Q9Y5A6	O15535,P17028,Q15697,Q6P9G9,Q9NX65	O14978,P57086,Q3MJ62,Q6NSZ9,Q8N0Y2,Q8NBB4,Q8NF99,Q8TBC5,Q96IT1,Q9H4T2,Q9NWS9,Q9P0L1
P10074	Q15916	Q9HCK0	Q96BR9,Q96C00,Q96EG3,Q96PQ6,Q9H9D4
P10074	Q96BR9	Q96C00	Q15916,Q96EG3,Q96PQ6,Q9H9D4,Q9HCK0
P10074	Q96C00	Q96BR9	Q15916,Q96EG3,Q96PQ6,Q9H9D4,Q9HCK0
P10074	Q96EG3	Q96PQ6,Q9H9D4	Q15916,Q96BR9,Q96C00,Q9HCK0
P10074	Q96PQ6	Q96EG3,Q9H9D4	Q15916,Q96BR9,Q96C00,Q9HCK0
P10074	Q9H9D4	Q96EG3,Q96PQ6	Q15916,Q96BR9,Q96C00,Q9HCK0
P10074	Q9HCK0	Q15916	Q96BR9,Q96C00,Q96EG3,Q96PQ6,Q9H9D4
P10114	Q9NZL6	-	-
P10276	P13056	P28702,P48443	P37231
P10276	P28702	P13056,P37231,P48443	-
P10276	P37231	P28702,P48443	P13056
P10276	P48443	P13056,P28702,P37231	-
P10398	P36507	-	-
P10599	Q9H3M7	-	-
P10644	P17612	-	P31321,Q9BSF0
P10644	P31321	-	P17612,Q9BSF0
P10644	Q9BSF0	-	P17612,P31321
P10826	P28702	P48443	-
P10826	P48443	P28702	-
P11142	O95429	-	-
P11216	P06737	P11217	-
P11216	P11217	P06737	-
P11217	P06737	P11216	-
P11217	P11216	P06737	-
P11473	P48443	-	-
P11474	P62508	-	Q9UBK2
P11474	Q9UBK2	-	P62508
P11802	P30279	P30281	P42772,P42773,P55273
P11802	P30281	P30279	P42772,P42773,P55273
P11802	P42772	P42773,P55273	P30279,P30281
P11802	P42773	P42772,P55273	P30279,P30281
P11802	P55273	P42772,P42773	P30279,P30281
P11908	O60256	Q14558	-
P11908	Q14558	O60256	-
P11926	Q9UMX2	-	-
P12004	P38936	-	Q15004
P12004	Q15004	-	P38936
P12035	O76011	O76013,O76014,O76015,P02533,P08727,P08779,P35900,Q14525,Q15323,Q6A163,Q92764	O95678,Q2M2I5,Q7Z3Y7,Q7Z3Y8,Q7Z3Y9,Q7Z3Z0
P12035	O76013	O76011,O76014,O76015,P02533,P08727,P08779,P35900,Q14525,Q15323,Q6A163,Q92764	O95678,Q2M2I5,Q7Z3Y7,Q7Z3Y8,Q7Z3Y9,Q7Z3Z0
P12035	O76014	O76011,O76013,O76015,P02533,P08727,P08779,P35900,Q14525,Q15323,Q6A163,Q92764	O95678,Q2M2I5,Q7Z3Y7,Q7Z3Y8,Q7Z3Y9,Q7Z3Z0
P12035	O76015	O76011,O76013,O76014,O95678,P02533,P08727,P08779,P35900,Q14525,Q15323,Q6A163,Q92764	Q2M2I5,Q7Z3Y7,Q7Z3Y8,Q7Z3Y9,Q7Z3Z0
P12035	O95678	O76011,O76013,O76014,O76015,P02533,P08727,P08779,P35900,Q14525,Q15323,Q6A163,Q92764	Q2M2I5,Q7Z3Y7,Q7Z3Y8,Q7Z3Y9,Q7Z3Z0
P12035	P02533	O76011,O76013,O76014,O76015,P08727,P08779,P35900,Q14525,Q15323,Q6A163,Q92764	O95678,Q2M2I5,Q7Z3Y7,Q7Z3Y8,Q7Z3Y9,Q7Z3Z0
P12035	P08727	O76011,O76013,O76014,O76015,P02533,P08779,P35900,Q14525,Q15323,Q6A163,Q92764	O95678,Q2M2I5,Q7Z3Y7,Q7Z3Y8,Q7Z3Y9,Q7Z3Z0
P12035	P08779	O76011,O76013,O76014,O76015,P02533,P08727,P35900,Q14525,Q15323,Q6A163,Q92764	O95678,Q2M2I5,Q7Z3Y7,Q7Z3Y8,Q7Z3Y9,Q7Z3Z0
P12035	P35900	O76011,O76013,O76014,O76015,P02533,P08727,P08779,Q14525,Q15323,Q6A163,Q92764	O95678,Q2M2I5,Q7Z3Y7,Q7Z3Y8,Q7Z3Y9,Q7Z3Z0
P12035	Q14525	O76011,O76013,O76014,O76015,O95678,P02533,P08727,P08779,P35900,Q15323,Q6A163,Q92764	Q2M2I5,Q7Z3Y7,Q7Z3Y8,Q7Z3Y9,Q7Z3Z0
P12035	Q15323	O76011,O76013,O76014,O76015,O95678,P02533,P08727,P08779,P35900,Q14525,Q6A163,Q92764	Q2M2I5,Q7Z3Y7,Q7Z3Y8,Q7Z3Y9,Q7Z3Z0
P12035	Q2M2I5	Q7Z3Y7,Q7Z3Y8,Q7Z3Y9,Q7Z3Z0	O76011,O76013,O76014,O76015,O95678,P02533,P08727,P08779,P35900,Q14525,Q15323,Q6A163,Q92764
P12035	Q6A163	O76011,O76013,O76014,O76015,P02533,P08727,P08779,P35900,Q14525,Q15323,Q92764	O95678,Q2M2I5,Q7Z3Y7,Q7Z3Y8,Q7Z3Y9,Q7Z3Z0
P12035	Q7Z3Y7	Q2M2I5,Q7Z3Y8,Q7Z3Y9,Q7Z3Z0	O76011,O76013,O76014,O76015,O95678,P02533,P08727,P08779,P35900,Q14525,Q15323,Q6A163,Q92764
P12035	Q7Z3Y8	Q2M2I5,Q7Z3Y7,Q7Z3Y9,Q7Z3Z0	O76011,O76013,O76014,O76015,O95678,P02533,P08727,P08779,P35900,Q14525,Q15323,Q6A163,Q92764
P12035	Q7Z3Y9	Q2M2I5,Q7Z3Y7,Q7Z3Y8,Q7Z3Z0	O76011,O76013,O76014,O76015,O95678,P02533,P08727,P08779,P35900,Q14525,Q15323,Q6A163,Q92764
P12035	Q7Z3Z0	Q2M2I5,Q7Z3Y7,Q7Z3Y8,Q7Z3Y9	O76011,O76013,O76014,O76015,O95678,P02533,P08727,P08779,P35900,Q14525,Q15323,Q6A163,Q92764
P12035	Q92764	O76011,O76013,O76014,O76015,O95678,P02533,P08727,P08779,P35900,Q14525,Q15323,Q6A163	Q2M2I5,Q7Z3Y7,Q7Z3Y8,Q7Z3Y9,Q7Z3Z0
P12268	P20839	-	-
P12532	P06732	-	-
P12814	Q08043	-	Q8IY33
P12814	Q8IY33	-	Q08043
P12956	P13010	-	-
P13010	P12956	-	-
P13056	P10276	-	-
P13631	P28702	P48443	-
P13631	P48443	P28702	-
P13646	O95678	P02538,P04259,P04264,P14136,P17661,P19013,Q14CN4,Q7RTS7	-
P13646	P02538	O95678,P04259,P04264,P14136,P17661,P19013,Q14CN4,Q7RTS7	-
P13646	P04259	O95678,P02538,P04264,P14136,P17661,P19013,Q14CN4,Q7RTS7	-
P13646	P04264	O95678,P02538,P04259,P14136,P17661,P19013,Q14CN4,Q7RTS7	-
P13646	P14136	O95678,P02538,P04259,P04264,P17661,P19013,Q14CN4,Q7RTS7	-
P13646	P17661	O95678,P02538,P04259,P04264,P14136,P19013,Q14CN4,Q7RTS7	-
P13646	P19013	O95678,P02538,P04259,P04264,P14136,P17661,Q14CN4,Q7RTS7	-
P13646	Q14CN4	O95678,P02538,P04259,P04264,P14136,P17661,P19013,Q7RTS7	-
P13646	Q7RTS7	O95678,P02538,P04259,P04264,P14136,P17661,P19013,Q14CN4	-
P13647	O76015	P08727,P08779,P19012,Q15323,Q6A162,Q92764	Q2M2I5,Q7Z3Y7,Q7Z3Y8,Q7Z3Z0
P13647	P08727	O76015,P08779,P19012,Q15323,Q6A162,Q92764	Q2M2I5,Q7Z3Y7,Q7Z3Y8,Q7Z3Z0
P13647	P08779	O76015,P08727,P19012,Q15323,Q6A162,Q92764	Q2M2I5,Q7Z3Y7,Q7Z3Y8,Q7Z3Z0
P13647	P19012	O76015,P08727,P08779,Q15323,Q6A162,Q92764	Q2M2I5,Q7Z3Y7,Q7Z3Y8,Q7Z3Z0
P13647	Q15323	O76015,P08727,P08779,P19012,Q6A162,Q92764	Q2M2I5,Q7Z3Y7,Q7Z3Y8,Q7Z3Z0
P13647	Q2M2I5	Q7Z3Y7,Q7Z3Y8,Q7Z3Z0	O76015,P08727,P08779,P19012,Q15323,Q6A162,Q92764
P13647	Q6A162	O76015,P08727,P08779,P19012,Q15323,Q92764	Q2M2I5,Q7Z3Y7,Q7Z3Y8,Q7Z3Z0
P13647	Q7Z3Y7	Q2M2I5,Q7Z3Y8,Q7Z3Z0	O76015,P08727,P08779,P19012,Q15323,Q6A162,Q92764
P13647	Q7Z3Y8	Q2M2I5,Q7Z3Y7,Q7Z3Z0	O76015,P08727,P08779,P19012,Q15323,Q6A162,Q92764
P13647	Q7Z3Z0	Q2M2I5,Q7Z3Y7,Q7Z3Y8	O76015,P08727,P08779,P19012,Q15323,Q6A162,Q92764
P13647	Q92764	O76015,P08727,P08779,P19012,Q15323,Q6A162	Q2M2I5,Q7Z3Y7,Q7Z3Y8,Q7Z3Z0
P13682	Q96BR9	-	-
P13805	P19237	P48788	-
P13805	P48788	P19237	-
P14136	P07196	P08670,P08727,P13646,P17661,P19012,Q15323,Q6A163,Q7Z3Y8	-
P14136	P08670	P07196,P08727,P13646,P17661,P19012,Q15323,Q6A163,Q7Z3Y8	-
P14136	P08727	P07196,P08670,P13646,P17661,P19012,Q15323,Q6A163,Q7Z3Y8	-
P14136	P13646	P07196,P08670,P08727,P17661,P19012,Q15323,Q6A163,Q7Z3Y8	-
P14136	P17661	P07196,P08670,P08727,P13646,P19012,Q15323,Q6A163,Q7Z3Y8	-
P14136	P19012	P07196,P08670,P08727,P13646,P17661,Q15323,Q6A163,Q7Z3Y8	-
P14136	Q15323	P07196,P08670,P08727,P13646,P17661,P19012,Q6A163,Q7Z3Y8	-
P14136	Q6A163	P07196,P08670,P08727,P13646,P17661,P19012,Q15323,Q7Z3Y8	-
P14136	Q7Z3Y8	P07196,P08670,P08727,P13646,P17661,P19012,Q15323,Q6A163	-
P14373	P61086	-	Q86XT4
P14373	Q86XT4	-	P61086
P14598	P19878	Q7Z6J0	-
P14598	Q7Z6J0	P19878	-
P14652	Q9BYU1	-	-
P14678	Q9Y333	-	-
P14859	P78424	-	-
P14868	Q13155	-	-
P14923	Q9NQB0	Q9NSA3	Q9UI47
P14923	Q9NSA3	Q9NQB0	Q9UI47
P14923	Q9UI47	-	Q9NQB0,Q9NSA3
P15153	P53365	-	-
P15259	P07738	-	-
P15336	P01100	P15408,P53539	-
P15336	P15408	P01100,P53539	-
P15336	P53539	P01100,P15408	-
P15407	P17275	Q02930	-
P15407	Q02930	P17275	-
P15408	P05412	P15336,P17275,Q02930	-
P15408	P15336	P05412,P17275,Q02930	-
P15408	P17275	P05412,P15336,Q02930	-
P15408	Q02930	P05412,P15336,P17275	-
P15531	O00746	-	-
P15622	O43298	O95125,Q15916,Q3KQV3,Q9GZV8,Q9UID6	P49910,Q14585,Q5T619,Q68EA5,Q6P2D0,Q7Z3I7,Q8IVP9,Q96BR9,Q96EG3,Q96K58,Q9H5H4
P15622	O95125	O43298,Q15916,Q9GZV8,Q9UID6	P49910,Q14585,Q3KQV3,Q5T619,Q68EA5,Q6P2D0,Q7Z3I7,Q8IVP9,Q96BR9,Q96EG3,Q96K58,Q9H5H4
P15622	P49910	O95125,Q14585	O43298,Q15916,Q3KQV3,Q5T619,Q68EA5,Q6P2D0,Q7Z3I7,Q8IVP9,Q96BR9,Q96EG3,Q96K58,Q9GZV8,Q9H5H4,Q9UID6
P15622	Q14585	O95125,P49910	O43298,Q15916,Q3KQV3,Q5T619,Q68EA5,Q6P2D0,Q7Z3I7,Q8IVP9,Q96BR9,Q96EG3,Q96K58,Q9GZV8,Q9H5H4,Q9UID6
P15622	Q15916	O43298,O95125,Q3KQV3,Q9GZV8,Q9UID6	P49910,Q14585,Q5T619,Q68EA5,Q6P2D0,Q7Z3I7,Q8IVP9,Q96BR9,Q96EG3,Q96K58,Q9H5H4
P15622	Q3KQV3	O43298,O95125,Q15916,Q5T619,Q68EA5,Q6P2D0,Q7Z3I7,Q8IVP9,Q96EG3,Q9GZV8,Q9H5H4,Q9UID6	P49910,Q14585,Q96BR9,Q96K58
P15622	Q5T619	Q3KQV3,Q68EA5,Q6P2D0,Q7Z3I7,Q8IVP9,Q96EG3,Q9H5H4,Q9UID6	O43298,O95125,P49910,Q14585,Q15916,Q96BR9,Q96K58,Q9GZV8
P15622	Q68EA5	Q3KQV3,Q5T619,Q6P2D0,Q7Z3I7,Q8IVP9,Q96EG3,Q96K58,Q9H5H4,Q9UID6	O43298,O95125,P49910,Q14585,Q15916,Q96BR9,Q9GZV8
P15622	Q6P2D0	Q3KQV3,Q5T619,Q68EA5,Q7Z3I7,Q8IVP9,Q96EG3,Q96K58,Q9H5H4,Q9UID6	O43298,O95125,P49910,Q14585,Q15916,Q96BR9,Q9GZV8
P15622	Q7Z3I7	Q3KQV3,Q5T619,Q68EA5,Q6P2D0,Q8IVP9,Q96EG3,Q96K58,Q9H5H4,Q9UID6	O43298,O95125,P49910,Q14585,Q15916,Q96BR9,Q9GZV8
P15622	Q8IVP9	Q3KQV3,Q5T619,Q68EA5,Q6P2D0,Q7Z3I7,Q96EG3,Q96K58,Q9H5H4,Q9UID6	O43298,O95125,P49910,Q14585,Q15916,Q96BR9,Q9GZV8
P15622	Q96BR9	-	O43298,O95125,P49910,Q14585,Q15916,Q3KQV3,Q5T619,Q68EA5,Q6P2D0,Q7Z3I7,Q8IVP9,Q96EG3,Q96K58,Q9GZV8,Q9H5H4,Q9UID6
P15622	Q96EG3	Q3KQV3,Q7Z3I7,Q9H5H4,Q9UID6	O43298,O95125,P49910,Q14585,Q15916,Q5T619,Q68EA5,Q6P2D0,Q8IVP9,Q96BR9,Q96K58,Q9GZV8
P15622	Q96K58	Q68EA5,Q6P2D0,Q7Z3I7,Q8IVP9,Q96EG3,Q9H5H4	O43298,O95125,P49910,Q14585,Q15916,Q3KQV3,Q5T619,Q96BR9,Q9GZV8,Q9UID6
P15622	Q9GZV8	O43298,O95125,Q15916,Q9H5H4,Q9UID6	P49910,Q14585,Q3KQV3,Q5T619,Q68EA5,Q6P2D0,Q7Z3I7,Q8IVP9,Q96BR9,Q96EG3,Q96K58
P15622	Q9H5H4	Q3KQV3,Q96EG3,Q9GZV8	O43298,O95125,P49910,Q14585,Q15916,Q5T619,Q68EA5,Q6P2D0,Q7Z3I7,Q8IVP9,Q96BR9,Q96K58,Q9UID6
P15622	Q9UID6	O43298,O95125,Q15916,Q3KQV3,Q5T619,Q68EA5,Q6P2D0,Q7Z3I7,Q8IVP9,Q96EG3,Q9GZV8,Q9H5H4	P49910,Q14585,Q96BR9,Q96K58
P15882	O43639	-	-
P15884	O60682	P41134,P61968,Q02535,Q02577,Q13562,Q6QHK4,Q6XD76,Q7RTU0,Q7RTU7,Q8N100,Q96RJ6,Q9HD90,Q9NQ33,Q9Y4Z2	-
P15884	P41134	O60682,P61968,Q02535,Q02577,Q13562,Q6QHK4,Q6XD76,Q7RTU0,Q7RTU7,Q8N100,Q96RJ6,Q9HD90,Q9NQ33,Q9Y4Z2	-
P15884	P61968	O60682,P41134,Q02535,Q02577,Q13562,Q6QHK4,Q6XD76,Q7RTU0,Q7RTU7,Q8N100,Q96RJ6,Q9HD90,Q9NQ33,Q9Y4Z2	-
P15884	Q02535	O60682,P41134,Q02577,Q13562,Q6QHK4,Q6XD76,Q7RTU0,Q7RTU7,Q8N100,Q96RJ6,Q9HD90,Q9NQ33,Q9Y4Z2	P61968
P15884	Q02577	O60682,P41134,Q02535,Q13562,Q6QHK4,Q6XD76,Q7RTU0,Q7RTU7,Q8N100,Q96RJ6,Q9HD90,Q9NQ33,Q9Y4Z2	P61968
P15884	Q13562	O60682,P41134,Q02535,Q02577,Q6QHK4,Q6XD76,Q7RTU0,Q7RTU7,Q8N100,Q96RJ6,Q9HD90,Q9NQ33,Q9Y4Z2	P61968
P15884	Q6QHK4	O60682,P41134,Q02535,Q02577,Q13562,Q6XD76,Q7RTU0,Q7RTU7,Q8N100,Q96RJ6,Q9HD90,Q9NQ33,Q9Y4Z2	P61968
P15884	Q6XD76	O60682,P41134,P61968,Q02535,Q02577,Q13562,Q6QHK4,Q7RTU0,Q7RTU7,Q8N100,Q96RJ6,Q9HD90,Q9NQ33,Q9Y4Z2	-
P15884	Q7RTU0	O60682,P41134,Q02535,Q02577,Q13562,Q6QHK4,Q6XD76,Q7RTU7,Q8N100,Q96RJ6,Q9HD90,Q9NQ33,Q9Y4Z2	P61968
P15884	Q7RTU7	O60682,P41134,Q02535,Q02577,Q13562,Q6QHK4,Q6XD76,Q7RTU0,Q8N100,Q96RJ6,Q9HD90,Q9NQ33,Q9Y4Z2	P61968
P15884	Q8N100	O60682,P41134,Q02535,Q02577,Q13562,Q6QHK4,Q6XD76,Q7RTU0,Q7RTU7,Q96RJ6,Q9HD90,Q9NQ33,Q9Y4Z2	P61968
P15884	Q96RJ6	O60682,P41134,Q02535,Q02577,Q13562,Q6QHK4,Q6XD76,Q7RTU0,Q7RTU7,Q8N100,Q9HD90,Q9NQ33,Q9Y4Z2	P61968
P15884	Q9HD90	O60682,P41134,P61968,Q02535,Q02577,Q13562,Q6QHK4,Q6XD76,Q7RTU0,Q7RTU7,Q8N100,Q96RJ6,Q9NQ33,Q9Y4Z2	-
P15884	Q9NQ33	O60682,P41134,Q02535,Q02577,Q13562,Q6QHK4,Q6XD76,Q7RTU0,Q7RTU7,Q8N100,Q96RJ6,Q9HD90,Q9Y4Z2	P61968
P15884	Q9Y4Z2	O60682,P41134,P61968,Q02535,Q02577,Q13562,Q6QHK4,Q6XD76,Q7RTU0,Q7RTU7,Q8N100,Q96RJ6,Q9HD90,Q9NQ33	-
P15923	O96004	P41134,Q02535,Q9NQ33	-
P15923	P41134	O96004,Q02535,Q9NQ33	-
P15923	Q02535	O96004,P41134,Q9NQ33	-
P15923	Q9NQ33	O96004,P41134,Q02535	-
P15927	P27694	-	-
P16118	Q16875	-	Q16877
P16118	Q16877	-	Q16875
P16220	Q53ET0	Q6UUV9	-
P16220	Q6UUV9	Q53ET0	-
P16333	P52757	-	-
P17020	Q9UFB7	-	-
P17021	Q7Z4V0	Q96EG3	-
P17021	Q96EG3	Q7Z4V0	-
P17022	Q9NWS9	-	-
P17023	Q8TAU3	-	-
P17024	Q8TAU3	-	-
P17028	O43309	P10073,P49910,Q15697,Q3MJ62,Q6ZNG0,Q86VK4,Q969J2,Q9H4T2,Q9NX65,Q9UNY5,Q9Y5A6	P57086,Q8N0Y2,Q96N95,Q9NWS9
P17028	P10073	O43309,P49910,Q15697,Q3MJ62,Q6ZNG0,Q86VK4,Q969J2,Q9H4T2,Q9NX65,Q9UNY5,Q9Y5A6	P57086,Q8N0Y2,Q96N95,Q9NWS9
P17028	P49910	O43309,P10073,Q15697,Q3MJ62,Q6ZNG0,Q86VK4,Q969J2,Q9H4T2,Q9NX65,Q9UNY5,Q9Y5A6	P57086,Q8N0Y2,Q96N95,Q9NWS9
P17028	P57086	Q96N95,Q9NWS9	O43309,P10073,P49910,Q15697,Q3MJ62,Q6ZNG0,Q86VK4,Q8N0Y2,Q969J2,Q9H4T2,Q9NX65,Q9UNY5,Q9Y5A6
P17028	Q15697	O43309,P10073,P49910,Q3MJ62,Q6ZNG0,Q86VK4,Q969J2,Q9H4T2,Q9NX65,Q9UNY5,Q9Y5A6	P57086,Q8N0Y2,Q96N95,Q9NWS9
P17028	Q3MJ62	O43309,P10073,P49910,Q15697,Q6ZNG0,Q86VK4,Q969J2,Q9H4T2,Q9NX65,Q9UNY5,Q9Y5A6	P57086,Q8N0Y2,Q96N95,Q9NWS9
P17028	Q6ZNG0	O43309,P10073,P49910,Q15697,Q3MJ62,Q86VK4,Q969J2,Q9H4T2,Q9NX65,Q9UNY5,Q9Y5A6	P57086,Q8N0Y2,Q96N95,Q9NWS9
P17028	Q86VK4	O43309,P10073,P49910,Q15697,Q3MJ62,Q6ZNG0,Q969J2,Q9H4T2,Q9NX65,Q9UNY5,Q9Y5A6	P57086,Q8N0Y2,Q96N95,Q9NWS9
P17028	Q8N0Y2	Q969J2,Q9Y5A6	O43309,P10073,P49910,P57086,Q15697,Q3MJ62,Q6ZNG0,Q86VK4,Q96N95,Q9H4T2,Q9NWS9,Q9NX65,Q9UNY5
P17028	Q969J2	O43309,P10073,P49910,Q15697,Q3MJ62,Q6ZNG0,Q86VK4,Q8N0Y2,Q9H4T2,Q9NX65,Q9UNY5,Q9Y5A6	P57086,Q96N95,Q9NWS9
P17028	Q96N95	P57086,Q9NWS9	O43309,P10073,P49910,Q15697,Q3MJ62,Q6ZNG0,Q86VK4,Q8N0Y2,Q969J2,Q9H4T2,Q9NX65,Q9UNY5,Q9Y5A6
P17028	Q9H4T2	O43309,P10073,P49910,Q15697,Q3MJ62,Q6ZNG0,Q86VK4,Q969J2,Q9NX65,Q9UNY5,Q9Y5A6	P57086,Q8N0Y2,Q96N95,Q9NWS9
P17028	Q9NWS9	P57086,Q96N95	O43309,P10073,P49910,Q15697,Q3MJ62,Q6ZNG0,Q86VK4,Q8N0Y2,Q969J2,Q9H4T2,Q9NX65,Q9UNY5,Q9Y5A6
P17028	Q9NX65	O43309,P10073,P49910,Q15697,Q3MJ62,Q6ZNG0,Q86VK4,Q969J2,Q9H4T2,Q9UNY5,Q9Y5A6	P57086,Q8N0Y2,Q96N95,Q9NWS9
P17028	Q9UNY5	O43309,P10073,P49910,Q15697,Q3MJ62,Q6ZNG0,Q86VK4,Q969J2,Q9H4T2,Q9NX65,Q9Y5A6	P57086,Q8N0Y2,Q96N95,Q9NWS9
P17028	Q9Y5A6	O43309,P10073,P49910,Q15697,Q3MJ62,Q6ZNG0,Q86VK4,Q8N0Y2,Q969J2,Q9H4T2,Q9NX65,Q9UNY5	P57086,Q96N95,Q9NWS9
P17066	O95429	-	-
P17081	Q9BYG5	-	-
P17098	Q8NC26	-	-
P17275	P15407	P15408,P53539,Q16520	-
P17275	P15408	P15407,P53539,Q16520	-
P17275	P53539	P15407,P15408,Q16520	-
P17275	Q16520	P15407,P15408,P53539	-
P17482	P49639	-	-
P17568	O95178	-	-
P17612	P10644	P31321,P31323	-
P17612	P31321	P10644,P31323	-
P17612	P31323	P10644,P31321	-
P17661	O76014	P07196,P13646,P14136,P19012,P35900,P41219,Q14525	O95678,P08670
P17661	O95678	O76014,P13646,P19012,P35900,Q14525	P07196,P08670,P14136,P41219
P17661	P07196	O76014,P13646,P14136,P19012,P35900,P41219,Q14525	O95678,P08670
P17661	P08670	-	O76014,O95678,P07196,P13646,P14136,P19012,P35900,P41219,Q14525
P17661	P13646	O76014,P07196,P14136,P19012,P35900,P41219,Q14525	O95678,P08670
P17661	P14136	O76014,P07196,P13646,P19012,P35900,P41219,Q14525	O95678,P08670
P17661	P19012	O76014,P07196,P13646,P14136,P35900,P41219,Q14525	O95678,P08670
P17661	P35900	O76014,P07196,P13646,P14136,P19012,P41219,Q14525	O95678,P08670
P17661	P41219	O76014,P07196,P13646,P14136,P19012,P35900,Q14525	O95678,P08670
P17661	Q14525	O76014,P07196,P13646,P14136,P19012,P35900,P41219	O95678,P08670
P17812	Q9NRF8	-	-
P17980	O00233	-	P62333
P17980	P62333	-	O00233
P18848	P53567	-	-
P19012	O43790	O95678,P02538,P04259,P04264,P05787,P13647,P14136,P17661,P19013,P35908,P78385,P78386,Q14533,Q14CN4,Q3SY84,Q5XKE5,Q6KB66,Q7RTS7,Q7Z794,Q86Y46,Q8N1N4,Q9NSB4	-
P19012	O95678	O43790,P02538,P04259,P04264,P05787,P13647,P14136,P17661,P19013,P35908,P78385,P78386,Q14533,Q14CN4,Q3SY84,Q5XKE5,Q6KB66,Q7RTS7,Q7Z794,Q86Y46,Q8N1N4,Q9NSB4	-
P19012	P02538	O43790,O95678,P04259,P04264,P05787,P13647,P14136,P17661,P19013,P35908,P78385,P78386,Q14533,Q14CN4,Q3SY84,Q5XKE5,Q6KB66,Q7RTS7,Q7Z794,Q86Y46,Q8N1N4,Q9NSB4	-
P19012	P04259	O43790,O95678,P02538,P04264,P05787,P13647,P14136,P17661,P19013,P35908,P78385,P78386,Q14533,Q14CN4,Q3SY84,Q5XKE5,Q6KB66,Q7RTS7,Q7Z794,Q86Y46,Q8N1N4,Q9NSB4	-
P19012	P04264	O43790,O95678,P02538,P04259,P05787,P13647,P14136,P17661,P19013,P35908,P78385,P78386,Q14533,Q14CN4,Q3SY84,Q5XKE5,Q6KB66,Q7RTS7,Q7Z794,Q86Y46,Q8N1N4,Q9NSB4	-
P19012	P05787	O43790,O95678,P02538,P04259,P04264,P13647,P14136,P17661,P19013,P35908,P78385,P78386,Q14533,Q14CN4,Q3SY84,Q5XKE5,Q6KB66,Q7RTS7,Q7Z794,Q86Y46,Q8N1N4,Q9NSB4	-
P19012	P13647	O43790,O95678,P02538,P04259,P04264,P05787,P14136,P17661,P19013,P35908,P78385,P78386,Q14533,Q14CN4,Q3SY84,Q5XKE5,Q6KB66,Q7RTS7,Q7Z794,Q86Y46,Q8N1N4,Q9NSB4	-
P19012	P14136	O43790,O95678,P02538,P04259,P04264,P05787,P13647,P17661,P19013,P35908,P78385,P78386,Q14533,Q14CN4,Q3SY84,Q5XKE5,Q6KB66,Q7RTS7,Q7Z794,Q86Y46,Q8N1N4,Q9NSB4	-
P19012	P17661	O43790,O95678,P02538,P04259,P04264,P05787,P13647,P14136,P19013,P35908,P78385,P78386,Q14533,Q14CN4,Q3SY84,Q5XKE5,Q6KB66,Q7RTS7,Q7Z794,Q86Y46,Q8N1N4,Q9NSB4	-
P19012	P19013	O43790,O95678,P02538,P04259,P04264,P05787,P13647,P14136,P17661,P35908,P78385,P78386,Q14533,Q14CN4,Q3SY84,Q5XKE5,Q6KB66,Q7RTS7,Q7Z794,Q86Y46,Q8N1N4,Q9NSB4	-
P19012	P35908	O43790,O95678,P02538,P04259,P04264,P05787,P13647,P14136,P17661,P19013,P78385,P78386,Q14533,Q14CN4,Q3SY84,Q5XKE5,Q6KB66,Q7RTS7,Q7Z794,Q86Y46,Q8N1N4,Q9NSB4	-
P19012	P78385	O43790,O95678,P02538,P04259,P04264,P05787,P13647,P14136,P17661,P19013,P35908,P78386,Q14533,Q14CN4,Q3SY84,Q5XKE5,Q6KB66,Q7RTS7,Q7Z794,Q86Y46,Q8N1N4,Q9NSB4	-
P19012	P78386	O43790,O95678,P02538,P04259,P04264,P05787,P13647,P14136,P17661,P19013,P35908,P78385,Q14533,Q14CN4,Q3SY84,Q5XKE5,Q6KB66,Q7RTS7,Q7Z794,Q86Y46,Q8N1N4,Q9NSB4	-
P19012	Q14533	O43790,O95678,P02538,P04259,P04264,P05787,P13647,P14136,P17661,P19013,P35908,P78385,P78386,Q14CN4,Q3SY84,Q5XKE5,Q6KB66,Q7RTS7,Q7Z794,Q86Y46,Q8N1N4,Q9NSB4	-
P19012	Q14CN4	O43790,O95678,P02538,P04259,P04264,P05787,P13647,P14136,P17661,P19013,P35908,P78385,P78386,Q14533,Q3SY84,Q5XKE5,Q6KB66,Q7RTS7,Q7Z794,Q86Y46,Q8N1N4,Q9NSB4	-
P19012	Q3SY84	O43790,O95678,P02538,P04259,P04264,P05787,P13647,P14136,P17661,P19013,P35908,P78385,P78386,Q14533,Q14CN4,Q5XKE5,Q6KB66,Q7RTS7,Q7Z794,Q86Y46,Q8N1N4,Q9NSB4	-
P19012	Q5XKE5	O43790,O95678,P02538,P04259,P04264,P05787,P13647,P14136,P17661,P19013,P35908,P78385,P78386,Q14533,Q14CN4,Q3SY84,Q6KB66,Q7RTS7,Q7Z794,Q86Y46,Q8N1N4,Q9NSB4	-
P19012	Q6KB66	O43790,O95678,P02538,P04259,P04264,P05787,P13647,P14136,P17661,P19013,P35908,P78385,P78386,Q14533,Q14CN4,Q3SY84,Q5XKE5,Q7RTS7,Q7Z794,Q86Y46,Q8N1N4,Q9NSB4	-
P19012	Q7RTS7	O43790,O95678,P02538,P04259,P04264,P05787,P13647,P14136,P17661,P19013,P35908,P78385,P78386,Q14533,Q14CN4,Q3SY84,Q5XKE5,Q6KB66,Q7Z794,Q86Y46,Q8N1N4,Q9NSB4	-
P19012	Q7Z794	O43790,O95678,P02538,P04259,P04264,P05787,P13647,P14136,P17661,P19013,P35908,P78385,P78386,Q14533,Q14CN4,Q3SY84,Q5XKE5,Q6KB66,Q7RTS7,Q86Y46,Q8N1N4,Q9NSB4	-
P19012	Q86Y46	O43790,O95678,P02538,P04259,P04264,P05787,P13647,P14136,P17661,P19013,P35908,P78385,P78386,Q14533,Q14CN4,Q3SY84,Q5XKE5,Q6KB66,Q7RTS7,Q7Z794,Q8N1N4,Q9NSB4	-
P19012	Q8N1N4	O43790,O95678,P02538,P04259,P04264,P05787,P13647,P14136,P17661,P19013,P35908,P78385,P78386,Q14533,Q14CN4,Q3SY84,Q5XKE5,Q6KB66,Q7RTS7,Q7Z794,Q86Y46,Q9NSB4	-
P19012	Q9NSB4	O43790,O95678,P02538,P04259,P04264,P05787,P13647,P14136,P17661,P19013,P35908,P78385,P78386,Q14533,Q14CN4,Q3SY84,Q5XKE5,Q6KB66,Q7RTS7,Q7Z794,Q86Y46,Q8N1N4	-
P19013	O76013	O76014,O76015,P08727,P08779,P13646,P19012,Q14525,Q15323,Q2M2I5,Q6A162,Q7Z3Y8,Q7Z3Z0,Q92764	Q7Z3Y7
P19013	O76014	O76013,O76015,P08727,P08779,P13646,P19012,Q14525,Q15323,Q2M2I5,Q6A162,Q7Z3Y8,Q7Z3Z0,Q92764	Q7Z3Y7
P19013	O76015	O76013,O76014,P08727,P08779,P13646,P19012,Q14525,Q15323,Q2M2I5,Q6A162,Q7Z3Y8,Q7Z3Z0,Q92764	Q7Z3Y7
P19013	P08727	O76013,O76014,O76015,P08779,P13646,P19012,Q14525,Q15323,Q2M2I5,Q6A162,Q7Z3Y8,Q7Z3Z0,Q92764	Q7Z3Y7
P19013	P08779	O76013,O76014,O76015,P08727,P13646,P19012,Q14525,Q15323,Q2M2I5,Q6A162,Q7Z3Y8,Q7Z3Z0,Q92764	Q7Z3Y7
P19013	P13646	O76013,O76014,O76015,P08727,P08779,P19012,Q14525,Q15323,Q2M2I5,Q6A162,Q7Z3Y8,Q7Z3Z0,Q92764	Q7Z3Y7
P19013	P19012	O76013,O76014,O76015,P08727,P08779,P13646,Q14525,Q15323,Q2M2I5,Q6A162,Q7Z3Y8,Q7Z3Z0,Q92764	Q7Z3Y7
P19013	Q14525	O76013,O76014,O76015,P08727,P08779,P13646,P19012,Q15323,Q2M2I5,Q6A162,Q7Z3Y8,Q7Z3Z0,Q92764	Q7Z3Y7
P19013	Q15323	O76013,O76014,O76015,P08727,P08779,P13646,P19012,Q14525,Q2M2I5,Q6A162,Q7Z3Y8,Q7Z3Z0,Q92764	Q7Z3Y7
P19013	Q2M2I5	O76013,O76014,O76015,P08727,P08779,P13646,P19012,Q14525,Q15323,Q6A162,Q7Z3Y8,Q7Z3Z0,Q92764	Q7Z3Y7
P19013	Q6A162	O76013,O76014,O76015,P08727,P08779,P13646,P19012,Q14525,Q15323,Q2M2I5,Q7Z3Y8,Q7Z3Z0,Q92764	Q7Z3Y7
P19013	Q7Z3Y7	-	O76013,O76014,O76015,P08727,P08779,P13646,P19012,Q14525,Q15323,Q2M2I5,Q6A162,Q7Z3Y8,Q7Z3Z0,Q92764
P19013	Q7Z3Y8	O76013,O76014,O76015,P08727,P08779,P13646,P19012,Q14525,Q15323,Q2M2I5,Q6A162,Q7Z3Z0,Q92764	Q7Z3Y7
P19013	Q7Z3Z0	O76013,O76014,O76015,P08727,P08779,P13646,P19012,Q14525,Q15323,Q2M2I5,Q6A162,Q7Z3Y8,Q92764	Q7Z3Y7
P19013	Q92764	O76013,O76014,O76015,P08727,P08779,P13646,P19012,Q14525,Q15323,Q2M2I5,Q6A162,Q7Z3Y8,Q7Z3Z0	Q7Z3Y7
P19237	P06753	P63316	P13805,P45379
P19237	P13805	P45379	P06753,P63316
P19237	P45379	P13805	P06753,P63316
P19237	P63316	-	P06753,P13805,P45379
P19474	P63279	-	Q9HCM9
P19474	Q9HCM9	-	P63279
P19784	P67870	-	-
P19878	P14598	-	-
P20226	Q01658	-	-
P20336	P47224	Q8TBN0,Q96QF0	-
P20336	Q8TBN0	P47224,Q96QF0	-
P20336	Q96QF0	P47224,Q8TBN0	-
P20337	P47224	-	-
P20338	Q15276	Q9H1K0	-
P20338	Q9H1K0	Q15276	-
P20618	P25786	P28070	-
P20618	P28070	P25786	-
P20700	Q03252	-	-
P20719	P40425	-	-
P20839	P12268	-	-
P21266	P46439	Q03013	-
P21266	Q03013	P46439	-
P21673	Q96F10	-	-
P22001	Q09470	-	-
P22694	P61925	-	-
P23297	P04271	P25815,P26447,P29034,P33764,Q8WXG8	-
P23297	P25815	P04271,P26447,P29034,P33764,Q8WXG8	-
P23297	P26447	P04271,P25815,P29034,P33764,Q8WXG8	-
P23297	P29034	P04271,P25815,P26447,P33764,Q8WXG8	-
P23297	P33764	P04271,P25815,P26447,P29034,Q8WXG8	-
P23297	Q8WXG8	P04271,P25815,P26447,P29034,P33764	-
P23511	P25208	Q13952	-
P23511	Q13952	P25208	-
P23528	P60709	P63261	-
P23528	P63261	P60709	-
P23560	Q99523	-	-
P23763	P61266	Q12846,Q16623	-
P23763	Q12846	P61266,Q16623	-
P23763	Q16623	P61266,Q12846	-
P24278	Q8N680	Q9Y2K1	-
P24278	Q9Y2K1	Q8N680	-
P24534	P26641	-	-
P25208	P23511	Q13952,Q9NR33	-
P25208	Q13952	P23511,Q9NR33	-
P25208	Q9NR33	P23511,Q13952	-
P25490	Q03923	-	-
P25786	P20618	-	P25787,P25788
P25786	P25787	P25788	P20618
P25786	P25788	-	P20618,P25787
P25787	P25786	-	-
P25788	P25786	-	P60900
P25788	P60900	-	P25786
P25789	O14818	-	-
P25791	O43679	Q86U70	P61968
P25791	P61968	O43679,Q86U70	-
P25791	Q86U70	O43679	P61968
P25800	O43679	Q86U70	O60711,P49023
P25800	O60711	P49023	O43679,Q86U70
P25800	P49023	O60711	O43679,Q86U70
P25800	Q86U70	O43679	O60711,P49023
P25815	P04271	P23297,Q8WXG8	-
P25815	P23297	P04271,Q8WXG8	-
P25815	Q8WXG8	P04271,P23297	-
P26196	Q92841	-	Q96F86,Q9NRA8
P26196	Q96F86	Q9NRA8	Q92841
P26196	Q9NRA8	Q96F86	Q92841
P26367	P31273	P31274	P49639
P26367	P31274	P31273,P49639	-
P26367	P49639	P31274	P31273
P26368	P0DN76	Q01081	Q15415,Q15637,Q96AE4,Q9UHX1
P26368	Q01081	P0DN76	Q15415,Q15637,Q96AE4,Q9UHX1
P26368	Q15415	Q9UHX1	P0DN76,Q01081,Q15637,Q96AE4
P26368	Q15637	-	P0DN76,Q01081,Q15415,Q96AE4,Q9UHX1
P26368	Q96AE4	-	P0DN76,Q01081,Q15415,Q15637,Q9UHX1
P26368	Q9UHX1	Q15415	P0DN76,Q01081,Q15637,Q96AE4
P26447	P04271	P23297	-
P26447	P23297	P04271	-
P26639	A2RTX5	-	-
P26641	P24534	-	-
P26715	Q96E93	-	Q9BXN2,Q9UHP7
P26715	Q9BXN2	-	Q96E93,Q9UHP7
P26715	Q9UHP7	-	Q96E93,Q9BXN2
P26998	P05813	-	-
P27361	Q15121	-	-
P27694	P15927	-	-
P27986	O00329	-	-
P28070	P20618	-	-
P28161	P46439	-	-
P28347	A8MV65	Q9GZV5	-
P28347	Q9GZV5	A8MV65	-
P28482	Q15121	-	Q15349
P28482	Q15349	-	Q15121
P28702	P10276	P10826,P13631,P55055,Q13133,Q96RI1	-
P28702	P10826	P10276,P13631,P55055,Q13133,Q96RI1	-
P28702	P13631	P10276,P10826,P55055,Q13133,Q96RI1	-
P28702	P55055	P10276,P10826,P13631,Q13133,Q96RI1	-
P28702	Q13133	P10276,P10826,P13631,P55055,Q96RI1	-
P28702	Q96RI1	P10276,P10826,P13631,P55055,Q13133	-
P29033	P08034	-	P36382,P48165
P29033	P36382	P08034,P48165	-
P29033	P48165	P36382	P08034
P29034	P04271	P23297,P33764	-
P29034	P23297	P04271,P33764	-
P29034	P33764	P04271,P23297	-
P29083	P29084	-	P32780
P29083	P32780	-	P29084
P29084	P29083	-	-
P29122	Q92824	-	-
P29218	O14732	-	-
P29972	Q13520	-	-
P30049	P56381	-	-
P30153	O43815	Q13033	Q14738,Q15173
P30153	Q13033	O43815	Q14738,Q15173
P30153	Q14738	Q15173	O43815,Q13033
P30153	Q15173	Q14738	O43815,Q13033
P30279	P11802	Q00535	P38936
P30279	P38936	-	P11802,Q00535
P30279	Q00535	P11802	P38936
P30281	P11802	Q00526,Q00534,Q00535,Q00536,Q07002	P38936
P30281	P38936	P11802,Q00536	Q00526,Q00534,Q00535,Q07002
P30281	Q00526	P11802,Q00534,Q00535,Q00536,Q07002	P38936
P30281	Q00534	P11802,Q00526,Q00535,Q00536,Q07002	P38936
P30281	Q00535	P11802,Q00526,Q00534,Q00536,Q07002	P38936
P30281	Q00536	P11802,Q00526,Q00534,Q00535,Q07002	P38936
P30281	Q07002	P11802,Q00526,Q00534,Q00535,Q00536	P38936
P30301	O43315	-	-
P31151	Q5SY68	-	-
P31153	Q00266	-	-
P31249	P31273	-	-
P31273	O60806	O95231,P31249,P50222,Q9Y458	P26367,P40424,P40425,P50221,P50458,Q9BYU1,Q9UBR4,Q9UBX0
P31273	O95231	O60806,P31249,P50221,P50222,Q9Y458	P26367,P40424,P40425,P50458,Q9BYU1,Q9UBR4,Q9UBX0
P31273	P26367	P40424,P40425,P50458,Q9BYU1,Q9UBR4,Q9UBX0	O60806,O95231,P31249,P50221,P50222,Q9Y458
P31273	P31249	O60806,O95231,P50221,P50222,Q9Y458	P26367,P40424,P40425,P50458,Q9BYU1,Q9UBR4,Q9UBX0
P31273	P40424	P26367,P40425,P50458,Q9BYU1,Q9UBR4,Q9UBX0	O60806,O95231,P31249,P50221,P50222,Q9Y458
P31273	P40425	P26367,P40424,P50458,Q9BYU1,Q9UBR4,Q9UBX0	O60806,O95231,P31249,P50221,P50222,Q9Y458
P31273	P50221	O95231,P31249,P50222	O60806,P26367,P40424,P40425,P50458,Q9BYU1,Q9UBR4,Q9UBX0,Q9Y458
P31273	P50222	O60806,O95231,P31249,P50221,Q9Y458	P26367,P40424,P40425,P50458,Q9BYU1,Q9UBR4,Q9UBX0
P31273	P50458	P26367,P40424,P40425,P50221,P50222,Q9BYU1,Q9UBR4,Q9UBX0	O60806,O95231,P31249,Q9Y458
P31273	Q9BYU1	P26367,P40424,P40425,P50458,Q9UBR4,Q9UBX0	O60806,O95231,P31249,P50221,P50222,Q9Y458
P31273	Q9UBR4	O95231,P26367,P40424,P40425,P50458,Q9BYU1,Q9UBX0	O60806,P31249,P50221,P50222,Q9Y458
P31273	Q9UBX0	O95231,P26367,P40424,P40425,P50458,Q9BYU1,Q9UBR4	O60806,P31249,P50221,P50222,Q9Y458
P31273	Q9Y458	O60806,O95231,P31249,P50222	P26367,P40424,P40425,P50221,P50458,Q9BYU1,Q9UBR4,Q9UBX0
P31274	P26367	P35548	P40425
P31274	P35548	P26367	P40425
P31274	P40425	-	P26367,P35548
P31321	P10644	-	P17612
P31321	P17612	-	P10644
P31323	P17612	-	-
P31943	P52597	-	-
P32780	P29083	-	-
P32856	O14662	O15400,Q86Y82	O43752,O95183,O95721,P61266,P63027,Q12846,Q13277,Q15836,Q16623,Q9H115,Q9UEU0,Q9Y2K9
P32856	O15400	O14662,Q86Y82	O43752,O95183,O95721,P61266,P63027,Q12846,Q13277,Q15836,Q16623,Q9H115,Q9UEU0,Q9Y2K9
P32856	O43752	O95183,O95721,P63027,Q15836,Q9H115,Q9UEU0,Q9Y2K9	O14662,O15400,P61266,Q12846,Q13277,Q16623,Q86Y82
P32856	O95183	O43752,P63027,Q15836,Q9H115,Q9UEU0,Q9Y2K9	O14662,O15400,O95721,P61266,Q12846,Q13277,Q16623,Q86Y82
P32856	O95721	O43752,O95183,P63027,Q15836,Q9H115,Q9UEU0,Q9Y2K9	O14662,O15400,P61266,Q12846,Q13277,Q16623,Q86Y82
P32856	P61266	Q12846,Q13277,Q16623	O14662,O15400,O43752,O95183,O95721,P63027,Q15836,Q86Y82,Q9H115,Q9UEU0,Q9Y2K9
P32856	P63027	O43752,O95183,Q15836,Q9H115,Q9UEU0,Q9Y2K9	O14662,O15400,O95721,P61266,Q12846,Q13277,Q16623,Q86Y82
P32856	Q12846	P61266,Q13277,Q16623	O14662,O15400,O43752,O95183,O95721,P63027,Q15836,Q86Y82,Q9H115,Q9UEU0,Q9Y2K9
P32856	Q13277	P61266,Q12846,Q16623	O14662,O15400,O43752,O95183,O95721,P63027,Q15836,Q86Y82,Q9H115,Q9UEU0,Q9Y2K9
P32856	Q15836	O43752,O95183,O95721,P63027,Q9H115,Q9UEU0,Q9Y2K9	O14662,O15400,P61266,Q12846,Q13277,Q16623,Q86Y82
P32856	Q16623	P61266,Q12846,Q13277	O14662,O15400,O43752,O95183,O95721,P63027,Q15836,Q86Y82,Q9H115,Q9UEU0,Q9Y2K9
P32856	Q86Y82	O14662,O15400	O43752,O95183,O95721,P61266,P63027,Q12846,Q13277,Q15836,Q16623,Q9H115,Q9UEU0,Q9Y2K9
P32856	Q9H115	O43752,O95183,O95721,P63027,Q15836,Q9UEU0,Q9Y2K9	O14662,O15400,P61266,Q12846,Q13277,Q16623,Q86Y82
P32856	Q9UEU0	O43752,O95183,O95721,P63027,Q15836,Q9H115,Q9Y2K9	O14662,O15400,P61266,Q12846,Q13277,Q16623,Q86Y82
P32856	Q9Y2K9	O43752,O95183,O95721,P63027,Q15836,Q9H115,Q9UEU0	O14662,O15400,P61266,Q12846,Q13277,Q16623,Q86Y82
P33552	Q00526	-	-
P33764	P23297	P29034,P60903,Q8WXG8	-
P33764	P29034	P23297,P60903,Q8WXG8	-
P33764	P60903	P23297,P29034,Q8WXG8	-
P33764	Q8WXG8	P23297,P29034,P60903	-
P34931	O95429	-	-
P35226	Q06587	Q99496	-
P35226	Q99496	Q06587	-
P35227	Q06587	Q99496	-
P35227	Q99496	Q06587	-
P35249	P40937	-	P40938
P35249	P40938	-	P40937
P35372	Q9UBY5	-	-
P35548	O43711	P31274,Q9BQY4	P78337
P35548	P31274	O43711,P78337,Q9BQY4	-
P35548	P78337	O43711,P31274,Q9BQY4	-
P35548	Q9BQY4	O43711,P31274,P78337	-
P35557	Q14397	-	-
P35609	Q8IY33	-	-
P35900	O76011	O95678,P08670,P12035,P17661,P41219,Q01546,Q14CN4,Q15323,Q2M2I5,Q6KB66,Q7Z3Y8	-
P35900	O95678	O76011,P08670,P12035,P17661,P41219,Q01546,Q14CN4,Q15323,Q2M2I5,Q6KB66,Q7Z3Y8	-
P35900	P08670	O76011,O95678,P12035,P17661,P41219,Q01546,Q14CN4,Q15323,Q2M2I5,Q6KB66,Q7Z3Y8	-
P35900	P12035	O76011,O95678,P08670,P17661,P41219,Q01546,Q14CN4,Q15323,Q2M2I5,Q6KB66,Q7Z3Y8	-
P35900	P17661	O76011,O95678,P08670,P12035,P41219,Q01546,Q14CN4,Q15323,Q2M2I5,Q6KB66,Q7Z3Y8	-
P35900	P41219	O76011,O95678,P08670,P12035,P17661,Q01546,Q14CN4,Q15323,Q2M2I5,Q6KB66,Q7Z3Y8	-
P35900	Q01546	O76011,O95678,P08670,P12035,P17661,P41219,Q14CN4,Q15323,Q2M2I5,Q6KB66,Q7Z3Y8	-
P35900	Q14CN4	O76011,O95678,P08670,P12035,P17661,P41219,Q01546,Q15323,Q2M2I5,Q6KB66,Q7Z3Y8	-
P35900	Q15323	O76011,O95678,P08670,P12035,P17661,P41219,Q01546,Q14CN4,Q2M2I5,Q6KB66,Q7Z3Y8	-
P35900	Q2M2I5	O76011,O95678,P08670,P12035,P17661,P41219,Q01546,Q14CN4,Q15323,Q6KB66,Q7Z3Y8	-
P35900	Q6KB66	O76011,O95678,P08670,P12035,P17661,P41219,Q01546,Q14CN4,Q15323,Q2M2I5,Q7Z3Y8	-
P35900	Q7Z3Y8	O76011,O95678,P08670,P12035,P17661,P41219,Q01546,Q14CN4,Q15323,Q2M2I5,Q6KB66	-
P35908	O76013	P08727,P08779,P19012,Q14525,Q15323,Q6A162,Q92764	Q7Z3Y8,Q7Z3Z0
P35908	P08727	O76013,P08779,P19012,Q14525,Q15323,Q6A162,Q92764	Q7Z3Y8,Q7Z3Z0
P35908	P08779	O76013,P08727,P19012,Q14525,Q15323,Q6A162,Q92764	Q7Z3Y8,Q7Z3Z0
P35908	P19012	O76013,P08727,P08779,Q14525,Q15323,Q6A162,Q92764	Q7Z3Y8,Q7Z3Z0
P35908	Q14525	O76013,P08727,P08779,P19012,Q15323,Q6A162,Q92764	Q7Z3Y8,Q7Z3Z0
P35908	Q15323	O76013,P08727,P08779,P19012,Q14525,Q6A162,Q92764	Q7Z3Y8,Q7Z3Z0
P35908	Q6A162	O76013,P08727,P08779,P19012,Q14525,Q15323,Q92764	Q7Z3Y8,Q7Z3Z0
P35908	Q7Z3Y8	Q7Z3Z0	O76013,P08727,P08779,P19012,Q14525,Q15323,Q6A162,Q92764
P35908	Q7Z3Z0	Q7Z3Y8	O76013,P08727,P08779,P19012,Q14525,Q15323,Q6A162,Q92764
P35908	Q92764	O76013,P08727,P08779,P19012,Q14525,Q15323,Q6A162	Q7Z3Y8,Q7Z3Z0
P35998	Q13200	-	-
P36382	P29033	-	-
P36404	O43924	Q13432,Q9Y2Y0	-
P36404	Q13432	O43924,Q9Y2Y0	-
P36404	Q9Y2Y0	O43924,Q13432	-
P36405	O43924	Q13432,Q9Y2Y0	-
P36405	Q13432	O43924,Q9Y2Y0	-
P36405	Q9Y2Y0	O43924,Q13432	-
P36406	Q9NZ52	-	Q9Y2T2
P36406	Q9Y2T2	Q9NZ52	-
P36507	P10398	-	-
P36508	O43623	O75123,Q7Z3K3,Q8TAQ5,Q9UKT9	Q8TF50,Q9UIH9
P36508	O75123	O43623,Q7Z3K3,Q8TAQ5,Q9UKT9	Q8TF50,Q9UIH9
P36508	Q7Z3K3	O43623,Q8TAQ5,Q9UKT9	O75123,Q8TF50,Q9UIH9
P36508	Q8TAQ5	O43623,O75123,Q7Z3K3,Q9UKT9	Q8TF50,Q9UIH9
P36508	Q8TF50	Q9UIH9	O43623,O75123,Q7Z3K3,Q8TAQ5,Q9UKT9
P36508	Q9UIH9	Q8TF50	O43623,O75123,Q7Z3K3,Q8TAQ5,Q9UKT9
P36508	Q9UKT9	O43623,O75123,Q7Z3K3,Q8TAQ5	Q8TF50,Q9UIH9
P36873	O14990	Q6NXS1,Q96I34	Q12972,Q13625,Q86XI6
P36873	Q12972	Q13625,Q86XI6,Q96I34	O14990,Q6NXS1
P36873	Q13625	Q12972,Q86XI6,Q96I34	O14990,Q6NXS1
P36873	Q6NXS1	O14990,Q12972,Q96I34	Q13625,Q86XI6
P36873	Q86XI6	Q12972,Q13625,Q96I34	O14990,Q6NXS1
P36873	Q96I34	Q12972,Q13625,Q86XI6	O14990,Q6NXS1
P37108	P49458	-	-
P37198	Q7Z3B4	-	-
P37231	P10276	-	-
P38159	P84103	Q13242	P98179
P38159	P98179	-	P84103,Q13242
P38159	Q13242	P84103	P98179
P38919	O15234	Q53EL6	Q9NY93
P38919	Q53EL6	O15234	Q9NY93
P38919	Q9NY93	-	O15234,Q53EL6
P38936	P12004	-	P30279,P30281,Q00526
P38936	P30279	P30281	P12004,Q00526
P38936	P30281	P30279,Q00526	P12004
P38936	Q00526	-	P12004,P30279,P30281
P40123	P63261	-	-
P40424	O14770	P09067,P31273,Q00444	-
P40424	P09067	O14770,P31273,Q00444	-
P40424	P31273	O14770,P09067,Q00444	-
P40424	Q00444	O14770,P09067,P31273	-
P40425	P09067	P20719,P31273,P31274,Q00444	-
P40425	P20719	P09067,P31273,P31274,Q00444	-
P40425	P31273	P09067,P20719,P31274,Q00444	-
P40425	P31274	P09067,P20719,P31273,Q00444	-
P40425	Q00444	P09067,P20719,P31273,P31274	-
P40855	P56589	-	-
P40937	P35249	-	-
P40938	P35249	-	-
P41134	P15884	P15923,Q99081	-
P41134	P15923	P15884,Q99081	-
P41134	Q99081	P15884,P15923	-
P41182	Q53G59	Q9Y2M5	-
P41182	Q9Y2M5	Q53G59	-
P41219	O95678	P17661	P02533,P08670,P08727,P08779,P35900,Q15323,Q2M2I5,Q7Z3Y8
P41219	P02533	P08670,P08727,P08779,P17661,P35900,Q15323,Q2M2I5,Q7Z3Y8	O95678
P41219	P08670	P02533,P08727,P08779,P17661,P35900,Q15323,Q2M2I5,Q7Z3Y8	O95678
P41219	P08727	P02533,P08670,P08779,P17661,P35900,Q15323,Q2M2I5,Q7Z3Y8	O95678
P41219	P08779	P02533,P08670,P08727,P17661,P35900,Q15323,Q2M2I5,Q7Z3Y8	O95678
P41219	P17661	P02533,P08670,P08727,P08779,P35900,Q15323,Q2M2I5,Q7Z3Y8	O95678
P41219	P35900	P02533,P08670,P08727,P08779,P17661,Q15323,Q2M2I5,Q7Z3Y8	O95678
P41219	Q15323	P02533,P08670,P08727,P08779,P17661,P35900,Q2M2I5,Q7Z3Y8	O95678
P41219	Q2M2I5	P02533,P08670,P08727,P08779,P17661,P35900,Q15323,Q7Z3Y8	O95678
P41219	Q7Z3Y8	P02533,P08670,P08727,P08779,P17661,P35900,Q15323,Q2M2I5	O95678
P41226	P05161	-	-
P42681	O43639	P62993	-
P42681	P62993	O43639	-
P42772	P11802	Q00534	-
P42772	Q00534	P11802	-
P42773	P11802	Q00534	-
P42773	Q00534	P11802	-
P43320	P05813	-	-
P43686	O75832	-	P62195
P43686	P62195	-	O75832
P45379	P19237	-	-
P45381	Q96HD9	-	-
P45973	O43463	-	-
P45983	Q9BY84	Q9Y6W6	-
P45983	Q9Y6W6	Q9BY84	-
P45984	Q13115	Q9BY84,Q9Y6W6	-
P45984	Q9BY84	Q13115,Q9Y6W6	-
P45984	Q9Y6W6	Q13115,Q9BY84	-
P46379	Q7L5D6	-	Q8N7F7,Q9UHD9,Q9UMX0
P46379	Q8N7F7	-	Q7L5D6,Q9UHD9,Q9UMX0
P46379	Q9UHD9	Q9UMX0	Q7L5D6,Q8N7F7
P46379	Q9UMX0	Q9UHD9	Q7L5D6,Q8N7F7
P46439	P21266	P28161,Q03013	-
P46439	P28161	P21266,Q03013	-
P46439	Q03013	P21266,P28161	-
P46527	Q5MJ70	-	-
P46937	Q15562	-	-
P47224	A4D1S5	O95716,P20336,P20337,P62820,Q96E17,Q9H0U4	-
P47224	O95716	A4D1S5,P20336,P20337,P62820,Q96E17,Q9H0U4	-
P47224	P20336	A4D1S5,O95716,P20337,P62820,Q96E17,Q9H0U4	-
P47224	P20337	A4D1S5,O95716,P20336,P62820,Q96E17,Q9H0U4	-
P47224	P62820	A4D1S5,O95716,P20336,P20337,Q96E17,Q9H0U4	-
P47224	Q96E17	A4D1S5,O95716,P20336,P20337,P62820,Q9H0U4	-
P47224	Q9H0U4	A4D1S5,O95716,P20336,P20337,P62820,Q96E17	-
P48059	Q13418	-	Q8TAP4
P48059	Q8TAP4	-	Q13418
P48165	P29033	-	-
P48443	P10276	P10826,P11473,P13631,P55055,Q13133,Q96RI1	-
P48443	P10826	P10276,P11473,P13631,P55055,Q13133,Q96RI1	-
P48443	P11473	P10276,P10826,P13631,P55055,Q13133,Q96RI1	-
P48443	P13631	P10276,P10826,P11473,P55055,Q13133,Q96RI1	-
P48443	P55055	P10276,P10826,P11473,P13631,Q13133,Q96RI1	-
P48443	Q13133	P10276,P10826,P11473,P13631,P55055,Q96RI1	-
P48443	Q96RI1	P10276,P10826,P11473,P13631,P55055,Q13133	-
P48444	P53618	-	-
P48454	P63098	-	-
P48544	Q99712	-	-
P48552	P62508	-	-
P48668	O76011	O76013,O76014,O76015,P02533,P08727,P08779,Q14525,Q15323,Q6A162,Q92764	P05783,Q2M2I5,Q7Z3Y8,Q7Z3Y9,Q7Z3Z0
P48668	O76013	O76011,O76014,O76015,P02533,P08727,P08779,Q14525,Q15323,Q6A162,Q92764	P05783,Q2M2I5,Q7Z3Y8,Q7Z3Y9,Q7Z3Z0
P48668	O76014	O76011,O76013,O76015,P02533,P08727,P08779,Q14525,Q15323,Q6A162,Q92764	P05783,Q2M2I5,Q7Z3Y8,Q7Z3Y9,Q7Z3Z0
P48668	O76015	O76011,O76013,O76014,P02533,P08727,P08779,Q14525,Q15323,Q6A162,Q92764	P05783,Q2M2I5,Q7Z3Y8,Q7Z3Y9,Q7Z3Z0
P48668	P02533	O76011,O76013,O76014,O76015,P08727,P08779,Q14525,Q15323,Q6A162,Q92764	P05783,Q2M2I5,Q7Z3Y8,Q7Z3Y9,Q7Z3Z0
P48668	P05783	Q2M2I5,Q7Z3Y8,Q7Z3Y9,Q7Z3Z0	O76011,O76013,O76014,O76015,P02533,P08727,P08779,Q14525,Q15323,Q6A162,Q92764
P48668	P08727	O76011,O76013,O76014,O76015,P02533,P08779,Q14525,Q15323,Q6A162,Q92764	P05783,Q2M2I5,Q7Z3Y8,Q7Z3Y9,Q7Z3Z0
P48668	P08779	O76011,O76013,O76014,O76015,P02533,P08727,Q14525,Q15323,Q6A162,Q92764	P05783,Q2M2I5,Q7Z3Y8,Q7Z3Y9,Q7Z3Z0
P48668	Q14525	O76011,O76013,O76014,O76015,P02533,P08727,P08779,Q15323,Q6A162,Q92764	P05783,Q2M2I5,Q7Z3Y8,Q7Z3Y9,Q7Z3Z0
P48668	Q15323	O76011,O76013,O76014,O76015,P02533,P08727,P08779,Q14525,Q6A162,Q92764	P05783,Q2M2I5,Q7Z3Y8,Q7Z3Y9,Q7Z3Z0
P48668	Q2M2I5	P05783,Q7Z3Y8,Q7Z3Y9,Q7Z3Z0	O76011,O76013,O76014,O76015,P02533,P08727,P08779,Q14525,Q15323,Q6A162,Q92764
P48668	Q6A162	O76011,O76013,O76014,O76015,P02533,P08727,P08779,Q14525,Q15323,Q92764	P05783,Q2M2I5,Q7Z3Y8,Q7Z3Y9,Q7Z3Z0
P48668	Q7Z3Y8	P05783,Q2M2I5,Q7Z3Y9,Q7Z3Z0	O76011,O76013,O76014,O76015,P02533,P08727,P08779,Q14525,Q15323,Q6A162,Q92764
P48668	Q7Z3Y9	P05783,Q2M2I5,Q7Z3Y8,Q7Z3Z0	O76011,O76013,O76014,O76015,P02533,P08727,P08779,Q14525,Q15323,Q6A162,Q92764
P48668	Q7Z3Z0	P05783,Q2M2I5,Q7Z3Y8,Q7Z3Y9	O76011,O76013,O76014,O76015,P02533,P08727,P08779,Q14525,Q15323,Q6A162,Q92764
P48668	Q92764	O76011,O76013,O76014,O76015,P02533,P08727,P08779,Q14525,Q15323,Q6A162	P05783,Q2M2I5,Q7Z3Y8,Q7Z3Y9,Q7Z3Z0
P48742	Q86U70	-	-
P48788	P13805	-	-
P49023	P25800	-	Q8TAP4
P49023	Q8TAP4	-	P25800
P49354	P49356	P53609	-
P49354	P53609	P49356	-
P49356	P49354	-	-
P49458	P37108	-	-
P49585	Q9Y5K3	-	-
P49639	O60663	P26367,P78337,P78412	O75360,P17482,Q96SF7,Q99697
P49639	O75360	P26367,P78337	O60663,P17482,P78412,Q96SF7,Q99697
P49639	P17482	P78337,Q96SF7,Q99697	O60663,O75360,P26367,P78412
P49639	P26367	O60663,O75360,P78337	P17482,P78412,Q96SF7,Q99697
P49639	P78337	O60663,O75360,P17482,P26367,Q96SF7,Q99697	P78412
P49639	P78412	O60663,P26367	O75360,P17482,P78337,Q96SF7,Q99697
P49639	Q96SF7	P17482,P78337,Q99697	O60663,O75360,P26367,P78412
P49639	Q99697	P17482,P78337,Q96SF7	O60663,O75360,P26367,P78412
P49642	P49643	-	-
P49643	P49642	-	-
P49736	Q9Y294	-	-
P49759	P49760	-	Q07955
P49759	Q07955	-	P49760
P49760	P49759	-	P49761
P49760	P49761	-	P49759
P49761	P49760	-	-
P49768	Q9NZ42	-	-
P49770	Q9UI10	-	-
P49910	O14978	P15622,P17028,Q6NX45,Q7Z3I7,Q8TAU3,Q96EG3,Q96K58	P57086,Q9NWS9
P49910	P15622	O14978,P17028,Q6NX45,Q7Z3I7,Q8TAU3,Q96EG3,Q96K58	P57086,Q9NWS9
P49910	P17028	O14978,P15622,Q6NX45,Q7Z3I7,Q8TAU3,Q96EG3,Q96K58	P57086,Q9NWS9
P49910	P57086	Q9NWS9	O14978,P15622,P17028,Q6NX45,Q7Z3I7,Q8TAU3,Q96EG3,Q96K58
P49910	Q6NX45	O14978,P15622,P17028,Q7Z3I7,Q8TAU3,Q96EG3,Q96K58	P57086,Q9NWS9
P49910	Q7Z3I7	O14978,P15622,P17028,Q6NX45,Q8TAU3,Q96EG3,Q96K58	P57086,Q9NWS9
P49910	Q8TAU3	O14978,P15622,P17028,Q6NX45,Q7Z3I7,Q96EG3,Q96K58	P57086,Q9NWS9
P49910	Q96EG3	O14978,P15622,P17028,Q6NX45,Q7Z3I7,Q8TAU3,Q96K58	P57086,Q9NWS9
P49910	Q96K58	O14978,P15622,P17028,Q6NX45,Q7Z3I7,Q8TAU3,Q96EG3	P57086,Q9NWS9
P49910	Q9NWS9	P57086	O14978,P15622,P17028,Q6NX45,Q7Z3I7,Q8TAU3,Q96EG3,Q96K58
P49917	Q13426	-	-
P50221	P31273	-	-
P50222	P09067	P31273	P78412
P50222	P31273	P09067	P78412
P50222	P78412	-	P09067,P31273
P50402	O75531	-	-
P50458	P31273	-	Q86U70,Q9NSC5
P50458	Q86U70	-	P31273,Q9NSC5
P50458	Q9NSC5	-	P31273,Q86U70
P50876	P68036	-	-
P50991	P78371	-	-
P51114	Q06787	-	-
P51116	Q06787	-	-
P51159	Q4VX76	Q8IYJ3,Q8NFW9,Q8TDW5,Q96C24	-
P51159	Q8IYJ3	Q4VX76,Q8NFW9,Q8TDW5,Q96C24	-
P51159	Q8NFW9	Q4VX76,Q8IYJ3,Q8TDW5,Q96C24	-
P51159	Q8TDW5	Q4VX76,Q8IYJ3,Q8NFW9,Q96C24	-
P51159	Q96C24	Q4VX76,Q8IYJ3,Q8NFW9,Q8TDW5	-
P51665	O00487	-	-
P51668	O15344	O75382,P98170,Q06587,Q86XT4,Q8ND25,Q96BH1,Q96EP1,Q96EQ8,Q96FW1,Q99496,Q9BV68,Q9BVG3,Q9BZR9,Q9HAC8,Q9P0P0,Q9UJV3,Q9Y3C5,Q9Y4L5	Q9HCM9
P51668	O75382	O15344,P98170,Q06587,Q86XT4,Q8ND25,Q96BH1,Q96EP1,Q96EQ8,Q96FW1,Q99496,Q9BV68,Q9BVG3,Q9BZR9,Q9HAC8,Q9P0P0,Q9UJV3,Q9Y3C5,Q9Y4L5	Q9HCM9
P51668	P98170	O15344,O75382,Q06587,Q86XT4,Q8ND25,Q96BH1,Q96EP1,Q96EQ8,Q96FW1,Q99496,Q9BV68,Q9BVG3,Q9BZR9,Q9HAC8,Q9P0P0,Q9UJV3,Q9Y3C5,Q9Y4L5	Q9HCM9
P51668	Q06587	O15344,O75382,P98170,Q86XT4,Q8ND25,Q96BH1,Q96EP1,Q96EQ8,Q96FW1,Q99496,Q9BV68,Q9BVG3,Q9BZR9,Q9HAC8,Q9P0P0,Q9UJV3,Q9Y3C5,Q9Y4L5	Q9HCM9
P51668	Q86XT4	O15344,O75382,P98170,Q06587,Q8ND25,Q96BH1,Q96EP1,Q96EQ8,Q96FW1,Q99496,Q9BV68,Q9BVG3,Q9BZR9,Q9HAC8,Q9P0P0,Q9UJV3,Q9Y3C5,Q9Y4L5	Q9HCM9
P51668	Q8ND25	O15344,O75382,P98170,Q06587,Q86XT4,Q96BH1,Q96EP1,Q96EQ8,Q96FW1,Q99496,Q9BV68,Q9BVG3,Q9BZR9,Q9P0P0,Q9UJV3,Q9Y3C5,Q9Y4L5	Q9HAC8,Q9HCM9
P51668	Q96BH1	O15344,O75382,P98170,Q06587,Q86XT4,Q8ND25,Q96EP1,Q96EQ8,Q96FW1,Q99496,Q9BV68,Q9BVG3,Q9BZR9,Q9P0P0,Q9UJV3,Q9Y3C5,Q9Y4L5	Q9HAC8,Q9HCM9
P51668	Q96EP1	O15344,O75382,P98170,Q06587,Q86XT4,Q8ND25,Q96BH1,Q96EQ8,Q96FW1,Q99496,Q9BV68,Q9BVG3,Q9BZR9,Q9HAC8,Q9P0P0,Q9UJV3,Q9Y3C5,Q9Y4L5	Q9HCM9
P51668	Q96EQ8	O15344,O75382,P98170,Q06587,Q86XT4,Q8ND25,Q96BH1,Q96EP1,Q96FW1,Q99496,Q9BV68,Q9BVG3,Q9BZR9,Q9HAC8,Q9P0P0,Q9UJV3,Q9Y3C5,Q9Y4L5	Q9HCM9
P51668	Q96FW1	O15344,O75382,P98170,Q06587,Q86XT4,Q8ND25,Q96BH1,Q96EP1,Q96EQ8,Q99496,Q9BV68,Q9BVG3,Q9BZR9,Q9P0P0,Q9UJV3,Q9Y3C5,Q9Y4L5	Q9HAC8,Q9HCM9
P51668	Q99496	O15344,O75382,P98170,Q06587,Q86XT4,Q8ND25,Q96BH1,Q96EP1,Q96EQ8,Q96FW1,Q9BV68,Q9BVG3,Q9BZR9,Q9HAC8,Q9P0P0,Q9UJV3,Q9Y3C5,Q9Y4L5	Q9HCM9
P51668	Q9BV68	O15344,O75382,P98170,Q06587,Q86XT4,Q8ND25,Q96BH1,Q96EP1,Q96EQ8,Q96FW1,Q99496,Q9BVG3,Q9BZR9,Q9HAC8,Q9P0P0,Q9UJV3,Q9Y3C5,Q9Y4L5	Q9HCM9
P51668	Q9BVG3	O15344,O75382,P98170,Q06587,Q86XT4,Q8ND25,Q96BH1,Q96EP1,Q96EQ8,Q96FW1,Q99496,Q9BV68,Q9BZR9,Q9HAC8,Q9P0P0,Q9UJV3,Q9Y3C5,Q9Y4L5	Q9HCM9
P51668	Q9BZR9	O15344,O75382,P98170,Q06587,Q86XT4,Q8ND25,Q96BH1,Q96EP1,Q96EQ8,Q96FW1,Q99496,Q9BV68,Q9BVG3,Q9HAC8,Q9P0P0,Q9UJV3,Q9Y3C5,Q9Y4L5	Q9HCM9
P51668	Q9HAC8	O15344,O75382,P98170,Q06587,Q86XT4,Q96BH1,Q96EP1,Q96EQ8,Q96FW1,Q99496,Q9BV68,Q9BVG3,Q9BZR9,Q9P0P0,Q9UJV3,Q9Y3C5,Q9Y4L5	Q8ND25,Q9HCM9
P51668	Q9HCM9	Q9HAC8	O15344,O75382,P98170,Q06587,Q86XT4,Q8ND25,Q96BH1,Q96EP1,Q96EQ8,Q96FW1,Q99496,Q9BV68,Q9BVG3,Q9BZR9,Q9P0P0,Q9UJV3,Q9Y3C5,Q9Y4L5
P51668	Q9P0P0	O15344,O75382,P98170,Q06587,Q86XT4,Q8ND25,Q96BH1,Q96EP1,Q96EQ8,Q96FW1,Q99496,Q9BV68,Q9BVG3,Q9BZR9,Q9HAC8,Q9UJV3,Q9Y3C5,Q9Y4L5	Q9HCM9
P51668	Q9UJV3	O15344,O75382,P98170,Q06587,Q86XT4,Q8ND25,Q96BH1,Q96EP1,Q96EQ8,Q96FW1,Q99496,Q9BV68,Q9BVG3,Q9BZR9,Q9HAC8,Q9P0P0,Q9Y3C5,Q9Y4L5	Q9HCM9
P51668	Q9Y3C5	O15344,O75382,P98170,Q06587,Q86XT4,Q8ND25,Q96BH1,Q96EP1,Q96EQ8,Q96FW1,Q99496,Q9BV68,Q9BVG3,Q9BZR9,Q9HAC8,Q9P0P0,Q9UJV3,Q9Y4L5	Q9HCM9
P51668	Q9Y4L5	O15344,O75382,P98170,Q06587,Q86XT4,Q8ND25,Q96BH1,Q96EP1,Q96EQ8,Q96FW1,Q99496,Q9BV68,Q9BVG3,Q9BZR9,Q9HAC8,Q9P0P0,Q9UJV3,Q9Y3C5	Q9HCM9
P51808	P63172	Q13409	-
P51808	Q13409	P63172	-
P51843	P62508	-	Q13285
P51843	Q13285	-	P62508
P52292	Q9UKX7	-	-
P52294	Q9UKX7	-	-
P52435	O15160	-	-
P52597	P31943	-	-
P52655	P52657	-	P62380
P52655	P62380	P52657	-
P52657	P52655	-	-
P52744	Q96BR9	-	-
P52747	Q7Z3K3	-	Q7Z4V0
P52747	Q7Z4V0	-	Q7Z3K3
P52757	O43639	P16333,Q7M4L6	-
P52757	P16333	O43639,Q7M4L6	-
P52757	Q7M4L6	O43639,P16333	-
P52952	O15266	-	-
P53365	P15153	P53367,P60763,Q92730	-
P53365	P53367	-	P15153,P60763,Q92730
P53365	P60763	P15153,P53367,Q92730	-
P53365	Q92730	P15153,P53367,P60763	-
P53367	P53365	-	-
P53539	P15336	P17275,Q02930	-
P53539	P17275	P15336,Q02930	-
P53539	Q02930	P15336,P17275	-
P53567	P18848	Q9Y2D1	-
P53567	Q9Y2D1	P18848	-
P53609	P49354	-	-
P53611	Q92696	-	-
P53618	P48444	-	-
P54136	Q12904	-	-
P54619	O43741	P54646,Q9Y478	-
P54619	P54646	O43741,Q9Y478	-
P54619	Q9Y478	O43741,P54646	-
P54646	O43741	Q9Y478	P54619
P54646	P54619	O43741,Q9Y478	-
P54646	Q9Y478	O43741,P54619	-
P54652	O95429	-	-
P54725	P55036	-	P62979,P62987,Q96IV0
P54725	P62979	P62987	P55036,Q96IV0
P54725	P62987	P62979	P55036,Q96IV0
P54725	Q96IV0	-	P55036,P62979,P62987
P54727	P0CG47	-	P0CG48,P55036,Q86VP1,Q96IV0,Q9UHD9
P54727	P0CG48	P55036,Q86VP1	P0CG47,Q96IV0,Q9UHD9
P54727	P55036	Q86VP1	P0CG47,P0CG48,Q96IV0,Q9UHD9
P54727	Q86VP1	P0CG48,P55036	P0CG47,Q96IV0,Q9UHD9
P54727	Q96IV0	-	P0CG47,P0CG48,P55036,Q86VP1,Q9UHD9
P54727	Q9UHD9	-	P0CG47,P0CG48,P55036,Q86VP1,Q96IV0
P55036	P54725	P54727	-
P55036	P54727	P54725	-
P55055	P28702	P48443	-
P55055	P48443	P28702	-
P55072	O94888	P68543,Q14CS0,Q9BZE9	-
P55072	P68543	O94888,Q14CS0,Q9BZE9	-
P55072	Q14CS0	O94888,P68543,Q9BZE9	-
P55072	Q9BZE9	O94888,P68543,Q14CS0	-
P55209	Q9ULW6	-	-
P55211	P98170	Q96CA5	-
P55211	Q96CA5	P98170	-
P55273	P11802	Q00534	-
P55273	Q00534	P11802	-
P55347	Q9BYU1	-	-
P56282	Q07864	-	-
P56381	P30049	-	-
P56589	P40855	-	-
P56693	P78424	-	-
P57081	Q9UBP6	-	-
P57086	O14771	O14978,O43309,P10073,P17028,P49910,Q15697,Q3MJ62,Q53GI3,Q6NSZ9,Q6P9G9,Q8NF99,Q8TBC5,Q8TF39,Q969J2,Q96IT1,Q96JS3,Q96N95,Q9BRR0,Q9H4T2,Q9NWS9,Q9NX65,Q9P0L1	-
P57086	O14978	O14771,O43309,P10073,P17028,P49910,Q15697,Q3MJ62,Q53GI3,Q6NSZ9,Q6P9G9,Q8NF99,Q8TBC5,Q8TF39,Q969J2,Q96IT1,Q96JS3,Q96N95,Q9BRR0,Q9H4T2,Q9NWS9,Q9NX65,Q9P0L1	-
P57086	O43309	O14771,O14978,P10073,P17028,P49910,Q15697,Q3MJ62,Q53GI3,Q6NSZ9,Q6P9G9,Q8NF99,Q8TBC5,Q8TF39,Q969J2,Q96IT1,Q96JS3,Q96N95,Q9BRR0,Q9H4T2,Q9NWS9,Q9NX65,Q9P0L1	-
P57086	P10073	O14771,O14978,O43309,P17028,P49910,Q15697,Q3MJ62,Q53GI3,Q6NSZ9,Q6P9G9,Q8NF99,Q8TBC5,Q8TF39,Q969J2,Q96IT1,Q96JS3,Q96N95,Q9BRR0,Q9H4T2,Q9NWS9,Q9NX65,Q9P0L1	-
P57086	P17028	O14771,O14978,O43309,P10073,P49910,Q15697,Q3MJ62,Q53GI3,Q6NSZ9,Q6P9G9,Q8NF99,Q8TBC5,Q8TF39,Q969J2,Q96IT1,Q96JS3,Q96N95,Q9BRR0,Q9H4T2,Q9NWS9,Q9NX65,Q9P0L1	-
P57086	P49910	O14771,O14978,O43309,P10073,P17028,Q15697,Q3MJ62,Q53GI3,Q6NSZ9,Q6P9G9,Q8NF99,Q8TBC5,Q8TF39,Q969J2,Q96IT1,Q96JS3,Q96N95,Q9BRR0,Q9H4T2,Q9NWS9,Q9NX65,Q9P0L1	-
P57086	Q15697	O14771,O14978,O43309,P10073,P17028,P49910,Q3MJ62,Q53GI3,Q6NSZ9,Q6P9G9,Q8NF99,Q8TBC5,Q8TF39,Q969J2,Q96IT1,Q96JS3,Q96N95,Q9BRR0,Q9H4T2,Q9NWS9,Q9NX65,Q9P0L1	-
P57086	Q3MJ62	O14771,O14978,O43309,P10073,P17028,P49910,Q15697,Q53GI3,Q6NSZ9,Q6P9G9,Q8NF99,Q8TBC5,Q8TF39,Q969J2,Q96IT1,Q96JS3,Q96N95,Q9BRR0,Q9H4T2,Q9NWS9,Q9NX65,Q9P0L1	-
P57086	Q53GI3	O14771,O14978,O43309,P10073,P17028,P49910,Q15697,Q3MJ62,Q6NSZ9,Q6P9G9,Q8NF99,Q8TBC5,Q8TF39,Q969J2,Q96IT1,Q96JS3,Q96N95,Q9BRR0,Q9H4T2,Q9NWS9,Q9NX65,Q9P0L1	-
P57086	Q6NSZ9	O14771,O14978,O43309,P10073,P17028,P49910,Q15697,Q3MJ62,Q53GI3,Q6P9G9,Q8NF99,Q8TBC5,Q8TF39,Q969J2,Q96IT1,Q96JS3,Q96N95,Q9BRR0,Q9H4T2,Q9NWS9,Q9NX65,Q9P0L1	-
P57086	Q6P9G9	O14771,O14978,O43309,P10073,P17028,P49910,Q15697,Q3MJ62,Q53GI3,Q6NSZ9,Q8NF99,Q8TBC5,Q8TF39,Q969J2,Q96IT1,Q96JS3,Q96N95,Q9BRR0,Q9H4T2,Q9NWS9,Q9NX65,Q9P0L1	-
P57086	Q8NF99	O14771,O14978,O43309,P10073,P17028,P49910,Q15697,Q3MJ62,Q53GI3,Q6NSZ9,Q6P9G9,Q8TBC5,Q8TF39,Q969J2,Q96IT1,Q96JS3,Q96N95,Q9BRR0,Q9H4T2,Q9NWS9,Q9NX65,Q9P0L1	-
P57086	Q8TBC5	O14771,O14978,O43309,P10073,P17028,P49910,Q15697,Q3MJ62,Q53GI3,Q6NSZ9,Q6P9G9,Q8NF99,Q8TF39,Q969J2,Q96IT1,Q96JS3,Q96N95,Q9BRR0,Q9H4T2,Q9NWS9,Q9NX65,Q9P0L1	-
P57086	Q8TF39	O14771,O14978,O43309,P10073,P17028,P49910,Q15697,Q3MJ62,Q53GI3,Q6NSZ9,Q6P9G9,Q8NF99,Q8TBC5,Q969J2,Q96IT1,Q96JS3,Q96N95,Q9BRR0,Q9H4T2,Q9NWS9,Q9NX65,Q9P0L1	-
P57086	Q969J2	O14771,O14978,O43309,P10073,P17028,P49910,Q15697,Q3MJ62,Q53GI3,Q6NSZ9,Q6P9G9,Q8NF99,Q8TBC5,Q8TF39,Q96IT1,Q96JS3,Q96N95,Q9BRR0,Q9H4T2,Q9NWS9,Q9NX65,Q9P0L1	-
P57086	Q96IT1	O14771,O14978,O43309,P10073,P17028,P49910,Q15697,Q3MJ62,Q53GI3,Q6NSZ9,Q6P9G9,Q8NF99,Q8TBC5,Q8TF39,Q969J2,Q96JS3,Q96N95,Q9BRR0,Q9H4T2,Q9NWS9,Q9NX65,Q9P0L1	-
P57086	Q96JS3	O14771,O14978,O43309,P10073,P17028,P49910,Q15697,Q3MJ62,Q53GI3,Q6NSZ9,Q6P9G9,Q8NF99,Q8TBC5,Q8TF39,Q969J2,Q96IT1,Q96N95,Q9BRR0,Q9H4T2,Q9NWS9,Q9NX65,Q9P0L1	-
P57086	Q96N95	O14771,O14978,O43309,P10073,P17028,P49910,Q15697,Q3MJ62,Q53GI3,Q6NSZ9,Q6P9G9,Q8NF99,Q8TBC5,Q8TF39,Q969J2,Q96IT1,Q96JS3,Q9BRR0,Q9H4T2,Q9NWS9,Q9NX65,Q9P0L1	-
P57086	Q9BRR0	O14771,O14978,O43309,P10073,P17028,P49910,Q15697,Q3MJ62,Q53GI3,Q6NSZ9,Q6P9G9,Q8NF99,Q8TBC5,Q8TF39,Q969J2,Q96IT1,Q96JS3,Q96N95,Q9H4T2,Q9NWS9,Q9NX65,Q9P0L1	-
P57086	Q9H4T2	O14771,O14978,O43309,P10073,P17028,P49910,Q15697,Q3MJ62,Q53GI3,Q6NSZ9,Q6P9G9,Q8NF99,Q8TBC5,Q8TF39,Q969J2,Q96IT1,Q96JS3,Q96N95,Q9BRR0,Q9NWS9,Q9NX65,Q9P0L1	-
P57086	Q9NWS9	O14771,O14978,O43309,P10073,P17028,P49910,Q15697,Q3MJ62,Q53GI3,Q6NSZ9,Q6P9G9,Q8NF99,Q8TBC5,Q8TF39,Q969J2,Q96IT1,Q96JS3,Q96N95,Q9BRR0,Q9H4T2,Q9NX65,Q9P0L1	-
P57086	Q9NX65	O14771,O14978,O43309,P10073,P17028,P49910,Q15697,Q3MJ62,Q53GI3,Q6NSZ9,Q6P9G9,Q8NF99,Q8TBC5,Q8TF39,Q969J2,Q96IT1,Q96JS3,Q96N95,Q9BRR0,Q9H4T2,Q9NWS9,Q9P0L1	-
P57086	Q9P0L1	O14771,O14978,O43309,P10073,P17028,P49910,Q15697,Q3MJ62,Q53GI3,Q6NSZ9,Q6P9G9,Q8NF99,Q8TBC5,Q8TF39,Q969J2,Q96IT1,Q96JS3,Q96N95,Q9BRR0,Q9H4T2,Q9NWS9,Q9NX65	-
P57735	Q7L804	Q7L8J4	-
P57735	Q7L8J4	Q7L804	-
P58317	Q96EG3	Q9Y2P0	Q9NYW8
P58317	Q9NYW8	Q96EG3,Q9Y2P0	-
P58317	Q9Y2P0	Q96EG3,Q9NYW8	-
P59998	Q9BPX5	-	-
P60510	P78318	-	-
P60520	Q13137	Q86VP1	Q9Y4P1
P60520	Q86VP1	Q13137	Q9Y4P1
P60520	Q9Y4P1	-	Q13137,Q86VP1
P60604	P0CG48	-	-
P60709	P23528	-	P60981,P63261,Q9Y281
P60709	P60981	Q9Y281	P23528,P63261
P60709	P63261	-	P23528,P60981,Q9Y281
P60709	Q9Y281	P60981	P23528,P63261
P60763	P53365	-	-
P60880	O75558	Q8N4C7	-
P60880	Q8N4C7	O75558	-
P60891	O60256	Q14558	-
P60891	Q14558	O60256	-
P60900	P25788	-	-
P60903	P33764	Q8WXG8	-
P60903	Q8WXG8	P33764	-
P60953	Q13177	Q9BYG5,Q9P286	-
P60953	Q9BYG5	-	Q13177,Q9P286
P60953	Q9P286	Q13177,Q9BYG5	-
P60981	P60709	P63261	-
P60981	P63261	P60709	-
P61018	Q15276	-	-
P61024	Q00526	-	-
P61077	O15344	Q96BH1,Q96FW1,Q99496,Q9BV68,Q9BVG3,Q9HAC8,Q9UJV3,Q9Y4L5	Q9HCM9
P61077	Q96BH1	O15344,Q96FW1,Q99496,Q9BV68,Q9BVG3,Q9UJV3,Q9Y4L5	Q9HAC8,Q9HCM9
P61077	Q96FW1	O15344,Q96BH1,Q99496,Q9BV68,Q9BVG3,Q9UJV3,Q9Y4L5	Q9HAC8,Q9HCM9
P61077	Q99496	O15344,Q96BH1,Q96FW1,Q9BV68,Q9BVG3,Q9HAC8,Q9UJV3,Q9Y4L5	Q9HCM9
P61077	Q9BV68	O15344,Q96BH1,Q96FW1,Q99496,Q9BVG3,Q9HAC8,Q9UJV3,Q9Y4L5	Q9HCM9
P61077	Q9BVG3	O15344,Q96BH1,Q96FW1,Q99496,Q9BV68,Q9HAC8,Q9UJV3,Q9Y4L5	Q9HCM9
P61077	Q9HAC8	O15344,Q96BH1,Q96FW1,Q99496,Q9BV68,Q9BVG3,Q9UJV3,Q9Y4L5	Q9HCM9
P61077	Q9HCM9	-	O15344,Q96BH1,Q96FW1,Q99496,Q9BV68,Q9BVG3,Q9HAC8,Q9UJV3,Q9Y4L5
P61077	Q9UJV3	O15344,Q96BH1,Q96FW1,Q99496,Q9BV68,Q9BVG3,Q9HAC8,Q9Y4L5	Q9HCM9
P61077	Q9Y4L5	O15344,Q96BH1,Q96FW1,Q99496,Q9BV68,Q9BVG3,Q9HAC8,Q9UJV3	Q9HCM9
P61081	P62877	-	-
P61086	O15344	Q06587,Q86XT4,Q8WVD3,Q96EQ8,Q9C035,Q9NZS9,Q9UJV3,Q9UPQ4	P14373,Q9BZY9,Q9HCM9
P61086	P14373	Q9BZY9	O15344,Q06587,Q86XT4,Q8WVD3,Q96EQ8,Q9C035,Q9HCM9,Q9NZS9,Q9UJV3,Q9UPQ4
P61086	Q06587	O15344,Q86XT4,Q8WVD3,Q96EQ8,Q9C035,Q9NZS9,Q9UJV3,Q9UPQ4	P14373,Q9BZY9,Q9HCM9
P61086	Q86XT4	O15344,Q06587,Q8WVD3,Q96EQ8,Q9C035,Q9NZS9,Q9UJV3,Q9UPQ4	P14373,Q9BZY9,Q9HCM9
P61086	Q8WVD3	O15344,Q06587,Q86XT4,Q96EQ8,Q9C035,Q9NZS9,Q9UJV3,Q9UPQ4	P14373,Q9BZY9,Q9HCM9
P61086	Q96EQ8	O15344,Q06587,Q86XT4,Q8WVD3,Q9C035,Q9NZS9,Q9UJV3,Q9UPQ4	P14373,Q9BZY9,Q9HCM9
P61086	Q9BZY9	P14373	O15344,Q06587,Q86XT4,Q8WVD3,Q96EQ8,Q9C035,Q9HCM9,Q9NZS9,Q9UJV3,Q9UPQ4
P61086	Q9C035	O15344,Q06587,Q86XT4,Q8WVD3,Q96EQ8,Q9NZS9,Q9UJV3,Q9UPQ4	P14373,Q9BZY9,Q9HCM9
P61086	Q9HCM9	-	O15344,P14373,Q06587,Q86XT4,Q8WVD3,Q96EQ8,Q9BZY9,Q9C035,Q9NZS9,Q9UJV3,Q9UPQ4
P61086	Q9NZS9	O15344,Q06587,Q86XT4,Q8WVD3,Q96EQ8,Q9C035,Q9UJV3,Q9UPQ4	P14373,Q9BZY9,Q9HCM9
P61086	Q9UJV3	O15344,Q06587,Q86XT4,Q8WVD3,Q96EQ8,Q9C035,Q9NZS9,Q9UPQ4	P14373,Q9BZY9,Q9HCM9
P61086	Q9UPQ4	O15344,Q06587,Q86XT4,Q8WVD3,Q96EQ8,Q9C035,Q9NZS9,Q9UJV3	P14373,Q9BZY9,Q9HCM9
P61106	Q7L8J4	-	-
P61201	O00231	-	Q13098
P61201	Q13098	-	O00231
P61244	P01106	-	-
P61266	O95183	O95721,P23763,P63027	P32856,Q12846,Q9H115
P61266	O95721	O95183,P23763,P63027	P32856,Q12846,Q9H115
P61266	P23763	O95183,O95721,P63027	P32856,Q12846,Q9H115
P61266	P32856	Q12846	O95183,O95721,P23763,P63027,Q9H115
P61266	P63027	O95183,O95721,P23763	P32856,Q12846,Q9H115
P61266	Q12846	P32856	O95183,O95721,P23763,P63027,Q9H115
P61266	Q9H115	O95183,P23763,P63027	O95721,P32856,Q12846
P61296	Q99081	-	-
P61326	Q9Y5S9	-	-
P61371	Q86U70	-	-
P61586	Q92974	-	-
P61758	Q99471	Q9NQP4	Q9UHV9
P61758	Q9NQP4	Q99471	Q9UHV9
P61758	Q9UHV9	Q99471	Q9NQP4
P61764	Q8N4C7	-	-
P61925	P22694	-	-
P61956	Q9P0U3	-	-
P61968	O43679	Q86U70	P15884,P25791
P61968	P15884	O43679,Q86U70	P25791
P61968	P25791	-	O43679,P15884,Q86U70
P61968	Q86U70	O43679	P15884,P25791
P62070	Q3MIN7	-	-
P62136	O14990	Q12972,Q96T49	Q13625,Q86XI6,Q96KQ4
P62136	Q12972	O14990,Q13625,Q86XI6,Q96KQ4,Q96T49	-
P62136	Q13625	Q12972,Q86XI6,Q96KQ4,Q96T49	O14990
P62136	Q86XI6	Q12972,Q13625,Q96KQ4,Q96T49	O14990
P62136	Q96KQ4	Q12972,Q13625,Q86XI6,Q96T49	O14990
P62136	Q96T49	Q12972,Q13625,Q86XI6,Q96KQ4	O14990
P62140	O14990	Q15435,Q6NXS1	Q13625,Q96I34
P62140	Q13625	Q96I34	O14990,Q15435,Q6NXS1
P62140	Q15435	O14990,Q6NXS1	Q13625,Q96I34
P62140	Q6NXS1	O14990,Q15435,Q96I34	Q13625
P62140	Q96I34	Q13625,Q6NXS1	O14990,Q15435
P62191	Q13200	-	-
P62195	P43686	-	P62333
P62195	P62333	P43686	-
P62263	Q13601	-	-
P62304	P62306	-	P62308,Q9Y4Y9
P62304	P62308	Q9Y4Y9	P62306
P62304	Q9Y4Y9	P62308	P62306
P62306	O14893	P62304,P62310,P62316,Q9UK45,Q9Y4Y9	-
P62306	P62304	O14893,P62310,P62316,Q9UK45,Q9Y4Y9	-
P62306	P62310	O14893,P62304,P62316,Q9UK45	Q9Y4Y9
P62306	P62316	O14893,P62304,P62310,Q9UK45	Q9Y4Y9
P62306	Q9UK45	O14893,P62304,P62310,P62316,Q9Y4Y9	-
P62306	Q9Y4Y9	O14893,P62304,Q9UK45	P62310,P62316
P62308	P62304	-	-
P62310	P62306	P62312,Q9Y333	Q9Y4Y9
P62310	P62312	P62306,Q9Y333	Q9Y4Y9
P62310	Q9Y333	P62306,P62312	Q9Y4Y9
P62310	Q9Y4Y9	-	P62306,P62312,Q9Y333
P62312	P62310	-	Q9Y333,Q9Y4Y9
P62312	Q9Y333	P62310	Q9Y4Y9
P62312	Q9Y4Y9	-	P62310,Q9Y333
P62316	P62306	-	-
P62333	P17980	-	P62195
P62333	P62195	-	P17980
P62380	P52655	-	-
P62491	Q7L804	-	-
P62508	O95718	P11474,P51843,Q15466,Q9UBK2	P48552
P62508	P11474	O95718,P51843,Q15466	P48552,Q9UBK2
P62508	P48552	Q9UBK2	O95718,P11474,P51843,Q15466
P62508	P51843	O95718,P11474,Q15466	P48552,Q9UBK2
P62508	Q15466	O95718,P11474,P51843	P48552,Q9UBK2
P62508	Q9UBK2	O95718,P48552	P11474,P51843,Q15466
P62805	Q9Y294	-	-
P62820	P47224	-	-
P62826	O14787	O43592,Q9UIA9	-
P62826	O43592	O14787,Q9UIA9	-
P62826	Q9UIA9	O14787,O43592	-
P62837	O15344	O76064,Q06587,Q86XT4,Q8ND25,Q96EP1,Q96FW1,Q99496,Q9BV68,Q9HAC8,Q9UJV3,Q9Y3C5,Q9Y4K3,Q9Y4L5	Q9HCM9
P62837	O76064	O15344,Q06587,Q86XT4,Q8ND25,Q96EP1,Q96FW1,Q99496,Q9BV68,Q9HAC8,Q9UJV3,Q9Y3C5,Q9Y4K3,Q9Y4L5	Q9HCM9
P62837	Q06587	O15344,O76064,Q86XT4,Q8ND25,Q96EP1,Q96FW1,Q99496,Q9BV68,Q9HAC8,Q9UJV3,Q9Y3C5,Q9Y4K3,Q9Y4L5	Q9HCM9
P62837	Q86XT4	O15344,O76064,Q06587,Q8ND25,Q96EP1,Q96FW1,Q99496,Q9BV68,Q9HAC8,Q9UJV3,Q9Y3C5,Q9Y4K3,Q9Y4L5	Q9HCM9
P62837	Q8ND25	O15344,O76064,Q06587,Q86XT4,Q96EP1,Q96FW1,Q99496,Q9BV68,Q9HAC8,Q9UJV3,Q9Y3C5,Q9Y4K3,Q9Y4L5	Q9HCM9
P62837	Q96EP1	O15344,O76064,Q06587,Q86XT4,Q8ND25,Q96FW1,Q99496,Q9BV68,Q9HAC8,Q9UJV3,Q9Y3C5,Q9Y4K3,Q9Y4L5	Q9HCM9
P62837	Q96FW1	O15344,O76064,Q06587,Q86XT4,Q8ND25,Q96EP1,Q99496,Q9BV68,Q9HAC8,Q9UJV3,Q9Y3C5,Q9Y4K3,Q9Y4L5	Q9HCM9
P62837	Q99496	O15344,O76064,Q06587,Q86XT4,Q8ND25,Q96EP1,Q96FW1,Q9BV68,Q9HAC8,Q9UJV3,Q9Y3C5,Q9Y4K3,Q9Y4L5	Q9HCM9
P62837	Q9BV68	O15344,O76064,Q06587,Q86XT4,Q8ND25,Q96EP1,Q96FW1,Q99496,Q9HAC8,Q9UJV3,Q9Y3C5,Q9Y4K3,Q9Y4L5	Q9HCM9
P62837	Q9HAC8	O15344,O76064,Q06587,Q86XT4,Q8ND25,Q96EP1,Q96FW1,Q99496,Q9BV68,Q9HCM9,Q9UJV3,Q9Y3C5,Q9Y4K3,Q9Y4L5	-
P62837	Q9HCM9	Q9HAC8	O15344,O76064,Q06587,Q86XT4,Q8ND25,Q96EP1,Q96FW1,Q99496,Q9BV68,Q9UJV3,Q9Y3C5,Q9Y4K3,Q9Y4L5
P62837	Q9UJV3	O15344,O76064,Q06587,Q86XT4,Q8ND25,Q96EP1,Q96FW1,Q99496,Q9BV68,Q9HAC8,Q9Y3C5,Q9Y4K3,Q9Y4L5	Q9HCM9
P62837	Q9Y3C5	O15344,O76064,Q06587,Q86XT4,Q8ND25,Q96EP1,Q96FW1,Q99496,Q9BV68,Q9HAC8,Q9UJV3,Q9Y4K3,Q9Y4L5	Q9HCM9
P62837	Q9Y4K3	O15344,O76064,Q06587,Q86XT4,Q8ND25,Q96EP1,Q96FW1,Q99496,Q9BV68,Q9UJV3,Q9Y3C5,Q9Y4L5	Q9HAC8,Q9HCM9
P62837	Q9Y4L5	O15344,O76064,Q06587,Q86XT4,Q8ND25,Q96EP1,Q96FW1,Q99496,Q9BV68,Q9HAC8,Q9UJV3,Q9Y3C5,Q9Y4K3	Q9HCM9
P62877	P61081	Q92990	Q13617
P62877	Q13617	Q92990	P61081
P62877	Q92990	P61081,Q13617	-
P62979	P54725	-	-
P62987	P54725	-	-
P62993	P42681	Q9H788	Q92569,Q9NRF2,Q9UKW4
P62993	Q92569	Q9H788,Q9UKW4	P42681,Q9NRF2
P62993	Q9H788	P42681,Q92569,Q9UKW4	Q9NRF2
P62993	Q9NRF2	-	P42681,Q92569,Q9H788,Q9UKW4
P62993	Q9UKW4	Q92569,Q9H788	P42681,Q9NRF2
P62995	Q08170	-	Q13242,Q96A72,Q9BRL6
P62995	Q13242	Q9BRL6	Q08170,Q96A72
P62995	Q96A72	-	Q08170,Q13242,Q9BRL6
P62995	Q9BRL6	Q13242	Q08170,Q96A72
P63027	P32856	P61266,Q12846,Q16623	-
P63027	P61266	P32856,Q12846,Q16623	-
P63027	Q12846	P32856,P61266,Q16623	-
P63027	Q16623	P32856,P61266,Q12846	-
P63098	P48454	Q08209	-
P63098	Q08209	P48454	-
P63165	O75928	P78317,Q9UBT2	P63279,Q9P0U3
P63165	P63279	Q9P0U3,Q9UBT2	O75928,P78317
P63165	P78317	O75928,Q9UBT2	P63279,Q9P0U3
P63165	Q9P0U3	P63279,Q9UBT2	O75928,P78317
P63165	Q9UBT2	O75928,P63279,P78317,Q9P0U3	-
P63167	O96015	-	-
P63172	P51808	Q13409,Q8WW35	-
P63172	Q13409	P51808,Q8WW35	-
P63172	Q8WW35	P51808,Q13409	-
P63208	Q8N1E6	Q8NI29,Q96EF6,Q96IG2,Q9H4M3,Q9NRD1,Q9NXK8,Q9UK22,Q9UKA1,Q9UKC9,Q9UKT5	-
P63208	Q8NI29	Q8N1E6,Q96EF6,Q96IG2,Q9H4M3,Q9NRD1,Q9NXK8,Q9UK22,Q9UKA1,Q9UKC9,Q9UKT5	-
P63208	Q96EF6	Q8N1E6,Q8NI29,Q96IG2,Q9H4M3,Q9NRD1,Q9NXK8,Q9UK22,Q9UKA1,Q9UKC9,Q9UKT5	-
P63208	Q96IG2	Q8N1E6,Q8NI29,Q96EF6,Q9H4M3,Q9NRD1,Q9NXK8,Q9UK22,Q9UKA1,Q9UKC9,Q9UKT5	-
P63208	Q9H4M3	Q8N1E6,Q8NI29,Q96EF6,Q96IG2,Q9NRD1,Q9NXK8,Q9UK22,Q9UKA1,Q9UKC9,Q9UKT5	-
P63208	Q9NRD1	Q8N1E6,Q8NI29,Q96EF6,Q96IG2,Q9H4M3,Q9NXK8,Q9UK22,Q9UKA1,Q9UKC9,Q9UKT5	-
P63208	Q9NXK8	Q8N1E6,Q8NI29,Q96EF6,Q96IG2,Q9H4M3,Q9NRD1,Q9UK22,Q9UKA1,Q9UKC9,Q9UKT5	-
P63208	Q9UK22	Q8N1E6,Q8NI29,Q96EF6,Q96IG2,Q9H4M3,Q9NRD1,Q9NXK8,Q9UKA1,Q9UKC9,Q9UKT5	-
P63208	Q9UKA1	Q8N1E6,Q8NI29,Q96EF6,Q96IG2,Q9H4M3,Q9NRD1,Q9NXK8,Q9UK22,Q9UKC9,Q9UKT5	-
P63208	Q9UKC9	Q8N1E6,Q8NI29,Q96EF6,Q96IG2,Q9H4M3,Q9NRD1,Q9NXK8,Q9UK22,Q9UKA1,Q9UKT5	-
P63208	Q9UKT5	Q8N1E6,Q8NI29,Q96EF6,Q96IG2,Q9H4M3,Q9NRD1,Q9NXK8,Q9UK22,Q9UKA1,Q9UKC9	-
P63252	B7U540	Q99712	-
P63252	Q99712	B7U540	-
P63261	P23528	-	P40123,P60709,P60981,Q9Y281
P63261	P40123	P60981,Q9Y281	P23528,P60709
P63261	P60709	-	P23528,P40123,P60981,Q9Y281
P63261	P60981	P40123,Q9Y281	P23528,P60709
P63261	Q9Y281	P40123,P60981	P23528,P60709
P63279	O00635	P19474	O75382,P63165,P78317,Q6UWE0
P63279	O75382	P78317,Q6UWE0	O00635,P19474,P63165
P63279	P19474	O00635	O75382,P63165,P78317,Q6UWE0
P63279	P63165	P78317	O00635,O75382,P19474,Q6UWE0
P63279	P78317	O75382,P63165,Q6UWE0	O00635,P19474
P63279	Q6UWE0	O75382,P78317	O00635,P19474,P63165
P63316	P19237	-	-
P67775	P78318	-	-
P67870	P19784	P68400	-
P67870	P68400	P19784	-
P67936	P06753	-	-
P68036	O15344	O95376,P50876,Q96EQ8	-
P68036	O95376	O15344,P50876,Q96EQ8	-
P68036	P50876	O15344,O95376,Q96EQ8	-
P68036	Q96EQ8	O15344,O95376,P50876	-
P68400	P67870	-	-
P68402	Q15102	-	-
P68543	P55072	-	-
P68871	P02008	P09105,P69905,Q6B0K9	-
P68871	P09105	P02008,P69905,Q6B0K9	-
P68871	P69905	P02008,P09105,Q6B0K9	-
P68871	Q6B0K9	P02008,P09105,P69905	-
P69892	P09105	P69905,Q6B0K9	-
P69892	P69905	P09105,Q6B0K9	-
P69892	Q6B0K9	P09105,P69905	-
P69905	P02042	P02100,P68871,P69892	P09105
P69905	P02100	P02042,P68871,P69892	P09105
P69905	P09105	P02042,P02100,P68871,P69892	-
P69905	P68871	P02042,P02100,P69892	P09105
P69905	P69892	P02042,P02100,P68871	P09105
P78317	O00635	-	P63165,P63279
P78317	P63165	-	O00635,P63279
P78317	P63279	-	O00635,P63165
P78318	O00743	P60510,P67775	-
P78318	P60510	O00743,P67775	-
P78318	P67775	O00743,P60510	-
P78337	O60806	P49639,Q9Y458	P35548
P78337	P35548	-	O60806,P49639,Q9Y458
P78337	P49639	O60806,Q9Y458	P35548
P78337	Q9Y458	O60806,P49639	P35548
P78346	O95059	Q969H6	-
P78346	Q969H6	-	O95059
P78364	Q5VUG0	-	-
P78371	P50991	-	-
P78385	O76011	O76014,O76015,P08727,P08779,P19012,Q14525,Q15323,Q6A162,Q6A163,Q7Z3Y8,Q7Z3Z0,Q92764	-
P78385	O76014	O76011,O76015,P08727,P08779,P19012,Q14525,Q15323,Q6A162,Q6A163,Q7Z3Y8,Q7Z3Z0,Q92764	-
P78385	O76015	O76011,O76014,P08727,P08779,P19012,Q14525,Q15323,Q6A162,Q6A163,Q7Z3Y8,Q7Z3Z0,Q92764	-
P78385	P08727	O76011,O76014,O76015,P08779,P19012,Q14525,Q15323,Q6A162,Q6A163,Q7Z3Y8,Q7Z3Z0,Q92764	-
P78385	P08779	O76011,O76014,O76015,P08727,P19012,Q14525,Q15323,Q6A162,Q6A163,Q7Z3Y8,Q7Z3Z0,Q92764	-
P78385	P19012	O76011,O76014,O76015,P08727,P08779,Q14525,Q15323,Q6A162,Q6A163,Q7Z3Y8,Q7Z3Z0,Q92764	-
P78385	Q14525	O76011,O76014,O76015,P08727,P08779,P19012,Q15323,Q6A162,Q6A163,Q7Z3Y8,Q7Z3Z0,Q92764	-
P78385	Q15323	O76011,O76014,O76015,P08727,P08779,P19012,Q14525,Q6A162,Q6A163,Q7Z3Y8,Q7Z3Z0,Q92764	-
P78385	Q6A162	O76011,O76014,O76015,P08727,P08779,P19012,Q14525,Q15323,Q6A163,Q7Z3Y8,Q7Z3Z0,Q92764	-
P78385	Q6A163	O76011,O76014,O76015,P08727,P08779,P19012,Q14525,Q15323,Q6A162,Q7Z3Y8,Q7Z3Z0,Q92764	-
P78385	Q7Z3Y8	O76011,O76014,O76015,P08727,P08779,P19012,Q14525,Q15323,Q6A162,Q6A163,Q7Z3Z0,Q92764	-
P78385	Q7Z3Z0	O76011,O76014,O76015,P08727,P08779,P19012,Q14525,Q15323,Q6A162,Q6A163,Q7Z3Y8,Q92764	-
P78385	Q92764	O76011,O76014,O76015,P08727,P08779,P19012,Q14525,Q15323,Q6A162,Q6A163,Q7Z3Y8,Q7Z3Z0	-
P78386	O76011	O76013,O76014,O76015,P08727,P08779,P19012,Q14525,Q15323,Q6A162,Q6A163,Q7Z3Y8,Q7Z3Y9,Q7Z3Z0,Q92764	-
P78386	O76013	O76011,O76014,O76015,P08727,P08779,P19012,Q14525,Q15323,Q6A162,Q6A163,Q7Z3Y8,Q7Z3Y9,Q7Z3Z0,Q92764	-
P78386	O76014	O76011,O76013,O76015,P08727,P08779,P19012,Q14525,Q15323,Q6A162,Q6A163,Q7Z3Y8,Q7Z3Y9,Q7Z3Z0,Q92764	-
P78386	O76015	O76011,O76013,O76014,P08727,P08779,P19012,Q14525,Q15323,Q6A162,Q6A163,Q7Z3Y8,Q7Z3Y9,Q7Z3Z0,Q92764	-
P78386	P08727	O76011,O76013,O76014,O76015,P08779,P19012,Q14525,Q15323,Q6A162,Q6A163,Q7Z3Y8,Q7Z3Y9,Q7Z3Z0,Q92764	-
P78386	P08779	O76011,O76013,O76014,O76015,P08727,P19012,Q14525,Q15323,Q6A162,Q6A163,Q7Z3Y8,Q7Z3Y9,Q7Z3Z0,Q92764	-
P78386	P19012	O76011,O76013,O76014,O76015,P08727,P08779,Q14525,Q15323,Q6A162,Q6A163,Q7Z3Y8,Q7Z3Y9,Q7Z3Z0,Q92764	-
P78386	Q14525	O76011,O76013,O76014,O76015,P08727,P08779,P19012,Q15323,Q6A162,Q6A163,Q7Z3Y8,Q7Z3Y9,Q7Z3Z0,Q92764	-
P78386	Q15323	O76011,O76013,O76014,O76015,P08727,P08779,P19012,Q14525,Q6A162,Q6A163,Q7Z3Y8,Q7Z3Y9,Q7Z3Z0,Q92764	-
P78386	Q6A162	O76011,O76013,O76014,O76015,P08727,P08779,P19012,Q14525,Q15323,Q6A163,Q7Z3Y8,Q7Z3Y9,Q7Z3Z0,Q92764	-
P78386	Q6A163	O76011,O76013,O76014,O76015,P08727,P08779,P19012,Q14525,Q15323,Q6A162,Q7Z3Y8,Q7Z3Y9,Q7Z3Z0,Q92764	-
P78386	Q7Z3Y8	O76011,O76013,O76014,O76015,P08727,P08779,P19012,Q14525,Q15323,Q6A162,Q6A163,Q7Z3Y9,Q7Z3Z0,Q92764	-
P78386	Q7Z3Y9	O76011,O76013,O76014,O76015,P08727,P08779,P19012,Q14525,Q15323,Q6A162,Q6A163,Q7Z3Y8,Q7Z3Z0,Q92764	-
P78386	Q7Z3Z0	O76011,O76013,O76014,O76015,P08727,P08779,P19012,Q14525,Q15323,Q6A162,Q6A163,Q7Z3Y8,Q7Z3Y9,Q92764	-
P78386	Q92764	O76011,O76013,O76014,O76015,P08727,P08779,P19012,Q14525,Q15323,Q6A162,Q6A163,Q7Z3Y8,Q7Z3Y9,Q7Z3Z0	-
P78412	O43186	-	P49639,P50222
P78412	P49639	P50222	O43186
P78412	P50222	P49639	O43186
P78424	P14859	-	P56693
P78424	P56693	-	P14859
P78543	Q9UIV1	-	-
P81133	Q9HBZ2	-	-
P81274	P08754	-	Q1MX18
P81274	Q1MX18	-	P08754
P83916	O43463	-	-
P84022	O75593	-	-
P84103	P38159	P98179,Q14011,Q15287	Q9BRL6
P84103	P98179	P38159,Q14011,Q15287	Q9BRL6
P84103	Q14011	P38159,P98179,Q15287	Q9BRL6
P84103	Q15287	P38159,P98179,Q14011	Q9BRL6
P84103	Q9BRL6	-	P38159,P98179,Q14011,Q15287
P84243	Q9UER7	-	-
P98170	P51668	-	P55211
P98170	P55211	-	P51668
P98179	P38159	P84103	-
P98179	P84103	P38159	-
Q00266	P31153	-	-
Q00444	P40424	P40425,Q9BYU1	Q969G2,Q9UBR4
Q00444	P40425	P40424,Q969G2,Q9BYU1,Q9UBR4	-
Q00444	Q969G2	P40425,Q9UBR4	P40424,Q9BYU1
Q00444	Q9BYU1	P40424,P40425	Q969G2,Q9UBR4
Q00444	Q9UBR4	P40424,P40425,Q969G2,Q9BYU1	-
Q00526	P30281	Q14094	P33552,P38936,P61024
Q00526	P33552	P61024	P30281,P38936,Q14094
Q00526	P38936	-	P30281,P33552,P61024,Q14094
Q00526	P61024	P33552	P30281,P38936,Q14094
Q00526	Q14094	P30281	P33552,P38936,P61024
Q00534	P30281	Q14094	P42772,P42773,P55273
Q00534	P42772	P42773,P55273	P30281,Q14094
Q00534	P42773	P42772,P55273	P30281,Q14094
Q00534	P55273	P42772,P42773	P30281,Q14094
Q00534	Q14094	P30281	P42772,P42773,P55273
Q00535	P30279	P30281,Q14094	-
Q00535	P30281	P30279,Q14094	-
Q00535	Q14094	P30279,P30281	-
Q00536	P30281	-	-
Q01081	P26368	-	-
Q01085	Q96AE4	-	Q9BZC1
Q01085	Q9BZC1	-	Q96AE4
Q01196	Q13951	-	-
Q01546	O43790	O95678	O76013,O76014,O76015,P08779,P35900,Q15323,Q6A162,Q6A163,Q7Z3Y8,Q7Z3Z0
Q01546	O76013	O76014,O76015,P08779,P35900,Q15323,Q6A162,Q6A163,Q7Z3Y8,Q7Z3Z0	O43790,O95678
Q01546	O76014	O76013,O76015,O95678,P08779,P35900,Q15323,Q6A162,Q6A163,Q7Z3Y8,Q7Z3Z0	O43790
Q01546	O76015	O76013,O76014,P08779,P35900,Q15323,Q6A162,Q6A163,Q7Z3Y8,Q7Z3Z0	O43790,O95678
Q01546	O95678	O43790,O76013,O76014,O76015,P08779,P35900,Q15323,Q6A162,Q6A163,Q7Z3Y8,Q7Z3Z0	-
Q01546	P08779	O76013,O76014,O76015,P35900,Q15323,Q6A162,Q6A163,Q7Z3Y8,Q7Z3Z0	O43790,O95678
Q01546	P35900	O76013,O76014,O76015,P08779,Q15323,Q6A162,Q6A163,Q7Z3Y8,Q7Z3Z0	O43790,O95678
Q01546	Q15323	O76013,O76014,O76015,P08779,P35900,Q6A162,Q6A163,Q7Z3Y8,Q7Z3Z0	O43790,O95678
Q01546	Q6A162	O76013,O76014,O76015,O95678,P08779,P35900,Q15323,Q6A163,Q7Z3Y8,Q7Z3Z0	O43790
Q01546	Q6A163	O76013,O76014,O76015,P08779,P35900,Q15323,Q6A162,Q7Z3Y8,Q7Z3Z0	O43790,O95678
Q01546	Q7Z3Y8	O76013,O76014,O76015,O95678,P08779,P35900,Q15323,Q6A162,Q6A163,Q7Z3Z0	O43790
Q01546	Q7Z3Z0	O76013,O76014,O76015,O95678,P08779,P35900,Q15323,Q6A162,Q6A163,Q7Z3Y8	O43790
Q01658	P20226	-	Q13952
Q01658	Q13952	-	P20226
Q02446	Q14119	Q7Z3K3	-
Q02446	Q7Z3K3	Q14119	-
Q02447	Q7Z3K3	-	-
Q02535	P15884	P15923,Q99081	-
Q02535	P15923	P15884,Q99081	-
Q02535	Q99081	P15884,P15923	-
Q02577	P15884	Q99081	-
Q02577	Q99081	P15884	-
Q02930	P01100	P15407,P15408,P53539	-
Q02930	P15407	P01100,P15408,P53539	-
Q02930	P15408	P01100,P15407,P53539	-
Q02930	P53539	P01100,P15407,P15408	-
Q03013	P21266	P46439	-
Q03013	P46439	P21266	-
Q03252	P20700	-	-
Q03923	P25490	-	Q8TAU3
Q03923	Q8TAU3	-	P25490
Q05086	P0CG48	-	-
Q05516	B2RXF5	-	Q6ZNG0,Q8N720,Q9H707
Q05516	Q6ZNG0	Q8N720,Q9H707	B2RXF5
Q05516	Q8N720	Q6ZNG0,Q9H707	B2RXF5
Q05516	Q9H707	Q6ZNG0,Q8N720	B2RXF5
Q06323	Q9UL46	-	-
Q06520	O43704	-	-
Q06546	Q06547	Q8TAK5	-
Q06546	Q8TAK5	Q06547	-
Q06547	Q06546	-	-
Q06587	P35226	P35227,Q3KNV8,Q86SE9,Q9BYE7	P51668,P61086,P62837,Q8IY57,Q8N488,Q9Y2X8
Q06587	P35227	P35226,Q3KNV8,Q86SE9,Q9BYE7	P51668,P61086,P62837,Q8IY57,Q8N488,Q9Y2X8
Q06587	P51668	P61086,P62837,Q9Y2X8	P35226,P35227,Q3KNV8,Q86SE9,Q8IY57,Q8N488,Q9BYE7
Q06587	P61086	P51668,P62837,Q9Y2X8	P35226,P35227,Q3KNV8,Q86SE9,Q8IY57,Q8N488,Q9BYE7
Q06587	P62837	P51668,P61086,Q9Y2X8	P35226,P35227,Q3KNV8,Q86SE9,Q8IY57,Q8N488,Q9BYE7
Q06587	Q3KNV8	P35226,P35227,Q86SE9,Q9BYE7	P51668,P61086,P62837,Q8IY57,Q8N488,Q9Y2X8
Q06587	Q86SE9	P35226,P35227,Q3KNV8,Q9BYE7	P51668,P61086,P62837,Q8IY57,Q8N488,Q9Y2X8
Q06587	Q8IY57	Q8N488	P35226,P35227,P51668,P61086,P62837,Q3KNV8,Q86SE9,Q9BYE7,Q9Y2X8
Q06587	Q8N488	Q8IY57	P35226,P35227,P51668,P61086,P62837,Q3KNV8,Q86SE9,Q9BYE7,Q9Y2X8
Q06587	Q9BYE7	P35226,P35227,Q3KNV8,Q86SE9	P51668,P61086,P62837,Q8IY57,Q8N488,Q9Y2X8
Q06587	Q9Y2X8	P51668,P61086,P62837	P35226,P35227,Q3KNV8,Q86SE9,Q8IY57,Q8N488,Q9BYE7
Q06787	P51114	P51116	-
Q06787	P51116	P51114	-
Q07002	P30281	-	-
Q07817	O43521	Q16611,Q92934	-
Q07817	Q16611	O43521,Q92934	-
Q07817	Q92934	O43521,Q16611	-
Q07820	Q16611	Q96LC9	-
Q07820	Q96LC9	-	Q16611
Q07864	P56282	-	-
Q07955	P49759	-	-
Q08043	O43707	P12814	Q8IY33
Q08043	P12814	O43707	Q8IY33
Q08043	Q8IY33	-	O43707,P12814
Q08170	P62995	-	-
Q08209	P63098	Q96LZ3	-
Q08209	Q96LZ3	P63098	-
Q09028	Q13330	-	-
Q09470	P22001	Q16322	-
Q09470	Q16322	P22001	-
Q0P5N6	O43924	-	-
Q0VGL1	O43504	-	-
Q10567	O75843	-	Q8NC96
Q10567	Q8NC96	-	O75843
Q12824	Q8TAQ2	-	-
Q12846	O14662	O15400,O75379,O75558,O95183,Q86Y82	O43752,O60499,P23763,P32856,P61266,P63027,Q13277,Q15836,Q16623,Q9H115,Q9UEU0
Q12846	O15400	O14662,O75379,O75558,O95183,Q86Y82	O43752,O60499,P23763,P32856,P61266,P63027,Q13277,Q15836,Q16623,Q9H115,Q9UEU0
Q12846	O43752	O60499,O75379,O95183,P23763,P63027,Q15836,Q9H115,Q9UEU0	O14662,O15400,O75558,P32856,P61266,Q13277,Q16623,Q86Y82
Q12846	O60499	O43752,O75379,O95183,P23763,P63027,Q15836,Q9H115,Q9UEU0	O14662,O15400,O75558,P32856,P61266,Q13277,Q16623,Q86Y82
Q12846	O75379	O43752,O60499,O95183,P23763,P63027,Q15836,Q9H115,Q9UEU0	O14662,O15400,O75558,P32856,P61266,Q13277,Q16623,Q86Y82
Q12846	O75558	O14662,O15400,Q86Y82	O43752,O60499,O75379,O95183,P23763,P32856,P61266,P63027,Q13277,Q15836,Q16623,Q9H115,Q9UEU0
Q12846	O95183	O43752,O60499,O75379,P23763,P63027,Q15836,Q9H115,Q9UEU0	O14662,O15400,O75558,P32856,P61266,Q13277,Q16623,Q86Y82
Q12846	P23763	O43752,O60499,O75379,O95183,P63027,Q15836,Q9H115,Q9UEU0	O14662,O15400,O75558,P32856,P61266,Q13277,Q16623,Q86Y82
Q12846	P32856	P61266,Q13277,Q16623	O14662,O15400,O43752,O60499,O75379,O75558,O95183,P23763,P63027,Q15836,Q86Y82,Q9H115,Q9UEU0
Q12846	P61266	P32856,Q13277,Q16623	O14662,O15400,O43752,O60499,O75379,O75558,O95183,P23763,P63027,Q15836,Q86Y82,Q9H115,Q9UEU0
Q12846	P63027	O43752,O60499,O75379,O95183,P23763,Q15836,Q9H115,Q9UEU0	O14662,O15400,O75558,P32856,P61266,Q13277,Q16623,Q86Y82
Q12846	Q13277	P32856,P61266,Q16623	O14662,O15400,O43752,O60499,O75379,O75558,O95183,P23763,P63027,Q15836,Q86Y82,Q9H115,Q9UEU0
Q12846	Q15836	O43752,O60499,O75379,O95183,P23763,P63027,Q9H115,Q9UEU0	O14662,O15400,O75558,P32856,P61266,Q13277,Q16623,Q86Y82
Q12846	Q16623	P32856,P61266,Q13277	O14662,O15400,O43752,O60499,O75379,O75558,O95183,P23763,P63027,Q15836,Q86Y82,Q9H115,Q9UEU0
Q12846	Q86Y82	O14662,O15400,O75558	O43752,O60499,O75379,O95183,P23763,P32856,P61266,P63027,Q13277,Q15836,Q16623,Q9H115,Q9UEU0
Q12846	Q9H115	O43752,O60499,O75379,O95183,P23763,P63027,Q15836,Q9UEU0	O14662,O15400,O75558,P32856,P61266,Q13277,Q16623,Q86Y82
Q12846	Q9UEU0	O43752,O60499,O75379,O95183,P23763,P63027,Q15836,Q9H115	O14662,O15400,O75558,P32856,P61266,Q13277,Q16623,Q86Y82
Q12904	P54136	-	-
Q12933	O00463	Q13077,Q9Y4K3	Q13490,Q15628
Q12933	Q13077	O00463,Q9Y4K3	Q13490,Q15628
Q12933	Q13490	-	O00463,Q13077,Q15628,Q9Y4K3
Q12933	Q15628	Q9Y4K3	O00463,Q13077,Q13490
Q12933	Q9Y4K3	Q13077	O00463,Q13490,Q15628
Q12972	P36873	P62136	-
Q12972	P62136	P36873	-
Q12974	Q9NRU3	-	-
Q12983	O60238	-	-
Q13033	P30153	-	-
Q13042	Q8NHZ8	-	-
Q13077	Q12933	Q9Y4K3	-
Q13077	Q9Y4K3	Q12933	-
Q13098	P61201	-	-
Q13105	Q96BR9	-	-
Q13114	O00463	-	-
Q13115	P45984	-	-
Q13123	Q2TAY7	-	-
Q13133	P28702	P48443	-
Q13133	P48443	P28702	-
Q13137	P60520	Q9BXW4,Q9H0R8	-
Q13137	Q9BXW4	P60520,Q9H0R8	-
Q13137	Q9H0R8	P60520,Q9BXW4	-
Q13155	P14868	-	Q15046
Q13155	Q15046	-	P14868
Q13163	Q13164	-	-
Q13164	Q13163	-	-
Q13177	P60953	Q9H4E5	-
Q13177	Q9H4E5	P60953	-
Q13185	O43463	-	-
Q13188	Q9NS23	-	-
Q13200	P35998	P62191	-
Q13200	P62191	P35998	-
Q13239	Q13882	-	-
Q13242	P38159	P62995,Q15287	-
Q13242	P62995	P38159,Q15287	-
Q13242	Q15287	P38159,P62995	-
Q13257	Q15013	Q9Y6D9	-
Q13257	Q9Y6D9	Q15013	-
Q13277	O95721	-	P32856,Q12846,Q16623,Q9H115
Q13277	P32856	Q12846,Q16623	O95721,Q9H115
Q13277	Q12846	P32856,Q16623	O95721,Q9H115
Q13277	Q16623	P32856,Q12846	O95721,Q9H115
Q13277	Q9H115	-	O95721,P32856,Q12846,Q16623
Q13285	P51843	-	-
Q13330	Q09028	-	-
Q13351	Q9HBE1	-	-
Q13409	P51808	P63172	-
Q13409	P63172	P51808	-
Q13418	P48059	-	Q9HBI0,Q9NVD7
Q13418	Q9HBI0	Q9NVD7	P48059
Q13418	Q9NVD7	Q9HBI0	P48059
Q13422	Q8TAU3	-	Q96SQ5,Q9UK33
Q13422	Q96SQ5	-	Q8TAU3,Q9UK33
Q13422	Q9UK33	-	Q8TAU3,Q96SQ5
Q13426	P49917	-	-
Q13432	P36404	P36405,Q9NXU5	-
Q13432	P36405	P36404,Q9NXU5	-
Q13432	Q9NXU5	P36404,P36405	-
Q13435	Q15427	-	-
Q13485	O15198	Q15797	-
Q13485	Q15797	O15198	-
Q13490	Q12933	-	-
Q13515	O76014	P02533,Q15323,Q2M2I5	Q7Z3Y8
Q13515	P02533	O76014,Q15323,Q2M2I5	Q7Z3Y8
Q13515	Q15323	O76014,P02533,Q2M2I5	Q7Z3Y8
Q13515	Q2M2I5	O76014,P02533,Q15323	Q7Z3Y8
Q13515	Q7Z3Y8	-	O76014,P02533,Q15323,Q2M2I5
Q13520	P29972	-	-
Q13554	Q13555	Q13557,Q9UQM7	-
Q13554	Q13557	Q13555,Q9UQM7	-
Q13554	Q9UQM7	Q13555,Q13557	-
Q13555	Q13554	Q13557,Q9UQM7	-
Q13555	Q13557	Q13554,Q9UQM7	-
Q13555	Q9UQM7	Q13554,Q13557	-
Q13557	Q13554	Q13555,Q9UQM7	-
Q13557	Q13555	Q13554,Q9UQM7	-
Q13557	Q9UQM7	Q13554,Q13555	-
Q13562	P15884	Q99081	-
Q13562	Q99081	P15884	-
Q13564	Q8TBC4	-	-
Q13573	Q9Y3C6	-	-
Q13595	Q15287	Q96A72	-
Q13595	Q96A72	-	Q15287
Q13596	Q86XE0	Q9UNH7	-
Q13596	Q9UNH7	Q86XE0	-
Q13601	P62263	-	-
Q13617	P62877	-	-
Q13618	Q14145	Q53G59,Q96KE9,Q9BX70,Q9H0C5,Q9UH77,Q9Y2F9	-
Q13618	Q53G59	Q14145,Q96KE9,Q9BX70,Q9H0C5,Q9UH77,Q9Y2F9	-
Q13618	Q96KE9	Q14145,Q53G59,Q9BX70,Q9H0C5,Q9UH77,Q9Y2F9	-
Q13618	Q9BX70	Q14145,Q53G59,Q96KE9,Q9H0C5,Q9UH77,Q9Y2F9	-
Q13618	Q9H0C5	Q14145,Q53G59,Q96KE9,Q9BX70,Q9UH77,Q9Y2F9	-
Q13618	Q9UH77	Q14145,Q53G59,Q96KE9,Q9BX70,Q9H0C5,Q9Y2F9	-
Q13618	Q9Y2F9	Q14145,Q53G59,Q96KE9,Q9BX70,Q9H0C5,Q9UH77	-
Q13625	P36873	P62136,P62140	-
Q13625	P62136	P36873,P62140	-
Q13625	P62140	P36873,P62136	-
Q13761	Q13951	-	-
Q13829	Q8WZ19	Q9H3F6	-
Q13829	Q9H3F6	Q8WZ19	-
Q13838	O00148	-	-
Q13882	Q13239	-	-
Q13895	Q96GA3	-	-
Q13951	Q01196	Q13761	-
Q13951	Q13761	Q01196	-
Q13952	P23511	P25208,Q01658	-
Q13952	P25208	Q01658	P23511
Q13952	Q01658	P25208	P23511
Q14005	Q8TBB1	Q9NR12	-
Q14005	Q9NR12	Q8TBB1	-
Q14011	P84103	-	-
Q14094	Q00526	Q00534,Q00535	-
Q14094	Q00534	Q00526,Q00535	-
Q14094	Q00535	Q00526,Q00534	-
Q14106	Q9UIV1	-	-
Q14119	Q02446	Q9UPG8	Q7Z3K3
Q14119	Q7Z3K3	-	Q02446,Q9UPG8
Q14119	Q9UPG8	Q02446	Q7Z3K3
Q14135	Q15562	Q99594	-
Q14135	Q99594	Q15562	-
Q14141	Q8WYJ6	-	-
Q14145	O95198	-	Q13618,Q9UH77
Q14145	Q13618	-	O95198,Q9UH77
Q14145	Q9UH77	-	O95198,Q13618
Q14186	O75461	-	Q16254
Q14186	Q16254	-	O75461
Q14188	O75461	Q16254	-
Q14188	Q16254	-	O75461
Q14192	O14639	-	-
Q14194	Q14195	Q16555	-
Q14194	Q16555	Q14195	-
Q14195	Q14194	Q16555,Q9BPU6	-
[truncated: 1,833 more rows]

## Sheet: (B) Lit-SI_mutExcl_partners
Protein	Partner	Mutually_exclusive_partners	Simultaneously_possible_partners
A0AV96	Q8N6W0	-	-
A0FGR8	A0FGR9	Q9BSJ8	-
A0FGR8	Q9BSJ8	A0FGR9	-
A0FGR9	A0FGR8	Q9BSJ8	-
A0FGR9	Q9BSJ8	A0FGR8	-
A2RTX5	P26639	Q9BW92	-
A2RTX5	Q9BW92	P26639	-
A4D1S5	P47224	-	-
A4GXA9	Q96NY9	-	-
A5PKW4	P62330	-	-
A5YKK6	O75175	Q9NZN8	-
A5YKK6	Q9NZN8	O75175	-
A6NCE7	Q9GZQ8	-	-
A6NHL2	Q71U36	-	-
A6NIH7	P36405	-	-
A6NMX2	Q13541	-	-
A7MCY6	Q13137	-	-
A8MT69	Q8N2Z9	-	-
A8MTQ0	Q9H2Z4	-	-
A8MTZ0	Q96RK4	-	-
A9UHW6	Q9UMR2	-	-
B2RNN3	P0C862	-	-
B2RXF5	Q05516	-	-
B2RXH8	O60812	P07910	-
B2RXH8	P07910	O60812	-
B5ME19	O15372	-	-
B7U540	P63252	-	-
D6RGH6	O75496	-	-
G2XKQ0	O75925	O75928,Q9UBT2	P63165,P63279
G2XKQ0	O75928	O75925,P63279,Q9UBT2	P63165
G2XKQ0	P63165	P63279	O75925,O75928,Q9UBT2
G2XKQ0	P63279	O75928,P63165,Q9UBT2	O75925
G2XKQ0	Q9UBT2	O75925,O75928,P63279	P63165
O00124	P55072	-	-
O00139	Q71U36	-	-
O00148	Q13838	-	-
O00161	O75558	Q15836,Q16623	P54920,Q9H115
O00161	P54920	O75558,Q16623,Q9H115	Q15836
O00161	Q15836	O75558,Q16623	P54920,Q9H115
O00161	Q16623	O75558,Q15836	P54920,Q9H115
O00161	Q9H115	O75558,P54920,Q16623	Q15836
O00167	Q15475	-	-
O00175	P13501	-	-
O00189	Q9UPM8	-	Q9Y587
O00189	Q9Y587	-	Q9UPM8
O00194	Q8NFW9	Q8TDW5,Q9BV36,Q9UNE2	-
O00194	Q8TDW5	Q8NFW9,Q9BV36,Q9UNE2	-
O00194	Q9BV36	Q8NFW9,Q8TDW5,Q9UNE2	-
O00194	Q9UNE2	Q8NFW9,Q8TDW5,Q9BV36	-
O00204	O43704	Q6IMI6	P50225
O00204	P50225	-	O43704,Q6IMI6
O00204	Q6IMI6	O43704	P50225
O00206	Q99836	-	Q9Y2C9,Q9Y6Y9
O00206	Q9Y2C9	-	Q99836,Q9Y6Y9
O00206	Q9Y6Y9	-	Q99836,Q9Y2C9
O00217	O75251	-	O75380,O75489
O00217	O75380	-	O75251,O75489
O00217	O75489	O75251	O75380
O00220	P50591	-	-
O00221	Q00653	Q01201,Q04206,Q04864,Q8IWZ3	-
O00221	Q01201	Q00653,Q04206,Q04864,Q8IWZ3	-
O00221	Q04206	Q00653,Q01201,Q04864	Q8IWZ3
O00221	Q04864	Q00653,Q01201,Q04206	Q8IWZ3
O00221	Q8IWZ3	Q00653,Q01201,Q04206,Q04864	-
O00231	O00487	P51665	O75832,P61201,P62195
O00231	O75832	-	O00487,P51665,P61201,P62195
O00231	P51665	O00487	O75832,P61201,P62195
O00231	P61201	-	O00487,O75832,P51665,P62195
O00231	P62195	-	O00487,O75832,P51665,P61201
O00232	O00487	P51665	O75832,P62191,P62333
O00232	O75832	-	O00487,P51665,P62191,P62333
O00232	P51665	O00487	O75832,P62191,P62333
O00232	P62191	P62333	O00487,O75832,P51665
O00232	P62333	P62191	O00487,O75832,P51665
O00233	P17980	-	-
O00238	P12643	P43026	-
O00238	P43026	P12643	-
O00244	P35670	-	-
O00255	Q03164	-	-
O00257	Q9HC52	-	-
O00264	O15173	-	-
O00267	P19387	-	P24928,P62487,P63272
O00267	P24928	-	P19387,P62487,P63272
O00267	P62487	-	P19387,P24928,P63272
O00267	P63272	-	P19387,P24928,P62487
O00268	P20226	-	Q12962,Q16594
O00268	Q12962	-	P20226,Q16594
O00268	Q16594	-	P20226,Q12962
O00273	O76075	-	-
O00287	P48382	-	-
O00300	O14788	Q9Y6Q6	-
O00300	Q9Y6Q6	-	O14788
O00303	O15372	Q14152	P60228,Q7L2H7,Q99613,Q9UBQ5,Q9Y262
O00303	P60228	O15372,Q99613,Q9Y262	Q14152,Q7L2H7,Q9UBQ5
O00303	Q14152	O15372,Q7L2H7	P60228,Q99613,Q9UBQ5,Q9Y262
O00303	Q7L2H7	O15372	P60228,Q14152,Q99613,Q9UBQ5,Q9Y262
O00303	Q99613	P60228,Q9Y262	O15372,Q14152,Q7L2H7,Q9UBQ5
O00303	Q9UBQ5	O15372,Q7L2H7,Q9Y262	P60228,Q14152,Q99613
O00303	Q9Y262	O15372,P60228,Q99613,Q9UBQ5	Q14152,Q7L2H7
O00308	Q969T4	Q96LR5	Q9HAC8
O00308	Q96LR5	Q969T4	Q9HAC8
O00308	Q9HAC8	-	Q969T4,Q96LR5
O00311	Q9UBU7	-	-
O00327	O15516	-	-
O00329	P01112	-	P27986,Q92569
O00329	P27986	Q92569	P01112
O00329	Q92569	P27986	P01112
O00330	P09622	-	-
O00401	P60953	Q9H4E5	-
O00401	Q9H4E5	P60953	-
O00425	Q15365	-	-
O00444	O94986	Q8TEP8	-
O00444	Q8TEP8	O94986	-
O00459	O15357	P29353,P42336,P42338,P46108,P62993	-
O00459	P29353	O15357,P42336,P42338,P46108,P62993	-
O00459	P42336	P29353,P42338,P62993	O15357,P46108
O00459	P42338	P29353,P42336	O15357,P46108,P62993
O00459	P46108	O15357,P29353,P42336,P42338,P62993	-
O00459	P62993	O15357,P29353,P42336,P42338,P46108	-
O00463	Q12933	Q13114,Q9Y4K3	-
O00463	Q13114	Q12933,Q9Y4K3	-
O00463	Q9Y4K3	-	Q12933,Q13114
O00470	P31314	-	-
O00472	P51825	Q9UHB7	-
O00472	Q9UHB7	P51825	-
O00483	P14854	-	-
O00487	O00231	P51665	O00232,O43242,P35998,P48556,P62191,P62195,Q99460,Q9UNM6
O00487	O00232	P51665	O00231,O43242,P35998,P48556,P62191,P62195,Q99460,Q9UNM6
O00487	O43242	P35998,P48556,P51665,P62191,P62195	O00231,O00232,Q99460,Q9UNM6
O00487	P35998	O43242,P62191	O00231,O00232,P48556,P51665,P62195,Q99460,Q9UNM6
O00487	P48556	O00232,O43242,P51665,Q9UNM6	O00231,P35998,P62191,P62195,Q99460
O00487	P51665	-	O00231,O00232,O43242,P35998,P48556,P62191,P62195,Q99460,Q9UNM6
O00487	P62191	O43242,P35998	O00231,O00232,P48556,P51665,P62195,Q99460,Q9UNM6
O00487	P62195	O43242,P51665	O00231,O00232,P35998,P48556,P62191,Q99460,Q9UNM6
O00487	Q99460	-	O00231,O00232,O43242,P35998,P48556,P51665,P62191,P62195,Q9UNM6
O00487	Q9UNM6	O00232,P48556,P51665	O00231,O43242,P35998,P62191,P62195,Q99460
O00499	Q9UBW5	-	-
O00505	P52298	-	Q9UKX7
O00505	Q9UKX7	-	P52298
O00506	Q7L7X3	-	Q9P289,Q9Y376,Q9Y6E0
O00506	Q9P289	Q9Y6E0	Q7L7X3,Q9Y376
O00506	Q9Y376	-	Q7L7X3,Q9P289,Q9Y6E0
O00506	Q9Y6E0	Q9P289	Q7L7X3,Q9Y376
O00512	P35222	-	Q9BRQ0,Q9Y3Y4
O00512	Q9BRQ0	Q9Y3Y4	P35222
O00512	Q9Y3Y4	Q9BRQ0	P35222
O00522	O14713	-	-
O00541	Q14137	-	-
O00567	P22087	-	Q9Y2X3
O00567	Q9Y2X3	-	P22087
O00571	P35637	-	Q04637
O00571	Q04637	-	P35637
O00585	P13501	Q92583,Q99616,Q9Y258	-
O00585	Q92583	P13501,Q99616,Q9Y258	-
O00585	Q99616	P13501,Q92583,Q9Y258	-
O00585	Q9Y258	P13501,Q92583,Q99616	-
O00629	Q9UKX7	-	-
O00634	Q8NBI3	-	-
O00635	P78317	-	-
O00716	P06400	-	-
O00743	O75663	P78318	-
O00743	P78318	O75663	-
O00746	P15531	P22392	Q13232,Q9Y5B8
O00746	P22392	P15531	Q13232,Q9Y5B8
O00746	Q13232	Q9Y5B8	P15531,P22392
O00746	Q9Y5B8	Q13232	P15531,P22392
O00757	P09467	-	-
O14497	P51532	-	Q12824
O14497	Q12824	-	P51532
O14508	Q15369	-	-
O14512	Q93034	-	-
O14522	Q16849	-	-
O14543	Q15369	Q15370,Q93034	-
O14543	Q15370	Q15369	Q93034
O14543	Q93034	Q15369	Q15370
O14544	Q7Z7G1	-	Q93034
O14544	Q93034	-	Q7Z7G1
O14558	Q9UJY1	-	-
O14561	Q9HD34	-	-
O14618	P00441	-	-
O14625	P02776	P10720	-
O14625	P10720	P02776	-
O14640	O14641	Q92997	-
O14640	Q92997	O14641	-
O14641	O14640	-	O15169,Q155Q3,Q96CW1
O14641	O15169	-	O14640,Q155Q3,Q96CW1
O14641	Q155Q3	-	O14640,O15169,Q96CW1
O14641	Q96CW1	-	O14640,O15169,Q155Q3
O14662	O95183	-	Q12846
O14662	Q12846	O95183	-
O14686	P61964	-	-
O14709	Q8TF39	-	-
O14713	O00522	-	-
O14727	P55211	-	P99999
O14727	P99999	-	P55211
O14732	P29218	-	-
O14744	Q9BQA1	-	-
O14745	P15311	P26038	-
O14745	P26038	P15311	-
O14763	P50591	-	-
O14771	P57086	-	Q9Y5A6
O14771	Q9Y5A6	-	P57086
O14777	Q9BZD4	-	-
O14782	Q9Y496	-	-
O14786	P15692	-	-
O14788	O00300	-	-
O14793	Q13705	-	-
O14796	O60880	P16885,P19174	-
O14796	P16885	O60880,P19174	-
O14796	P19174	O60880,P16885	-
O14810	P63027	-	-
O14818	P25787	P25789,P28066	P25788,P49721
O14818	P25788	-	P25787,P25789,P28066,P49721
O14818	P25789	-	P25787,P25788,P28066,P49721
O14818	P28066	-	P25787,P25788,P25789,P49721
O14818	P49721	-	P25787,P25788,P25789,P28066
O14836	Q9Y275	-	-
O14879	P09913	P09914,Q5T764	-
O14879	P09914	P09913,Q5T764	-
O14879	Q5T764	P09913,P09914	-
O14893	P62304	P62306,P62308,P62314	P62316,Q16637
O14893	P62306	P62304,P62314,P62316	P62308,Q16637
O14893	P62308	P62304,P62314	P62306,P62316,Q16637
O14893	P62314	P62304,P62306,P62308,P62316	Q16637
O14893	P62316	P62314	P62304,P62306,P62308,Q16637
O14893	Q16637	-	P62304,P62306,P62308,P62314,P62316
O14896	Q02556	-	-
O14910	Q5T2T1	-	-
O14920	O15111	-	Q99558
O14920	Q99558	-	O15111
O14929	Q09028	-	-
O14931	Q68D85	-	-
O14933	O15344	O95376,Q6ZMZ0,Q7Z419,Q96EQ8,Q9BVG3,Q9BZR9	-
O14933	O95376	O15344,Q6ZMZ0,Q7Z419,Q96EQ8,Q9BVG3,Q9BZR9	-
O14933	Q6ZMZ0	O15344,O95376,Q7Z419,Q96EQ8,Q9BVG3,Q9BZR9	-
O14933	Q7Z419	O15344,O95376,Q6ZMZ0,Q96EQ8,Q9BVG3,Q9BZR9	-
O14933	Q96EQ8	O15344,O95376,Q6ZMZ0,Q7Z419,Q9BVG3,Q9BZR9	-
O14933	Q9BVG3	O15344,O95376,Q6ZMZ0,Q7Z419,Q96EQ8,Q9BZR9	-
O14933	Q9BZR9	O15344,O95376,Q6ZMZ0,Q7Z419,Q96EQ8,Q9BVG3	-
O14949	P31930	-	-
O14964	Q92783	-	-
O14965	P04198	P53350,Q9ULW0	-
O14965	P53350	P04198,Q9ULW0	-
O14965	Q9ULW0	P04198,P53350	-
O14967	P27824	-	-
O14974	O60237	P62140,Q9BZL4	Q9BZF9,Q9P0K7
O14974	P62140	-	O60237,Q9BZF9,Q9BZL4,Q9P0K7
O14974	Q9BZF9	O60237,P62140,Q9BZL4,Q9P0K7	-
O14974	Q9BZL4	O60237,Q9BZF9,Q9P0K7	P62140
O14974	Q9P0K7	Q9BZF9,Q9BZL4	O60237,P62140
O14976	P11142	-	-
O14977	O95190	P54368,Q9UMX2	-
O14977	P54368	O95190,Q9UMX2	-
O14977	Q9UMX2	O95190,P54368	-
O14978	P10073	-	P49910,P57086
O14978	P49910	-	P10073,P57086
O14978	P57086	-	P10073,P49910
O14980	O95149	P61925	-
O14980	P61925	O95149	-
O14990	P36873	P62136,P62140	-
O14990	P62136	P36873,P62140	-
O14990	P62140	P36873,P62136	-
O15021	Q9Y2H1	-	-
O15031	P52198	P61587,Q92730	Q04912
O15031	P61587	P52198,Q92730	Q04912
O15031	Q04912	-	P52198,P61587,Q92730
O15031	Q92730	P52198,P61587	Q04912
O15037	Q15843	-	-
O15041	Q9Y4D7	-	-
O15047	P61964	Q15291,Q6UXN9	Q9UBL3
O15047	Q15291	-	P61964,Q6UXN9,Q9UBL3
O15047	Q6UXN9	P61964,Q15291	Q9UBL3
O15047	Q9UBL3	Q15291	P61964,Q6UXN9
O15062	O15156	-	-
O15066	Q9Y496	-	-
O15084	Q9H2K2	-	-
O15085	P61586	-	-
O15111	O14920	-	Q99558
O15111	Q99558	-	O14920
O15116	Q9Y333	-	Q9Y4Z0
O15116	Q9Y4Z0	-	Q9Y333
O15118	P61916	-	-
O15123	Q02763	-	-
O15131	Q9UKX7	-	-
O15143	O15145	P61158	O15511,P59998,P61160,Q9BPX5
O15143	O15511	P59998,Q9BPX5	O15145,P61158,P61160
O15143	P59998	O15511,P61158,Q9BPX5	O15145,P61160
O15143	P61158	P59998	O15145,O15511,P61160,Q9BPX5
O15143	P61160	P59998	O15145,O15511,P61158,Q9BPX5
O15143	Q9BPX5	O15511,P59998	O15145,P61158,P61160
O15144	Q92747	-	-
O15145	O15143	Q92747	-
O15145	Q92747	O15143	-
O15151	Q00987	-	-
O15156	O15062	-	P41182
O15156	P41182	-	O15062
O15160	O95602	P52435,Q9H1A7	-
O15160	P52435	Q9H1A7	O95602
O15160	Q9H1A7	P52435	O95602
O15164	Q13263	-	Q9UPN9
O15164	Q9UPN9	-	Q13263
O15169	O14641	Q92997	P14923,P35222,Q9H2K2
O15169	P14923	P35222	O14641,Q92997,Q9H2K2
O15169	P35222	P14923	O14641,Q92997,Q9H2K2
O15169	Q92997	O14641	P14923,P35222,Q9H2K2
O15169	Q9H2K2	-	O14641,P14923,P35222,Q92997
O15173	O00264	-	-
O15198	Q13485	-	-
O15205	Q9H832	-	-
O15217	P09210	-	-
O15234	P38919	P61326	-
O15234	P61326	P38919	-
O15269	Q9NUV7	-	-
O15294	Q7Z494	-	-
O15315	O43502	O75771	O43543
O15315	O43543	-	O43502,O75771
O15315	O75771	O43502	O43543
O15344	O14933	P51668,P61077,P61086,P62837,P68036,Q969T4,Q96LR5,Q9Y2X8	-
O15344	P51668	O14933,P61077,P61086,P62837,P68036,Q969T4,Q96LR5,Q9Y2X8	-
O15344	P61077	O14933,P51668,P61086,P62837,P68036,Q969T4,Q96LR5,Q9Y2X8	-
O15344	P61086	O14933,P51668,P61077,P62837,P68036,Q969T4,Q96LR5,Q9Y2X8	-
O15344	P62837	O14933,P51668,P61077,P61086,P68036,Q969T4,Q96LR5,Q9Y2X8	-
O15344	P68036	O14933,P51668,P61077,P61086,P62837,Q969T4,Q96LR5,Q9Y2X8	-
O15344	Q969T4	O14933,P51668,P61077,P61086,P62837,P68036,Q96LR5,Q9Y2X8	-
O15344	Q96LR5	O14933,P51668,P61077,P61086,P62837,P68036,Q969T4,Q9Y2X8	-
O15344	Q9Y2X8	O14933,P51668,P61077,P61086,P62837,P68036,Q969T4,Q96LR5	-
O15350	Q13625	Q9H3D4	-
O15350	Q9H3D4	Q13625	-
O15354	P29274	Q13639	-
O15354	Q13639	P29274	-
O15357	O00459	P62993	-
O15357	P62993	O00459	-
O15372	B5ME19	Q99613	O00303,Q14152,Q7L2H7,Q9UBQ5,Q9Y262
O15372	O00303	Q14152	B5ME19,Q7L2H7,Q99613,Q9UBQ5,Q9Y262
O15372	Q14152	O00303	B5ME19,Q7L2H7,Q99613,Q9UBQ5,Q9Y262
O15372	Q7L2H7	O00303,Q14152,Q9UBQ5	B5ME19,Q99613,Q9Y262
O15372	Q99613	B5ME19	O00303,Q14152,Q7L2H7,Q9UBQ5,Q9Y262
O15372	Q9UBQ5	O00303,Q7L2H7,Q9Y262	B5ME19,Q14152,Q99613
O15372	Q9Y262	Q9UBQ5	B5ME19,O00303,Q14152,Q7L2H7,Q99613
O15379	O75376	Q9Y618	P56524
O15379	P56524	-	O75376,Q9Y618
O15379	Q9Y618	O75376	P56524
O15392	P55211	Q53HL2	Q9NQS7,Q9NR28
O15392	Q53HL2	P55211,Q9NQS7	Q9NR28
O15392	Q9NQS7	Q53HL2	P55211,Q9NR28
O15392	Q9NR28	Q53HL2,Q9NQS7	P55211
O15400	Q12846	Q16623	Q15836
O15400	Q15836	-	Q12846,Q16623
O15400	Q16623	Q12846	Q15836
O15409	Q8IVH2	Q9BZS1,Q9H334	-
O15409	Q9BZS1	Q8IVH2,Q9H334	-
O15409	Q9H334	Q8IVH2,Q9BZS1	-
O15455	Q7L0X0	-	-
O15457	O43196	-	-
O15467	P13501	-	-
O15499	Q2M1V0	-	-
O15511	O15143	Q92747	P61160
O15511	P61160	-	O15143,Q92747
O15511	Q92747	O15143	P61160
O15514	P62487	-	-
O15516	O00327	-	-
O15519	Q14790	-	Q92851
O15519	Q92851	-	Q14790
O15520	P21802	-	-
O15524	Q13617	Q15369	Q15370
O15524	Q15369	Q13617	Q15370
O15524	Q15370	Q13617,Q15369	-
O15530	P31749	Q6A1A2	-
O15530	Q6A1A2	P31749	-
O15535	P10073	Q3MJ62	-
O15535	Q3MJ62	P10073	-
O15541	O75643	-	Q13435
O15541	Q13435	-	O75643
O15552	Q9UBY5	-	-
O15553	Q9ULZ3	-	-
O43143	O75533	-	-
O43148	Q9BTL3	-	-
O43150	P19174	-	Q96B97
O43150	Q96B97	-	P19174
O43157	P08581	-	P61587,Q92730
O43157	P61587	Q92730	P08581
O43157	Q92730	P61587	P08581
O43167	O43298	Q96BR9,Q96C00	Q15937,Q3KQV3,Q7Z3K3,Q8TF50,Q96EG3,Q9BYV9,Q9NQZ8,Q9UID6,Q9UIH9
O43167	Q15937	Q3KQV3,Q8TF50,Q96EG3,Q9NQZ8,Q9UID6	O43298,Q7Z3K3,Q96BR9,Q96C00,Q9BYV9,Q9UIH9
O43167	Q3KQV3	Q15937,Q8TF50,Q96EG3,Q9NQZ8,Q9UID6	O43298,Q7Z3K3,Q96BR9,Q96C00,Q9BYV9,Q9UIH9
O43167	Q7Z3K3	Q8TF50,Q96EG3	O43298,Q15937,Q3KQV3,Q96BR9,Q96C00,Q9BYV9,Q9NQZ8,Q9UID6,Q9UIH9
O43167	Q8TF50	Q15937,Q3KQV3,Q7Z3K3,Q96EG3,Q9NQZ8,Q9UID6	O43298,Q96BR9,Q96C00,Q9BYV9,Q9UIH9
O43167	Q96BR9	Q9BYV9	O43298,Q15937,Q3KQV3,Q7Z3K3,Q8TF50,Q96C00,Q96EG3,Q9NQZ8,Q9UID6,Q9UIH9
O43167	Q96C00	O43298,Q96BR9,Q9BYV9	Q15937,Q3KQV3,Q7Z3K3,Q8TF50,Q96EG3,Q9NQZ8,Q9UID6,Q9UIH9
O43167	Q96EG3	Q15937,Q8TF50,Q9NQZ8,Q9UID6	O43298,Q3KQV3,Q7Z3K3,Q96BR9,Q96C00,Q9BYV9,Q9UIH9
O43167	Q9BYV9	Q96BR9	O43298,Q15937,Q3KQV3,Q7Z3K3,Q8TF50,Q96C00,Q96EG3,Q9NQZ8,Q9UID6,Q9UIH9
O43167	Q9NQZ8	Q15937,Q3KQV3,Q8TF50,Q96EG3,Q9UID6	O43298,Q7Z3K3,Q96BR9,Q96C00,Q9BYV9,Q9UIH9
O43167	Q9UID6	Q15937,Q3KQV3,Q8TF50,Q96EG3,Q9NQZ8	O43298,Q7Z3K3,Q96BR9,Q96C00,Q9BYV9,Q9UIH9
O43167	Q9UIH9	-	O43298,Q15937,Q3KQV3,Q7Z3K3,Q8TF50,Q96BR9,Q96C00,Q96EG3,Q9BYV9,Q9NQZ8,Q9UID6
O43172	O43395	-	O43447,O94906,Q8WWY3
O43172	O43447	O94906	O43395,Q8WWY3
O43172	O94906	-	O43395,O43447,Q8WWY3
O43172	Q8WWY3	-	O43395,O43447,O94906
O43181	O75489	Q16795	Q9UI09
O43181	Q16795	O75489,Q9UI09	-
O43181	Q9UI09	Q16795	O75489
O43186	O43711	O95947,Q9BQY4	P78412
O43186	O95947	O43711	P78412,Q9BQY4
O43186	P78412	-	O43711,O95947,Q9BQY4
O43186	Q9BQY4	-	O43711,O95947,P78412
O43187	P10398	P51617,Q9Y616	Q9NWZ3
O43187	P51617	P10398,Q9Y616	Q9NWZ3
O43187	Q9NWZ3	-	P10398,P51617,Q9Y616
O43187	Q9Y616	P10398,P51617	Q9NWZ3
O43194	P08908	-	-
O43196	O15457	-	-
O43236	Q8IYM1	-	-
O43242	O00487	P51665	P62195
O43242	P51665	P62195	O00487
O43242	P62195	P51665	O00487
O43251	Q8N9W6	-	Q9NWB1
O43251	Q9NWB1	-	Q8N9W6
O43281	O94875	Q9NYB9	Q8N5H7
O43281	Q8N5H7	-	O94875,Q9NYB9
O43281	Q9NYB9	O94875	Q8N5H7
O43295	P62993	-	-
O43296	Q8TF50	Q9Y473	-
O43296	Q9Y473	Q8TF50	-
O43298	O43167	-	Q8TAU3,Q96SQ5
O43298	Q8TAU3	Q96SQ5	O43167
O43298	Q96SQ5	Q8TAU3	O43167
O43309	P17028	Q9NX65	P57086,Q8WTR7,Q96IT1,Q96JS3,Q9P0L1,Q9Y5A6
O43309	P57086	Q96IT1,Q96JS3	P17028,Q8WTR7,Q9NX65,Q9P0L1,Q9Y5A6
O43309	Q8WTR7	Q9Y5A6	P17028,P57086,Q96IT1,Q96JS3,Q9NX65,Q9P0L1
O43309	Q96IT1	P57086,Q96JS3	P17028,Q8WTR7,Q9NX65,Q9P0L1,Q9Y5A6
O43309	Q96JS3	P57086,Q96IT1	P17028,Q8WTR7,Q9NX65,Q9P0L1,Q9Y5A6
O43309	Q9NX65	P17028	P57086,Q8WTR7,Q96IT1,Q96JS3,Q9P0L1,Q9Y5A6
O43309	Q9P0L1	-	P17028,P57086,Q8WTR7,Q96IT1,Q96JS3,Q9NX65,Q9Y5A6
O43309	Q9Y5A6	Q8WTR7,Q9NX65	P17028,P57086,Q96IT1,Q96JS3,Q9P0L1
O43315	P30301	-	-
O43323	Q4KMG0	Q9BWV1	-
O43323	Q9BWV1	Q4KMG0	-
O43395	O43172	-	O95777,Q9Y4Z0
O43395	O95777	-	O43172,Q9Y4Z0
O43395	Q9Y4Z0	-	O43172,O95777
O43432	P11940	-	P60842
O43432	P60842	-	P11940
O43447	O43172	-	-
O43463	P45973	P83916,Q13185	Q15910,Q5TAQ9
O43463	P83916	P45973,Q13185	Q15910,Q5TAQ9
O43463	Q13185	P45973,P83916	Q15910,Q5TAQ9
O43463	Q15910	-	P45973,P83916,Q13185,Q5TAQ9
O43463	Q5TAQ9	-	P45973,P83916,Q13185,Q15910
O43488	O95154	-	-
O43502	O15315	O43542,O43543	O75771,Q06609
O43502	O43542	Q06609	O15315,O43543,O75771
O43502	O43543	O15315,O43542,Q06609	O75771
O43502	O75771	O43542,Q06609	O15315,O43543
O43502	Q06609	O43542,O75771	O15315,O43543
O43504	Q0VGL1	Q6IAA8,Q9UHA4	Q9Y2Q5
O43504	Q6IAA8	Q0VGL1,Q9Y2Q5	Q9UHA4
O43504	Q9UHA4	Q0VGL1,Q9Y2Q5	Q6IAA8
O43504	Q9Y2Q5	Q6IAA8,Q9UHA4	Q0VGL1
O43520	Q3MIR4	Q9NV96	-
O43520	Q9NV96	Q3MIR4	-
O43521	P10415	Q07812,Q07817,Q07820,Q16548,Q92843,Q9HD36	-
O43521	Q07812	P10415,Q07817,Q07820,Q16548,Q92843,Q9HD36	-
O43521	Q07817	P10415,Q07812,Q07820,Q16548,Q92843,Q9HD36	-
O43521	Q07820	P10415,Q07812,Q07817,Q16548,Q92843,Q9HD36	-
O43521	Q16548	P10415,Q07812,Q07817,Q07820,Q92843,Q9HD36	-
O43521	Q92843	P10415,Q07812,Q07817,Q07820,Q16548,Q9HD36	-
O43521	Q9HD36	P10415,Q07812,Q07817,Q07820,Q16548,Q92843	-
O43524	P85037	-	Q08050
O43524	Q08050	-	P85037
O43541	Q15797	-	-
O43542	O43502	Q06609	-
O43542	Q06609	O43502	-
O43543	O15315	O43502,O75771	-
O43543	O43502	O15315,O75771	-
O43543	O75771	O15315,O43502	-
O43557	O95407	P36941,Q92956	-
O43557	P36941	O95407,Q92956	-
O43557	Q92956	O95407,P36941	-
O43566	P08754	P63096	-
O43566	P63096	P08754	-
O43567	P61088	-	-
O43583	Q9ULC4	-	-
O43592	P62826	-	-
O43597	P22681	-	-
O43617	O75865	Q86SZ2,Q8IUR0	Q9Y5R8
O43617	Q86SZ2	O75865,Q8IUR0	Q9Y5R8
O43617	Q8IUR0	O75865,Q86SZ2	Q9Y5R8
O43617	Q9Y5R8	O75865,Q86SZ2,Q8IUR0	-
O43623	P36508	-	-
O43633	Q9Y3E7	-	-
O43639	P15882	P16333,P42681,P52757	P48059,Q96IW2,Q9NYB9
O43639	P16333	P15882,P42681,P52757	P48059,Q96IW2,Q9NYB9
O43639	P42681	P15882,P16333,P52757	P48059,Q96IW2,Q9NYB9
O43639	P48059	-	P15882,P16333,P42681,P52757,Q96IW2,Q9NYB9
O43639	P52757	P15882,P16333,P42681	P48059,Q96IW2,Q9NYB9
O43639	Q96IW2	P15882,P52757	P16333,P42681,P48059,Q9NYB9
O43639	Q9NYB9	-	P15882,P16333,P42681,P48059,P52757,Q96IW2
O43678	P28331	-	-
O43679	P25800	P61968,Q68G74	Q9BWW4
O43679	P61968	P25800,Q68G74	Q9BWW4
O43679	Q68G74	P25800,P61968	Q9BWW4
O43679	Q9BWW4	-	P25800,P61968,Q68G74
O43681	Q7L5D6	-	-
O43683	O60566	-	-
O43704	O00204	-	Q06520
O43704	Q06520	-	O00204
O43707	Q08043	-	Q8IY33
O43707	Q8IY33	-	Q08043
O43709	Q9UI30	-	-
O43711	O43186	-	P35548
O43711	P35548	-	O43186
O43715	Q9Y255	Q9Y3B1	-
O43715	Q9Y3B1	Q9Y255	-
O43739	Q969H4	-	-
O43741	P54619	P54646,Q13131,Q9UGI9,Q9UGJ0	Q8IYT8,Q96RU7,Q9Y478
O43741	P54646	P54619,Q13131,Q9UGI9,Q9UGJ0	Q8IYT8,Q96RU7,Q9Y478
O43741	Q13131	P54619,P54646,Q9UGI9,Q9UGJ0	Q8IYT8,Q96RU7,Q9Y478
O43741	Q8IYT8	P54646,Q13131,Q96RU7	P54619,Q9UGI9,Q9UGJ0,Q9Y478
O43741	Q96RU7	P54646,Q13131,Q8IYT8	P54619,Q9UGI9,Q9UGJ0,Q9Y478
O43741	Q9UGI9	P54619,P54646,Q13131,Q9UGJ0	Q8IYT8,Q96RU7,Q9Y478
O43741	Q9UGJ0	P54619,P54646,Q13131,Q9UGI9	Q8IYT8,Q96RU7,Q9Y478
O43741	Q9Y478	-	P54619,P54646,Q13131,Q8IYT8,Q96RU7,Q9UGI9,Q9UGJ0
O43747	P56377	-	-
O43752	O75379	Q12846,Q15836,Q16623,Q86Y82,Q9BV40	-
O43752	Q12846	O75379,Q15836,Q16623,Q86Y82,Q9BV40	-
O43752	Q15836	O75379,Q12846,Q16623,Q86Y82,Q9BV40	-
O43752	Q16623	O75379,Q12846,Q15836,Q86Y82,Q9BV40	-
O43752	Q86Y82	O75379,Q12846,Q15836,Q16623,Q9BV40	-
O43752	Q9BV40	O75379,Q12846,Q15836,Q16623,Q86Y82	-
O43765	Q96EQ0	-	-
O43790	O76011	O76014,O76015,P02533,P08727,P08779,P19012,Q14525,Q14532,Q15323,Q6A162,Q6A163,Q7Z3Y7,Q7Z3Y8,Q7Z3Z0,Q92764	Q01546
O43790	O76014	O76011,O76015,P02533,P08727,P08779,P19012,Q14525,Q14532,Q15323,Q6A162,Q6A163,Q7Z3Y7,Q7Z3Y8,Q7Z3Z0,Q92764	Q01546
O43790	O76015	O76011,O76014,P02533,P08727,P08779,P19012,Q14525,Q14532,Q15323,Q6A162,Q6A163,Q7Z3Y7,Q7Z3Y8,Q7Z3Z0,Q92764	Q01546
O43790	P02533	O76011,O76014,O76015,P08727,P08779,P19012,Q14525,Q14532,Q15323,Q6A162,Q6A163,Q7Z3Y7,Q7Z3Y8,Q7Z3Z0,Q92764	Q01546
O43790	P08727	O76011,O76014,O76015,P02533,P08779,P19012,Q14525,Q14532,Q15323,Q6A162,Q6A163,Q7Z3Y7,Q7Z3Y8,Q7Z3Z0,Q92764	Q01546
O43790	P08779	O76011,O76014,O76015,P02533,P08727,P19012,Q14525,Q14532,Q15323,Q6A162,Q6A163,Q7Z3Y7,Q7Z3Y8,Q7Z3Z0,Q92764	Q01546
O43790	P19012	O76011,O76014,O76015,P02533,P08727,P08779,Q14525,Q14532,Q15323,Q6A162,Q6A163,Q7Z3Y7,Q7Z3Y8,Q7Z3Z0,Q92764	Q01546
O43790	Q01546	-	O76011,O76014,O76015,P02533,P08727,P08779,P19012,Q14525,Q14532,Q15323,Q6A162,Q6A163,Q7Z3Y7,Q7Z3Y8,Q7Z3Z0,Q92764
O43790	Q14525	O76011,O76014,O76015,P02533,P08727,P08779,P19012,Q14532,Q15323,Q6A162,Q6A163,Q7Z3Y7,Q7Z3Y8,Q7Z3Z0,Q92764	Q01546
O43790	Q14532	O76011,O76014,O76015,P02533,P08727,P08779,P19012,Q14525,Q15323,Q6A162,Q6A163,Q7Z3Y7,Q7Z3Y8,Q7Z3Z0,Q92764	Q01546
O43790	Q15323	O76011,O76014,O76015,P02533,P08727,P08779,P19012,Q14525,Q14532,Q6A162,Q6A163,Q7Z3Y7,Q7Z3Y8,Q7Z3Z0,Q92764	Q01546
O43790	Q6A162	O76011,O76014,O76015,P02533,P08727,P08779,P19012,Q14525,Q14532,Q15323,Q6A163,Q7Z3Y7,Q7Z3Y8,Q7Z3Z0,Q92764	Q01546
O43790	Q6A163	O76011,O76014,O76015,P02533,P08727,P08779,P19012,Q14525,Q14532,Q15323,Q6A162,Q7Z3Y7,Q7Z3Y8,Q7Z3Z0,Q92764	Q01546
O43790	Q7Z3Y7	O76011,O76014,O76015,P02533,P08727,P08779,P19012,Q14525,Q14532,Q15323,Q6A162,Q6A163,Q7Z3Y8,Q7Z3Z0,Q92764	Q01546
O43790	Q7Z3Y8	O76011,O76014,O76015,P02533,P08727,P08779,P19012,Q14525,Q14532,Q15323,Q6A162,Q6A163,Q7Z3Y7,Q7Z3Z0,Q92764	Q01546
O43790	Q7Z3Z0	O76011,O76014,O76015,P02533,P08727,P08779,P19012,Q14525,Q14532,Q15323,Q6A162,Q6A163,Q7Z3Y7,Q7Z3Y8,Q92764	Q01546
O43790	Q92764	O76011,O76014,O76015,P02533,P08727,P08779,P19012,Q14525,Q14532,Q15323,Q6A162,Q6A163,Q7Z3Y7,Q7Z3Y8,Q7Z3Z0	Q01546
O43791	Q13618	-	-
O43795	P35579	-	-
O43809	Q16630	Q8N684	-
O43809	Q8N684	Q16630	-
O43815	P30153	P30154,Q13033,Q9NRL3	-
O43815	P30154	P30153,Q13033,Q9NRL3	-
O43815	Q13033	P30153,P30154,Q9NRL3	-
O43815	Q9NRL3	P30153,P30154,Q13033	-
O43889	Q68CJ9	-	-
O43913	O43929	Q13415,Q9UBD5	Q13416
O43913	Q13415	O43929,Q9UBD5	Q13416
O43913	Q13416	Q9UBD5	O43929,Q13415
O43913	Q9UBD5	O43929	Q13415,Q13416
O43921	P54764	-	-
O43924	P36404	P36405,Q0P5N6,Q9NXU5	Q92834
O43924	P36405	P36404,Q0P5N6,Q9NXU5	Q92834
O43924	Q0P5N6	P36404,P36405,Q9NXU5	Q92834
O43924	Q92834	-	P36404,P36405,Q0P5N6,Q9NXU5
O43924	Q9NXU5	P36404,P36405,Q0P5N6	Q92834
O43929	O43913	Q13415	Q13416,Q9UBD5
O43929	Q13415	O43913	Q13416,Q9UBD5
O43929	Q13416	O43913,Q13415	Q9UBD5
O43929	Q9UBD5	O43913	Q13415,Q13416
O43933	Q13608	-	-
O60216	Q8N3U4	Q8WVM7	Q9UQE7
O60216	Q8WVM7	Q8N3U4	Q9UQE7
O60216	Q9UQE7	-	Q8N3U4,Q8WVM7
O60231	Q92620	-	Q9HCS7
O60231	Q9HCS7	-	Q92620
O60237	O14974	-	P62140
O60237	P62140	-	O14974
O60238	Q12983	-	-
O60244	Q9BTT4	-	-
O60256	P60891	-	Q14558
O60256	Q14558	P60891	-
O60260	Q15645	-	-
O60264	P62805	-	Q14839
O60264	Q14839	-	P62805
O60271	P62330	P84077	-
O60271	P84077	P62330	-
O60306	Q9HCS7	-	-
O60341	O95863	-	Q8IZ40,Q9P2K3,Q9UKL0
O60341	Q8IZ40	Q9P2K3,Q9UKL0	O95863
O60341	Q9P2K3	Q8IZ40,Q9UKL0	O95863
O60341	Q9UKL0	Q8IZ40,Q9P2K3	O95863
O60346	Q14160	-	-
O60353	Q8N474	-	-
O60361	P15531	-	-
O60486	O75326	-	-
O60487	Q6UWV2	-	-
O60506	Q9NZI8	-	-
O60508	Q9UMS4	-	-
O60516	P06730	-	-
O60548	O75593	-	-
O60563	P50750	-	P51825,Q9UHB7
O60563	P51825	Q9UHB7	P50750
O60563	Q9UHB7	P51825	P50750
O60566	O43683	Q12834,Q13257	Q8NG31,Q9UJX5
O60566	Q12834	O43683,Q13257,Q8NG31	Q9UJX5
O60566	Q13257	O43683,Q12834	Q8NG31,Q9UJX5
O60566	Q8NG31	Q12834	O43683,Q13257,Q9UJX5
O60566	Q9UJX5	Q12834	O43683,Q13257,Q8NG31
O60573	O75420	-	-
O60583	P50750	-	-
O60603	Q15399	Q9BXR5,Q9Y2C9	Q99836
O60603	Q99836	-	Q15399,Q9BXR5,Q9Y2C9
O60603	Q9BXR5	Q15399,Q9Y2C9	Q99836
O60603	Q9Y2C9	Q15399,Q9BXR5	Q99836
O60609	Q5T4W7	-	-
O60610	P61586	-	-
O60671	O60921	-	Q99638
O60671	Q99638	-	O60921
O60674	P23458	-	P29597
O60674	P29597	-	P23458
O60684	Q9UKX7	-	-
O60711	P25800	-	-
O60749	O75436	-	Q13596,Q86XE0,Q9UNH7
O60749	Q13596	-	O75436,Q86XE0,Q9UNH7
O60749	Q86XE0	Q9UNH7	O75436,Q13596
O60749	Q9UNH7	Q86XE0	O75436,Q13596
O60784	O75674	-	-
O60806	O95231	P31273,P78337	O95947
O60806	O95947	-	O95231,P31273,P78337
O60806	P31273	O95231,P78337	O95947
O60806	P78337	-	O95231,O95947,P31273
O60812	B2RXH8	P07910	-
O60812	P07910	B2RXH8	-
O60832	Q6PI26	-	Q9NPE3,Q9NY12
O60832	Q9NPE3	-	Q6PI26,Q9NY12
O60832	Q9NY12	-	Q6PI26,Q9NPE3
O60880	O14796	-	-
O60884	Q8WW22	-	-
O60894	Q16602	-	-
O60895	Q16602	-	-
O60921	O60671	-	Q99638
O60921	Q99638	-	O60671
O60925	Q9UHV9	-	-
O75084	P56703	-	-
O75123	P36508	-	-
O75140	Q12980	Q8WTW4	-
O75140	Q8WTW4	Q12980	-
O75143	Q9BSB4	-	-
O75175	A5YKK6	Q9NZN8	-
O75175	Q9NZN8	A5YKK6	-
O75190	P11142	-	-
O75251	O00217	Q16795,Q9UI09	O75489
O75251	O75489	O00217,Q16795	Q9UI09
O75251	Q16795	O00217	O75489,Q9UI09
O75251	Q9UI09	O00217	O75489,Q16795
O75306	O75380	-	O75489,P19404
O75306	O75489	-	O75380,P19404
O75306	P19404	-	O75380,O75489
O75317	Q8TAF3	-	Q8TBZ3
O75317	Q8TBZ3	-	Q8TAF3
O75323	Q9BPW8	-	-
O75326	O60486	-	-
O75340	P53355	Q9UBV8,Q9Y5Z4	-
O75340	Q9UBV8	P53355	Q9Y5Z4
O75340	Q9Y5Z4	P53355	Q9UBV8
O75342	Q9BYJ1	-	-
O75344	Q14318	-	-
O75348	Q8NEY4	Q96A05	-
O75348	Q96A05	-	Q8NEY4
O75351	Q9BW62	-	-
O75360	P49639	-	-
O75365	Q12974	-	-
O75367	Q12824	-	-
O75376	O15379	-	P10276,P20393
O75376	P10276	P20393	O15379
O75376	P20393	P10276	O15379
O75379	O43752	Q12846,Q16623,Q86Y82	Q8N9I0
O75379	Q12846	O43752,Q16623,Q86Y82	Q8N9I0
O75379	Q16623	O43752,Q12846,Q86Y82	Q8N9I0
O75379	Q86Y82	O43752,Q12846,Q16623	Q8N9I0
O75379	Q8N9I0	Q12846,Q16623,Q86Y82	O43752
O75380	O00217	O75306,P28331,Q9UI09	P19404,Q16795
O75380	O75306	O00217,P28331	P19404,Q16795,Q9UI09
O75380	P19404	P28331	O00217,O75306,Q16795,Q9UI09
O75380	P28331	O00217,O75306,P19404	Q16795,Q9UI09
O75380	Q16795	Q9UI09	O00217,O75306,P19404,P28331
O75380	Q9UI09	O00217,Q16795	O75306,P19404,P28331
O75382	P51668	Q96LR5,Q9H832	Q9C040
O75382	Q96LR5	P51668,Q9H832	Q9C040
O75382	Q9C040	-	P51668,Q96LR5,Q9H832
O75382	Q9H832	P51668,Q96LR5	Q9C040
O75385	P54646	Q13131	-
O75385	Q13131	P54646	-
O75419	P49736	-	-
O75420	O60573	-	-
O75436	O60749	-	Q13596,Q96QK1
O75436	Q13596	-	O60749,Q96QK1
O75436	Q96QK1	-	O60749,Q13596
O75444	Q9Y5Q3	-	-
O75446	Q96ST3	-	-
O75449	Q9BW62	-	-
O75461	Q14186	Q14188	-
O75461	Q14188	Q14186	-
O75469	Q15788	-	-
O75475	P51858	-	Q03164
O75475	Q03164	-	P51858
O75478	Q92830	Q92831	-
O75478	Q92831	Q92830	-
O75489	O00217	O43181,O75251,O75306,P28331	O95182,P56556,Q16718,Q16795
O75489	O43181	O75251,O75306,P28331,P56556,Q16718	O00217,O95182,Q16795
O75489	O75251	O43181,O75306,P56556,Q16795	O00217,O95182,P28331,Q16718
O75489	O75306	O43181,O75251,O95182,P28331	O00217,P56556,Q16718,Q16795
O75489	O95182	O75306,Q16718	O00217,O43181,O75251,P28331,P56556,Q16795
O75489	P28331	O00217,O43181,O75306,O95182	O75251,P56556,Q16718,Q16795
O75489	P56556	O43181,O75251,O75306,Q16795	O00217,O95182,P28331,Q16718
O75489	Q16718	O43181,O75306,O95182	O00217,O75251,P28331,P56556,Q16795
O75489	Q16795	O43181,O75251,P56556	O00217,O75306,O95182,P28331,Q16718
O75494	Q15287	-	-
O75496	D6RGH6	Q9H211	-
O75496	Q9H211	D6RGH6	-
O75521	Q13011	-	-
O75525	Q07666	Q15637,Q5VWX1	-
O75525	Q15637	Q07666,Q5VWX1	-
O75525	Q5VWX1	Q07666,Q15637	-
O75530	P63244	Q04724	Q09028,Q15022,Q15910,Q16576,Q6ZN18,Q92800,Q92833
O75530	Q04724	P63244,Q15022,Q15910	Q09028,Q16576,Q6ZN18,Q92800,Q92833
O75530	Q09028	Q04724,Q15022,Q15910,Q16576	P63244,Q6ZN18,Q92800,Q92833
O75530	Q15022	Q16576	P63244,Q04724,Q09028,Q15910,Q6ZN18,Q92800,Q92833
O75530	Q15910	Q04724,Q15022	P63244,Q09028,Q16576,Q6ZN18,Q92800,Q92833
O75530	Q16576	Q09028,Q15022	P63244,Q04724,Q15910,Q6ZN18,Q92800,Q92833
O75530	Q6ZN18	-	P63244,Q04724,Q09028,Q15022,Q15910,Q16576,Q92800,Q92833
O75530	Q92800	Q15910,Q92833	P63244,Q04724,Q09028,Q15022,Q16576,Q6ZN18
O75530	Q92833	Q15022	P63244,Q04724,Q09028,Q15910,Q16576,Q6ZN18,Q92800
O75531	P50402	-	-
O75533	O43143	-	Q8TAD8
O75533	Q8TAD8	-	O43143
O75554	O75643	-	-
O75558	O00161	P60880,P61764,Q15833	Q12846,Q16623
O75558	P60880	O00161,P61764,Q15833	Q12846,Q16623
O75558	P61764	O00161,P60880,Q15833	Q12846,Q16623
O75558	Q12846	Q16623	O00161,P60880,P61764,Q15833
O75558	Q15833	O00161,P60880,P61764	Q12846,Q16623
O75558	Q16623	Q12846	O00161,P60880,P61764,Q15833
O75569	O95793	-	Q15633,Q9UPY3
O75569	Q15633	-	O95793,Q9UPY3
O75569	Q9UPY3	-	O95793,Q15633
O75581	O94907	-	-
O75593	O60548	-	P84022,Q15796
O75593	P84022	Q15796	O60548
O75593	Q15796	P84022	O60548
O75607	Q86SE8	-	-
O75643	O15541	-	O75554,Q6P2Q9
O75643	O75554	-	O15541,Q6P2Q9
O75643	Q6P2Q9	-	O15541,O75554
O75663	O00743	P60510,P67775	P30153
O75663	P30153	-	O00743,P60510,P67775
O75663	P60510	O00743,P67775	P30153
O75663	P67775	O00743,P60510	P30153
O75674	O60784	-	-
O75676	P05771	-	-
O75689	Q9NQT8	-	-
O75695	P36405	-	-
O75771	O15315	O43543	O43502
O75771	O43502	-	O15315,O43543
O75771	O43543	O15315	O43502
O75791	P00540	-	Q9H788
O75791	Q9H788	-	P00540
O75792	Q5TBB1	-	-
O75807	P62136	-	-
O75815	P46108	-	Q14511
O75815	Q14511	-	P46108
O75817	Q8N5L8	Q9BUL9	-
O75817	Q9BUL9	Q8N5L8	-
O75821	Q13347	-	-
O75828	P16152	-	-
O75832	O00231	P62191	O00232,P35998,P43686,P62195,P62333
O75832	O00232	-	O00231,P35998,P43686,P62191,P62195,P62333
O75832	P35998	P62195	O00231,O00232,P43686,P62191,P62333
O75832	P43686	P62191	O00231,O00232,P35998,P62195,P62333
O75832	P62191	P43686	O00231,O00232,P35998,P62195,P62333
O75832	P62195	P35998,P43686,P62191	O00231,O00232,P62333
O75832	P62333	P43686,P62191	O00231,O00232,P35998,P62195
O75843	P56377	-	-
O75865	O43617	Q9Y296	-
O75865	Q9Y296	O43617	-
O75879	Q9H0R6	-	-
O75886	Q9NYB9	-	-
O75899	Q9UBS5	-	-
O75909	Q14004	Q9NYV4	-
O75909	Q9NYV4	Q14004	-
O75914	P63000	-	-
O75925	G2XKQ0	-	-
O75928	G2XKQ0	P63165	-
O75928	P63165	G2XKQ0	-
O75934	Q99459	-	Q9UMS4
O75934	Q9UMS4	-	Q99459
O75947	P24539	-	P25705
O75947	P25705	P24539	-
O75973	P60827	-	-
O76003	Q53S33	Q9Y3E2	-
O76003	Q9Y3E2	Q53S33	-
O76011	O43790	O95678,P02538,P04264,P05787,P12035,P35900,P48668,P78385,P78386,Q14533,Q3SY84,Q5XKE5,Q7RTS7,Q8N1N4,Q9NSB4	-
O76011	O95678	O43790,P02538,P04264,P05787,P12035,P35900,P48668,P78385,P78386,Q14533,Q3SY84,Q5XKE5,Q7RTS7,Q8N1N4,Q9NSB4	-
O76011	P02538	O43790,O95678,P04264,P05787,P12035,P35900,P48668,P78385,P78386,Q14533,Q3SY84,Q5XKE5,Q7RTS7,Q8N1N4,Q9NSB4	-
O76011	P04264	O43790,O95678,P02538,P05787,P12035,P35900,P48668,P78385,P78386,Q14533,Q3SY84,Q5XKE5,Q7RTS7,Q8N1N4,Q9NSB4	-
O76011	P05787	O43790,O95678,P02538,P04264,P12035,P35900,P48668,P78385,P78386,Q14533,Q3SY84,Q5XKE5,Q7RTS7,Q8N1N4,Q9NSB4	-
O76011	P12035	O43790,O95678,P02538,P04264,P05787,P35900,P48668,P78385,P78386,Q14533,Q3SY84,Q5XKE5,Q7RTS7,Q8N1N4,Q9NSB4	-
O76011	P35900	O43790,O95678,P02538,P04264,P05787,P12035,P48668,P78385,P78386,Q14533,Q3SY84,Q5XKE5,Q7RTS7,Q8N1N4,Q9NSB4	-
O76011	P48668	O43790,O95678,P02538,P04264,P05787,P12035,P35900,P78385,P78386,Q14533,Q3SY84,Q5XKE5,Q7RTS7,Q8N1N4,Q9NSB4	-
O76011	P78385	O43790,O95678,P02538,P04264,P05787,P12035,P35900,P48668,P78386,Q14533,Q3SY84,Q5XKE5,Q7RTS7,Q8N1N4,Q9NSB4	-
O76011	P78386	O43790,O95678,P02538,P04264,P05787,P12035,P35900,P48668,P78385,Q14533,Q3SY84,Q5XKE5,Q7RTS7,Q8N1N4,Q9NSB4	-
O76011	Q14533	O43790,O95678,P02538,P04264,P05787,P12035,P35900,P48668,P78385,P78386,Q3SY84,Q5XKE5,Q7RTS7,Q8N1N4,Q9NSB4	-
O76011	Q3SY84	O43790,O95678,P02538,P04264,P05787,P12035,P35900,P48668,P78385,P78386,Q14533,Q5XKE5,Q7RTS7,Q8N1N4,Q9NSB4	-
O76011	Q5XKE5	O43790,O95678,P02538,P04264,P05787,P12035,P35900,P48668,P78385,P78386,Q14533,Q3SY84,Q7RTS7,Q8N1N4,Q9NSB4	-
O76011	Q7RTS7	O43790,O95678,P02538,P04264,P05787,P12035,P35900,P48668,P78385,P78386,Q14533,Q3SY84,Q5XKE5,Q8N1N4,Q9NSB4	-
O76011	Q8N1N4	O43790,O95678,P02538,P04264,P05787,P12035,P35900,P48668,P78385,P78386,Q14533,Q3SY84,Q5XKE5,Q7RTS7,Q9NSB4	-
O76011	Q9NSB4	O43790,O95678,P02538,P04264,P05787,P12035,P35900,P48668,P78385,P78386,Q14533,Q3SY84,Q5XKE5,Q7RTS7,Q8N1N4	-
O76014	O43790	O95678,P04259,P04264,P12035,P17661,P19013,P48668,P78385,P78386,Q01546,Q13515,Q14533,Q3SY84,Q7RTS7	-
O76014	O95678	O43790,P04259,P04264,P12035,P17661,P19013,P48668,P78385,P78386,Q01546,Q13515,Q14533,Q3SY84,Q7RTS7	-
O76014	P04259	O43790,O95678,P04264,P12035,P17661,P19013,P48668,P78385,P78386,Q01546,Q13515,Q14533,Q3SY84,Q7RTS7	-
O76014	P04264	O43790,O95678,P04259,P12035,P17661,P19013,P48668,P78385,P78386,Q01546,Q13515,Q14533,Q3SY84,Q7RTS7	-
O76014	P12035	O43790,O95678,P04259,P04264,P17661,P19013,P48668,P78385,P78386,Q01546,Q13515,Q14533,Q3SY84,Q7RTS7	-
O76014	P17661	O43790,O95678,P04259,P04264,P12035,P19013,P48668,P78385,P78386,Q01546,Q13515,Q14533,Q3SY84,Q7RTS7	-
O76014	P19013	O43790,O95678,P04259,P04264,P12035,P17661,P48668,P78385,P78386,Q01546,Q13515,Q14533,Q3SY84,Q7RTS7	-
O76014	P48668	O43790,O95678,P04259,P04264,P12035,P17661,P19013,P78385,P78386,Q01546,Q13515,Q14533,Q3SY84,Q7RTS7	-
O76014	P78385	O43790,O95678,P04259,P04264,P12035,P17661,P19013,P48668,P78386,Q01546,Q13515,Q14533,Q3SY84,Q7RTS7	-
O76014	P78386	O43790,O95678,P04259,P04264,P12035,P17661,P19013,P48668,P78385,Q01546,Q13515,Q14533,Q3SY84,Q7RTS7	-
O76014	Q01546	O43790,O95678,P04259,P04264,P12035,P17661,P19013,P48668,P78385,P78386,Q13515,Q14533,Q3SY84,Q7RTS7	-
O76014	Q13515	O43790,O95678,P04259,P04264,P12035,P17661,P19013,P48668,P78385,P78386,Q01546,Q14533,Q3SY84,Q7RTS7	-
O76014	Q14533	O43790,O95678,P04259,P04264,P12035,P17661,P19013,P48668,P78385,P78386,Q01546,Q13515,Q3SY84,Q7RTS7	-
O76014	Q3SY84	O43790,O95678,P04259,P04264,P12035,P17661,P19013,P48668,P78385,P78386,Q01546,Q13515,Q14533,Q7RTS7	-
O76014	Q7RTS7	O43790,O95678,P04259,P04264,P12035,P17661,P19013,P48668,P78385,P78386,Q01546,Q13515,Q14533,Q3SY84	-
O76015	O43790	O95678,P02538,P04259,P04264,P05787,P12035,P13647,P19013,P35908,P48668,P78385,P78386,Q01546,Q14533,Q14CN4,Q3SY84,Q5XKE5,Q7RTS7	-
O76015	O95678	O43790,P02538,P04259,P04264,P05787,P12035,P13647,P19013,P35908,P48668,P78385,P78386,Q01546,Q14533,Q14CN4,Q3SY84,Q5XKE5,Q7RTS7	-
O76015	P02538	O43790,O95678,P04259,P04264,P05787,P12035,P13647,P19013,P35908,P48668,P78385,P78386,Q01546,Q14533,Q14CN4,Q3SY84,Q5XKE5,Q7RTS7	-
O76015	P04259	O43790,O95678,P02538,P04264,P05787,P12035,P13647,P19013,P35908,P48668,P78385,P78386,Q01546,Q14533,Q14CN4,Q3SY84,Q5XKE5,Q7RTS7	-
O76015	P04264	O43790,O95678,P02538,P04259,P05787,P12035,P13647,P19013,P35908,P48668,P78385,P78386,Q01546,Q14533,Q14CN4,Q3SY84,Q5XKE5,Q7RTS7	-
O76015	P05787	O43790,O95678,P02538,P04259,P04264,P12035,P13647,P19013,P35908,P48668,P78385,P78386,Q01546,Q14533,Q14CN4,Q3SY84,Q5XKE5,Q7RTS7	-
O76015	P12035	O43790,O95678,P02538,P04259,P04264,P05787,P13647,P19013,P35908,P48668,P78385,P78386,Q01546,Q14533,Q14CN4,Q3SY84,Q5XKE5,Q7RTS7	-
O76015	P13647	O43790,O95678,P02538,P04259,P04264,P05787,P12035,P19013,P35908,P48668,P78385,P78386,Q01546,Q14533,Q14CN4,Q3SY84,Q5XKE5,Q7RTS7	-
O76015	P19013	O43790,O95678,P02538,P04259,P04264,P05787,P12035,P13647,P35908,P48668,P78385,P78386,Q01546,Q14533,Q14CN4,Q3SY84,Q5XKE5,Q7RTS7	-
O76015	P35908	O43790,O95678,P02538,P04259,P04264,P05787,P12035,P13647,P19013,P48668,P78385,P78386,Q01546,Q14533,Q14CN4,Q3SY84,Q5XKE5,Q7RTS7	-
O76015	P48668	O43790,O95678,P02538,P04259,P04264,P05787,P12035,P13647,P19013,P35908,P78385,P78386,Q01546,Q14533,Q14CN4,Q3SY84,Q5XKE5,Q7RTS7	-
O76015	P78385	O43790,O95678,P02538,P04259,P04264,P05787,P12035,P13647,P19013,P35908,P48668,P78386,Q01546,Q14533,Q14CN4,Q3SY84,Q5XKE5,Q7RTS7	-
O76015	P78386	O43790,O95678,P02538,P04259,P04264,P05787,P12035,P13647,P19013,P35908,P48668,P78385,Q01546,Q14533,Q14CN4,Q3SY84,Q5XKE5,Q7RTS7	-
O76015	Q01546	O43790,O95678,P02538,P04259,P04264,P05787,P12035,P13647,P19013,P35908,P48668,P78385,P78386,Q14533,Q14CN4,Q3SY84,Q5XKE5,Q7RTS7	-
O76015	Q14533	O43790,O95678,P02538,P04259,P04264,P05787,P12035,P13647,P19013,P35908,P48668,P78385,P78386,Q01546,Q14CN4,Q3SY84,Q5XKE5,Q7RTS7	-
O76015	Q14CN4	O43790,O95678,P02538,P04259,P04264,P05787,P12035,P13647,P19013,P35908,P48668,P78385,P78386,Q01546,Q14533,Q3SY84,Q5XKE5,Q7RTS7	-
O76015	Q3SY84	O43790,O95678,P02538,P04259,P04264,P05787,P12035,P13647,P19013,P35908,P48668,P78385,P78386,Q01546,Q14533,Q14CN4,Q5XKE5,Q7RTS7	-
O76015	Q5XKE5	O43790,O95678,P02538,P04259,P04264,P05787,P12035,P13647,P19013,P35908,P48668,P78385,P78386,Q01546,Q14533,Q14CN4,Q3SY84,Q7RTS7	-
O76015	Q7RTS7	O43790,O95678,P02538,P04259,P04264,P05787,P12035,P13647,P19013,P35908,P48668,P78385,P78386,Q01546,Q14533,Q14CN4,Q3SY84,Q5XKE5	-
O76064	P62837	-	-
O76075	O00273	-	-
O94776	Q09028	Q16576	Q13547,Q92769
O94776	Q13547	Q92769	Q09028,Q16576
O94776	Q16576	Q09028	Q13547,Q92769
O94776	Q92769	Q13547	Q09028,Q16576
O94782	Q8TAF3	-	-
O94813	Q9Y6N7	-	-
O94817	Q9H1Y0	-	-
O94829	P47813	P61326,Q9Y5S9	P62826,P63279
O94829	P61326	P47813,P62826	P63279,Q9Y5S9
O94829	P62826	P63279	P47813,P61326,Q9Y5S9
O94829	P63279	P47813,P62826,Q9Y5S9	P61326
O94829	Q9Y5S9	P47813,P62826,P63279	P61326
O94855	Q15437	-	-
O94875	O43281	-	-
O94888	P55072	-	-
O94889	Q13618	-	-
O94906	O43172	Q96DI7	Q6P2Q9,Q8WWY3
O94906	Q6P2Q9	Q8WWY3	O43172,Q96DI7
O94906	Q8WWY3	Q6P2Q9	O43172,Q96DI7
O94906	Q96DI7	O43172,Q8WWY3	Q6P2Q9
O94907	O75581	-	-
O94921	P30281	-	P38936
O94921	P38936	P30281	-
O94973	Q96CW1	-	-
O94986	O00444	-	-
O94992	Q96MH2	-	-
O95049	Q8NI35	-	-
O95059	P78346	-	-
O95067	P06493	P24941	-
O95067	P24941	P06493	-
O95125	Q7Z4V0	-	Q96EG3,Q9Y2P0
O95125	Q96EG3	-	Q7Z4V0,Q9Y2P0
O95125	Q9Y2P0	-	Q7Z4V0,Q96EG3
O95140	Q8IWA4	-	-
O95149	O14980	-	-
O95154	O43488	-	-
O95163	Q9H9T3	-	-
O95166	O95352	P60520,Q9BQS8,Q9BXW4,Q9Y4P1	Q9H0R8
O95166	P60520	O95352,Q9BQS8	Q9BXW4,Q9H0R8,Q9Y4P1
O95166	Q9BQS8	O95352,P60520,Q9BXW4	Q9H0R8,Q9Y4P1
O95166	Q9BXW4	O95352,Q9BQS8,Q9Y4P1	P60520,Q9H0R8
O95166	Q9H0R8	Q9BQS8	O95352,P60520,Q9BXW4,Q9Y4P1
O95166	Q9Y4P1	O95352,Q9BXW4	P60520,Q9BQS8,Q9H0R8
O95182	O75489	-	-
O95183	O14662	O95721,P61266,Q12846,Q16623	-
O95183	O95721	O14662,P61266,Q12846,Q16623	-
O95183	P61266	O14662,O95721,Q12846,Q16623	-
O95183	Q12846	O14662,O95721,P61266,Q16623	-
O95183	Q16623	O14662,O95721,P61266,Q12846	-
O95190	O14977	-	-
O95198	Q13618	-	Q14145,Q53G59,Q9UH77
O95198	Q14145	-	Q13618,Q53G59,Q9UH77
O95198	Q53G59	-	Q13618,Q14145,Q9UH77
O95198	Q9UH77	-	Q13618,Q14145,Q53G59
O95219	Q5VWJ9	-	Q9UNH6
O95219	Q9UNH6	-	Q5VWJ9
O95231	O60806	P31273,Q96SF7,Q9BQY4,Q9Y458	-
O95231	P31273	Q96SF7,Q9BQY4,Q9Y458	O60806
O95231	Q96SF7	O60806,P31273,Q9BQY4,Q9Y458	-
O95231	Q9BQY4	P31273,Q96SF7,Q9Y458	O60806
O95231	Q9Y458	O60806,P31273,Q96SF7,Q9BQY4	-
O95264	P46098	-	-
O95271	P54274	-	-
O95292	Q9P0L0	-	-
O95347	Q9NTJ3	-	-
O95352	O95166	P60520,Q9BXW4,Q9GZQ8,Q9H0R8,Q9H492	Q9NT62
O95352	P60520	O95166,Q9BXW4,Q9GZQ8,Q9H0R8,Q9H492	Q9NT62
O95352	Q9BXW4	O95166,P60520,Q9GZQ8,Q9H0R8,Q9H492	Q9NT62
O95352	Q9GZQ8	O95166,P60520,Q9BXW4,Q9H0R8,Q9H492	Q9NT62
O95352	Q9H0R8	O95166,P60520,Q9BXW4,Q9GZQ8,Q9H492	Q9NT62
O95352	Q9H492	O95166,P60520,Q9BXW4,Q9GZQ8,Q9H0R8	Q9NT62
O95352	Q9NT62	-	O95166,P60520,Q9BXW4,Q9GZQ8,Q9H0R8,Q9H492
O95376	O14933	P68036,Q9NPD8	-
O95376	P68036	O14933,Q9NPD8	-
O95376	Q9NPD8	O14933,P68036	-
O95382	P46734	-	-
O95391	Q6P2Q9	-	-
O95400	P83876	-	-
O95405	P84022	Q15796	-
O95405	Q15796	P84022	-
O95407	O43557	-	-
O95429	P0DMV8	P11142,P17066,P34931,P54652	-
O95429	P11142	P0DMV8,P17066,P34931,P54652	-
O95429	P17066	P0DMV8,P11142,P34931,P54652	-
O95429	P34931	P0DMV8,P11142,P17066,P54652	-
O95429	P54652	P0DMV8,P11142,P17066,P34931	-
O95602	O15160	-	P19388,P61218,Q3B726,Q9H9Y6
O95602	P19388	P61218	O15160,Q3B726,Q9H9Y6
O95602	P61218	Q9H9Y6	O15160,P19388,Q3B726
O95602	Q3B726	-	O15160,P19388,P61218,Q9H9Y6
O95602	Q9H9Y6	-	O15160,P19388,P61218,Q3B726
O95630	Q9Y3E7	-	-
O95631	P43146	Q8NBI3	-
O95631	Q8NBI3	P43146	-
O95644	P05412	P18847	-
O95644	P18847	P05412	-
O95670	Q96A05	-	-
O95678	O76011	O76014,O76015,P08727,P13646,P19012,P35900,Q14525,Q15323,Q2M2I5,Q6A162,Q7Z3Y8,Q7Z3Y9,Q7Z3Z0,Q92764	P08670,P12035,P17661,P41219,Q01546
O95678	O76014	O76011,O76015,P08727,P13646,P19012,P35900,Q14525,Q15323,Q2M2I5,Q6A162,Q7Z3Y8,Q7Z3Y9,Q7Z3Z0,Q92764	P08670,P12035,P17661,P41219,Q01546
O95678	O76015	O76011,O76014,P08727,P13646,P19012,P35900,Q14525,Q15323,Q2M2I5,Q6A162,Q7Z3Y8,Q7Z3Y9,Q7Z3Z0,Q92764	P08670,P12035,P17661,P41219,Q01546
O95678	P08670	P12035,P17661,P41219,Q01546	O76011,O76014,O76015,P08727,P13646,P19012,P35900,Q14525,Q15323,Q2M2I5,Q6A162,Q7Z3Y8,Q7Z3Y9,Q7Z3Z0,Q92764
O95678	P08727	O76011,O76014,O76015,P13646,P19012,P35900,Q14525,Q15323,Q2M2I5,Q6A162,Q7Z3Y8,Q7Z3Y9,Q7Z3Z0,Q92764	P08670,P12035,P17661,P41219,Q01546
O95678	P12035	P08670,P17661,P41219,Q01546,Q6A162,Q7Z3Y8,Q7Z3Z0	O76011,O76014,O76015,P08727,P13646,P19012,P35900,Q14525,Q15323,Q2M2I5,Q7Z3Y9,Q92764
O95678	P13646	O76011,O76014,O76015,P08727,P19012,P35900,Q14525,Q15323,Q2M2I5,Q6A162,Q7Z3Y8,Q7Z3Y9,Q7Z3Z0,Q92764	P08670,P12035,P17661,P41219,Q01546
O95678	P17661	P08670,P12035,P41219,Q01546,Q7Z3Y8	O76011,O76014,O76015,P08727,P13646,P19012,P35900,Q14525,Q15323,Q2M2I5,Q6A162,Q7Z3Y9,Q7Z3Z0,Q92764
O95678	P19012	O76011,O76014,O76015,P08727,P13646,P35900,Q14525,Q15323,Q2M2I5,Q6A162,Q7Z3Y8,Q7Z3Y9,Q7Z3Z0,Q92764	P08670,P12035,P17661,P41219,Q01546
O95678	P35900	O76011,O76014,O76015,P08727,P13646,P19012,Q14525,Q15323,Q2M2I5,Q6A162,Q7Z3Y8,Q7Z3Y9,Q7Z3Z0,Q92764	P08670,P12035,P17661,P41219,Q01546
O95678	P41219	P08670,P12035,P17661,Q01546,Q7Z3Y8	O76011,O76014,O76015,P08727,P13646,P19012,P35900,Q14525,Q15323,Q2M2I5,Q6A162,Q7Z3Y9,Q7Z3Z0,Q92764
O95678	Q01546	P08670,P12035,P17661,P41219	O76011,O76014,O76015,P08727,P13646,P19012,P35900,Q14525,Q15323,Q2M2I5,Q6A162,Q7Z3Y8,Q7Z3Y9,Q7Z3Z0,Q92764
O95678	Q14525	O76011,O76014,O76015,P08727,P13646,P19012,P35900,Q15323,Q2M2I5,Q6A162,Q7Z3Y8,Q7Z3Y9,Q7Z3Z0,Q92764	P08670,P12035,P17661,P41219,Q01546
O95678	Q15323	O76011,O76014,O76015,P08727,P13646,P19012,P35900,Q14525,Q2M2I5,Q6A162,Q7Z3Y8,Q7Z3Y9,Q7Z3Z0,Q92764	P08670,P12035,P17661,P41219,Q01546
O95678	Q2M2I5	O76011,O76014,O76015,P08727,P13646,P19012,P35900,Q14525,Q15323,Q6A162,Q7Z3Y8,Q7Z3Y9,Q7Z3Z0,Q92764	P08670,P12035,P17661,P41219,Q01546
O95678	Q6A162	O76011,O76014,O76015,P08727,P13646,P19012,P35900,Q14525,Q15323,Q2M2I5,Q7Z3Y8,Q7Z3Y9,Q7Z3Z0,Q92764	P08670,P12035,P17661,P41219,Q01546
O95678	Q7Z3Y8	O76011,O76014,O76015,P08727,P13646,P19012,P35900,Q14525,Q15323,Q2M2I5,Q6A162,Q7Z3Y9,Q7Z3Z0,Q92764	P08670,P12035,P17661,P41219,Q01546
O95678	Q7Z3Y9	O76011,O76014,O76015,P08727,P13646,P19012,P35900,Q14525,Q15323,Q2M2I5,Q6A162,Q7Z3Y8,Q7Z3Z0,Q92764	P08670,P12035,P17661,P41219,Q01546
O95678	Q7Z3Z0	O76011,O76014,O76015,P08727,P13646,P19012,P35900,Q14525,Q15323,Q2M2I5,Q6A162,Q7Z3Y8,Q7Z3Y9,Q92764	P08670,P12035,P17661,P41219,Q01546
O95678	Q92764	O76011,O76014,O76015,P08727,P13646,P19012,P35900,Q14525,Q15323,Q2M2I5,Q6A162,Q7Z3Y8,Q7Z3Y9,Q7Z3Z0	P08670,P12035,P17661,P41219,Q01546
O95707	P78345	-	-
O95711	Q99467	-	-
O95716	P47224	Q96C24	-
O95716	Q96C24	P47224	-
O95721	O95183	P61266,Q13277,Q16623,Q86Y82	P23763,P56962,P63027,Q15836,Q9BV40,Q9H115
O95721	P23763	P56962,P63027,Q15836,Q9BV40	O95183,P61266,Q13277,Q16623,Q86Y82,Q9H115
O95721	P56962	P23763,P63027,Q15836,Q9BV40	O95183,P61266,Q13277,Q16623,Q86Y82,Q9H115
O95721	P61266	O95183,Q13277,Q16623,Q86Y82	P23763,P56962,P63027,Q15836,Q9BV40,Q9H115
O95721	P63027	P23763,P56962,Q15836,Q9BV40	O95183,P61266,Q13277,Q16623,Q86Y82,Q9H115
O95721	Q13277	O95183,P61266,Q16623	P23763,P56962,P63027,Q15836,Q86Y82,Q9BV40,Q9H115
O95721	Q15836	P23763,P56962,P63027,Q9BV40	O95183,P61266,Q13277,Q16623,Q86Y82,Q9H115
O95721	Q16623	O95183,P61266,Q13277,Q86Y82	P23763,P56962,P63027,Q15836,Q9BV40,Q9H115
O95721	Q86Y82	O95183,P61266,Q16623,Q9H115	P23763,P56962,P63027,Q13277,Q15836,Q9BV40
O95721	Q9BV40	P23763,P56962,P63027,Q15836	O95183,P61266,Q13277,Q16623,Q86Y82,Q9H115
O95721	Q9H115	-	O95183,P23763,P56962,P61266,P63027,Q13277,Q15836,Q16623,Q86Y82,Q9BV40
O95747	Q96J92	-	Q9H4A3,Q9Y376
O95747	Q9H4A3	Q9Y376	Q96J92
O95747	Q9Y376	-	Q96J92,Q9H4A3
O95757	P11142	-	-
O95760	Q01638	-	-
O95777	O43395	Q9Y333	P62312,Q9Y4Z0
O95777	P62312	Q9Y333,Q9Y4Z0	O43395
O95777	Q9Y333	P62312	O43395,Q9Y4Z0
O95777	Q9Y4Z0	-	O43395,P62312,Q9Y333
O95786	Q7Z434	-	-
O95793	O75569	-	-
O95810	Q6NZI2	Q969G5	-
O95810	Q969G5	Q6NZI2	-
O95816	P11142	-	-
O95817	P0DMV8	P11142	-
O95817	P11142	P0DMV8	-
O95831	P09622	-	-
O95835	Q7L9L4	Q9H8S9	-
O95835	Q9H8S9	Q7L9L4	-
O95863	O60341	-	-
O95872	Q63ZY3	Q8NI38	-
O95872	Q8NI38	Q63ZY3	-
O95931	Q06587	Q99496	-
O95931	Q99496	Q06587	-
O95947	O43186	-	O60806,Q96SF7
O95947	O60806	Q96SF7	O43186
O95947	Q96SF7	-	O43186,O60806
O95967	Q9UBX5	-	-
O95983	Q8WXI9	-	-
O95999	Q9UDY8	-	-
O96013	P60953	Q96EL1	-
O96013	Q96EL1	P60953	-
O96015	P63167	Q96FJ2	-
O96015	Q96FJ2	P63167	-
O96017	P53350	-	-
O96019	P51532	-	Q9GZN1,Q9H9F9
O96019	Q9GZN1	P51532,Q9H9F9	-
O96019	Q9H9F9	P51532,Q9GZN1	-
O96020	P24941	Q00526	P38936,P46527
O96020	P38936	P46527	P24941,Q00526
O96020	P46527	P38936	P24941,Q00526
O96020	Q00526	P24941	P38936,P46527
P00338	P07195	-	-
P00352	P05091	-	-
P00395	P13073	-	-
P00403	P09669	P13073	P14854,P20674
P00403	P13073	P09669,P20674	P14854
P00403	P14854	-	P09669,P13073,P20674
P00403	P20674	P09669,P13073	P14854
P00441	O14618	-	-
P00492	Q9NRG1	-	-
P00519	P08631	-	P12931,P16333,P46109
P00519	P12931	-	P08631,P16333,P46109
P00519	P16333	P46109	P08631,P12931
P00519	P46109	P16333	P08631,P12931
P00533	P01133	P01135,Q99075	P04626,P21860,P43405,Q02297,Q07912,Q9UJM3
P00533	P01135	P01133,Q99075	P04626,P21860,P43405,Q02297,Q07912,Q9UJM3
P00533	P04626	P21860	P01133,P01135,P43405,Q02297,Q07912,Q99075,Q9UJM3
P00533	P21860	P04626	P01133,P01135,P43405,Q02297,Q07912,Q99075,Q9UJM3
P00533	P43405	Q9UJM3	P01133,P01135,P04626,P21860,Q02297,Q07912,Q99075
P00533	Q02297	-	P01133,P01135,P04626,P21860,P43405,Q07912,Q99075,Q9UJM3
P00533	Q07912	-	P01133,P01135,P04626,P21860,P43405,Q02297,Q99075,Q9UJM3
P00533	Q99075	P01133,P01135	P04626,P21860,P43405,Q02297,Q07912,Q9UJM3
P00533	Q9UJM3	P43405	P01133,P01135,P04626,P21860,Q02297,Q07912,Q99075
P00540	O75791	-	-
P00734	P01008	-	P07359
P00734	P07359	-	P01008
P00736	P09871	-	-
P00749	Q03405	-	-
P00751	P01024	-	-
P00797	P01019	-	-
P01008	P00734	-	-
P01019	P00797	-	-
P01023	P05160	-	-
P01024	P00751	-	P08603
P01024	P08603	-	P00751
P01033	P14780	-	-
P01100	P05412	P15336,P17275,P17535,P17544	P53539
P01100	P15336	P05412,P17275,P17535,P17544	P53539
P01100	P17275	P05412,P15336,P17535,P17544	P53539
P01100	P17535	P05412,P15336,P17275,P17544	P53539
P01100	P17544	P05412,P15336,P17275,P17535	P53539
P01100	P53539	P05412,P15336,P17275,P17535,P17544	-
P01106	P04198	P61244	-
P01106	P61244	-	P04198
P01111	Q3MIN7	-	-
P01112	O00329	Q07889	P04049,Q12967,Q8WWW0,Q9NZL6
P01112	P04049	Q07889,Q12967,Q8WWW0,Q9NZL6	O00329
P01112	Q07889	O00329,P04049,Q12967,Q8WWW0,Q9NZL6	-
P01112	Q12967	P04049,Q07889,Q8WWW0,Q9NZL6	O00329
P01112	Q8WWW0	P04049,Q07889,Q12967,Q9NZL6	O00329
P01112	Q9NZL6	P04049,Q07889,Q12967,Q8WWW0	O00329
P01127	P09619	-	-
P01130	P02749	P30533	Q8NBP7
P01130	P30533	P02749	Q8NBP7
P01130	Q8NBP7	-	P02749,P30533
P01133	P00533	-	-
P01135	P00533	-	-
P01137	P06756	-	P36897,P37173,Q14392
P01137	P36897	P37173	P06756,Q14392
P01137	P37173	P36897	P06756,Q14392
P01137	Q14392	-	P06756,P36897,P37173
P01138	P04629	Q99523,Q9UPU3	P08138
P01138	P08138	P04629	Q99523,Q9UPU3
P01138	Q99523	P04629,Q9UPU3	P08138
P01138	Q9UPU3	P04629,Q99523	P08138
P01215	P01225	-	-
P01225	P01215	-	-
P01241	P10912	-	-
P01270	Q03431	-	-
P01275	P48546	-	-
P01375	P19438	P20333	-
P01375	P20333	P19438	-
P01562	P01568	-	-
P01568	P01562	-	-
P01579	P15260	-	-
P01584	Q9NPH3	-	-
P01588	P19235	-	-
P01589	P60568	-	-
P01857	P0CG04	-	P12314,P31994
P01857	P12314	P31994	P0CG04
P01857	P31994	P12314	P0CG04
P01889	P10321	-	P43626,P43628,P43632,P61769,Q14943,Q8N423
P01889	P43626	P43628,P43632,Q14943,Q8N423	P10321,P61769
P01889	P43628	P43626,P43632,Q14943,Q8N423	P10321,P61769
P01889	P43632	P43626,P43628,Q14943,Q8N423	P10321,P61769
P01889	P61769	-	P10321,P43626,P43628,P43632,Q14943,Q8N423
P01889	Q14943	P43626,P43628,P43632,Q8N423	P10321,P61769
P01889	Q8N423	P43626,P43628,P43632,Q14943	P10321,P61769
P01903	P01911	-	P28067
P01903	P28067	-	P01911
P01909	P01920	P04233	-
P01909	P04233	P01920	-
P01911	P01903	P28067	P79483
P01911	P28067	P01903	P79483
P01911	P79483	P01903	P28067
P01920	P01909	P04233	-
P01920	P04233	P01909	-
P02008	P02042	P02100,P09105,P68871,P69891,P69892,Q6B0K9	-
P02008	P02100	P02042,P09105,P68871,P69891,P69892,Q6B0K9	-
P02008	P09105	P02042,P02100,P68871,P69891,P69892,Q6B0K9	-
P02008	P68871	P02042,P02100,P09105,P69891,P69892,Q6B0K9	-
P02008	P69891	P02042,P02100,P09105,P68871,P69892,Q6B0K9	-
P02008	P69892	P02042,P02100,P09105,P68871,P69891,Q6B0K9	-
P02008	Q6B0K9	P02042,P02100,P09105,P68871,P69891,P69892	-
P02042	P02008	P09105,P69905	-
P02042	P09105	P02008,P69905	-
P02042	P69905	P02008,P09105	-
P02100	P02008	P09105,P69905	-
P02100	P09105	P02008,P69905	-
P02100	P69905	P02008,P09105	-
P02462	P08572	-	-
P02489	P02511	P04792	-
P02489	P04792	P02511	-
P02511	P02489	P04792,Q16082	Q9UJY1
P02511	P04792	P02489,Q16082	Q9UJY1
P02511	Q16082	P02489,P04792	Q9UJY1
P02511	Q9UJY1	-	P02489,P04792,Q16082
P02533	O43790	P04264,P12035,P13647,P41219,P48668,Q13515,Q14533,Q14CN4,Q5XKE5,Q8N1N4	-
P02533	P04264	O43790,P12035,P13647,P41219,P48668,Q13515,Q14533,Q14CN4,Q5XKE5,Q8N1N4	-
P02533	P12035	O43790,P04264,P13647,P41219,P48668,Q13515,Q14533,Q14CN4,Q5XKE5,Q8N1N4	-
P02533	P13647	O43790,P04264,P12035,P41219,P48668,Q13515,Q14533,Q14CN4,Q5XKE5,Q8N1N4	-
P02533	P41219	O43790,P04264,P12035,P13647,P48668,Q13515,Q14533,Q14CN4,Q5XKE5,Q8N1N4	-
P02533	P48668	O43790,P04264,P12035,P13647,P41219,Q13515,Q14533,Q14CN4,Q5XKE5,Q8N1N4	-
P02533	Q13515	O43790,P04264,P12035,P13647,P41219,P48668,Q14533,Q14CN4,Q5XKE5,Q8N1N4	-
P02533	Q14533	O43790,P04264,P12035,P13647,P41219,P48668,Q13515,Q14CN4,Q5XKE5,Q8N1N4	-
P02533	Q14CN4	O43790,P04264,P12035,P13647,P41219,P48668,Q13515,Q14533,Q5XKE5,Q8N1N4	-
P02533	Q5XKE5	O43790,P04264,P12035,P13647,P41219,P48668,Q13515,Q14533,Q14CN4,Q8N1N4	-
P02533	Q8N1N4	O43790,P04264,P12035,P13647,P41219,P48668,Q13515,Q14533,Q14CN4,Q5XKE5	-
P02538	O76011	O76015,P08727,P08779,P13646,P19012,Q04695,Q15323,Q6A162,Q92764	P05783,Q7Z3Y7,Q7Z3Y8,Q7Z3Y9,Q7Z3Z0
P02538	O76015	O76011,P08727,P08779,P13646,P19012,Q04695,Q15323,Q6A162,Q92764	P05783,Q7Z3Y7,Q7Z3Y8,Q7Z3Y9,Q7Z3Z0
P02538	P05783	Q7Z3Y7,Q7Z3Y8,Q7Z3Y9,Q7Z3Z0	O76011,O76015,P08727,P08779,P13646,P19012,Q04695,Q15323,Q6A162,Q92764
P02538	P08727	O76011,O76015,P08779,P13646,P19012,Q04695,Q15323,Q6A162,Q92764	P05783,Q7Z3Y7,Q7Z3Y8,Q7Z3Y9,Q7Z3Z0
P02538	P08779	O76011,O76015,P08727,P13646,P19012,Q04695,Q15323,Q6A162,Q92764	P05783,Q7Z3Y7,Q7Z3Y8,Q7Z3Y9,Q7Z3Z0
P02538	P13646	O76011,O76015,P08727,P08779,P19012,Q04695,Q15323,Q6A162,Q92764	P05783,Q7Z3Y7,Q7Z3Y8,Q7Z3Y9,Q7Z3Z0
P02538	P19012	O76011,O76015,P08727,P08779,P13646,Q04695,Q15323,Q6A162,Q92764	P05783,Q7Z3Y7,Q7Z3Y8,Q7Z3Y9,Q7Z3Z0
P02538	Q04695	O76011,O76015,P08727,P08779,P13646,P19012,Q15323,Q6A162,Q92764	P05783,Q7Z3Y7,Q7Z3Y8,Q7Z3Y9,Q7Z3Z0
P02538	Q15323	O76011,O76015,P08727,P08779,P13646,P19012,Q04695,Q6A162,Q92764	P05783,Q7Z3Y7,Q7Z3Y8,Q7Z3Y9,Q7Z3Z0
P02538	Q6A162	O76011,O76015,P08727,P08779,P13646,P19012,Q04695,Q15323,Q92764	P05783,Q7Z3Y7,Q7Z3Y8,Q7Z3Y9,Q7Z3Z0
P02538	Q7Z3Y7	P05783,Q7Z3Y8,Q7Z3Y9,Q7Z3Z0	O76011,O76015,P08727,P08779,P13646,P19012,Q04695,Q15323,Q6A162,Q92764
P02538	Q7Z3Y8	P05783,Q7Z3Y7,Q7Z3Y9,Q7Z3Z0	O76011,O76015,P08727,P08779,P13646,P19012,Q04695,Q15323,Q6A162,Q92764
P02538	Q7Z3Y9	P05783,Q7Z3Y7,Q7Z3Y8,Q7Z3Z0	O76011,O76015,P08727,P08779,P13646,P19012,Q04695,Q15323,Q6A162,Q92764
P02538	Q7Z3Z0	P05783,Q7Z3Y7,Q7Z3Y8,Q7Z3Y9	O76011,O76015,P08727,P08779,P13646,P19012,Q04695,Q15323,Q6A162,Q92764
P02538	Q92764	O76011,O76015,P08727,P08779,P13646,P19012,Q04695,Q15323,Q6A162	P05783,Q7Z3Y7,Q7Z3Y8,Q7Z3Y9,Q7Z3Z0
P02545	P20700	Q03252	-
P02545	Q03252	P20700	-
P02585	P19429	-	-
P02671	P02675	P02679	-
P02671	P02679	P02675	-
P02675	P02671	-	-
P02679	P02671	-	-
P02686	P28067	-	-
P02741	P31995	-	-
P02745	P02746	P02747	-
P02745	P02747	P02746	-
P02746	P02745	-	-
P02747	P02745	-	-
P02749	P01130	-	-
P02751	P13612	-	-
P02753	P02766	-	-
P02766	P02753	-	-
P02775	Q07325	-	-
P02776	O14625	P02778,P10145,P19875,P80162,Q07325	-
P02776	P02778	O14625,P10145,P19875,P80162,Q07325	-
P02776	P10145	O14625,P02778,P19875,P80162,Q07325	-
P02776	P19875	O14625,P02778,P10145,P80162,Q07325	-
P02776	P80162	O14625,P02778,P10145,P19875,Q07325	-
P02776	Q07325	O14625,P02778,P10145,P19875,P80162	-
P02778	P02776	-	Q07325
P02778	Q07325	-	P02776
P02786	P02787	Q30201	-
P02786	Q30201	P02787	-
P02787	P02786	-	-
P03372	Q92731	-	-
P03950	P13489	-	-
P04049	P01112	P62834	P10398,P15056,P27348,P31946,P31947,P36507,P61981,P62258,P63104,Q02750,Q04917,Q13418
P04049	P10398	P15056,P61981,P62258,Q04917,Q13418	P01112,P27348,P31946,P31947,P36507,P62834,P63104,Q02750
P04049	P15056	P10398,P61981,P62258,Q04917,Q13418	P01112,P27348,P31946,P31947,P36507,P62834,P63104,Q02750
P04049	P27348	P10398,P15056,P31946,P31947,P63104,Q04917	P01112,P36507,P61981,P62258,P62834,Q02750,Q13418
P04049	P31946	P10398,P15056,P27348,P31947,P63104,Q04917	P01112,P36507,P61981,P62258,P62834,Q02750,Q13418
P04049	P31947	P10398,P15056,P27348,P31946,P63104,Q04917	P01112,P36507,P61981,P62258,P62834,Q02750,Q13418
P04049	P36507	Q02750	P01112,P10398,P15056,P27348,P31946,P31947,P61981,P62258,P62834,P63104,Q04917,Q13418
P04049	P61981	P10398,P15056,P62258,Q04917,Q13418	P01112,P27348,P31946,P31947,P36507,P62834,P63104,Q02750
P04049	P62258	P10398,P15056,P61981,Q04917,Q13418	P01112,P27348,P31946,P31947,P36507,P62834,P63104,Q02750
P04049	P62834	P01112	P10398,P15056,P27348,P31946,P31947,P36507,P61981,P62258,P63104,Q02750,Q04917,Q13418
P04049	P63104	P27348,P31946,P31947	P01112,P10398,P15056,P36507,P61981,P62258,P62834,Q02750,Q04917,Q13418
P04049	Q02750	P36507	P01112,P10398,P15056,P27348,P31946,P31947,P61981,P62258,P62834,P63104,Q04917,Q13418
P04049	Q04917	P10398,P15056,P27348,P31946,P31947,P61981,P62258,P63104,Q13418	P01112,P36507,P62834,Q02750
P04049	Q13418	P10398,P15056,P61981,P62258,Q04917	P01112,P27348,P31946,P31947,P36507,P62834,P63104,Q02750
P04075	P09972	-	-
P04141	P32927	-	-
P04198	O14965	-	P01106,P61244
P04198	P01106	P61244	O14965
P04198	P61244	-	O14965,P01106
P04233	P01909	P01920,P28067	-
P04233	P01920	P01909,P28067	-
P04233	P28067	P01909,P01920	-
P04259	O76014	O76015,P08727,P13646,P19012,Q14525,Q15323,Q6A162,Q6A163,Q92764	Q7Z3Y7,Q7Z3Y8,Q7Z3Z0
P04259	O76015	O76014,P08727,P13646,P19012,Q14525,Q15323,Q6A162,Q6A163,Q92764	Q7Z3Y7,Q7Z3Y8,Q7Z3Z0
P04259	P08727	O76014,O76015,P13646,P19012,Q14525,Q15323,Q6A162,Q6A163,Q92764	Q7Z3Y7,Q7Z3Y8,Q7Z3Z0
P04259	P13646	O76014,O76015,P08727,P19012,Q14525,Q15323,Q6A162,Q6A163,Q92764	Q7Z3Y7,Q7Z3Y8,Q7Z3Z0
P04259	P19012	O76014,O76015,P08727,P13646,Q14525,Q15323,Q6A162,Q6A163,Q92764	Q7Z3Y7,Q7Z3Y8,Q7Z3Z0
P04259	Q14525	O76014,O76015,P08727,P13646,P19012,Q15323,Q6A162,Q6A163,Q92764	Q7Z3Y7,Q7Z3Y8,Q7Z3Z0
P04259	Q15323	O76014,O76015,P08727,P13646,P19012,Q14525,Q6A162,Q6A163,Q92764	Q7Z3Y7,Q7Z3Y8,Q7Z3Z0
P04259	Q6A162	O76014,O76015,P08727,P13646,P19012,Q14525,Q15323,Q6A163,Q92764	Q7Z3Y7,Q7Z3Y8,Q7Z3Z0
P04259	Q6A163	O76014,O76015,P08727,P13646,P19012,Q14525,Q15323,Q6A162,Q92764	Q7Z3Y7,Q7Z3Y8,Q7Z3Z0
P04259	Q7Z3Y7	Q7Z3Y8,Q7Z3Z0	O76014,O76015,P08727,P13646,P19012,Q14525,Q15323,Q6A162,Q6A163,Q92764
P04259	Q7Z3Y8	Q7Z3Y7,Q7Z3Z0	O76014,O76015,P08727,P13646,P19012,Q14525,Q15323,Q6A162,Q6A163,Q92764
P04259	Q7Z3Z0	Q7Z3Y7,Q7Z3Y8	O76014,O76015,P08727,P13646,P19012,Q14525,Q15323,Q6A162,Q6A163,Q92764
P04259	Q92764	O76014,O76015,P08727,P13646,P19012,Q14525,Q15323,Q6A162,Q6A163	Q7Z3Y7,Q7Z3Y8,Q7Z3Z0
P04264	O76011	O76014,O76015,P02533,P08727,P08779,P13646,P19012,Q14525,Q15323,Q6A163,Q92764	Q2M2I5,Q7Z3Y7,Q7Z3Y8,Q7Z3Y9,Q7Z3Z0
P04264	O76014	O76011,O76015,P02533,P08727,P08779,P13646,P19012,Q14525,Q15323,Q6A163,Q92764	Q2M2I5,Q7Z3Y7,Q7Z3Y8,Q7Z3Y9,Q7Z3Z0
P04264	O76015	O76011,O76014,P02533,P08727,P08779,P13646,P19012,Q14525,Q15323,Q6A163,Q92764	Q2M2I5,Q7Z3Y7,Q7Z3Y8,Q7Z3Y9,Q7Z3Z0
P04264	P02533	O76011,O76014,O76015,P08727,P08779,P13646,P19012,Q14525,Q15323,Q6A163,Q92764	Q2M2I5,Q7Z3Y7,Q7Z3Y8,Q7Z3Y9,Q7Z3Z0
P04264	P08727	O76011,O76014,O76015,P02533,P08779,P13646,P19012,Q14525,Q15323,Q6A163,Q92764	Q2M2I5,Q7Z3Y7,Q7Z3Y8,Q7Z3Y9,Q7Z3Z0
P04264	P08779	O76011,O76014,O76015,P02533,P08727,P13646,P19012,Q14525,Q15323,Q6A163,Q92764	Q2M2I5,Q7Z3Y7,Q7Z3Y8,Q7Z3Y9,Q7Z3Z0
P04264	P13646	O76011,O76014,O76015,P02533,P08727,P08779,P19012,Q14525,Q15323,Q6A163,Q92764	Q2M2I5,Q7Z3Y7,Q7Z3Y8,Q7Z3Y9,Q7Z3Z0
P04264	P19012	O76011,O76014,O76015,P02533,P08727,P08779,P13646,Q14525,Q15323,Q6A163,Q92764	Q2M2I5,Q7Z3Y7,Q7Z3Y8,Q7Z3Y9,Q7Z3Z0
P04264	Q14525	O76011,O76014,O76015,P02533,P08727,P08779,P13646,P19012,Q15323,Q6A163,Q92764	Q2M2I5,Q7Z3Y7,Q7Z3Y8,Q7Z3Y9,Q7Z3Z0
P04264	Q15323	O76011,O76014,O76015,P02533,P08727,P08779,P13646,P19012,Q14525,Q6A163,Q92764	Q2M2I5,Q7Z3Y7,Q7Z3Y8,Q7Z3Y9,Q7Z3Z0
P04264	Q2M2I5	Q7Z3Y7,Q7Z3Y8,Q7Z3Y9,Q7Z3Z0	O76011,O76014,O76015,P02533,P08727,P08779,P13646,P19012,Q14525,Q15323,Q6A163,Q92764
P04264	Q6A163	O76011,O76014,O76015,P02533,P08727,P08779,P13646,P19012,Q14525,Q15323,Q92764	Q2M2I5,Q7Z3Y7,Q7Z3Y8,Q7Z3Y9,Q7Z3Z0
P04264	Q7Z3Y7	Q2M2I5,Q7Z3Y8,Q7Z3Y9,Q7Z3Z0	O76011,O76014,O76015,P02533,P08727,P08779,P13646,P19012,Q14525,Q15323,Q6A163,Q92764
P04264	Q7Z3Y8	Q2M2I5,Q7Z3Y7,Q7Z3Y9,Q7Z3Z0	O76011,O76014,O76015,P02533,P08727,P08779,P13646,P19012,Q14525,Q15323,Q6A163,Q92764
P04264	Q7Z3Y9	Q2M2I5,Q7Z3Y7,Q7Z3Y8,Q7Z3Z0	O76011,O76014,O76015,P02533,P08727,P08779,P13646,P19012,Q14525,Q15323,Q6A163,Q92764
P04264	Q7Z3Z0	Q2M2I5,Q7Z3Y7,Q7Z3Y8,Q7Z3Y9	O76011,O76014,O76015,P02533,P08727,P08779,P13646,P19012,Q14525,Q15323,Q6A163,Q92764
P04264	Q92764	O76011,O76014,O76015,P02533,P08727,P08779,P13646,P19012,Q14525,Q15323,Q6A163	Q2M2I5,Q7Z3Y7,Q7Z3Y8,Q7Z3Y9,Q7Z3Z0
P04271	P06702	P06703,P23297,P25815,P26447,P29034,P31949,Q15109,Q8WXG8	-
P04271	P06703	P06702,P23297,P25815,P26447,P29034,P31949,Q15109,Q8WXG8	-
P04271	P23297	P06702,P06703,P25815,P26447,P29034,P31949,Q15109,Q8WXG8	-
P04271	P25815	P06702,P06703,P23297,P26447,P29034,P31949,Q15109,Q8WXG8	-
P04271	P26447	P06702,P06703,P23297,P25815,P29034,P31949,Q15109,Q8WXG8	-
P04271	P29034	P06702,P06703,P23297,P25815,P26447,P31949,Q15109,Q8WXG8	-
P04271	P31949	P06702,P06703,P23297,P25815,P26447,P29034,Q15109,Q8WXG8	-
P04271	Q15109	P06702,P06703,P23297,P25815,P26447,P29034,P31949,Q8WXG8	-
P04271	Q8WXG8	P06702,P06703,P23297,P25815,P26447,P29034,P31949,Q15109	-
P04439	P10321	-	P17693
P04439	P17693	-	P10321
P04626	P00533	P21860,Q15303	P43405,Q9UJM3
P04626	P21860	P00533,Q15303	P43405,Q9UJM3
P04626	P43405	Q9UJM3	P00533,P21860,Q15303
P04626	Q15303	P00533,P21860	P43405,Q9UJM3
P04626	Q9UJM3	P43405	P00533,P21860,Q15303
P04629	P01138	-	-
P04632	P07384	P17655	-
P04632	P17655	P07384	-
P04637	P10415	Q12888,Q13625,Q8WUF5,Q9H3D4	-
P04637	Q12888	P10415,Q13625,Q9H3D4	Q8WUF5
P04637	Q13625	P10415,Q12888,Q9H3D4	Q8WUF5
P04637	Q8WUF5	P10415	Q12888,Q13625,Q9H3D4
P04637	Q9H3D4	P10415,Q12888,Q13625	Q8WUF5
P04792	P02489	P02511	Q9UJY1
P04792	P02511	P02489	Q9UJY1
P04792	Q9UJY1	-	P02489,P02511
P04843	Q8TCJ2	-	-
P04899	P32302	P48039,P49286	-
P04899	P48039	P32302,P49286	-
P04899	P49286	P32302,P48039	-
P04908	P06899	-	P62805,P68431,Q16695
P04908	P62805	P06899,P68431,Q16695	-
P04908	P68431	P62805,Q16695	P06899
P04908	Q16695	P06899,P62805,P68431	-
P05019	P06213	P08069,P08833,P22692	-
P05019	P08069	P06213,P08833,P22692	-
P05019	P08833	P06213,P08069,P22692	-
P05019	P22692	P06213,P08069	P08833
P05023	P05026	-	-
P05026	P05023	-	-
P05067	P49768	-	-
P05091	P00352	-	-
P05106	P06756	P08514	-
P05106	P08514	P06756	-
P05107	P20702	-	-
P05109	P06702	-	-
P05112	P24394	P31785	P78552
P05112	P31785	P24394,P78552	-
P05112	P78552	P31785	P24394
P05113	Q01344	-	-
P05129	P17252	-	-
P05156	P08603	-	-
P05160	P01023	-	-
P05161	P41226	Q9UMW8	-
P05161	Q9UMW8	P41226	-
P05165	P05166	-	-
P05166	P05165	-	-
P05198	P19525	-	P20042,P41091
P05198	P20042	P41091	P19525
P05198	P41091	P20042	P19525
P05230	P11362	P21802,P22607	-
P05230	P21802	P11362,P22607	-
P05230	P22607	P11362,P21802	-
P05231	P08887	-	P40189
P05231	P40189	-	P08887
P05305	P24530	P25101	-
P05305	P25101	P24530	-
P05362	P20701	-	-
P05386	P05387	-	-
P05387	P05386	-	-
P05412	O95644	P01100,P15336,P15407,P15408,P17275,P17544,P18847,P53539,Q02930,Q16520,Q8WYK2	P17535
P05412	P01100	O95644,P15336,P15407,P15408,P17544,P18847,P53539,Q02930,Q16520,Q8WYK2	P17275,P17535
P05412	P15336	P01100,P15407,P15408,P17544,P18847,P53539,Q02930,Q16520,Q8WYK2	O95644,P17275,P17535
P05412	P15407	O95644,P01100,P15336,P15408,P17544,P18847,P53539,Q02930,Q16520,Q8WYK2	P17275,P17535
P05412	P15408	O95644,P01100,P15336,P15407,P17544,P18847,P53539,Q02930,Q16520,Q8WYK2	P17275,P17535
P05412	P17275	O95644,P01100,P15336,P15407,P15408,P17544,P18847,P53539,Q02930,Q16520,Q8WYK2	P17535
P05412	P17535	P01100,P15336,P15407,P15408,P17544,P18847,P53539,Q02930,Q16520,Q8WYK2	O95644,P17275
P05412	P17544	O95644,P01100,P15336,P15407,P15408,P18847,P53539,Q02930,Q16520,Q8WYK2	P17275,P17535
P05412	P18847	O95644,P01100,P15336,P15407,P15408,P17544,P53539,Q02930,Q16520,Q8WYK2	P17275,P17535
P05412	P53539	P01100,P15336,P15407,P15408,P17544,P18847,Q02930,Q16520,Q8WYK2	O95644,P17275,P17535
P05412	Q02930	P01100,P15336,P15407,P15408,P17544,P18847,P53539,Q16520,Q8WYK2	O95644,P17275,P17535
P05412	Q16520	O95644,P01100,P15336,P15407,P15408,P17544,P18847,P53539,Q02930,Q8WYK2	P17275,P17535
P05412	Q8WYK2	O95644,P01100,P15336,P15407,P15408,P17544,P18847,P53539,Q02930,Q16520	P17275,P17535
P05556	P08648	P13612,P17301	-
P05556	P13612	P08648,P17301	-
P05556	P17301	P08648,P13612	-
P05771	O75676	P10644,P31749	-
P05771	P10644	O75676,P31749	-
P05771	P31749	O75676,P10644	-
P05783	P02538	P05787,P48668,Q14533,Q3SY84,Q5XKE5	P07196,P19012
P05783	P05787	P02538,P48668,Q14533,Q3SY84,Q5XKE5	P07196,P19012
P05783	P07196	P19012	P02538,P05787,P48668,Q14533,Q3SY84,Q5XKE5
P05783	P19012	P07196	P02538,P05787,P48668,Q14533,Q3SY84,Q5XKE5
P05783	P48668	P02538,P05787,Q14533,Q3SY84,Q5XKE5	P07196,P19012
P05783	Q14533	P02538,P05787,P48668,Q3SY84,Q5XKE5	P07196,P19012
P05783	Q3SY84	P02538,P05787,P48668,Q14533,Q5XKE5	P07196,P19012
P05783	Q5XKE5	P02538,P05787,P48668,Q14533,Q3SY84	P07196,P19012
P05787	O76011	O76015,P08670,P08727,P08779,P19012,Q14525,Q15323,Q2M2I5,Q6A162,Q7Z3Y7,Q7Z3Y8,Q7Z3Z0,Q92764	P05783
P05787	O76015	O76011,P08670,P08727,P08779,P19012,Q14525,Q15323,Q2M2I5,Q6A162,Q7Z3Y7,Q7Z3Y8,Q7Z3Z0,Q92764	P05783
P05787	P05783	-	O76011,O76015,P08670,P08727,P08779,P19012,Q14525,Q15323,Q2M2I5,Q6A162,Q7Z3Y7,Q7Z3Y8,Q7Z3Z0,Q92764
P05787	P08670	O76011,O76015,P08727,P08779,P19012,Q14525,Q15323,Q2M2I5,Q6A162,Q7Z3Y7,Q7Z3Y8,Q7Z3Z0,Q92764	P05783
P05787	P08727	O76011,O76015,P08670,P08779,P19012,Q14525,Q15323,Q2M2I5,Q6A162,Q7Z3Y7,Q7Z3Y8,Q7Z3Z0,Q92764	P05783
P05787	P08779	O76011,O76015,P08670,P08727,P19012,Q14525,Q15323,Q2M2I5,Q6A162,Q7Z3Y7,Q7Z3Y8,Q7Z3Z0,Q92764	P05783
P05787	P19012	O76011,O76015,P08670,P08727,P08779,Q14525,Q15323,Q2M2I5,Q6A162,Q7Z3Y7,Q7Z3Y8,Q7Z3Z0,Q92764	P05783
P05787	Q14525	O76011,O76015,P08670,P08727,P08779,P19012,Q15323,Q2M2I5,Q6A162,Q7Z3Y7,Q7Z3Y8,Q7Z3Z0,Q92764	P05783
P05787	Q15323	O76011,O76015,P08670,P08727,P08779,P19012,Q14525,Q2M2I5,Q6A162,Q7Z3Y7,Q7Z3Y8,Q7Z3Z0,Q92764	P05783
P05787	Q2M2I5	O76011,O76015,P08670,P08727,P08779,P19012,Q14525,Q15323,Q6A162,Q7Z3Y7,Q7Z3Y8,Q7Z3Z0,Q92764	P05783
P05787	Q6A162	O76011,O76015,P08670,P08727,P08779,P19012,Q14525,Q15323,Q2M2I5,Q7Z3Y7,Q7Z3Y8,Q7Z3Z0,Q92764	P05783
P05787	Q7Z3Y7	O76011,O76015,P08670,P08727,P08779,P19012,Q14525,Q15323,Q2M2I5,Q6A162,Q7Z3Y8,Q7Z3Z0,Q92764	P05783
P05787	Q7Z3Y8	O76011,O76015,P08670,P08727,P08779,P19012,Q14525,Q15323,Q2M2I5,Q6A162,Q7Z3Y7,Q7Z3Z0,Q92764	P05783
P05787	Q7Z3Z0	O76011,O76015,P08670,P08727,P08779,P19012,Q14525,Q15323,Q2M2I5,Q6A162,Q7Z3Y7,Q7Z3Y8,Q92764	P05783
P05787	Q92764	O76011,O76015,P08670,P08727,P08779,P19012,Q14525,Q15323,Q2M2I5,Q6A162,Q7Z3Y7,Q7Z3Y8,Q7Z3Z0	P05783
P05813	P26998	P43320,P53674	-
P05813	P43320	P26998,P53674	-
P05813	P53674	P26998,P43320	-
P05937	Q9NQA5	-	-
P06126	P61769	-	-
P06213	P05019	-	P29353,Q13322,Q9NRF2
P06213	P29353	Q9NRF2	P05019,Q13322
P06213	Q13322	-	P05019,P29353,Q9NRF2
P06213	Q9NRF2	P29353	P05019,Q13322
P06239	P07947	P41240,P43403,P51813	-
P06239	P41240	P07947,P43403	P51813
P06239	P43403	P07947,P41240,P51813	-
P06239	P51813	P07947,P43403	P41240
P06241	P12931	P42684	Q14289
P06241	P42684	Q14289	P12931
P06241	Q14289	P42684	P12931
P06340	P28067	-	-
P06400	O00716	Q01094,Q14186,Q14188,Q14209,Q16254	-
P06400	Q01094	O00716,Q14186,Q14188,Q14209,Q16254	-
P06400	Q14186	O00716,Q01094,Q14188,Q14209,Q16254	-
P06400	Q14188	O00716,Q01094,Q14186,Q14209,Q16254	-
P06400	Q14209	O00716,Q01094,Q14186,Q14188,Q16254	-
P06400	Q16254	O00716,Q01094,Q14186,Q14188,Q14209	-
P06493	O95067	P14635,P20248,P24385,P30281,Q99741	P33552,P38936,P46527,P61024,Q16667,Q99640
P06493	P14635	O95067,P20248,P24385,P30281,P46527,Q16667,Q99741	P33552,P38936,P61024,Q99640
P06493	P20248	O95067,P14635,P24385,P30281,P46527,Q16667,Q99741	P33552,P38936,P61024,Q99640
P06493	P24385	O95067,P14635,P20248,P30281,P46527,Q16667,Q99741	P33552,P38936,P61024,Q99640
P06493	P30281	O95067,P14635,P20248,P24385,Q99741	P33552,P38936,P46527,P61024,Q16667,Q99640
P06493	P33552	P61024,Q16667	O95067,P14635,P20248,P24385,P30281,P38936,P46527,Q99640,Q99741
P06493	P38936	P46527	O95067,P14635,P20248,P24385,P30281,P33552,P61024,Q16667,Q99640,Q99741
P06493	P46527	P20248,P38936,Q99741	O95067,P14635,P24385,P30281,P33552,P61024,Q16667,Q99640
P06493	P61024	P33552,Q16667,Q99741	O95067,P14635,P20248,P24385,P30281,P38936,P46527,Q99640
P06493	Q16667	O95067,P14635,P20248,P24385,P30281,P33552,P61024,Q99741	P38936,P46527,Q99640
P06493	Q99640	P20248,P24385,P30281,P46527	O95067,P14635,P33552,P38936,P61024,Q16667,Q99741
P06493	Q99741	O95067,P14635,P20248,P24385,P30281,P46527,Q16667	P33552,P38936,P61024,Q99640
P06576	P25705	-	Q9UII2
P06576	Q9UII2	-	P25705
P06702	P04271	P05109	-
P06702	P05109	P04271	-
P06703	P04271	-	-
P06730	O60516	Q04637,Q13541,Q13542	-
P06730	Q04637	O60516,Q13541,Q13542	-
P06730	Q13541	O60516,Q04637,Q13542	-
P06730	Q13542	O60516,Q04637,Q13541	-
P06732	P12532	-	-
P06737	P11216	P11217	-
P06737	P11217	P11216	-
P06748	Q86SE8	-	-
P06753	P19237	P67936	P35579
P06753	P35579	P67936	P19237
P06753	P67936	-	P19237,P35579
P06756	P01137	P05106,P18564	P18084
P06756	P05106	P18084,P18564	P01137
P06756	P18084	P05106,P18564	P01137
P06756	P18564	P05106,P18084	P01137
P06850	P34998	-	-
P06865	P07686	-	-
P06899	P04908	-	-
P07195	P00338	-	-
P07196	P05783	P07197,P08670,P13646,P14136,P17661,P19012	-
P07196	P07197	P05783,P08670,P13646,P14136,P17661,P19012	-
P07196	P08670	P05783,P07197,P13646,P14136,P17661,P19012	-
P07196	P13646	P05783,P07197,P08670,P14136,P17661,P19012	-
P07196	P14136	P05783,P07197,P08670,P13646,P17661,P19012	-
P07196	P17661	P05783,P07197,P08670,P13646,P14136,P19012	-
P07196	P19012	P05783,P07197,P08670,P13646,P14136,P17661	-
P07197	P07196	P08670	-
P07197	P08670	P07196	-
P07237	P30101	-	Q13162
P07237	Q13162	-	P30101
P07315	P43320	-	-
P07333	P09603	-	-
P07355	P60903	-	-
P07359	P00734	P13224	P14770
P07359	P13224	P00734	P14770
P07359	P14770	-	P00734,P13224
P07384	P04632	-	-
P07437	Q71U36	-	-
P07550	P21554	P28335,P30542	-
P07550	P28335	P21554,P30542	-
P07550	P30542	P21554,P28335	-
P07686	P06865	-	-
P07737	P60709	-	-
P07738	P15259	-	-
P07814	P54136	-	Q15046
P07814	Q15046	-	P54136
P07900	P08238	-	Q15185,Q16543,Q7L3B6
P07900	Q15185	Q7L3B6	P08238,Q16543
P07900	Q16543	Q7L3B6	P08238,Q15185
P07900	Q7L3B6	Q15185	P08238,Q16543
P07910	B2RXH8	O60812	-
P07910	O60812	B2RXH8	-
P07947	P06239	P09769	-
P07947	P09769	P06239	-
P07948	P08631	P09769,P12931	-
P07948	P09769	P08631,P12931	-
P07948	P12931	P08631,P09769	-
P07949	P19174	-	-
P07951	P35579	-	-
P07992	Q92889	-	-
P07998	P13489	-	-
P08034	P29033	-	-
P08047	Q13118	-	Q7Z3K3,Q8N680
P08047	Q7Z3K3	Q8N680	Q13118
P08047	Q8N680	Q7Z3K3	Q13118
P08069	P05019	-	Q13322,Q14449
P08069	Q13322	Q14449	P05019
P08069	Q14449	Q13322	P05019
P08134	P61586	-	-
P08138	P01138	-	-
P08173	P28335	-	-
P08195	Q01650	-	-
P08237	P17858	-	-
P08238	P07900	-	P11802,Q00534,Q15185,Q16543,Q7L3B6
P08238	P11802	P07900,Q00534,Q7L3B6	Q15185,Q16543
P08238	Q00534	P07900,P11802,Q7L3B6	Q15185,Q16543
P08238	Q15185	Q7L3B6	P07900,P11802,Q00534,Q16543
P08238	Q16543	Q7L3B6	P07900,P11802,Q00534,Q15185
P08238	Q7L3B6	Q15185	P07900,P11802,Q00534,Q16543
P08240	Q9Y5M8	-	-
P08253	P16035	-	-
P08514	P05106	-	-
P08559	P11177	-	-
P08572	P02462	-	-
P08579	P09661	-	-
P08581	O43157	-	P14210,P43405,P98077,Q6S5L8,Q9UQQ2
P08581	P14210	O43157	P43405,P98077,Q6S5L8,Q9UQQ2
P08581	P43405	Q9UQQ2	O43157,P14210,P98077,Q6S5L8
P08581	P98077	P43405,Q6S5L8,Q9UQQ2	O43157,P14210
P08581	Q6S5L8	P43405,P98077,Q9UQQ2	O43157,P14210
P08581	Q9UQQ2	P43405,Q6S5L8	O43157,P14210,P98077
P08588	P21917	-	P30542
P08588	P30542	-	P21917
P08603	P01024	-	P05156
P08603	P05156	-	P01024
P08621	P14678	P62318	P31483,P62304,P62306,P62308,P62314,P62316,Q01130,Q07955,Q15287
P08621	P31483	Q01130,Q07955	P14678,P62304,P62306,P62308,P62314,P62316,P62318,Q15287
P08621	P62304	P62308	P14678,P31483,P62306,P62314,P62316,P62318,Q01130,Q07955,Q15287
P08621	P62306	P62316	P14678,P31483,P62304,P62308,P62314,P62318,Q01130,Q07955,Q15287
P08621	P62308	P62304,P62318	P14678,P31483,P62306,P62314,P62316,Q01130,Q07955,Q15287
P08621	P62314	P62316	P14678,P31483,P62304,P62306,P62308,P62318,Q01130,Q07955,Q15287
P08621	P62316	P62306	P14678,P31483,P62304,P62308,P62314,P62318,Q01130,Q07955,Q15287
P08621	P62318	P14678	P31483,P62304,P62306,P62308,P62314,P62316,Q01130,Q07955,Q15287
P08621	Q01130	P31483,Q07955	P14678,P62304,P62306,P62308,P62314,P62316,P62318,Q15287
P08621	Q07955	P31483,Q01130	P14678,P62304,P62306,P62308,P62314,P62316,P62318,Q15287
P08621	Q15287	-	P14678,P31483,P62304,P62306,P62308,P62314,P62316,P62318,Q01130,Q07955
P08631	P00519	P07948	-
P08631	P07948	P00519	-
P08648	P05556	-	-
P08670	O95678	-	P05787,P07196,P07197,P14136,P17661,P35900,P41219,P48681
P08670	P05787	P07196,P07197,P14136,P35900,P41219	O95678,P17661,P48681
P08670	P07196	P05787,P07197,P14136,P35900,P41219	O95678,P17661,P48681
P08670	P07197	P05787,P07196,P14136,P35900,P41219	O95678,P17661,P48681
P08670	P14136	P05787,P07196,P07197,P35900,P41219	O95678,P17661,P48681
P08670	P17661	P48681	O95678,P05787,P07196,P07197,P14136,P35900,P41219
P08670	P35900	P05787,P07196,P07197,P14136,P41219	O95678,P17661,P48681
P08670	P41219	P05787,P07196,P07197,P14136,P35900	O95678,P17661,P48681
P08670	P48681	P17661	O95678,P05787,P07196,P07197,P14136,P35900,P41219
P08709	P13726	-	-
P08727	O43790	O95678,P02538,P04259,P04264,P05787,P12035,P13647,P14136,P19013,P35908,P41219,P48668,P78385,P78386,Q14533,Q14CN4,Q3SY84,Q5XKE5,Q7RTS7,Q7Z794,Q8N1N4	-
P08727	O95678	O43790,P02538,P04259,P04264,P05787,P12035,P13647,P14136,P19013,P35908,P41219,P48668,P78385,P78386,Q14533,Q14CN4,Q3SY84,Q5XKE5,Q7RTS7,Q7Z794,Q8N1N4	-
P08727	P02538	O43790,O95678,P04259,P04264,P05787,P12035,P13647,P14136,P19013,P35908,P41219,P48668,P78385,P78386,Q14533,Q14CN4,Q3SY84,Q5XKE5,Q7RTS7,Q7Z794,Q8N1N4	-
P08727	P04259	O43790,O95678,P02538,P04264,P05787,P12035,P13647,P14136,P19013,P35908,P41219,P48668,P78385,P78386,Q14533,Q14CN4,Q3SY84,Q5XKE5,Q7RTS7,Q7Z794,Q8N1N4	-
P08727	P04264	O43790,O95678,P02538,P04259,P05787,P12035,P13647,P14136,P19013,P35908,P41219,P48668,P78385,P78386,Q14533,Q14CN4,Q3SY84,Q5XKE5,Q7RTS7,Q7Z794,Q8N1N4	-
P08727	P05787	O43790,O95678,P02538,P04259,P04264,P12035,P13647,P14136,P19013,P35908,P41219,P48668,P78385,P78386,Q14533,Q14CN4,Q3SY84,Q5XKE5,Q7RTS7,Q7Z794,Q8N1N4	-
P08727	P12035	O43790,O95678,P02538,P04259,P04264,P05787,P13647,P14136,P19013,P35908,P41219,P48668,P78385,P78386,Q14533,Q14CN4,Q3SY84,Q5XKE5,Q7RTS7,Q7Z794,Q8N1N4	-
P08727	P13647	O43790,O95678,P02538,P04259,P04264,P05787,P12035,P14136,P19013,P35908,P41219,P48668,P78385,P78386,Q14533,Q14CN4,Q3SY84,Q5XKE5,Q7RTS7,Q7Z794,Q8N1N4	-
P08727	P14136	O43790,O95678,P02538,P04259,P04264,P05787,P12035,P13647,P19013,P35908,P41219,P48668,P78385,P78386,Q14533,Q14CN4,Q3SY84,Q5XKE5,Q7RTS7,Q7Z794,Q8N1N4	-
P08727	P19013	O43790,O95678,P02538,P04259,P04264,P05787,P12035,P13647,P14136,P35908,P41219,P48668,P78385,P78386,Q14533,Q14CN4,Q3SY84,Q5XKE5,Q7RTS7,Q7Z794,Q8N1N4	-
P08727	P35908	O43790,O95678,P02538,P04259,P04264,P05787,P12035,P13647,P14136,P19013,P41219,P48668,P78385,P78386,Q14533,Q14CN4,Q3SY84,Q5XKE5,Q7RTS7,Q7Z794,Q8N1N4	-
P08727	P41219	O43790,O95678,P02538,P04259,P04264,P05787,P12035,P13647,P14136,P19013,P35908,P48668,P78385,P78386,Q14533,Q14CN4,Q3SY84,Q5XKE5,Q7RTS7,Q7Z794,Q8N1N4	-
P08727	P48668	O43790,O95678,P02538,P04259,P04264,P05787,P12035,P13647,P14136,P19013,P35908,P41219,P78385,P78386,Q14533,Q14CN4,Q3SY84,Q5XKE5,Q7RTS7,Q7Z794,Q8N1N4	-
P08727	P78385	O43790,O95678,P02538,P04259,P04264,P05787,P12035,P13647,P14136,P19013,P35908,P41219,P48668,P78386,Q14533,Q14CN4,Q3SY84,Q5XKE5,Q7RTS7,Q7Z794,Q8N1N4	-
P08727	P78386	O43790,O95678,P02538,P04259,P04264,P05787,P12035,P13647,P14136,P19013,P35908,P41219,P48668,P78385,Q14533,Q14CN4,Q3SY84,Q5XKE5,Q7RTS7,Q7Z794,Q8N1N4	-
P08727	Q14533	O43790,O95678,P02538,P04259,P04264,P05787,P12035,P13647,P14136,P19013,P35908,P41219,P48668,P78385,P78386,Q14CN4,Q3SY84,Q5XKE5,Q7RTS7,Q7Z794,Q8N1N4	-
P08727	Q14CN4	O43790,O95678,P02538,P04259,P04264,P05787,P12035,P13647,P14136,P19013,P35908,P41219,P48668,P78385,P78386,Q14533,Q3SY84,Q5XKE5,Q7RTS7,Q7Z794,Q8N1N4	-
P08727	Q3SY84	O43790,O95678,P02538,P04259,P04264,P05787,P12035,P13647,P14136,P19013,P35908,P41219,P48668,P78385,P78386,Q14533,Q14CN4,Q5XKE5,Q7RTS7,Q7Z794,Q8N1N4	-
P08727	Q5XKE5	O43790,O95678,P02538,P04259,P04264,P05787,P12035,P13647,P14136,P19013,P35908,P41219,P48668,P78385,P78386,Q14533,Q14CN4,Q3SY84,Q7RTS7,Q7Z794,Q8N1N4	-
P08727	Q7RTS7	O43790,O95678,P02538,P04259,P04264,P05787,P12035,P13647,P14136,P19013,P35908,P41219,P48668,P78385,P78386,Q14533,Q14CN4,Q3SY84,Q5XKE5,Q7Z794,Q8N1N4	-
P08727	Q7Z794	O43790,O95678,P02538,P04259,P04264,P05787,P12035,P13647,P14136,P19013,P35908,P41219,P48668,P78385,P78386,Q14533,Q14CN4,Q3SY84,Q5XKE5,Q7RTS7,Q8N1N4	-
P08727	Q8N1N4	O43790,O95678,P02538,P04259,P04264,P05787,P12035,P13647,P14136,P19013,P35908,P41219,P48668,P78385,P78386,Q14533,Q14CN4,Q3SY84,Q5XKE5,Q7RTS7,Q7Z794	-
P08754	O43566	P81274,Q9UGC6	P48039,P49286
P08754	P48039	P49286	O43566,P81274,Q9UGC6
P08754	P49286	P48039	O43566,P81274,Q9UGC6
P08754	P81274	O43566,Q9UGC6	P48039,P49286
P08754	Q9UGC6	O43566,P81274	P48039,P49286
P08779	O43790	P02538,P04264,P05787,P12035,P13647,P19013,P35908,P41219,P48668,P78385,P78386,Q01546,Q14533,Q14CN4,Q3SY84,Q5XKE5,Q7RTS7,Q8N1N4	-
P08779	P02538	O43790,P04264,P05787,P12035,P13647,P19013,P35908,P41219,P48668,P78385,P78386,Q01546,Q14533,Q14CN4,Q3SY84,Q5XKE5,Q7RTS7,Q8N1N4	-
P08779	P04264	O43790,P02538,P05787,P12035,P13647,P19013,P35908,P41219,P48668,P78385,P78386,Q01546,Q14533,Q14CN4,Q3SY84,Q5XKE5,Q7RTS7,Q8N1N4	-
P08779	P05787	O43790,P02538,P04264,P12035,P13647,P19013,P35908,P41219,P48668,P78385,P78386,Q01546,Q14533,Q14CN4,Q3SY84,Q5XKE5,Q7RTS7,Q8N1N4	-
P08779	P12035	O43790,P02538,P04264,P05787,P13647,P19013,P35908,P41219,P48668,P78385,P78386,Q01546,Q14533,Q14CN4,Q3SY84,Q5XKE5,Q7RTS7,Q8N1N4	-
P08779	P13647	O43790,P02538,P04264,P05787,P12035,P19013,P35908,P41219,P48668,P78385,P78386,Q01546,Q14533,Q14CN4,Q3SY84,Q5XKE5,Q7RTS7,Q8N1N4	-
P08779	P19013	O43790,P02538,P04264,P05787,P12035,P13647,P35908,P41219,P48668,P78385,P78386,Q01546,Q14533,Q14CN4,Q3SY84,Q5XKE5,Q7RTS7,Q8N1N4	-
P08779	P35908	O43790,P02538,P04264,P05787,P12035,P13647,P19013,P41219,P48668,P78385,P78386,Q01546,Q14533,Q14CN4,Q3SY84,Q5XKE5,Q7RTS7,Q8N1N4	-
P08779	P41219	O43790,P02538,P04264,P05787,P12035,P13647,P19013,P35908,P48668,P78385,P78386,Q01546,Q14533,Q14CN4,Q3SY84,Q5XKE5,Q7RTS7,Q8N1N4	-
P08779	P48668	O43790,P02538,P04264,P05787,P12035,P13647,P19013,P35908,P41219,P78385,P78386,Q01546,Q14533,Q14CN4,Q3SY84,Q5XKE5,Q7RTS7,Q8N1N4	-
P08779	P78385	O43790,P02538,P04264,P05787,P12035,P13647,P19013,P35908,P41219,P48668,P78386,Q01546,Q14533,Q14CN4,Q3SY84,Q5XKE5,Q7RTS7,Q8N1N4	-
P08779	P78386	O43790,P02538,P04264,P05787,P12035,P13647,P19013,P35908,P41219,P48668,P78385,Q01546,Q14533,Q14CN4,Q3SY84,Q5XKE5,Q7RTS7,Q8N1N4	-
P08779	Q01546	O43790,P02538,P04264,P05787,P12035,P13647,P19013,P35908,P41219,P48668,P78385,P78386,Q14533,Q14CN4,Q3SY84,Q5XKE5,Q7RTS7,Q8N1N4	-
P08779	Q14533	O43790,P02538,P04264,P05787,P12035,P13647,P19013,P35908,P41219,P48668,P78385,P78386,Q01546,Q14CN4,Q3SY84,Q5XKE5,Q7RTS7,Q8N1N4	-
P08779	Q14CN4	O43790,P02538,P04264,P05787,P12035,P13647,P19013,P35908,P41219,P48668,P78385,P78386,Q01546,Q14533,Q3SY84,Q5XKE5,Q7RTS7,Q8N1N4	-
P08779	Q3SY84	O43790,P02538,P04264,P05787,P12035,P13647,P19013,P35908,P41219,P48668,P78385,P78386,Q01546,Q14533,Q14CN4,Q5XKE5,Q7RTS7,Q8N1N4	-
P08779	Q5XKE5	O43790,P02538,P04264,P05787,P12035,P13647,P19013,P35908,P41219,P48668,P78385,P78386,Q01546,Q14533,Q14CN4,Q3SY84,Q7RTS7,Q8N1N4	-
P08779	Q7RTS7	O43790,P02538,P04264,P05787,P12035,P13647,P19013,P35908,P41219,P48668,P78385,P78386,Q01546,Q14533,Q14CN4,Q3SY84,Q5XKE5,Q8N1N4	-
P08779	Q8N1N4	O43790,P02538,P04264,P05787,P12035,P13647,P19013,P35908,P41219,P48668,P78385,P78386,Q01546,Q14533,Q14CN4,Q3SY84,Q5XKE5,Q7RTS7	-
P08833	P05019	-	-
P08865	P63220	-	-
P08887	P05231	-	P40189
P08887	P40189	-	P05231
P08908	O43194	P47211	P28223
P08908	P28223	-	O43194,P47211
P08908	P47211	O43194	P28223
P08912	P20309	-	-
P08913	P18825	-	-
P09012	P09661	-	-
P09016	Q9BYU1	-	-
P09038	P11362	P21802	-
P09038	P21802	P11362	-
P09067	P40424	P40425,Q9BYU1	-
P09067	P40425	P40424,Q9BYU1	-
P09067	Q9BYU1	P40424,P40425	-
P09105	P02008	P02042,P02100,P68871,P69892,P69905	-
P09105	P02042	P02100,P68871,P69892	P02008,P69905
P09105	P02100	P02008,P02042,P68871,P69892,P69905	-
P09105	P68871	P02042,P02100,P69892	P02008,P69905
P09105	P69892	P02008,P02042,P02100,P68871,P69905	-
P09105	P69905	P02008,P02042,P02100,P68871,P69892	-
P09210	O15217	Q7RTV2	-
P09210	Q7RTV2	O15217	-
P09326	Q9BZW8	-	-
P09467	O00757	-	-
P09493	P13805	-	-
P09496	Q00610	-	-
P09603	P07333	-	-
P09619	P01127	-	P35968
P09619	P35968	-	P01127
P09622	O00330	O95831,P10599	-
P09622	O95831	O00330	P10599
P09622	P10599	O00330	O95831
P09651	P22626	P23246,P51991	-
P09651	P23246	P22626,P51991	-
P09651	P51991	P22626,P23246	-
P09661	P08579	P09012	-
P09661	P09012	P08579	-
P09669	P00403	-	-
P09681	P48546	-	-
P09769	P07947	P07948	-
P09769	P07948	P07947	-
P09871	P00736	-	-
P09884	P49642	-	-
P09913	O14879	-	P09914
P09913	P09914	O14879	-
P09914	O14879	-	P09913,Q5T764
P09914	P09913	O14879,Q5T764	-
P09914	Q5T764	O14879,P09913	-
P09972	P04075	-	-
P0C0S5	P55209	P62805,P62807,Q15906,Q99733	P68431,Q9Y230
P0C0S5	P62805	P55209,P62807,Q15906,Q99733	P68431,Q9Y230
P0C0S5	P62807	P55209,Q15906,Q99733	P62805,P68431,Q9Y230
P0C0S5	P68431	P62805,P62807,Q15906	P55209,Q99733,Q9Y230
P0C0S5	Q15906	P55209,P62805,P62807,Q99733	P68431,Q9Y230
P0C0S5	Q99733	P55209,P62805,P62807,Q15906	P68431,Q9Y230
P0C0S5	Q9Y230	P62807,Q15906	P55209,P62805,P68431,Q99733
P0C0S8	P68431	-	-
P0C5Z0	Q99880	-	-
P0C862	B2RNN3	-	-
P0CG04	P01857	-	-
P0CG47	P54727	P55036,Q68DV7,Q86VP1,Q9HAU4,Q9Y3C5	Q96CV9
P0CG47	P55036	P54727,Q68DV7,Q9HAU4,Q9Y3C5	Q86VP1,Q96CV9
P0CG47	Q68DV7	P54727,P55036,Q9HAU4,Q9Y3C5	Q86VP1,Q96CV9
P0CG47	Q86VP1	P54727	P55036,Q68DV7,Q96CV9,Q9HAU4,Q9Y3C5
P0CG47	Q96CV9	-	P54727,P55036,Q68DV7,Q86VP1,Q9HAU4,Q9Y3C5
P0CG47	Q9HAU4	P54727,P55036,Q68DV7,Q9Y3C5	Q86VP1,Q96CV9
P0CG47	Q9Y3C5	P54727,P55036,Q68DV7,Q9HAU4	Q86VP1,Q96CV9
P0CG48	P54727	-	P55036,P60604,P98170,Q00987,Q15843,Q16186,Q86VP1,Q9Y6K9
P0CG48	P55036	Q00987,Q15843,Q16186	P54727,P60604,P98170,Q86VP1,Q9Y6K9
P0CG48	P60604	P98170,Q86VP1,Q9Y6K9	P54727,P55036,Q00987,Q15843,Q16186
P0CG48	P98170	P60604,Q86VP1,Q9Y6K9	P54727,P55036,Q00987,Q15843,Q16186
P0CG48	Q00987	P55036,Q15843	P54727,P60604,P98170,Q16186,Q86VP1,Q9Y6K9
P0CG48	Q15843	P55036,Q00987,Q16186	P54727,P60604,P98170,Q86VP1,Q9Y6K9
P0CG48	Q16186	P55036,Q15843	P54727,P60604,P98170,Q00987,Q86VP1,Q9Y6K9
P0CG48	Q86VP1	P60604,P98170	P54727,P55036,Q00987,Q15843,Q16186,Q9Y6K9
P0CG48	Q9Y6K9	P60604	P54727,P55036,P98170,Q00987,Q15843,Q16186,Q86VP1
P0DJD3	Q14011	-	-
P0DMV8	O95429	O95817	-
P0DMV8	O95817	O95429	-
P10073	O14978	Q3MJ62,Q6P9G9,Q9NX65	O15535,P17028,P57086,Q8TBC5,Q969J2,Q96IT1,Q96JS3,Q9H4T2,Q9Y5A6
P10073	O15535	P17028,Q3MJ62,Q6P9G9,Q9NX65	O14978,P57086,Q8TBC5,Q969J2,Q96IT1,Q96JS3,Q9H4T2,Q9Y5A6
P10073	P17028	O15535,Q3MJ62,Q6P9G9,Q9NX65	O14978,P57086,Q8TBC5,Q969J2,Q96IT1,Q96JS3,Q9H4T2,Q9Y5A6
P10073	P57086	Q8TBC5,Q96IT1,Q96JS3	O14978,O15535,P17028,Q3MJ62,Q6P9G9,Q969J2,Q9H4T2,Q9NX65,Q9Y5A6
P10073	Q3MJ62	O14978,O15535,P17028,Q6P9G9,Q9NX65	P57086,Q8TBC5,Q969J2,Q96IT1,Q96JS3,Q9H4T2,Q9Y5A6
P10073	Q6P9G9	O14978,O15535,P17028,Q3MJ62,Q9NX65	P57086,Q8TBC5,Q969J2,Q96IT1,Q96JS3,Q9H4T2,Q9Y5A6
P10073	Q8TBC5	P57086,Q96IT1,Q96JS3	O14978,O15535,P17028,Q3MJ62,Q6P9G9,Q969J2,Q9H4T2,Q9NX65,Q9Y5A6
P10073	Q969J2	Q9H4T2,Q9Y5A6	O14978,O15535,P17028,P57086,Q3MJ62,Q6P9G9,Q8TBC5,Q96IT1,Q96JS3,Q9NX65
P10073	Q96IT1	P57086,Q8TBC5,Q96JS3	O14978,O15535,P17028,Q3MJ62,Q6P9G9,Q969J2,Q9H4T2,Q9NX65,Q9Y5A6
P10073	Q96JS3	P57086,Q8TBC5,Q96IT1	O14978,O15535,P17028,Q3MJ62,Q6P9G9,Q969J2,Q9H4T2,Q9NX65,Q9Y5A6
P10073	Q9H4T2	Q969J2,Q9Y5A6	O14978,O15535,P17028,P57086,Q3MJ62,Q6P9G9,Q8TBC5,Q96IT1,Q96JS3,Q9NX65
P10073	Q9NX65	O14978,O15535,P17028,Q3MJ62,Q6P9G9	P57086,Q8TBC5,Q969J2,Q96IT1,Q96JS3,Q9H4T2,Q9Y5A6
P10073	Q9Y5A6	Q969J2,Q9H4T2	O14978,O15535,P17028,P57086,Q3MJ62,Q6P9G9,Q8TBC5,Q96IT1,Q96JS3,Q9NX65
P10074	Q15916	Q9H9D4,Q9HCK0	Q96BR9,Q96C00,Q96EG3,Q96PQ6
P10074	Q96BR9	Q96C00	Q15916,Q96EG3,Q96PQ6,Q9H9D4,Q9HCK0
P10074	Q96C00	Q96BR9	Q15916,Q96EG3,Q96PQ6,Q9H9D4,Q9HCK0
P10074	Q96EG3	Q96PQ6	Q15916,Q96BR9,Q96C00,Q9H9D4,Q9HCK0
P10074	Q96PQ6	Q96EG3	Q15916,Q96BR9,Q96C00,Q9H9D4,Q9HCK0
P10074	Q9H9D4	Q15916,Q9HCK0	Q96BR9,Q96C00,Q96EG3,Q96PQ6
P10074	Q9HCK0	Q15916,Q9H9D4	Q96BR9,Q96C00,Q96EG3,Q96PQ6
P10145	P02776	-	-
P10244	Q5TKA1	-	-
P10276	O75376	-	P19793,P28702,P37231,P48443
P10276	P19793	P28702,P37231,P48443	O75376
P10276	P28702	P19793,P37231,P48443	O75376
P10276	P37231	P19793,P28702,P48443	O75376
P10276	P48443	P19793,P28702,P37231	O75376
P10321	P01889	P04439,P43626,P43627,P43628,P43632,Q14943,Q14953,Q14954	P61769
P10321	P04439	P43626,P43627,P43628,P43632,Q14943,Q14953,Q14954	P01889,P61769
P10321	P43626	P01889,P04439,P43627,P43628,P43632,Q14943,Q14953,Q14954	P61769
P10321	P43627	P04439,P43626,P43628,P43632,Q14943,Q14953,Q14954	P01889,P61769
P10321	P43628	P04439,P43626,P43627,P43632,Q14943,Q14953,Q14954	P01889,P61769
P10321	P43632	P04439,P43626,P43627,P43628,Q14943,Q14953,Q14954	P01889,P61769
P10321	P61769	-	P01889,P04439,P43626,P43627,P43628,P43632,Q14943,Q14953,Q14954
P10321	Q14943	P04439,P43626,P43627,P43628,P43632,Q14953,Q14954	P01889,P61769
P10321	Q14953	P01889,P04439,P43626,P43627,P43628,P43632,Q14943,Q14954	P61769
P10321	Q14954	P01889,P04439,P43626,P43627,P43628,P43632,Q14943,Q14953	P61769
P10398	O43187	P04049,P15056,P61981,P62258,Q04917	P27348,P31946,P31947,P36507,P63104,Q02750,Q96KB5
P10398	P04049	O43187,P15056,P61981,P62258,Q04917	P27348,P31946,P31947,P36507,P63104,Q02750,Q96KB5
P10398	P15056	O43187,P04049,P61981,P62258,Q04917	P27348,P31946,P31947,P36507,P63104,Q02750,Q96KB5
P10398	P27348	P31946,P31947,P63104	O43187,P04049,P15056,P36507,P61981,P62258,Q02750,Q04917,Q96KB5
P10398	P31946	P15056,P27348,P31947,P63104	O43187,P04049,P36507,P61981,P62258,Q02750,Q04917,Q96KB5
P10398	P31947	P27348,P31946,P63104	O43187,P04049,P15056,P36507,P61981,P62258,Q02750,Q04917,Q96KB5
P10398	P36507	Q02750,Q96KB5	O43187,P04049,P15056,P27348,P31946,P31947,P61981,P62258,P63104,Q04917
P10398	P61981	O43187,P04049,P15056,P62258,Q04917	P27348,P31946,P31947,P36507,P63104,Q02750,Q96KB5
P10398	P62258	O43187,P04049,P15056,P61981,Q04917	P27348,P31946,P31947,P36507,P63104,Q02750,Q96KB5
P10398	P63104	P27348,P31946,P31947	O43187,P04049,P15056,P36507,P61981,P62258,Q02750,Q04917,Q96KB5
P10398	Q02750	P36507,Q96KB5	O43187,P04049,P15056,P27348,P31946,P31947,P61981,P62258,P63104,Q04917
P10398	Q04917	O43187,P04049,P15056,P61981,P62258	P27348,P31946,P31947,P36507,P63104,Q02750,Q96KB5
P10398	Q96KB5	P36507,Q02750	O43187,P04049,P15056,P27348,P31946,P31947,P61981,P62258,P63104,Q04917
P10415	O43521	P04637,P55957,Q07812,Q14457,Q16611,Q92934	-
P10415	P04637	O43521,P55957,Q07812,Q16611,Q92934	Q14457
P10415	P55957	O43521,P04637,Q07812,Q14457,Q16611,Q92934	-
P10415	Q07812	O43521,P55957,Q14457,Q16611,Q92934	P04637
P10415	Q14457	O43521,P55957,Q07812,Q16611,Q92934	P04637
P10415	Q16611	O43521,P55957,Q07812,Q14457,Q92934	P04637
P10415	Q92934	O43521,P55957,Q07812,Q14457,Q16611	P04637
P10515	P11177	-	P36957,Q15120
P10515	P36957	-	P11177,Q15120
P10515	Q15120	-	P11177,P36957
P10523	P32121	P49407	-
P10523	P49407	P32121	-
P10599	P09622	Q9H3M7	-
P10599	Q9H3M7	P09622	-
P10600	P36897	P37173	-
P10600	P37173	P36897	-
P10644	P05771	P17612,P22694,P51817,Q05513	P31321,Q9BSF0
P10644	P17612	P05771,P22694,P51817,Q05513	P31321,Q9BSF0
P10644	P22694	P05771,P17612,P51817,Q05513	P31321,Q9BSF0
P10644	P31321	-	P05771,P17612,P22694,P51817,Q05513,Q9BSF0
P10644	P51817	P05771,P17612,P22694,Q05513	P31321,Q9BSF0
P10644	Q05513	P05771,P17612,P22694,P51817	P31321,Q9BSF0
P10644	Q9BSF0	-	P05771,P17612,P22694,P31321,P51817,Q05513
P10720	O14625	-	-
P10721	P21583	-	-
P10912	P01241	-	-
P11021	Q9UBS4	-	Q9Y4L1
P11021	Q9Y4L1	-	Q9UBS4
P11142	O14976	O75190,O95817,P34932,Q99615,Q9NVH1,Q9NZL4	O95429,O95757,O95816,P34931,P54652,Q92598,Q99933,Q9UL15
P11142	O75190	O14976,O95757,P34932,Q92598,Q99615,Q9NVH1	O95429,O95816,O95817,P34931,P54652,Q99933,Q9NZL4,Q9UL15
P11142	O95429	O95757,O95816,O95817,P34932,Q92598,Q99933,Q9NZL4,Q9UL15	O14976,O75190,P34931,P54652,Q99615,Q9NVH1
P11142	O95757	O95429,O95816,O95817,P34932,Q92598,Q99933,Q9NZL4,Q9UL15	O14976,O75190,P34931,P54652,Q99615,Q9NVH1
P11142	O95816	O95429,O95757,O95817,P34932,Q92598,Q99933,Q9NZL4,Q9UL15	O14976,O75190,P34931,P54652,Q99615,Q9NVH1
P11142	O95817	O95429,O95757,O95816,P34932,Q92598,Q99933,Q9NZL4,Q9UL15	O14976,O75190,P34931,P54652,Q99615,Q9NVH1
P11142	P34931	P54652	O14976,O75190,O95429,O95757,O95816,O95817,P34932,Q92598,Q99615,Q99933,Q9NVH1,Q9NZL4,Q9UL15
P11142	P34932	O95429,O95757,O95816,O95817,Q92598,Q99933,Q9NZL4,Q9UL15	O14976,O75190,P34931,P54652,Q99615,Q9NVH1
P11142	P54652	P34931,Q92598	O14976,O75190,O95429,O95757,O95816,O95817,P34932,Q99615,Q99933,Q9NVH1,Q9NZL4,Q9UL15
P11142	Q92598	O95429,O95757,O95816,O95817,P34932,Q99933,Q9NZL4,Q9UL15	O14976,O75190,P34931,P54652,Q99615,Q9NVH1
P11142	Q99615	O75190,Q92598,Q9NVH1	O14976,O95429,O95757,O95816,O95817,P34931,P34932,P54652,Q99933,Q9NZL4,Q9UL15
P11142	Q99933	O95429,O95757,O95816,O95817,P34932,Q92598,Q9NZL4,Q9UL15	O14976,O75190,P34931,P54652,Q99615,Q9NVH1
P11142	Q9NVH1	O14976,O75190,Q92598,Q99615	O95429,O95757,O95816,O95817,P34931,P34932,P54652,Q99933,Q9NZL4,Q9UL15
P11142	Q9NZL4	O95429,O95757,O95816,O95817,P34932,Q92598,Q99933,Q9UL15	O14976,O75190,P34931,P54652,Q99615,Q9NVH1
P11142	Q9UL15	O95429,O95757,O95816,O95817,P34932,Q92598,Q99933,Q9NZL4	O14976,O75190,P34931,P54652,Q99615,Q9NVH1
P11177	P08559	-	P10515
P11177	P10515	-	P08559
P11216	P06737	P11217	-
P11216	P11217	P06737	-
P11217	P06737	P11216	-
P11217	P11216	P06737	-
P11233	Q15311	-	-
P11234	Q15311	Q8IYI6,Q96KP1	-
P11234	Q8IYI6	Q15311,Q96KP1	-
P11234	Q96KP1	Q15311,Q8IYI6	-
P11362	P05230	P09038,Q9GZV9	P19174,P27986
P11362	P09038	P05230,Q9GZV9	P19174,P27986
P11362	P19174	P27986	P05230,P09038,Q9GZV9
P11362	P27986	P19174	P05230,P09038,Q9GZV9
P11362	Q9GZV9	P05230,P09038	P19174,P27986
P11441	P46379	-	Q96FW1
P11441	Q96FW1	-	P46379
P11473	P19793	-	Q15788
P11473	Q15788	-	P19793
P11474	Q9UBK2	-	-
P11802	P08238	P24385,P30279,P30281,P38936,P46527	P42772,P42773,P50613,P55273,Q14004,Q16543
P11802	P24385	P08238,P30279,P30281,Q16543	P38936,P42772,P42773,P46527,P50613,P55273,Q14004
P11802	P30279	P08238,P24385,P30281,P38936,P46527	P42772,P42773,P50613,P55273,Q14004,Q16543
P11802	P30281	P08238,P24385,P30279,P38936,P46527	P42772,P42773,P50613,P55273,Q14004,Q16543
P11802	P38936	P08238,P24385,P30279,P30281,P42772,P42773,P46527,P55273	P50613,Q14004,Q16543
P11802	P42772	P42773,P46527,P55273	P08238,P24385,P30279,P30281,P38936,P50613,Q14004,Q16543
P11802	P42773	P38936,P42772,P46527,P55273	P08238,P24385,P30279,P30281,P50613,Q14004,Q16543
P11802	P46527	P08238,P24385,P30279,P30281,P38936,P42772,P42773,P55273	P50613,Q14004,Q16543
P11802	P50613	P08238,P24385,P38936,P42772,P46527,Q14004	P30279,P30281,P42773,P55273,Q16543
P11802	P55273	P38936,P42772,P42773,P46527	P08238,P24385,P30279,P30281,P50613,Q14004,Q16543
P11802	Q14004	P08238,P24385,P42772,P46527,P50613	P30279,P30281,P38936,P42773,P55273,Q16543
P11802	Q16543	P24385,P42772	P08238,P30279,P30281,P38936,P42773,P46527,P50613,P55273,Q14004
P11908	P60891	Q14558	-
P11908	Q14558	-	P60891
P11926	Q9UMX2	-	-
P11940	O43432	Q04637,Q9NZI8	Q58A45,Q9BPZ3,Q9H074,Q9HCJ0
P11940	Q04637	O43432,Q9NZI8	Q58A45,Q9BPZ3,Q9H074,Q9HCJ0
P11940	Q58A45	-	O43432,Q04637,Q9BPZ3,Q9H074,Q9HCJ0,Q9NZI8
P11940	Q9BPZ3	Q9H074,Q9HCJ0	O43432,Q04637,Q58A45,Q9NZI8
P11940	Q9H074	Q9BPZ3,Q9HCJ0	O43432,Q04637,Q58A45,Q9NZI8
P11940	Q9HCJ0	Q9BPZ3,Q9H074	O43432,Q04637,Q58A45,Q9NZI8
P11940	Q9NZI8	O43432,Q04637	Q58A45,Q9BPZ3,Q9H074,Q9HCJ0
P12004	P28340	P38936,P39748	Q15004
P12004	P38936	P28340,P39748	Q15004
P12004	P39748	P28340,P38936	Q15004
P12004	Q15004	-	P28340,P38936,P39748
P12035	O76011	O76014,O76015,P02533,P08727,P08779,P35900,Q14525,Q15323,Q6A163,Q92764	O95678,Q2M2I5,Q7Z3Y7,Q7Z3Y8,Q7Z3Y9,Q7Z3Z0
P12035	O76014	O76011,O76015,P02533,P08727,P08779,P35900,Q14525,Q15323,Q6A163,Q92764	O95678,Q2M2I5,Q7Z3Y7,Q7Z3Y8,Q7Z3Y9,Q7Z3Z0
P12035	O76015	O76011,O76014,O95678,P02533,P08727,P08779,P35900,Q14525,Q15323,Q6A163,Q92764	Q2M2I5,Q7Z3Y7,Q7Z3Y8,Q7Z3Y9,Q7Z3Z0
P12035	O95678	O76011,O76014,O76015,P02533,P08727,P08779,P35900,Q14525,Q15323,Q6A163,Q92764	Q2M2I5,Q7Z3Y7,Q7Z3Y8,Q7Z3Y9,Q7Z3Z0
P12035	P02533	O76011,O76014,O76015,P08727,P08779,P35900,Q14525,Q15323,Q6A163,Q92764	O95678,Q2M2I5,Q7Z3Y7,Q7Z3Y8,Q7Z3Y9,Q7Z3Z0
P12035	P08727	O76011,O76014,O76015,P02533,P08779,P35900,Q14525,Q15323,Q6A163,Q92764	O95678,Q2M2I5,Q7Z3Y7,Q7Z3Y8,Q7Z3Y9,Q7Z3Z0
P12035	P08779	O76011,O76014,O76015,P02533,P08727,P35900,Q14525,Q15323,Q6A163,Q92764	O95678,Q2M2I5,Q7Z3Y7,Q7Z3Y8,Q7Z3Y9,Q7Z3Z0
P12035	P35900	O76011,O76014,O76015,P02533,P08727,P08779,Q14525,Q15323,Q6A163,Q92764	O95678,Q2M2I5,Q7Z3Y7,Q7Z3Y8,Q7Z3Y9,Q7Z3Z0
P12035	Q14525	O76011,O76014,O76015,O95678,P02533,P08727,P08779,P35900,Q15323,Q6A163,Q92764	Q2M2I5,Q7Z3Y7,Q7Z3Y8,Q7Z3Y9,Q7Z3Z0
P12035	Q15323	O76011,O76014,O76015,O95678,P02533,P08727,P08779,P35900,Q14525,Q6A163,Q92764	Q2M2I5,Q7Z3Y7,Q7Z3Y8,Q7Z3Y9,Q7Z3Z0
P12035	Q2M2I5	Q7Z3Y7,Q7Z3Y8,Q7Z3Y9,Q7Z3Z0	O76011,O76014,O76015,O95678,P02533,P08727,P08779,P35900,Q14525,Q15323,Q6A163,Q92764
P12035	Q6A163	O76011,O76014,O76015,P02533,P08727,P08779,P35900,Q14525,Q15323,Q92764	O95678,Q2M2I5,Q7Z3Y7,Q7Z3Y8,Q7Z3Y9,Q7Z3Z0
P12035	Q7Z3Y7	Q2M2I5,Q7Z3Y8,Q7Z3Y9,Q7Z3Z0	O76011,O76014,O76015,O95678,P02533,P08727,P08779,P35900,Q14525,Q15323,Q6A163,Q92764
P12035	Q7Z3Y8	Q2M2I5,Q7Z3Y7,Q7Z3Y9,Q7Z3Z0	O76011,O76014,O76015,O95678,P02533,P08727,P08779,P35900,Q14525,Q15323,Q6A163,Q92764
P12035	Q7Z3Y9	Q2M2I5,Q7Z3Y7,Q7Z3Y8,Q7Z3Z0	O76011,O76014,O76015,O95678,P02533,P08727,P08779,P35900,Q14525,Q15323,Q6A163,Q92764
P12035	Q7Z3Z0	Q2M2I5,Q7Z3Y7,Q7Z3Y8,Q7Z3Y9	O76011,O76014,O76015,O95678,P02533,P08727,P08779,P35900,Q14525,Q15323,Q6A163,Q92764
P12035	Q92764	O76011,O76014,O76015,O95678,P02533,P08727,P08779,P35900,Q14525,Q15323,Q6A163	Q2M2I5,Q7Z3Y7,Q7Z3Y8,Q7Z3Y9,Q7Z3Z0
P12074	P14854	-	-
P12272	Q03431	-	-
P12314	P01857	-	-
P12532	P06732	-	-
P12643	O00238	P36894,Q13253	Q6NW40,Q6ZVN8
P12643	P36894	O00238,Q13253	Q6NW40,Q6ZVN8
P12643	Q13253	O00238,P36894	Q6NW40,Q6ZVN8
P12643	Q6NW40	Q6ZVN8	O00238,P36894,Q13253
P12643	Q6ZVN8	Q6NW40	O00238,P36894,Q13253
P12644	P36894	-	-
P12694	P21953	-	-
P12755	P84022	Q13485,Q15796	-
P12755	Q13485	P84022,Q15796	-
P12755	Q15796	P84022,Q13485	-
P12757	Q13485	Q15796	-
P12757	Q15796	Q13485	-
P12814	P35609	Q08043	P60709,Q8IY33
P12814	P60709	-	P35609,Q08043,Q8IY33
P12814	Q08043	P35609	P60709,Q8IY33
P12814	Q8IY33	-	P35609,P60709,Q08043
P12830	P35222	-	-
P12931	P00519	P42684,Q14289	P06241,P07948
P12931	P06241	P07948	P00519,P42684,Q14289
P12931	P07948	P00519,P06241	P42684,Q14289
P12931	P42684	P00519,Q14289	P06241,P07948
P12931	Q14289	P00519,P42684	P06241,P07948
P12956	P13010	-	P78527
P12956	P78527	P13010	-
P13010	P12956	-	P78527
P13010	P78527	P12956	-
P13073	P00395	P00403,P20674	-
P13073	P00403	P00395,P20674	-
P13073	P20674	P00395	P00403
P13224	P07359	-	-
P13232	P16871	-	-
P13489	P03950	P07998	-
P13489	P07998	P03950	-
P13497	P20908	-	Q15113
P13497	Q15113	-	P20908
P13500	P13501	P80075	-
P13500	P80075	P13501	-
P13501	O00175	O00585,O15467,P13500,P32246,P51671,P51681,Q92583,Q99616	P47992,P78556,Q9UBD3,Q9Y258
P13501	O00585	O00175,O15467,P13500,P32246,P51671,P51681,Q92583,Q99616,Q9Y258	P47992,P78556,Q9UBD3
P13501	O15467	O00175,O00585,P13500,P32246,P47992,P51671,P51681,P78556,Q92583,Q99616,Q9UBD3,Q9Y258	-
P13501	P13500	O00175,O00585,O15467,P32246,P51671,P51681,Q92583,Q99616,Q9Y258	P47992,P78556,Q9UBD3
P13501	P32246	O00175,O00585,O15467,P13500,P47992,P51671,P51681,P78556,Q92583,Q99616,Q9UBD3,Q9Y258	-
P13501	P47992	O00175,O00585,O15467,P13500,P32246,P51671,P51681,P78556,Q92583,Q99616,Q9UBD3,Q9Y258	-
P13501	P51671	O00175,O00585,O15467,P13500,P32246,P51681,Q92583,Q99616	P47992,P78556,Q9UBD3,Q9Y258
P13501	P51681	O00175,O00585,O15467,P13500,P32246,P47992,P51671,P78556,Q92583,Q99616,Q9UBD3,Q9Y258	-
P13501	P78556	O00175,O00585,O15467,P13500,P32246,P47992,P51671,P51681,Q92583,Q99616,Q9UBD3,Q9Y258	-
P13501	Q92583	O00175,O00585,O15467,P13500,P32246,P47992,P51671,P51681,P78556,Q99616,Q9UBD3,Q9Y258	-
P13501	Q99616	O00175,O00585,O15467,P13500,P32246,P51671,P51681,Q92583	P47992,P78556,Q9UBD3,Q9Y258
P13501	Q9UBD3	O00175,O00585,O15467,P13500,P32246,P47992,P51671,P51681,P78556,Q92583,Q99616,Q9Y258	-
P13501	Q9Y258	P13500,P32246,P47992,P51681,P78556,Q92583,Q9UBD3	O00175,O00585,O15467,P51671,Q99616
P13612	P02751	-	P05556,P26010
P13612	P05556	P26010	P02751
P13612	P26010	P05556	P02751
P13631	P28702	P48443	-
P13631	P48443	P28702	-
P13646	O95678	P02538,P04259,P04264,P07196,P14136,P17661,P19013,P35908,Q14CN4,Q7RTS7	-
P13646	P02538	O95678,P04259,P04264,P07196,P14136,P17661,P19013,P35908,Q14CN4,Q7RTS7	-
P13646	P04259	O95678,P02538,P04264,P07196,P14136,P17661,P19013,P35908,Q14CN4,Q7RTS7	-
P13646	P04264	O95678,P02538,P04259,P07196,P14136,P17661,P19013,P35908,Q14CN4,Q7RTS7	-
P13646	P07196	O95678,P02538,P04259,P04264,P14136,P17661,P19013,P35908,Q14CN4,Q7RTS7	-
P13646	P14136	O95678,P02538,P04259,P04264,P07196,P17661,P19013,P35908,Q14CN4,Q7RTS7	-
P13646	P17661	O95678,P02538,P04259,P04264,P07196,P14136,P19013,P35908,Q14CN4,Q7RTS7	-
P13646	P19013	O95678,P02538,P04259,P04264,P07196,P14136,P17661,P35908,Q14CN4,Q7RTS7	-
P13646	P35908	O95678,P02538,P04259,P04264,P07196,P14136,P17661,P19013,Q14CN4,Q7RTS7	-
P13646	Q14CN4	O95678,P02538,P04259,P04264,P07196,P14136,P17661,P19013,P35908,Q7RTS7	-
P13646	Q7RTS7	O95678,P02538,P04259,P04264,P07196,P14136,P17661,P19013,P35908,Q14CN4	-
P13647	O76015	P02533,P08727,P08779,P19012,Q15323,Q6A162,Q92764	Q2M2I5,Q7Z3Y7,Q7Z3Y8,Q7Z3Z0
P13647	P02533	O76015,P08727,P08779,P19012,Q15323,Q6A162,Q92764	Q2M2I5,Q7Z3Y7,Q7Z3Y8,Q7Z3Z0
P13647	P08727	O76015,P02533,P08779,P19012,Q15323,Q6A162,Q92764	Q2M2I5,Q7Z3Y7,Q7Z3Y8,Q7Z3Z0
P13647	P08779	O76015,P02533,P08727,P19012,Q15323,Q6A162,Q92764	Q2M2I5,Q7Z3Y7,Q7Z3Y8,Q7Z3Z0
P13647	P19012	O76015,P02533,P08727,P08779,Q15323,Q6A162,Q92764	Q2M2I5,Q7Z3Y7,Q7Z3Y8,Q7Z3Z0
P13647	Q15323	O76015,P02533,P08727,P08779,P19012,Q6A162,Q92764	Q2M2I5,Q7Z3Y7,Q7Z3Y8,Q7Z3Z0
P13647	Q2M2I5	Q7Z3Y7,Q7Z3Y8,Q7Z3Z0	O76015,P02533,P08727,P08779,P19012,Q15323,Q6A162,Q92764
P13647	Q6A162	O76015,P02533,P08727,P08779,P19012,Q15323,Q92764	Q2M2I5,Q7Z3Y7,Q7Z3Y8,Q7Z3Z0
P13647	Q7Z3Y7	Q2M2I5,Q7Z3Y8,Q7Z3Z0	O76015,P02533,P08727,P08779,P19012,Q15323,Q6A162,Q92764
P13647	Q7Z3Y8	Q2M2I5,Q7Z3Y7,Q7Z3Z0	O76015,P02533,P08727,P08779,P19012,Q15323,Q6A162,Q92764
P13647	Q7Z3Z0	Q2M2I5,Q7Z3Y7,Q7Z3Y8	O76015,P02533,P08727,P08779,P19012,Q15323,Q6A162,Q92764
P13647	Q92764	O76015,P02533,P08727,P08779,P19012,Q15323,Q6A162	Q2M2I5,Q7Z3Y7,Q7Z3Y8,Q7Z3Z0
P13682	Q96BR9	-	-
P13688	P40199	-	-
P13726	P08709	-	-
P13747	P26715	P30511	-
P13747	P30511	P26715	-
P13765	P28067	-	-
P13804	P26440	P38117	-
P13804	P38117	-	P26440
P13805	P09493	-	-
P13861	P17612	-	P31323
P13861	P31323	-	P17612
P13984	P35269	-	-
P14136	P07196	P08670,P08727,P13646,P17661,P19012,Q15323,Q6A163,Q7Z3Y8	-
P14136	P08670	P07196,P08727,P13646,P17661,P19012,Q15323,Q6A163,Q7Z3Y8	-
P14136	P08727	P07196,P08670,P13646,P17661,P19012,Q15323,Q6A163,Q7Z3Y8	-
P14136	P13646	P07196,P08670,P08727,P17661,P19012,Q15323,Q6A163,Q7Z3Y8	-
P14136	P17661	P07196,P08670,P08727,P13646,P19012,Q15323,Q6A163,Q7Z3Y8	-
P14136	P19012	P07196,P08670,P08727,P13646,P17661,Q15323,Q6A163,Q7Z3Y8	-
P14136	Q15323	P07196,P08670,P08727,P13646,P17661,P19012,Q6A163,Q7Z3Y8	-
P14136	Q6A163	P07196,P08670,P08727,P13646,P17661,P19012,Q15323,Q7Z3Y8	-
P14136	Q7Z3Y8	P07196,P08670,P08727,P13646,P17661,P19012,Q15323,Q6A163	-
P14210	P08581	-	-
P14373	P61086	-	Q86XT4
P14373	Q86XT4	-	P61086
P14416	P21554	P29274,P30989	P28223,P30559,P63096
P14416	P28223	P30559,P63096	P21554,P29274,P30989
P14416	P29274	P21554,P30989	P28223,P30559,P63096
P14416	P30559	-	P21554,P28223,P29274,P30989,P63096
P14416	P30989	P21554,P29274	P28223,P30559,P63096
P14416	P63096	-	P21554,P28223,P29274,P30559,P30989
P14598	P19878	Q15080	Q8IZP0
P14598	Q15080	P19878	Q8IZP0
P14598	Q8IZP0	-	P19878,Q15080
P14635	P06493	P24941,P38936,Q99640	P33552,P46527,P61024,Q00535
P14635	P24941	P06493,Q99640	P33552,P38936,P46527,P61024,Q00535
P14635	P33552	P61024	P06493,P24941,P38936,P46527,Q00535,Q99640
P14635	P38936	P06493,P24941,P46527,Q00535	P33552,P61024,Q99640
P14635	P46527	P38936,Q00535	P06493,P24941,P33552,P61024,Q99640
P14635	P61024	P33552	P06493,P24941,P38936,P46527,Q00535,Q99640
P14635	Q00535	P38936,P46527	P06493,P24941,P33552,P61024,Q99640
P14635	Q99640	P06493,P24941	P33552,P38936,P46527,P61024,Q00535
P14649	P35579	-	-
P14652	Q9BYU1	-	-
P14678	P08621	P62318	P62314
P14678	P62314	P62318	P08621
P14678	P62318	P08621	P62314
P14770	P07359	P40197	-
P14770	P40197	P07359	-
P14778	Q9NPH3	-	-
P14780	P01033	-	-
P14784	P40933	P60568	-
P14784	P60568	P40933	-
P14854	O00483	P00403,Q9C002	P12074
P14854	P00403	O00483,Q9C002	P12074
P14854	P12074	-	O00483,P00403,Q9C002
P14854	Q9C002	O00483	P00403,P12074
P14868	Q13155	-	-
P14923	O15169	P19022,P25054	P35221,P35222,Q9NSA3
P14923	P19022	O15169,P25054,Q9NSA3	P35221,P35222
P14923	P25054	O15169,P19022,Q9NSA3	P35221,P35222
P14923	P35221	-	O15169,P19022,P25054,P35222,Q9NSA3
P14923	P35222	-	O15169,P19022,P25054,P35221,Q9NSA3
P14923	Q9NSA3	P19022,P25054	O15169,P35221,P35222
P14927	P31930	-	-
P15018	P40189	-	-
P15056	P04049	P10398,P27348,P31946,P31947,P61981,P62258,P63104,Q04917	P36507,Q02750
P15056	P10398	P04049,P61981,P62258,Q04917	P27348,P31946,P31947,P36507,P63104,Q02750
P15056	P27348	P04049,P10398,P31946,P31947,P63104	P36507,P61981,P62258,Q02750,Q04917
P15056	P31946	P04049,P27348,P31947,P63104	P10398,P36507,P61981,P62258,Q02750,Q04917
P15056	P31947	P04049,P10398,P27348,P31946,P63104	P36507,P61981,P62258,Q02750,Q04917
P15056	P36507	Q02750	P04049,P10398,P27348,P31946,P31947,P61981,P62258,P63104,Q04917
P15056	P61981	P04049,P10398,P62258,Q04917	P27348,P31946,P31947,P36507,P63104,Q02750
P15056	P62258	P04049,P10398,P61981,Q04917	P27348,P31946,P31947,P36507,P63104,Q02750
P15056	P63104	P04049,P27348,P31946,P31947	P10398,P36507,P61981,P62258,Q02750,Q04917
P15056	Q02750	P36507	P04049,P10398,P27348,P31946,P31947,P61981,P62258,P63104,Q04917
P15056	Q04917	P04049,P10398,P61981,P62258	P27348,P31946,P31947,P36507,P63104,Q02750
P15151	Q495A1	-	-
P15153	P52566	P53365,Q92608	-
P15153	P53365	P52566,Q92608	-
P15153	Q92608	P52566,P53365	-
P15170	P62495	-	-
P15259	P07738	-	-
P15260	P01579	-	-
P15311	O14745	-	P26038,P35241
P15311	P26038	P35241	O14745
P15311	P35241	P26038	O14745
P15336	P01100	P05412,P15408,P17275,P17535,P18847,P53539	-
P15336	P05412	P01100,P15408,P17275,P17535,P18847,P53539	-
P15336	P15408	P01100,P05412,P17275,P17535,P18847,P53539	-
P15336	P17275	P01100,P05412,P15408,P17535,P18847,P53539	-
P15336	P17535	P01100,P05412,P15408,P17275,P18847,P53539	-
P15336	P18847	P01100,P05412,P15408,P17275,P17535,P53539	-
P15336	P53539	P01100,P05412,P15408,P17275,P17535,P18847	-
P15407	P05412	P17275,P17535	-
P15407	P17275	P05412,P17535	-
P15407	P17535	P05412,P17275	-
P15408	P05412	P15336,P17275,P17535,P17544	-
P15408	P15336	P05412,P17275,P17535,P17544	-
P15408	P17275	P05412,P15336,P17535,P17544	-
P15408	P17535	P05412,P15336,P17275,P17544	-
P15408	P17544	P05412,P15336,P17275,P17535	-
P15498	P27986	-	P62993,P63000,Q8IZP0
P15498	P62993	-	P27986,P63000,Q8IZP0
P15498	P63000	-	P27986,P62993,Q8IZP0
P15498	Q8IZP0	-	P27986,P62993,P63000
P15531	O00746	O60361,P22392	Q13232
P15531	O60361	O00746,P22392,Q13232	-
P15531	P22392	O00746,O60361,Q13232	-
P15531	Q13232	O00746,O60361,P22392	-
[truncated: 7,353 more rows]
